# Supplementary material for: The topology of genome-scale metabolic reconstructions unravels independent modules and high network flexibility
Source: PLoS Comput Biol. 2022 Jun 27;18(6):e1010203. doi: 10.1371/journal.pcbi.1010203 (PMC9269948; doi:10.1371/journal.pcbi.1010203)
Supplement: S1 Table — A: Summary of reduction and compression of E.coli iJO1366 model. First a singleton reduction was realized where blocked reactions and singleton metabolites were removed, and found new irreversibilities were added; then the model was compressed by lumping linear pathways (in S1 Table). B: Summary of reduction and compression of Recon 2.2 model. First a singleton reduction was realized where blocked reactions and singleton metabolites were removed, and found new irreversibilities were added; then the model was compressed by lumping linear pathways (in S1 Table). C: Topologically independent modules of iJO1366. The 294 structural reversible reactions were grouped in 103 modules (in S1 Table). D: Correlation in gene expression between structurally reversible reactions of distance 2 of the iJO1366 model (in S1 Table) E: Effect of removing antiporter reactions. Flux variability analysis shows that range fluxes do not differ between full [vminF,vmaxF] and reduced [vminR,vmaxR] model (in S1 Table). F: Topologically independent modules of Recon 2.2. The remaining 1,168 structural reversible reactions, after removal of antiporter reactions, were grouped in 321 modules (in S1 Table). G: correlation in gene expression between structurally reversible reactions of distance 2 of the Recon 2.2 model (in S1 Table) H: Directionality constraints used for E.coli iJO1366 model (in S1 Table) I: Directionality constraints used for Recon 2.2 model (in S1 Table) J: Currency metabolites that were removed from reactions (in S1 Table). Table K: Reversible reactions with and without currency metabolites of E.coli iJO1366 model (in S1 Table). Table L: Reversible reactions with and without currency metabolites of Recon 2.2 model (in S1 Table) Table M: Cliques distribution for different correlation thresholds in the largest metabolic modules of the iJO1866 model (in S1 Table). (XLSX) [file pcbi.1010203.s003.xlsx]

## Sheet: Table A
Table A: Summary of reduction and compression of E.coli iJO1366 model. First a singleton reduction was realized where blocked reactions and singleton metabolites were removed, and found new irreversibilities were added; then the model was compressed by lumping linear pathways.
	iJO1366	FVA	Model compression	% of Initial model
Total reactions	2583	2341	1419	0.55
Reversible reactions	941	407	248	0.26
Total metabolites	2135	1904	971	0.45
Boundary metabolites	330	304	304	0.92
Balanced metabolites	1805	1600	667	0.37
Metabolites in reversible reactions	1342	541	382	0.28

## Sheet: Table B
Table B: Summary of reduction and compression of Recon 2.2 model. First a singleton reduction was realized where blocked reactions and singleton metabolites were removed, and found new irreversibilities were added; then the model was compressed by lumping linear pathways.
	Recon 2.2	FVA	Model compression	% of Initial model
Total reactions	7785	5907	4230	0.54
Reversible reactions	3782	1819	1582	0.42
Total metabolites	6047	3877	2167	0.36
Boundary metabolites	723	649	644	0.89
Balanced metabolites	5324	3228	1523	0.29
Metabolites in reversible reactions	4460	1634	1385	0.31

## Sheet: Table C
Table C: Topologically independent modules of iJO1366. The 294 structural reversible reactions were grouped in 103 modules.
Module #	Pathway	# Structural Rev Rxns
1	lacaldehyde reductase and External transport of (S)-Propane-1,2-diol	1
2	External transport of 2-dehydro-3-deoxy-D-gluconate	1
3	External transport of 3-AMP	1
4	External transport of 3-CMP	1
5	External transport of 3-GMP	1
6	External transport of 3-UMP	1
7	TCA cycle	8
8	5-Dehydro-D-gluconate metabolism	6
9	External transport of L-alanine-D-glutamate-meso-2,6-diaminoheptanedioate	1
10	External transport of L-alanine-D-glutamate-meso-2,6-diaminoheptanedioate-D-alanine	1
11	Fatty acids metabolism	20
12	External transport of N-Acetyl-D-galactosamine 1-phosphate	1
13	External transport of N-Acetyl-D-glucosamine	1
14	External transport of N-Acetyl-D-glucosamine 1-phosphate	1
15	Glycolysis, PPP, ribonucleotides and sugars metabolism	42
16	Arginine metabolism	7
17	External transport of alanine D	1
18	Pyruvate metabolism	16
19	External transport of D-Alanyl-D-alanine	1
20	External transport of Allantoin	1
21	External transport of N-Acetyl-D-glucosamine(anhydrous)N-Acetylmuramic acid	1
22	External transport of aerobactin minus Fe3	1
23	External transport of Aerobactin	1
24	External transport of Asparagine	2
25	TCA cycle and Asp metabolism	6
26	External transport of Butyrate	1
27	External transport of Cys-Gly	1
28	External transport of Citrate	1
29	External transport of Co2	2
30	External transport of core oligosaccharide lipid A	1
31	External transport of coprogen	1
32	External transport of coprogen unloaded (no Fe(III))	1
33	External transport of Cu2+	1
34	External transport of L-Cysteine	1
35	External transport of Cytidine	2
36	External transport of Deoxyadenosine	1
37	External transport of Deoxycytidine	1
38	External transport of Deoxyguanosine	1
39	External transport of Deoxyinosine	1
40	External transport of Deoxyuridine	1
41	External transport of Enterochelin	1
42	External transport of Ethanolamine	1
43	External transport of Formaldehyde	1
44	External transport of Fe2+	1
45	External transport of Fe3+	2
46	External transport of Fe(III)hydroxamate	1
47	External transport of Fe(III)hydoxamate, unloaded	1
48	External transport of Ferrichrome	1
49	External transport of Ferrichrome minus Fe(III)	1
50	External transport of Fe-enterobactin	1
51	External transport of ferroxamine	1
52	External transport of ferroxamine minus Fe(III)	1
53	External transport of Formate	1
54	External transport of D-Fructuronate and D-Glucuronate	3
55	External transport of D-Glucose 1-phosphate	1
56	External transport of sn-Glycero-3-phosphoethanolamine	1
57	External transport of Glycerophosphoglycerol	1
58	External transport of D-Galactose	1
59	External transport of alpha-D-Galactose 1-phosphate	1
60	External transport of D-Galacturonate	1
61	External transport of D-Glucose	1
62	External transport of D-Glucuronate 1-phosphate	1
63	Folate, serine and glycine metabolism	9
64	External transport of Glycerol	3
65	Tartronate semialdehyde reductase	2
66	External transport of Glycerol 3-phosphate	1
67	External transport of Glycolate	2
68	External transport of Guanosine	1
69	External transport of Reduced glutathione	1
70	External transport of h	2
71	External transport of h2	2
72	External transport of h2o	3
73	External transport of L-Histidine	2
74	External transport of Hexanoate (n-C6:0)	2
75	External transport of L-Isoleucine	2
76	External transport of KDO(2)-lipid IV(A)	1
77	External transport of L-Lactate	1
78	External transport of L-Leucine	2
79	External transport of KDO(2)-lipid (A)	1
80	External transport of L-Lysine	1
81	External transport of L-Malate	1
82	External transport of NH4	2
83	External transport of NO2	2
84	External transport of Phenylacetaldehyde	1
85	External transport of L-Phenylalanine	1
86	Nucleotides metabolism	16
87	External transport L-Proline	2
88	External transport of Quinate	1
89	External transport of D-Ribose	1
90	External transport of Spermidine	1
91	External transport of Succinate	1
92	External transport L-Threonine	2
93	External transport of Thymidine	2
94	External transport of L-Tyrosine	2
95	External transport of UMP	1
96	Acetyl-CoA ACP transacylase	1
97	External transport of L-Arabinose	1
98	Carbamate kinase	1
99	External transport of D-Carnitine	1
100	Isopentenyl-diphosphate D-isomerase	1
101	External transport of magnesium	1
102	Succinyl-CoA synthetase	1
103	D-xylose isomerase	1

## Sheet: Table D
Table D: correlation in gene expression between structurally reversible reactions of distance 2 of the iJO1366 model .
Rxn1	Cluster1	ID Rxn1	partial rxnID1	gene 1	ID gene 1	Rxn2	Cluster2	ID Rxn2	partial rxnID2	gene 2	ID gene 2	Intra cluster?	Correlation
1	1	EX_12ppd_S_e	LCARS	b2799	fucO	52	15	G3PD2	G3PD2	b3608	gpsA	0	0.064025
1	1	EX_12ppd_S_e	LCARS	b2799	fucO	53	15	FBA	FBA	b1773	ydjI	0	0.23617
1	1	EX_12ppd_S_e	LCARS	b2799	fucO	53	15	FBA	FBA	b2097	fbaB	0	-0.067161
1	1	EX_12ppd_S_e	LCARS	b2799	fucO	200	77	EX_lac_L_e	L_LACt2rpp	b2975	glcA	0	0.59995
1	1	EX_12ppd_S_e	LCARS	b2799	fucO	200	77	EX_lac_L_e	L_LACt2rpp	b3603	lldP	0	0.32425
2	2	EX_2ddglcn_e	DDGLCNt2rpp	b3909	kdgT	156	54	EX_fruur_e	FRUURt2rpp	b4321	gntP	0	0.35199
2	2	EX_2ddglcn_e	DDGLCNt2rpp	b3909	kdgT	158	54	GLCURt2rpp	GLCURt2rpp	b3093	exuT	0	0.25857
2	2	EX_2ddglcn_e	DDGLCNt2rpp	b3909	kdgT	158	54	GLCURt2rpp	GUI1	b3092	uxaC	0	0.19877
2	2	EX_2ddglcn_e	DDGLCNt2rpp	b3909	kdgT	164	60	EX_galur_e	GALURt2rpp	b3093	exuT	0	0.25857
2	2	EX_2ddglcn_e	DDGLCNt2rpp	b3909	kdgT	164	60	EX_galur_e	GUI2	b3092	uxaC	0	0.19877
9	7	EX_akg_e	AKGt2rpp	b2587	kgtP	10	7	ACONTa	ACONTa	b0118	acnB	1	0.55364
9	7	EX_akg_e	AKGt2rpp	b2587	kgtP	10	7	ACONTa	ACONTa	b1276	acnA	1	0.54528
9	7	EX_akg_e	AKGt2rpp	b2587	kgtP	10	7	ACONTa	ACONTb	b0118	acnB	1	0.55364
9	7	EX_akg_e	AKGt2rpp	b2587	kgtP	10	7	ACONTa	ACONTb	b1276	acnA	1	0.54528
9	7	EX_akg_e	AKGt2rpp	b2587	kgtP	13	7	GLUt2rpp	GLUt2rpp	b4077	gltP	1	-0.38897
9	7	EX_akg_e	AKGt2rpp	b2587	kgtP	14	7	GLUABUTt7pp	GLUABUTt7pp	b1492	gadC	1	0.14784
9	7	EX_akg_e	AKGt2rpp	b2587	kgtP	101	18	LDH_D	LDH_D	b1380	ldhA	0	-0.12194
9	7	EX_akg_e	AKGt2rpp	b2587	kgtP	102	18	POR5	POR5	b1378	pfo	0	0.069457
9	7	EX_akg_e	AKGt2rpp	b2587	kgtP	105	18	TRPAS2	TRPAS2	b3708	tnaA	0	-0.1446
9	7	EX_akg_e	AKGt2rpp	b2587	kgtP	106	18	ALATA_L	ALATA_L	b2290	alaA	0	0.35623
9	7	EX_akg_e	AKGt2rpp	b2587	kgtP	247	102	SUCOAS	SUCOAS	b0728	sucC	0	0.39816
9	7	EX_akg_e	AKGt2rpp	b2587	kgtP	247	102	SUCOAS	SUCOAS	b0729	sucD	0	0.34181
10	7	ACONTa	ACONTa	b0118	acnB	12	7	GLUDy	GLUDy	b1761	gdhA	1	-0.14195
10	7	ACONTa	ACONTa	b1276	acnA	12	7	GLUDy	GLUDy	b1761	gdhA	1	-0.38095
10	7	ACONTa	ACONTb	b0118	acnB	12	7	GLUDy	GLUDy	b1761	gdhA	1	-0.14195
10	7	ACONTa	ACONTb	b1276	acnA	12	7	GLUDy	GLUDy	b1761	gdhA	1	-0.38095
10	7	ACONTa	ACONTa	b0118	acnB	41	11	ACKr	ACKr	b1849	purT	0	0.092453
10	7	ACONTa	ACONTa	b1276	acnA	41	11	ACKr	ACKr	b1849	purT	0	-0.14781
10	7	ACONTa	ACONTb	b0118	acnB	41	11	ACKr	ACKr	b1849	purT	0	0.092453
10	7	ACONTa	ACONTb	b1276	acnA	41	11	ACKr	ACKr	b1849	purT	0	-0.14781
10	7	ACONTa	ACONTa	b0118	acnB	41	11	ACKr	ACKr	b2296	ackA	0	-0.51789
10	7	ACONTa	ACONTa	b1276	acnA	41	11	ACKr	ACKr	b2296	ackA	0	-0.44675
10	7	ACONTa	ACONTb	b0118	acnB	41	11	ACKr	ACKr	b2296	ackA	0	-0.51789
10	7	ACONTa	ACONTb	b1276	acnA	41	11	ACKr	ACKr	b2296	ackA	0	-0.44675
10	7	ACONTa	ACONTa	b0118	acnB	41	11	ACKr	ACKr	b3115	tdcD	0	0.26866
10	7	ACONTa	ACONTa	b1276	acnA	41	11	ACKr	ACKr	b3115	tdcD	0	0.24121
10	7	ACONTa	ACONTb	b0118	acnB	41	11	ACKr	ACKr	b3115	tdcD	0	0.26866
10	7	ACONTa	ACONTb	b1276	acnA	41	11	ACKr	ACKr	b3115	tdcD	0	0.24121
10	7	ACONTa	ACONTa	b0118	acnB	41	11	ACKr	PTAr	b2297	pta	0	-0.32059
10	7	ACONTa	ACONTa	b1276	acnA	41	11	ACKr	PTAr	b2297	pta	0	-0.33018
10	7	ACONTa	ACONTb	b0118	acnB	41	11	ACKr	PTAr	b2297	pta	0	-0.32059
10	7	ACONTa	ACONTb	b1276	acnA	41	11	ACKr	PTAr	b2297	pta	0	-0.33018
10	7	ACONTa	ACONTa	b0118	acnB	41	11	ACKr	PTAr	b2458	eutD	0	0.2826
10	7	ACONTa	ACONTa	b1276	acnA	41	11	ACKr	PTAr	b2458	eutD	0	0.37259
10	7	ACONTa	ACONTb	b0118	acnB	41	11	ACKr	PTAr	b2458	eutD	0	0.2826
10	7	ACONTa	ACONTb	b1276	acnA	41	11	ACKr	PTAr	b2458	eutD	0	0.37259
10	7	ACONTa	ACONTa	b0118	acnB	121	25	MDH	MDH	b3236	mdh	0	0.68769
10	7	ACONTa	ACONTa	b1276	acnA	121	25	MDH	MDH	b3236	mdh	0	0.43432
10	7	ACONTa	ACONTb	b0118	acnB	121	25	MDH	MDH	b3236	mdh	0	0.68769
10	7	ACONTa	ACONTb	b1276	acnA	121	25	MDH	MDH	b3236	mdh	0	0.43432
10	7	ACONTa	ACONTa	b0118	acnB	247	102	SUCOAS	SUCOAS	b0728	sucC	0	0.75416
10	7	ACONTa	ACONTa	b1276	acnA	247	102	SUCOAS	SUCOAS	b0728	sucC	0	0.36915
10	7	ACONTa	ACONTb	b0118	acnB	247	102	SUCOAS	SUCOAS	b0728	sucC	0	0.75416
10	7	ACONTa	ACONTb	b1276	acnA	247	102	SUCOAS	SUCOAS	b0728	sucC	0	0.36915
10	7	ACONTa	ACONTa	b0118	acnB	247	102	SUCOAS	SUCOAS	b0729	sucD	0	0.68641
10	7	ACONTa	ACONTa	b1276	acnA	247	102	SUCOAS	SUCOAS	b0729	sucD	0	0.27648
10	7	ACONTa	ACONTb	b0118	acnB	247	102	SUCOAS	SUCOAS	b0729	sucD	0	0.68641
10	7	ACONTa	ACONTb	b1276	acnA	247	102	SUCOAS	SUCOAS	b0729	sucD	0	0.27648
11	7	ICDHyr	ICDHyr	b1136	icd	13	7	GLUt2rpp	GLUt2rpp	b4077	gltP	1	-0.36202
11	7	ICDHyr	ICDHyr	b1136	icd	14	7	GLUABUTt7pp	GLUABUTt7pp	b1492	gadC	1	0.15705
11	7	ICDHyr	ICDHyr	b1136	icd	101	18	LDH_D	LDH_D	b1380	ldhA	0	-0.17738
11	7	ICDHyr	ICDHyr	b1136	icd	102	18	POR5	POR5	b1378	pfo	0	0.12842
11	7	ICDHyr	ICDHyr	b1136	icd	105	18	TRPAS2	TRPAS2	b3708	tnaA	0	-0.12648
11	7	ICDHyr	ICDHyr	b1136	icd	106	18	ALATA_L	ALATA_L	b2290	alaA	0	0.33673
11	7	ICDHyr	ICDHyr	b1136	icd	247	102	SUCOAS	SUCOAS	b0728	sucC	0	0.52813
11	7	ICDHyr	ICDHyr	b1136	icd	247	102	SUCOAS	SUCOAS	b0729	sucD	0	0.47255
12	7	GLUDy	GLUDy	b1761	gdhA	37	11	ACACT1r	ACACT1r	b2224	atoB	0	-0.0026488
12	7	GLUDy	GLUDy	b1761	gdhA	37	11	ACACT1r	ACACT1r	b2342	fadI	0	-0.41106
12	7	GLUDy	GLUDy	b1761	gdhA	37	11	ACACT1r	ACACT1r	b3845	fadA	0	-0.37156
12	7	GLUDy	GLUDy	b1761	gdhA	40	11	ACALD	ACALD	b0351	mhpF	0	-0.040103
12	7	GLUDy	GLUDy	b1761	gdhA	40	11	ACALD	ACALD	b1241	adhE	0	0.2405
12	7	GLUDy	GLUDy	b1761	gdhA	41	11	ACKr	ACKr	b1849	purT	0	0.28334
12	7	GLUDy	GLUDy	b1761	gdhA	41	11	ACKr	ACKr	b2296	ackA	0	0.21588
12	7	GLUDy	GLUDy	b1761	gdhA	41	11	ACKr	ACKr	b3115	tdcD	0	-0.30682
12	7	GLUDy	GLUDy	b1761	gdhA	41	11	ACKr	PTAr	b2297	pta	0	0.19028
12	7	GLUDy	GLUDy	b1761	gdhA	41	11	ACKr	PTAr	b2458	eutD	0	-0.34415
12	7	GLUDy	GLUDy	b1761	gdhA	92	16	PTRCORNt7pp	PTRCORNt7pp	b0692	potE	0	-0.22047
12	7	GLUDy	GLUDy	b1761	gdhA	93	16	ARGORNt7pp	ARGORNt7pp	b1605	ydgI	0	-0.24177
12	7	GLUDy	GLUDy	b1761	gdhA	94	16	ARGAGMt7pp	ARGAGMt7pp	b4115	adiC	0	0.12267
12	7	GLUDy	GLUDy	b1761	gdhA	98	18	ALAR	ALAR	b1190	dadX	0	-0.45237
12	7	GLUDy	GLUDy	b1761	gdhA	101	18	LDH_D	LDH_D	b1380	ldhA	0	0.099535
12	7	GLUDy	GLUDy	b1761	gdhA	102	18	POR5	POR5	b1378	pfo	0	-0.017591
12	7	GLUDy	GLUDy	b1761	gdhA	103	18	EX_trp_L_e	TRPt2rpp	b0112	aroP	0	0.43356
12	7	GLUDy	GLUDy	b1761	gdhA	103	18	EX_trp_L_e	TRPt2rpp	b1473	yddG	0	0.30649
12	7	GLUDy	GLUDy	b1761	gdhA	103	18	EX_trp_L_e	TRPt2rpp	b3161	mtr	0	-0.036168
12	7	GLUDy	GLUDy	b1761	gdhA	103	18	EX_trp_L_e	TRPt2rpp	b3709	tnaB	0	-0.33332
12	7	GLUDy	GLUDy	b1761	gdhA	105	18	TRPAS2	TRPAS2	b3708	tnaA	0	-0.31754
12	7	GLUDy	GLUDy	b1761	gdhA	106	18	ALATA_L	ALATA_L	b2290	alaA	0	0.13632
12	7	GLUDy	GLUDy	b1761	gdhA	107	18	VALTA	VALTA	b3770	ilvE	0	0.41638
12	7	GLUDy	GLUDy	b1761	gdhA	109	18	VALt2rpp	VALt2rpp	b0401	brnQ	0	-0.015225
12	7	GLUDy	GLUDy	b1761	gdhA	109	18	VALt2rpp	VALt2rpp	b2683	ygaH	0	-0.066344
12	7	GLUDy	GLUDy	b1761	gdhA	111	18	ALAt2pp_ALAt2rpp	ALAt2pp	b4208	cycA	0	-0.04345
12	7	GLUDy	GLUDy	b1761	gdhA	118	24	ASNt2rpp	ASNt2rpp	b1453	ansP	0	-0.041828
12	7	GLUDy	GLUDy	b1761	gdhA	124	25	ASPt2pp_ASPt2rpp	ASPt2pp	b4077	gltP	0	0.0054667
12	7	GLUDy	GLUDy	b1761	gdhA	169	63	GARFT	GARFT	b2500	purN	0	0.25302
12	7	GLUDy	GLUDy	b1761	gdhA	172	63	SERt2rpp	SERt2rpp	b2796	sdaC	0	-0.13836
12	7	GLUDy	GLUDy	b1761	gdhA	172	63	SERt2rpp	SERt2rpp	b3116	tdcC	0	-0.19615
12	7	GLUDy	GLUDy	b1761	gdhA	173	63	GHMT2r	GHMT2r	b2551	glyA	0	0.31568
12	7	GLUDy	GLUDy	b1761	gdhA	174	63	GLYAT	GLYAT	b3617	kbl	0	-0.43421
12	7	GLUDy	GLUDy	b1761	gdhA	175	63	GLYt2pp_GLYt2rpp	GLYt2pp	b1801	yeaV	0	-0.23306
12	7	GLUDy	GLUDy	b1761	gdhA	175	63	GLYt2pp_GLYt2rpp	GLYt2pp	b4208	cycA	0	-0.04345
12	7	GLUDy	GLUDy	b1761	gdhA	194	73	HISt2rpp	HISt2rpp	b0112	aroP	0	0.43356
12	7	GLUDy	GLUDy	b1761	gdhA	198	75	ILEt2rpp	ILEt2rpp	b0401	brnQ	0	-0.015225
12	7	GLUDy	GLUDy	b1761	gdhA	202	78	LEUt2rpp	LEUt2rpp	b0401	brnQ	0	-0.015225
12	7	GLUDy	GLUDy	b1761	gdhA	211	85	EX_phe_L_e	PHEt2rpp	b0112	aroP	0	0.43356
12	7	GLUDy	GLUDy	b1761	gdhA	211	85	EX_phe_L_e	PHEt2rpp	b0576	pheP	0	0.054823
12	7	GLUDy	GLUDy	b1761	gdhA	211	85	EX_phe_L_e	PHEt2rpp	b1473	yddG	0	0.30649
12	7	GLUDy	GLUDy	b1761	gdhA	214	86	ADK3	ADK3	b0474	adk	0	0.094308
12	7	GLUDy	GLUDy	b1761	gdhA	220	86	NDPK1	NDPK1	b0474	adk	0	0.094308
12	7	GLUDy	GLUDy	b1761	gdhA	220	86	NDPK1	NDPK1	b2518	ndk	0	-0.15789
12	7	GLUDy	GLUDy	b1761	gdhA	221	86	NDPK3	NDPK3	b0474	adk	0	0.094308
12	7	GLUDy	GLUDy	b1761	gdhA	221	86	NDPK3	NDPK3	b2518	ndk	0	-0.15789
12	7	GLUDy	GLUDy	b1761	gdhA	222	86	NDPK5	NDPK5	b0474	adk	0	0.094308
12	7	GLUDy	GLUDy	b1761	gdhA	222	86	NDPK5	NDPK5	b2518	ndk	0	-0.15789
12	7	GLUDy	GLUDy	b1761	gdhA	223	86	NDPK7	NDPK7	b0474	adk	0	0.094308
12	7	GLUDy	GLUDy	b1761	gdhA	223	86	NDPK7	NDPK7	b2518	ndk	0	-0.15789
12	7	GLUDy	GLUDy	b1761	gdhA	224	86	NDPK8	NDPK8	b0474	adk	0	0.094308
12	7	GLUDy	GLUDy	b1761	gdhA	224	86	NDPK8	NDPK8	b2518	ndk	0	-0.15789
12	7	GLUDy	GLUDy	b1761	gdhA	229	87	PROt2rpp	PROt2rpp	b4111	proP	0	-0.029239
12	7	GLUDy	GLUDy	b1761	gdhA	235	92	THRt2rpp	THRt2rpp	b3116	tdcC	0	-0.19615
12	7	GLUDy	GLUDy	b1761	gdhA	239	94	TYRt2rpp	TYRt2rpp	b0112	aroP	0	0.43356
12	7	GLUDy	GLUDy	b1761	gdhA	239	94	TYRt2rpp	TYRt2rpp	b0576	pheP	0	0.054823
12	7	GLUDy	GLUDy	b1761	gdhA	239	94	TYRt2rpp	TYRt2rpp	b1473	yddG	0	0.30649
12	7	GLUDy	GLUDy	b1761	gdhA	239	94	TYRt2rpp	TYRt2rpp	b1907	tyrP	0	0.015649
12	7	GLUDy	GLUDy	b1761	gdhA	247	102	SUCOAS	SUCOAS	b0728	sucC	0	-0.19877
12	7	GLUDy	GLUDy	b1761	gdhA	247	102	SUCOAS	SUCOAS	b0729	sucD	0	-0.17155
13	7	GLUt2rpp	GLUt2rpp	b4077	gltP	37	11	ACACT1r	ACACT1r	b2224	atoB	0	-0.18752
13	7	GLUt2rpp	GLUt2rpp	b4077	gltP	37	11	ACACT1r	ACACT1r	b2342	fadI	0	-0.49116
13	7	GLUt2rpp	GLUt2rpp	b4077	gltP	37	11	ACACT1r	ACACT1r	b3845	fadA	0	-0.54337
13	7	GLUt2rpp	GLUt2rpp	b4077	gltP	40	11	ACALD	ACALD	b0351	mhpF	0	-0.01251
13	7	GLUt2rpp	GLUt2rpp	b4077	gltP	40	11	ACALD	ACALD	b1241	adhE	0	0.31145
13	7	GLUt2rpp	GLUt2rpp	b4077	gltP	41	11	ACKr	ACKr	b1849	purT	0	-0.075827
13	7	GLUt2rpp	GLUt2rpp	b4077	gltP	41	11	ACKr	ACKr	b2296	ackA	0	0.45122
13	7	GLUt2rpp	GLUt2rpp	b4077	gltP	41	11	ACKr	ACKr	b3115	tdcD	0	-0.1207
13	7	GLUt2rpp	GLUt2rpp	b4077	gltP	41	11	ACKr	PTAr	b2297	pta	0	0.26343
13	7	GLUt2rpp	GLUt2rpp	b4077	gltP	41	11	ACKr	PTAr	b2458	eutD	0	-0.26124
13	7	GLUt2rpp	GLUt2rpp	b4077	gltP	92	16	PTRCORNt7pp	PTRCORNt7pp	b0692	potE	0	-0.064717
13	7	GLUt2rpp	GLUt2rpp	b4077	gltP	93	16	ARGORNt7pp	ARGORNt7pp	b1605	ydgI	0	0.011732
13	7	GLUt2rpp	GLUt2rpp	b4077	gltP	94	16	ARGAGMt7pp	ARGAGMt7pp	b4115	adiC	0	0.26435
13	7	GLUt2rpp	GLUt2rpp	b4077	gltP	98	18	ALAR	ALAR	b1190	dadX	0	0.11544
13	7	GLUt2rpp	GLUt2rpp	b4077	gltP	103	18	EX_trp_L_e	TRPt2rpp	b0112	aroP	0	-0.14405
13	7	GLUt2rpp	GLUt2rpp	b4077	gltP	103	18	EX_trp_L_e	TRPt2rpp	b1473	yddG	0	0.15162
13	7	GLUt2rpp	GLUt2rpp	b4077	gltP	103	18	EX_trp_L_e	TRPt2rpp	b3161	mtr	0	0.35406
13	7	GLUt2rpp	GLUt2rpp	b4077	gltP	103	18	EX_trp_L_e	TRPt2rpp	b3709	tnaB	0	-0.28171
13	7	GLUt2rpp	GLUt2rpp	b4077	gltP	105	18	TRPAS2	TRPAS2	b3708	tnaA	0	-0.27466
13	7	GLUt2rpp	GLUt2rpp	b4077	gltP	106	18	ALATA_L	ALATA_L	b2290	alaA	0	-0.37227
13	7	GLUt2rpp	GLUt2rpp	b4077	gltP	107	18	VALTA	VALTA	b3770	ilvE	0	0.4088
13	7	GLUt2rpp	GLUt2rpp	b4077	gltP	109	18	VALt2rpp	VALt2rpp	b0401	brnQ	0	0.66406
13	7	GLUt2rpp	GLUt2rpp	b4077	gltP	109	18	VALt2rpp	VALt2rpp	b2683	ygaH	0	-0.19747
13	7	GLUt2rpp	GLUt2rpp	b4077	gltP	111	18	ALAt2pp_ALAt2rpp	ALAt2pp	b4208	cycA	0	-0.30854
13	7	GLUt2rpp	GLUt2rpp	b4077	gltP	118	24	ASNt2rpp	ASNt2rpp	b1453	ansP	0	0.038548
13	7	GLUt2rpp	GLUt2rpp	b4077	gltP	169	63	GARFT	GARFT	b2500	purN	0	-0.24504
13	7	GLUt2rpp	GLUt2rpp	b4077	gltP	172	63	SERt2rpp	SERt2rpp	b2796	sdaC	0	0.26291
13	7	GLUt2rpp	GLUt2rpp	b4077	gltP	172	63	SERt2rpp	SERt2rpp	b3116	tdcC	0	-0.086565
13	7	GLUt2rpp	GLUt2rpp	b4077	gltP	173	63	GHMT2r	GHMT2r	b2551	glyA	0	-0.081588
13	7	GLUt2rpp	GLUt2rpp	b4077	gltP	174	63	GLYAT	GLYAT	b3617	kbl	0	0.053729
13	7	GLUt2rpp	GLUt2rpp	b4077	gltP	175	63	GLYt2pp_GLYt2rpp	GLYt2pp	b1801	yeaV	0	-0.2764
13	7	GLUt2rpp	GLUt2rpp	b4077	gltP	175	63	GLYt2pp_GLYt2rpp	GLYt2pp	b4208	cycA	0	-0.30854
13	7	GLUt2rpp	GLUt2rpp	b4077	gltP	194	73	HISt2rpp	HISt2rpp	b0112	aroP	0	-0.14405
13	7	GLUt2rpp	GLUt2rpp	b4077	gltP	198	75	ILEt2rpp	ILEt2rpp	b0401	brnQ	0	0.66406
13	7	GLUt2rpp	GLUt2rpp	b4077	gltP	202	78	LEUt2rpp	LEUt2rpp	b0401	brnQ	0	0.66406
13	7	GLUt2rpp	GLUt2rpp	b4077	gltP	211	85	EX_phe_L_e	PHEt2rpp	b0112	aroP	0	-0.14405
13	7	GLUt2rpp	GLUt2rpp	b4077	gltP	211	85	EX_phe_L_e	PHEt2rpp	b0576	pheP	0	0.053313
13	7	GLUt2rpp	GLUt2rpp	b4077	gltP	211	85	EX_phe_L_e	PHEt2rpp	b1473	yddG	0	0.15162
13	7	GLUt2rpp	GLUt2rpp	b4077	gltP	214	86	ADK3	ADK3	b0474	adk	0	-0.070148
13	7	GLUt2rpp	GLUt2rpp	b4077	gltP	220	86	NDPK1	NDPK1	b0474	adk	0	-0.070148
13	7	GLUt2rpp	GLUt2rpp	b4077	gltP	220	86	NDPK1	NDPK1	b2518	ndk	0	-0.40242
13	7	GLUt2rpp	GLUt2rpp	b4077	gltP	221	86	NDPK3	NDPK3	b0474	adk	0	-0.070148
13	7	GLUt2rpp	GLUt2rpp	b4077	gltP	221	86	NDPK3	NDPK3	b2518	ndk	0	-0.40242
13	7	GLUt2rpp	GLUt2rpp	b4077	gltP	222	86	NDPK5	NDPK5	b0474	adk	0	-0.070148
13	7	GLUt2rpp	GLUt2rpp	b4077	gltP	222	86	NDPK5	NDPK5	b2518	ndk	0	-0.40242
13	7	GLUt2rpp	GLUt2rpp	b4077	gltP	223	86	NDPK7	NDPK7	b0474	adk	0	-0.070148
13	7	GLUt2rpp	GLUt2rpp	b4077	gltP	223	86	NDPK7	NDPK7	b2518	ndk	0	-0.40242
13	7	GLUt2rpp	GLUt2rpp	b4077	gltP	224	86	NDPK8	NDPK8	b0474	adk	0	-0.070148
13	7	GLUt2rpp	GLUt2rpp	b4077	gltP	224	86	NDPK8	NDPK8	b2518	ndk	0	-0.40242
13	7	GLUt2rpp	GLUt2rpp	b4077	gltP	229	87	PROt2rpp	PROt2rpp	b4111	proP	0	0.13729
13	7	GLUt2rpp	GLUt2rpp	b4077	gltP	235	92	THRt2rpp	THRt2rpp	b3116	tdcC	0	-0.086565
13	7	GLUt2rpp	GLUt2rpp	b4077	gltP	239	94	TYRt2rpp	TYRt2rpp	b0112	aroP	0	-0.14405
13	7	GLUt2rpp	GLUt2rpp	b4077	gltP	239	94	TYRt2rpp	TYRt2rpp	b0576	pheP	0	0.053313
13	7	GLUt2rpp	GLUt2rpp	b4077	gltP	239	94	TYRt2rpp	TYRt2rpp	b1473	yddG	0	0.15162
13	7	GLUt2rpp	GLUt2rpp	b4077	gltP	239	94	TYRt2rpp	TYRt2rpp	b1907	tyrP	0	-0.088031
13	7	GLUt2rpp	GLUt2rpp	b4077	gltP	247	102	SUCOAS	SUCOAS	b0728	sucC	0	-0.36658
13	7	GLUt2rpp	GLUt2rpp	b4077	gltP	247	102	SUCOAS	SUCOAS	b0729	sucD	0	-0.31662
14	7	GLUABUTt7pp	GLUABUTt7pp	b1492	gadC	37	11	ACACT1r	ACACT1r	b2224	atoB	0	0.2394
14	7	GLUABUTt7pp	GLUABUTt7pp	b1492	gadC	37	11	ACACT1r	ACACT1r	b2342	fadI	0	0.048735
14	7	GLUABUTt7pp	GLUABUTt7pp	b1492	gadC	37	11	ACACT1r	ACACT1r	b3845	fadA	0	0.021715
14	7	GLUABUTt7pp	GLUABUTt7pp	b1492	gadC	40	11	ACALD	ACALD	b0351	mhpF	0	0.058693
14	7	GLUABUTt7pp	GLUABUTt7pp	b1492	gadC	40	11	ACALD	ACALD	b1241	adhE	0	0.18097
14	7	GLUABUTt7pp	GLUABUTt7pp	b1492	gadC	41	11	ACKr	ACKr	b1849	purT	0	0.041706
14	7	GLUABUTt7pp	GLUABUTt7pp	b1492	gadC	41	11	ACKr	ACKr	b2296	ackA	0	-0.086157
14	7	GLUABUTt7pp	GLUABUTt7pp	b1492	gadC	41	11	ACKr	ACKr	b3115	tdcD	0	0.061105
14	7	GLUABUTt7pp	GLUABUTt7pp	b1492	gadC	41	11	ACKr	PTAr	b2297	pta	0	-0.050314
14	7	GLUABUTt7pp	GLUABUTt7pp	b1492	gadC	41	11	ACKr	PTAr	b2458	eutD	0	0.17981
14	7	GLUABUTt7pp	GLUABUTt7pp	b1492	gadC	92	16	PTRCORNt7pp	PTRCORNt7pp	b0692	potE	0	0.47769
14	7	GLUABUTt7pp	GLUABUTt7pp	b1492	gadC	93	16	ARGORNt7pp	ARGORNt7pp	b1605	ydgI	0	-0.083837
14	7	GLUABUTt7pp	GLUABUTt7pp	b1492	gadC	94	16	ARGAGMt7pp	ARGAGMt7pp	b4115	adiC	0	0.28587
14	7	GLUABUTt7pp	GLUABUTt7pp	b1492	gadC	98	18	ALAR	ALAR	b1190	dadX	0	-0.10199
14	7	GLUABUTt7pp	GLUABUTt7pp	b1492	gadC	103	18	EX_trp_L_e	TRPt2rpp	b0112	aroP	0	0.017965
14	7	GLUABUTt7pp	GLUABUTt7pp	b1492	gadC	103	18	EX_trp_L_e	TRPt2rpp	b1473	yddG	0	0.10545
14	7	GLUABUTt7pp	GLUABUTt7pp	b1492	gadC	103	18	EX_trp_L_e	TRPt2rpp	b3161	mtr	0	-0.10282
14	7	GLUABUTt7pp	GLUABUTt7pp	b1492	gadC	103	18	EX_trp_L_e	TRPt2rpp	b3709	tnaB	0	-0.132
14	7	GLUABUTt7pp	GLUABUTt7pp	b1492	gadC	105	18	TRPAS2	TRPAS2	b3708	tnaA	0	-0.19922
14	7	GLUABUTt7pp	GLUABUTt7pp	b1492	gadC	106	18	ALATA_L	ALATA_L	b2290	alaA	0	0.18031
14	7	GLUABUTt7pp	GLUABUTt7pp	b1492	gadC	107	18	VALTA	VALTA	b3770	ilvE	0	-0.019786
14	7	GLUABUTt7pp	GLUABUTt7pp	b1492	gadC	109	18	VALt2rpp	VALt2rpp	b0401	brnQ	0	0.021418
14	7	GLUABUTt7pp	GLUABUTt7pp	b1492	gadC	109	18	VALt2rpp	VALt2rpp	b2683	ygaH	0	0.030588
14	7	GLUABUTt7pp	GLUABUTt7pp	b1492	gadC	111	18	ALAt2pp_ALAt2rpp	ALAt2pp	b4208	cycA	0	0.070614
14	7	GLUABUTt7pp	GLUABUTt7pp	b1492	gadC	118	24	ASNt2rpp	ASNt2rpp	b1453	ansP	0	-0.09618
14	7	GLUABUTt7pp	GLUABUTt7pp	b1492	gadC	124	25	ASPt2pp_ASPt2rpp	ASPt2pp	b4077	gltP	0	-0.24846
14	7	GLUABUTt7pp	GLUABUTt7pp	b1492	gadC	169	63	GARFT	GARFT	b2500	purN	0	0.00132
14	7	GLUABUTt7pp	GLUABUTt7pp	b1492	gadC	172	63	SERt2rpp	SERt2rpp	b2796	sdaC	0	-0.40668
14	7	GLUABUTt7pp	GLUABUTt7pp	b1492	gadC	172	63	SERt2rpp	SERt2rpp	b3116	tdcC	0	0.14798
14	7	GLUABUTt7pp	GLUABUTt7pp	b1492	gadC	173	63	GHMT2r	GHMT2r	b2551	glyA	0	0.059997
14	7	GLUABUTt7pp	GLUABUTt7pp	b1492	gadC	174	63	GLYAT	GLYAT	b3617	kbl	0	0.2483
14	7	GLUABUTt7pp	GLUABUTt7pp	b1492	gadC	175	63	GLYt2pp_GLYt2rpp	GLYt2pp	b1801	yeaV	0	-0.1541
14	7	GLUABUTt7pp	GLUABUTt7pp	b1492	gadC	175	63	GLYt2pp_GLYt2rpp	GLYt2pp	b4208	cycA	0	0.070614
14	7	GLUABUTt7pp	GLUABUTt7pp	b1492	gadC	194	73	HISt2rpp	HISt2rpp	b0112	aroP	0	0.017965
14	7	GLUABUTt7pp	GLUABUTt7pp	b1492	gadC	198	75	ILEt2rpp	ILEt2rpp	b0401	brnQ	0	0.021418
14	7	GLUABUTt7pp	GLUABUTt7pp	b1492	gadC	202	78	LEUt2rpp	LEUt2rpp	b0401	brnQ	0	0.021418
14	7	GLUABUTt7pp	GLUABUTt7pp	b1492	gadC	211	85	EX_phe_L_e	PHEt2rpp	b0112	aroP	0	0.017965
14	7	GLUABUTt7pp	GLUABUTt7pp	b1492	gadC	211	85	EX_phe_L_e	PHEt2rpp	b0576	pheP	0	-0.27527
14	7	GLUABUTt7pp	GLUABUTt7pp	b1492	gadC	211	85	EX_phe_L_e	PHEt2rpp	b1473	yddG	0	0.10545
14	7	GLUABUTt7pp	GLUABUTt7pp	b1492	gadC	214	86	ADK3	ADK3	b0474	adk	0	0.079984
14	7	GLUABUTt7pp	GLUABUTt7pp	b1492	gadC	220	86	NDPK1	NDPK1	b0474	adk	0	0.079984
14	7	GLUABUTt7pp	GLUABUTt7pp	b1492	gadC	220	86	NDPK1	NDPK1	b2518	ndk	0	-0.20097
14	7	GLUABUTt7pp	GLUABUTt7pp	b1492	gadC	221	86	NDPK3	NDPK3	b0474	adk	0	0.079984
14	7	GLUABUTt7pp	GLUABUTt7pp	b1492	gadC	221	86	NDPK3	NDPK3	b2518	ndk	0	-0.20097
14	7	GLUABUTt7pp	GLUABUTt7pp	b1492	gadC	222	86	NDPK5	NDPK5	b0474	adk	0	0.079984
14	7	GLUABUTt7pp	GLUABUTt7pp	b1492	gadC	222	86	NDPK5	NDPK5	b2518	ndk	0	-0.20097
14	7	GLUABUTt7pp	GLUABUTt7pp	b1492	gadC	223	86	NDPK7	NDPK7	b0474	adk	0	0.079984
14	7	GLUABUTt7pp	GLUABUTt7pp	b1492	gadC	223	86	NDPK7	NDPK7	b2518	ndk	0	-0.20097
14	7	GLUABUTt7pp	GLUABUTt7pp	b1492	gadC	224	86	NDPK8	NDPK8	b0474	adk	0	0.079984
14	7	GLUABUTt7pp	GLUABUTt7pp	b1492	gadC	224	86	NDPK8	NDPK8	b2518	ndk	0	-0.20097
14	7	GLUABUTt7pp	GLUABUTt7pp	b1492	gadC	229	87	PROt2rpp	PROt2rpp	b4111	proP	0	0.52495
14	7	GLUABUTt7pp	GLUABUTt7pp	b1492	gadC	235	92	THRt2rpp	THRt2rpp	b3116	tdcC	0	0.14798
14	7	GLUABUTt7pp	GLUABUTt7pp	b1492	gadC	239	94	TYRt2rpp	TYRt2rpp	b0112	aroP	0	0.017965
14	7	GLUABUTt7pp	GLUABUTt7pp	b1492	gadC	239	94	TYRt2rpp	TYRt2rpp	b0576	pheP	0	-0.27527
14	7	GLUABUTt7pp	GLUABUTt7pp	b1492	gadC	239	94	TYRt2rpp	TYRt2rpp	b1473	yddG	0	0.10545
14	7	GLUABUTt7pp	GLUABUTt7pp	b1492	gadC	239	94	TYRt2rpp	TYRt2rpp	b1907	tyrP	0	0.014826
14	7	GLUABUTt7pp	GLUABUTt7pp	b1492	gadC	247	102	SUCOAS	SUCOAS	b0728	sucC	0	-0.29694
14	7	GLUABUTt7pp	GLUABUTt7pp	b1492	gadC	247	102	SUCOAS	SUCOAS	b0729	sucD	0	-0.37242
15	8	EX_5dglcn_e	_5DGLCNt2rpp	b4265	idnT	17	8	GLCNt2rpp	GLCNt2rpp	b3415	gntT	1	0.33712
15	8	EX_5dglcn_e	_5DGLCNt2rpp	b4265	idnT	17	8	GLCNt2rpp	GLCNt2rpp	b4321	gntP	1	0.049366
15	8	EX_5dglcn_e	_5DGLCNt2rpp	b4265	idnT	17	8	GLCNt2rpp	GLCNt2rpp	b4476	gntU	1	0.54164
17	8	GLCNt2rpp	GLCNt2rpp	b3415	gntT	20	8	IDOND	IDOND	b4267	idnD	1	0.50823
17	8	GLCNt2rpp	GLCNt2rpp	b4265	idnT	20	8	IDOND	IDOND	b4267	idnD	1	0.5648
17	8	GLCNt2rpp	GLCNt2rpp	b4321	gntP	20	8	IDOND	IDOND	b4267	idnD	1	0.66786
17	8	GLCNt2rpp	GLCNt2rpp	b4476	gntU	20	8	IDOND	IDOND	b4267	idnD	1	0.44475
17	8	GLCNt2rpp	GLCNt2rpp	b3415	gntT	165	61	EX_glc_e	GLCtexi	b4036	lamB	0	0.34157
17	8	GLCNt2rpp	GLCNt2rpp	b4265	idnT	165	61	EX_glc_e	GLCtexi	b4036	lamB	0	-0.095563
17	8	GLCNt2rpp	GLCNt2rpp	b4321	gntP	165	61	EX_glc_e	GLCtexi	b4036	lamB	0	0.6895
17	8	GLCNt2rpp	GLCNt2rpp	b4476	gntU	165	61	EX_glc_e	GLCtexi	b4036	lamB	0	0.012429
18	8	_5DGLCNR	_5DGLCNR	b4266	idnO	19	8	EX_idon_L_e	IDONt2rpp	b4265	idnT	1	0.58792
24	11	CTECOAI8	CTECOAI8	b3846	fadB	26	11	ACOAD7f	ACOAD7f	b0221	fadE	1	0.85241
25	11	ACACT8r	ACACT8r	b2342	fadI	27	11	CTECOAI7	CTECOAI7	b3846	fadB	1	0.90423
25	11	ACACT8r	ACACT8r	b3845	fadA	27	11	CTECOAI7	CTECOAI7	b3846	fadB	1	0.96208
25	11	ACACT8r	HACD8	b2341	fadJ	27	11	CTECOAI7	CTECOAI7	b3846	fadB	1	0.90237
25	11	ACACT8r	ECOAH8	b2341	fadJ	27	11	CTECOAI7	CTECOAI7	b3846	fadB	1	0.90237
25	11	ACACT8r	ACACT8r	b3845	fadA	28	11	ACACT7r	ACACT7r	b2342	fadI	1	0.90825
25	11	ACACT8r	HACD8	b2341	fadJ	28	11	ACACT7r	ACACT7r	b2342	fadI	1	0.95377
25	11	ACACT8r	HACD8	b3846	fadB	28	11	ACACT7r	ACACT7r	b2342	fadI	1	0.90423
25	11	ACACT8r	ECOAH8	b2341	fadJ	28	11	ACACT7r	ACACT7r	b2342	fadI	1	0.95377
25	11	ACACT8r	ECOAH8	b3846	fadB	28	11	ACACT7r	ACACT7r	b2342	fadI	1	0.90423
25	11	ACACT8r	ACACT8r	b2342	fadI	28	11	ACACT7r	ACACT7r	b3845	fadA	1	0.90825
25	11	ACACT8r	HACD8	b2341	fadJ	28	11	ACACT7r	ACACT7r	b3845	fadA	1	0.92015
25	11	ACACT8r	HACD8	b3846	fadB	28	11	ACACT7r	ACACT7r	b3845	fadA	1	0.96208
25	11	ACACT8r	ECOAH8	b2341	fadJ	28	11	ACACT7r	ACACT7r	b3845	fadA	1	0.92015
25	11	ACACT8r	ECOAH8	b3846	fadB	28	11	ACACT7r	ACACT7r	b3845	fadA	1	0.96208
25	11	ACACT8r	ACACT8r	b2342	fadI	28	11	ACACT7r	HACD7	b2341	fadJ	1	0.95377
25	11	ACACT8r	ACACT8r	b3845	fadA	28	11	ACACT7r	HACD7	b2341	fadJ	1	0.92015
25	11	ACACT8r	HACD8	b3846	fadB	28	11	ACACT7r	HACD7	b2341	fadJ	1	0.90237
25	11	ACACT8r	ECOAH8	b3846	fadB	28	11	ACACT7r	HACD7	b2341	fadJ	1	0.90237
25	11	ACACT8r	ACACT8r	b2342	fadI	28	11	ACACT7r	HACD7	b3846	fadB	1	0.90423
25	11	ACACT8r	ACACT8r	b3845	fadA	28	11	ACACT7r	HACD7	b3846	fadB	1	0.96208
25	11	ACACT8r	HACD8	b2341	fadJ	28	11	ACACT7r	HACD7	b3846	fadB	1	0.90237
25	11	ACACT8r	ECOAH8	b2341	fadJ	28	11	ACACT7r	HACD7	b3846	fadB	1	0.90237
25	11	ACACT8r	ACACT8r	b2342	fadI	28	11	ACACT7r	ECOAH7	b2341	fadJ	1	0.95377
25	11	ACACT8r	ACACT8r	b3845	fadA	28	11	ACACT7r	ECOAH7	b2341	fadJ	1	0.92015
25	11	ACACT8r	HACD8	b3846	fadB	28	11	ACACT7r	ECOAH7	b2341	fadJ	1	0.90237
25	11	ACACT8r	ECOAH8	b3846	fadB	28	11	ACACT7r	ECOAH7	b2341	fadJ	1	0.90237
25	11	ACACT8r	ACACT8r	b2342	fadI	28	11	ACACT7r	ECOAH7	b3846	fadB	1	0.90423
25	11	ACACT8r	ACACT8r	b3845	fadA	28	11	ACACT7r	ECOAH7	b3846	fadB	1	0.96208
25	11	ACACT8r	HACD8	b2341	fadJ	28	11	ACACT7r	ECOAH7	b3846	fadB	1	0.90237
25	11	ACACT8r	ECOAH8	b2341	fadJ	28	11	ACACT7r	ECOAH7	b3846	fadB	1	0.90237
27	11	CTECOAI7	CTECOAI7	b3846	fadB	29	11	ACOAD6f	ACOAD6f	b0221	fadE	1	0.85241
28	11	ACACT7r	ACACT7r	b2342	fadI	30	11	CTECOAI6	CTECOAI6	b3846	fadB	1	0.90423
28	11	ACACT7r	ACACT7r	b3845	fadA	30	11	CTECOAI6	CTECOAI6	b3846	fadB	1	0.96208
28	11	ACACT7r	HACD7	b2341	fadJ	30	11	CTECOAI6	CTECOAI6	b3846	fadB	1	0.90237
28	11	ACACT7r	ECOAH7	b2341	fadJ	30	11	CTECOAI6	CTECOAI6	b3846	fadB	1	0.90237
28	11	ACACT7r	ACACT7r	b3845	fadA	31	11	ACACT6r	ACACT6r	b2342	fadI	1	0.90825
28	11	ACACT7r	HACD7	b2341	fadJ	31	11	ACACT6r	ACACT6r	b2342	fadI	1	0.95377
28	11	ACACT7r	HACD7	b3846	fadB	31	11	ACACT6r	ACACT6r	b2342	fadI	1	0.90423
28	11	ACACT7r	ECOAH7	b2341	fadJ	31	11	ACACT6r	ACACT6r	b2342	fadI	1	0.95377
28	11	ACACT7r	ECOAH7	b3846	fadB	31	11	ACACT6r	ACACT6r	b2342	fadI	1	0.90423
28	11	ACACT7r	ACACT7r	b2342	fadI	31	11	ACACT6r	ACACT6r	b3845	fadA	1	0.90825
28	11	ACACT7r	HACD7	b2341	fadJ	31	11	ACACT6r	ACACT6r	b3845	fadA	1	0.92015
28	11	ACACT7r	HACD7	b3846	fadB	31	11	ACACT6r	ACACT6r	b3845	fadA	1	0.96208
28	11	ACACT7r	ECOAH7	b2341	fadJ	31	11	ACACT6r	ACACT6r	b3845	fadA	1	0.92015
28	11	ACACT7r	ECOAH7	b3846	fadB	31	11	ACACT6r	ACACT6r	b3845	fadA	1	0.96208
28	11	ACACT7r	ACACT7r	b2342	fadI	31	11	ACACT6r	HACD6	b2341	fadJ	1	0.95377
28	11	ACACT7r	ACACT7r	b3845	fadA	31	11	ACACT6r	HACD6	b2341	fadJ	1	0.92015
28	11	ACACT7r	HACD7	b3846	fadB	31	11	ACACT6r	HACD6	b2341	fadJ	1	0.90237
28	11	ACACT7r	ECOAH7	b3846	fadB	31	11	ACACT6r	HACD6	b2341	fadJ	1	0.90237
28	11	ACACT7r	ACACT7r	b2342	fadI	31	11	ACACT6r	HACD6	b3846	fadB	1	0.90423
28	11	ACACT7r	ACACT7r	b3845	fadA	31	11	ACACT6r	HACD6	b3846	fadB	1	0.96208
28	11	ACACT7r	HACD7	b2341	fadJ	31	11	ACACT6r	HACD6	b3846	fadB	1	0.90237
28	11	ACACT7r	ECOAH7	b2341	fadJ	31	11	ACACT6r	HACD6	b3846	fadB	1	0.90237
28	11	ACACT7r	ACACT7r	b2342	fadI	31	11	ACACT6r	ECOAH6	b2341	fadJ	1	0.95377
28	11	ACACT7r	ACACT7r	b3845	fadA	31	11	ACACT6r	ECOAH6	b2341	fadJ	1	0.92015
28	11	ACACT7r	HACD7	b3846	fadB	31	11	ACACT6r	ECOAH6	b2341	fadJ	1	0.90237
28	11	ACACT7r	ECOAH7	b3846	fadB	31	11	ACACT6r	ECOAH6	b2341	fadJ	1	0.90237
28	11	ACACT7r	ACACT7r	b2342	fadI	31	11	ACACT6r	ECOAH6	b3846	fadB	1	0.90423
28	11	ACACT7r	ACACT7r	b3845	fadA	31	11	ACACT6r	ECOAH6	b3846	fadB	1	0.96208
28	11	ACACT7r	HACD7	b2341	fadJ	31	11	ACACT6r	ECOAH6	b3846	fadB	1	0.90237
28	11	ACACT7r	ECOAH7	b2341	fadJ	31	11	ACACT6r	ECOAH6	b3846	fadB	1	0.90237
29	11	ACOAD6f	ACOAD6f	b0221	fadE	32	11	ACACT5r	ACACT5r	b2342	fadI	1	0.8675
29	11	ACOAD6f	ACOAD6f	b0221	fadE	32	11	ACACT5r	ACACT5r	b3845	fadA	1	0.88227
29	11	ACOAD6f	ACOAD6f	b0221	fadE	32	11	ACACT5r	HACD5	b2341	fadJ	1	0.87549
29	11	ACOAD6f	ACOAD6f	b0221	fadE	32	11	ACACT5r	HACD5	b3846	fadB	1	0.85241
29	11	ACOAD6f	ACOAD6f	b0221	fadE	32	11	ACACT5r	ECOAH5	b2341	fadJ	1	0.87549
29	11	ACOAD6f	ACOAD6f	b0221	fadE	32	11	ACACT5r	ECOAH5	b3846	fadB	1	0.85241
30	11	CTECOAI6	CTECOAI6	b3846	fadB	32	11	ACACT5r	ACACT5r	b2342	fadI	1	0.90423
30	11	CTECOAI6	CTECOAI6	b3846	fadB	32	11	ACACT5r	ACACT5r	b3845	fadA	1	0.96208
30	11	CTECOAI6	CTECOAI6	b3846	fadB	32	11	ACACT5r	HACD5	b2341	fadJ	1	0.90237
30	11	CTECOAI6	CTECOAI6	b3846	fadB	32	11	ACACT5r	ECOAH5	b2341	fadJ	1	0.90237
30	11	CTECOAI6	CTECOAI6	b3846	fadB	32	11	ACACT5r	ACOAD5f	b0221	fadE	1	0.85241
31	11	ACACT6r	ACACT6r	b3845	fadA	33	11	ACACT4r	ACACT4r	b2342	fadI	1	0.90825
31	11	ACACT6r	HACD6	b2341	fadJ	33	11	ACACT4r	ACACT4r	b2342	fadI	1	0.95377
31	11	ACACT6r	HACD6	b3846	fadB	33	11	ACACT4r	ACACT4r	b2342	fadI	1	0.90423
31	11	ACACT6r	ECOAH6	b2341	fadJ	33	11	ACACT4r	ACACT4r	b2342	fadI	1	0.95377
31	11	ACACT6r	ECOAH6	b3846	fadB	33	11	ACACT4r	ACACT4r	b2342	fadI	1	0.90423
31	11	ACACT6r	ACACT6r	b2342	fadI	33	11	ACACT4r	ACACT4r	b3845	fadA	1	0.90825
31	11	ACACT6r	HACD6	b2341	fadJ	33	11	ACACT4r	ACACT4r	b3845	fadA	1	0.92015
31	11	ACACT6r	HACD6	b3846	fadB	33	11	ACACT4r	ACACT4r	b3845	fadA	1	0.96208
31	11	ACACT6r	ECOAH6	b2341	fadJ	33	11	ACACT4r	ACACT4r	b3845	fadA	1	0.92015
31	11	ACACT6r	ECOAH6	b3846	fadB	33	11	ACACT4r	ACACT4r	b3845	fadA	1	0.96208
31	11	ACACT6r	ACACT6r	b2342	fadI	33	11	ACACT4r	HACD4	b2341	fadJ	1	0.95377
31	11	ACACT6r	ACACT6r	b3845	fadA	33	11	ACACT4r	HACD4	b2341	fadJ	1	0.92015
31	11	ACACT6r	HACD6	b3846	fadB	33	11	ACACT4r	HACD4	b2341	fadJ	1	0.90237
31	11	ACACT6r	ECOAH6	b3846	fadB	33	11	ACACT4r	HACD4	b2341	fadJ	1	0.90237
31	11	ACACT6r	ACACT6r	b2342	fadI	33	11	ACACT4r	HACD4	b3846	fadB	1	0.90423
31	11	ACACT6r	ACACT6r	b3845	fadA	33	11	ACACT4r	HACD4	b3846	fadB	1	0.96208
31	11	ACACT6r	HACD6	b2341	fadJ	33	11	ACACT4r	HACD4	b3846	fadB	1	0.90237
31	11	ACACT6r	ECOAH6	b2341	fadJ	33	11	ACACT4r	HACD4	b3846	fadB	1	0.90237
31	11	ACACT6r	ACACT6r	b2342	fadI	33	11	ACACT4r	ECOAH4	b2341	fadJ	1	0.95377
31	11	ACACT6r	ACACT6r	b3845	fadA	33	11	ACACT4r	ECOAH4	b2341	fadJ	1	0.92015
31	11	ACACT6r	HACD6	b3846	fadB	33	11	ACACT4r	ECOAH4	b2341	fadJ	1	0.90237
31	11	ACACT6r	ECOAH6	b3846	fadB	33	11	ACACT4r	ECOAH4	b2341	fadJ	1	0.90237
31	11	ACACT6r	ACACT6r	b2342	fadI	33	11	ACACT4r	ECOAH4	b3846	fadB	1	0.90423
31	11	ACACT6r	ACACT6r	b3845	fadA	33	11	ACACT4r	ECOAH4	b3846	fadB	1	0.96208
31	11	ACACT6r	HACD6	b2341	fadJ	33	11	ACACT4r	ECOAH4	b3846	fadB	1	0.90237
31	11	ACACT6r	ECOAH6	b2341	fadJ	33	11	ACACT4r	ECOAH4	b3846	fadB	1	0.90237
31	11	ACACT6r	ACACT6r	b2342	fadI	33	11	ACACT4r	ACOAD4f	b0221	fadE	1	0.8675
31	11	ACACT6r	ACACT6r	b3845	fadA	33	11	ACACT4r	ACOAD4f	b0221	fadE	1	0.88227
31	11	ACACT6r	HACD6	b2341	fadJ	33	11	ACACT4r	ACOAD4f	b0221	fadE	1	0.87549
31	11	ACACT6r	HACD6	b3846	fadB	33	11	ACACT4r	ACOAD4f	b0221	fadE	1	0.85241
31	11	ACACT6r	ECOAH6	b2341	fadJ	33	11	ACACT4r	ACOAD4f	b0221	fadE	1	0.87549
31	11	ACACT6r	ECOAH6	b3846	fadB	33	11	ACACT4r	ACOAD4f	b0221	fadE	1	0.85241
32	11	ACACT5r	ACACT5r	b3845	fadA	34	11	ACACT3r	ACACT3r	b2342	fadI	1	0.90825
32	11	ACACT5r	HACD5	b2341	fadJ	34	11	ACACT3r	ACACT3r	b2342	fadI	1	0.95377
32	11	ACACT5r	HACD5	b3846	fadB	34	11	ACACT3r	ACACT3r	b2342	fadI	1	0.90423
32	11	ACACT5r	ECOAH5	b2341	fadJ	34	11	ACACT3r	ACACT3r	b2342	fadI	1	0.95377
32	11	ACACT5r	ECOAH5	b3846	fadB	34	11	ACACT3r	ACACT3r	b2342	fadI	1	0.90423
32	11	ACACT5r	ACOAD5f	b0221	fadE	34	11	ACACT3r	ACACT3r	b2342	fadI	1	0.8675
32	11	ACACT5r	ACACT5r	b2342	fadI	34	11	ACACT3r	ACACT3r	b3845	fadA	1	0.90825
32	11	ACACT5r	HACD5	b2341	fadJ	34	11	ACACT3r	ACACT3r	b3845	fadA	1	0.92015
32	11	ACACT5r	HACD5	b3846	fadB	34	11	ACACT3r	ACACT3r	b3845	fadA	1	0.96208
32	11	ACACT5r	ECOAH5	b2341	fadJ	34	11	ACACT3r	ACACT3r	b3845	fadA	1	0.92015
32	11	ACACT5r	ECOAH5	b3846	fadB	34	11	ACACT3r	ACACT3r	b3845	fadA	1	0.96208
32	11	ACACT5r	ACOAD5f	b0221	fadE	34	11	ACACT3r	ACACT3r	b3845	fadA	1	0.88227
32	11	ACACT5r	ACACT5r	b2342	fadI	34	11	ACACT3r	HACD3	b2341	fadJ	1	0.95377
32	11	ACACT5r	ACACT5r	b3845	fadA	34	11	ACACT3r	HACD3	b2341	fadJ	1	0.92015
32	11	ACACT5r	HACD5	b3846	fadB	34	11	ACACT3r	HACD3	b2341	fadJ	1	0.90237
32	11	ACACT5r	ECOAH5	b3846	fadB	34	11	ACACT3r	HACD3	b2341	fadJ	1	0.90237
32	11	ACACT5r	ACOAD5f	b0221	fadE	34	11	ACACT3r	HACD3	b2341	fadJ	1	0.87549
32	11	ACACT5r	ACACT5r	b2342	fadI	34	11	ACACT3r	HACD3	b3846	fadB	1	0.90423
32	11	ACACT5r	ACACT5r	b3845	fadA	34	11	ACACT3r	HACD3	b3846	fadB	1	0.96208
32	11	ACACT5r	HACD5	b2341	fadJ	34	11	ACACT3r	HACD3	b3846	fadB	1	0.90237
32	11	ACACT5r	ECOAH5	b2341	fadJ	34	11	ACACT3r	HACD3	b3846	fadB	1	0.90237
32	11	ACACT5r	ACOAD5f	b0221	fadE	34	11	ACACT3r	HACD3	b3846	fadB	1	0.85241
32	11	ACACT5r	ACACT5r	b2342	fadI	34	11	ACACT3r	ECOAH3	b2341	fadJ	1	0.95377
32	11	ACACT5r	ACACT5r	b3845	fadA	34	11	ACACT3r	ECOAH3	b2341	fadJ	1	0.92015
32	11	ACACT5r	HACD5	b3846	fadB	34	11	ACACT3r	ECOAH3	b2341	fadJ	1	0.90237
32	11	ACACT5r	ECOAH5	b3846	fadB	34	11	ACACT3r	ECOAH3	b2341	fadJ	1	0.90237
32	11	ACACT5r	ACOAD5f	b0221	fadE	34	11	ACACT3r	ECOAH3	b2341	fadJ	1	0.87549
32	11	ACACT5r	ACACT5r	b2342	fadI	34	11	ACACT3r	ECOAH3	b3846	fadB	1	0.90423
32	11	ACACT5r	ACACT5r	b3845	fadA	34	11	ACACT3r	ECOAH3	b3846	fadB	1	0.96208
32	11	ACACT5r	HACD5	b2341	fadJ	34	11	ACACT3r	ECOAH3	b3846	fadB	1	0.90237
32	11	ACACT5r	ECOAH5	b2341	fadJ	34	11	ACACT3r	ECOAH3	b3846	fadB	1	0.90237
32	11	ACACT5r	ACOAD5f	b0221	fadE	34	11	ACACT3r	ECOAH3	b3846	fadB	1	0.85241
32	11	ACACT5r	ACACT5r	b2342	fadI	34	11	ACACT3r	ACOAD3f	b0221	fadE	1	0.8675
32	11	ACACT5r	ACACT5r	b3845	fadA	34	11	ACACT3r	ACOAD3f	b0221	fadE	1	0.88227
32	11	ACACT5r	HACD5	b2341	fadJ	34	11	ACACT3r	ACOAD3f	b0221	fadE	1	0.87549
32	11	ACACT5r	HACD5	b3846	fadB	34	11	ACACT3r	ACOAD3f	b0221	fadE	1	0.85241
32	11	ACACT5r	ECOAH5	b2341	fadJ	34	11	ACACT3r	ACOAD3f	b0221	fadE	1	0.87549
32	11	ACACT5r	ECOAH5	b3846	fadB	34	11	ACACT3r	ACOAD3f	b0221	fadE	1	0.85241
33	11	ACACT4r	ACACT4r	b3845	fadA	35	11	ACACT2r	ACACT2r	b2342	fadI	1	0.90825
33	11	ACACT4r	HACD4	b2341	fadJ	35	11	ACACT2r	ACACT2r	b2342	fadI	1	0.95377
33	11	ACACT4r	HACD4	b3846	fadB	35	11	ACACT2r	ACACT2r	b2342	fadI	1	0.90423
33	11	ACACT4r	ECOAH4	b2341	fadJ	35	11	ACACT2r	ACACT2r	b2342	fadI	1	0.95377
33	11	ACACT4r	ECOAH4	b3846	fadB	35	11	ACACT2r	ACACT2r	b2342	fadI	1	0.90423
33	11	ACACT4r	ACOAD4f	b0221	fadE	35	11	ACACT2r	ACACT2r	b2342	fadI	1	0.8675
33	11	ACACT4r	ACACT4r	b2342	fadI	35	11	ACACT2r	ACACT2r	b3845	fadA	1	0.90825
33	11	ACACT4r	HACD4	b2341	fadJ	35	11	ACACT2r	ACACT2r	b3845	fadA	1	0.92015
33	11	ACACT4r	HACD4	b3846	fadB	35	11	ACACT2r	ACACT2r	b3845	fadA	1	0.96208
33	11	ACACT4r	ECOAH4	b2341	fadJ	35	11	ACACT2r	ACACT2r	b3845	fadA	1	0.92015
33	11	ACACT4r	ECOAH4	b3846	fadB	35	11	ACACT2r	ACACT2r	b3845	fadA	1	0.96208
33	11	ACACT4r	ACOAD4f	b0221	fadE	35	11	ACACT2r	ACACT2r	b3845	fadA	1	0.88227
33	11	ACACT4r	ACACT4r	b2342	fadI	35	11	ACACT2r	HACD2	b2341	fadJ	1	0.95377
33	11	ACACT4r	ACACT4r	b3845	fadA	35	11	ACACT2r	HACD2	b2341	fadJ	1	0.92015
33	11	ACACT4r	HACD4	b3846	fadB	35	11	ACACT2r	HACD2	b2341	fadJ	1	0.90237
33	11	ACACT4r	ECOAH4	b3846	fadB	35	11	ACACT2r	HACD2	b2341	fadJ	1	0.90237
33	11	ACACT4r	ACOAD4f	b0221	fadE	35	11	ACACT2r	HACD2	b2341	fadJ	1	0.87549
33	11	ACACT4r	ACACT4r	b2342	fadI	35	11	ACACT2r	HACD2	b3846	fadB	1	0.90423
33	11	ACACT4r	ACACT4r	b3845	fadA	35	11	ACACT2r	HACD2	b3846	fadB	1	0.96208
33	11	ACACT4r	HACD4	b2341	fadJ	35	11	ACACT2r	HACD2	b3846	fadB	1	0.90237
33	11	ACACT4r	ECOAH4	b2341	fadJ	35	11	ACACT2r	HACD2	b3846	fadB	1	0.90237
33	11	ACACT4r	ACOAD4f	b0221	fadE	35	11	ACACT2r	HACD2	b3846	fadB	1	0.85241
33	11	ACACT4r	ACACT4r	b2342	fadI	35	11	ACACT2r	ECOAH2	b2341	fadJ	1	0.95377
33	11	ACACT4r	ACACT4r	b3845	fadA	35	11	ACACT2r	ECOAH2	b2341	fadJ	1	0.92015
33	11	ACACT4r	HACD4	b3846	fadB	35	11	ACACT2r	ECOAH2	b2341	fadJ	1	0.90237
33	11	ACACT4r	ECOAH4	b3846	fadB	35	11	ACACT2r	ECOAH2	b2341	fadJ	1	0.90237
33	11	ACACT4r	ACOAD4f	b0221	fadE	35	11	ACACT2r	ECOAH2	b2341	fadJ	1	0.87549
33	11	ACACT4r	ACACT4r	b2342	fadI	35	11	ACACT2r	ECOAH2	b3846	fadB	1	0.90423
33	11	ACACT4r	ACACT4r	b3845	fadA	35	11	ACACT2r	ECOAH2	b3846	fadB	1	0.96208
33	11	ACACT4r	HACD4	b2341	fadJ	35	11	ACACT2r	ECOAH2	b3846	fadB	1	0.90237
33	11	ACACT4r	ECOAH4	b2341	fadJ	35	11	ACACT2r	ECOAH2	b3846	fadB	1	0.90237
33	11	ACACT4r	ACOAD4f	b0221	fadE	35	11	ACACT2r	ECOAH2	b3846	fadB	1	0.85241
33	11	ACACT4r	ACACT4r	b2342	fadI	35	11	ACACT2r	ACOAD2f	b0221	fadE	1	0.8675
33	11	ACACT4r	ACACT4r	b3845	fadA	35	11	ACACT2r	ACOAD2f	b0221	fadE	1	0.88227
33	11	ACACT4r	HACD4	b2341	fadJ	35	11	ACACT2r	ACOAD2f	b0221	fadE	1	0.87549
33	11	ACACT4r	HACD4	b3846	fadB	35	11	ACACT2r	ACOAD2f	b0221	fadE	1	0.85241
33	11	ACACT4r	ECOAH4	b2341	fadJ	35	11	ACACT2r	ACOAD2f	b0221	fadE	1	0.87549
33	11	ACACT4r	ECOAH4	b3846	fadB	35	11	ACACT2r	ACOAD2f	b0221	fadE	1	0.85241
34	11	ACACT3r	ACACT3r	b2342	fadI	36	11	ACOAD1f	ACOAD1f	b0221	fadE	1	0.8675
34	11	ACACT3r	ACACT3r	b3845	fadA	36	11	ACOAD1f	ACOAD1f	b0221	fadE	1	0.88227
34	11	ACACT3r	HACD3	b2341	fadJ	36	11	ACOAD1f	ACOAD1f	b0221	fadE	1	0.87549
34	11	ACACT3r	HACD3	b3846	fadB	36	11	ACOAD1f	ACOAD1f	b0221	fadE	1	0.85241
34	11	ACACT3r	ECOAH3	b2341	fadJ	36	11	ACOAD1f	ACOAD1f	b0221	fadE	1	0.87549
34	11	ACACT3r	ECOAH3	b3846	fadB	36	11	ACOAD1f	ACOAD1f	b0221	fadE	1	0.85241
34	11	ACACT3r	ACACT3r	b2342	fadI	36	11	ACOAD1f	HACD1	b2341	fadJ	1	0.95377
34	11	ACACT3r	ACACT3r	b3845	fadA	36	11	ACOAD1f	HACD1	b2341	fadJ	1	0.92015
34	11	ACACT3r	HACD3	b3846	fadB	36	11	ACOAD1f	HACD1	b2341	fadJ	1	0.90237
34	11	ACACT3r	ECOAH3	b3846	fadB	36	11	ACOAD1f	HACD1	b2341	fadJ	1	0.90237
34	11	ACACT3r	ACOAD3f	b0221	fadE	36	11	ACOAD1f	HACD1	b2341	fadJ	1	0.87549
34	11	ACACT3r	ACACT3r	b2342	fadI	36	11	ACOAD1f	HACD1	b3846	fadB	1	0.90423
34	11	ACACT3r	ACACT3r	b3845	fadA	36	11	ACOAD1f	HACD1	b3846	fadB	1	0.96208
34	11	ACACT3r	HACD3	b2341	fadJ	36	11	ACOAD1f	HACD1	b3846	fadB	1	0.90237
34	11	ACACT3r	ECOAH3	b2341	fadJ	36	11	ACOAD1f	HACD1	b3846	fadB	1	0.90237
34	11	ACACT3r	ACOAD3f	b0221	fadE	36	11	ACOAD1f	HACD1	b3846	fadB	1	0.85241
34	11	ACACT3r	ACACT3r	b2342	fadI	36	11	ACOAD1f	ECOAH1	b2341	fadJ	1	0.95377
34	11	ACACT3r	ACACT3r	b3845	fadA	36	11	ACOAD1f	ECOAH1	b2341	fadJ	1	0.92015
34	11	ACACT3r	HACD3	b3846	fadB	36	11	ACOAD1f	ECOAH1	b2341	fadJ	1	0.90237
34	11	ACACT3r	ECOAH3	b3846	fadB	36	11	ACOAD1f	ECOAH1	b2341	fadJ	1	0.90237
34	11	ACACT3r	ACOAD3f	b0221	fadE	36	11	ACOAD1f	ECOAH1	b2341	fadJ	1	0.87549
34	11	ACACT3r	ACACT3r	b2342	fadI	36	11	ACOAD1f	ECOAH1	b3846	fadB	1	0.90423
34	11	ACACT3r	ACACT3r	b3845	fadA	36	11	ACOAD1f	ECOAH1	b3846	fadB	1	0.96208
34	11	ACACT3r	HACD3	b2341	fadJ	36	11	ACOAD1f	ECOAH1	b3846	fadB	1	0.90237
34	11	ACACT3r	ECOAH3	b2341	fadJ	36	11	ACOAD1f	ECOAH1	b3846	fadB	1	0.90237
34	11	ACACT3r	ACOAD3f	b0221	fadE	36	11	ACOAD1f	ECOAH1	b3846	fadB	1	0.85241
34	11	ACACT3r	ACACT3r	b2342	fadI	41	11	ACKr	ACKr	b1849	purT	1	-0.2059
34	11	ACACT3r	ACACT3r	b3845	fadA	41	11	ACKr	ACKr	b1849	purT	1	-0.20677
34	11	ACACT3r	HACD3	b2341	fadJ	41	11	ACKr	ACKr	b1849	purT	1	-0.2603
34	11	ACACT3r	HACD3	b3846	fadB	41	11	ACKr	ACKr	b1849	purT	1	-0.13414
34	11	ACACT3r	ECOAH3	b2341	fadJ	41	11	ACKr	ACKr	b1849	purT	1	-0.2603
34	11	ACACT3r	ECOAH3	b3846	fadB	41	11	ACKr	ACKr	b1849	purT	1	-0.13414
34	11	ACACT3r	ACOAD3f	b0221	fadE	41	11	ACKr	ACKr	b1849	purT	1	-0.062304
34	11	ACACT3r	ACACT3r	b2342	fadI	41	11	ACKr	ACKr	b2296	ackA	1	-0.52899
34	11	ACACT3r	ACACT3r	b3845	fadA	41	11	ACKr	ACKr	b2296	ackA	1	-0.53248
34	11	ACACT3r	HACD3	b2341	fadJ	41	11	ACKr	ACKr	b2296	ackA	1	-0.47155
34	11	ACACT3r	HACD3	b3846	fadB	41	11	ACKr	ACKr	b2296	ackA	1	-0.62877
34	11	ACACT3r	ECOAH3	b2341	fadJ	41	11	ACKr	ACKr	b2296	ackA	1	-0.47155
34	11	ACACT3r	ECOAH3	b3846	fadB	41	11	ACKr	ACKr	b2296	ackA	1	-0.62877
34	11	ACACT3r	ACOAD3f	b0221	fadE	41	11	ACKr	ACKr	b2296	ackA	1	-0.61729
34	11	ACACT3r	ACACT3r	b2342	fadI	41	11	ACKr	ACKr	b3115	tdcD	1	0.39503
34	11	ACACT3r	ACACT3r	b3845	fadA	41	11	ACKr	ACKr	b3115	tdcD	1	0.39789
34	11	ACACT3r	HACD3	b2341	fadJ	41	11	ACKr	ACKr	b3115	tdcD	1	0.42253
34	11	ACACT3r	HACD3	b3846	fadB	41	11	ACKr	ACKr	b3115	tdcD	1	0.3975
34	11	ACACT3r	ECOAH3	b2341	fadJ	41	11	ACKr	ACKr	b3115	tdcD	1	0.42253
34	11	ACACT3r	ECOAH3	b3846	fadB	41	11	ACKr	ACKr	b3115	tdcD	1	0.3975
34	11	ACACT3r	ACOAD3f	b0221	fadE	41	11	ACKr	ACKr	b3115	tdcD	1	0.26418
34	11	ACACT3r	ACACT3r	b2342	fadI	41	11	ACKr	PTAr	b2297	pta	1	-0.36094
34	11	ACACT3r	ACACT3r	b3845	fadA	41	11	ACKr	PTAr	b2297	pta	1	-0.37108
34	11	ACACT3r	HACD3	b2341	fadJ	41	11	ACKr	PTAr	b2297	pta	1	-0.3737
34	11	ACACT3r	HACD3	b3846	fadB	41	11	ACKr	PTAr	b2297	pta	1	-0.45924
34	11	ACACT3r	ECOAH3	b2341	fadJ	41	11	ACKr	PTAr	b2297	pta	1	-0.3737
34	11	ACACT3r	ECOAH3	b3846	fadB	41	11	ACKr	PTAr	b2297	pta	1	-0.45924
34	11	ACACT3r	ACOAD3f	b0221	fadE	41	11	ACKr	PTAr	b2297	pta	1	-0.45199
34	11	ACACT3r	ACACT3r	b2342	fadI	41	11	ACKr	PTAr	b2458	eutD	1	0.51621
34	11	ACACT3r	ACACT3r	b3845	fadA	41	11	ACKr	PTAr	b2458	eutD	1	0.51241
34	11	ACACT3r	HACD3	b2341	fadJ	41	11	ACKr	PTAr	b2458	eutD	1	0.49674
34	11	ACACT3r	HACD3	b3846	fadB	41	11	ACKr	PTAr	b2458	eutD	1	0.42599
34	11	ACACT3r	ECOAH3	b2341	fadJ	41	11	ACKr	PTAr	b2458	eutD	1	0.49674
34	11	ACACT3r	ECOAH3	b3846	fadB	41	11	ACKr	PTAr	b2458	eutD	1	0.42599
34	11	ACACT3r	ACOAD3f	b0221	fadE	41	11	ACKr	PTAr	b2458	eutD	1	0.4867
34	11	ACACT3r	ACACT3r	b2342	fadI	196	74	HEXt2rpp	HEXt2rpp	b2223	atoE	0	0.092293
34	11	ACACT3r	ACACT3r	b3845	fadA	196	74	HEXt2rpp	HEXt2rpp	b2223	atoE	0	0.17123
34	11	ACACT3r	HACD3	b2341	fadJ	196	74	HEXt2rpp	HEXt2rpp	b2223	atoE	0	0.13624
34	11	ACACT3r	HACD3	b3846	fadB	196	74	HEXt2rpp	HEXt2rpp	b2223	atoE	0	0.12623
34	11	ACACT3r	ECOAH3	b2341	fadJ	196	74	HEXt2rpp	HEXt2rpp	b2223	atoE	0	0.13624
34	11	ACACT3r	ECOAH3	b3846	fadB	196	74	HEXt2rpp	HEXt2rpp	b2223	atoE	0	0.12623
34	11	ACACT3r	ACOAD3f	b0221	fadE	196	74	HEXt2rpp	HEXt2rpp	b2223	atoE	0	0.14786
35	11	ACACT2r	ACACT2r	b2342	fadI	37	11	ACACT1r	ACACT1r	b2224	atoB	1	0.074709
35	11	ACACT2r	ACACT2r	b3845	fadA	37	11	ACACT1r	ACACT1r	b2224	atoB	1	0.11915
35	11	ACACT2r	HACD2	b2341	fadJ	37	11	ACACT1r	ACACT1r	b2224	atoB	1	0.16257
35	11	ACACT2r	HACD2	b3846	fadB	37	11	ACACT1r	ACACT1r	b2224	atoB	1	0.052161
35	11	ACACT2r	ECOAH2	b2341	fadJ	37	11	ACACT1r	ACACT1r	b2224	atoB	1	0.16257
35	11	ACACT2r	ECOAH2	b3846	fadB	37	11	ACACT1r	ACACT1r	b2224	atoB	1	0.052161
35	11	ACACT2r	ACOAD2f	b0221	fadE	37	11	ACACT1r	ACACT1r	b2224	atoB	1	0.12008
35	11	ACACT2r	ACACT2r	b3845	fadA	37	11	ACACT1r	ACACT1r	b2342	fadI	1	0.90825
35	11	ACACT2r	HACD2	b2341	fadJ	37	11	ACACT1r	ACACT1r	b2342	fadI	1	0.95377
35	11	ACACT2r	HACD2	b3846	fadB	37	11	ACACT1r	ACACT1r	b2342	fadI	1	0.90423
35	11	ACACT2r	ECOAH2	b2341	fadJ	37	11	ACACT1r	ACACT1r	b2342	fadI	1	0.95377
35	11	ACACT2r	ECOAH2	b3846	fadB	37	11	ACACT1r	ACACT1r	b2342	fadI	1	0.90423
35	11	ACACT2r	ACOAD2f	b0221	fadE	37	11	ACACT1r	ACACT1r	b2342	fadI	1	0.8675
35	11	ACACT2r	ACACT2r	b2342	fadI	37	11	ACACT1r	ACACT1r	b3845	fadA	1	0.90825
35	11	ACACT2r	HACD2	b2341	fadJ	37	11	ACACT1r	ACACT1r	b3845	fadA	1	0.92015
35	11	ACACT2r	HACD2	b3846	fadB	37	11	ACACT1r	ACACT1r	b3845	fadA	1	0.96208
35	11	ACACT2r	ECOAH2	b2341	fadJ	37	11	ACACT1r	ACACT1r	b3845	fadA	1	0.92015
35	11	ACACT2r	ECOAH2	b3846	fadB	37	11	ACACT1r	ACACT1r	b3845	fadA	1	0.96208
35	11	ACACT2r	ACOAD2f	b0221	fadE	37	11	ACACT1r	ACACT1r	b3845	fadA	1	0.88227
35	11	ACACT2r	ACACT2r	b2342	fadI	41	11	ACKr	ACKr	b1849	purT	1	-0.2059
35	11	ACACT2r	ACACT2r	b3845	fadA	41	11	ACKr	ACKr	b1849	purT	1	-0.20677
35	11	ACACT2r	HACD2	b2341	fadJ	41	11	ACKr	ACKr	b1849	purT	1	-0.2603
35	11	ACACT2r	HACD2	b3846	fadB	41	11	ACKr	ACKr	b1849	purT	1	-0.13414
35	11	ACACT2r	ECOAH2	b2341	fadJ	41	11	ACKr	ACKr	b1849	purT	1	-0.2603
35	11	ACACT2r	ECOAH2	b3846	fadB	41	11	ACKr	ACKr	b1849	purT	1	-0.13414
35	11	ACACT2r	ACOAD2f	b0221	fadE	41	11	ACKr	ACKr	b1849	purT	1	-0.062304
35	11	ACACT2r	ACACT2r	b2342	fadI	41	11	ACKr	ACKr	b2296	ackA	1	-0.52899
35	11	ACACT2r	ACACT2r	b3845	fadA	41	11	ACKr	ACKr	b2296	ackA	1	-0.53248
35	11	ACACT2r	HACD2	b2341	fadJ	41	11	ACKr	ACKr	b2296	ackA	1	-0.47155
35	11	ACACT2r	HACD2	b3846	fadB	41	11	ACKr	ACKr	b2296	ackA	1	-0.62877
35	11	ACACT2r	ECOAH2	b2341	fadJ	41	11	ACKr	ACKr	b2296	ackA	1	-0.47155
35	11	ACACT2r	ECOAH2	b3846	fadB	41	11	ACKr	ACKr	b2296	ackA	1	-0.62877
35	11	ACACT2r	ACOAD2f	b0221	fadE	41	11	ACKr	ACKr	b2296	ackA	1	-0.61729
35	11	ACACT2r	ACACT2r	b2342	fadI	41	11	ACKr	ACKr	b3115	tdcD	1	0.39503
35	11	ACACT2r	ACACT2r	b3845	fadA	41	11	ACKr	ACKr	b3115	tdcD	1	0.39789
35	11	ACACT2r	HACD2	b2341	fadJ	41	11	ACKr	ACKr	b3115	tdcD	1	0.42253
35	11	ACACT2r	HACD2	b3846	fadB	41	11	ACKr	ACKr	b3115	tdcD	1	0.3975
35	11	ACACT2r	ECOAH2	b2341	fadJ	41	11	ACKr	ACKr	b3115	tdcD	1	0.42253
35	11	ACACT2r	ECOAH2	b3846	fadB	41	11	ACKr	ACKr	b3115	tdcD	1	0.3975
35	11	ACACT2r	ACOAD2f	b0221	fadE	41	11	ACKr	ACKr	b3115	tdcD	1	0.26418
35	11	ACACT2r	ACACT2r	b2342	fadI	41	11	ACKr	PTAr	b2297	pta	1	-0.36094
35	11	ACACT2r	ACACT2r	b3845	fadA	41	11	ACKr	PTAr	b2297	pta	1	-0.37108
35	11	ACACT2r	HACD2	b2341	fadJ	41	11	ACKr	PTAr	b2297	pta	1	-0.3737
35	11	ACACT2r	HACD2	b3846	fadB	41	11	ACKr	PTAr	b2297	pta	1	-0.45924
35	11	ACACT2r	ECOAH2	b2341	fadJ	41	11	ACKr	PTAr	b2297	pta	1	-0.3737
35	11	ACACT2r	ECOAH2	b3846	fadB	41	11	ACKr	PTAr	b2297	pta	1	-0.45924
35	11	ACACT2r	ACOAD2f	b0221	fadE	41	11	ACKr	PTAr	b2297	pta	1	-0.45199
35	11	ACACT2r	ACACT2r	b2342	fadI	41	11	ACKr	PTAr	b2458	eutD	1	0.51621
35	11	ACACT2r	ACACT2r	b3845	fadA	41	11	ACKr	PTAr	b2458	eutD	1	0.51241
35	11	ACACT2r	HACD2	b2341	fadJ	41	11	ACKr	PTAr	b2458	eutD	1	0.49674
35	11	ACACT2r	HACD2	b3846	fadB	41	11	ACKr	PTAr	b2458	eutD	1	0.42599
35	11	ACACT2r	ECOAH2	b2341	fadJ	41	11	ACKr	PTAr	b2458	eutD	1	0.49674
35	11	ACACT2r	ECOAH2	b3846	fadB	41	11	ACKr	PTAr	b2458	eutD	1	0.42599
35	11	ACACT2r	ACOAD2f	b0221	fadE	41	11	ACKr	PTAr	b2458	eutD	1	0.4867
35	11	ACACT2r	ACACT2r	b2342	fadI	125	26	EX_but_e	BUTt2rpp	b2223	atoE	0	0.092293
35	11	ACACT2r	ACACT2r	b3845	fadA	125	26	EX_but_e	BUTt2rpp	b2223	atoE	0	0.17123
35	11	ACACT2r	HACD2	b2341	fadJ	125	26	EX_but_e	BUTt2rpp	b2223	atoE	0	0.13624
35	11	ACACT2r	HACD2	b3846	fadB	125	26	EX_but_e	BUTt2rpp	b2223	atoE	0	0.12623
35	11	ACACT2r	ECOAH2	b2341	fadJ	125	26	EX_but_e	BUTt2rpp	b2223	atoE	0	0.13624
35	11	ACACT2r	ECOAH2	b3846	fadB	125	26	EX_but_e	BUTt2rpp	b2223	atoE	0	0.12623
35	11	ACACT2r	ACOAD2f	b0221	fadE	125	26	EX_but_e	BUTt2rpp	b2223	atoE	0	0.14786
35	11	ACACT2r	ACACT2r	b2342	fadI	196	74	HEXt2rpp	HEXt2rpp	b2223	atoE	0	0.092293
35	11	ACACT2r	ACACT2r	b3845	fadA	196	74	HEXt2rpp	HEXt2rpp	b2223	atoE	0	0.17123
35	11	ACACT2r	HACD2	b2341	fadJ	196	74	HEXt2rpp	HEXt2rpp	b2223	atoE	0	0.13624
35	11	ACACT2r	HACD2	b3846	fadB	196	74	HEXt2rpp	HEXt2rpp	b2223	atoE	0	0.12623
35	11	ACACT2r	ECOAH2	b2341	fadJ	196	74	HEXt2rpp	HEXt2rpp	b2223	atoE	0	0.13624
35	11	ACACT2r	ECOAH2	b3846	fadB	196	74	HEXt2rpp	HEXt2rpp	b2223	atoE	0	0.12623
35	11	ACACT2r	ACOAD2f	b0221	fadE	196	74	HEXt2rpp	HEXt2rpp	b2223	atoE	0	0.14786
36	11	ACOAD1f	ACOAD1f	b0221	fadE	40	11	ACALD	ACALD	b0351	mhpF	1	0.37586
36	11	ACOAD1f	HACD1	b2341	fadJ	40	11	ACALD	ACALD	b0351	mhpF	1	0.2749
36	11	ACOAD1f	HACD1	b3846	fadB	40	11	ACALD	ACALD	b0351	mhpF	1	0.20515
36	11	ACOAD1f	ECOAH1	b2341	fadJ	40	11	ACALD	ACALD	b0351	mhpF	1	0.2749
36	11	ACOAD1f	ECOAH1	b3846	fadB	40	11	ACALD	ACALD	b0351	mhpF	1	0.20515
36	11	ACOAD1f	ACOAD1f	b0221	fadE	40	11	ACALD	ACALD	b1241	adhE	1	-0.48408
36	11	ACOAD1f	HACD1	b2341	fadJ	40	11	ACALD	ACALD	b1241	adhE	1	-0.38833
36	11	ACOAD1f	HACD1	b3846	fadB	40	11	ACALD	ACALD	b1241	adhE	1	-0.53916
36	11	ACOAD1f	ECOAH1	b2341	fadJ	40	11	ACALD	ACALD	b1241	adhE	1	-0.38833
36	11	ACOAD1f	ECOAH1	b3846	fadB	40	11	ACALD	ACALD	b1241	adhE	1	-0.53916
36	11	ACOAD1f	ACOAD1f	b0221	fadE	41	11	ACKr	ACKr	b1849	purT	1	-0.062304
36	11	ACOAD1f	HACD1	b2341	fadJ	41	11	ACKr	ACKr	b1849	purT	1	-0.2603
36	11	ACOAD1f	HACD1	b3846	fadB	41	11	ACKr	ACKr	b1849	purT	1	-0.13414
36	11	ACOAD1f	ECOAH1	b2341	fadJ	41	11	ACKr	ACKr	b1849	purT	1	-0.2603
36	11	ACOAD1f	ECOAH1	b3846	fadB	41	11	ACKr	ACKr	b1849	purT	1	-0.13414
36	11	ACOAD1f	ACOAD1f	b0221	fadE	41	11	ACKr	ACKr	b2296	ackA	1	-0.61729
36	11	ACOAD1f	HACD1	b2341	fadJ	41	11	ACKr	ACKr	b2296	ackA	1	-0.47155
36	11	ACOAD1f	HACD1	b3846	fadB	41	11	ACKr	ACKr	b2296	ackA	1	-0.62877
36	11	ACOAD1f	ECOAH1	b2341	fadJ	41	11	ACKr	ACKr	b2296	ackA	1	-0.47155
36	11	ACOAD1f	ECOAH1	b3846	fadB	41	11	ACKr	ACKr	b2296	ackA	1	-0.62877
36	11	ACOAD1f	ACOAD1f	b0221	fadE	41	11	ACKr	ACKr	b3115	tdcD	1	0.26418
36	11	ACOAD1f	HACD1	b2341	fadJ	41	11	ACKr	ACKr	b3115	tdcD	1	0.42253
36	11	ACOAD1f	HACD1	b3846	fadB	41	11	ACKr	ACKr	b3115	tdcD	1	0.3975
36	11	ACOAD1f	ECOAH1	b2341	fadJ	41	11	ACKr	ACKr	b3115	tdcD	1	0.42253
36	11	ACOAD1f	ECOAH1	b3846	fadB	41	11	ACKr	ACKr	b3115	tdcD	1	0.3975
36	11	ACOAD1f	ACOAD1f	b0221	fadE	41	11	ACKr	PTAr	b2297	pta	1	-0.45199
36	11	ACOAD1f	HACD1	b2341	fadJ	41	11	ACKr	PTAr	b2297	pta	1	-0.3737
36	11	ACOAD1f	HACD1	b3846	fadB	41	11	ACKr	PTAr	b2297	pta	1	-0.45924
36	11	ACOAD1f	ECOAH1	b2341	fadJ	41	11	ACKr	PTAr	b2297	pta	1	-0.3737
36	11	ACOAD1f	ECOAH1	b3846	fadB	41	11	ACKr	PTAr	b2297	pta	1	-0.45924
36	11	ACOAD1f	ACOAD1f	b0221	fadE	41	11	ACKr	PTAr	b2458	eutD	1	0.4867
36	11	ACOAD1f	HACD1	b2341	fadJ	41	11	ACKr	PTAr	b2458	eutD	1	0.49674
36	11	ACOAD1f	HACD1	b3846	fadB	41	11	ACKr	PTAr	b2458	eutD	1	0.42599
36	11	ACOAD1f	ECOAH1	b2341	fadJ	41	11	ACKr	PTAr	b2458	eutD	1	0.49674
36	11	ACOAD1f	ECOAH1	b3846	fadB	41	11	ACKr	PTAr	b2458	eutD	1	0.42599
36	11	ACOAD1f	ACOAD1f	b0221	fadE	125	26	EX_but_e	BUTt2rpp	b2223	atoE	0	0.14786
36	11	ACOAD1f	HACD1	b2341	fadJ	125	26	EX_but_e	BUTt2rpp	b2223	atoE	0	0.13624
36	11	ACOAD1f	HACD1	b3846	fadB	125	26	EX_but_e	BUTt2rpp	b2223	atoE	0	0.12623
36	11	ACOAD1f	ECOAH1	b2341	fadJ	125	26	EX_but_e	BUTt2rpp	b2223	atoE	0	0.13624
36	11	ACOAD1f	ECOAH1	b3846	fadB	125	26	EX_but_e	BUTt2rpp	b2223	atoE	0	0.12623
37	11	ACACT1r	ACACT1r	b2224	atoB	39	11	EX_etoh_e	ALCD2x	b0356	frmA	1	-0.033018
37	11	ACACT1r	ACACT1r	b2342	fadI	39	11	EX_etoh_e	ALCD2x	b0356	frmA	1	0.1749
37	11	ACACT1r	ACACT1r	b3845	fadA	39	11	EX_etoh_e	ALCD2x	b0356	frmA	1	0.18344
37	11	ACACT1r	ACACT1r	b2224	atoB	39	11	EX_etoh_e	ALCD2x	b1241	adhE	1	0.11659
37	11	ACACT1r	ACACT1r	b2342	fadI	39	11	EX_etoh_e	ALCD2x	b1241	adhE	1	-0.41895
37	11	ACACT1r	ACACT1r	b3845	fadA	39	11	EX_etoh_e	ALCD2x	b1241	adhE	1	-0.45238
37	11	ACACT1r	ACACT1r	b2224	atoB	39	11	EX_etoh_e	ALCD2x	b1478	adhP	1	0.18612
37	11	ACACT1r	ACACT1r	b2342	fadI	39	11	EX_etoh_e	ALCD2x	b1478	adhP	1	0.40909
37	11	ACACT1r	ACACT1r	b3845	fadA	39	11	EX_etoh_e	ALCD2x	b1478	adhP	1	0.36822
37	11	ACACT1r	ACACT1r	b2224	atoB	92	16	PTRCORNt7pp	PTRCORNt7pp	b0692	potE	0	0.5152
37	11	ACACT1r	ACACT1r	b2342	fadI	92	16	PTRCORNt7pp	PTRCORNt7pp	b0692	potE	0	0.089118
37	11	ACACT1r	ACACT1r	b3845	fadA	92	16	PTRCORNt7pp	PTRCORNt7pp	b0692	potE	0	0.12452
37	11	ACACT1r	ACACT1r	b2224	atoB	93	16	ARGORNt7pp	ARGORNt7pp	b1605	ydgI	0	0.019292
37	11	ACACT1r	ACACT1r	b2342	fadI	93	16	ARGORNt7pp	ARGORNt7pp	b1605	ydgI	0	0.18081
37	11	ACACT1r	ACACT1r	b3845	fadA	93	16	ARGORNt7pp	ARGORNt7pp	b1605	ydgI	0	0.16563
37	11	ACACT1r	ACACT1r	b2224	atoB	94	16	ARGAGMt7pp	ARGAGMt7pp	b4115	adiC	0	0.30241
37	11	ACACT1r	ACACT1r	b2342	fadI	94	16	ARGAGMt7pp	ARGAGMt7pp	b4115	adiC	0	-0.39144
37	11	ACACT1r	ACACT1r	b3845	fadA	94	16	ARGAGMt7pp	ARGAGMt7pp	b4115	adiC	0	-0.34758
37	11	ACACT1r	ACACT1r	b2224	atoB	98	18	ALAR	ALAR	b1190	dadX	0	-0.0040912
37	11	ACACT1r	ACACT1r	b2342	fadI	98	18	ALAR	ALAR	b1190	dadX	0	0.51534
37	11	ACACT1r	ACACT1r	b3845	fadA	98	18	ALAR	ALAR	b1190	dadX	0	0.51404
37	11	ACACT1r	ACACT1r	b2224	atoB	101	18	LDH_D	LDH_D	b1380	ldhA	0	0.26824
37	11	ACACT1r	ACACT1r	b2342	fadI	101	18	LDH_D	LDH_D	b1380	ldhA	0	-0.25808
37	11	ACACT1r	ACACT1r	b3845	fadA	101	18	LDH_D	LDH_D	b1380	ldhA	0	-0.24125
37	11	ACACT1r	ACACT1r	b2224	atoB	102	18	POR5	POR5	b1378	pfo	0	0.10211
37	11	ACACT1r	ACACT1r	b2342	fadI	102	18	POR5	POR5	b1378	pfo	0	0.10019
37	11	ACACT1r	ACACT1r	b3845	fadA	102	18	POR5	POR5	b1378	pfo	0	0.046153
37	11	ACACT1r	ACACT1r	b2224	atoB	103	18	EX_trp_L_e	TRPt2rpp	b0112	aroP	0	0.11353
37	11	ACACT1r	ACACT1r	b2342	fadI	103	18	EX_trp_L_e	TRPt2rpp	b0112	aroP	0	-0.19284
37	11	ACACT1r	ACACT1r	b3845	fadA	103	18	EX_trp_L_e	TRPt2rpp	b0112	aroP	0	-0.18055
37	11	ACACT1r	ACACT1r	b2224	atoB	103	18	EX_trp_L_e	TRPt2rpp	b1473	yddG	0	0.033697
37	11	ACACT1r	ACACT1r	b2342	fadI	103	18	EX_trp_L_e	TRPt2rpp	b1473	yddG	0	-0.47225
37	11	ACACT1r	ACACT1r	b3845	fadA	103	18	EX_trp_L_e	TRPt2rpp	b1473	yddG	0	-0.4938
37	11	ACACT1r	ACACT1r	b2224	atoB	103	18	EX_trp_L_e	TRPt2rpp	b3161	mtr	0	-0.11827
37	11	ACACT1r	ACACT1r	b2342	fadI	103	18	EX_trp_L_e	TRPt2rpp	b3161	mtr	0	-0.24834
37	11	ACACT1r	ACACT1r	b3845	fadA	103	18	EX_trp_L_e	TRPt2rpp	b3161	mtr	0	-0.20885
37	11	ACACT1r	ACACT1r	b2224	atoB	103	18	EX_trp_L_e	TRPt2rpp	b3709	tnaB	0	0.18747
37	11	ACACT1r	ACACT1r	b2342	fadI	103	18	EX_trp_L_e	TRPt2rpp	b3709	tnaB	0	0.5752
37	11	ACACT1r	ACACT1r	b3845	fadA	103	18	EX_trp_L_e	TRPt2rpp	b3709	tnaB	0	0.61774
37	11	ACACT1r	ACACT1r	b2224	atoB	105	18	TRPAS2	TRPAS2	b3708	tnaA	0	0.12423
37	11	ACACT1r	ACACT1r	b2342	fadI	105	18	TRPAS2	TRPAS2	b3708	tnaA	0	0.55664
37	11	ACACT1r	ACACT1r	b3845	fadA	105	18	TRPAS2	TRPAS2	b3708	tnaA	0	0.59961
37	11	ACACT1r	ACACT1r	b2224	atoB	106	18	ALATA_L	ALATA_L	b2290	alaA	0	-0.026117
37	11	ACACT1r	ACACT1r	b2342	fadI	106	18	ALATA_L	ALATA_L	b2290	alaA	0	0.050779
37	11	ACACT1r	ACACT1r	b3845	fadA	106	18	ALATA_L	ALATA_L	b2290	alaA	0	0.11809
37	11	ACACT1r	ACACT1r	b2224	atoB	107	18	VALTA	VALTA	b3770	ilvE	0	-0.15686
37	11	ACACT1r	ACACT1r	b2342	fadI	107	18	VALTA	VALTA	b3770	ilvE	0	-0.4213
37	11	ACACT1r	ACACT1r	b3845	fadA	107	18	VALTA	VALTA	b3770	ilvE	0	-0.44678
37	11	ACACT1r	ACACT1r	b2224	atoB	109	18	VALt2rpp	VALt2rpp	b0401	brnQ	0	-0.053927
37	11	ACACT1r	ACACT1r	b2342	fadI	109	18	VALt2rpp	VALt2rpp	b0401	brnQ	0	-0.50748
37	11	ACACT1r	ACACT1r	b3845	fadA	109	18	VALt2rpp	VALt2rpp	b0401	brnQ	0	-0.55577
37	11	ACACT1r	ACACT1r	b2224	atoB	109	18	VALt2rpp	VALt2rpp	b2683	ygaH	0	-0.06941
37	11	ACACT1r	ACACT1r	b2342	fadI	109	18	VALt2rpp	VALt2rpp	b2683	ygaH	0	0.1496
37	11	ACACT1r	ACACT1r	b3845	fadA	109	18	VALt2rpp	VALt2rpp	b2683	ygaH	0	0.10674
37	11	ACACT1r	ACACT1r	b2224	atoB	111	18	ALAt2pp_ALAt2rpp	ALAt2pp	b4208	cycA	0	0.16354
37	11	ACACT1r	ACACT1r	b2342	fadI	111	18	ALAt2pp_ALAt2rpp	ALAt2pp	b4208	cycA	0	0.40154
37	11	ACACT1r	ACACT1r	b3845	fadA	111	18	ALAt2pp_ALAt2rpp	ALAt2pp	b4208	cycA	0	0.46926
37	11	ACACT1r	ACACT1r	b2224	atoB	118	24	ASNt2rpp	ASNt2rpp	b1453	ansP	0	-0.18171
37	11	ACACT1r	ACACT1r	b2342	fadI	118	24	ASNt2rpp	ASNt2rpp	b1453	ansP	0	-0.067045
37	11	ACACT1r	ACACT1r	b3845	fadA	118	24	ASNt2rpp	ASNt2rpp	b1453	ansP	0	-0.086972
37	11	ACACT1r	ACACT1r	b2224	atoB	124	25	ASPt2pp_ASPt2rpp	ASPt2pp	b4077	gltP	0	-0.18752
37	11	ACACT1r	ACACT1r	b2342	fadI	124	25	ASPt2pp_ASPt2rpp	ASPt2pp	b4077	gltP	0	-0.49116
37	11	ACACT1r	ACACT1r	b3845	fadA	124	25	ASPt2pp_ASPt2rpp	ASPt2pp	b4077	gltP	0	-0.54337
37	11	ACACT1r	ACACT1r	b2224	atoB	169	63	GARFT	GARFT	b2500	purN	0	-0.17937
37	11	ACACT1r	ACACT1r	b2342	fadI	169	63	GARFT	GARFT	b2500	purN	0	-0.042498
37	11	ACACT1r	ACACT1r	b3845	fadA	169	63	GARFT	GARFT	b2500	purN	0	-0.033994
37	11	ACACT1r	ACACT1r	b2224	atoB	172	63	SERt2rpp	SERt2rpp	b2796	sdaC	0	-0.32126
37	11	ACACT1r	ACACT1r	b2342	fadI	172	63	SERt2rpp	SERt2rpp	b2796	sdaC	0	0.11697
37	11	ACACT1r	ACACT1r	b3845	fadA	172	63	SERt2rpp	SERt2rpp	b2796	sdaC	0	0.17628
37	11	ACACT1r	ACACT1r	b2224	atoB	172	63	SERt2rpp	SERt2rpp	b3116	tdcC	0	0.25198
37	11	ACACT1r	ACACT1r	b2342	fadI	172	63	SERt2rpp	SERt2rpp	b3116	tdcC	0	0.34851
37	11	ACACT1r	ACACT1r	b3845	fadA	172	63	SERt2rpp	SERt2rpp	b3116	tdcC	0	0.37244
37	11	ACACT1r	ACACT1r	b2224	atoB	173	63	GHMT2r	GHMT2r	b2551	glyA	0	-0.29303
37	11	ACACT1r	ACACT1r	b2342	fadI	173	63	GHMT2r	GHMT2r	b2551	glyA	0	-0.2422
37	11	ACACT1r	ACACT1r	b3845	fadA	173	63	GHMT2r	GHMT2r	b2551	glyA	0	-0.20479
37	11	ACACT1r	ACACT1r	b2224	atoB	174	63	GLYAT	GLYAT	b3617	kbl	0	0.036846
37	11	ACACT1r	ACACT1r	b2342	fadI	174	63	GLYAT	GLYAT	b3617	kbl	0	0.29225
37	11	ACACT1r	ACACT1r	b3845	fadA	174	63	GLYAT	GLYAT	b3617	kbl	0	0.24483
37	11	ACACT1r	ACACT1r	b2224	atoB	175	63	GLYt2pp_GLYt2rpp	GLYt2pp	b1801	yeaV	0	0.37275
37	11	ACACT1r	ACACT1r	b2342	fadI	175	63	GLYt2pp_GLYt2rpp	GLYt2pp	b1801	yeaV	0	0.47401
37	11	ACACT1r	ACACT1r	b3845	fadA	175	63	GLYt2pp_GLYt2rpp	GLYt2pp	b1801	yeaV	0	0.53929
37	11	ACACT1r	ACACT1r	b2224	atoB	175	63	GLYt2pp_GLYt2rpp	GLYt2pp	b4208	cycA	0	0.16354
37	11	ACACT1r	ACACT1r	b2342	fadI	175	63	GLYt2pp_GLYt2rpp	GLYt2pp	b4208	cycA	0	0.40154
37	11	ACACT1r	ACACT1r	b3845	fadA	175	63	GLYt2pp_GLYt2rpp	GLYt2pp	b4208	cycA	0	0.46926
37	11	ACACT1r	ACACT1r	b2224	atoB	194	73	HISt2rpp	HISt2rpp	b0112	aroP	0	0.11353
37	11	ACACT1r	ACACT1r	b2342	fadI	194	73	HISt2rpp	HISt2rpp	b0112	aroP	0	-0.19284
37	11	ACACT1r	ACACT1r	b3845	fadA	194	73	HISt2rpp	HISt2rpp	b0112	aroP	0	-0.18055
37	11	ACACT1r	ACACT1r	b2224	atoB	198	75	ILEt2rpp	ILEt2rpp	b0401	brnQ	0	-0.053927
37	11	ACACT1r	ACACT1r	b2342	fadI	198	75	ILEt2rpp	ILEt2rpp	b0401	brnQ	0	-0.50748
37	11	ACACT1r	ACACT1r	b3845	fadA	198	75	ILEt2rpp	ILEt2rpp	b0401	brnQ	0	-0.55577
37	11	ACACT1r	ACACT1r	b2224	atoB	202	78	LEUt2rpp	LEUt2rpp	b0401	brnQ	0	-0.053927
37	11	ACACT1r	ACACT1r	b2342	fadI	202	78	LEUt2rpp	LEUt2rpp	b0401	brnQ	0	-0.50748
37	11	ACACT1r	ACACT1r	b3845	fadA	202	78	LEUt2rpp	LEUt2rpp	b0401	brnQ	0	-0.55577
37	11	ACACT1r	ACACT1r	b2224	atoB	211	85	EX_phe_L_e	PHEt2rpp	b0112	aroP	0	0.11353
37	11	ACACT1r	ACACT1r	b2342	fadI	211	85	EX_phe_L_e	PHEt2rpp	b0112	aroP	0	-0.19284
37	11	ACACT1r	ACACT1r	b3845	fadA	211	85	EX_phe_L_e	PHEt2rpp	b0112	aroP	0	-0.18055
37	11	ACACT1r	ACACT1r	b2224	atoB	211	85	EX_phe_L_e	PHEt2rpp	b0576	pheP	0	-0.055224
37	11	ACACT1r	ACACT1r	b2342	fadI	211	85	EX_phe_L_e	PHEt2rpp	b0576	pheP	0	-0.024684
37	11	ACACT1r	ACACT1r	b3845	fadA	211	85	EX_phe_L_e	PHEt2rpp	b0576	pheP	0	-0.0061273
37	11	ACACT1r	ACACT1r	b2224	atoB	211	85	EX_phe_L_e	PHEt2rpp	b1473	yddG	0	0.033697
37	11	ACACT1r	ACACT1r	b2342	fadI	211	85	EX_phe_L_e	PHEt2rpp	b1473	yddG	0	-0.47225
37	11	ACACT1r	ACACT1r	b3845	fadA	211	85	EX_phe_L_e	PHEt2rpp	b1473	yddG	0	-0.4938
37	11	ACACT1r	ACACT1r	b2224	atoB	214	86	ADK3	ADK3	b0474	adk	0	-0.2629
37	11	ACACT1r	ACACT1r	b2342	fadI	214	86	ADK3	ADK3	b0474	adk	0	-0.089969
37	11	ACACT1r	ACACT1r	b3845	fadA	214	86	ADK3	ADK3	b0474	adk	0	-0.089661
37	11	ACACT1r	ACACT1r	b2224	atoB	220	86	NDPK1	NDPK1	b0474	adk	0	-0.2629
37	11	ACACT1r	ACACT1r	b2342	fadI	220	86	NDPK1	NDPK1	b0474	adk	0	-0.089969
37	11	ACACT1r	ACACT1r	b3845	fadA	220	86	NDPK1	NDPK1	b0474	adk	0	-0.089661
37	11	ACACT1r	ACACT1r	b2224	atoB	220	86	NDPK1	NDPK1	b2518	ndk	0	-0.23011
37	11	ACACT1r	ACACT1r	b2342	fadI	220	86	NDPK1	NDPK1	b2518	ndk	0	0.53134
37	11	ACACT1r	ACACT1r	b3845	fadA	220	86	NDPK1	NDPK1	b2518	ndk	0	0.5662
37	11	ACACT1r	ACACT1r	b2224	atoB	221	86	NDPK3	NDPK3	b0474	adk	0	-0.2629
37	11	ACACT1r	ACACT1r	b2342	fadI	221	86	NDPK3	NDPK3	b0474	adk	0	-0.089969
37	11	ACACT1r	ACACT1r	b3845	fadA	221	86	NDPK3	NDPK3	b0474	adk	0	-0.089661
37	11	ACACT1r	ACACT1r	b2224	atoB	221	86	NDPK3	NDPK3	b2518	ndk	0	-0.23011
37	11	ACACT1r	ACACT1r	b2342	fadI	221	86	NDPK3	NDPK3	b2518	ndk	0	0.53134
37	11	ACACT1r	ACACT1r	b3845	fadA	221	86	NDPK3	NDPK3	b2518	ndk	0	0.5662
37	11	ACACT1r	ACACT1r	b2224	atoB	222	86	NDPK5	NDPK5	b0474	adk	0	-0.2629
37	11	ACACT1r	ACACT1r	b2342	fadI	222	86	NDPK5	NDPK5	b0474	adk	0	-0.089969
37	11	ACACT1r	ACACT1r	b3845	fadA	222	86	NDPK5	NDPK5	b0474	adk	0	-0.089661
37	11	ACACT1r	ACACT1r	b2224	atoB	222	86	NDPK5	NDPK5	b2518	ndk	0	-0.23011
37	11	ACACT1r	ACACT1r	b2342	fadI	222	86	NDPK5	NDPK5	b2518	ndk	0	0.53134
37	11	ACACT1r	ACACT1r	b3845	fadA	222	86	NDPK5	NDPK5	b2518	ndk	0	0.5662
37	11	ACACT1r	ACACT1r	b2224	atoB	223	86	NDPK7	NDPK7	b0474	adk	0	-0.2629
37	11	ACACT1r	ACACT1r	b2342	fadI	223	86	NDPK7	NDPK7	b0474	adk	0	-0.089969
37	11	ACACT1r	ACACT1r	b3845	fadA	223	86	NDPK7	NDPK7	b0474	adk	0	-0.089661
37	11	ACACT1r	ACACT1r	b2224	atoB	223	86	NDPK7	NDPK7	b2518	ndk	0	-0.23011
37	11	ACACT1r	ACACT1r	b2342	fadI	223	86	NDPK7	NDPK7	b2518	ndk	0	0.53134
37	11	ACACT1r	ACACT1r	b3845	fadA	223	86	NDPK7	NDPK7	b2518	ndk	0	0.5662
37	11	ACACT1r	ACACT1r	b2224	atoB	224	86	NDPK8	NDPK8	b0474	adk	0	-0.2629
37	11	ACACT1r	ACACT1r	b2342	fadI	224	86	NDPK8	NDPK8	b0474	adk	0	-0.089969
37	11	ACACT1r	ACACT1r	b3845	fadA	224	86	NDPK8	NDPK8	b0474	adk	0	-0.089661
37	11	ACACT1r	ACACT1r	b2224	atoB	224	86	NDPK8	NDPK8	b2518	ndk	0	-0.23011
37	11	ACACT1r	ACACT1r	b2342	fadI	224	86	NDPK8	NDPK8	b2518	ndk	0	0.53134
37	11	ACACT1r	ACACT1r	b3845	fadA	224	86	NDPK8	NDPK8	b2518	ndk	0	0.5662
37	11	ACACT1r	ACACT1r	b2224	atoB	229	87	PROt2rpp	PROt2rpp	b4111	proP	0	0.029194
37	11	ACACT1r	ACACT1r	b2342	fadI	229	87	PROt2rpp	PROt2rpp	b4111	proP	0	-0.1575
37	11	ACACT1r	ACACT1r	b3845	fadA	229	87	PROt2rpp	PROt2rpp	b4111	proP	0	-0.28957
37	11	ACACT1r	ACACT1r	b2224	atoB	235	92	THRt2rpp	THRt2rpp	b3116	tdcC	0	0.25198
37	11	ACACT1r	ACACT1r	b2342	fadI	235	92	THRt2rpp	THRt2rpp	b3116	tdcC	0	0.34851
37	11	ACACT1r	ACACT1r	b3845	fadA	235	92	THRt2rpp	THRt2rpp	b3116	tdcC	0	0.37244
37	11	ACACT1r	ACACT1r	b2224	atoB	239	94	TYRt2rpp	TYRt2rpp	b0112	aroP	0	0.11353
37	11	ACACT1r	ACACT1r	b2342	fadI	239	94	TYRt2rpp	TYRt2rpp	b0112	aroP	0	-0.19284
37	11	ACACT1r	ACACT1r	b3845	fadA	239	94	TYRt2rpp	TYRt2rpp	b0112	aroP	0	-0.18055
37	11	ACACT1r	ACACT1r	b2224	atoB	239	94	TYRt2rpp	TYRt2rpp	b0576	pheP	0	-0.055224
37	11	ACACT1r	ACACT1r	b2342	fadI	239	94	TYRt2rpp	TYRt2rpp	b0576	pheP	0	-0.024684
37	11	ACACT1r	ACACT1r	b3845	fadA	239	94	TYRt2rpp	TYRt2rpp	b0576	pheP	0	-0.0061273
37	11	ACACT1r	ACACT1r	b2224	atoB	239	94	TYRt2rpp	TYRt2rpp	b1473	yddG	0	0.033697
37	11	ACACT1r	ACACT1r	b2342	fadI	239	94	TYRt2rpp	TYRt2rpp	b1473	yddG	0	-0.47225
37	11	ACACT1r	ACACT1r	b3845	fadA	239	94	TYRt2rpp	TYRt2rpp	b1473	yddG	0	-0.4938
37	11	ACACT1r	ACACT1r	b2224	atoB	239	94	TYRt2rpp	TYRt2rpp	b1907	tyrP	0	-0.1183
37	11	ACACT1r	ACACT1r	b2342	fadI	239	94	TYRt2rpp	TYRt2rpp	b1907	tyrP	0	0.071673
37	11	ACACT1r	ACACT1r	b3845	fadA	239	94	TYRt2rpp	TYRt2rpp	b1907	tyrP	0	0.1138
37	11	ACACT1r	ACACT1r	b2224	atoB	247	102	SUCOAS	SUCOAS	b0728	sucC	0	-0.097654
37	11	ACACT1r	ACACT1r	b2342	fadI	247	102	SUCOAS	SUCOAS	b0728	sucC	0	0.62941
37	11	ACACT1r	ACACT1r	b3845	fadA	247	102	SUCOAS	SUCOAS	b0728	sucC	0	0.68991
37	11	ACACT1r	ACACT1r	b2224	atoB	247	102	SUCOAS	SUCOAS	b0729	sucD	0	-0.059881
37	11	ACACT1r	ACACT1r	b2342	fadI	247	102	SUCOAS	SUCOAS	b0729	sucD	0	0.57412
37	11	ACACT1r	ACACT1r	b3845	fadA	247	102	SUCOAS	SUCOAS	b0729	sucD	0	0.63786
39	11	EX_etoh_e	ALCD2x	b0356	frmA	41	11	ACKr	ACKr	b1849	purT	1	0.096176
39	11	EX_etoh_e	ALCD2x	b1241	adhE	41	11	ACKr	ACKr	b1849	purT	1	-0.16824
39	11	EX_etoh_e	ALCD2x	b1478	adhP	41	11	ACKr	ACKr	b1849	purT	1	-0.049202
39	11	EX_etoh_e	ALCD2x	b0356	frmA	41	11	ACKr	ACKr	b2296	ackA	1	-0.098066
39	11	EX_etoh_e	ALCD2x	b1241	adhE	41	11	ACKr	ACKr	b2296	ackA	1	0.64717
39	11	EX_etoh_e	ALCD2x	b1478	adhP	41	11	ACKr	ACKr	b2296	ackA	1	-0.33847
39	11	EX_etoh_e	ALCD2x	b0356	frmA	41	11	ACKr	ACKr	b3115	tdcD	1	0.036538
39	11	EX_etoh_e	ALCD2x	b1241	adhE	41	11	ACKr	ACKr	b3115	tdcD	1	-0.033382
39	11	EX_etoh_e	ALCD2x	b1478	adhP	41	11	ACKr	ACKr	b3115	tdcD	1	0.10369
39	11	EX_etoh_e	ALCD2x	b0356	frmA	41	11	ACKr	PTAr	b2297	pta	1	-0.044797
39	11	EX_etoh_e	ALCD2x	b1241	adhE	41	11	ACKr	PTAr	b2297	pta	1	0.53787
39	11	EX_etoh_e	ALCD2x	b1478	adhP	41	11	ACKr	PTAr	b2297	pta	1	-0.2484
39	11	EX_etoh_e	ALCD2x	b0356	frmA	41	11	ACKr	PTAr	b2458	eutD	1	0.2967
39	11	EX_etoh_e	ALCD2x	b1241	adhE	41	11	ACKr	PTAr	b2458	eutD	1	-0.092538
39	11	EX_etoh_e	ALCD2x	b1478	adhP	41	11	ACKr	PTAr	b2458	eutD	1	0.30692
39	11	EX_etoh_e	ALCD2x	b0356	frmA	51	15	F6PA	F6PA	b3946	fsaB	0	0.040265
39	11	EX_etoh_e	ALCD2x	b1241	adhE	51	15	F6PA	F6PA	b3946	fsaB	0	0.14502
39	11	EX_etoh_e	ALCD2x	b1478	adhP	51	15	F6PA	F6PA	b3946	fsaB	0	0.14655
39	11	EX_etoh_e	ALCD2x	b0356	frmA	53	15	FBA	FBA	b1773	ydjI	0	-0.038771
39	11	EX_etoh_e	ALCD2x	b1241	adhE	53	15	FBA	FBA	b1773	ydjI	0	-0.0052593
39	11	EX_etoh_e	ALCD2x	b1478	adhP	53	15	FBA	FBA	b1773	ydjI	0	0.17772
39	11	EX_etoh_e	ALCD2x	b0356	frmA	53	15	FBA	FBA	b2097	fbaB	0	0.34951
39	11	EX_etoh_e	ALCD2x	b1241	adhE	53	15	FBA	FBA	b2097	fbaB	0	0.017047
39	11	EX_etoh_e	ALCD2x	b1478	adhP	53	15	FBA	FBA	b2097	fbaB	0	0.91331
39	11	EX_etoh_e	ALCD2x	b0356	frmA	56	15	GAPD	GAPD	b1779	gapA	0	-0.058951
39	11	EX_etoh_e	ALCD2x	b1241	adhE	56	15	GAPD	GAPD	b1779	gapA	0	0.68323
39	11	EX_etoh_e	ALCD2x	b1478	adhP	56	15	GAPD	GAPD	b1779	gapA	0	-0.32638
39	11	EX_etoh_e	ALCD2x	b0356	frmA	56	15	GAPD	PGK	b2926	pgk	0	0.038131
39	11	EX_etoh_e	ALCD2x	b1241	adhE	56	15	GAPD	PGK	b2926	pgk	0	0.84479
39	11	EX_etoh_e	ALCD2x	b1478	adhP	56	15	GAPD	PGK	b2926	pgk	0	-0.060444
39	11	EX_etoh_e	ALCD2x	b0356	frmA	62	15	TALA	TALA	b2464	talA	0	0.3961
39	11	EX_etoh_e	ALCD2x	b1241	adhE	62	15	TALA	TALA	b2464	talA	0	0.058296
39	11	EX_etoh_e	ALCD2x	b1478	adhP	62	15	TALA	TALA	b2464	talA	0	0.91183
39	11	EX_etoh_e	ALCD2x	b0356	frmA	64	15	TKT2	TKT2	b2465	tktB	0	0.38068
39	11	EX_etoh_e	ALCD2x	b1241	adhE	64	15	TKT2	TKT2	b2465	tktB	0	0.063512
39	11	EX_etoh_e	ALCD2x	b1478	adhP	64	15	TKT2	TKT2	b2465	tktB	0	0.91449
39	11	EX_etoh_e	ALCD2x	b0356	frmA	64	15	TKT2	TKT2	b2935	tktA	0	0.041334
39	11	EX_etoh_e	ALCD2x	b1241	adhE	64	15	TKT2	TKT2	b2935	tktA	0	-0.072466
39	11	EX_etoh_e	ALCD2x	b1478	adhP	64	15	TKT2	TKT2	b2935	tktA	0	-0.18109
39	11	EX_etoh_e	ALCD2x	b0356	frmA	67	15	TKT1	TKT1	b2465	tktB	0	0.38068
39	11	EX_etoh_e	ALCD2x	b1241	adhE	67	15	TKT1	TKT1	b2465	tktB	0	0.063512
39	11	EX_etoh_e	ALCD2x	b1478	adhP	67	15	TKT1	TKT1	b2465	tktB	0	0.91449
39	11	EX_etoh_e	ALCD2x	b0356	frmA	67	15	TKT1	TKT1	b2935	tktA	0	0.041334
39	11	EX_etoh_e	ALCD2x	b1241	adhE	67	15	TKT1	TKT1	b2935	tktA	0	-0.072466
39	11	EX_etoh_e	ALCD2x	b1478	adhP	67	15	TKT1	TKT1	b2935	tktA	0	-0.18109
39	11	EX_etoh_e	ALCD2x	b0356	frmA	82	15	DURIPP	DURIPP	b4382	deoA	0	0.52719
39	11	EX_etoh_e	ALCD2x	b1241	adhE	82	15	DURIPP	DURIPP	b4382	deoA	0	0.27076
39	11	EX_etoh_e	ALCD2x	b1478	adhP	82	15	DURIPP	DURIPP	b4382	deoA	0	0.44525
39	11	EX_etoh_e	ALCD2x	b0356	frmA	101	18	LDH_D	LDH_D	b1380	ldhA	0	-0.14563
39	11	EX_etoh_e	ALCD2x	b1241	adhE	101	18	LDH_D	LDH_D	b1380	ldhA	0	0.25324
39	11	EX_etoh_e	ALCD2x	b1478	adhP	101	18	LDH_D	LDH_D	b1380	ldhA	0	0.1484
39	11	EX_etoh_e	ALCD2x	b0356	frmA	102	18	POR5	POR5	b1378	pfo	0	0.28592
39	11	EX_etoh_e	ALCD2x	b1241	adhE	102	18	POR5	POR5	b1378	pfo	0	0.063189
39	11	EX_etoh_e	ALCD2x	b1478	adhP	102	18	POR5	POR5	b1378	pfo	0	0.52068
39	11	EX_etoh_e	ALCD2x	b0356	frmA	105	18	TRPAS2	TRPAS2	b3708	tnaA	0	-0.082701
39	11	EX_etoh_e	ALCD2x	b1241	adhE	105	18	TRPAS2	TRPAS2	b3708	tnaA	0	-0.0696
39	11	EX_etoh_e	ALCD2x	b1478	adhP	105	18	TRPAS2	TRPAS2	b3708	tnaA	0	-0.069434
39	11	EX_etoh_e	ALCD2x	b0356	frmA	106	18	ALATA_L	ALATA_L	b2290	alaA	0	0.019695
39	11	EX_etoh_e	ALCD2x	b1241	adhE	106	18	ALATA_L	ALATA_L	b2290	alaA	0	-0.35013
39	11	EX_etoh_e	ALCD2x	b1478	adhP	106	18	ALATA_L	ALATA_L	b2290	alaA	0	0.16656
39	11	EX_etoh_e	ALCD2x	b0356	frmA	173	63	GHMT2r	GHMT2r	b2551	glyA	0	-0.090638
39	11	EX_etoh_e	ALCD2x	b1241	adhE	173	63	GHMT2r	GHMT2r	b2551	glyA	0	-0.27224
39	11	EX_etoh_e	ALCD2x	b1478	adhP	173	63	GHMT2r	GHMT2r	b2551	glyA	0	-0.03161
39	11	EX_etoh_e	ALCD2x	b0356	frmA	174	63	GLYAT	GLYAT	b3617	kbl	0	0.2903
39	11	EX_etoh_e	ALCD2x	b1241	adhE	174	63	GLYAT	GLYAT	b3617	kbl	0	0.18077
39	11	EX_etoh_e	ALCD2x	b1478	adhP	174	63	GLYAT	GLYAT	b3617	kbl	0	0.37518
39	11	EX_etoh_e	ALCD2x	b0356	frmA	175	63	GLYt2pp_GLYt2rpp	GLYt2pp	b1801	yeaV	0	-0.11645
39	11	EX_etoh_e	ALCD2x	b1241	adhE	175	63	GLYt2pp_GLYt2rpp	GLYt2pp	b1801	yeaV	0	-0.047134
39	11	EX_etoh_e	ALCD2x	b1478	adhP	175	63	GLYt2pp_GLYt2rpp	GLYt2pp	b1801	yeaV	0	-0.082882
39	11	EX_etoh_e	ALCD2x	b0356	frmA	175	63	GLYt2pp_GLYt2rpp	GLYt2pp	b4208	cycA	0	0.013276
39	11	EX_etoh_e	ALCD2x	b1241	adhE	175	63	GLYt2pp_GLYt2rpp	GLYt2pp	b4208	cycA	0	-0.21937
39	11	EX_etoh_e	ALCD2x	b1478	adhP	175	63	GLYt2pp_GLYt2rpp	GLYt2pp	b4208	cycA	0	0.19577
39	11	EX_etoh_e	ALCD2x	b0356	frmA	235	92	THRt2rpp	THRt2rpp	b3116	tdcC	0	0.13407
39	11	EX_etoh_e	ALCD2x	b1241	adhE	235	92	THRt2rpp	THRt2rpp	b3116	tdcC	0	0.041977
39	11	EX_etoh_e	ALCD2x	b1478	adhP	235	92	THRt2rpp	THRt2rpp	b3116	tdcC	0	0.10998
40	11	ACALD	ACALD	b0351	mhpF	51	15	F6PA	F6PA	b3946	fsaB	0	0.059664
40	11	ACALD	ACALD	b1241	adhE	51	15	F6PA	F6PA	b3946	fsaB	0	0.14502
40	11	ACALD	ACALD	b0351	mhpF	53	15	FBA	FBA	b1773	ydjI	0	0.014681
40	11	ACALD	ACALD	b1241	adhE	53	15	FBA	FBA	b1773	ydjI	0	-0.0052593
40	11	ACALD	ACALD	b0351	mhpF	53	15	FBA	FBA	b2097	fbaB	0	0.21768
40	11	ACALD	ACALD	b1241	adhE	53	15	FBA	FBA	b2097	fbaB	0	0.017047
40	11	ACALD	ACALD	b0351	mhpF	56	15	GAPD	GAPD	b1779	gapA	0	-0.18164
40	11	ACALD	ACALD	b1241	adhE	56	15	GAPD	GAPD	b1779	gapA	0	0.68323
40	11	ACALD	ACALD	b0351	mhpF	56	15	GAPD	PGK	b2926	pgk	0	-0.22736
40	11	ACALD	ACALD	b1241	adhE	56	15	GAPD	PGK	b2926	pgk	0	0.84479
40	11	ACALD	ACALD	b0351	mhpF	62	15	TALA	TALA	b2464	talA	0	0.18242
40	11	ACALD	ACALD	b1241	adhE	62	15	TALA	TALA	b2464	talA	0	0.058296
40	11	ACALD	ACALD	b0351	mhpF	64	15	TKT2	TKT2	b2465	tktB	0	0.1635
40	11	ACALD	ACALD	b1241	adhE	64	15	TKT2	TKT2	b2465	tktB	0	0.063512
40	11	ACALD	ACALD	b0351	mhpF	64	15	TKT2	TKT2	b2935	tktA	0	-0.11961
40	11	ACALD	ACALD	b1241	adhE	64	15	TKT2	TKT2	b2935	tktA	0	-0.072466
40	11	ACALD	ACALD	b0351	mhpF	67	15	TKT1	TKT1	b2465	tktB	0	0.1635
40	11	ACALD	ACALD	b1241	adhE	67	15	TKT1	TKT1	b2465	tktB	0	0.063512
40	11	ACALD	ACALD	b0351	mhpF	67	15	TKT1	TKT1	b2935	tktA	0	-0.11961
40	11	ACALD	ACALD	b1241	adhE	67	15	TKT1	TKT1	b2935	tktA	0	-0.072466
40	11	ACALD	ACALD	b0351	mhpF	82	15	DURIPP	DURIPP	b4382	deoA	0	0.13177
40	11	ACALD	ACALD	b1241	adhE	82	15	DURIPP	DURIPP	b4382	deoA	0	0.27076
40	11	ACALD	ACALD	b0351	mhpF	92	16	PTRCORNt7pp	PTRCORNt7pp	b0692	potE	0	0.17252
40	11	ACALD	ACALD	b1241	adhE	92	16	PTRCORNt7pp	PTRCORNt7pp	b0692	potE	0	0.108
40	11	ACALD	ACALD	b0351	mhpF	93	16	ARGORNt7pp	ARGORNt7pp	b1605	ydgI	0	-0.00056292
40	11	ACALD	ACALD	b1241	adhE	93	16	ARGORNt7pp	ARGORNt7pp	b1605	ydgI	0	-0.17886
40	11	ACALD	ACALD	b0351	mhpF	94	16	ARGAGMt7pp	ARGAGMt7pp	b4115	adiC	0	-0.12469
40	11	ACALD	ACALD	b1241	adhE	94	16	ARGAGMt7pp	ARGAGMt7pp	b4115	adiC	0	0.58242
40	11	ACALD	ACALD	b0351	mhpF	98	18	ALAR	ALAR	b1190	dadX	0	0.049242
40	11	ACALD	ACALD	b1241	adhE	98	18	ALAR	ALAR	b1190	dadX	0	-0.17649
40	11	ACALD	ACALD	b0351	mhpF	101	18	LDH_D	LDH_D	b1380	ldhA	0	0.061156
40	11	ACALD	ACALD	b1241	adhE	101	18	LDH_D	LDH_D	b1380	ldhA	0	0.25324
40	11	ACALD	ACALD	b0351	mhpF	102	18	POR5	POR5	b1378	pfo	0	0.11562
40	11	ACALD	ACALD	b1241	adhE	102	18	POR5	POR5	b1378	pfo	0	0.063189
40	11	ACALD	ACALD	b0351	mhpF	103	18	EX_trp_L_e	TRPt2rpp	b0112	aroP	0	0.062633
40	11	ACALD	ACALD	b1241	adhE	103	18	EX_trp_L_e	TRPt2rpp	b0112	aroP	0	-0.14004
40	11	ACALD	ACALD	b0351	mhpF	103	18	EX_trp_L_e	TRPt2rpp	b1473	yddG	0	-0.037309
40	11	ACALD	ACALD	b1241	adhE	103	18	EX_trp_L_e	TRPt2rpp	b1473	yddG	0	0.28369
40	11	ACALD	ACALD	b0351	mhpF	103	18	EX_trp_L_e	TRPt2rpp	b3161	mtr	0	-0.058672
40	11	ACALD	ACALD	b1241	adhE	103	18	EX_trp_L_e	TRPt2rpp	b3161	mtr	0	0.25469
40	11	ACALD	ACALD	b0351	mhpF	103	18	EX_trp_L_e	TRPt2rpp	b3709	tnaB	0	-0.035708
40	11	ACALD	ACALD	b1241	adhE	103	18	EX_trp_L_e	TRPt2rpp	b3709	tnaB	0	-0.097564
40	11	ACALD	ACALD	b0351	mhpF	105	18	TRPAS2	TRPAS2	b3708	tnaA	0	-0.046518
40	11	ACALD	ACALD	b1241	adhE	105	18	TRPAS2	TRPAS2	b3708	tnaA	0	-0.0696
40	11	ACALD	ACALD	b0351	mhpF	106	18	ALATA_L	ALATA_L	b2290	alaA	0	0.042258
40	11	ACALD	ACALD	b1241	adhE	106	18	ALATA_L	ALATA_L	b2290	alaA	0	-0.35013
40	11	ACALD	ACALD	b0351	mhpF	107	18	VALTA	VALTA	b3770	ilvE	0	0.041448
40	11	ACALD	ACALD	b1241	adhE	107	18	VALTA	VALTA	b3770	ilvE	0	0.16545
40	11	ACALD	ACALD	b0351	mhpF	109	18	VALt2rpp	VALt2rpp	b0401	brnQ	0	-0.16095
40	11	ACALD	ACALD	b1241	adhE	109	18	VALt2rpp	VALt2rpp	b0401	brnQ	0	0.48883
40	11	ACALD	ACALD	b0351	mhpF	109	18	VALt2rpp	VALt2rpp	b2683	ygaH	0	0.1239
40	11	ACALD	ACALD	b1241	adhE	109	18	VALt2rpp	VALt2rpp	b2683	ygaH	0	-0.25089
40	11	ACALD	ACALD	b0351	mhpF	111	18	ALAt2pp_ALAt2rpp	ALAt2pp	b4208	cycA	0	-0.037407
40	11	ACALD	ACALD	b1241	adhE	111	18	ALAt2pp_ALAt2rpp	ALAt2pp	b4208	cycA	0	-0.21937
40	11	ACALD	ACALD	b0351	mhpF	118	24	ASNt2rpp	ASNt2rpp	b1453	ansP	0	-0.018668
40	11	ACALD	ACALD	b1241	adhE	118	24	ASNt2rpp	ASNt2rpp	b1453	ansP	0	-0.26376
40	11	ACALD	ACALD	b0351	mhpF	124	25	ASPt2pp_ASPt2rpp	ASPt2pp	b4077	gltP	0	-0.01251
40	11	ACALD	ACALD	b1241	adhE	124	25	ASPt2pp_ASPt2rpp	ASPt2pp	b4077	gltP	0	0.31145
40	11	ACALD	ACALD	b0351	mhpF	169	63	GARFT	GARFT	b2500	purN	0	-0.043141
40	11	ACALD	ACALD	b1241	adhE	169	63	GARFT	GARFT	b2500	purN	0	-0.31293
40	11	ACALD	ACALD	b0351	mhpF	172	63	SERt2rpp	SERt2rpp	b2796	sdaC	0	-0.10386
40	11	ACALD	ACALD	b1241	adhE	172	63	SERt2rpp	SERt2rpp	b2796	sdaC	0	-0.082594
40	11	ACALD	ACALD	b0351	mhpF	172	63	SERt2rpp	SERt2rpp	b3116	tdcC	0	0.0095079
40	11	ACALD	ACALD	b1241	adhE	172	63	SERt2rpp	SERt2rpp	b3116	tdcC	0	0.041977
40	11	ACALD	ACALD	b0351	mhpF	173	63	GHMT2r	GHMT2r	b2551	glyA	0	-0.020787
40	11	ACALD	ACALD	b1241	adhE	173	63	GHMT2r	GHMT2r	b2551	glyA	0	-0.27224
40	11	ACALD	ACALD	b0351	mhpF	174	63	GLYAT	GLYAT	b3617	kbl	0	-0.11818
40	11	ACALD	ACALD	b1241	adhE	174	63	GLYAT	GLYAT	b3617	kbl	0	0.18077
40	11	ACALD	ACALD	b0351	mhpF	175	63	GLYt2pp_GLYt2rpp	GLYt2pp	b1801	yeaV	0	0.011743
40	11	ACALD	ACALD	b1241	adhE	175	63	GLYt2pp_GLYt2rpp	GLYt2pp	b1801	yeaV	0	-0.047134
40	11	ACALD	ACALD	b0351	mhpF	175	63	GLYt2pp_GLYt2rpp	GLYt2pp	b4208	cycA	0	-0.037407
40	11	ACALD	ACALD	b1241	adhE	175	63	GLYt2pp_GLYt2rpp	GLYt2pp	b4208	cycA	0	-0.21937
40	11	ACALD	ACALD	b0351	mhpF	194	73	HISt2rpp	HISt2rpp	b0112	aroP	0	0.062633
40	11	ACALD	ACALD	b1241	adhE	194	73	HISt2rpp	HISt2rpp	b0112	aroP	0	-0.14004
40	11	ACALD	ACALD	b0351	mhpF	198	75	ILEt2rpp	ILEt2rpp	b0401	brnQ	0	-0.16095
40	11	ACALD	ACALD	b1241	adhE	198	75	ILEt2rpp	ILEt2rpp	b0401	brnQ	0	0.48883
40	11	ACALD	ACALD	b0351	mhpF	202	78	LEUt2rpp	LEUt2rpp	b0401	brnQ	0	-0.16095
40	11	ACALD	ACALD	b1241	adhE	202	78	LEUt2rpp	LEUt2rpp	b0401	brnQ	0	0.48883
40	11	ACALD	ACALD	b0351	mhpF	211	85	EX_phe_L_e	PHEt2rpp	b0112	aroP	0	0.062633
40	11	ACALD	ACALD	b1241	adhE	211	85	EX_phe_L_e	PHEt2rpp	b0112	aroP	0	-0.14004
40	11	ACALD	ACALD	b0351	mhpF	211	85	EX_phe_L_e	PHEt2rpp	b0576	pheP	0	-0.074082
40	11	ACALD	ACALD	b1241	adhE	211	85	EX_phe_L_e	PHEt2rpp	b0576	pheP	0	-0.19865
40	11	ACALD	ACALD	b0351	mhpF	211	85	EX_phe_L_e	PHEt2rpp	b1473	yddG	0	-0.037309
40	11	ACALD	ACALD	b1241	adhE	211	85	EX_phe_L_e	PHEt2rpp	b1473	yddG	0	0.28369
40	11	ACALD	ACALD	b0351	mhpF	214	86	ADK3	ADK3	b0474	adk	0	0.044196
40	11	ACALD	ACALD	b1241	adhE	214	86	ADK3	ADK3	b0474	adk	0	-0.41708
40	11	ACALD	ACALD	b0351	mhpF	220	86	NDPK1	NDPK1	b0474	adk	0	0.044196
40	11	ACALD	ACALD	b1241	adhE	220	86	NDPK1	NDPK1	b0474	adk	0	-0.41708
40	11	ACALD	ACALD	b0351	mhpF	220	86	NDPK1	NDPK1	b2518	ndk	0	0.10089
40	11	ACALD	ACALD	b1241	adhE	220	86	NDPK1	NDPK1	b2518	ndk	0	-0.65101
40	11	ACALD	ACALD	b0351	mhpF	221	86	NDPK3	NDPK3	b0474	adk	0	0.044196
40	11	ACALD	ACALD	b1241	adhE	221	86	NDPK3	NDPK3	b0474	adk	0	-0.41708
40	11	ACALD	ACALD	b0351	mhpF	221	86	NDPK3	NDPK3	b2518	ndk	0	0.10089
40	11	ACALD	ACALD	b1241	adhE	221	86	NDPK3	NDPK3	b2518	ndk	0	-0.65101
40	11	ACALD	ACALD	b0351	mhpF	222	86	NDPK5	NDPK5	b0474	adk	0	0.044196
40	11	ACALD	ACALD	b1241	adhE	222	86	NDPK5	NDPK5	b0474	adk	0	-0.41708
40	11	ACALD	ACALD	b0351	mhpF	222	86	NDPK5	NDPK5	b2518	ndk	0	0.10089
40	11	ACALD	ACALD	b1241	adhE	222	86	NDPK5	NDPK5	b2518	ndk	0	-0.65101
40	11	ACALD	ACALD	b0351	mhpF	223	86	NDPK7	NDPK7	b0474	adk	0	0.044196
40	11	ACALD	ACALD	b1241	adhE	223	86	NDPK7	NDPK7	b0474	adk	0	-0.41708
40	11	ACALD	ACALD	b0351	mhpF	223	86	NDPK7	NDPK7	b2518	ndk	0	0.10089
40	11	ACALD	ACALD	b1241	adhE	223	86	NDPK7	NDPK7	b2518	ndk	0	-0.65101
40	11	ACALD	ACALD	b0351	mhpF	224	86	NDPK8	NDPK8	b0474	adk	0	0.044196
40	11	ACALD	ACALD	b1241	adhE	224	86	NDPK8	NDPK8	b0474	adk	0	-0.41708
40	11	ACALD	ACALD	b0351	mhpF	224	86	NDPK8	NDPK8	b2518	ndk	0	0.10089
40	11	ACALD	ACALD	b1241	adhE	224	86	NDPK8	NDPK8	b2518	ndk	0	-0.65101
40	11	ACALD	ACALD	b0351	mhpF	229	87	PROt2rpp	PROt2rpp	b4111	proP	0	0.085723
40	11	ACALD	ACALD	b1241	adhE	229	87	PROt2rpp	PROt2rpp	b4111	proP	0	0.072234
40	11	ACALD	ACALD	b0351	mhpF	235	92	THRt2rpp	THRt2rpp	b3116	tdcC	0	0.0095079
40	11	ACALD	ACALD	b1241	adhE	235	92	THRt2rpp	THRt2rpp	b3116	tdcC	0	0.041977
40	11	ACALD	ACALD	b0351	mhpF	239	94	TYRt2rpp	TYRt2rpp	b0112	aroP	0	0.062633
40	11	ACALD	ACALD	b1241	adhE	239	94	TYRt2rpp	TYRt2rpp	b0112	aroP	0	-0.14004
40	11	ACALD	ACALD	b0351	mhpF	239	94	TYRt2rpp	TYRt2rpp	b0576	pheP	0	-0.074082
40	11	ACALD	ACALD	b1241	adhE	239	94	TYRt2rpp	TYRt2rpp	b0576	pheP	0	-0.19865
40	11	ACALD	ACALD	b0351	mhpF	239	94	TYRt2rpp	TYRt2rpp	b1473	yddG	0	-0.037309
40	11	ACALD	ACALD	b1241	adhE	239	94	TYRt2rpp	TYRt2rpp	b1473	yddG	0	0.28369
40	11	ACALD	ACALD	b0351	mhpF	239	94	TYRt2rpp	TYRt2rpp	b1907	tyrP	0	0.11483
40	11	ACALD	ACALD	b1241	adhE	239	94	TYRt2rpp	TYRt2rpp	b1907	tyrP	0	-0.41713
40	11	ACALD	ACALD	b0351	mhpF	247	102	SUCOAS	SUCOAS	b0728	sucC	0	0.022166
40	11	ACALD	ACALD	b1241	adhE	247	102	SUCOAS	SUCOAS	b0728	sucC	0	-0.43678
40	11	ACALD	ACALD	b0351	mhpF	247	102	SUCOAS	SUCOAS	b0729	sucD	0	0.025917
40	11	ACALD	ACALD	b1241	adhE	247	102	SUCOAS	SUCOAS	b0729	sucD	0	-0.43822
41	11	ACKr	ACKr	b1849	purT	92	16	PTRCORNt7pp	PTRCORNt7pp	b0692	potE	0	-0.22541
41	11	ACKr	ACKr	b2296	ackA	92	16	PTRCORNt7pp	PTRCORNt7pp	b0692	potE	0	0.055063
41	11	ACKr	ACKr	b3115	tdcD	92	16	PTRCORNt7pp	PTRCORNt7pp	b0692	potE	0	0.16804
41	11	ACKr	PTAr	b2297	pta	92	16	PTRCORNt7pp	PTRCORNt7pp	b0692	potE	0	-0.11749
41	11	ACKr	PTAr	b2458	eutD	92	16	PTRCORNt7pp	PTRCORNt7pp	b0692	potE	0	0.26243
41	11	ACKr	ACKr	b1849	purT	93	16	ARGORNt7pp	ARGORNt7pp	b1605	ydgI	0	-0.18961
41	11	ACKr	ACKr	b2296	ackA	93	16	ARGORNt7pp	ARGORNt7pp	b1605	ydgI	0	-0.10432
41	11	ACKr	ACKr	b3115	tdcD	93	16	ARGORNt7pp	ARGORNt7pp	b1605	ydgI	0	0.26291
41	11	ACKr	PTAr	b2297	pta	93	16	ARGORNt7pp	ARGORNt7pp	b1605	ydgI	0	-0.048004
41	11	ACKr	PTAr	b2458	eutD	93	16	ARGORNt7pp	ARGORNt7pp	b1605	ydgI	0	0.11755
41	11	ACKr	ACKr	b1849	purT	94	16	ARGAGMt7pp	ARGAGMt7pp	b4115	adiC	0	-0.16612
41	11	ACKr	ACKr	b2296	ackA	94	16	ARGAGMt7pp	ARGAGMt7pp	b4115	adiC	0	0.55012
41	11	ACKr	ACKr	b3115	tdcD	94	16	ARGAGMt7pp	ARGAGMt7pp	b4115	adiC	0	0.091255
41	11	ACKr	PTAr	b2297	pta	94	16	ARGAGMt7pp	ARGAGMt7pp	b4115	adiC	0	0.51261
41	11	ACKr	PTAr	b2458	eutD	94	16	ARGAGMt7pp	ARGAGMt7pp	b4115	adiC	0	0.12026
41	11	ACKr	ACKr	b1849	purT	98	18	ALAR	ALAR	b1190	dadX	0	-0.39985
41	11	ACKr	ACKr	b2296	ackA	98	18	ALAR	ALAR	b1190	dadX	0	-0.094897
41	11	ACKr	ACKr	b3115	tdcD	98	18	ALAR	ALAR	b1190	dadX	0	0.33103
41	11	ACKr	PTAr	b2297	pta	98	18	ALAR	ALAR	b1190	dadX	0	-0.099307
41	11	ACKr	PTAr	b2458	eutD	98	18	ALAR	ALAR	b1190	dadX	0	0.2754
41	11	ACKr	ACKr	b1849	purT	101	18	LDH_D	LDH_D	b1380	ldhA	0	-0.1066
41	11	ACKr	ACKr	b2296	ackA	101	18	LDH_D	LDH_D	b1380	ldhA	0	0.48983
41	11	ACKr	ACKr	b3115	tdcD	101	18	LDH_D	LDH_D	b1380	ldhA	0	-0.13523
41	11	ACKr	PTAr	b2297	pta	101	18	LDH_D	LDH_D	b1380	ldhA	0	0.40374
41	11	ACKr	PTAr	b2458	eutD	101	18	LDH_D	LDH_D	b1380	ldhA	0	-0.049611
41	11	ACKr	ACKr	b1849	purT	102	18	POR5	POR5	b1378	pfo	0	-0.074945
41	11	ACKr	ACKr	b2296	ackA	102	18	POR5	POR5	b1378	pfo	0	-0.090244
41	11	ACKr	ACKr	b3115	tdcD	102	18	POR5	POR5	b1378	pfo	0	-0.131
41	11	ACKr	PTAr	b2297	pta	102	18	POR5	POR5	b1378	pfo	0	0.045136
41	11	ACKr	PTAr	b2458	eutD	102	18	POR5	POR5	b1378	pfo	0	0.17182
41	11	ACKr	ACKr	b1849	purT	103	18	EX_trp_L_e	TRPt2rpp	b0112	aroP	0	0.46424
41	11	ACKr	ACKr	b2296	ackA	103	18	EX_trp_L_e	TRPt2rpp	b0112	aroP	0	-0.10642
41	11	ACKr	ACKr	b3115	tdcD	103	18	EX_trp_L_e	TRPt2rpp	b0112	aroP	0	-0.20184
41	11	ACKr	PTAr	b2297	pta	103	18	EX_trp_L_e	TRPt2rpp	b0112	aroP	0	-0.089843
41	11	ACKr	PTAr	b2458	eutD	103	18	EX_trp_L_e	TRPt2rpp	b0112	aroP	0	-0.15228
41	11	ACKr	ACKr	b1849	purT	103	18	EX_trp_L_e	TRPt2rpp	b1473	yddG	0	0.057453
41	11	ACKr	ACKr	b2296	ackA	103	18	EX_trp_L_e	TRPt2rpp	b1473	yddG	0	0.38541
41	11	ACKr	ACKr	b3115	tdcD	103	18	EX_trp_L_e	TRPt2rpp	b1473	yddG	0	-0.034245
41	11	ACKr	PTAr	b2297	pta	103	18	EX_trp_L_e	TRPt2rpp	b1473	yddG	0	0.12908
41	11	ACKr	PTAr	b2458	eutD	103	18	EX_trp_L_e	TRPt2rpp	b1473	yddG	0	-0.36734
41	11	ACKr	ACKr	b1849	purT	103	18	EX_trp_L_e	TRPt2rpp	b3161	mtr	0	-0.1957
41	11	ACKr	ACKr	b2296	ackA	103	18	EX_trp_L_e	TRPt2rpp	b3161	mtr	0	0.30617
41	11	ACKr	ACKr	b3115	tdcD	103	18	EX_trp_L_e	TRPt2rpp	b3161	mtr	0	0.13686
41	11	ACKr	PTAr	b2297	pta	103	18	EX_trp_L_e	TRPt2rpp	b3161	mtr	0	0.19349
41	11	ACKr	PTAr	b2458	eutD	103	18	EX_trp_L_e	TRPt2rpp	b3161	mtr	0	-0.13267
41	11	ACKr	ACKr	b1849	purT	103	18	EX_trp_L_e	TRPt2rpp	b3709	tnaB	0	-0.42293
41	11	ACKr	ACKr	b2296	ackA	103	18	EX_trp_L_e	TRPt2rpp	b3709	tnaB	0	-0.041929
41	11	ACKr	ACKr	b3115	tdcD	103	18	EX_trp_L_e	TRPt2rpp	b3709	tnaB	0	0.58203
41	11	ACKr	PTAr	b2297	pta	103	18	EX_trp_L_e	TRPt2rpp	b3709	tnaB	0	0.013308
41	11	ACKr	PTAr	b2458	eutD	103	18	EX_trp_L_e	TRPt2rpp	b3709	tnaB	0	0.53393
41	11	ACKr	ACKr	b1849	purT	105	18	TRPAS2	TRPAS2	b3708	tnaA	0	-0.40469
41	11	ACKr	ACKr	b2296	ackA	105	18	TRPAS2	TRPAS2	b3708	tnaA	0	-0.029039
41	11	ACKr	ACKr	b3115	tdcD	105	18	TRPAS2	TRPAS2	b3708	tnaA	0	0.54032
41	11	ACKr	PTAr	b2297	pta	105	18	TRPAS2	TRPAS2	b3708	tnaA	0	0.041275
41	11	ACKr	PTAr	b2458	eutD	105	18	TRPAS2	TRPAS2	b3708	tnaA	0	0.48201
41	11	ACKr	ACKr	b1849	purT	106	18	ALATA_L	ALATA_L	b2290	alaA	0	0.31595
41	11	ACKr	ACKr	b2296	ackA	106	18	ALATA_L	ALATA_L	b2290	alaA	0	-0.36177
41	11	ACKr	ACKr	b3115	tdcD	106	18	ALATA_L	ALATA_L	b2290	alaA	0	0.11174
41	11	ACKr	PTAr	b2297	pta	106	18	ALATA_L	ALATA_L	b2290	alaA	0	-0.13292
41	11	ACKr	PTAr	b2458	eutD	106	18	ALATA_L	ALATA_L	b2290	alaA	0	0.053616
41	11	ACKr	ACKr	b1849	purT	107	18	VALTA	VALTA	b3770	ilvE	0	0.30623
41	11	ACKr	ACKr	b2296	ackA	107	18	VALTA	VALTA	b3770	ilvE	0	0.22482
41	11	ACKr	ACKr	b3115	tdcD	107	18	VALTA	VALTA	b3770	ilvE	0	-0.31592
41	11	ACKr	PTAr	b2297	pta	107	18	VALTA	VALTA	b3770	ilvE	0	0.18349
41	11	ACKr	PTAr	b2458	eutD	107	18	VALTA	VALTA	b3770	ilvE	0	-0.33471
41	11	ACKr	ACKr	b1849	purT	109	18	VALt2rpp	VALt2rpp	b0401	brnQ	0	-0.17011
41	11	ACKr	ACKr	b2296	ackA	109	18	VALt2rpp	VALt2rpp	b0401	brnQ	0	0.60786
41	11	ACKr	ACKr	b3115	tdcD	109	18	VALt2rpp	VALt2rpp	b0401	brnQ	0	-0.12037
41	11	ACKr	PTAr	b2297	pta	109	18	VALt2rpp	VALt2rpp	b0401	brnQ	0	0.50165
41	11	ACKr	PTAr	b2458	eutD	109	18	VALt2rpp	VALt2rpp	b0401	brnQ	0	-0.1957
41	11	ACKr	ACKr	b1849	purT	109	18	VALt2rpp	VALt2rpp	b2683	ygaH	0	0.3515
41	11	ACKr	ACKr	b2296	ackA	109	18	VALt2rpp	VALt2rpp	b2683	ygaH	0	-0.3696
41	11	ACKr	ACKr	b3115	tdcD	109	18	VALt2rpp	VALt2rpp	b2683	ygaH	0	-0.020782
41	11	ACKr	PTAr	b2297	pta	109	18	VALt2rpp	VALt2rpp	b2683	ygaH	0	-0.12727
41	11	ACKr	PTAr	b2458	eutD	109	18	VALt2rpp	VALt2rpp	b2683	ygaH	0	0.11728
41	11	ACKr	ACKr	b1849	purT	111	18	ALAt2pp_ALAt2rpp	ALAt2pp	b4208	cycA	0	-0.15615
41	11	ACKr	ACKr	b2296	ackA	111	18	ALAt2pp_ALAt2rpp	ALAt2pp	b4208	cycA	0	-0.12546
41	11	ACKr	ACKr	b3115	tdcD	111	18	ALAt2pp_ALAt2rpp	ALAt2pp	b4208	cycA	0	0.3371
41	11	ACKr	PTAr	b2297	pta	111	18	ALAt2pp_ALAt2rpp	ALAt2pp	b4208	cycA	0	-0.12387
41	11	ACKr	PTAr	b2458	eutD	111	18	ALAt2pp_ALAt2rpp	ALAt2pp	b4208	cycA	0	0.36013
41	11	ACKr	ACKr	b1849	purT	118	24	ASNt2rpp	ASNt2rpp	b1453	ansP	0	0.29564
41	11	ACKr	ACKr	b2296	ackA	118	24	ASNt2rpp	ASNt2rpp	b1453	ansP	0	-0.22917
41	11	ACKr	ACKr	b3115	tdcD	118	24	ASNt2rpp	ASNt2rpp	b1453	ansP	0	0.085469
41	11	ACKr	PTAr	b2297	pta	118	24	ASNt2rpp	ASNt2rpp	b1453	ansP	0	-0.22349
41	11	ACKr	PTAr	b2458	eutD	118	24	ASNt2rpp	ASNt2rpp	b1453	ansP	0	-0.10968
41	11	ACKr	ACKr	b1849	purT	121	25	MDH	MDH	b3236	mdh	0	0.053953
41	11	ACKr	ACKr	b2296	ackA	121	25	MDH	MDH	b3236	mdh	0	-0.51258
41	11	ACKr	ACKr	b3115	tdcD	121	25	MDH	MDH	b3236	mdh	0	0.29803
41	11	ACKr	PTAr	b2297	pta	121	25	MDH	MDH	b3236	mdh	0	-0.40734
41	11	ACKr	PTAr	b2458	eutD	121	25	MDH	MDH	b3236	mdh	0	0.30654
41	11	ACKr	ACKr	b1849	purT	124	25	ASPt2pp_ASPt2rpp	ASPt2pp	b4077	gltP	0	-0.075827
41	11	ACKr	ACKr	b2296	ackA	124	25	ASPt2pp_ASPt2rpp	ASPt2pp	b4077	gltP	0	0.45122
41	11	ACKr	ACKr	b3115	tdcD	124	25	ASPt2pp_ASPt2rpp	ASPt2pp	b4077	gltP	0	-0.1207
41	11	ACKr	PTAr	b2297	pta	124	25	ASPt2pp_ASPt2rpp	ASPt2pp	b4077	gltP	0	0.26343
41	11	ACKr	PTAr	b2458	eutD	124	25	ASPt2pp_ASPt2rpp	ASPt2pp	b4077	gltP	0	-0.26124
41	11	ACKr	ACKr	b1849	purT	125	26	EX_but_e	BUTt2rpp	b2223	atoE	0	-0.23222
41	11	ACKr	ACKr	b2296	ackA	125	26	EX_but_e	BUTt2rpp	b2223	atoE	0	0.014791
41	11	ACKr	ACKr	b3115	tdcD	125	26	EX_but_e	BUTt2rpp	b2223	atoE	0	0.27092
41	11	ACKr	PTAr	b2297	pta	125	26	EX_but_e	BUTt2rpp	b2223	atoE	0	0.016782
41	11	ACKr	PTAr	b2458	eutD	125	26	EX_but_e	BUTt2rpp	b2223	atoE	0	0.34475
41	11	ACKr	ACKr	b1849	purT	169	63	GARFT	GARFT	b2500	purN	0	0.74037
41	11	ACKr	ACKr	b2296	ackA	169	63	GARFT	GARFT	b2500	purN	0	-0.32073
41	11	ACKr	ACKr	b3115	tdcD	169	63	GARFT	GARFT	b2500	purN	0	-0.077091
41	11	ACKr	PTAr	b2297	pta	169	63	GARFT	GARFT	b2500	purN	0	-0.078131
41	11	ACKr	PTAr	b2458	eutD	169	63	GARFT	GARFT	b2500	purN	0	-0.087995
41	11	ACKr	ACKr	b1849	purT	172	63	SERt2rpp	SERt2rpp	b2796	sdaC	0	-0.12756
41	11	ACKr	ACKr	b2296	ackA	172	63	SERt2rpp	SERt2rpp	b2796	sdaC	0	-0.016942
41	11	ACKr	ACKr	b3115	tdcD	172	63	SERt2rpp	SERt2rpp	b2796	sdaC	0	0.23778
41	11	ACKr	PTAr	b2297	pta	172	63	SERt2rpp	SERt2rpp	b2796	sdaC	0	-0.021807
41	11	ACKr	PTAr	b2458	eutD	172	63	SERt2rpp	SERt2rpp	b2796	sdaC	0	-0.086029
41	11	ACKr	ACKr	b1849	purT	172	63	SERt2rpp	SERt2rpp	b3116	tdcC	0	-0.4272
41	11	ACKr	ACKr	b2296	ackA	172	63	SERt2rpp	SERt2rpp	b3116	tdcC	0	0.027739
41	11	ACKr	ACKr	b3115	tdcD	172	63	SERt2rpp	SERt2rpp	b3116	tdcC	0	0.77492
41	11	ACKr	PTAr	b2297	pta	172	63	SERt2rpp	SERt2rpp	b3116	tdcC	0	-0.028339
41	11	ACKr	PTAr	b2458	eutD	172	63	SERt2rpp	SERt2rpp	b3116	tdcC	0	0.45794
41	11	ACKr	ACKr	b1849	purT	173	63	GHMT2r	GHMT2r	b2551	glyA	0	0.60675
41	11	ACKr	ACKr	b2296	ackA	173	63	GHMT2r	GHMT2r	b2551	glyA	0	-0.1614
41	11	ACKr	ACKr	b3115	tdcD	173	63	GHMT2r	GHMT2r	b2551	glyA	0	-0.17962
41	11	ACKr	PTAr	b2297	pta	173	63	GHMT2r	GHMT2r	b2551	glyA	0	0.052599
41	11	ACKr	PTAr	b2458	eutD	173	63	GHMT2r	GHMT2r	b2551	glyA	0	-0.23249
41	11	ACKr	ACKr	b1849	purT	174	63	GLYAT	GLYAT	b3617	kbl	0	-0.37041
41	11	ACKr	ACKr	b2296	ackA	174	63	GLYAT	GLYAT	b3617	kbl	0	0.1686
41	11	ACKr	ACKr	b3115	tdcD	174	63	GLYAT	GLYAT	b3617	kbl	0	0.19222
41	11	ACKr	PTAr	b2297	pta	174	63	GLYAT	GLYAT	b3617	kbl	0	0.19701
41	11	ACKr	PTAr	b2458	eutD	174	63	GLYAT	GLYAT	b3617	kbl	0	0.32897
41	11	ACKr	ACKr	b1849	purT	175	63	GLYt2pp_GLYt2rpp	GLYt2pp	b1801	yeaV	0	-0.39575
41	11	ACKr	ACKr	b2296	ackA	175	63	GLYt2pp_GLYt2rpp	GLYt2pp	b1801	yeaV	0	-0.0090148
41	11	ACKr	ACKr	b3115	tdcD	175	63	GLYt2pp_GLYt2rpp	GLYt2pp	b1801	yeaV	0	0.54885
41	11	ACKr	PTAr	b2297	pta	175	63	GLYt2pp_GLYt2rpp	GLYt2pp	b1801	yeaV	0	-0.042883
41	11	ACKr	PTAr	b2458	eutD	175	63	GLYt2pp_GLYt2rpp	GLYt2pp	b1801	yeaV	0	0.44972
41	11	ACKr	ACKr	b1849	purT	175	63	GLYt2pp_GLYt2rpp	GLYt2pp	b4208	cycA	0	-0.15615
41	11	ACKr	ACKr	b2296	ackA	175	63	GLYt2pp_GLYt2rpp	GLYt2pp	b4208	cycA	0	-0.12546
41	11	ACKr	ACKr	b3115	tdcD	175	63	GLYt2pp_GLYt2rpp	GLYt2pp	b4208	cycA	0	0.3371
41	11	ACKr	PTAr	b2297	pta	175	63	GLYt2pp_GLYt2rpp	GLYt2pp	b4208	cycA	0	-0.12387
41	11	ACKr	PTAr	b2458	eutD	175	63	GLYt2pp_GLYt2rpp	GLYt2pp	b4208	cycA	0	0.36013
41	11	ACKr	ACKr	b1849	purT	194	73	HISt2rpp	HISt2rpp	b0112	aroP	0	0.46424
41	11	ACKr	ACKr	b2296	ackA	194	73	HISt2rpp	HISt2rpp	b0112	aroP	0	-0.10642
41	11	ACKr	ACKr	b3115	tdcD	194	73	HISt2rpp	HISt2rpp	b0112	aroP	0	-0.20184
41	11	ACKr	PTAr	b2297	pta	194	73	HISt2rpp	HISt2rpp	b0112	aroP	0	-0.089843
41	11	ACKr	PTAr	b2458	eutD	194	73	HISt2rpp	HISt2rpp	b0112	aroP	0	-0.15228
41	11	ACKr	ACKr	b1849	purT	196	74	HEXt2rpp	HEXt2rpp	b2223	atoE	0	-0.23222
41	11	ACKr	ACKr	b2296	ackA	196	74	HEXt2rpp	HEXt2rpp	b2223	atoE	0	0.014791
41	11	ACKr	ACKr	b3115	tdcD	196	74	HEXt2rpp	HEXt2rpp	b2223	atoE	0	0.27092
41	11	ACKr	PTAr	b2297	pta	196	74	HEXt2rpp	HEXt2rpp	b2223	atoE	0	0.016782
41	11	ACKr	PTAr	b2458	eutD	196	74	HEXt2rpp	HEXt2rpp	b2223	atoE	0	0.34475
41	11	ACKr	ACKr	b1849	purT	198	75	ILEt2rpp	ILEt2rpp	b0401	brnQ	0	-0.17011
41	11	ACKr	ACKr	b2296	ackA	198	75	ILEt2rpp	ILEt2rpp	b0401	brnQ	0	0.60786
41	11	ACKr	ACKr	b3115	tdcD	198	75	ILEt2rpp	ILEt2rpp	b0401	brnQ	0	-0.12037
41	11	ACKr	PTAr	b2297	pta	198	75	ILEt2rpp	ILEt2rpp	b0401	brnQ	0	0.50165
41	11	ACKr	PTAr	b2458	eutD	198	75	ILEt2rpp	ILEt2rpp	b0401	brnQ	0	-0.1957
41	11	ACKr	ACKr	b1849	purT	202	78	LEUt2rpp	LEUt2rpp	b0401	brnQ	0	-0.17011
41	11	ACKr	ACKr	b2296	ackA	202	78	LEUt2rpp	LEUt2rpp	b0401	brnQ	0	0.60786
41	11	ACKr	ACKr	b3115	tdcD	202	78	LEUt2rpp	LEUt2rpp	b0401	brnQ	0	-0.12037
41	11	ACKr	PTAr	b2297	pta	202	78	LEUt2rpp	LEUt2rpp	b0401	brnQ	0	0.50165
41	11	ACKr	PTAr	b2458	eutD	202	78	LEUt2rpp	LEUt2rpp	b0401	brnQ	0	-0.1957
41	11	ACKr	ACKr	b1849	purT	211	85	EX_phe_L_e	PHEt2rpp	b0112	aroP	0	0.46424
41	11	ACKr	ACKr	b2296	ackA	211	85	EX_phe_L_e	PHEt2rpp	b0112	aroP	0	-0.10642
41	11	ACKr	ACKr	b3115	tdcD	211	85	EX_phe_L_e	PHEt2rpp	b0112	aroP	0	-0.20184
41	11	ACKr	PTAr	b2297	pta	211	85	EX_phe_L_e	PHEt2rpp	b0112	aroP	0	-0.089843
41	11	ACKr	PTAr	b2458	eutD	211	85	EX_phe_L_e	PHEt2rpp	b0112	aroP	0	-0.15228
41	11	ACKr	ACKr	b1849	purT	211	85	EX_phe_L_e	PHEt2rpp	b0576	pheP	0	0.079446
41	11	ACKr	ACKr	b2296	ackA	211	85	EX_phe_L_e	PHEt2rpp	b0576	pheP	0	-0.070104
41	11	ACKr	ACKr	b3115	tdcD	211	85	EX_phe_L_e	PHEt2rpp	b0576	pheP	0	0.25138
41	11	ACKr	PTAr	b2297	pta	211	85	EX_phe_L_e	PHEt2rpp	b0576	pheP	0	-0.064475
41	11	ACKr	PTAr	b2458	eutD	211	85	EX_phe_L_e	PHEt2rpp	b0576	pheP	0	-0.039778
41	11	ACKr	ACKr	b1849	purT	211	85	EX_phe_L_e	PHEt2rpp	b1473	yddG	0	0.057453
41	11	ACKr	ACKr	b2296	ackA	211	85	EX_phe_L_e	PHEt2rpp	b1473	yddG	0	0.38541
41	11	ACKr	ACKr	b3115	tdcD	211	85	EX_phe_L_e	PHEt2rpp	b1473	yddG	0	-0.034245
41	11	ACKr	PTAr	b2297	pta	211	85	EX_phe_L_e	PHEt2rpp	b1473	yddG	0	0.12908
41	11	ACKr	PTAr	b2458	eutD	211	85	EX_phe_L_e	PHEt2rpp	b1473	yddG	0	-0.36734
41	11	ACKr	ACKr	b1849	purT	214	86	ADK3	ADK3	b0474	adk	0	0.39932
41	11	ACKr	ACKr	b2296	ackA	214	86	ADK3	ADK3	b0474	adk	0	-0.269
41	11	ACKr	ACKr	b3115	tdcD	214	86	ADK3	ADK3	b0474	adk	0	0.077684
41	11	ACKr	PTAr	b2297	pta	214	86	ADK3	ADK3	b0474	adk	0	-0.1308
41	11	ACKr	PTAr	b2458	eutD	214	86	ADK3	ADK3	b0474	adk	0	-0.21079
41	11	ACKr	ACKr	b1849	purT	220	86	NDPK1	NDPK1	b0474	adk	0	0.39932
41	11	ACKr	ACKr	b2296	ackA	220	86	NDPK1	NDPK1	b0474	adk	0	-0.269
41	11	ACKr	ACKr	b3115	tdcD	220	86	NDPK1	NDPK1	b0474	adk	0	0.077684
41	11	ACKr	PTAr	b2297	pta	220	86	NDPK1	NDPK1	b0474	adk	0	-0.1308
41	11	ACKr	PTAr	b2458	eutD	220	86	NDPK1	NDPK1	b0474	adk	0	-0.21079
41	11	ACKr	ACKr	b1849	purT	220	86	NDPK1	NDPK1	b2518	ndk	0	0.21506
41	11	ACKr	ACKr	b2296	ackA	220	86	NDPK1	NDPK1	b2518	ndk	0	-0.67724
41	11	ACKr	ACKr	b3115	tdcD	220	86	NDPK1	NDPK1	b2518	ndk	0	0.30005
41	11	ACKr	PTAr	b2297	pta	220	86	NDPK1	NDPK1	b2518	ndk	0	-0.43861
41	11	ACKr	PTAr	b2458	eutD	220	86	NDPK1	NDPK1	b2518	ndk	0	0.16372
41	11	ACKr	ACKr	b1849	purT	221	86	NDPK3	NDPK3	b0474	adk	0	0.39932
41	11	ACKr	ACKr	b2296	ackA	221	86	NDPK3	NDPK3	b0474	adk	0	-0.269
41	11	ACKr	ACKr	b3115	tdcD	221	86	NDPK3	NDPK3	b0474	adk	0	0.077684
41	11	ACKr	PTAr	b2297	pta	221	86	NDPK3	NDPK3	b0474	adk	0	-0.1308
41	11	ACKr	PTAr	b2458	eutD	221	86	NDPK3	NDPK3	b0474	adk	0	-0.21079
41	11	ACKr	ACKr	b1849	purT	221	86	NDPK3	NDPK3	b2518	ndk	0	0.21506
41	11	ACKr	ACKr	b2296	ackA	221	86	NDPK3	NDPK3	b2518	ndk	0	-0.67724
41	11	ACKr	ACKr	b3115	tdcD	221	86	NDPK3	NDPK3	b2518	ndk	0	0.30005
41	11	ACKr	PTAr	b2297	pta	221	86	NDPK3	NDPK3	b2518	ndk	0	-0.43861
41	11	ACKr	PTAr	b2458	eutD	221	86	NDPK3	NDPK3	b2518	ndk	0	0.16372
41	11	ACKr	ACKr	b1849	purT	222	86	NDPK5	NDPK5	b0474	adk	0	0.39932
41	11	ACKr	ACKr	b2296	ackA	222	86	NDPK5	NDPK5	b0474	adk	0	-0.269
41	11	ACKr	ACKr	b3115	tdcD	222	86	NDPK5	NDPK5	b0474	adk	0	0.077684
41	11	ACKr	PTAr	b2297	pta	222	86	NDPK5	NDPK5	b0474	adk	0	-0.1308
41	11	ACKr	PTAr	b2458	eutD	222	86	NDPK5	NDPK5	b0474	adk	0	-0.21079
41	11	ACKr	ACKr	b1849	purT	222	86	NDPK5	NDPK5	b2518	ndk	0	0.21506
41	11	ACKr	ACKr	b2296	ackA	222	86	NDPK5	NDPK5	b2518	ndk	0	-0.67724
41	11	ACKr	ACKr	b3115	tdcD	222	86	NDPK5	NDPK5	b2518	ndk	0	0.30005
41	11	ACKr	PTAr	b2297	pta	222	86	NDPK5	NDPK5	b2518	ndk	0	-0.43861
41	11	ACKr	PTAr	b2458	eutD	222	86	NDPK5	NDPK5	b2518	ndk	0	0.16372
41	11	ACKr	ACKr	b1849	purT	223	86	NDPK7	NDPK7	b0474	adk	0	0.39932
41	11	ACKr	ACKr	b2296	ackA	223	86	NDPK7	NDPK7	b0474	adk	0	-0.269
41	11	ACKr	ACKr	b3115	tdcD	223	86	NDPK7	NDPK7	b0474	adk	0	0.077684
41	11	ACKr	PTAr	b2297	pta	223	86	NDPK7	NDPK7	b0474	adk	0	-0.1308
41	11	ACKr	PTAr	b2458	eutD	223	86	NDPK7	NDPK7	b0474	adk	0	-0.21079
41	11	ACKr	ACKr	b1849	purT	223	86	NDPK7	NDPK7	b2518	ndk	0	0.21506
41	11	ACKr	ACKr	b2296	ackA	223	86	NDPK7	NDPK7	b2518	ndk	0	-0.67724
41	11	ACKr	ACKr	b3115	tdcD	223	86	NDPK7	NDPK7	b2518	ndk	0	0.30005
41	11	ACKr	PTAr	b2297	pta	223	86	NDPK7	NDPK7	b2518	ndk	0	-0.43861
41	11	ACKr	PTAr	b2458	eutD	223	86	NDPK7	NDPK7	b2518	ndk	0	0.16372
41	11	ACKr	ACKr	b1849	purT	224	86	NDPK8	NDPK8	b0474	adk	0	0.39932
41	11	ACKr	ACKr	b2296	ackA	224	86	NDPK8	NDPK8	b0474	adk	0	-0.269
41	11	ACKr	ACKr	b3115	tdcD	224	86	NDPK8	NDPK8	b0474	adk	0	0.077684
41	11	ACKr	PTAr	b2297	pta	224	86	NDPK8	NDPK8	b0474	adk	0	-0.1308
41	11	ACKr	PTAr	b2458	eutD	224	86	NDPK8	NDPK8	b0474	adk	0	-0.21079
41	11	ACKr	ACKr	b1849	purT	224	86	NDPK8	NDPK8	b2518	ndk	0	0.21506
41	11	ACKr	ACKr	b2296	ackA	224	86	NDPK8	NDPK8	b2518	ndk	0	-0.67724
41	11	ACKr	ACKr	b3115	tdcD	224	86	NDPK8	NDPK8	b2518	ndk	0	0.30005
41	11	ACKr	PTAr	b2297	pta	224	86	NDPK8	NDPK8	b2518	ndk	0	-0.43861
41	11	ACKr	PTAr	b2458	eutD	224	86	NDPK8	NDPK8	b2518	ndk	0	0.16372
41	11	ACKr	ACKr	b1849	purT	229	87	PROt2rpp	PROt2rpp	b4111	proP	0	0.01491
41	11	ACKr	ACKr	b2296	ackA	229	87	PROt2rpp	PROt2rpp	b4111	proP	0	-0.095875
41	11	ACKr	ACKr	b3115	tdcD	229	87	PROt2rpp	PROt2rpp	b4111	proP	0	-0.105
41	11	ACKr	PTAr	b2297	pta	229	87	PROt2rpp	PROt2rpp	b4111	proP	0	-0.15489
41	11	ACKr	PTAr	b2458	eutD	229	87	PROt2rpp	PROt2rpp	b4111	proP	0	-0.17605
41	11	ACKr	ACKr	b1849	purT	235	92	THRt2rpp	THRt2rpp	b3116	tdcC	0	-0.4272
41	11	ACKr	ACKr	b2296	ackA	235	92	THRt2rpp	THRt2rpp	b3116	tdcC	0	0.027739
41	11	ACKr	ACKr	b3115	tdcD	235	92	THRt2rpp	THRt2rpp	b3116	tdcC	0	0.77492
41	11	ACKr	PTAr	b2297	pta	235	92	THRt2rpp	THRt2rpp	b3116	tdcC	0	-0.028339
41	11	ACKr	PTAr	b2458	eutD	235	92	THRt2rpp	THRt2rpp	b3116	tdcC	0	0.45794
41	11	ACKr	ACKr	b1849	purT	239	94	TYRt2rpp	TYRt2rpp	b0112	aroP	0	0.46424
41	11	ACKr	ACKr	b2296	ackA	239	94	TYRt2rpp	TYRt2rpp	b0112	aroP	0	-0.10642
41	11	ACKr	ACKr	b3115	tdcD	239	94	TYRt2rpp	TYRt2rpp	b0112	aroP	0	-0.20184
41	11	ACKr	PTAr	b2297	pta	239	94	TYRt2rpp	TYRt2rpp	b0112	aroP	0	-0.089843
41	11	ACKr	PTAr	b2458	eutD	239	94	TYRt2rpp	TYRt2rpp	b0112	aroP	0	-0.15228
41	11	ACKr	ACKr	b1849	purT	239	94	TYRt2rpp	TYRt2rpp	b0576	pheP	0	0.079446
41	11	ACKr	ACKr	b2296	ackA	239	94	TYRt2rpp	TYRt2rpp	b0576	pheP	0	-0.070104
41	11	ACKr	ACKr	b3115	tdcD	239	94	TYRt2rpp	TYRt2rpp	b0576	pheP	0	0.25138
41	11	ACKr	PTAr	b2297	pta	239	94	TYRt2rpp	TYRt2rpp	b0576	pheP	0	-0.064475
41	11	ACKr	PTAr	b2458	eutD	239	94	TYRt2rpp	TYRt2rpp	b0576	pheP	0	-0.039778
41	11	ACKr	ACKr	b1849	purT	239	94	TYRt2rpp	TYRt2rpp	b1473	yddG	0	0.057453
41	11	ACKr	ACKr	b2296	ackA	239	94	TYRt2rpp	TYRt2rpp	b1473	yddG	0	0.38541
41	11	ACKr	ACKr	b3115	tdcD	239	94	TYRt2rpp	TYRt2rpp	b1473	yddG	0	-0.034245
41	11	ACKr	PTAr	b2297	pta	239	94	TYRt2rpp	TYRt2rpp	b1473	yddG	0	0.12908
41	11	ACKr	PTAr	b2458	eutD	239	94	TYRt2rpp	TYRt2rpp	b1473	yddG	0	-0.36734
41	11	ACKr	ACKr	b1849	purT	239	94	TYRt2rpp	TYRt2rpp	b1907	tyrP	0	0.23205
41	11	ACKr	ACKr	b2296	ackA	239	94	TYRt2rpp	TYRt2rpp	b1907	tyrP	0	-0.41245
41	11	ACKr	ACKr	b3115	tdcD	239	94	TYRt2rpp	TYRt2rpp	b1907	tyrP	0	0.18154
41	11	ACKr	PTAr	b2297	pta	239	94	TYRt2rpp	TYRt2rpp	b1907	tyrP	0	-0.34492
41	11	ACKr	PTAr	b2458	eutD	239	94	TYRt2rpp	TYRt2rpp	b1907	tyrP	0	-0.076724
41	11	ACKr	ACKr	b1849	purT	247	102	SUCOAS	SUCOAS	b0728	sucC	0	-0.044138
41	11	ACKr	ACKr	b2296	ackA	247	102	SUCOAS	SUCOAS	b0728	sucC	0	-0.46718
41	11	ACKr	ACKr	b3115	tdcD	247	102	SUCOAS	SUCOAS	b0728	sucC	0	0.31879
41	11	ACKr	PTAr	b2297	pta	247	102	SUCOAS	SUCOAS	b0728	sucC	0	-0.35361
41	11	ACKr	PTAr	b2458	eutD	247	102	SUCOAS	SUCOAS	b0728	sucC	0	0.20531
41	11	ACKr	ACKr	b1849	purT	247	102	SUCOAS	SUCOAS	b0729	sucD	0	-0.10429
41	11	ACKr	ACKr	b2296	ackA	247	102	SUCOAS	SUCOAS	b0729	sucD	0	-0.40283
41	11	ACKr	ACKr	b3115	tdcD	247	102	SUCOAS	SUCOAS	b0729	sucD	0	0.30441
41	11	ACKr	PTAr	b2297	pta	247	102	SUCOAS	SUCOAS	b0729	sucD	0	-0.38224
41	11	ACKr	PTAr	b2458	eutD	247	102	SUCOAS	SUCOAS	b0729	sucD	0	0.12778
46	15	EX_ade_e	ADEt2rpp	b3654	xanP	48	15	ADNt2pp_ADNt2rpp	ADNt2pp	b2393	nupC	1	0.37337
46	15	EX_ade_e	ADEt2rpp	b3714	adeP	48	15	ADNt2pp_ADNt2rpp	ADNt2pp	b2393	nupC	1	0.57986
46	15	EX_ade_e	ADEt2rpp	b3654	xanP	48	15	ADNt2pp_ADNt2rpp	ADNt2pp	b2964	nupG	1	-0.13928
46	15	EX_ade_e	ADEt2rpp	b3714	adeP	48	15	ADNt2pp_ADNt2rpp	ADNt2pp	b2964	nupG	1	-0.14561
46	15	EX_ade_e	ADEt2rpp	b3654	xanP	49	15	PRPPS	PRPPS	b1207	prs	1	0.64927
46	15	EX_ade_e	ADEt2rpp	b3714	adeP	49	15	PRPPS	PRPPS	b1207	prs	1	0.80582
46	15	EX_ade_e	ADEt2rpp	b3654	xanP	66	15	RPI	RPI	b4090	rpiB	1	-0.060727
46	15	EX_ade_e	ADEt2rpp	b3714	adeP	66	15	RPI	RPI	b4090	rpiB	1	-0.1833
46	15	EX_ade_e	ADEt2rpp	b3654	xanP	67	15	TKT1	TKT1	b2465	tktB	1	-0.072166
46	15	EX_ade_e	ADEt2rpp	b3714	adeP	67	15	TKT1	TKT1	b2465	tktB	1	-0.19378
46	15	EX_ade_e	ADEt2rpp	b3654	xanP	67	15	TKT1	TKT1	b2935	tktA	1	0.26516
46	15	EX_ade_e	ADEt2rpp	b3714	adeP	67	15	TKT1	TKT1	b2935	tktA	1	0.3646
46	15	EX_ade_e	ADEt2rpp	b3654	xanP	68	15	PPM	PPM	b4383	deoB	1	-0.34156
46	15	EX_ade_e	ADEt2rpp	b3714	adeP	68	15	PPM	PPM	b4383	deoB	1	-0.45679
46	15	EX_ade_e	ADEt2rpp	b3654	xanP	82	15	DURIPP	DURIPP	b4382	deoA	1	-0.28026
46	15	EX_ade_e	ADEt2rpp	b3714	adeP	82	15	DURIPP	DURIPP	b4382	deoA	1	-0.41035
46	15	EX_ade_e	ADEt2rpp	b3654	xanP	85	15	PYNP2r	PYNP2r	b3831	udp	1	-0.55547
46	15	EX_ade_e	ADEt2rpp	b3714	adeP	85	15	PYNP2r	PYNP2r	b3831	udp	1	-0.65592
46	15	EX_ade_e	ADEt2rpp	b3654	xanP	92	16	PTRCORNt7pp	PTRCORNt7pp	b0692	potE	0	-0.14409
46	15	EX_ade_e	ADEt2rpp	b3714	adeP	92	16	PTRCORNt7pp	PTRCORNt7pp	b0692	potE	0	-0.18887
46	15	EX_ade_e	ADEt2rpp	b3654	xanP	213	86	ADK1	ADK1	b0474	adk	0	0.44209
46	15	EX_ade_e	ADEt2rpp	b3714	adeP	213	86	ADK1	ADK1	b0474	adk	0	0.68302
46	15	EX_ade_e	ADEt2rpp	b3654	xanP	214	86	ADK3	ADK3	b0474	adk	0	0.44209
46	15	EX_ade_e	ADEt2rpp	b3714	adeP	214	86	ADK3	ADK3	b0474	adk	0	0.68302
48	15	ADNt2pp_ADNt2rpp	ADNt2pp	b2393	nupC	68	15	PPM	PPM	b4383	deoB	1	-0.34807
48	15	ADNt2pp_ADNt2rpp	ADNt2pp	b2964	nupG	68	15	PPM	PPM	b4383	deoB	1	0.073369
48	15	ADNt2pp_ADNt2rpp	ADNt2pp	b2393	nupC	74	15	INSt2pp_INSt2rpp	INSt2pp	b2964	nupG	1	0.21068
48	15	ADNt2pp_ADNt2rpp	ADNt2pp	b2393	nupC	85	15	PYNP2r	PYNP2r	b3831	udp	1	-0.27419
48	15	ADNt2pp_ADNt2rpp	ADNt2pp	b2964	nupG	85	15	PYNP2r	PYNP2r	b3831	udp	1	0.1697
48	15	ADNt2pp_ADNt2rpp	ADNt2pp	b2393	nupC	213	86	ADK1	ADK1	b0474	adk	0	0.56032
48	15	ADNt2pp_ADNt2rpp	ADNt2pp	b2964	nupG	213	86	ADK1	ADK1	b0474	adk	0	-0.27458
48	15	ADNt2pp_ADNt2rpp	ADNt2pp	b2393	nupC	214	86	ADK3	ADK3	b0474	adk	0	0.56032
48	15	ADNt2pp_ADNt2rpp	ADNt2pp	b2964	nupG	214	86	ADK3	ADK3	b0474	adk	0	-0.27458
48	15	ADNt2pp_ADNt2rpp	ADNt2pp	b2393	nupC	215	86	ATPS4rpp	ATPS4rpp	b3731	atpC	0	0.16056
48	15	ADNt2pp_ADNt2rpp	ADNt2pp	b2964	nupG	215	86	ATPS4rpp	ATPS4rpp	b3731	atpC	0	0.17718
48	15	ADNt2pp_ADNt2rpp	ADNt2pp	b2393	nupC	215	86	ATPS4rpp	ATPS4rpp	b3732	atpD	0	0.39416
48	15	ADNt2pp_ADNt2rpp	ADNt2pp	b2964	nupG	215	86	ATPS4rpp	ATPS4rpp	b3732	atpD	0	0.12527
48	15	ADNt2pp_ADNt2rpp	ADNt2pp	b2393	nupC	215	86	ATPS4rpp	ATPS4rpp	b3733	atpG	0	0.36334
48	15	ADNt2pp_ADNt2rpp	ADNt2pp	b2964	nupG	215	86	ATPS4rpp	ATPS4rpp	b3733	atpG	0	0.062811
48	15	ADNt2pp_ADNt2rpp	ADNt2pp	b2393	nupC	215	86	ATPS4rpp	ATPS4rpp	b3734	atpA	0	0.49028
48	15	ADNt2pp_ADNt2rpp	ADNt2pp	b2964	nupG	215	86	ATPS4rpp	ATPS4rpp	b3734	atpA	0	0.13574
48	15	ADNt2pp_ADNt2rpp	ADNt2pp	b2393	nupC	215	86	ATPS4rpp	ATPS4rpp	b3735	atpH	0	0.39456
48	15	ADNt2pp_ADNt2rpp	ADNt2pp	b2964	nupG	215	86	ATPS4rpp	ATPS4rpp	b3735	atpH	0	0.15538
48	15	ADNt2pp_ADNt2rpp	ADNt2pp	b2393	nupC	215	86	ATPS4rpp	ATPS4rpp	b3736	atpF	0	0.32846
48	15	ADNt2pp_ADNt2rpp	ADNt2pp	b2964	nupG	215	86	ATPS4rpp	ATPS4rpp	b3736	atpF	0	0.10802
48	15	ADNt2pp_ADNt2rpp	ADNt2pp	b2393	nupC	215	86	ATPS4rpp	ATPS4rpp	b3737	atpE	0	0.31061
48	15	ADNt2pp_ADNt2rpp	ADNt2pp	b2964	nupG	215	86	ATPS4rpp	ATPS4rpp	b3737	atpE	0	0.32334
48	15	ADNt2pp_ADNt2rpp	ADNt2pp	b2393	nupC	215	86	ATPS4rpp	ATPS4rpp	b3738	atpB	0	0.46526
48	15	ADNt2pp_ADNt2rpp	ADNt2pp	b2964	nupG	215	86	ATPS4rpp	ATPS4rpp	b3738	atpB	0	0.30413
48	15	ADNt2pp_ADNt2rpp	ADNt2pp	b2393	nupC	215	86	ATPS4rpp	ATPS4rpp	b3739	atpI	0	0.30635
48	15	ADNt2pp_ADNt2rpp	ADNt2pp	b2964	nupG	215	86	ATPS4rpp	ATPS4rpp	b3739	atpI	0	0.27124
48	15	ADNt2pp_ADNt2rpp	ADNt2pp	b2393	nupC	218	86	DADK	DADK	b0474	adk	0	0.56032
48	15	ADNt2pp_ADNt2rpp	ADNt2pp	b2964	nupG	218	86	DADK	DADK	b0474	adk	0	-0.27458
48	15	ADNt2pp_ADNt2rpp	ADNt2pp	b2393	nupC	220	86	NDPK1	NDPK1	b0474	adk	0	0.56032
48	15	ADNt2pp_ADNt2rpp	ADNt2pp	b2964	nupG	220	86	NDPK1	NDPK1	b0474	adk	0	-0.27458
48	15	ADNt2pp_ADNt2rpp	ADNt2pp	b2393	nupC	220	86	NDPK1	NDPK1	b2518	ndk	0	0.45148
48	15	ADNt2pp_ADNt2rpp	ADNt2pp	b2964	nupG	220	86	NDPK1	NDPK1	b2518	ndk	0	0.066988
48	15	ADNt2pp_ADNt2rpp	ADNt2pp	b2393	nupC	221	86	NDPK3	NDPK3	b0474	adk	0	0.56032
48	15	ADNt2pp_ADNt2rpp	ADNt2pp	b2964	nupG	221	86	NDPK3	NDPK3	b0474	adk	0	-0.27458
48	15	ADNt2pp_ADNt2rpp	ADNt2pp	b2393	nupC	221	86	NDPK3	NDPK3	b2518	ndk	0	0.45148
48	15	ADNt2pp_ADNt2rpp	ADNt2pp	b2964	nupG	221	86	NDPK3	NDPK3	b2518	ndk	0	0.066988
48	15	ADNt2pp_ADNt2rpp	ADNt2pp	b2393	nupC	222	86	NDPK5	NDPK5	b0474	adk	0	0.56032
48	15	ADNt2pp_ADNt2rpp	ADNt2pp	b2964	nupG	222	86	NDPK5	NDPK5	b0474	adk	0	-0.27458
48	15	ADNt2pp_ADNt2rpp	ADNt2pp	b2393	nupC	222	86	NDPK5	NDPK5	b2518	ndk	0	0.45148
48	15	ADNt2pp_ADNt2rpp	ADNt2pp	b2964	nupG	222	86	NDPK5	NDPK5	b2518	ndk	0	0.066988
48	15	ADNt2pp_ADNt2rpp	ADNt2pp	b2393	nupC	223	86	NDPK7	NDPK7	b0474	adk	0	0.56032
48	15	ADNt2pp_ADNt2rpp	ADNt2pp	b2964	nupG	223	86	NDPK7	NDPK7	b0474	adk	0	-0.27458
48	15	ADNt2pp_ADNt2rpp	ADNt2pp	b2393	nupC	223	86	NDPK7	NDPK7	b2518	ndk	0	0.45148
48	15	ADNt2pp_ADNt2rpp	ADNt2pp	b2964	nupG	223	86	NDPK7	NDPK7	b2518	ndk	0	0.066988
48	15	ADNt2pp_ADNt2rpp	ADNt2pp	b2393	nupC	224	86	NDPK8	NDPK8	b0474	adk	0	0.56032
48	15	ADNt2pp_ADNt2rpp	ADNt2pp	b2964	nupG	224	86	NDPK8	NDPK8	b0474	adk	0	-0.27458
48	15	ADNt2pp_ADNt2rpp	ADNt2pp	b2393	nupC	224	86	NDPK8	NDPK8	b2518	ndk	0	0.45148
48	15	ADNt2pp_ADNt2rpp	ADNt2pp	b2964	nupG	224	86	NDPK8	NDPK8	b2518	ndk	0	0.066988
49	15	PRPPS	PRPPS	b1207	prs	51	15	F6PA	F6PA	b3946	fsaB	1	-0.23361
49	15	PRPPS	PRPPS	b1207	prs	52	15	G3PD2	G3PD2	b3608	gpsA	1	0.32958
49	15	PRPPS	PRPPS	b1207	prs	53	15	FBA	FBA	b1773	ydjI	1	0.16896
49	15	PRPPS	PRPPS	b1207	prs	53	15	FBA	FBA	b2097	fbaB	1	-0.035719
49	15	PRPPS	PRPPS	b1207	prs	56	15	GAPD	GAPD	b1779	gapA	1	-0.094925
49	15	PRPPS	PRPPS	b1207	prs	56	15	GAPD	PGK	b2926	pgk	1	-0.28685
49	15	PRPPS	PRPPS	b1207	prs	62	15	TALA	TALA	b2464	talA	1	-0.12607
49	15	PRPPS	PRPPS	b1207	prs	64	15	TKT2	TKT2	b2465	tktB	1	-0.060986
49	15	PRPPS	PRPPS	b1207	prs	64	15	TKT2	TKT2	b2935	tktA	1	0.45918
49	15	PRPPS	PRPPS	b1207	prs	65	15	RPE	RPE	b4301	sgcE	1	-0.21887
49	15	PRPPS	PRPPS	b1207	prs	81	15	EX_ura_e	URAt2pp	b2497	uraA	1	0.64354
49	15	PRPPS	PRPPS	b1207	prs	81	15	EX_ura_e	URAt2rpp	b1006	rutG	1	-0.064917
49	15	PRPPS	PRPPS	b1207	prs	82	15	DURIPP	DURIPP	b4382	deoA	1	-0.48633
49	15	PRPPS	PRPPS	b1207	prs	85	15	PYNP2r	PYNP2r	b3831	udp	1	-0.6338
49	15	PRPPS	PRPPS	b1207	prs	101	18	LDH_D	LDH_D	b1380	ldhA	0	-0.19294
49	15	PRPPS	PRPPS	b1207	prs	102	18	POR5	POR5	b1378	pfo	0	-0.27843
49	15	PRPPS	PRPPS	b1207	prs	105	18	TRPAS2	TRPAS2	b3708	tnaA	0	0.041561
49	15	PRPPS	PRPPS	b1207	prs	106	18	ALATA_L	ALATA_L	b2290	alaA	0	0.58844
49	15	PRPPS	PRPPS	b1207	prs	169	63	GARFT	GARFT	b2500	purN	0	0.72949
49	15	PRPPS	PRPPS	b1207	prs	173	63	GHMT2r	GHMT2r	b2551	glyA	0	0.61323
49	15	PRPPS	PRPPS	b1207	prs	174	63	GLYAT	GLYAT	b3617	kbl	0	-0.26484
49	15	PRPPS	PRPPS	b1207	prs	175	63	GLYt2pp_GLYt2rpp	GLYt2pp	b1801	yeaV	0	-0.022645
49	15	PRPPS	PRPPS	b1207	prs	175	63	GLYt2pp_GLYt2rpp	GLYt2pp	b4208	cycA	0	0.21837
49	15	PRPPS	PRPPS	b1207	prs	194	73	HISt2rpp	HISt2rpp	b0112	aroP	0	0.31671
49	15	PRPPS	PRPPS	b1207	prs	213	86	ADK1	ADK1	b0474	adk	0	0.7823
49	15	PRPPS	PRPPS	b1207	prs	214	86	ADK3	ADK3	b0474	adk	0	0.7823
51	15	F6PA	F6PA	b3946	fsaB	52	15	G3PD2	G3PD2	b3608	gpsA	1	0.21299
51	15	F6PA	F6PA	b3946	fsaB	55	15	PGM	PGM	b0755	gpmA	1	-0.064585
51	15	F6PA	F6PA	b3946	fsaB	55	15	PGM	PGM	b3612	gpmM	1	0.033133
51	15	F6PA	F6PA	b3946	fsaB	65	15	RPE	RPE	b4301	sgcE	1	0.39167
51	15	F6PA	F6PA	b3946	fsaB	66	15	RPI	RPI	b4090	rpiB	1	0.48612
51	15	F6PA	F6PA	b3946	fsaB	68	15	PPM	PPM	b4383	deoB	1	0.18057
51	15	F6PA	F6PA	b3946	fsaB	82	15	DURIPP	DURIPP	b4382	deoA	1	0.15995
51	15	F6PA	F6PA	b3946	fsaB	101	18	LDH_D	LDH_D	b1380	ldhA	0	0.072184
51	15	F6PA	F6PA	b3946	fsaB	102	18	POR5	POR5	b1378	pfo	0	0.10361
51	15	F6PA	F6PA	b3946	fsaB	103	18	EX_trp_L_e	TRPt2rpp	b0112	aroP	0	-0.22066
51	15	F6PA	F6PA	b3946	fsaB	103	18	EX_trp_L_e	TRPt2rpp	b1473	yddG	0	-0.196
51	15	F6PA	F6PA	b3946	fsaB	103	18	EX_trp_L_e	TRPt2rpp	b3161	mtr	0	-0.095638
51	15	F6PA	F6PA	b3946	fsaB	103	18	EX_trp_L_e	TRPt2rpp	b3709	tnaB	0	0.54138
51	15	F6PA	F6PA	b3946	fsaB	104	18	INDOLEt2pp_INDOLEt2rpp	INDOLEt2rpp	b3161	mtr	0	-0.095638
51	15	F6PA	F6PA	b3946	fsaB	105	18	TRPAS2	TRPAS2	b3708	tnaA	0	0.55274
51	15	F6PA	F6PA	b3946	fsaB	106	18	ALATA_L	ALATA_L	b2290	alaA	0	-0.18064
51	15	F6PA	F6PA	b3946	fsaB	172	63	SERt2rpp	SERt2rpp	b2796	sdaC	0	-0.0095928
51	15	F6PA	F6PA	b3946	fsaB	172	63	SERt2rpp	SERt2rpp	b3116	tdcC	0	0.3389
51	15	F6PA	F6PA	b3946	fsaB	173	63	GHMT2r	GHMT2r	b2551	glyA	0	-0.29355
51	15	F6PA	F6PA	b3946	fsaB	176	64	EX_glyald_e	GLYALDtpp	b3927	glpF	0	0.4122
51	15	F6PA	F6PA	b3946	fsaB	176	64	EX_glyald_e	ALCD19	b0356	frmA	0	0.040265
51	15	F6PA	F6PA	b3946	fsaB	178	64	GLYCtpp	GLYCtpp	b3927	glpF	0	0.4122
51	15	F6PA	F6PA	b3946	fsaB	248	103	XYLI2	XYLI2	b3565	xylA	0	0.29511
52	15	G3PD2	G3PD2	b3608	gpsA	56	15	GAPD	GAPD	b1779	gapA	1	-0.315
52	15	G3PD2	G3PD2	b3608	gpsA	56	15	GAPD	PGK	b2926	pgk	1	-0.17808
52	15	G3PD2	G3PD2	b3608	gpsA	62	15	TALA	TALA	b2464	talA	1	0.42378
52	15	G3PD2	G3PD2	b3608	gpsA	64	15	TKT2	TKT2	b2465	tktB	1	0.44932
52	15	G3PD2	G3PD2	b3608	gpsA	64	15	TKT2	TKT2	b2935	tktA	1	0.059636
52	15	G3PD2	G3PD2	b3608	gpsA	67	15	TKT1	TKT1	b2465	tktB	1	0.44932
52	15	G3PD2	G3PD2	b3608	gpsA	67	15	TKT1	TKT1	b2935	tktA	1	0.059636
52	15	G3PD2	G3PD2	b3608	gpsA	172	63	SERt2rpp	SERt2rpp	b2796	sdaC	0	-0.054476
52	15	G3PD2	G3PD2	b3608	gpsA	172	63	SERt2rpp	SERt2rpp	b3116	tdcC	0	0.12397
52	15	G3PD2	G3PD2	b3608	gpsA	173	63	GHMT2r	GHMT2r	b2551	glyA	0	0.072242
52	15	G3PD2	G3PD2	b3608	gpsA	176	64	EX_glyald_e	GLYALDtpp	b3927	glpF	0	0.20924
52	15	G3PD2	G3PD2	b3608	gpsA	176	64	EX_glyald_e	ALCD19	b0356	frmA	0	0.26044
52	15	G3PD2	G3PD2	b3608	gpsA	178	64	GLYCtpp	GLYCtpp	b3927	glpF	0	0.20924
53	15	FBA	FBA	b1773	ydjI	55	15	PGM	PGM	b0755	gpmA	1	-0.12964
53	15	FBA	FBA	b2097	fbaB	55	15	PGM	PGM	b0755	gpmA	1	0.39642
53	15	FBA	FBA	b1773	ydjI	55	15	PGM	PGM	b3612	gpmM	1	-0.16473
53	15	FBA	FBA	b2097	fbaB	55	15	PGM	PGM	b3612	gpmM	1	-0.22013
53	15	FBA	FBA	b1773	ydjI	61	15	PGI	PGI	b4025	pgi	1	0.010867
53	15	FBA	FBA	b2097	fbaB	61	15	PGI	PGI	b4025	pgi	1	0.15359
53	15	FBA	FBA	b1773	ydjI	65	15	RPE	RPE	b4301	sgcE	1	0.071883
53	15	FBA	FBA	b2097	fbaB	65	15	RPE	RPE	b4301	sgcE	1	0.46172
53	15	FBA	FBA	b1773	ydjI	66	15	RPI	RPI	b4090	rpiB	1	0.21432
53	15	FBA	FBA	b2097	fbaB	66	15	RPI	RPI	b4090	rpiB	1	0.14775
53	15	FBA	FBA	b1773	ydjI	68	15	PPM	PPM	b4383	deoB	1	-0.01893
53	15	FBA	FBA	b2097	fbaB	68	15	PPM	PPM	b4383	deoB	1	0.64515
53	15	FBA	FBA	b1773	ydjI	82	15	DURIPP	DURIPP	b4382	deoA	1	0.019767
53	15	FBA	FBA	b2097	fbaB	82	15	DURIPP	DURIPP	b4382	deoA	1	0.54717
53	15	FBA	FBA	b1773	ydjI	101	18	LDH_D	LDH_D	b1380	ldhA	0	0.061023
53	15	FBA	FBA	b2097	fbaB	101	18	LDH_D	LDH_D	b1380	ldhA	0	0.21607
53	15	FBA	FBA	b1773	ydjI	102	18	POR5	POR5	b1378	pfo	0	-0.16396
53	15	FBA	FBA	b2097	fbaB	102	18	POR5	POR5	b1378	pfo	0	0.47847
53	15	FBA	FBA	b1773	ydjI	103	18	EX_trp_L_e	TRPt2rpp	b0112	aroP	0	0.094241
53	15	FBA	FBA	b2097	fbaB	103	18	EX_trp_L_e	TRPt2rpp	b0112	aroP	0	-0.05668
53	15	FBA	FBA	b1773	ydjI	103	18	EX_trp_L_e	TRPt2rpp	b1473	yddG	0	0.16014
53	15	FBA	FBA	b2097	fbaB	103	18	EX_trp_L_e	TRPt2rpp	b1473	yddG	0	-0.073733
53	15	FBA	FBA	b1773	ydjI	103	18	EX_trp_L_e	TRPt2rpp	b3161	mtr	0	0.033955
53	15	FBA	FBA	b2097	fbaB	103	18	EX_trp_L_e	TRPt2rpp	b3161	mtr	0	-0.2147
53	15	FBA	FBA	b1773	ydjI	103	18	EX_trp_L_e	TRPt2rpp	b3709	tnaB	0	0.40765
53	15	FBA	FBA	b2097	fbaB	103	18	EX_trp_L_e	TRPt2rpp	b3709	tnaB	0	0.022779
53	15	FBA	FBA	b1773	ydjI	104	18	INDOLEt2pp_INDOLEt2rpp	INDOLEt2rpp	b3161	mtr	0	0.033955
53	15	FBA	FBA	b2097	fbaB	104	18	INDOLEt2pp_INDOLEt2rpp	INDOLEt2rpp	b3161	mtr	0	-0.2147
53	15	FBA	FBA	b1773	ydjI	105	18	TRPAS2	TRPAS2	b3708	tnaA	0	0.34624
53	15	FBA	FBA	b2097	fbaB	105	18	TRPAS2	TRPAS2	b3708	tnaA	0	-0.045729
53	15	FBA	FBA	b1773	ydjI	106	18	ALATA_L	ALATA_L	b2290	alaA	0	0.27054
53	15	FBA	FBA	b2097	fbaB	106	18	ALATA_L	ALATA_L	b2290	alaA	0	0.19251
53	15	FBA	FBA	b1773	ydjI	172	63	SERt2rpp	SERt2rpp	b2796	sdaC	0	0.01642
53	15	FBA	FBA	b2097	fbaB	172	63	SERt2rpp	SERt2rpp	b2796	sdaC	0	-0.41488
53	15	FBA	FBA	b1773	ydjI	172	63	SERt2rpp	SERt2rpp	b3116	tdcC	0	0.46519
53	15	FBA	FBA	b2097	fbaB	172	63	SERt2rpp	SERt2rpp	b3116	tdcC	0	0.19116
53	15	FBA	FBA	b1773	ydjI	173	63	GHMT2r	GHMT2r	b2551	glyA	0	-0.037345
53	15	FBA	FBA	b2097	fbaB	173	63	GHMT2r	GHMT2r	b2551	glyA	0	-0.055428
54	15	ENO	ENO	b2779	eno	56	15	GAPD	GAPD	b1779	gapA	1	0.79142
54	15	ENO	ENO	b2779	eno	56	15	GAPD	PGK	b2926	pgk	1	0.77087
54	15	ENO	ENO	b2779	eno	62	15	TALA	TALA	b2464	talA	1	-0.17401
54	15	ENO	ENO	b2779	eno	64	15	TKT2	TKT2	b2465	tktB	1	-0.11604
54	15	ENO	ENO	b2779	eno	64	15	TKT2	TKT2	b2935	tktA	1	0.068536
54	15	ENO	ENO	b2779	eno	65	15	RPE	RPE	b4301	sgcE	1	-0.38644
54	15	ENO	ENO	b2779	eno	66	15	RPI	RPI	b4090	rpiB	1	-0.11655
54	15	ENO	ENO	b2779	eno	101	18	LDH_D	LDH_D	b1380	ldhA	0	0.28836
54	15	ENO	ENO	b2779	eno	102	18	POR5	POR5	b1378	pfo	0	-0.017885
54	15	ENO	ENO	b2779	eno	105	18	TRPAS2	TRPAS2	b3708	tnaA	0	-0.32367
54	15	ENO	ENO	b2779	eno	106	18	ALATA_L	ALATA_L	b2290	alaA	0	-0.13847
54	15	ENO	ENO	b2779	eno	121	25	MDH	MDH	b3236	mdh	0	-0.57819
54	15	ENO	ENO	b2779	eno	179	65	EX_glyc_R_e	GLYCAt2rpp	b2789	gudP	0	-0.29527
54	15	ENO	ENO	b2779	eno	179	65	EX_glyc_R_e	GLYCAt2rpp	b3127	garP	0	-0.30799
54	15	ENO	ENO	b2779	eno	180	65	TRSARr	TRSARr	b0509	glxR	0	-0.15064
54	15	ENO	ENO	b2779	eno	180	65	TRSARr	TRSARr	b3125	garR	0	-0.25881
54	15	ENO	ENO	b2779	eno	221	86	NDPK3	NDPK3	b0474	adk	0	-0.14771
54	15	ENO	ENO	b2779	eno	221	86	NDPK3	NDPK3	b2518	ndk	0	-0.67338
55	15	PGM	PGM	b0755	gpmA	62	15	TALA	TALA	b2464	talA	1	0.49303
55	15	PGM	PGM	b3612	gpmM	62	15	TALA	TALA	b2464	talA	1	-0.16834
55	15	PGM	PGM	b0755	gpmA	64	15	TKT2	TKT2	b2465	tktB	1	0.45769
55	15	PGM	PGM	b3612	gpmM	64	15	TKT2	TKT2	b2465	tktB	1	-0.12819
55	15	PGM	PGM	b0755	gpmA	64	15	TKT2	TKT2	b2935	tktA	1	-0.085082
55	15	PGM	PGM	b3612	gpmM	64	15	TKT2	TKT2	b2935	tktA	1	0.13801
55	15	PGM	PGM	b0755	gpmA	67	15	TKT1	TKT1	b2465	tktB	1	0.45769
55	15	PGM	PGM	b3612	gpmM	67	15	TKT1	TKT1	b2465	tktB	1	-0.12819
55	15	PGM	PGM	b0755	gpmA	67	15	TKT1	TKT1	b2935	tktA	1	-0.085082
55	15	PGM	PGM	b3612	gpmM	67	15	TKT1	TKT1	b2935	tktA	1	0.13801
55	15	PGM	PGM	b0755	gpmA	172	63	SERt2rpp	SERt2rpp	b2796	sdaC	0	-0.30654
55	15	PGM	PGM	b3612	gpmM	172	63	SERt2rpp	SERt2rpp	b2796	sdaC	0	-0.21919
55	15	PGM	PGM	b0755	gpmA	172	63	SERt2rpp	SERt2rpp	b3116	tdcC	0	-0.11899
55	15	PGM	PGM	b3612	gpmM	172	63	SERt2rpp	SERt2rpp	b3116	tdcC	0	-0.214
55	15	PGM	PGM	b0755	gpmA	173	63	GHMT2r	GHMT2r	b2551	glyA	0	-0.0072365
55	15	PGM	PGM	b3612	gpmM	173	63	GHMT2r	GHMT2r	b2551	glyA	0	-0.024851
55	15	PGM	PGM	b0755	gpmA	179	65	EX_glyc_R_e	GLYCAt2rpp	b2789	gudP	0	-0.1072
55	15	PGM	PGM	b3612	gpmM	179	65	EX_glyc_R_e	GLYCAt2rpp	b2789	gudP	0	-0.32035
55	15	PGM	PGM	b0755	gpmA	179	65	EX_glyc_R_e	GLYCAt2rpp	b3127	garP	0	-0.15437
55	15	PGM	PGM	b3612	gpmM	179	65	EX_glyc_R_e	GLYCAt2rpp	b3127	garP	0	-0.33501
55	15	PGM	PGM	b0755	gpmA	180	65	TRSARr	TRSARr	b0509	glxR	0	0.0066852
55	15	PGM	PGM	b3612	gpmM	180	65	TRSARr	TRSARr	b0509	glxR	0	-0.23919
55	15	PGM	PGM	b0755	gpmA	180	65	TRSARr	TRSARr	b3125	garR	0	0.013768
55	15	PGM	PGM	b3612	gpmM	180	65	TRSARr	TRSARr	b3125	garR	0	-0.32419
56	15	GAPD	GAPD	b1779	gapA	61	15	PGI	PGI	b4025	pgi	1	0.32513
56	15	GAPD	PGK	b2926	pgk	61	15	PGI	PGI	b4025	pgi	1	0.32838
56	15	GAPD	GAPD	b1779	gapA	65	15	RPE	RPE	b4301	sgcE	1	-0.42863
56	15	GAPD	PGK	b2926	pgk	65	15	RPE	RPE	b4301	sgcE	1	-0.11451
56	15	GAPD	GAPD	b1779	gapA	66	15	RPI	RPI	b4090	rpiB	1	-0.12407
56	15	GAPD	PGK	b2926	pgk	66	15	RPI	RPI	b4090	rpiB	1	0.046079
56	15	GAPD	GAPD	b1779	gapA	68	15	PPM	PPM	b4383	deoB	1	-0.16698
56	15	GAPD	PGK	b2926	pgk	68	15	PPM	PPM	b4383	deoB	1	0.11267
56	15	GAPD	GAPD	b1779	gapA	82	15	DURIPP	DURIPP	b4382	deoA	1	-0.091824
56	15	GAPD	PGK	b2926	pgk	82	15	DURIPP	DURIPP	b4382	deoA	1	0.15123
56	15	GAPD	GAPD	b1779	gapA	101	18	LDH_D	LDH_D	b1380	ldhA	0	0.13096
56	15	GAPD	PGK	b2926	pgk	101	18	LDH_D	LDH_D	b1380	ldhA	0	0.26807
56	15	GAPD	GAPD	b1779	gapA	102	18	POR5	POR5	b1378	pfo	0	-0.14386
56	15	GAPD	PGK	b2926	pgk	102	18	POR5	POR5	b1378	pfo	0	0.095989
56	15	GAPD	GAPD	b1779	gapA	103	18	EX_trp_L_e	TRPt2rpp	b0112	aroP	0	0.24555
56	15	GAPD	PGK	b2926	pgk	103	18	EX_trp_L_e	TRPt2rpp	b0112	aroP	0	-6.2143e-05
56	15	GAPD	GAPD	b1779	gapA	103	18	EX_trp_L_e	TRPt2rpp	b1473	yddG	0	0.4842
56	15	GAPD	PGK	b2926	pgk	103	18	EX_trp_L_e	TRPt2rpp	b1473	yddG	0	0.26575
56	15	GAPD	GAPD	b1779	gapA	103	18	EX_trp_L_e	TRPt2rpp	b3161	mtr	0	0.21436
56	15	GAPD	PGK	b2926	pgk	103	18	EX_trp_L_e	TRPt2rpp	b3161	mtr	0	0.13904
56	15	GAPD	GAPD	b1779	gapA	103	18	EX_trp_L_e	TRPt2rpp	b3709	tnaB	0	-0.37502
56	15	GAPD	PGK	b2926	pgk	103	18	EX_trp_L_e	TRPt2rpp	b3709	tnaB	0	-0.14305
56	15	GAPD	GAPD	b1779	gapA	104	18	INDOLEt2pp_INDOLEt2rpp	INDOLEt2rpp	b3161	mtr	0	0.21436
56	15	GAPD	PGK	b2926	pgk	104	18	INDOLEt2pp_INDOLEt2rpp	INDOLEt2rpp	b3161	mtr	0	0.13904
56	15	GAPD	GAPD	b1779	gapA	105	18	TRPAS2	TRPAS2	b3708	tnaA	0	-0.32499
56	15	GAPD	PGK	b2926	pgk	105	18	TRPAS2	TRPAS2	b3708	tnaA	0	-0.11598
56	15	GAPD	GAPD	b1779	gapA	106	18	ALATA_L	ALATA_L	b2290	alaA	0	-0.087047
56	15	GAPD	PGK	b2926	pgk	106	18	ALATA_L	ALATA_L	b2290	alaA	0	-0.095685
56	15	GAPD	GAPD	b1779	gapA	172	63	SERt2rpp	SERt2rpp	b2796	sdaC	0	-0.040893
56	15	GAPD	PGK	b2926	pgk	172	63	SERt2rpp	SERt2rpp	b2796	sdaC	0	-0.15496
56	15	GAPD	GAPD	b1779	gapA	172	63	SERt2rpp	SERt2rpp	b3116	tdcC	0	-0.14124
56	15	GAPD	PGK	b2926	pgk	172	63	SERt2rpp	SERt2rpp	b3116	tdcC	0	-0.019549
56	15	GAPD	GAPD	b1779	gapA	173	63	GHMT2r	GHMT2r	b2551	glyA	0	0.21806
56	15	GAPD	PGK	b2926	pgk	173	63	GHMT2r	GHMT2r	b2551	glyA	0	-0.0074522
56	15	GAPD	GAPD	b1779	gapA	179	65	EX_glyc_R_e	GLYCAt2rpp	b2789	gudP	0	-0.33954
56	15	GAPD	PGK	b2926	pgk	179	65	EX_glyc_R_e	GLYCAt2rpp	b2789	gudP	0	-0.19422
56	15	GAPD	GAPD	b1779	gapA	179	65	EX_glyc_R_e	GLYCAt2rpp	b3127	garP	0	-0.35491
56	15	GAPD	PGK	b2926	pgk	179	65	EX_glyc_R_e	GLYCAt2rpp	b3127	garP	0	-0.19285
56	15	GAPD	GAPD	b1779	gapA	180	65	TRSARr	TRSARr	b0509	glxR	0	-0.2347
56	15	GAPD	PGK	b2926	pgk	180	65	TRSARr	TRSARr	b0509	glxR	0	-0.083355
56	15	GAPD	GAPD	b1779	gapA	180	65	TRSARr	TRSARr	b3125	garR	0	-0.37327
56	15	GAPD	PGK	b2926	pgk	180	65	TRSARr	TRSARr	b3125	garR	0	-0.17015
57	15	MLTP1	MLTP1	b3417	malP	61	15	PGI	PGI	b4025	pgi	1	0.16735
57	15	MLTP1	MLTP1	b3417	malP	248	103	XYLI2	XYLI2	b3565	xylA	0	-0.088476
58	15	MLTP2	MLTP2	b3417	malP	61	15	PGI	PGI	b4025	pgi	1	0.16735
58	15	MLTP2	MLTP2	b3417	malP	248	103	XYLI2	XYLI2	b3565	xylA	0	-0.088476
59	15	MLTP3	MLTP3	b3417	malP	61	15	PGI	PGI	b4025	pgi	1	0.16735
59	15	MLTP3	MLTP3	b3417	malP	248	103	XYLI2	XYLI2	b3565	xylA	0	-0.088476
61	15	PGI	PGI	b4025	pgi	65	15	RPE	RPE	b4301	sgcE	1	0.038935
61	15	PGI	PGI	b4025	pgi	67	15	TKT1	TKT1	b2465	tktB	1	0.17794
61	15	PGI	PGI	b4025	pgi	67	15	TKT1	TKT1	b2935	tktA	1	-0.11127
61	15	PGI	PGI	b4025	pgi	165	61	EX_glc_e	GLCtexi	b4036	lamB	0	-0.19839
61	15	PGI	PGI	b4025	pgi	248	103	XYLI2	XYLI2	b3565	xylA	0	0.040713
62	15	TALA	TALA	b2464	talA	65	15	RPE	RPE	b4301	sgcE	1	0.47802
62	15	TALA	TALA	b2464	talA	66	15	RPI	RPI	b4090	rpiB	1	0.088852
62	15	TALA	TALA	b2464	talA	68	15	PPM	PPM	b4383	deoB	1	0.68778
62	15	TALA	TALA	b2464	talA	82	15	DURIPP	DURIPP	b4382	deoA	1	0.59727
62	15	TALA	TALA	b2464	talA	101	18	LDH_D	LDH_D	b1380	ldhA	0	0.16335
62	15	TALA	TALA	b2464	talA	102	18	POR5	POR5	b1378	pfo	0	0.55236
62	15	TALA	TALA	b2464	talA	103	18	EX_trp_L_e	TRPt2rpp	b0112	aroP	0	-0.074109
62	15	TALA	TALA	b2464	talA	103	18	EX_trp_L_e	TRPt2rpp	b1473	yddG	0	-0.12085
62	15	TALA	TALA	b2464	talA	103	18	EX_trp_L_e	TRPt2rpp	b3161	mtr	0	-0.24583
62	15	TALA	TALA	b2464	talA	103	18	EX_trp_L_e	TRPt2rpp	b3709	tnaB	0	-0.095879
62	15	TALA	TALA	b2464	talA	104	18	INDOLEt2pp_INDOLEt2rpp	INDOLEt2rpp	b3161	mtr	0	-0.24583
62	15	TALA	TALA	b2464	talA	105	18	TRPAS2	TRPAS2	b3708	tnaA	0	-0.16377
62	15	TALA	TALA	b2464	talA	106	18	ALATA_L	ALATA_L	b2290	alaA	0	0.11325
62	15	TALA	TALA	b2464	talA	172	63	SERt2rpp	SERt2rpp	b2796	sdaC	0	-0.46769
62	15	TALA	TALA	b2464	talA	172	63	SERt2rpp	SERt2rpp	b3116	tdcC	0	0.091135
62	15	TALA	TALA	b2464	talA	173	63	GHMT2r	GHMT2r	b2551	glyA	0	-0.079005
62	15	TALA	TALA	b2464	talA	248	103	XYLI2	XYLI2	b3565	xylA	0	0.024267
64	15	TKT2	TKT2	b2465	tktB	66	15	RPI	RPI	b4090	rpiB	1	0.068585
64	15	TKT2	TKT2	b2935	tktA	66	15	RPI	RPI	b4090	rpiB	1	0.0091992
64	15	TKT2	TKT2	b2465	tktB	68	15	PPM	PPM	b4383	deoB	1	0.68718
64	15	TKT2	TKT2	b2935	tktA	68	15	PPM	PPM	b4383	deoB	1	-0.27125
64	15	TKT2	TKT2	b2465	tktB	82	15	DURIPP	DURIPP	b4382	deoA	1	0.57909
64	15	TKT2	TKT2	b2935	tktA	82	15	DURIPP	DURIPP	b4382	deoA	1	-0.32898
64	15	TKT2	TKT2	b2465	tktB	101	18	LDH_D	LDH_D	b1380	ldhA	0	0.17745
64	15	TKT2	TKT2	b2935	tktA	101	18	LDH_D	LDH_D	b1380	ldhA	0	-0.23872
64	15	TKT2	TKT2	b2465	tktB	102	18	POR5	POR5	b1378	pfo	0	0.55062
64	15	TKT2	TKT2	b2935	tktA	102	18	POR5	POR5	b1378	pfo	0	-0.063134
64	15	TKT2	TKT2	b2465	tktB	103	18	EX_trp_L_e	TRPt2rpp	b0112	aroP	0	-0.064156
64	15	TKT2	TKT2	b2935	tktA	103	18	EX_trp_L_e	TRPt2rpp	b0112	aroP	0	0.22602
64	15	TKT2	TKT2	b2465	tktB	103	18	EX_trp_L_e	TRPt2rpp	b1473	yddG	0	-0.11028
64	15	TKT2	TKT2	b2935	tktA	103	18	EX_trp_L_e	TRPt2rpp	b1473	yddG	0	-0.045911
64	15	TKT2	TKT2	b2465	tktB	103	18	EX_trp_L_e	TRPt2rpp	b3161	mtr	0	-0.20398
64	15	TKT2	TKT2	b2935	tktA	103	18	EX_trp_L_e	TRPt2rpp	b3161	mtr	0	-0.024822
64	15	TKT2	TKT2	b2465	tktB	103	18	EX_trp_L_e	TRPt2rpp	b3709	tnaB	0	-0.10463
64	15	TKT2	TKT2	b2935	tktA	103	18	EX_trp_L_e	TRPt2rpp	b3709	tnaB	0	-0.056574
64	15	TKT2	TKT2	b2465	tktB	104	18	INDOLEt2pp_INDOLEt2rpp	INDOLEt2rpp	b3161	mtr	0	-0.20398
64	15	TKT2	TKT2	b2935	tktA	104	18	INDOLEt2pp_INDOLEt2rpp	INDOLEt2rpp	b3161	mtr	0	-0.024822
64	15	TKT2	TKT2	b2465	tktB	105	18	TRPAS2	TRPAS2	b3708	tnaA	0	-0.16623
64	15	TKT2	TKT2	b2935	tktA	105	18	TRPAS2	TRPAS2	b3708	tnaA	0	0.028966
64	15	TKT2	TKT2	b2465	tktB	106	18	ALATA_L	ALATA_L	b2290	alaA	0	0.16221
64	15	TKT2	TKT2	b2935	tktA	106	18	ALATA_L	ALATA_L	b2290	alaA	0	0.37298
64	15	TKT2	TKT2	b2465	tktB	172	63	SERt2rpp	SERt2rpp	b2796	sdaC	0	-0.44169
64	15	TKT2	TKT2	b2935	tktA	172	63	SERt2rpp	SERt2rpp	b2796	sdaC	0	0.11137
64	15	TKT2	TKT2	b2465	tktB	172	63	SERt2rpp	SERt2rpp	b3116	tdcC	0	0.073773
64	15	TKT2	TKT2	b2935	tktA	172	63	SERt2rpp	SERt2rpp	b3116	tdcC	0	-0.073072
64	15	TKT2	TKT2	b2465	tktB	173	63	GHMT2r	GHMT2r	b2551	glyA	0	-0.014959
64	15	TKT2	TKT2	b2935	tktA	173	63	GHMT2r	GHMT2r	b2551	glyA	0	0.59351
64	15	TKT2	TKT2	b2465	tktB	248	103	XYLI2	XYLI2	b3565	xylA	0	0.014402
64	15	TKT2	TKT2	b2935	tktA	248	103	XYLI2	XYLI2	b3565	xylA	0	-0.24739
65	15	RPE	RPE	b4301	sgcE	68	15	PPM	PPM	b4383	deoB	1	0.46805
65	15	RPE	RPE	b4301	sgcE	214	86	ADK3	ADK3	b0474	adk	0	-0.39466
65	15	RPE	RPE	b4301	sgcE	220	86	NDPK1	NDPK1	b0474	adk	0	-0.39466
65	15	RPE	RPE	b4301	sgcE	220	86	NDPK1	NDPK1	b2518	ndk	0	-0.018805
65	15	RPE	RPE	b4301	sgcE	221	86	NDPK3	NDPK3	b0474	adk	0	-0.39466
65	15	RPE	RPE	b4301	sgcE	221	86	NDPK3	NDPK3	b2518	ndk	0	-0.018805
66	15	RPI	RPI	b4090	rpiB	85	15	PYNP2r	PYNP2r	b3831	udp	1	0.087949
66	15	RPI	RPI	b4090	rpiB	213	86	ADK1	ADK1	b0474	adk	0	-0.27614
66	15	RPI	RPI	b4090	rpiB	214	86	ADK3	ADK3	b0474	adk	0	-0.27614
66	15	RPI	RPI	b4090	rpiB	220	86	NDPK1	NDPK1	b0474	adk	0	-0.27614
66	15	RPI	RPI	b4090	rpiB	220	86	NDPK1	NDPK1	b2518	ndk	0	-0.094286
66	15	RPI	RPI	b4090	rpiB	221	86	NDPK3	NDPK3	b0474	adk	0	-0.27614
66	15	RPI	RPI	b4090	rpiB	221	86	NDPK3	NDPK3	b2518	ndk	0	-0.094286
67	15	TKT1	TKT1	b2465	tktB	82	15	DURIPP	DURIPP	b4382	deoA	1	0.57909
67	15	TKT1	TKT1	b2935	tktA	82	15	DURIPP	DURIPP	b4382	deoA	1	-0.32898
67	15	TKT1	TKT1	b2465	tktB	85	15	PYNP2r	PYNP2r	b3831	udp	1	0.34634
67	15	TKT1	TKT1	b2935	tktA	85	15	PYNP2r	PYNP2r	b3831	udp	1	-0.17445
67	15	TKT1	TKT1	b2465	tktB	101	18	LDH_D	LDH_D	b1380	ldhA	0	0.17745
67	15	TKT1	TKT1	b2935	tktA	101	18	LDH_D	LDH_D	b1380	ldhA	0	-0.23872
67	15	TKT1	TKT1	b2465	tktB	102	18	POR5	POR5	b1378	pfo	0	0.55062
67	15	TKT1	TKT1	b2935	tktA	102	18	POR5	POR5	b1378	pfo	0	-0.063134
67	15	TKT1	TKT1	b2465	tktB	103	18	EX_trp_L_e	TRPt2rpp	b0112	aroP	0	-0.064156
67	15	TKT1	TKT1	b2935	tktA	103	18	EX_trp_L_e	TRPt2rpp	b0112	aroP	0	0.22602
67	15	TKT1	TKT1	b2465	tktB	103	18	EX_trp_L_e	TRPt2rpp	b1473	yddG	0	-0.11028
67	15	TKT1	TKT1	b2935	tktA	103	18	EX_trp_L_e	TRPt2rpp	b1473	yddG	0	-0.045911
67	15	TKT1	TKT1	b2465	tktB	103	18	EX_trp_L_e	TRPt2rpp	b3161	mtr	0	-0.20398
67	15	TKT1	TKT1	b2935	tktA	103	18	EX_trp_L_e	TRPt2rpp	b3161	mtr	0	-0.024822
67	15	TKT1	TKT1	b2465	tktB	103	18	EX_trp_L_e	TRPt2rpp	b3709	tnaB	0	-0.10463
67	15	TKT1	TKT1	b2935	tktA	103	18	EX_trp_L_e	TRPt2rpp	b3709	tnaB	0	-0.056574
67	15	TKT1	TKT1	b2465	tktB	104	18	INDOLEt2pp_INDOLEt2rpp	INDOLEt2rpp	b3161	mtr	0	-0.20398
67	15	TKT1	TKT1	b2935	tktA	104	18	INDOLEt2pp_INDOLEt2rpp	INDOLEt2rpp	b3161	mtr	0	-0.024822
67	15	TKT1	TKT1	b2465	tktB	105	18	TRPAS2	TRPAS2	b3708	tnaA	0	-0.16623
67	15	TKT1	TKT1	b2935	tktA	105	18	TRPAS2	TRPAS2	b3708	tnaA	0	0.028966
67	15	TKT1	TKT1	b2465	tktB	106	18	ALATA_L	ALATA_L	b2290	alaA	0	0.16221
67	15	TKT1	TKT1	b2935	tktA	106	18	ALATA_L	ALATA_L	b2290	alaA	0	0.37298
67	15	TKT1	TKT1	b2465	tktB	172	63	SERt2rpp	SERt2rpp	b2796	sdaC	0	-0.44169
67	15	TKT1	TKT1	b2935	tktA	172	63	SERt2rpp	SERt2rpp	b2796	sdaC	0	0.11137
67	15	TKT1	TKT1	b2465	tktB	172	63	SERt2rpp	SERt2rpp	b3116	tdcC	0	0.073773
67	15	TKT1	TKT1	b2935	tktA	172	63	SERt2rpp	SERt2rpp	b3116	tdcC	0	-0.073072
67	15	TKT1	TKT1	b2465	tktB	173	63	GHMT2r	GHMT2r	b2551	glyA	0	-0.014959
67	15	TKT1	TKT1	b2935	tktA	173	63	GHMT2r	GHMT2r	b2551	glyA	0	0.59351
67	15	TKT1	TKT1	b2465	tktB	213	86	ADK1	ADK1	b0474	adk	0	-0.060064
67	15	TKT1	TKT1	b2935	tktA	213	86	ADK1	ADK1	b0474	adk	0	0.34943
67	15	TKT1	TKT1	b2465	tktB	214	86	ADK3	ADK3	b0474	adk	0	-0.060064
67	15	TKT1	TKT1	b2935	tktA	214	86	ADK3	ADK3	b0474	adk	0	0.34943
68	15	PPM	PPM	b4383	deoB	74	15	INSt2pp_INSt2rpp	INSt2pp	b2964	nupG	1	0.073369
68	15	PPM	PPM	b4383	deoB	81	15	EX_ura_e	URAt2pp	b2497	uraA	1	-0.45274
68	15	PPM	PPM	b4383	deoB	81	15	EX_ura_e	URAt2rpp	b1006	rutG	1	0.29381
68	15	PPM	PPM	b4383	deoB	82	15	DURIPP	DURIPP	b4382	deoA	1	0.85374
68	15	PPM	PPM	b4383	deoB	84	15	URIt2pp_URIt2rpp	URIt2pp	b2393	nupC	1	-0.34807
68	15	PPM	PPM	b4383	deoB	84	15	URIt2pp_URIt2rpp	URIt2pp	b2964	nupG	1	0.073369
68	15	PPM	PPM	b4383	deoB	213	86	ADK1	ADK1	b0474	adk	0	-0.36476
68	15	PPM	PPM	b4383	deoB	214	86	ADK3	ADK3	b0474	adk	0	-0.36476
74	15	INSt2pp_INSt2rpp	INSt2pp	b2964	nupG	85	15	PYNP2r	PYNP2r	b3831	udp	1	0.1697
81	15	EX_ura_e	URAt2pp	b2497	uraA	84	15	URIt2pp_URIt2rpp	URIt2pp	b2393	nupC	1	0.48402
81	15	EX_ura_e	URAt2rpp	b1006	rutG	84	15	URIt2pp_URIt2rpp	URIt2pp	b2393	nupC	1	0.075377
81	15	EX_ura_e	URAt2pp	b2497	uraA	84	15	URIt2pp_URIt2rpp	URIt2pp	b2964	nupG	1	-0.21098
81	15	EX_ura_e	URAt2rpp	b1006	rutG	84	15	URIt2pp_URIt2rpp	URIt2pp	b2964	nupG	1	0.010218
82	15	DURIPP	DURIPP	b4382	deoA	84	15	URIt2pp_URIt2rpp	URIt2pp	b2393	nupC	1	-0.3693
82	15	DURIPP	DURIPP	b4382	deoA	84	15	URIt2pp_URIt2rpp	URIt2pp	b2964	nupG	1	0.16017
82	15	DURIPP	DURIPP	b4382	deoA	141	40	EX_duri_e	DURItex	b0411	tsx	0	-0.37329
82	15	DURIPP	DURIPP	b4382	deoA	237	93	THMDt2pp_THMDt2rpp	THMDt2pp	b2393	nupC	0	-0.3693
82	15	DURIPP	DURIPP	b4382	deoA	237	93	THMDt2pp_THMDt2rpp	THMDt2pp	b2964	nupG	0	0.16017
83	15	EX_uri_e	URItex	b0411	tsx	85	15	PYNP2r	PYNP2r	b3831	udp	1	-0.25772
84	15	URIt2pp_URIt2rpp	URIt2pp	b2964	nupG	136	35	CYTDt2pp_CYTDt2rpp	CYTDt2pp	b2393	nupC	0	0.21068
84	15	URIt2pp_URIt2rpp	URIt2pp	b2393	nupC	136	35	CYTDt2pp_CYTDt2rpp	CYTDt2pp	b2964	nupG	0	0.21068
85	15	PYNP2r	PYNP2r	b3831	udp	136	35	CYTDt2pp_CYTDt2rpp	CYTDt2pp	b2393	nupC	0	-0.27419
85	15	PYNP2r	PYNP2r	b3831	udp	136	35	CYTDt2pp_CYTDt2rpp	CYTDt2pp	b2964	nupG	0	0.1697
92	16	PTRCORNt7pp	PTRCORNt7pp	b0692	potE	94	16	ARGAGMt7pp	ARGAGMt7pp	b4115	adiC	1	0.28532
92	16	PTRCORNt7pp	PTRCORNt7pp	b0692	potE	98	18	ALAR	ALAR	b1190	dadX	0	0.11759
92	16	PTRCORNt7pp	PTRCORNt7pp	b0692	potE	103	18	EX_trp_L_e	TRPt2rpp	b0112	aroP	0	-0.054444
92	16	PTRCORNt7pp	PTRCORNt7pp	b0692	potE	103	18	EX_trp_L_e	TRPt2rpp	b1473	yddG	0	0.16298
92	16	PTRCORNt7pp	PTRCORNt7pp	b0692	potE	103	18	EX_trp_L_e	TRPt2rpp	b3161	mtr	0	-0.019367
92	16	PTRCORNt7pp	PTRCORNt7pp	b0692	potE	103	18	EX_trp_L_e	TRPt2rpp	b3709	tnaB	0	0.12969
92	16	PTRCORNt7pp	PTRCORNt7pp	b0692	potE	105	18	TRPAS2	TRPAS2	b3708	tnaA	0	0.05173
92	16	PTRCORNt7pp	PTRCORNt7pp	b0692	potE	106	18	ALATA_L	ALATA_L	b2290	alaA	0	-0.018088
92	16	PTRCORNt7pp	PTRCORNt7pp	b0692	potE	107	18	VALTA	VALTA	b3770	ilvE	0	-0.10351
92	16	PTRCORNt7pp	PTRCORNt7pp	b0692	potE	109	18	VALt2rpp	VALt2rpp	b0401	brnQ	0	0.074682
92	16	PTRCORNt7pp	PTRCORNt7pp	b0692	potE	109	18	VALt2rpp	VALt2rpp	b2683	ygaH	0	-0.25961
92	16	PTRCORNt7pp	PTRCORNt7pp	b0692	potE	111	18	ALAt2pp_ALAt2rpp	ALAt2pp	b4208	cycA	0	0.17574
92	16	PTRCORNt7pp	PTRCORNt7pp	b0692	potE	118	24	ASNt2rpp	ASNt2rpp	b1453	ansP	0	-0.16063
92	16	PTRCORNt7pp	PTRCORNt7pp	b0692	potE	120	25	FUM	FUM	b1611	fumC	0	0.086614
92	16	PTRCORNt7pp	PTRCORNt7pp	b0692	potE	120	25	FUM	FUM	b1612	fumA	0	-0.1815
92	16	PTRCORNt7pp	PTRCORNt7pp	b0692	potE	120	25	FUM	FUM	b4122	fumB	0	0.065053
92	16	PTRCORNt7pp	PTRCORNt7pp	b0692	potE	124	25	ASPt2pp_ASPt2rpp	ASPt2pp	b4077	gltP	0	-0.064717
92	16	PTRCORNt7pp	PTRCORNt7pp	b0692	potE	169	63	GARFT	GARFT	b2500	purN	0	-0.30618
92	16	PTRCORNt7pp	PTRCORNt7pp	b0692	potE	172	63	SERt2rpp	SERt2rpp	b2796	sdaC	0	-0.33051
92	16	PTRCORNt7pp	PTRCORNt7pp	b0692	potE	172	63	SERt2rpp	SERt2rpp	b3116	tdcC	0	0.33594
92	16	PTRCORNt7pp	PTRCORNt7pp	b0692	potE	173	63	GHMT2r	GHMT2r	b2551	glyA	0	-0.35772
92	16	PTRCORNt7pp	PTRCORNt7pp	b0692	potE	174	63	GLYAT	GLYAT	b3617	kbl	0	0.24561
92	16	PTRCORNt7pp	PTRCORNt7pp	b0692	potE	175	63	GLYt2pp_GLYt2rpp	GLYt2pp	b1801	yeaV	0	0.25545
92	16	PTRCORNt7pp	PTRCORNt7pp	b0692	potE	175	63	GLYt2pp_GLYt2rpp	GLYt2pp	b4208	cycA	0	0.17574
92	16	PTRCORNt7pp	PTRCORNt7pp	b0692	potE	194	73	HISt2rpp	HISt2rpp	b0112	aroP	0	-0.054444
92	16	PTRCORNt7pp	PTRCORNt7pp	b0692	potE	198	75	ILEt2rpp	ILEt2rpp	b0401	brnQ	0	0.074682
92	16	PTRCORNt7pp	PTRCORNt7pp	b0692	potE	202	78	LEUt2rpp	LEUt2rpp	b0401	brnQ	0	0.074682
92	16	PTRCORNt7pp	PTRCORNt7pp	b0692	potE	211	85	EX_phe_L_e	PHEt2rpp	b0112	aroP	0	-0.054444
92	16	PTRCORNt7pp	PTRCORNt7pp	b0692	potE	211	85	EX_phe_L_e	PHEt2rpp	b0576	pheP	0	-0.079405
92	16	PTRCORNt7pp	PTRCORNt7pp	b0692	potE	211	85	EX_phe_L_e	PHEt2rpp	b1473	yddG	0	0.16298
92	16	PTRCORNt7pp	PTRCORNt7pp	b0692	potE	214	86	ADK3	ADK3	b0474	adk	0	-0.22532
92	16	PTRCORNt7pp	PTRCORNt7pp	b0692	potE	220	86	NDPK1	NDPK1	b0474	adk	0	-0.22532
92	16	PTRCORNt7pp	PTRCORNt7pp	b0692	potE	220	86	NDPK1	NDPK1	b2518	ndk	0	-0.32494
92	16	PTRCORNt7pp	PTRCORNt7pp	b0692	potE	221	86	NDPK3	NDPK3	b0474	adk	0	-0.22532
92	16	PTRCORNt7pp	PTRCORNt7pp	b0692	potE	221	86	NDPK3	NDPK3	b2518	ndk	0	-0.32494
92	16	PTRCORNt7pp	PTRCORNt7pp	b0692	potE	222	86	NDPK5	NDPK5	b0474	adk	0	-0.22532
92	16	PTRCORNt7pp	PTRCORNt7pp	b0692	potE	222	86	NDPK5	NDPK5	b2518	ndk	0	-0.32494
92	16	PTRCORNt7pp	PTRCORNt7pp	b0692	potE	223	86	NDPK7	NDPK7	b0474	adk	0	-0.22532
92	16	PTRCORNt7pp	PTRCORNt7pp	b0692	potE	223	86	NDPK7	NDPK7	b2518	ndk	0	-0.32494
92	16	PTRCORNt7pp	PTRCORNt7pp	b0692	potE	224	86	NDPK8	NDPK8	b0474	adk	0	-0.22532
92	16	PTRCORNt7pp	PTRCORNt7pp	b0692	potE	224	86	NDPK8	NDPK8	b2518	ndk	0	-0.32494
92	16	PTRCORNt7pp	PTRCORNt7pp	b0692	potE	229	87	PROt2rpp	PROt2rpp	b4111	proP	0	0.24447
92	16	PTRCORNt7pp	PTRCORNt7pp	b0692	potE	235	92	THRt2rpp	THRt2rpp	b3116	tdcC	0	0.33594
92	16	PTRCORNt7pp	PTRCORNt7pp	b0692	potE	239	94	TYRt2rpp	TYRt2rpp	b0112	aroP	0	-0.054444
92	16	PTRCORNt7pp	PTRCORNt7pp	b0692	potE	239	94	TYRt2rpp	TYRt2rpp	b0576	pheP	0	-0.079405
92	16	PTRCORNt7pp	PTRCORNt7pp	b0692	potE	239	94	TYRt2rpp	TYRt2rpp	b1473	yddG	0	0.16298
92	16	PTRCORNt7pp	PTRCORNt7pp	b0692	potE	239	94	TYRt2rpp	TYRt2rpp	b1907	tyrP	0	-0.11893
92	16	PTRCORNt7pp	PTRCORNt7pp	b0692	potE	247	102	SUCOAS	SUCOAS	b0728	sucC	0	-0.24532
92	16	PTRCORNt7pp	PTRCORNt7pp	b0692	potE	247	102	SUCOAS	SUCOAS	b0729	sucD	0	-0.21381
93	16	ARGORNt7pp	ARGORNt7pp	b1605	ydgI	98	18	ALAR	ALAR	b1190	dadX	0	0.39099
93	16	ARGORNt7pp	ARGORNt7pp	b1605	ydgI	103	18	EX_trp_L_e	TRPt2rpp	b0112	aroP	0	-0.23937
93	16	ARGORNt7pp	ARGORNt7pp	b1605	ydgI	103	18	EX_trp_L_e	TRPt2rpp	b1473	yddG	0	-0.019111
93	16	ARGORNt7pp	ARGORNt7pp	b1605	ydgI	103	18	EX_trp_L_e	TRPt2rpp	b3161	mtr	0	0.2285
93	16	ARGORNt7pp	ARGORNt7pp	b1605	ydgI	103	18	EX_trp_L_e	TRPt2rpp	b3709	tnaB	0	0.23836
93	16	ARGORNt7pp	ARGORNt7pp	b1605	ydgI	105	18	TRPAS2	TRPAS2	b3708	tnaA	0	0.22371
93	16	ARGORNt7pp	ARGORNt7pp	b1605	ydgI	106	18	ALATA_L	ALATA_L	b2290	alaA	0	-0.073019
93	16	ARGORNt7pp	ARGORNt7pp	b1605	ydgI	107	18	VALTA	VALTA	b3770	ilvE	0	-0.23365
93	16	ARGORNt7pp	ARGORNt7pp	b1605	ydgI	109	18	VALt2rpp	VALt2rpp	b0401	brnQ	0	0.056618
93	16	ARGORNt7pp	ARGORNt7pp	b1605	ydgI	109	18	VALt2rpp	VALt2rpp	b2683	ygaH	0	0.14061
93	16	ARGORNt7pp	ARGORNt7pp	b1605	ydgI	111	18	ALAt2pp_ALAt2rpp	ALAt2pp	b4208	cycA	0	0.27543
93	16	ARGORNt7pp	ARGORNt7pp	b1605	ydgI	118	24	ASNt2rpp	ASNt2rpp	b1453	ansP	0	0.26433
93	16	ARGORNt7pp	ARGORNt7pp	b1605	ydgI	120	25	FUM	FUM	b1611	fumC	0	0.049868
93	16	ARGORNt7pp	ARGORNt7pp	b1605	ydgI	120	25	FUM	FUM	b1612	fumA	0	0.19627
93	16	ARGORNt7pp	ARGORNt7pp	b1605	ydgI	120	25	FUM	FUM	b4122	fumB	0	-0.1713
93	16	ARGORNt7pp	ARGORNt7pp	b1605	ydgI	124	25	ASPt2pp_ASPt2rpp	ASPt2pp	b4077	gltP	0	0.011732
93	16	ARGORNt7pp	ARGORNt7pp	b1605	ydgI	169	63	GARFT	GARFT	b2500	purN	0	-0.0036746
93	16	ARGORNt7pp	ARGORNt7pp	b1605	ydgI	172	63	SERt2rpp	SERt2rpp	b2796	sdaC	0	0.44223
93	16	ARGORNt7pp	ARGORNt7pp	b1605	ydgI	172	63	SERt2rpp	SERt2rpp	b3116	tdcC	0	0.16386
93	16	ARGORNt7pp	ARGORNt7pp	b1605	ydgI	173	63	GHMT2r	GHMT2r	b2551	glyA	0	-0.14038
93	16	ARGORNt7pp	ARGORNt7pp	b1605	ydgI	174	63	GLYAT	GLYAT	b3617	kbl	0	0.22898
93	16	ARGORNt7pp	ARGORNt7pp	b1605	ydgI	175	63	GLYt2pp_GLYt2rpp	GLYt2pp	b1801	yeaV	0	0.28604
93	16	ARGORNt7pp	ARGORNt7pp	b1605	ydgI	175	63	GLYt2pp_GLYt2rpp	GLYt2pp	b4208	cycA	0	0.27543
93	16	ARGORNt7pp	ARGORNt7pp	b1605	ydgI	194	73	HISt2rpp	HISt2rpp	b0112	aroP	0	-0.23937
93	16	ARGORNt7pp	ARGORNt7pp	b1605	ydgI	198	75	ILEt2rpp	ILEt2rpp	b0401	brnQ	0	0.056618
93	16	ARGORNt7pp	ARGORNt7pp	b1605	ydgI	202	78	LEUt2rpp	LEUt2rpp	b0401	brnQ	0	0.056618
93	16	ARGORNt7pp	ARGORNt7pp	b1605	ydgI	211	85	EX_phe_L_e	PHEt2rpp	b0112	aroP	0	-0.23937
93	16	ARGORNt7pp	ARGORNt7pp	b1605	ydgI	211	85	EX_phe_L_e	PHEt2rpp	b0576	pheP	0	0.36961
93	16	ARGORNt7pp	ARGORNt7pp	b1605	ydgI	211	85	EX_phe_L_e	PHEt2rpp	b1473	yddG	0	-0.019111
93	16	ARGORNt7pp	ARGORNt7pp	b1605	ydgI	214	86	ADK3	ADK3	b0474	adk	0	0.13069
93	16	ARGORNt7pp	ARGORNt7pp	b1605	ydgI	220	86	NDPK1	NDPK1	b0474	adk	0	0.13069
93	16	ARGORNt7pp	ARGORNt7pp	b1605	ydgI	220	86	NDPK1	NDPK1	b2518	ndk	0	0.27536
93	16	ARGORNt7pp	ARGORNt7pp	b1605	ydgI	221	86	NDPK3	NDPK3	b0474	adk	0	0.13069
93	16	ARGORNt7pp	ARGORNt7pp	b1605	ydgI	221	86	NDPK3	NDPK3	b2518	ndk	0	0.27536
93	16	ARGORNt7pp	ARGORNt7pp	b1605	ydgI	222	86	NDPK5	NDPK5	b0474	adk	0	0.13069
93	16	ARGORNt7pp	ARGORNt7pp	b1605	ydgI	222	86	NDPK5	NDPK5	b2518	ndk	0	0.27536
93	16	ARGORNt7pp	ARGORNt7pp	b1605	ydgI	223	86	NDPK7	NDPK7	b0474	adk	0	0.13069
93	16	ARGORNt7pp	ARGORNt7pp	b1605	ydgI	223	86	NDPK7	NDPK7	b2518	ndk	0	0.27536
93	16	ARGORNt7pp	ARGORNt7pp	b1605	ydgI	224	86	NDPK8	NDPK8	b0474	adk	0	0.13069
93	16	ARGORNt7pp	ARGORNt7pp	b1605	ydgI	224	86	NDPK8	NDPK8	b2518	ndk	0	0.27536
93	16	ARGORNt7pp	ARGORNt7pp	b1605	ydgI	229	87	PROt2rpp	PROt2rpp	b4111	proP	0	-0.053914
93	16	ARGORNt7pp	ARGORNt7pp	b1605	ydgI	235	92	THRt2rpp	THRt2rpp	b3116	tdcC	0	0.16386
93	16	ARGORNt7pp	ARGORNt7pp	b1605	ydgI	239	94	TYRt2rpp	TYRt2rpp	b0112	aroP	0	-0.23937
93	16	ARGORNt7pp	ARGORNt7pp	b1605	ydgI	239	94	TYRt2rpp	TYRt2rpp	b0576	pheP	0	0.36961
93	16	ARGORNt7pp	ARGORNt7pp	b1605	ydgI	239	94	TYRt2rpp	TYRt2rpp	b1473	yddG	0	-0.019111
93	16	ARGORNt7pp	ARGORNt7pp	b1605	ydgI	239	94	TYRt2rpp	TYRt2rpp	b1907	tyrP	0	0.31841
93	16	ARGORNt7pp	ARGORNt7pp	b1605	ydgI	247	102	SUCOAS	SUCOAS	b0728	sucC	0	0.029724
93	16	ARGORNt7pp	ARGORNt7pp	b1605	ydgI	247	102	SUCOAS	SUCOAS	b0729	sucD	0	0.034545
94	16	ARGAGMt7pp	ARGAGMt7pp	b4115	adiC	98	18	ALAR	ALAR	b1190	dadX	0	-0.13846
94	16	ARGAGMt7pp	ARGAGMt7pp	b4115	adiC	103	18	EX_trp_L_e	TRPt2rpp	b0112	aroP	0	-0.068769
94	16	ARGAGMt7pp	ARGAGMt7pp	b4115	adiC	103	18	EX_trp_L_e	TRPt2rpp	b1473	yddG	0	0.23647
94	16	ARGAGMt7pp	ARGAGMt7pp	b4115	adiC	103	18	EX_trp_L_e	TRPt2rpp	b3161	mtr	0	0.24771
94	16	ARGAGMt7pp	ARGAGMt7pp	b4115	adiC	103	18	EX_trp_L_e	TRPt2rpp	b3709	tnaB	0	0.050022
94	16	ARGAGMt7pp	ARGAGMt7pp	b4115	adiC	105	18	TRPAS2	TRPAS2	b3708	tnaA	0	0.019159
94	16	ARGAGMt7pp	ARGAGMt7pp	b4115	adiC	106	18	ALATA_L	ALATA_L	b2290	alaA	0	-0.1747
94	16	ARGAGMt7pp	ARGAGMt7pp	b4115	adiC	107	18	VALTA	VALTA	b3770	ilvE	0	0.14864
94	16	ARGAGMt7pp	ARGAGMt7pp	b4115	adiC	109	18	VALt2rpp	VALt2rpp	b0401	brnQ	0	0.47525
94	16	ARGAGMt7pp	ARGAGMt7pp	b4115	adiC	109	18	VALt2rpp	VALt2rpp	b2683	ygaH	0	-0.085978
94	16	ARGAGMt7pp	ARGAGMt7pp	b4115	adiC	111	18	ALAt2pp_ALAt2rpp	ALAt2pp	b4208	cycA	0	-0.13834
94	16	ARGAGMt7pp	ARGAGMt7pp	b4115	adiC	118	24	ASNt2rpp	ASNt2rpp	b1453	ansP	0	-0.19296
94	16	ARGAGMt7pp	ARGAGMt7pp	b4115	adiC	120	25	FUM	FUM	b1611	fumC	0	-0.4286
94	16	ARGAGMt7pp	ARGAGMt7pp	b4115	adiC	120	25	FUM	FUM	b1612	fumA	0	-0.5349
94	16	ARGAGMt7pp	ARGAGMt7pp	b4115	adiC	120	25	FUM	FUM	b4122	fumB	0	0.60392
94	16	ARGAGMt7pp	ARGAGMt7pp	b4115	adiC	124	25	ASPt2pp_ASPt2rpp	ASPt2pp	b4077	gltP	0	0.26435
94	16	ARGAGMt7pp	ARGAGMt7pp	b4115	adiC	169	63	GARFT	GARFT	b2500	purN	0	-0.22762
94	16	ARGAGMt7pp	ARGAGMt7pp	b4115	adiC	172	63	SERt2rpp	SERt2rpp	b2796	sdaC	0	-0.11488
94	16	ARGAGMt7pp	ARGAGMt7pp	b4115	adiC	172	63	SERt2rpp	SERt2rpp	b3116	tdcC	0	0.14041
94	16	ARGAGMt7pp	ARGAGMt7pp	b4115	adiC	173	63	GHMT2r	GHMT2r	b2551	glyA	0	-0.18723
94	16	ARGAGMt7pp	ARGAGMt7pp	b4115	adiC	174	63	GLYAT	GLYAT	b3617	kbl	0	0.20849
94	16	ARGAGMt7pp	ARGAGMt7pp	b4115	adiC	175	63	GLYt2pp_GLYt2rpp	GLYt2pp	b1801	yeaV	0	0.087873
94	16	ARGAGMt7pp	ARGAGMt7pp	b4115	adiC	175	63	GLYt2pp_GLYt2rpp	GLYt2pp	b4208	cycA	0	-0.13834
94	16	ARGAGMt7pp	ARGAGMt7pp	b4115	adiC	194	73	HISt2rpp	HISt2rpp	b0112	aroP	0	-0.068769
94	16	ARGAGMt7pp	ARGAGMt7pp	b4115	adiC	198	75	ILEt2rpp	ILEt2rpp	b0401	brnQ	0	0.47525
94	16	ARGAGMt7pp	ARGAGMt7pp	b4115	adiC	202	78	LEUt2rpp	LEUt2rpp	b0401	brnQ	0	0.47525
94	16	ARGAGMt7pp	ARGAGMt7pp	b4115	adiC	211	85	EX_phe_L_e	PHEt2rpp	b0112	aroP	0	-0.068769
94	16	ARGAGMt7pp	ARGAGMt7pp	b4115	adiC	211	85	EX_phe_L_e	PHEt2rpp	b0576	pheP	0	-0.089417
94	16	ARGAGMt7pp	ARGAGMt7pp	b4115	adiC	211	85	EX_phe_L_e	PHEt2rpp	b1473	yddG	0	0.23647
94	16	ARGAGMt7pp	ARGAGMt7pp	b4115	adiC	214	86	ADK3	ADK3	b0474	adk	0	-0.19571
94	16	ARGAGMt7pp	ARGAGMt7pp	b4115	adiC	220	86	NDPK1	NDPK1	b0474	adk	0	-0.19571
94	16	ARGAGMt7pp	ARGAGMt7pp	b4115	adiC	220	86	NDPK1	NDPK1	b2518	ndk	0	-0.57468
94	16	ARGAGMt7pp	ARGAGMt7pp	b4115	adiC	221	86	NDPK3	NDPK3	b0474	adk	0	-0.19571
94	16	ARGAGMt7pp	ARGAGMt7pp	b4115	adiC	221	86	NDPK3	NDPK3	b2518	ndk	0	-0.57468
94	16	ARGAGMt7pp	ARGAGMt7pp	b4115	adiC	222	86	NDPK5	NDPK5	b0474	adk	0	-0.19571
94	16	ARGAGMt7pp	ARGAGMt7pp	b4115	adiC	222	86	NDPK5	NDPK5	b2518	ndk	0	-0.57468
94	16	ARGAGMt7pp	ARGAGMt7pp	b4115	adiC	223	86	NDPK7	NDPK7	b0474	adk	0	-0.19571
94	16	ARGAGMt7pp	ARGAGMt7pp	b4115	adiC	223	86	NDPK7	NDPK7	b2518	ndk	0	-0.57468
94	16	ARGAGMt7pp	ARGAGMt7pp	b4115	adiC	224	86	NDPK8	NDPK8	b0474	adk	0	-0.19571
94	16	ARGAGMt7pp	ARGAGMt7pp	b4115	adiC	224	86	NDPK8	NDPK8	b2518	ndk	0	-0.57468
94	16	ARGAGMt7pp	ARGAGMt7pp	b4115	adiC	229	87	PROt2rpp	PROt2rpp	b4111	proP	0	0.069402
94	16	ARGAGMt7pp	ARGAGMt7pp	b4115	adiC	235	92	THRt2rpp	THRt2rpp	b3116	tdcC	0	0.14041
94	16	ARGAGMt7pp	ARGAGMt7pp	b4115	adiC	239	94	TYRt2rpp	TYRt2rpp	b0112	aroP	0	-0.068769
94	16	ARGAGMt7pp	ARGAGMt7pp	b4115	adiC	239	94	TYRt2rpp	TYRt2rpp	b0576	pheP	0	-0.089417
94	16	ARGAGMt7pp	ARGAGMt7pp	b4115	adiC	239	94	TYRt2rpp	TYRt2rpp	b1473	yddG	0	0.23647
94	16	ARGAGMt7pp	ARGAGMt7pp	b4115	adiC	239	94	TYRt2rpp	TYRt2rpp	b1907	tyrP	0	-0.25149
94	16	ARGAGMt7pp	ARGAGMt7pp	b4115	adiC	247	102	SUCOAS	SUCOAS	b0728	sucC	0	-0.48343
94	16	ARGAGMt7pp	ARGAGMt7pp	b4115	adiC	247	102	SUCOAS	SUCOAS	b0729	sucD	0	-0.46459
97	18	ALAALAr	ALAALAr	b0381	ddlA	101	18	LDH_D	LDH_D	b1380	ldhA	1	0.34921
97	18	ALAALAr	ALAALAr	b0381	ddlA	102	18	POR5	POR5	b1378	pfo	1	-0.036876
97	18	ALAALAr	ALAALAr	b0381	ddlA	105	18	TRPAS2	TRPAS2	b3708	tnaA	1	-0.29828
97	18	ALAALAr	ALAALAr	b0381	ddlA	106	18	ALATA_L	ALATA_L	b2290	alaA	1	-0.32495
97	18	ALAALAr	ALAALAr	b0381	ddlA	111	18	ALAt2pp_ALAt2rpp	ALAt2pp	b4208	cycA	1	-0.056991
98	18	ALAR	ALAR	b1190	dadX	101	18	LDH_D	LDH_D	b1380	ldhA	1	0.014136
98	18	ALAR	ALAR	b1190	dadX	102	18	POR5	POR5	b1378	pfo	1	-0.066957
98	18	ALAR	ALAR	b1190	dadX	103	18	EX_trp_L_e	TRPt2rpp	b0112	aroP	1	-0.55337
98	18	ALAR	ALAR	b1190	dadX	103	18	EX_trp_L_e	TRPt2rpp	b1473	yddG	1	-0.30849
98	18	ALAR	ALAR	b1190	dadX	103	18	EX_trp_L_e	TRPt2rpp	b3161	mtr	1	0.15587
98	18	ALAR	ALAR	b1190	dadX	103	18	EX_trp_L_e	TRPt2rpp	b3709	tnaB	1	0.43414
98	18	ALAR	ALAR	b1190	dadX	105	18	TRPAS2	TRPAS2	b3708	tnaA	1	0.42463
98	18	ALAR	ALAR	b1190	dadX	107	18	VALTA	VALTA	b3770	ilvE	1	-0.20315
98	18	ALAR	ALAR	b1190	dadX	109	18	VALt2rpp	VALt2rpp	b0401	brnQ	1	0.08259
98	18	ALAR	ALAR	b1190	dadX	109	18	VALt2rpp	VALt2rpp	b2683	ygaH	1	-0.14352
98	18	ALAR	ALAR	b1190	dadX	118	24	ASNt2rpp	ASNt2rpp	b1453	ansP	0	-0.14236
98	18	ALAR	ALAR	b1190	dadX	124	25	ASPt2pp_ASPt2rpp	ASPt2pp	b4077	gltP	0	0.11544
98	18	ALAR	ALAR	b1190	dadX	169	63	GARFT	GARFT	b2500	purN	0	-0.36809
98	18	ALAR	ALAR	b1190	dadX	172	63	SERt2rpp	SERt2rpp	b2796	sdaC	0	0.49724
98	18	ALAR	ALAR	b1190	dadX	172	63	SERt2rpp	SERt2rpp	b3116	tdcC	0	0.31644
98	18	ALAR	ALAR	b1190	dadX	173	63	GHMT2r	GHMT2r	b2551	glyA	0	-0.33504
98	18	ALAR	ALAR	b1190	dadX	174	63	GLYAT	GLYAT	b3617	kbl	0	0.52524
98	18	ALAR	ALAR	b1190	dadX	175	63	GLYt2pp_GLYt2rpp	GLYt2pp	b1801	yeaV	0	0.38058
98	18	ALAR	ALAR	b1190	dadX	175	63	GLYt2pp_GLYt2rpp	GLYt2pp	b4208	cycA	0	0.37938
98	18	ALAR	ALAR	b1190	dadX	194	73	HISt2rpp	HISt2rpp	b0112	aroP	0	-0.55337
98	18	ALAR	ALAR	b1190	dadX	198	75	ILEt2rpp	ILEt2rpp	b0401	brnQ	0	0.08259
98	18	ALAR	ALAR	b1190	dadX	202	78	LEUt2rpp	LEUt2rpp	b0401	brnQ	0	0.08259
98	18	ALAR	ALAR	b1190	dadX	211	85	EX_phe_L_e	PHEt2rpp	b0112	aroP	0	-0.55337
98	18	ALAR	ALAR	b1190	dadX	211	85	EX_phe_L_e	PHEt2rpp	b0576	pheP	0	-0.064488
98	18	ALAR	ALAR	b1190	dadX	211	85	EX_phe_L_e	PHEt2rpp	b1473	yddG	0	-0.30849
98	18	ALAR	ALAR	b1190	dadX	214	86	ADK3	ADK3	b0474	adk	0	-0.19972
98	18	ALAR	ALAR	b1190	dadX	220	86	NDPK1	NDPK1	b0474	adk	0	-0.19972
98	18	ALAR	ALAR	b1190	dadX	220	86	NDPK1	NDPK1	b2518	ndk	0	0.22061
98	18	ALAR	ALAR	b1190	dadX	221	86	NDPK3	NDPK3	b0474	adk	0	-0.19972
98	18	ALAR	ALAR	b1190	dadX	221	86	NDPK3	NDPK3	b2518	ndk	0	0.22061
98	18	ALAR	ALAR	b1190	dadX	222	86	NDPK5	NDPK5	b0474	adk	0	-0.19972
98	18	ALAR	ALAR	b1190	dadX	222	86	NDPK5	NDPK5	b2518	ndk	0	0.22061
98	18	ALAR	ALAR	b1190	dadX	223	86	NDPK7	NDPK7	b0474	adk	0	-0.19972
98	18	ALAR	ALAR	b1190	dadX	223	86	NDPK7	NDPK7	b2518	ndk	0	0.22061
98	18	ALAR	ALAR	b1190	dadX	224	86	NDPK8	NDPK8	b0474	adk	0	-0.19972
98	18	ALAR	ALAR	b1190	dadX	224	86	NDPK8	NDPK8	b2518	ndk	0	0.22061
98	18	ALAR	ALAR	b1190	dadX	229	87	PROt2rpp	PROt2rpp	b4111	proP	0	-0.13377
98	18	ALAR	ALAR	b1190	dadX	235	92	THRt2rpp	THRt2rpp	b3116	tdcC	0	0.31644
98	18	ALAR	ALAR	b1190	dadX	239	94	TYRt2rpp	TYRt2rpp	b0112	aroP	0	-0.55337
98	18	ALAR	ALAR	b1190	dadX	239	94	TYRt2rpp	TYRt2rpp	b0576	pheP	0	-0.064488
98	18	ALAR	ALAR	b1190	dadX	239	94	TYRt2rpp	TYRt2rpp	b1473	yddG	0	-0.30849
98	18	ALAR	ALAR	b1190	dadX	239	94	TYRt2rpp	TYRt2rpp	b1907	tyrP	0	-0.024879
98	18	ALAR	ALAR	b1190	dadX	247	102	SUCOAS	SUCOAS	b0728	sucC	0	0.39866
98	18	ALAR	ALAR	b1190	dadX	247	102	SUCOAS	SUCOAS	b0729	sucD	0	0.38702
100	18	EX_lac_D_e	D_LACt2pp	b2975	glcA	102	18	POR5	POR5	b1378	pfo	1	0.15797
100	18	EX_lac_D_e	D_LACt2pp	b3603	lldP	102	18	POR5	POR5	b1378	pfo	1	-0.024924
100	18	EX_lac_D_e	D_LACt2pp	b2975	glcA	105	18	TRPAS2	TRPAS2	b3708	tnaA	1	0.61315
100	18	EX_lac_D_e	D_LACt2pp	b3603	lldP	105	18	TRPAS2	TRPAS2	b3708	tnaA	1	0.46762
100	18	EX_lac_D_e	D_LACt2pp	b2975	glcA	106	18	ALATA_L	ALATA_L	b2290	alaA	1	0.23313
100	18	EX_lac_D_e	D_LACt2pp	b3603	lldP	106	18	ALATA_L	ALATA_L	b2290	alaA	1	0.23129
101	18	LDH_D	LDH_D	b1380	ldhA	103	18	EX_trp_L_e	TRPt2rpp	b0112	aroP	1	-0.016225
101	18	LDH_D	LDH_D	b1380	ldhA	103	18	EX_trp_L_e	TRPt2rpp	b1473	yddG	1	0.31326
101	18	LDH_D	LDH_D	b1380	ldhA	103	18	EX_trp_L_e	TRPt2rpp	b3161	mtr	1	0.087319
101	18	LDH_D	LDH_D	b1380	ldhA	103	18	EX_trp_L_e	TRPt2rpp	b3709	tnaB	1	-0.15973
101	18	LDH_D	LDH_D	b1380	ldhA	104	18	INDOLEt2pp_INDOLEt2rpp	INDOLEt2rpp	b3161	mtr	1	0.087319
101	18	LDH_D	LDH_D	b1380	ldhA	107	18	VALTA	VALTA	b3770	ilvE	1	0.088363
101	18	LDH_D	LDH_D	b1380	ldhA	109	18	VALt2rpp	VALt2rpp	b0401	brnQ	1	0.31924
101	18	LDH_D	LDH_D	b1380	ldhA	109	18	VALt2rpp	VALt2rpp	b2683	ygaH	1	-0.23982
101	18	LDH_D	LDH_D	b1380	ldhA	111	18	ALAt2pp_ALAt2rpp	ALAt2pp	b4208	cycA	1	0.056251
101	18	LDH_D	LDH_D	b1380	ldhA	120	25	FUM	FUM	b1611	fumC	0	-0.12389
101	18	LDH_D	LDH_D	b1380	ldhA	120	25	FUM	FUM	b1612	fumA	0	-0.37031
101	18	LDH_D	LDH_D	b1380	ldhA	120	25	FUM	FUM	b4122	fumB	0	0.22622
101	18	LDH_D	LDH_D	b1380	ldhA	121	25	MDH	MDH	b3236	mdh	0	-0.29126
101	18	LDH_D	LDH_D	b1380	ldhA	172	63	SERt2rpp	SERt2rpp	b2796	sdaC	0	-0.2656
101	18	LDH_D	LDH_D	b1380	ldhA	172	63	SERt2rpp	SERt2rpp	b3116	tdcC	0	-0.05416
101	18	LDH_D	LDH_D	b1380	ldhA	173	63	GHMT2r	GHMT2r	b2551	glyA	0	-0.076098
101	18	LDH_D	LDH_D	b1380	ldhA	180	65	TRSARr	TRSARr	b0509	glxR	0	-0.011822
101	18	LDH_D	LDH_D	b1380	ldhA	180	65	TRSARr	TRSARr	b3125	garR	0	0.059573
101	18	LDH_D	LDH_D	b1380	ldhA	198	75	ILEt2rpp	ILEt2rpp	b0401	brnQ	0	0.31924
101	18	LDH_D	LDH_D	b1380	ldhA	200	77	EX_lac_L_e	L_LACt2rpp	b2975	glcA	0	-0.13381
101	18	LDH_D	LDH_D	b1380	ldhA	200	77	EX_lac_L_e	L_LACt2rpp	b3603	lldP	0	-0.22554
101	18	LDH_D	LDH_D	b1380	ldhA	214	86	ADK3	ADK3	b0474	adk	0	-0.13523
101	18	LDH_D	LDH_D	b1380	ldhA	220	86	NDPK1	NDPK1	b0474	adk	0	-0.13523
101	18	LDH_D	LDH_D	b1380	ldhA	220	86	NDPK1	NDPK1	b2518	ndk	0	-0.44002
101	18	LDH_D	LDH_D	b1380	ldhA	247	102	SUCOAS	SUCOAS	b0728	sucC	0	-0.44212
101	18	LDH_D	LDH_D	b1380	ldhA	247	102	SUCOAS	SUCOAS	b0729	sucD	0	-0.39856
102	18	POR5	POR5	b1378	pfo	103	18	EX_trp_L_e	TRPt2rpp	b0112	aroP	1	-0.16796
102	18	POR5	POR5	b1378	pfo	103	18	EX_trp_L_e	TRPt2rpp	b1473	yddG	1	-0.04216
102	18	POR5	POR5	b1378	pfo	103	18	EX_trp_L_e	TRPt2rpp	b3161	mtr	1	-0.12111
102	18	POR5	POR5	b1378	pfo	103	18	EX_trp_L_e	TRPt2rpp	b3709	tnaB	1	-0.20835
102	18	POR5	POR5	b1378	pfo	104	18	INDOLEt2pp_INDOLEt2rpp	INDOLEt2rpp	b3161	mtr	1	-0.12111
102	18	POR5	POR5	b1378	pfo	107	18	VALTA	VALTA	b3770	ilvE	1	-0.10367
102	18	POR5	POR5	b1378	pfo	109	18	VALt2rpp	VALt2rpp	b0401	brnQ	1	-0.014426
102	18	POR5	POR5	b1378	pfo	109	18	VALt2rpp	VALt2rpp	b2683	ygaH	1	-0.066956
102	18	POR5	POR5	b1378	pfo	111	18	ALAt2pp_ALAt2rpp	ALAt2pp	b4208	cycA	1	-0.057694
102	18	POR5	POR5	b1378	pfo	120	25	FUM	FUM	b1611	fumC	0	0.46279
102	18	POR5	POR5	b1378	pfo	120	25	FUM	FUM	b1612	fumA	0	-0.088375
102	18	POR5	POR5	b1378	pfo	120	25	FUM	FUM	b4122	fumB	0	0.062417
102	18	POR5	POR5	b1378	pfo	121	25	MDH	MDH	b3236	mdh	0	-0.056926
102	18	POR5	POR5	b1378	pfo	172	63	SERt2rpp	SERt2rpp	b2796	sdaC	0	-0.33978
102	18	POR5	POR5	b1378	pfo	172	63	SERt2rpp	SERt2rpp	b3116	tdcC	0	-0.11577
102	18	POR5	POR5	b1378	pfo	173	63	GHMT2r	GHMT2r	b2551	glyA	0	-0.13908
102	18	POR5	POR5	b1378	pfo	180	65	TRSARr	TRSARr	b0509	glxR	0	0.15109
102	18	POR5	POR5	b1378	pfo	180	65	TRSARr	TRSARr	b3125	garR	0	0.13794
102	18	POR5	POR5	b1378	pfo	198	75	ILEt2rpp	ILEt2rpp	b0401	brnQ	0	-0.014426
102	18	POR5	POR5	b1378	pfo	200	77	EX_lac_L_e	L_LACt2rpp	b2975	glcA	0	0.15797
102	18	POR5	POR5	b1378	pfo	200	77	EX_lac_L_e	L_LACt2rpp	b3603	lldP	0	-0.024924
102	18	POR5	POR5	b1378	pfo	213	86	ADK1	ADK1	b0474	adk	0	-0.23605
102	18	POR5	POR5	b1378	pfo	214	86	ADK3	ADK3	b0474	adk	0	-0.23605
102	18	POR5	POR5	b1378	pfo	215	86	ATPS4rpp	ATPS4rpp	b3731	atpC	0	-0.44643
102	18	POR5	POR5	b1378	pfo	215	86	ATPS4rpp	ATPS4rpp	b3732	atpD	0	-0.38049
102	18	POR5	POR5	b1378	pfo	215	86	ATPS4rpp	ATPS4rpp	b3733	atpG	0	-0.39238
102	18	POR5	POR5	b1378	pfo	215	86	ATPS4rpp	ATPS4rpp	b3734	atpA	0	-0.36972
102	18	POR5	POR5	b1378	pfo	215	86	ATPS4rpp	ATPS4rpp	b3735	atpH	0	-0.45168
102	18	POR5	POR5	b1378	pfo	215	86	ATPS4rpp	ATPS4rpp	b3736	atpF	0	-0.46225
102	18	POR5	POR5	b1378	pfo	215	86	ATPS4rpp	ATPS4rpp	b3737	atpE	0	-0.51092
102	18	POR5	POR5	b1378	pfo	215	86	ATPS4rpp	ATPS4rpp	b3738	atpB	0	-0.50517
102	18	POR5	POR5	b1378	pfo	215	86	ATPS4rpp	ATPS4rpp	b3739	atpI	0	-0.43892
102	18	POR5	POR5	b1378	pfo	218	86	DADK	DADK	b0474	adk	0	-0.23605
102	18	POR5	POR5	b1378	pfo	220	86	NDPK1	NDPK1	b0474	adk	0	-0.23605
102	18	POR5	POR5	b1378	pfo	220	86	NDPK1	NDPK1	b2518	ndk	0	-0.25438
102	18	POR5	POR5	b1378	pfo	221	86	NDPK3	NDPK3	b0474	adk	0	-0.23605
102	18	POR5	POR5	b1378	pfo	221	86	NDPK3	NDPK3	b2518	ndk	0	-0.25438
102	18	POR5	POR5	b1378	pfo	222	86	NDPK5	NDPK5	b0474	adk	0	-0.23605
102	18	POR5	POR5	b1378	pfo	222	86	NDPK5	NDPK5	b2518	ndk	0	-0.25438
102	18	POR5	POR5	b1378	pfo	223	86	NDPK7	NDPK7	b0474	adk	0	-0.23605
102	18	POR5	POR5	b1378	pfo	223	86	NDPK7	NDPK7	b2518	ndk	0	-0.25438
102	18	POR5	POR5	b1378	pfo	224	86	NDPK8	NDPK8	b0474	adk	0	-0.23605
102	18	POR5	POR5	b1378	pfo	224	86	NDPK8	NDPK8	b2518	ndk	0	-0.25438
102	18	POR5	POR5	b1378	pfo	247	102	SUCOAS	SUCOAS	b0728	sucC	0	-0.13759
102	18	POR5	POR5	b1378	pfo	247	102	SUCOAS	SUCOAS	b0729	sucD	0	-0.22674
103	18	EX_trp_L_e	TRPt2rpp	b0112	aroP	104	18	INDOLEt2pp_INDOLEt2rpp	INDOLEt2rpp	b3161	mtr	1	-0.33379
103	18	EX_trp_L_e	TRPt2rpp	b1473	yddG	104	18	INDOLEt2pp_INDOLEt2rpp	INDOLEt2rpp	b3161	mtr	1	0.20434
103	18	EX_trp_L_e	TRPt2rpp	b3709	tnaB	104	18	INDOLEt2pp_INDOLEt2rpp	INDOLEt2rpp	b3161	mtr	1	0.0065144
103	18	EX_trp_L_e	TRPt2rpp	b0112	aroP	106	18	ALATA_L	ALATA_L	b2290	alaA	1	0.39254
103	18	EX_trp_L_e	TRPt2rpp	b1473	yddG	106	18	ALATA_L	ALATA_L	b2290	alaA	1	0.018515
103	18	EX_trp_L_e	TRPt2rpp	b3161	mtr	106	18	ALATA_L	ALATA_L	b2290	alaA	1	-0.068703
103	18	EX_trp_L_e	TRPt2rpp	b3709	tnaB	106	18	ALATA_L	ALATA_L	b2290	alaA	1	-0.013021
103	18	EX_trp_L_e	TRPt2rpp	b0112	aroP	107	18	VALTA	VALTA	b3770	ilvE	1	0.29735
103	18	EX_trp_L_e	TRPt2rpp	b1473	yddG	107	18	VALTA	VALTA	b3770	ilvE	1	0.22214
103	18	EX_trp_L_e	TRPt2rpp	b3161	mtr	107	18	VALTA	VALTA	b3770	ilvE	1	-0.0072447
103	18	EX_trp_L_e	TRPt2rpp	b3709	tnaB	107	18	VALTA	VALTA	b3770	ilvE	1	-0.47422
103	18	EX_trp_L_e	TRPt2rpp	b0112	aroP	109	18	VALt2rpp	VALt2rpp	b0401	brnQ	1	-0.29105
103	18	EX_trp_L_e	TRPt2rpp	b1473	yddG	109	18	VALt2rpp	VALt2rpp	b0401	brnQ	1	0.22941
103	18	EX_trp_L_e	TRPt2rpp	b3161	mtr	109	18	VALt2rpp	VALt2rpp	b0401	brnQ	1	0.35248
103	18	EX_trp_L_e	TRPt2rpp	b3709	tnaB	109	18	VALt2rpp	VALt2rpp	b0401	brnQ	1	-0.25654
103	18	EX_trp_L_e	TRPt2rpp	b0112	aroP	109	18	VALt2rpp	VALt2rpp	b2683	ygaH	1	0.22391
103	18	EX_trp_L_e	TRPt2rpp	b1473	yddG	109	18	VALt2rpp	VALt2rpp	b2683	ygaH	1	-0.12013
103	18	EX_trp_L_e	TRPt2rpp	b3161	mtr	109	18	VALt2rpp	VALt2rpp	b2683	ygaH	1	-0.23951
103	18	EX_trp_L_e	TRPt2rpp	b3709	tnaB	109	18	VALt2rpp	VALt2rpp	b2683	ygaH	1	-0.092903
103	18	EX_trp_L_e	TRPt2rpp	b0112	aroP	111	18	ALAt2pp_ALAt2rpp	ALAt2pp	b4208	cycA	1	0.087241
103	18	EX_trp_L_e	TRPt2rpp	b1473	yddG	111	18	ALAt2pp_ALAt2rpp	ALAt2pp	b4208	cycA	1	-0.073121
103	18	EX_trp_L_e	TRPt2rpp	b3161	mtr	111	18	ALAt2pp_ALAt2rpp	ALAt2pp	b4208	cycA	1	-0.037514
103	18	EX_trp_L_e	TRPt2rpp	b3709	tnaB	111	18	ALAt2pp_ALAt2rpp	ALAt2pp	b4208	cycA	1	0.4189
103	18	EX_trp_L_e	TRPt2rpp	b0112	aroP	118	24	ASNt2rpp	ASNt2rpp	b1453	ansP	0	0.1955
103	18	EX_trp_L_e	TRPt2rpp	b1473	yddG	118	24	ASNt2rpp	ASNt2rpp	b1453	ansP	0	0.25133
103	18	EX_trp_L_e	TRPt2rpp	b3161	mtr	118	24	ASNt2rpp	ASNt2rpp	b1453	ansP	0	0.11129
103	18	EX_trp_L_e	TRPt2rpp	b3709	tnaB	118	24	ASNt2rpp	ASNt2rpp	b1453	ansP	0	-0.069473
103	18	EX_trp_L_e	TRPt2rpp	b0112	aroP	124	25	ASPt2pp_ASPt2rpp	ASPt2pp	b4077	gltP	0	-0.14405
103	18	EX_trp_L_e	TRPt2rpp	b1473	yddG	124	25	ASPt2pp_ASPt2rpp	ASPt2pp	b4077	gltP	0	0.15162
103	18	EX_trp_L_e	TRPt2rpp	b3161	mtr	124	25	ASPt2pp_ASPt2rpp	ASPt2pp	b4077	gltP	0	0.35406
103	18	EX_trp_L_e	TRPt2rpp	b3709	tnaB	124	25	ASPt2pp_ASPt2rpp	ASPt2pp	b4077	gltP	0	-0.28171
103	18	EX_trp_L_e	TRPt2rpp	b0112	aroP	169	63	GARFT	GARFT	b2500	purN	0	0.53888
103	18	EX_trp_L_e	TRPt2rpp	b1473	yddG	169	63	GARFT	GARFT	b2500	purN	0	0.038844
103	18	EX_trp_L_e	TRPt2rpp	b3161	mtr	169	63	GARFT	GARFT	b2500	purN	0	-0.22089
103	18	EX_trp_L_e	TRPt2rpp	b3709	tnaB	169	63	GARFT	GARFT	b2500	purN	0	-0.22129
103	18	EX_trp_L_e	TRPt2rpp	b0112	aroP	172	63	SERt2rpp	SERt2rpp	b2796	sdaC	0	-0.38304
103	18	EX_trp_L_e	TRPt2rpp	b1473	yddG	172	63	SERt2rpp	SERt2rpp	b2796	sdaC	0	-0.032354
103	18	EX_trp_L_e	TRPt2rpp	b3161	mtr	172	63	SERt2rpp	SERt2rpp	b2796	sdaC	0	0.32868
103	18	EX_trp_L_e	TRPt2rpp	b3709	tnaB	172	63	SERt2rpp	SERt2rpp	b2796	sdaC	0	0.32126
103	18	EX_trp_L_e	TRPt2rpp	b0112	aroP	172	63	SERt2rpp	SERt2rpp	b3116	tdcC	0	-0.17176
103	18	EX_trp_L_e	TRPt2rpp	b1473	yddG	172	63	SERt2rpp	SERt2rpp	b3116	tdcC	0	0.0082362
103	18	EX_trp_L_e	TRPt2rpp	b3161	mtr	172	63	SERt2rpp	SERt2rpp	b3116	tdcC	0	0.15645
103	18	EX_trp_L_e	TRPt2rpp	b3709	tnaB	172	63	SERt2rpp	SERt2rpp	b3116	tdcC	0	0.61937
103	18	EX_trp_L_e	TRPt2rpp	b0112	aroP	173	63	GHMT2r	GHMT2r	b2551	glyA	0	0.42368
103	18	EX_trp_L_e	TRPt2rpp	b1473	yddG	173	63	GHMT2r	GHMT2r	b2551	glyA	0	0.062503
103	18	EX_trp_L_e	TRPt2rpp	b3161	mtr	173	63	GHMT2r	GHMT2r	b2551	glyA	0	-0.12914
103	18	EX_trp_L_e	TRPt2rpp	b3709	tnaB	173	63	GHMT2r	GHMT2r	b2551	glyA	0	-0.37209
103	18	EX_trp_L_e	TRPt2rpp	b0112	aroP	174	63	GLYAT	GLYAT	b3617	kbl	0	-0.61571
103	18	EX_trp_L_e	TRPt2rpp	b1473	yddG	174	63	GLYAT	GLYAT	b3617	kbl	0	-0.18462
103	18	EX_trp_L_e	TRPt2rpp	b3161	mtr	174	63	GLYAT	GLYAT	b3617	kbl	0	0.11229
103	18	EX_trp_L_e	TRPt2rpp	b3709	tnaB	174	63	GLYAT	GLYAT	b3617	kbl	0	0.31687
103	18	EX_trp_L_e	TRPt2rpp	b0112	aroP	175	63	GLYt2pp_GLYt2rpp	GLYt2pp	b1801	yeaV	0	-0.17672
103	18	EX_trp_L_e	TRPt2rpp	b1473	yddG	175	63	GLYt2pp_GLYt2rpp	GLYt2pp	b1801	yeaV	0	-0.12565
103	18	EX_trp_L_e	TRPt2rpp	b3161	mtr	175	63	GLYt2pp_GLYt2rpp	GLYt2pp	b1801	yeaV	0	0.026974
103	18	EX_trp_L_e	TRPt2rpp	b3709	tnaB	175	63	GLYt2pp_GLYt2rpp	GLYt2pp	b1801	yeaV	0	0.80311
103	18	EX_trp_L_e	TRPt2rpp	b0112	aroP	175	63	GLYt2pp_GLYt2rpp	GLYt2pp	b4208	cycA	0	0.087241
103	18	EX_trp_L_e	TRPt2rpp	b1473	yddG	175	63	GLYt2pp_GLYt2rpp	GLYt2pp	b4208	cycA	0	-0.073121
103	18	EX_trp_L_e	TRPt2rpp	b3161	mtr	175	63	GLYt2pp_GLYt2rpp	GLYt2pp	b4208	cycA	0	-0.037514
103	18	EX_trp_L_e	TRPt2rpp	b3709	tnaB	175	63	GLYt2pp_GLYt2rpp	GLYt2pp	b4208	cycA	0	0.4189
103	18	EX_trp_L_e	TRPt2rpp	b1473	yddG	194	73	HISt2rpp	HISt2rpp	b0112	aroP	0	0.2509
103	18	EX_trp_L_e	TRPt2rpp	b3161	mtr	194	73	HISt2rpp	HISt2rpp	b0112	aroP	0	-0.33379
103	18	EX_trp_L_e	TRPt2rpp	b3709	tnaB	194	73	HISt2rpp	HISt2rpp	b0112	aroP	0	-0.29255
103	18	EX_trp_L_e	TRPt2rpp	b0112	aroP	198	75	ILEt2rpp	ILEt2rpp	b0401	brnQ	0	-0.29105
103	18	EX_trp_L_e	TRPt2rpp	b1473	yddG	198	75	ILEt2rpp	ILEt2rpp	b0401	brnQ	0	0.22941
103	18	EX_trp_L_e	TRPt2rpp	b3161	mtr	198	75	ILEt2rpp	ILEt2rpp	b0401	brnQ	0	0.35248
103	18	EX_trp_L_e	TRPt2rpp	b3709	tnaB	198	75	ILEt2rpp	ILEt2rpp	b0401	brnQ	0	-0.25654
103	18	EX_trp_L_e	TRPt2rpp	b0112	aroP	202	78	LEUt2rpp	LEUt2rpp	b0401	brnQ	0	-0.29105
103	18	EX_trp_L_e	TRPt2rpp	b1473	yddG	202	78	LEUt2rpp	LEUt2rpp	b0401	brnQ	0	0.22941
103	18	EX_trp_L_e	TRPt2rpp	b3161	mtr	202	78	LEUt2rpp	LEUt2rpp	b0401	brnQ	0	0.35248
103	18	EX_trp_L_e	TRPt2rpp	b3709	tnaB	202	78	LEUt2rpp	LEUt2rpp	b0401	brnQ	0	-0.25654
103	18	EX_trp_L_e	TRPt2rpp	b1473	yddG	211	85	EX_phe_L_e	PHEt2rpp	b0112	aroP	0	0.2509
103	18	EX_trp_L_e	TRPt2rpp	b3161	mtr	211	85	EX_phe_L_e	PHEt2rpp	b0112	aroP	0	-0.33379
103	18	EX_trp_L_e	TRPt2rpp	b3709	tnaB	211	85	EX_phe_L_e	PHEt2rpp	b0112	aroP	0	-0.29255
103	18	EX_trp_L_e	TRPt2rpp	b0112	aroP	211	85	EX_phe_L_e	PHEt2rpp	b0576	pheP	0	0.25489
103	18	EX_trp_L_e	TRPt2rpp	b1473	yddG	211	85	EX_phe_L_e	PHEt2rpp	b0576	pheP	0	0.23775
103	18	EX_trp_L_e	TRPt2rpp	b3161	mtr	211	85	EX_phe_L_e	PHEt2rpp	b0576	pheP	0	0.21544
103	18	EX_trp_L_e	TRPt2rpp	b3709	tnaB	211	85	EX_phe_L_e	PHEt2rpp	b0576	pheP	0	0.20237
103	18	EX_trp_L_e	TRPt2rpp	b0112	aroP	211	85	EX_phe_L_e	PHEt2rpp	b1473	yddG	0	0.2509
103	18	EX_trp_L_e	TRPt2rpp	b3161	mtr	211	85	EX_phe_L_e	PHEt2rpp	b1473	yddG	0	0.20434
103	18	EX_trp_L_e	TRPt2rpp	b3709	tnaB	211	85	EX_phe_L_e	PHEt2rpp	b1473	yddG	0	-0.24229
103	18	EX_trp_L_e	TRPt2rpp	b0112	aroP	214	86	ADK3	ADK3	b0474	adk	0	0.38504
103	18	EX_trp_L_e	TRPt2rpp	b1473	yddG	214	86	ADK3	ADK3	b0474	adk	0	0.25982
103	18	EX_trp_L_e	TRPt2rpp	b3161	mtr	214	86	ADK3	ADK3	b0474	adk	0	0.0095682
103	18	EX_trp_L_e	TRPt2rpp	b3709	tnaB	214	86	ADK3	ADK3	b0474	adk	0	-0.18778
103	18	EX_trp_L_e	TRPt2rpp	b0112	aroP	220	86	NDPK1	NDPK1	b0474	adk	0	0.38504
103	18	EX_trp_L_e	TRPt2rpp	b1473	yddG	220	86	NDPK1	NDPK1	b0474	adk	0	0.25982
103	18	EX_trp_L_e	TRPt2rpp	b3161	mtr	220	86	NDPK1	NDPK1	b0474	adk	0	0.0095682
103	18	EX_trp_L_e	TRPt2rpp	b3709	tnaB	220	86	NDPK1	NDPK1	b0474	adk	0	-0.18778
103	18	EX_trp_L_e	TRPt2rpp	b0112	aroP	220	86	NDPK1	NDPK1	b2518	ndk	0	0.12265
103	18	EX_trp_L_e	TRPt2rpp	b1473	yddG	220	86	NDPK1	NDPK1	b2518	ndk	0	-0.26818
103	18	EX_trp_L_e	TRPt2rpp	b3161	mtr	220	86	NDPK1	NDPK1	b2518	ndk	0	-0.13875
103	18	EX_trp_L_e	TRPt2rpp	b3709	tnaB	220	86	NDPK1	NDPK1	b2518	ndk	0	0.29054
103	18	EX_trp_L_e	TRPt2rpp	b0112	aroP	221	86	NDPK3	NDPK3	b0474	adk	0	0.38504
103	18	EX_trp_L_e	TRPt2rpp	b1473	yddG	221	86	NDPK3	NDPK3	b0474	adk	0	0.25982
103	18	EX_trp_L_e	TRPt2rpp	b3161	mtr	221	86	NDPK3	NDPK3	b0474	adk	0	0.0095682
103	18	EX_trp_L_e	TRPt2rpp	b3709	tnaB	221	86	NDPK3	NDPK3	b0474	adk	0	-0.18778
103	18	EX_trp_L_e	TRPt2rpp	b0112	aroP	221	86	NDPK3	NDPK3	b2518	ndk	0	0.12265
103	18	EX_trp_L_e	TRPt2rpp	b1473	yddG	221	86	NDPK3	NDPK3	b2518	ndk	0	-0.26818
103	18	EX_trp_L_e	TRPt2rpp	b3161	mtr	221	86	NDPK3	NDPK3	b2518	ndk	0	-0.13875
103	18	EX_trp_L_e	TRPt2rpp	b3709	tnaB	221	86	NDPK3	NDPK3	b2518	ndk	0	0.29054
103	18	EX_trp_L_e	TRPt2rpp	b0112	aroP	222	86	NDPK5	NDPK5	b0474	adk	0	0.38504
103	18	EX_trp_L_e	TRPt2rpp	b1473	yddG	222	86	NDPK5	NDPK5	b0474	adk	0	0.25982
103	18	EX_trp_L_e	TRPt2rpp	b3161	mtr	222	86	NDPK5	NDPK5	b0474	adk	0	0.0095682
103	18	EX_trp_L_e	TRPt2rpp	b3709	tnaB	222	86	NDPK5	NDPK5	b0474	adk	0	-0.18778
103	18	EX_trp_L_e	TRPt2rpp	b0112	aroP	222	86	NDPK5	NDPK5	b2518	ndk	0	0.12265
103	18	EX_trp_L_e	TRPt2rpp	b1473	yddG	222	86	NDPK5	NDPK5	b2518	ndk	0	-0.26818
103	18	EX_trp_L_e	TRPt2rpp	b3161	mtr	222	86	NDPK5	NDPK5	b2518	ndk	0	-0.13875
103	18	EX_trp_L_e	TRPt2rpp	b3709	tnaB	222	86	NDPK5	NDPK5	b2518	ndk	0	0.29054
103	18	EX_trp_L_e	TRPt2rpp	b0112	aroP	223	86	NDPK7	NDPK7	b0474	adk	0	0.38504
103	18	EX_trp_L_e	TRPt2rpp	b1473	yddG	223	86	NDPK7	NDPK7	b0474	adk	0	0.25982
103	18	EX_trp_L_e	TRPt2rpp	b3161	mtr	223	86	NDPK7	NDPK7	b0474	adk	0	0.0095682
[truncated: 775 more rows]

## Sheet: Table E
Table E: Effect of removing antiporter reactions. Flux variability analysis shows that range fluxes do not differ between full [vminF,vmaxF] and reduced [vminR,vmaxR] model.
ID	reactions	reversibility	lb	ub	vminF	vmaxF	vminR	vmaxR	difMin	difMax	Obs
R_13DAMPPOX__R_BAMPPALDOX	[c]_13dampp+(2)h2o+nad+o2=ala_B+h2o2+(2)h+nadh+nh4	0	0	100	0	100	0	100	0	0
R_2AMACHYD	[c]_2amac+h2o=nh4+pyr	0	0	100	0	100	0	100	0	0
R_2AMACSULT	[c]_2amac+nadph+paps=Lcyst+nadp+pap	0	0	100	0	100	0	100	0	0
R_2DR1PP	[c]_2dr1p+h2o=drib+pi	0	0	100	0	100	0	100	0	0
R_2HBO	[c]_2hb+nad=_2obut+h+nadh	1	-100	100	-100	100	-100	100	0	0
R_2OXOADOXm	[m]_2oxoadp+coa+h2o+nad=co2tot+glutcoa+nadh	0	0	100	0	100	0	100	0	0
R_34DHOXPEGOX__R_34DHOXPEGt__R_EX_34dhoxpeg_e	_34dhmald[c]+h[c]+nadh[c]=_34dhoxpeg[b]+nad[c]	0	0	100	0	100	0	100	0	0
R_34HPPOR__R_HGNTOR__R_MACACI__R_FUMAC	[c]_34hpp+(2)h2o+(2)o2=acac+co2tot+fum+(2)h	0	0	100	0	100	0	100	0	0
R_3AIBTm__R_3AIBtm__R_3AIBt__R_EX_3aib_e	_2mop[m]+glu_L[m]=_3aib[b]+akg[m]	0	0	100	0	100	0	100	0	0
R_3DPHBH1	[m]_3dphb+h+nadh+o2=_3dpdhb+h2o+nad	0	0	100	0	10	0	10	0	0
R_3DPHBH2	[m]_3dphb+h+nadph+o2=_3dpdhb+h2o+nadp	0	0	100	0	10	0	10	0	0
R_3HBCDm__R_3HBCOARc__R_C4OHc__R_BCRNe__R_EX_3bcrn_	b2coa[m]+crn[c]+h2o[m]=_3bcrn[b]+coa[c]	0	0	100	0	100	0	100	0	0
R_3HKYNAKGAT__R_r0647	[c]akg+hLkynr=C02470+glu_L+h2o	0	0	100	0	100	0	100	0	0
R_3HLYTCL	[c]_34dhphe+h2o+h=co2tot+dopa	0	0	100	0	100	0	100	0	0
R_3SALACBOXL	[c]_3sala+h2o+(2)h=co2tot+hyptaur	0	0	100	0	100	0	100	0	0
R_3SALAOX	[c](2)_3sala+(2)h+o2=(2)Lcyst	0	0	100	0	50	0	50	0	0
R_3SALATAi__R_3SPYRSP	[c]_3sala+akg+h2o=glu_L+pyr+so3	0	0	100	0	100	0	100	0	0
R_41R1H2MAE12BOOX__R_MAOX	[c]adrnl+(2)h2o+(2)o2=_34dhmald+fald+(2)h2o2+nh4	0	0	100	0	100	0	100	0	0
R_41R2A1H12BOOX	[c]h2o+nrpphr+o2=_34dhmald+h2o2+nh4	0	0	100	0	100	0	100	0	0
R_4NPHSULT__R_4NPHSFte__R_EX_4nphsf_e	_4nph[c]+paps[c]=_4nphsf[b]+h[c]+pap[c]	0	0	100	0	100	0	100	0	0
R_5ADTSTSTERONESULT__R_RE3218C	[c]h2o+paps=(2)h+pap+so4	0	0	100	0	100	0	100	0	0
R_5HLTDL	[c]_5htrp+h2o+h=co2tot+srtn	0	0	100	0	100	0	100	0	0
R_A_MANASEly__R_B_MANNASEly__R_MANtly	(3)h2o[l]+m2mn[l]=acgam[l]+(3)man[c]	0	0	100	0	35	0	35	0	0
R_A4GALTg	[g]galgluside_hs+udpgal=h+thcrm_hs+udp	0	0	100	0	16.6667	0	16.6667	0	0
R_AACOAT	[c]acac+atp+coa=aacoa+amp+ppi	0	0	100	0	100	0	100	0	0
R_AASAD3m	[m]L2aadp6sa+h2o+nad=L2aadp+(2)h+nadh	0	0	100	0	100	0	100	0	0
R_AATAi	[c]L2aadp+akg=_2oxoadp+glu_L	1	-100	100	-100	100	-100	100	0	0
R_ABO1g	[g]fucgalacglcgalgluside_hs+udpacgal=acgalfucgalacglcgalgluside_hs+h+udp	0	0	100	0	12.5	0	12.5	0	0
R_ABO2g__R_FUT35g__R_FUCGALFUCGALACGLCGALGLUSIDEtg__R_FUCGALFUCGALACGLCGALGLUSIDEte__R_EX_fucgalfucgalacglcgalgluside_hs_e	fucgalacglcgalgluside_hs[g]+gdpfuc[g]+udpgal[g]=fucgalfucgalacglcgalgluside_hs[b]+gdp[g]+(2)h[g]+udp[g]	0	0	100	0	12.5	0	12.5	0	0
R_ABO3g__R_GALFUC12GAL14ACGLCGALGLUSIDEtg__R_GALFUC12GAL14ACGLCGALGLUSIDEte__R_EX_galfuc12gal14acglcgalgluside_hs_e	fuc12gal14acglcgalgluside_hs[g]+udpgal[g]=galfuc12gal14acglcgalgluside_hs[b]+h[g]+udp[g]	0	0	100	0	14.2857	0	14.2857	0	0
R_ABO4g	[g]fuc12gal14acglcgalgluside_hs+udpacgal=acgalfucgalacglcgalgluside_hs+h+udp	0	0	100	0	12.5	0	12.5	0	0
R_ABO6g__R_B3GNT313g__R_FUT17g__R_ABO7g__R_ACGALFUCGALACGALFUCGALACGLCGAL14ACGLCGALGLUSIDEtg__R_ACGALFUCGALACGALFUCGALACGLCGAL14ACGLCGALGLUSIDEte__R_EX_acgalfucgalacgalfucgalacglcgal14acglcgalgluside_hs_e	fucgalacglcgal14acglcgalgluside_hs[g]+gdpfuc[g]+(2)udpacgal[g]+udpgal[g]=acgalfucgalacgalfucgalacglcgal14acglcgalgluside_hs[b]+gdp[g]+(4)h[g]+(3)udp[g]	0	0	100	0	6.25	0	6.25	0	0
R_ABO8g__R_GALFUCGALACGLCGAL14ACGLCGALGLUSIDEtg__R_GALFUCGALACGLCGAL14ACGLCGALGLUSIDEte__R_EX_galfucgalacglcgal14acglcgalgluside_hs_e	fucgalacglcgal14acglcgalgluside_hs[g]+udpgal[g]=galfucgalacglcgal14acglcgalgluside_hs[b]+h[g]+udp[g]	0	0	100	0	9.09091	0	9.09091	0	0
R_ABTD	[c]abt+nad=h+nadh+xylu_L	1	-100	100	-100	100	-100	100	0	0
R_ABUTD	[c]_4abutn+h2o+nad=_4abut+(2)h+nadh	0	0	100	0	100	0	100	0	0
R_ACACT1r	[c](2)accoa=aacoa+coa	1	-100	100	-100	100	-100	100	0	0
R_ACACT1rm	[m](2)accoa=aacoa+coa	0	0	100	0	100	0	100	0	0
R_ACACT1x__R_r0463	[x](3)accoa+h2o=(2)coa+h+hmgcoa	0	0	100	0	100	0	100	0	0
R_ACCOAC	[c]accoa+atp+co2tot=adp+h2o+h+malcoa+pi	0	0	100	0	100	0	100	0	0
R_ACCOACm	[m]accoa+atp+co2tot=adp+h2o+h+malcoa+pi	0	0	100	0	100	0	100	0	0
R_ACCOAL	[c]atp+coa+ppa=adp+pi+ppcoa	0	0	100	0	100	0	100	0	0
R_ACCOALm	[m]atp+coa+ppa=amp+ppcoa+ppi	0	0	100	0	100	0	100	0	0
R_ACGAM2E	[c]acgam=acmana	1	-100	100	-100	75	-100	75	0	0
R_ACGAM6PSi	[c]accoa+gam6p=acgam6p+coa+h	0	0	100	0	100	0	100	0	0
R_ACGAMK	[c]acgam+atp=acgam6p+adp+h	0	0	100	0	100	0	100	0	0
R_ACGAMPM__R_UAGDP	[c]acgam6p+h+utp=ppi+uacgam	0	0	100	0	100	0	100	0	0
R_ACHEe	[e]ach+h2o=ac+chol+h	0	0	100	0	100	0	100	0	0
R_ACITL	[c]atp+cit+coa=accoa+adp+oaa+pi	0	0	100	0	100	0	100	0	0
R_ACNMLr	[c]acnam=acmana+pyr	1	-100	100	-75	100	-75	100	0	0
R_ACOAD10m	[m]_2mbcoa+fadenz=_2mb2coa+fadh2enz	0	0	100	0	100	0	100	0	0
R_ACOAD1fm	[m]btcoa+fadenz=b2coa+fadh2enz	0	0	100	0	100	0	100	0	0
R_ACOAD8m	[m]fadenz+ivcoa=_3mb2coa+fadh2enz	0	0	100	0	100	0	100	0	0
R_ACOAD9m	[m]fadenz+ibcoa=_2mp2coa+fadh2enz	0	0	100	0	100	0	100	0	0
R_ACOAHi	[c]accoa+h2o=ac+coa+h	0	0	100	0	100	0	100	0	0
R_ACOAO7p	[x]o2+pmtcoa=h2o2+hdcoa	0	0	100	0	100	0	100	0	0
R_ACOATA__R_r0678__R_r0681__R_r0682__R_r0691__R_r0760__R_r0761__R_r0762__R_r0763__R_r0764__R_r0694__R_r0695__R_r0765__R_r0766__R_r0692__R_r0693__R_r0767__R_r0768__R_r0769__R_r0770__R_r0712__R_FA120ACPH	[c]accoa+h2o+(9)h+(5)malACP+(10)nadph=(5)ACP+(5)co2tot+coa+ddca+(10)nadp	1	-100	100	-40	40	-40	40	0	0
R_ACONT	[c]cit=icit	1	-100	100	-100	100	-100	100	0	0
R_ACONTm	[m]cit=icit	1	-100	100	-100	100	-100	100	0	0
R_ACP1_FMN_	[c]fmn+h2o=pi+ribflv	0	0	100	0	100	0	100	0	0
R_ACS	[c]ac+atp+coa=accoa+amp+ppi	0	0	100	0	100	0	100	0	0
R_ACS2	[c]atp+coa+ppa=amp+ppcoa+ppi	0	0	100	0	100	0	100	0	0
R_ACSm	[m]ac+atp+coa=accoa+amp+ppi	0	0	100	0	100	0	100	0	0
R_ACTLMO	[c]acetol+h+nadph+o2=(2)h2o+mthgxl+nadp	0	0	100	0	100	0	100	0	0
R_ACTNMO	[c]acetone+h+nadph+o2=acetol+h2o+nadp	0	0	100	0	100	0	100	0	0
R_ACYP	[c]_13dpg+h2o=_3pg+h+pi	0	0	100	0	100	0	100	0	0
R_ADA	[c]adn+h2o+h=ins+nh4	0	0	100	0	100	0	100	0	0
R_ADAe	[e]adn+h2o+h=ins+nh4	0	0	100	0	100	0	100	0	0
R_ADCim	[m]acac+h2o+h=acetone+co2tot	0	0	100	0	100	0	100	0	0
R_ADK1	[c]amp+atp=(2)adp	1	-100	100	-100	100	-100	100	0	0
R_ADK1m	[m]amp+atp=(2)adp	1	-100	100	-100	100	-100	100	0	0
R_ADK3	[c]amp+gtp=adp+gdp	1	-100	100	-100	100	-100	100	0	0
R_ADK3m	[m]amp+gtp=adp+gdp	1	-100	100	-100	100	-100	100	0	0
R_ADKd	[c]damp+datp=(2)dadp	1	-100	100	-100	100	-100	100	0	0
R_ADMDC	[c]amet+h2o+h=ametam+co2tot	0	0	100	0	100	0	100	0	0
R_ADNCYC	[c]atp=camp+ppi	0	0	100	0	100	0	100	0	0
R_ADNK1	[c]adn+atp=adp+amp+h	0	0	100	0	100	0	100	0	0
R_ADNK1m	[m]adn+atp=adp+amp+h	0	0	100	0	100	0	100	0	0
R_ADPRDP	[c]adprib+h2o=amp+(2)h+r5p	0	0	100	0	100	0	100	0	0
R_ADPT	[c]ade+prpp=amp+ppi	0	0	100	0	100	0	100	0	0
R_ADRNCPT1__R_ADRNCRNt__R_ADRNCPT2__R_FAOXC2242046m	adrncoa[c]+(2)coa[m]+crn[c]+fadenz[m]+h2o[m]+nad[m]=accoa[m]+arachdcoa[m]+coa[c]+crn[m]+fadh2enz[m]+h[m]+nadh[m]	0	0	100	0	100	0	100	0	0
R_ADSK	[c]aps+atp=adp+h+paps	0	0	100	0	100	0	100	0	0
R_ADSS__R_ADSL1	[c]asp_L+gtp+imp=amp+fum+gdp+(2)h+pi	0	0	100	0	100	0	100	0	0
R_AGDC	[c]acgam6p+h2o=ac+gam6p	0	0	100	0	100	0	100	0	0
R_AGTim	[m]ala_L+glx=gly+pyr	0	0	100	0	100	0	100	0	0
R_AHC	[c]ahcys+h2o=adn+hcys_L	0	0	100	0	100	0	100	0	0
R_AICART__R_IMPC	[c]_10fthf+aicar=h2o+imp+thf	1	-100	100	-100	100	-100	100	0	0
R_AKGDm	[m]akg+coa+h2o+nad=co2tot+nadh+succoa	0	0	100	0	100	0	100	0	0
R_AKR1C1__R_APRGSTRNte__R_EX_aprgstrn_e	h[c]+nadph[c]+prgstrn[c]=aprgstrn[b]+nadp[c]	0	0	100	0	100	0	100	0	0
R_AKR1C41	[c]h+nadh+xol7ah=nad+xol7ah2	0	0	100	0	100	0	100	0	0
R_AKR1C42	[c]h+nadh+xoldioloneh=nad+xoltriol	0	0	100	0	100	0	100	0	0
R_AKR1D	[c]h+nadph+xol7aone=nadp+xol7ah	0	0	100	0	12.5	0	12.5	0	0
R_AKR1D2	[c]h+nadph+xoldiolone=nadp+xoldioloneh	0	0	100	0	11.1111	0	11.1111	0	0
R_ALAR	[c]ala_L=ala_D	1	-100	100	-100	100	-100	100	0	0
R_ALASm	[m]gly+h2o+h+succoa=_5aop+co2tot+coa	0	0	100	0	100	0	100	0	0
R_ALATA_L	[c]akg+ala_L=glu_L+pyr	1	-100	100	-100	100	-100	100	0	0
R_ALCD1	[c]meoh+nad=fald+h+nadh	1	-100	100	-100	100	-100	100	0	0
R_ALCD22_L	[c]lald_L+nad=h+mthgxl+nadh	0	0	100	0	100	0	100	0	0
R_ALCD2if	[c]etoh+nad=acald+h+nadh	0	0	100	0	100	0	100	0	0
R_ALCD2yf	[c]etoh+nadp=acald+h+nadph	0	0	100	0	100	0	100	0	0
R_ALDD2x	[c]acald+h2o+nad=ac+(2)h+nadh	0	0	100	0	100	0	100	0	0
R_ALDD2y	[c]acald+h2o+nadp=ac+(2)h+nadph	0	0	100	0	100	0	100	0	0
R_ALOX5	[c]arachd+o2=_5HPET	0	0	100	0	100	0	100	0	0
R_ALOX52	[c]_5HPET=h2o+leuktrA4	0	0	100	0	100	0	100	0	0
R_ALR2	[c]h+mthgxl+nadph=acetol+nadp	0	0	100	0	100	0	100	0	0
R_ALR3__R_ALCD21_L	[c]acetol+nad+nadph=lald_L+nadh+nadp	0	0	100	0	100	0	100	0	0
R_AMACR2p__R_HSD17B42x__R_SCP2x	[x]coa+dhcholestancoa+nadp+(0.5)o2=dcholcoa+h+nadph+ppcoa	0	0	100	0	100	0	100	0	0
R_AMACRp__R_ACOX2x	[x]cholcoar+fadh2+o2=cholcoads+fad+(2)h2o	0	0	100	0	11.1111	0	11.1111	0	0
R_AMANK__R_ACNAM9PL__R_ACNAMPH	[c]acmana+atp+(2)h2o+pep=acnam+adp+h+(2)pi	0	0	100	0	100	0	100	0	0
R_AMPDA	[c]amp+h2o+h=imp+nh4	0	0	100	0	100	0	100	0	0
R_AMPTASECG	[c]cgly+h2o=cys_L+gly	0	0	100	0	100	0	100	0	0
R_AMPTASECGe	[e]cgly+h2o=cys_L+gly	0	0	100	0	100	0	100	0	0
R_ARACHCPT1__R_ARACHCRNt__R_ARACHCPT2__R_FAOXC200180m	arachcoa[c]+(2)coa[m]+fadenz[m]+h2o[m]+nad[m]=accoa[m]+coa[c]+fadh2enz[m]+h[m]+nadh[m]+stcoa[m]	0	0	100	0	100	0	100	0	0
R_ARGDCm__R_AGMTm__R_r0907	arg_L[m]+(2)h2o[m]+h[m]=co2tot[m]+ptrc[c]+urea[m]	0	0	100	0	100	0	100	0	0
R_ARGN	[c]arg_L+h2o=orn+urea	0	0	100	0	100	0	100	0	0
R_ARGNm	[m]arg_L+h2o=orn+urea	0	0	100	0	100	0	100	0	0
R_ARGSS__R_ARGSL	[c]asp_L+atp+citr_L=amp+arg_L+fum+h+ppi	0	0	100	0	100	0	100	0	0
R_ARTCOAL3	[c]Rtotalcoa+h2o=Rtotal+coa+(5)h	0	0	100	0	100	0	100	0	0
R_R_group_phosphotase_3	[c]Rtotal+atp+coa+(4)h=Rtotalcoa+amp+ppi	0	0	100	0	100	0	100	0	0
R_ARTPLM3	[c]Rtotalcoa=(4)h+pmtcoa	1	-100	100	-100	100	-100	100	0	0
R_ASAH1__R_Rtotaltl__R_SPHINGStl	crm_hs[l]+h2o[l]=Rtotal[c]+sphings[c]	0	0	100	0	100	0	100	0	0
R_ASCBOX	[c]ascb_L+(2)h+(2)o2s=dhdascb+(2)h2o2	0	0	100	0	50	0	50	0	0
R_ASNS1	[c]asp_L+atp+gln_L+h2o=amp+asn_L+glu_L+h+ppi	0	0	100	0	100	0	100	0	0
R_ASP1DC	[c]asp_L+h2o+h=ala_B+co2tot	0	0	100	0	100	0	100	0	0
R_ASPNATm__R_NACASPtm__R_NACASPAH	accoa[m]+asp_L[m]+h2o[c]=ac[c]+asp_L[c]+coa[m]+h[m]	0	0	100	0	100	0	100	0	0
R_ASPTA	[c]akg+asp_L=glu_L+oaa	1	-100	100	-100	100	-100	100	0	0
R_ASPTAm	[m]akg+asp_L=glu_L+oaa	1	-100	100	-100	100	-100	100	0	0
R_ATPH1e	[e]atp+(2)h2o=amp+(2)h+(2)pi	0	0	100	0	100	0	100	0	0
R_B3GALT3g	[g]thcrm_hs+udpacgal=gbside_hs+h+udp	0	0	100	0	16.6667	0	16.6667	0	0
R_B3GALT5g	[g]gbside_hs+udpgal=galgbside_hs+h+udp	0	0	100	0	14.2857	0	14.2857	0	0
R_B3GALTg	[g]acglcgalgluside_hs+udpgal=galacglcgalgluside_hs+h+udp	0	0	100	0	20	0	20	0	0
R_B3GNT11g__R_B3GNT312g	[g]gal14acglcgalgluside_hs+uacgam+udpgal=galacglcgal14acglcgalgluside_hs+(2)h+(2)udp	0	0	100	0	11.1111	0	11.1111	0	0
R_B3GNT12g__R_B3GNT315g__R_FUT99g__R_FUT910g__R_FUT911g__R_FUCFUCFUCGALACGLC13GALACGLCGAL14ACGLCGALGLUSIDEtg__R_FUCFUCFUCGALACGLC13GALACGLCGAL14ACGLCGALGLUSIDEte__R_EX_fucfucfucgalacglc13galacglcgal14acglcgalgluside_hs_e	galacglcgal14acglcgalgluside_hs[g]+(3)gdpfuc[g]+uacgam[g]+udpgal[g]=fucfucfucgalacglc13galacglcgal14acglcgalgluside_hs[b]+(3)gdp[g]+(5)h[g]+(2)udp[g]	0	0	100	0	6.66667	0	6.66667	0	0
R_B3GNT310g	[g]acglcgalgluside_hs+udpgal=gal14acglcgalgluside_hs+h+udp	0	0	100	0	20	0	20	0	0
R_B3GNT311g__R_FUT15g__R_ABO5g__R_ACGALFUCGALACGALFUC12GAL14ACGLCGALGLUSIDEtg__R_ACGALFUCGALACGALFUC12GAL14ACGLCGALGLUSIDEte__R_EX_acgalfucgalacgalfuc12gal14acglcgalgluside_hs_e	acgalfucgalacglcgalgluside_hs[g]+gdpfuc[g]+udpacgal[g]+udpgal[g]=acgalfucgalacgalfuc12gal14acglcgalgluside_hs[b]+gdp[g]+(3)h[g]+(2)udp[g]	0	0	100	0	8.33333	0	8.33333	0	0
R_B3GNT31g__R_B3GNT32g__R_B3GNT33g__R_GALGALGALTHCRMtg__R_GALGALGALTHCRMte__R_EX_galgalgalthcrm_hs_e	thcrm_hs[g]+(3)udpgal[g]=galgalgalthcrm_hs[b]+(3)h[g]+(3)udp[g]	0	0	100	0	12.5	0	12.5	0	0
R_B3GNT34g__R_B3GNT35g__R_GALACGLCGALGBSIDEtg__R_GALACGLCGALGBSIDEte__R_EX_galacglcgalgbside_hs_e	galgbside_hs[g]+uacgam[g]+udpgal[g]=galacglcgalgbside_hs[b]+(2)h[g]+(2)udp[g]	0	0	100	0	10	0	10	0	0
R_B3GNT51g	[g]galgluside_hs+uacgam=acglcgalgluside_hs+h+udp	0	0	100	0	20	0	20	0	0
R_BAAT1x__R_GCHOLAtx	cholcoa[x]+gly[x]=coa[x]+gchola[c]	0	0	100	0	100	0	100	0	0
R_BAAT2x	[x]cholcoa+taur=coa+tchola	0	0	100	0	100	0	100	0	0
R_BAAT4x__R_DGCHOLtx	dcholcoa[x]+gly[x]=coa[x]+dgchol[c]	0	0	100	0	100	0	100	0	0
R_BACCL__R_APOC_LYS_BTNP__R_APOCF__R_BTNPL	[c]atp+btn+lys_L=amp+biocyt+h+ppi	0	0	100	0	100	0	100	0	0
R_BACCLm__R_APOC_LYS_BTNPm__R_APOCFm__R_BTNPLm__R_BTNDm	[m]atp+h2o=amp+h+ppi	0	0	100	0	100	0	100	0	0
R_BHMT__R_DMGtm__R_DMGDHm__R_FALDtm	fadenz[m]+glyb[c]+h2o[m]+hcys_L[c]=fadh2enz[m]+fald[c]+met_L[c]+sarcs[m]	0	0	100	0	100	0	100	0	0
R_BMTer_U	[r]dolmanp_U+memgacpail_hs=dolp_U+(2)h+m2emgacpail_hs	0	0	100	0	33.3333	0	33.3333	0	0
R_BPNT	[c]h2o+pap=amp+pi	0	0	100	0	100	0	100	0	0
R_BPNT2	[c]h2o+paps=aps+pi	0	0	100	0	100	0	100	0	0
R_BTND1	[c]biocyt+h2o=btn+lys_L	0	0	100	0	100	0	100	0	0
R_C160CPT1	[c]crn+pmtcoa=coa+pmtcrn	0	0	100	0	100	0	100	0	0
R_C161CPT1	[c]crn+hdcoa=coa+hdcecrn	0	0	100	0	100	0	100	0	0
R_C161CPT12__R_C161CRN2t__R_C161CPT22	coa[m]+crn[c]+hdcoa[c]=coa[c]+crn[m]+hdcoa[m]	0	0	100	0	100	0	100	0	0
R_C161CPT2	[m]coa+hdcecrn=crn+hdcoa	0	0	100	0	100	0	100	0	0
R_C180CPT1__R_C180CRNt__R_C180CPT2	coa[m]+stcoa[c]=coa[c]+stcoa[m]	0	0	100	0	100	0	100	0	0
R_C181CPT1	[c]crn+octdececoa=coa+elaidcrn	0	0	100	0	100	0	100	0	0
R_C181CPT2	[m]coa+elaidcrn=crn+octdececoa	0	0	100	0	100	0	100	0	0
R_C204CPT1	[c]arachdcoa+crn=arachdcrn+coa	0	0	100	0	100	0	100	0	0
R_C226CPT1__R_C226CRNt__R_C226CPT2	c226coa[c]+coa[m]+crn[c]=c226coa[m]+coa[c]+crn[m]	0	0	100	0	100	0	100	0	0
R_C3STDH1Pr	[r]_4mzym_int1+h2o+nadp=_4mzym_int2+co2tot+h+nadph	0	0	100	0	12.5	0	12.5	0	0
R_C3STDH1r	[r]_4mzym_int1+h2o+nad=_4mzym_int2+co2tot+h+nadh	0	0	100	0	12.5	0	12.5	0	0
R_C3STKR2r	[r]h+nadph+zym_int2=nadp+zymst	0	0	100	0	100	0	100	0	0
R_C4STMO2Pr	[r]_4mzym_int2+h2o+nadp+o2=co2tot+h+nadph+zym_int2	0	0	100	0	100	0	100	0	0
R_C4STMO2r	[r]_4mzym_int2+h2o+nad+o2=co2tot+h+nadh+zym_int2	0	0	100	0	100	0	100	0	0
R_CATm	[m](2)h2o2=(2)h2o+o2	0	0	100	0	100	0	100	0	0
R_CATp	[x](2)h2o2=(2)h2o+o2	0	0	100	0	100	0	100	0	0
R_CBPS__R_ASPCTr	[c]asp_L+(2)atp+co2tot+gln_L=(2)adp+cbasp+glu_L+(3)h+(2)pi	0	0	100	0	100	0	100	0	0
R_CBPSam	[m](2)atp+co2tot+nh4=(2)adp+cbp+h2o+(2)h+pi	0	0	100	0	100	0	100	0	0
R_CBR2	[c]h+nadph+prostge2=nadp+prostgf2	0	0	100	0	100	0	100	0	0
R_CDIPTr	[c]cdpdag_hs+inost=cmp+h+pail_hs	1	-100	100	-100	100	-100	100	0	0
R_CDS	[c]ctp+h+pa_hs=cdpdag_hs+ppi	0	0	100	0	100	0	100	0	0
R_CERK__R_CRMPte__R_EX_crmp_hs_e	atp[c]+crm_hs[c]=adp[c]+crmp_hs[b]+h[c]	0	0	100	0	100	0	100	0	0
R_CH25H	[r]chsterol+h+nadph+o2=h2o+nadp+xol25oh	0	0	100	0	11.1111	0	11.1111	0	0
R_CHAT	[c]accoa+chol=ach+coa	1	-100	100	-100	100	-100	100	0	0
R_CHLP	[c]cholp+h2o=chol+pi	0	0	100	0	100	0	100	0	0
R_CHLPCTD__R_CEPTC	[c]cholp+ctp+dag_hs=cmp+pchol_hs+ppi	0	0	100	0	100	0	100	0	0
R_CHOLD2m__R_BETALDHxm__R_GLYBtm	chol[m]+fadenz[m]+h2o[m]+nad[m]=fadh2enz[m]+glyb[c]+(2)h[m]+nadh[m]	0	0	100	0	100	0	100	0	0
R_CHOLK	[c]atp+chol=adp+cholp+h	0	0	100	0	100	0	100	0	0
R_CHSTEROLSULT__R_RE1100C	[c]h2o+paps=(2)h+pap+so4	0	0	100	0	100	0	100	0	0
R_CHTNASEe__R_EX_acgam_e	chtn[e]+(2)h2o[e]=(3)acgam[b]	0	0	100	0	100	0	100	0	0
R_CITL	[c]cit=ac+oaa	0	0	100	0	100	0	100	0	0
R_CLS_hs	[c]cdpdag_hs+h+pglyc_hs=clpn_hs+cmp	0	0	100	0	0.64796	0	0.64796	0	0
R_CMPSAS	[c]acnam+ctp=cmpacna+ppi	0	0	100	0	100	0	100	0	0
R_CORE3GTg__R_CORE4GTg__R_G14T18g__R_S23T4g__R_AG13T16g__R_G14T19g__R_AG13T17g__R_S6T16g__R_G14T20g__R_AG13T18g__R_S6T17g__R_G14T21g__R_S6T18g__R_KSII_CORE4t__R_KSII_CORE4tly__R_SIAASE4ly__R_S6TASE25ly__R_GALASE20ly	Tn_antigen[g]+cmpacna[g]+(4)h2o[l]+(3)paps[g]+(5)uacgam[g]+(5)udpgal[g]=acnam[l]+cmp[g]+(2)gal[l]+(14)h[g]+h[l]+ksii_core4_deg3[l]+(3)pap[g]+so4[l]+(10)udp[g]	0	0	100	0	2.94118	0	2.94118	0	0
R_CORE6GTg__R_N4Tg__R_F1Atg	Tn_antigen[g]+uacgam[g]+udpgal[g]=f1a[l]+(2)h[g]+(2)udp[g]	0	0	100	0	7.14286	0	7.14286	0	0
R_CSm	[m]accoa+h2o+oaa=cit+coa+h	0	0	100	0	100	0	100	0	0
R_CSNAT2m	[m]coa+pcrn=crn+ppcoa	0	0	100	0	100	0	100	0	0
R_CSNAT2x	[x]crn+dmnoncoa=coa+dmnoncrn	1	-100	100	-100	100	-100	100	0	0
R_CSNAT3x	[x]crn+ppcoa=coa+pcrn	0	0	100	0	100	0	100	0	0
R_CSNATm	[m]acrn+coa=accoa+crn	0	0	100	0	100	0	100	0	0
R_CSNATp	[x]accoa+crn=acrn+coa	1	-100	100	-100	100	-100	100	0	0
R_CSNATr	[c]accoa+crn=acrn+coa	1	-100	100	-100	100	-100	100	0	0
R_CTPS1	[c]atp+nh4+utp=adp+ctp+(2)h+pi	0	0	100	0	100	0	100	0	0
R_CTPS2	[c]atp+gln_L+h2o+utp=adp+ctp+glu_L+(2)h+pi	0	0	100	0	100	0	100	0	0
R_CYSGLTH	[c]Lcystin+(2)gthrd=(2)cys_L+gthox	1	-100	100	-100	100	-100	100	0	0
R_CYSO	[c]cys_L+o2=_3sala+(2)h	0	0	100	0	100	0	100	0	0
R_CYSTA	[c]akg+cys_L=glu_L+mercppyr	0	0	100	0	100	0	100	0	0
R_CYSTS__R_CYSTGL	[c]hcys_L+ser_L=_2obut+cys_L+nh4	0	0	100	0	100	0	100	0	0
R_CYTD	[c]cytd+h2o+h=nh4+uri	0	0	100	0	100	0	100	0	0
R_CYTDK1	[c]atp+cytd=adp+cmp+h	0	0	100	0	100	0	100	0	0
R_CYTK1	[c]atp+cmp=adp+cdp	1	-100	100	-100	100	-100	100	0	0
R_CYTK10	[c]cmp+dgtp=cdp+dgdp	1	-100	100	-100	100	-100	100	0	0
R_CYTK10n	[n]cmp+dgtp=cdp+dgdp	1	-100	100	-100	100	-100	100	0	0
R_CYTK11	[c]dcmp+dgtp=dcdp+dgdp	1	-100	100	-100	100	-100	100	0	0
R_CYTK11n	[n]dcmp+dgtp=dcdp+dgdp	1	-100	100	-100	100	-100	100	0	0
R_CYTK12	[c]dcmp+dctp=(2)dcdp	1	-100	100	-100	100	-100	100	0	0
R_CYTK12n	[n]dcmp+dctp=(2)dcdp	1	-100	100	-100	100	-100	100	0	0
R_CYTK13	[c]datp+dcmp=dadp+dcdp	1	-100	100	-100	100	-100	100	0	0
R_CYTK13n	[n]datp+dcmp=dadp+dcdp	1	-100	100	-100	100	-100	100	0	0
R_CYTK14	[c]dcmp+utp=dcdp+udp	1	-100	100	-100	100	-100	100	0	0
R_CYTK14n	[n]dcmp+utp=dcdp+udp	1	-100	100	-100	100	-100	100	0	0
R_CYTK1n	[n]atp+cmp=adp+cdp	1	-100	100	-100	100	-100	100	0	0
R_CYTK2	[c]atp+dcmp=adp+dcdp	1	-100	100	-100	100	-100	100	0	0
R_CYTK2n	[n]atp+dcmp=adp+dcdp	1	-100	100	-100	100	-100	100	0	0
R_CYTK3	[c]cmp+gtp=cdp+gdp	1	-100	100	-100	100	-100	100	0	0
R_CYTK3n	[n]ctp+dcmp=cdp+dcdp	1	-100	100	-100	100	-100	100	0	0
R_CYTK4	[c]dcmp+gtp=dcdp+gdp	1	-100	100	-100	100	-100	100	0	0
R_CYTK4n	[n]dcmp+gtp=dcdp+gdp	1	-100	100	-100	100	-100	100	0	0
R_CYTK5	[c]ctp+dcmp=cdp+dcdp	1	-100	100	-100	100	-100	100	0	0
R_CYTK5n	[n]cmp+gtp=cdp+gdp	1	-100	100	-100	100	-100	100	0	0
R_CYTK6	[c]cmp+ctp=(2)cdp	1	-100	100	-100	100	-100	100	0	0
R_CYTK6n	[n]cmp+ctp=(2)cdp	1	-100	100	-100	100	-100	100	0	0
R_CYTK7	[c]cmp+utp=cdp+udp	1	-100	100	-100	100	-100	100	0	0
R_CYTK7n	[n]cmp+utp=cdp+udp	1	-100	100	-100	100	-100	100	0	0
R_CYTK8	[c]cmp+datp=cdp+dadp	1	-100	100	-100	100	-100	100	0	0
R_CYTK8n	[n]cmp+datp=cdp+dadp	1	-100	100	-100	100	-100	100	0	0
R_CYTK9	[c]cmp+dctp=cdp+dcdp	1	-100	100	-100	100	-100	100	0	0
R_CYTK9n	[n]cmp+dctp=cdp+dcdp	1	-100	100	-100	100	-100	100	0	0
R_D3AIBTm	[m]_3aib_D+pyr=_2mop+ala_L	1	-100	100	-100	100	-100	100	0	0
R_DADA	[c]dad_2+h2o+h=din+nh4	0	0	100	0	100	0	100	0	0
R_DADAe	[e]dad_2+h2o+h=din+nh4	0	0	100	0	100	0	100	0	0
R_DADNK	[c]atp+dad_2=adp+damp+h	0	0	100	0	100	0	100	0	0
R_DAGK_hs	[c]atp+dag_hs=adp+h+pa_hs	1	-100	100	-100	100	-100	100	0	0
R_DAGKn_hs__R_PA_HStn	atp[n]+dag_hs[n]=adp[n]+h[n]+pa_hs[c]	0	0	100	0	100	0	100	0	0
R_DASCBR	[c]dhdascb+h+nadph=ascb_L+nadp	0	0	100	0	100	0	100	0	0
R_DCK1n	[n]atp+dcyt=adp+dcmp+h	1	-100	100	-100	100	-100	100	0	0
R_DCK2n	[n]dcyt+utp=dcmp+h+udp	1	-100	100	-100	100	-100	100	0	0
R_DCMPDA	[c]dcmp+h2o+h=dump+nh4	0	0	100	0	100	0	100	0	0
R_DCSPTN1CPT1__R_DCSPTN1CRNt__R_DCSPTN1CPT2	coa[m]+crn[c]+dcsptn1coa[c]=coa[c]+crn[m]+dcsptn1coa[m]	0	0	100	0	100	0	100	0	0
R_DCYTD	[c]dcyt+h2o+h=duri+nh4	0	0	100	0	100	0	100	0	0
R_DCYTDn__R_DURItn	dcyt[n]+h2o[n]+h[n]=duri[c]+nh4[n]	0	0	100	0	100	0	100	0	0
R_DDPGAm	[m]_4h2oglt=glx+pyr	0	0	100	0	100	0	100	0	0
R_DESAT16_2	[c]h+nadh+o2+pmtcoa=(2)h2o+hdcoa+nad	0	0	100	0	100	0	100	0	0
R_DESAT18_10	[c]h+lnlncacoa+nadh+o2=(2)h2o+nad+strdnccoa	0	0	100	0	100	0	100	0	0
R_DESAT18_3	[c]h+nadh+o2+stcoa=(2)h2o+nad+octdececoa	0	0	100	0	100	0	100	0	0
R_DESAT18_4	[c]h+nadh+o2+stcoa=(2)h2o+nad+octd11ecoa	0	0	100	0	100	0	100	0	0
R_DESAT18_5	[c]h+nadh+o2+stcoa=(2)h2o+nad+od2coa	0	0	100	0	100	0	100	0	0
R_DESAT18_6	[c]h+nadh+o2+octdececoa=(2)h2o+lneldccoa+nad	0	0	100	0	100	0	100	0	0
R_DESAT18_7	[c]h+nadh+o2+octd11ecoa=(2)h2o+lneldccoa+nad	0	0	100	0	100	0	100	0	0
R_DESAT18_8	[c]h+nadh+o2+od2coa=(2)h2o+lneldccoa+nad	0	0	100	0	100	0	100	0	0
R_DESAT18_9	[c]h+lnlccoa+nadh+o2=(2)h2o+lnlncgcoa+nad	0	0	100	0	100	0	100	0	0
R_DESAT20_1	[c]dlnlcgcoa+h+nadh+o2=arachdcoa+(2)h2o+nad	0	0	100	0	100	0	100	0	0
R_DESAT20_2	[c]eicostetcoa+h+nadh+o2=(2)h2o+nad+tmndnccoa	0	0	100	0	100	0	100	0	0
R_DESAT22_1p	[x]adrncoa+h+nadh+o2=dcsptn1coa+(2)h2o+nad	0	0	100	0	100	0	100	0	0
R_DESAT22_2p	[x]clpndcoa+h+nadh+o2=c226coa+(2)h2o+nad	0	0	100	0	100	0	100	0	0
R_DESAT24_1	[c]h+nadh+o2+tetpent3coa=(2)h2o+nad+tethex3coa	0	0	100	0	100	0	100	0	0
R_DGAT	[c]Rtotalcoa+dag_hs=coa+(4)h+tag_hs	0	0	100	0	100	0	100	0	0
R_DGK1	[c]atp+dgmp=adp+dgdp	1	-100	100	-100	100	-100	100	0	0
R_DGK2m	[m]datp+dgmp=dadp+dgdp	1	-100	100	-100	100	-100	100	0	0
R_DHCR241r	[r]fadh2+zymst=fad+zymstnl	0	0	100	0	100	0	100	0	0
R_DHCR242r	[r]chlstol+fadh2=fad+lthstrl	0	0	100	0	100	0	100	0	0
R_DHCR243r	[r]dsmsterol+fadh2=chsterol+fad	0	0	100	0	12.5	0	12.5	0	0
R_DHCR72r	[r]_7dhchsterol+h+nadph=chsterol+nadp	0	0	100	0	12.5	0	12.5	0	0
R_DHCRD1	[c]dhcrm_hs+nadp=crm_hs+h+nadph	0	0	100	0	100	0	100	0	0
R_DHCRD2	[c]dhcrm_hs+fad=crm_hs+fadh2	0	0	100	0	100	0	100	0	0
R_DHDPBMTm__R_DPHMBDCm__R_COQ6m__R_COQ5m__R_COQ7m__R_COQ3m	[m]_3dpdhb+(3)amet+nadph+(2)o2=(3)ahcys+co2tot+h2o+h+nadp+q10	0	0	100	0	10	0	10	0	0
R_DHEASULT	[c]dhea+paps=dheas+h+pap	0	0	100	0	100	0	100	0	0
R_DHFR	[c]dhf+h+nadph=nadp+thf	1	-100	100	-100	100	-100	100	0	0
R_DHORTS__R_DHORD9	cbasp[c]+h[c]+q10[m]=h2o[c]+orot[c]+q10h2[m]	0	0	100	0	100	0	100	0	0
R_DHPM1__R_UPPN	[c]_56dura+(3)h2o+h=ala_B+co2tot+nh4	0	0	100	0	100	0	100	0	0
R_DHPM2__R_BUP2	[c]_56dthm+(3)h2o+h=_3aib_D+co2tot+nh4	0	0	100	0	100	0	100	0	0
R_DHPR	[c]dhbpt+h+nadh=nad+thbpt	0	0	100	0	100	0	100	0	0
R_DHPR2	[c]_5mthf+dhbpt=h+mlthf+thbpt	0	0	100	0	100	0	100	0	0
R_DLNLCGCPT1__R_DLNLCGCRNt__R_DLNLCGCPT2__R_FAOXC2031836m	(2)coa[m]+crn[c]+dlnlcgcoa[c]+fadenz[m]+h2o[m]+nad[m]=accoa[m]+coa[c]+crn[m]+fadh2enz[m]+h[m]+lnlncgcoa[m]+nadh[m]	0	0	100	0	100	0	100	0	0
R_DM_atp_c_	[c]atp+h2o=adp+h+pi	0	0	100	0	100	0	100	0	0
R_DMNONCOACRNCPT1__R_SCP22x	crn[c]+dmnoncoa[x]=coa[c]+dmnoncrn[c]	1	-100	100	-100	100	-100	100	0	0
R_DMNONCRNCPT2__R_FAOXC9BRC7BRm__R_DMHPTCRNCPT2__R_DMHPTCRNt__R_DMHPTCRNte__R_EX_dmhptcrn_e	coa[m]+dmnoncrn[m]+fadenz[m]+h2o[m]+nad[m]=accoa[m]+dmhptcrn[b]+fadh2enz[m]+h[m]+nadh[m]	0	0	100	0	58.3333	0	58.3333	0	0
R_DOLGPP_Uer	[r]dolglcp_U+h2o=dolp_U+glc_D+(2)h	0	0	100	0	100	0	100	0	0
R_DOLPH_Uer__R_DOLICHOL_Uter__R_DOLK_U	ctp[c]+dolp_U[r]+h2o[r]=cdp[c]+dolp_U[c]+h[c]+pi[r]	0	0	100	0	100	0	100	0	0
R_DOLPMT_U__R_DOLMANP_Lter	dolp_U[c]+gdpmann[c]+h[c]=dolmanp_U[r]+gdp[c]	0	0	100	0	100	0	100	0	0
R_DOPABMO	[c]ascb_L+dopa+o2=dhdascb+h2o+nrpphr	0	0	100	0	100	0	100	0	0
R_DOPACHRMISO__R_RE3198C	[c](2)h+(2)nadh+o2=(2)h2o+(2)nad	0	0	100	0	100	0	100	0	0
R_DOPASULT__R_DOPASFt__R_EX_dopasf_e	dopa[c]+paps[c]=dopasf[b]+h[c]+pap[c]	0	0	100	0	100	0	100	0	0
R_DPCOAK	[c]atp+dpcoa=adp+coa+h	0	0	100	0	100	0	100	0	0
R_DPGM__R_DPGase	[c]_13dpg+h2o=_3pg+h+pi	0	0	100	0	100	0	100	0	0
R_DRBK	[c]atp+drib=_2dr5p+adp+h	0	0	100	0	100	0	100	0	0
R_DRPA	[c]_2dr5p=acald+g3p	0	0	100	0	100	0	100	0	0
R_DSAT	[c]Rtotalcoa+sphgn=coa+dhcrm_hs+(5)h	0	0	100	0	100	0	100	0	0
R_DTMPK	[c]atp+dtmp=adp+dtdp	0	0	100	0	100	0	100	0	0
R_DURAD	[c]h+nadph+ura=_56dura+nadp	0	0	100	0	100	0	100	0	0
R_DURAD2	[c]_56dthm+nadp=h+nadph+thym	1	-100	100	-100	100	-100	100	0	0
R_DURIK1	[c]atp+duri=adp+dump+h	0	0	100	0	100	0	100	0	0
R_DURIK1m	[m]atp+duri=adp+dump+h	0	0	100	0	100	0	100	0	0
R_DURIPP	[c]duri+pi=_2dr1p+ura	1	-100	100	-100	100	-100	100	0	0
R_DUTPDPm	[m]dutp+h2o=dump+h+ppi	0	0	100	0	100	0	100	0	0
R_EBP1r	[r]zymst=chlstol	0	0	100	0	12.5	0	12.5	0	0
R_EBP2r	[r]zymstnl=lthstrl	0	0	100	0	12.5	0	12.5	0	0
R_ECOAH12m__R_3HBCOAHLm	[m]_2mp2coa+(2)h2o=_3hmp+coa+h	0	0	100	0	100	0	100	0	0
R_ECOAH9m__R_HACD9m__R_ACACT10m	[m]_2mb2coa+coa+h2o+nad=accoa+h+nadh+ppcoa	1	-100	100	-100	100	-100	100	0	0
R_EHGLAT2m	[m]e4hglu+oaa=_4h2oglt+asp_L	0	0	100	0	100	0	100	0	0
R_EHGLATm	[m]akg+e4hglu=_4h2oglt+glu_L	0	0	100	0	100	0	100	0	0
R_EICOSTETCPT1__R_EICOSTETCRNt__R_EICOSTETCPT2__R_FAOXC204184m2	(2)coa[m]+crn[c]+eicostetcoa[c]+fadenz[m]+h2o[m]+nad[m]=accoa[m]+coa[c]+crn[m]+fadh2enz[m]+h[m]+nadh[m]+strdnccoa[m]	0	0	100	0	100	0	100	0	0
R_ELAIDCPT1	[c]crn+od2coa=coa+elaidcrn	0	0	100	0	100	0	100	0	0
R_ELAIDCPT2	[m]coa+elaidcrn=crn+od2coa	0	0	100	0	100	0	100	0	0
R_ENO	[c]_2pg=h2o+pep	1	-100	100	-100	100	-100	100	0	0
R_ESTSULT	[c]estrone+paps=estrones+h+pap	0	0	100	0	100	0	100	0	0
R_ETFQO__R_ETF	[m]fadh2enz+q10=fadenz+q10h2	0	0	100	0	100	0	100	0	0
R_ETHAK	[c]atp+etha=adp+ethamp+h	0	0	100	0	100	0	100	0	0
R_ETHP	[c]ethamp+h2o=etha+pi	0	0	100	0	100	0	100	0	0
R_ETOHMO	[c]etoh+h+nadph+o2=acald+(2)h2o+nadp	0	0	100	0	100	0	100	0	0
R_F6Tg__R_G14Tg	[g]gdpfuc+n2m2masn+(2)udpgal=gdp+(3)h+l2fn2m2masn+(2)udp	0	0	100	0	9.09091	0	9.09091	0	0
R_FA160ACPH__R_r0773	[c]h2o+hdeACP+nadph=ACP+hdca+nadp	1	-100	100	-100	100	-100	100	0	0
R_FA161ACPH	[c]h2o+hdeACP=ACP+h+hdcea	1	-100	100	-100	100	-100	100	0	0
R_FACOAL140i	[c]atp+coa+ttdca=amp+ppi+tdcoa	0	0	100	0	100	0	100	0	0
R_FACOAL160i	[c]atp+coa+hdca=amp+pmtcoa+ppi	0	0	100	0	100	0	100	0	0
R_FACOAL161	[c]atp+coa+hdcea=amp+hdcoa+ppi	0	0	100	0	100	0	100	0	0
R_FACOAL180i	[c]atp+coa+ocdca=amp+ppi+stcoa	0	0	100	0	100	0	100	0	0
R_FACOAL1813	[c]atp+coa+elaid=amp+od2coa+ppi	1	-100	100	-100	100	-100	100	0	0
R_FACOAL181i	[c]atp+coa+ocdcea=amp+octdececoa+ppi	0	0	100	0	100	0	100	0	0
R_FACOAL1821	[c]atp+coa+lnlc=amp+lnlccoa+ppi	1	-100	100	-100	100	-100	100	0	0
R_FACOAL1831	[c]atp+coa+lnlncg=amp+lnlncgcoa+ppi	1	-100	100	-100	100	-100	100	0	0
R_FACOAL1832	[c]atp+coa+lnlnca=amp+lnlncacoa+ppi	0	0	100	0	100	0	100	0	0
R_FACOAL184	[c]atp+coa+strdnc=amp+ppi+strdnccoa	1	-100	100	-100	100	-100	100	0	0
R_FACOAL191	[c]atp+coa+prist=amp+ppi+pristcoa	0	0	100	0	100	0	100	0	0
R_FACOAL200	[c]arach+atp+coa=amp+arachcoa+ppi	0	0	100	0	100	0	100	0	0
R_FACOAL203	[c]atp+coa+dlnlcg=amp+dlnlcgcoa+ppi	1	-100	100	-100	100	-100	100	0	0
R_FACOAL204	[c]arachd+atp+coa=amp+arachdcoa+ppi	0	0	100	0	100	0	100	0	0
R_FACOAL224	[c]adrn+atp+coa=adrncoa+amp+ppi	1	-100	100	-100	100	-100	100	0	0
R_FACOAL226	[c]atp+coa+crvnc=amp+c226coa+ppi	1	-100	100	-100	100	-100	100	0	0
R_FACOAL240	[c]atp+coa+lgnc=amp+ppi+ttccoa	0	0	100	0	100	0	100	0	0
R_FACOAL241	[c]atp+coa+nrvnc=amp+nrvnccoa+ppi	0	0	100	0	100	0	100	0	0
R_FACOAL245_2	[c]atp+coa+tetpent3=amp+ppi+tetpent3coa	0	0	100	0	100	0	100	0	0
R_FADDP	[c]fad+h2o=amp+fmn+(2)h	0	0	100	0	100	0	100	0	0
R_FAEL183	[c](5)h+lnlncgcoa+malcoa+(4)nadph+o2=co2tot+coa+dlnlcgcoa+(2)h2o+(4)nadp	0	0	100	0	100	0	100	0	0
R_FAEL184	[c](5)h+malcoa+(4)nadph+o2+strdnccoa=co2tot+coa+eicostetcoa+(2)h2o+(4)nadp	0	0	100	0	100	0	100	0	0
R_FAEL204	[c]arachdcoa+(5)h+malcoa+(4)nadph+o2=adrncoa+co2tot+coa+(2)h2o+(4)nadp	0	0	100	0	100	0	100	0	0
R_FAEL205	[c](5)h+malcoa+(4)nadph+o2+tmndnccoa=clpndcoa+co2tot+coa+(2)h2o+(4)nadp	0	0	100	0	100	0	100	0	0
R_FAH1__R_WHDDCAte__R_EX_whddca_e	ddca[c]+h[c]+nadph[c]+o2[c]=h2o[c]+nadp[c]+whddca[b]	0	0	100	0	100	0	100	0	0
R_FAH3	[c]h+hdca+nadph+o2=h2o+nadp+whhdca	0	0	100	0	100	0	100	0	0
R_FALDH	[c]fald+gthrd+nad=Sfglutth+h+nadh	1	-100	100	-100	100	-100	100	0	0
R_FAOXC180	[m]coa+fadenz+h2o+nad+stcoa=accoa+fadh2enz+h+nadh+pmtcoa	0	0	100	0	100	0	100	0	0
R_FAOXC180x	[x]coa+h2o+nad+o2+stcoa=accoa+h2o2+h+nadh+pmtcoa	0	0	100	0	100	0	100	0	0
R_FAOXC1811601m	[m](5)coa+(4)fadenz+(5)h2o+(5)nad+od2coa=(5)accoa+(4)fadh2enz+(5)h+(5)nadh+occoa	0	0	100	0	100	0	100	0	0
R_FAOXC182806m	[m](5)coa+(3)fadenz+(5)h2o+lnlccoa+(5)nad=(5)accoa+(3)fadh2enz+(5)h+(5)nadh+occoa	0	0	100	0	100	0	100	0	0
R_FAOXC183806m	[m](5)coa+(5)h2o+lnlncgcoa+(5)nad+(2)o2=(5)accoa+(2)h2o2+(5)h+(5)nadh+occoa	0	0	100	0	100	0	100	0	0
R_FAOXC183806x	[x](5)coa+(5)h2o+lnlncgcoa+(5)nad+(2)o2=(5)accoa+(2)h2o2+(5)h+(5)nadh+occoa	0	0	100	0	63.6364	0	63.6364	0	0
R_FAOXC200180x	[x]arachcoa+coa+h2o+nad+o2=accoa+h2o2+h+nadh+stcoa	0	0	100	0	86.3636	0	86.3636	0	0
R_FAOXC2051843m	[m]coa+h2o+nad+tmndnccoa=accoa+h+nadh+strdnccoa	0	0	100	0	100	0	100	0	0
R_FAOXC2051843x	[x]coa+h2o+nad+tmndnccoa=accoa+h+nadh+strdnccoa	0	0	100	0	43.1818	0	43.1818	0	0
R_FAOXC2242046x	[x]adrncoa+coa+h2o+nad+o2=accoa+arachdcoa+h2o2+h+nadh	0	0	100	0	100	0	100	0	0
R_FAOXC2251836m	[m](2)coa+dcsptn1coa+(2)h2o+(2)nad=(2)accoa+(2)h+lnlncgcoa+(2)nadh	0	0	100	0	100	0	100	0	0
R_FAOXC2251836x	[x](2)coa+dcsptn1coa+(2)h2o+(2)nad=(2)accoa+(2)h+lnlncgcoa+(2)nadh	0	0	100	0	100	0	100	0	0
R_FAOXC2252053m	[m]coa+dcsptn1coa+h2o+nad+o2=accoa+h2o2+h+nadh+tmndnccoa	0	0	100	0	100	0	100	0	0
R_FAOXC2252053x	[x]coa+dcsptn1coa+h2o+nad+o2=accoa+h2o2+h+nadh+tmndnccoa	0	0	100	0	100	0	100	0	0
R_FAOXC226205m	[m]c226coa+coa+fadenz+h2o+nad+nadph=accoa+fadh2enz+nadh+nadp+tmndnccoa	0	0	100	0	100	0	100	0	0
R_FAOXC226205x	[x]c226coa+coa+fad+h2o+nad+nadph=accoa+fadh2+nadh+nadp+tmndnccoa	0	0	100	0	100	0	100	0	0
R_FAOXC246226x	[x]coa+h2o+nad+o2+tethex3coa=accoa+c226coa+h2o2+h+nadh	0	0	100	0	100	0	100	0	0
R_FAS100COA	[c](3)h+malcoa+(2)nadph+occoa=co2tot+coa+dcacoa+(2)nadp	0	0	100	0	100	0	100	0	0
R_FAS120COA	[c]dcacoa+(3)h+malcoa+(2)nadph=co2tot+coa+ddcacoa+(2)nadp	0	0	100	0	100	0	100	0	0
R_FAS140COA	[c]ddcacoa+(3)h+malcoa+(2)nadph=co2tot+coa+(2)nadp+tdcoa	0	0	100	0	100	0	100	0	0
R_FAS160COA	[c](3)h+malcoa+(2)nadph+tdcoa=co2tot+coa+(2)nadp+pmtcoa	0	0	100	0	100	0	100	0	0
R_FAS180COA	[c](3)h+malcoa+(2)nadph+pmtcoa=co2tot+coa+(2)nadp+stcoa	0	0	100	0	100	0	100	0	0
R_FAS80COA_L	[c]accoa+(9)h+(3)malcoa+(6)nadph=(3)co2tot+(3)coa+(6)nadp+occoa	0	0	100	0	100	0	100	0	0
R_FBA	[c]fdp=dhap+g3p	1	-100	100	-100	100	-100	100	0	0
R_FBP	[c]fdp+h2o=f6p+pi	0	0	100	0	100	0	100	0	0
R_FDH	[c]for+h2o+nad=co2tot+nadh	0	0	100	0	100	0	100	0	0
R_FE3R2e	[e]ascb_L+(2)fe3=dhdascb+(2)fe2+(2)h	0	0	100	0	100	0	100	0	0
R_FKYNH	[c]Lfmkynr+h2o=Lkynr+for+h	0	0	100	0	100	0	100	0	0
R_FMNAT	[c]atp+fmn+h=fad+ppi	0	0	100	0	100	0	100	0	0
R_FOLR2	[c]fol+nadph=dhf+nadp	0	0	100	0	100	0	100	0	0
R_FPGS	[c]atp+(4)glu_L+thf=_5thf+adp+(3)h2o+h+pi	0	0	100	0	25	0	25	0	0
R_FPGS2	[c]_5thf+atp+glu_L=_6thf+adp+h+pi	0	0	100	0	20	0	20	0	0
R_FPGS2m	[m]_5thf+atp+glu_L=_6thf+adp+h+pi	0	0	100	0	20	0	20	0	0
R_FPGS3	[c]_6thf+atp+glu_L=_7thf+adp+h+pi	0	0	100	0	16.6667	0	16.6667	0	0
R_FPGS3m__R_7THFtm	_6thf[m]+atp[m]+glu_L[m]=_7thf[c]+adp[m]+h[m]+pi[m]	0	0	100	0	16.6667	0	16.6667	0	0
R_FPGS4	[c]atp+dhf+(4)glu_L=_5dhf+adp+(3)h2o+h+pi	0	0	100	0	25	0	25	0	0
R_FPGS4m__R_FPGS5m	[m](2)atp+dhf+(5)glu_L=_6dhf+(2)adp+(3)h2o+(2)h+(2)pi	0	0	100	0	20	0	20	0	0
R_FPGS5	[c]_5dhf+atp+glu_L=_6dhf+adp+h+pi	0	0	100	0	20	0	20	0	0
R_FPGS6	[c]_6dhf+atp+glu_L=_7dhf+adp+h+pi	0	0	100	0	16.6667	0	16.6667	0	0
R_FPGS6m__R_7DHFtm	_6dhf[m]+atp[m]+glu_L[m]=_7dhf[c]+adp[m]+h[m]+pi[m]	0	0	100	0	16.6667	0	16.6667	0	0
R_FPGS7	[c]_10fthf+atp+(4)glu_L=_10fthf5glu+adp+(3)h2o+h+pi	0	0	100	0	25	0	25	0	0
R_FPGS7m	[m]_10fthf+atp+(4)glu_L=_10fthf5glu+adp+(3)h2o+h+pi	0	0	100	0	25	0	25	0	0
R_FPGS8	[c]_10fthf5glu+atp+glu_L=_10fthf6glu+adp+h+pi	0	0	100	0	20	0	20	0	0
R_FPGS8m	[m]_10fthf5glu+atp+glu_L=_10fthf6glu+adp+h+pi	0	0	100	0	20	0	20	0	0
R_FPGS9	[c]_10fthf6glu+atp+glu_L=_10fthf7glu+adp+h+pi	0	0	100	0	16.6667	0	16.6667	0	0
R_FPGS9m__R_10FTHF7GLUtm	_10fthf6glu[m]+atp[m]+glu_L[m]=_10fthf7glu[c]+adp[m]+h[m]+pi[m]	0	0	100	0	16.6667	0	16.6667	0	0
R_FPGSm	[m]atp+(4)glu_L+thf=_5thf+adp+(3)h2o+h+pi	0	0	100	0	25	0	25	0	0
R_FTHFDH	[c]_10fthf+(2)h2o+nadp=co2tot+h+nadph+thf	0	0	100	0	100	0	100	0	0
R_FTHFL	[c]atp+for+thf=_10fthf+adp+pi	0	0	100	0	100	0	100	0	0
R_FUCASEe__R_EX_fuc_L_e__R_S2L2N2M2MASNtly	h2o[e]+s2l2fn2m2masn[e]=fuc_L[b]+s2l2n2m2masn[l]	0	0	100	0	27.2727	0	27.2727	0	0
R_FUM	[c]fum+h2o=mal_L	1	-100	100	-100	100	-100	100	0	0
R_FUMm	[m]fum+h2o=mal_L	1	-100	100	-100	100	-100	100	0	0
R_FUT11g__R_FUCGALGBSIDEtg__R_FUCGALGBSIDEte__R_EX_fucgalgbside_hs_e	galgbside_hs[g]+gdpfuc[g]=fucgalgbside_hs[b]+gdp[g]+h[g]	0	0	100	0	14.2857	0	14.2857	0	0
R_FUT12g	[g]galacglcgalgluside_hs+gdpfuc=fucgalacglcgalgluside_hs+gdp+h	0	0	100	0	16.6667	0	16.6667	0	0
R_FUT14g	[g]gal14acglcgalgluside_hs+gdpfuc=fuc12gal14acglcgalgluside_hs+gdp+h	0	0	100	0	16.6667	0	16.6667	0	0
R_FUT16g	[g]galacglcgal14acglcgalgluside_hs+gdpfuc=fucgalacglcgal14acglcgalgluside_hs+gdp+h	0	0	100	0	9.09091	0	9.09091	0	0
R_FUT31g__R_FUC14GALACGLCGALGLUSIDEtg__R_FUC14GALACGLCGALGLUSIDEte__R_EX_fuc14galacglcgalgluside_hs_e	galacglcgalgluside_hs[g]+gdpfuc[g]=fuc14galacglcgalgluside_hs[b]+gdp[g]+h[g]	0	0	100	0	20	0	20	0	0
R_FUT33g__R_FUCACGALFUCGALACGLCGALGLUSIDEtg__R_FUCACGALFUCGALACGLCGALGLUSIDEte__R_EX_fucacgalfucgalacglcgalgluside_hs_e	acgalfucgalacglcgalgluside_hs[g]+gdpfuc[g]=fucacgalfucgalacglcgalgluside_hs[b]+gdp[g]+h[g]	0	0	100	0	12.5	0	12.5	0	0
R_FUT34g__R_FUCFUCGALACGLCGALGLUSIDEtg__R_FUCFUCGALACGLCGALGLUSIDEte__R_EX_fucfucgalacglcgalgluside_hs_e	fucgalacglcgalgluside_hs[g]+gdpfuc[g]=fucfucgalacglcgalgluside_hs[b]+gdp[g]+h[g]	0	0	100	0	16.6667	0	16.6667	0	0
R_FUT91g__R_FUCGAL14ACGLCGALGLUSIDEtg__R_FUCGAL14ACGLCGALGLUSIDEte__R_EX_fucgal14acglcgalgluside_hs_e	gal14acglcgalgluside_hs[g]+gdpfuc[g]=fucgal14acglcgalgluside_hs[b]+gdp[g]+h[g]	0	0	100	0	20	0	20	0	0
R_FUT93g__R_FUCFUC12GAL14ACGLCGALGLUSIDEtg__R_FUCFUC12GAL14ACGLCGALGLUSIDEte__R_EX_fucfuc12gal14acglcgalgluside_hs_e	fuc12gal14acglcgalgluside_hs[g]+gdpfuc[g]=fucfuc12gal14acglcgalgluside_hs[b]+gdp[g]+h[g]	0	0	100	0	16.6667	0	16.6667	0	0
R_FUT94g__R_FUT95g__R_FUCFUCFUCGALACGLCGAL14ACGLCGALGLUSIDEtg__R_FUCFUCFUCGALACGLCGAL14ACGLCGALGLUSIDEte__R_EX_fucfucfucgalacglcgal14acglcgalgluside_hs_e	fucgalacglcgal14acglcgalgluside_hs[g]+(2)gdpfuc[g]=fucfucfucgalacglcgal14acglcgalgluside_hs[b]+(2)gdp[g]+(2)h[g]	0	0	100	0	9.09091	0	9.09091	0	0
R_FUT96g__R_FUT97g__R_FUCFUC132GALACGLCGAL14ACGLCGALGLUSIDEtg__R_FUCFUC132GALACGLCGAL14ACGLCGALGLUSIDEte__R_EX_fucfuc132galacglcgal14acglcgalgluside_hs_e	galacglcgal14acglcgalgluside_hs[g]+(2)gdpfuc[g]=fucfuc132galacglcgal14acglcgalgluside_hs[b]+(2)gdp[g]+(2)h[g]	0	0	100	0	10	0	10	0	0
R_FUT98g__R_FUC13GALACGLCGAL14ACGLCGALGLUSIDEtg__R_FUC13GALACGLCGAL14ACGLCGALGLUSIDEte__R_EX_fuc13galacglcgal14acglcgalgluside_hs_e	galacglcgal14acglcgalgluside_hs[g]+gdpfuc[g]=fuc13galacglcgal14acglcgalgluside_hs[b]+gdp[g]+h[g]	0	0	100	0	11.1111	0	11.1111	0	0
R_G3PD1	[c]glyc3p+nad=dhap+h+nadh	1	-100	100	-100	100	-100	100	0	0
R_G5SADrm	[m]glu5sa=_1pyr5c+h2o+h	0	0	100	0	100	0	100	0	0
R_G6PDA	[c]gam6p+h2o=f6p+nh4	0	0	100	0	100	0	100	0	0
R_G6PDH1rer	[r]g6p+nad=_6pgl+h+nadh	1	-100	100	-100	100	-100	100	0	0
R_G6PDH2r__R_PGL__R_GNDc	[c]g6p+(2)h2o+(2)nadp=co2tot+(2)h+(2)nadph+ru5p_D	0	0	100	0	100	0	100	0	0
R_G6PDH2rer	[r]g6p+nadp=_6pgl+h+nadph	1	-100	100	-100	100	-100	100	0	0
R_G6PPer	[r]g6p+h2o=glc_D+pi	0	0	100	0	100	0	100	0	0
R_GAL3ST11__R_SGALSIDEtg__R_SGALSIDEtl__R_ARSA	galside_hs[g]+h2o[l]+paps[g]=galside_hs[l]+h[g]+h[l]+pap[g]+so4[l]	0	0	100	0	50	0	50	0	0
R_GAL3ST12__R_DIGALSGALSIDEtg__R_DIGALSGALSIDEte__R_EX_digalsgalside_hs_e	digalside_hs[g]+paps[g]=digalsgalside_hs[b]+pap[g]	0	0	100	0	100	0	100	0	0
R_GALASE10ly	[l]h2o+ksi_deg26=gal+ksi_deg27	0	0	100	0	1.42857	0	1.42857	0	0
R_GALASE11ly	[l]h2o+ksi_deg29=gal+ksi_deg30	0	0	100	0	1.42857	0	1.42857	0	0
R_GALASE12ly	[l]h2o+ksi_deg32=gal+ksi_deg33	0	0	100	0	1.42857	0	1.42857	0	0
R_GALASE13ly	[l]h2o+ksi_deg35=gal+ksi_deg36	0	0	100	0	1.42857	0	1.42857	0	0
R_GALASE14ly__R_NACHEX21ly__R_GALASE15ly__R_NACHEX22ly	[l](4)h2o+ksi_deg38=(2)acgam+(2)gal+m2mn	0	0	100	0	1.42857	0	1.42857	0	0
R_GALASE17ly	[l]h2o+ksii_core2_deg5=gal+ksii_core2_deg6	0	0	100	0	3.125	0	3.125	0	0
R_GALASE18ly__R_NACHEX25ly	[l](2)h2o+ksii_core2_deg8=acgam+f1a+gal	0	0	100	0	3.125	0	3.125	0	0
R_GALASE19ly__R_NAGLCAly__R_NAGA2ly__R_Ser_Thrtg__R_GALNTg	f1a[l]+(2)h2o[l]+(5)h[l]+(5)udp[l]+(5)udpacgal[g]=Tn_antigen[g]+acgam[l]+gal[l]+(5)h[g]+(5)udp[g]+(5)udpacgal[l]	0	0	100	0	7.14286	0	7.14286	0	0
R_GALASE4ly	[l]h2o+ksi_deg8=gal+ksi_deg9	0	0	100	0	1.42857	0	1.42857	0	0
R_GALASE5ly	[l]h2o+ksi_deg11=gal+ksi_deg12	0	0	100	0	1.42857	0	1.42857	0	0
R_GALASE6ly	[l]h2o+ksi_deg14=gal+ksi_deg15	0	0	100	0	1.42857	0	1.42857	0	0
R_GALASE7ly	[l]h2o+ksi_deg17=gal+ksi_deg18	0	0	100	0	1.42857	0	1.42857	0	0
R_GALASE8ly	[l]h2o+ksi_deg20=gal+ksi_deg21	0	0	100	0	1.42857	0	1.42857	0	0
R_GALASE9ly	[l]h2o+ksi_deg23=gal+ksi_deg24	0	0	100	0	1.42857	0	1.42857	0	0
R_GALC	[l]galside_hs+h2o=crm_hs+gal	0	0	100	0	100	0	100	0	0
R_GALGT1__R_B3GALT41g__R_ST3GAL21g__R_ST6GALNAC31	[g](2)cmpacna+galgluside_hs+udpacgal+udpgal=(2)cmp+gd1a_hs+(2)h+(2)udp	0	0	100	0	25	0	25	0	0
R_GALK	[c]atp+gal=adp+gal1p+h	0	0	100	0	100	0	100	0	0
R_GALT	[c]gal1p+h+utp=ppi+udpgal	1	-100	100	-100	100	-100	100	0	0
R_GALU	[c]g1p+h+utp=ppi+udpg	1	-100	100	-100	100	-100	100	0	0
R_GAMYe__R_EX_Tyr_ggn_e	glygn5[e]+h2o[e]=Tyr_ggn[b]+malt[e]	0	0	100	0	100	0	100	0	0
R_GAPD	[c]g3p+nad+pi=_13dpg+h+nadh	1	-100	100	-100	100	-100	100	0	0
R_GASNASEly__R_ENGASEly__R_SIAASEly__R_GALASE1ly__R_AHEXASEly	[l](8)h2o+s2l2n2m2masn=Asn_X_Ser_Thr+(3)acgam+(2)acnam+(2)gal+m2mn	0	0	100	0	27.2727	0	27.2727	0	0
R_GBA	[c]gluside_hs+h2o=crm_hs+glc_D	0	0	100	0	100	0	100	0	0
R_GBGT1__R_ACGAGBSIDEtg__R_ACGAGBSIDEtl__R_NAGAly__R_GBSIDEtl__R_GBSIDEte__R_EX_gbside_hs_e	gbside_hs[g]+h[l]+udp[l]+udpacgal[g]=gbside_hs[b]+h[g]+udp[g]+udpacgal[l]	0	0	100	0	16.6667	0	16.6667	0	0
R_GCALDD	[c]gcald+h2o+nad=glyclt+(2)h+nadh	0	0	100	0	100	0	100	0	0
R_GCC2am__R_GCC2bim	[m]gly+h2o+h+lpam+thf=co2tot+dhlam+mlthf+nh4	0	0	100	0	100	0	100	0	0
R_GCC2cm	[m]dhlam+nad=h+lpam+nadh	0	0	100	0	100	0	100	0	0
R_GCCam__R_GCCbim__R_GCCcm	[m]gly+h2o+nad+thf=co2tot+mlthf+nadh+nh4	0	0	100	0	100	0	100	0	0
R_GCNTg__R_B3GNT314g__R_FUT18g__R_ABO9g__R_GALGALFUCFUCGALACGLCGALACGLCGAL14ACGLCGALGLUSIDEtg__R_GALGALFUCFUCGALACGLCGALACGLCGAL14ACGLCGALGLUSIDEte__R_EX_galgalfucfucgalacglcgalacglcgal14acglcgalgluside_hs_e	galacglcgal14acglcgalgluside_hs[g]+(2)gdpfuc[g]+uacgam[g]+(3)udpgal[g]=galgalfucfucgalacglcgalacglcgal14acglcgalgluside_hs[b]+(2)gdp[g]+(6)h[g]+(4)udp[g]	0	0	100	0	5.55556	0	5.55556	0	0
R_GF6PTA	[c]f6p+gln_L=gam6p+glu_L	0	0	100	0	100	0	100	0	0
R_GFUCS	[c]gdpddman+h+nadph=gdpfuc+nadp	0	0	100	0	33.3333	0	33.3333	0	0
R_GGH_10FTHF5GLUl__R_10FTHFtl	_10fthf5glu[l]+(4)h2o[l]=_10fthf[c]+(4)glu_L[l]	0	0	100	0	25	0	25	0	0
R_GGH_10FTHF6GLUl	[l]_10fthf6glu+h2o=_10fthf5glu+glu_L	0	0	100	0	20	0	20	0	0
R_GGH_5DHFl__R_DHFtl	_5dhf[l]+(4)h2o[l]=dhf[c]+(4)glu_L[l]	0	0	100	0	25	0	25	0	0
R_GGH_5THFl__R_THFtl	_5thf[l]+(4)h2o[l]=(4)glu_L[l]+thf[c]	0	0	100	0	25	0	25	0	0
R_GGH_6DHFl	[l]_6dhf+h2o=_5dhf+glu_L	0	0	100	0	20	0	20	0	0
R_GGH_6THFl	[l]_6thf+h2o=_5thf+glu_L	0	0	100	0	20	0	20	0	0
R_GGT6	[c]glu_L+leuktrE4=h2o+leuktrF4	1	-100	100	-100	100	-100	100	0	0
R_GHMT2r	[c]ser_L+thf=gly+h2o+mlthf	1	-100	100	-100	100	-100	100	0	0
R_GK1	[c]atp+gmp=adp+gdp	1	-100	100	-100	100	-100	100	0	0
R_GLCNACPT_U__R_GLCNACT_U__R_BDMT_U__R_G13MT_U__R_G16MT_U__R_G12MT1_U__R_G12MT2_U__R_M4MPDOL_Uter__R_DOLPMT1_Uer__R_DOLPMT2_Uer__R_DOLPMT3_Uer__R_DOLPMT4_Uer__R_DOLPGT1_Uer__R_DOLPGT2_Uer__R_DOLPGT3_Uer__R_Asn_X_Ser_Thrtr__R_DOLASNT_Uer__R_DOLDPP_Uer__R_MG1er__R_MG2er__R_MG3er	Asn_X_Ser_Thr[l]+(3)dolglcp_U[r]+(4)dolmanp_U[r]+dolp_U[c]+(5)gdpmann[c]+(4)h2o[r]+(2)uacgam[c]=(8)dolp_U[r]+(5)gdp[c]+(3)glc_D[r]+(4)h[c]+(18)h[r]+m8masn[r]+pi[r]+udp[c]+ump[c]	0	0	100	0	11.1111	0	11.1111	0	0
R_GLDBRAN	[c]dxtrn+h2o=glc_D+glygn3	0	0	100	0	18.1818	0	18.1818	0	0
R_GLNS	[c]atp+glu_L+nh4=adp+gln_L+h+pi	0	0	100	0	100	0	100	0	0
R_GLPASE2__R_GGNG__R_GLGNS1__R_GLBRAN__R_GLPASE1	[c]glygn3+(7)h2o+(3)pi+(11)udpg=dxtrn+(3)g1p+(7)glc_D+(11)h+(11)udp	0	0	100	0	18.1818	0	18.1818	0	0
R_GLU5Km__R_G5SDym	[m]atp+glu_L+h+nadph=adp+glu5sa+nadp+pi	0	0	100	0	100	0	100	0	0
R_GLUCYS	[c]atp+cys_L+glu_L=adp+glucys+h+pi	0	0	100	0	100	0	100	0	0
R_GLUDC	[c]glu_L+h2o+h=_4abut+co2tot	0	0	100	0	100	0	100	0	0
R_GLUDxm	[m]glu_L+h2o+nad=akg+h+nadh+nh4	1	-100	100	-100	100	-100	100	0	0
R_GLUDym	[m]glu_L+h2o+nadp=akg+h+nadph+nh4	1	-100	100	-100	100	-100	100	0	0
R_GLUNm	[m]gln_L+h2o=glu_L+nh4	0	0	100	0	100	0	100	0	0
R_GLUPRT__R_PRAGSr__R_GARFT__R_PRFGS__R_r0666__R_AIRCr_PRASCS__R_ADSL2	[c]_10fthf+asp_L+(4)atp+co2tot+(2)gln_L+gly+h2o+prpp=(4)adp+aicar+fum+(2)glu_L+(7)h+(4)pi+ppi+thf	0	0	100	0	100	0	100	0	0
R_GLUTCOADHm	[m]fadenz+glutcoa+h2o+h=b2coa+co2tot+fadh2enz	0	0	100	0	100	0	100	0	0
R_GLXO1	[c]glx+h2o+nad=(2)h+nadh+oxa	0	0	100	0	100	0	100	0	0
R_GLXO2p__R_OXAtp	glx[x]+h2o[x]+o2[x]=h2o2[x]+h[x]+oxa[c]	0	0	100	0	100	0	100	0	0
R_GLYAMDTRc__R_GACMTRc	[c]amet+arg_L+gly=ahcys+creat+h+orn	1	-100	100	-100	100	-100	100	0	0
R_GLYATm__R_AOBUTDsm__R_AACTtm__R_AACTOOR	accoa[m]+gly[m]+h2o[c]+h2o[m]+h[m]+o2[c]=co2tot[m]+coa[m]+h2o2[c]+mthgxl[c]+nh4[c]	0	0	100	0	100	0	100	0	0
R_GLYCK2	[c]atp+glyc_R=_2pg+adp+h	0	0	100	0	100	0	100	0	0
R_GLYCLTDy	[c]glx+h+nadph=glyclt+nadp	0	0	100	0	100	0	100	0	0
R_GLYK	[c]atp+glyc=adp+glyc3p+h	0	0	100	0	100	0	100	0	0
R_GLYKm	[m]atp+glyc=adp+glyc3p+h	0	0	100	0	100	0	100	0	0
R_GLYOp	[x]gly+h2o+o2=glx+h2o2+nh4	0	0	100	0	100	0	100	0	0
R_GLYOX	[c]h2o+lgt_S=gthrd+h+lac_D	0	0	100	0	100	0	100	0	0
R_GMAND	[c]gdpmann=gdpddman+h2o	0	0	100	0	33.3333	0	33.3333	0	0
R_GMPR	[c]gmp+(2)h+nadph=imp+nadp+nh4	0	0	100	0	100	0	100	0	0
R_GMPS2	[c]atp+gln_L+h2o+xmp=amp+glu_L+gmp+(2)h+ppi	0	0	100	0	100	0	100	0	0
R_GNMT	[c]amet+gly=ahcys+h+sarcs	0	0	100	0	100	0	100	0	0
R_GPAM_hs__R_AGPAT1	[c](2)Rtotalcoa+glyc3p=(2)coa+(8)h+pa_hs	0	0	100	0	100	0	100	0	0
R_GTHDH	[c]dhdascb+(2)gthrd=ascb_L+gthox	0	0	100	0	100	0	100	0	0
R_GTHO	[c]gthox+h+nadph=(2)gthrd+nadp	0	0	100	0	100	0	100	0	0
R_GTHOm	[m]gthox+h+nadph=(2)gthrd+nadp	0	0	100	0	100	0	100	0	0
R_GTHP	[c](2)gthrd+h2o2=gthox+(2)h2o	0	0	100	0	100	0	100	0	0
R_GTHPe__R_EX_gthox_e	(2)gthrd[e]+h2o2[e]=gthox[b]+(2)h2o[e]	0	0	100	0	100	0	100	0	0
R_GTHPm	[m](2)gthrd+h2o2=gthox+(2)h2o	0	0	100	0	100	0	100	0	0
R_GTHS	[c]atp+glucys+gly=adp+gthrd+h+pi	0	0	100	0	100	0	100	0	0
R_GUACYC	[c]gtp=_35cgmp+ppi	0	0	100	0	100	0	100	0	0
R_GUAD	[c]gua+h2o+h=nh4+xan	0	0	100	0	100	0	100	0	0
R_GUAPRT	[c]gua+prpp=gmp+ppi	0	0	100	0	100	0	100	0	0
R_GULN3D__R_DGULND	[c]guln+h2o+nad=co2tot+nadh+xylu_L	0	0	100	0	100	0	100	0	0
R_GULNDer	[r]glcur+h+nadph=guln+nadp	1	-100	100	-100	100	-100	100	0	0
R_H2ETer__R_H5MTer_U	[r]dolmanp_U+mgacpail_hs+pe_hs=dag_hs+dolp_U+(2)h+memgacpail_hs	0	0	100	0	33.3333	0	33.3333	0	0
R_H2MTer_U	[r]dolmanp_U+mgacpail_hs=dolp_U+(2)h+m2gacpail_hs	0	0	100	0	33.3333	0	33.3333	0	0
R_H2O2syn	[c]h+nadph+o2=h2o2+nadp	0	0	100	0	100	0	100	0	0
R_H3ETer	[r]m2gacpail_hs+pe_hs=dag_hs+memgacpail_hs	0	0	100	0	33.3333	0	33.3333	0	0
R_H3MTer_U	[r]dolmanp_U+m2gacpail_hs=dolp_U+(2)h+m3gacpail_hs	0	0	100	0	33.3333	0	33.3333	0	0
R_H4ET3er	[r]m3gacpail_hs+pe_hs=dag_hs+em3gacpail_hs	0	0	100	0	33.3333	0	33.3333	0	0
R_H4ETer	[r]m3gacpail_hs+pe_hs=dag_hs+m2emgacpail_hs	0	0	100	0	33.3333	0	33.3333	0	0
R_H6_ET2er__R_H7_ETer	[r]em3gacpail_hs+(2)pe_hs=(2)dag_hs+gpi_hs	0	0	100	0	33.3333	0	33.3333	0	0
R_H6ET3er	[r]m2emgacpail_hs+pe_hs=dag_hs+em2emgacpail_hs	0	0	100	0	33.3333	0	33.3333	0	0
R_H6_ETer	[r]em3gacpail_hs+pe_hs=dag_hs+em2emgacpail_hs	0	0	100	0	33.3333	0	33.3333	0	0
R_H6MTer_U__R_M4CET3er	[r]dolmanp_U+m2emgacpail_hs+pe_hs=dag_hs+dolp_U+(2)h+mem2emgacpail_hs	0	0	100	0	25	0	25	0	0
R_H7ET2er	[r]em2emgacpail_hs+pe_hs=dag_hs+gpi_hs	0	0	100	0	33.3333	0	33.3333	0	0
R_H7MTer_U	[r]dolmanp_U+em2emgacpail_hs=dolp_U+(2)h+mem2emgacpail_hs	0	0	100	0	25	0	25	0	0
R_H7_TAer__R_GPIDA2er__R_DM_dem2emgacpail_prot_hs_r_	em2emgacpail_hs[r]+h2o[r]+pre_prot[r]=dem2emgacpail_prot_hs[b]+gpi_sig[r]+h[r]+hdca[r]	0	0	100	0	33.3333	0	33.3333	0	0
R_H8TAer__R_GPIDAer__R_DM_dgpi_prot_hs_r_	gpi_hs[r]+h2o[r]+pre_prot[r]=dgpi_prot_hs[b]+gpi_sig[r]+h[r]+hdca[r]	0	0	100	0	33.3333	0	33.3333	0	0
R_HACD1m__R_ECOAH1m	[m]aacoa+h+nadh=b2coa+h2o+nad	1	-100	100	-100	100	-100	100	0	0
R_HEX1	[c]atp+glc_D=adp+g6p+h	0	0	100	0	100	0	100	0	0
R_HEX10	[c]atp+gam=adp+gam6p+h	0	0	100	0	100	0	100	0	0
R_HEX4	[c]atp+man=adp+h+man6p	0	0	100	0	100	0	100	0	0
R_HEX7	[c]atp+fru=adp+f6p+h	0	0	100	0	100	0	100	0	0
R_HIBDm	[m]_3hmp+nad=_2mop+h+nadh	0	0	100	0	100	0	100	0	0
R_HISD__R_URCN__R_IZPN__R_GluForTx__R_FTCD	[c](2)h2o+(2)h+his_L+thf=glu_L+methf+(2)nh4	0	0	100	0	100	0	100	0	0
R_HISDC	[c]h2o+h+his_L=co2tot+hista	0	0	100	0	100	0	100	0	0
R_HKYNH__R_3HAO	[c]h2o+hLkynr+o2=ala_L+cmusa+h	0	0	100	0	100	0	100	0	0
R_HMGCOASi	[c]aacoa+accoa+h2o=coa+h+hmgcoa	0	0	100	0	100	0	100	0	0
R_HMGCOASim	[m]aacoa+accoa+h2o=coa+h+hmgcoa	0	0	100	0	100	0	100	0	0
R_HMGLm	[m]hmgcoa=acac+accoa	0	0	100	0	100	0	100	0	0
R_HMGLx__R_ACACtx	hmgcoa[x]=acac[c]+accoa[x]	0	0	100	0	100	0	100	0	0
R_HOXG__R_BILIRED__R_COt__R_EX_co_e	(6)h[c]+(4)nadph[c]+(3)o2[c]+pheme[c]=bilirub[c]+co[b]+fe2[c]+(3)h2o[c]+(4)nadp[c]	0	0	100	0	25	0	25	0	0
R_HPCLx	[x]phyt2ohcoa=formcoa+pristanal	0	0	100	0	58.3333	0	58.3333	0	0
R_HPYRDC	[c]h2o+h+hpyr=co2tot+gcald	0	0	100	0	100	0	100	0	0
R_HPYRR2x__R_GLYC_St__R_EX_glyc_S_e	h[c]+hpyr[c]+nadh[c]=glyc_S[b]+nad[c]	0	0	100	0	100	0	100	0	0
R_HPYRRy	[c]h+hpyr+nadph=glyc_R+nadp	0	0	100	0	100	0	100	0	0
R_HSD11B1r__R_HSD11B2r	[r]nad+nadph=nadh+nadp	1	-100	100	-100	100	-100	100	0	0
R_HSD17B1	[c]estrone+h+nadph=estradiol+nadp	1	-100	100	-100	100	-100	100	0	0
R_HSD17B2r	[r]andrstndn+h+nadh=nad+tststerone	0	0	100	0	100	0	100	0	0
R_HSD17B4x	[x]cholcoads+h+nadph+o2=cholcoaone+h2o+nadp	0	0	100	0	100	0	100	0	0
R_HSD17B7r	[r]estrone+h+nadph=estradiol+nadp	0	0	100	0	100	0	100	0	0
R_HSD17B8r	[r]estrone+h+nadh=estradiol+nad	0	0	100	0	100	0	100	0	0
R_HSD17B9r	[r]andrstrn+h+nadph+(1.5)o2=eandrstrn+(2)h2o+nadp	0	0	100	0	66.6667	0	66.6667	0	0
R_HSD3A1r	[r]andrstandn+h+nadh=andrstrn+nad	1	-100	100	-100	100	-100	100	0	0
R_HSD3A2r	[r]andrstandn+h+nadph=andrstrn+nadp	1	-100	100	-100	100	-100	100	0	0
R_HSD3B11	[c]nad+prgnlone=h+nadh+prgstrn	0	0	100	0	12.5	0	12.5	0	0
R_HSD3B11r	[r]nad+prgnlone=h+nadh+prgstrn	0	0	100	0	11.1111	0	11.1111	0	0
R_HSD3B12r	[r]dhea+nad=andrstndn+h+nadh	0	0	100	0	100	0	100	0	0
R_HSD3B13r	[r]_17ahprgnlone+nad=_17ahprgstrn+h+nadh	0	0	100	0	10.5263	0	10.5263	0	0
R_HSD3B2r	[r]eandrstrn+h+nadh=andrstandn+h2o+nad	0	0	100	0	66.6667	0	66.6667	0	0
R_HSD3B3r	[r]eandrstrn+h+nadph=andrstandn+h2o+nadp	0	0	100	0	66.6667	0	66.6667	0	0
R_HSD3B7P	[r]_20ahchsterol+nadp=h+nadph+xol7aone	0	0	100	0	100	0	100	0	0
R_HXPRT	[c]hxan+prpp=imp+ppi	0	0	100	0	100	0	100	0	0
R_HYPOE	[c]h2o+pyam5p=pi+pydam	0	0	100	0	100	0	100	0	0
R_HYPTROX	[c](2)hyptaur+o2=(2)taur	0	0	100	0	100	0	100	0	0
R_ICDHxm	[m]h2o+icit+nad=akg+co2tot+nadh	0	0	100	0	100	0	100	0	0
R_ICDHy	[c]h2o+icit+nadp=akg+co2tot+nadph	0	0	100	0	100	0	100	0	0
R_ICDHyp	[x]h2o+icit+nadp=akg+co2tot+nadph	0	0	100	0	100	0	100	0	0
R_ICDHyrm	[m]h2o+icit+nadp=akg+co2tot+nadph	1	-100	100	-100	100	-100	100	0	0
R_IDHPOXOX2b	[c]_3ityr_L+iodine=_35diotyr+h+i	0	0	100	0	50	0	50	0	0
R_IDHPOXOX3	[c]_35diotyr+_3ityr_L+h2o2=_2amac+(2)h2o+triodthy	0	0	100	0	33.3333	0	33.3333	0	0
R_IDHPOXOX4	[c](2)_35diotyr+h2o2=_2amac+(2)h2o+thyox_L	0	0	100	0	25	0	25	0	0
R_IDHPOXOXb	[c]iodine+tyr_L=_3ityr_L+h+i	0	0	100	0	66.6667	0	66.6667	0	0
R_ILETA	[c]akg+ile_L=_3mop+glu_L	1	-100	100	-100	100	-100	100	0	0
R_IMPD	[c]h2o+imp+nad=h+nadh+xmp	0	0	100	0	100	0	100	0	0
R_INOSTO	[c]inost+o2=glcur+h2o+h	0	0	100	0	100	0	100	0	0
R_IPDDIx__R_DMATTx__R_GRTTx	[x](3)ipdp=frdp+(2)ppi	0	0	100	0	27.5	0	27.5	0	0
R_ITCOAL1m__R_ITCOALm	[m]adp+gtp=atp+gdp	1	-100	100	-100	100	-100	100	0	0
R_KHK__R_FBA2	[c]atp+fru=adp+dhap+glyald+h	0	0	100	0	100	0	100	0	0
R_KHK2__R_FBA4	[c]atp+xylu_D=adp+dhap+gcald+h	0	0	100	0	100	0	100	0	0
R_KYN	[c]Lkynr+h2o=ala_L+anth+h	0	0	100	0	100	0	100	0	0
R_KYN3OX	[c]Lkynr+h+nadph+o2=h2o+hLkynr+nadp	0	0	100	0	100	0	100	0	0
R_LACZe	[e]h2o+lcts=gal+glc_D	0	0	100	0	100	0	100	0	0
R_LALDO	[c]gthrd+lald_D+nad=h+lgt_S+nadh	1	-100	100	-100	100	-100	100	0	0
R_LALDO2x	[c]h+mthgxl+nadh=lald_D+nad	0	0	100	0	100	0	100	0	0
R_LCADi	[c]h2o+lald_L+nad=(2)h+lac_L+nadh	0	0	100	0	100	0	100	0	0
R_LCADi_D	[c]h2o+lald_D+nad=(2)h+lac_D+nadh	0	0	100	0	100	0	100	0	0
R_LCAT1e	[e]chsterol+pchol_hs=lpchol_hs+xolest2_hs	0	0	100	0	100	0	100	0	0
R_LCYSTAT__R_SLDx__R_SLDt__R_EX_sl_L_e	Lcyst[c]+akg[c]+h[c]+nadh[c]=glu_L[c]+nad[c]+sl_L[b]	0	0	100	0	100	0	100	0	0
R_LCYSTCBOXL	[c]Lcyst+h2o+h=co2tot+taur	0	0	100	0	100	0	100	0	0
R_LDH_D	[c]lac_D+nad=h+nadh+pyr	1	-100	100	-100	100	-100	100	0	0
R_LDH_L	[c]lac_L+nad=h+nadh+pyr	1	-100	100	-100	100	-100	100	0	0
R_LDH_Lm	[m]lac_L+nad=h+nadh+pyr	1	-100	100	-100	100	-100	100	0	0
R_LEUTA	[c]akg+leu_L=_4mop+glu_L	1	-100	100	-100	100	-100	100	0	0
R_LFORKYNHYD__R_r0239	[c]Lfmkynr+(2)h2o=ala_L+anth+for+(2)h	0	0	100	0	100	0	100	0	0
R_LGTHL	[c]gthrd+mthgxl=lgt_S	0	0	100	0	100	0	100	0	0
R_LNELDCCPT1	[c]crn+lneldccoa=coa+lneldccrn	0	0	100	0	100	0	100	0	0
R_LNLCCPT1__R_LNLCCRNt__R_LNLCCPT2	coa[m]+crn[c]+lnlccoa[c]=coa[c]+crn[m]+lnlccoa[m]	0	0	100	0	100	0	100	0	0
R_LNLNCACPT1__R_LNLNCACRNt__R_LNLNCACPT2	coa[m]+crn[c]+lnlncacoa[c]=coa[c]+crn[m]+lnlncacoa[m]	0	0	100	0	100	0	100	0	0
R_LNLNCGCPT1__R_LNLNCGCRNt__R_LNLNCGCPT2	coa[m]+crn[c]+lnlncgcoa[c]=coa[c]+crn[m]+lnlncgcoa[m]	0	0	100	0	100	0	100	0	0
R_LNS14DM__R_RE3181C	[c](2)h+(2)nadph+o2=(2)h2o+(2)nadp	0	0	100	0	100	0	100	0	0
R_LPASE__R_GPDDA1	[c](2)h2o+lpchol_hs=Rtotal+chol+glyc3p+(2)h	0	0	100	0	100	0	100	0	0
R_LPS	[c]h2o+tag_hs=Rtotal+dag_hs+h	0	0	100	0	100	0	100	0	0
R_LPS2	[c]dag_hs+h2o=Rtotal+h+mag_hs	0	0	100	0	100	0	100	0	0
R_LPS2e	[e]dag_hs+h2o=Rtotal+h+mag_hs	0	0	100	0	100	0	100	0	0
R_LPS3	[c]h2o+mag_hs=Rtotal+glyc+h	0	0	100	0	100	0	100	0	0
R_LPS3e	[e]h2o+mag_hs=Rtotal+glyc+h	0	0	100	0	100	0	100	0	0
R_LPS4e__R_EX_1glyc_hs_e	h2o[e]+pglyc_hs[e]=(2)Rtotal[e]+_1glyc_hs[b]+h[e]	0	0	100	0	100	0	100	0	0
R_LPSe	[e]h2o+tag_hs=Rtotal+dag_hs+h	0	0	100	0	100	0	100	0	0
R_LRAT	[c]pchol_hs+retinol=lpchol_hs+retfa	0	0	100	0	100	0	100	0	0
R_LRAT1	[c]pchol_hs+retinol_cis_11=_11_cis_retfa+lpchol_hs	0	0	100	0	100	0	100	0	0
R_LRAT2	[c]pchol_hs+retinol_9_cis=_9_cis_retfa+lpchol_hs	0	0	100	0	100	0	100	0	0
R_LSTO1r__R_DHCR71r	[r]chlstol+(2)h+(2)nadph+o2=dsmsterol+(2)h2o+(2)nadp	0	0	100	0	12.5	0	12.5	0	0
R_LSTO2r	[r]h+lthstrl+nadph+o2=_7dhchsterol+(2)h2o+nadp	0	0	100	0	12.5	0	12.5	0	0
R_LTA4H	[c]h2o+leuktrA4=leuktrB4	0	0	100	0	100	0	100	0	0
R_LTC4CP	[c]h2o+leuktrC4=gly+leuktrF4	1	-100	100	-100	100	-100	100	0	0
R_LTD4DP	[c]h2o+leuktrD4=gly+leuktrE4	1	-100	100	-100	100	-100	100	0	0
R_M13N2Tg__R_M1316Mg__R_M16NTg	[g](2)h2o+m4masn+(2)uacgam=(2)h+(2)man+n2m2masn+(2)udp	0	0	100	0	11.1111	0	11.1111	0	0
R_M13N4Tg__R_M16N6Tg__R_M16N4Tg__R_DM_n5m2masn_g_	n2m2masn[g]+(3)uacgam[g]=(3)h[g]+n5m2masn[b]+(3)udp[g]	0	0	100	0	10	0	10	0	0
R_M14NTg__R_N2M2NMASNt	n2m2masn[g]+uacgam[g]=h[g]+n2m2nmasn[e]+udp[g]	0	0	100	0	11.1111	0	11.1111	0	0
R_M4BTAer__R_DM_mem2emgacpail_prot_hs_r_	mem2emgacpail_hs[r]+pre_prot[r]=gpi_sig[r]+mem2emgacpail_prot_hs[b]	0	0	100	0	25	0	25	0	0
R_MALTe	[e]h2o+malt=(2)glc_D	0	0	100	0	100	0	100	0	0
R_MAN1PT2	[c]gdp+h+man1p=gdpmann+pi	0	0	100	0	100	0	100	0	0
R_MAN6PI	[c]man6p=f6p	1	-100	100	-100	100	-100	100	0	0
R_MCCCrm__R_MGCHrm	[m]_3mb2coa+atp+co2tot=adp+h+hmgcoa+pi	1	-100	100	-100	100	-100	100	0	0
R_MCD	[c]h2o+h+malcoa=accoa+co2tot	0	0	100	0	100	0	100	0	0
R_MCDm	[m]h2o+h+malcoa=accoa+co2tot	0	0	100	0	100	0	100	0	0
R_MCITS__R_2MCITt__R_EX_2mcit_e	h2o[c]+oaa[c]+ppcoa[c]=_2mcit[b]+coa[c]+h[c]	0	0	100	0	100	0	100	0	0
R_MCOATA	[c]ACP+h+malcoa=coa+malACP	1	-100	100	-100	100	-100	100	0	0
R_MCPST	[c]cyan+mercppyr=h+pyr+tcynt	0	0	100	0	100	0	100	0	0
R_MDH	[c]mal_L+nad=h+nadh+oaa	1	-100	100	-100	100	-100	100	0	0
R_MDHm	[m]mal_L+nad=h+nadh+oaa	1	-100	100	-100	100	-100	100	0	0
R_ME1m	[m]h2o+mal_L+nad=co2tot+nadh+pyr	0	0	100	0	100	0	100	0	0
R_ME2	[c]h2o+mal_L+nadp=co2tot+nadph+pyr	0	0	100	0	100	0	100	0	0
R_ME2m	[m]h2o+mal_L+nadp=co2tot+nadph+pyr	0	0	100	0	100	0	100	0	0
R_MECOALm__R_MECOAS1m	[m]atp+gdp=adp+gtp	1	-100	100	-100	100	-100	100	0	0
R_METAT	[c]atp+h2o+met_L=amet+pi+ppi	0	0	100	0	100	0	100	0	0
R_METS	[c]_5mthf+hcys_L=h+met_L+thf	0	0	100	0	100	0	100	0	0
R_MGSA	[c]dhap=mthgxl+pi	0	0	100	0	100	0	100	0	0
R_MGSA2	[c]g3p=mthgxl+pi	0	0	100	0	100	0	100	0	0
R_MI13456PK	[c]atp+mi13456p=adp+h+minohp	0	0	100	0	100	0	100	0	0
R_MI134P4P__R_MI13PP	[c](2)h2o+mi134p=mi1p_D+(2)pi	0	0	100	0	100	0	100	0	0
R_MI134PP__R_MI34PP__R_MI3PP	[c](3)h2o+mi134p=inost+(3)pi	0	0	100	0	100	0	100	0	0
R_MI145PK__R_MI1345PP	[c]atp+h2o+mi145p=adp+h+mi134p+pi	0	0	100	0	100	0	100	0	0
R_MI145PP	[c]h2o+mi145p=mi14p+pi	0	0	100	0	100	0	100	0	0
R_MI14P4P	[c]h2o+mi14p=mi1p_D+pi	0	0	100	0	100	0	100	0	0
R_MI14PP__R_MI4PP	[c](2)h2o+mi14p=inost+(2)pi	0	0	100	0	100	0	100	0	0
R_MI1PP	[c]h2o+mi1p_D=inost+pi	0	0	100	0	100	0	100	0	0
R_MI1PS	[c]g6p=mi1p_D	0	0	100	0	100	0	100	0	0
R_MLTG1e	[e]h2o+malttr=glc_D+malt	0	0	100	0	100	0	100	0	0
R_MM5ag	[g]h2o+m5masnC=m4masn+man	0	0	100	0	11.1111	0	11.1111	0	0
R_MM5bg	[g]h2o+m5masnB1=m4masn+man	0	0	100	0	11.1111	0	11.1111	0	0
R_MM6B1bg	[g]h2o+m6masnB2=m5masnB1+man	0	0	100	0	11.1111	0	11.1111	0	0
R_MM6B2g__R_MM5cg	[g](2)h2o+m6masnB2=m4masn+(2)man	0	0	100	0	11.1111	0	11.1111	0	0
R_MM6bg	[g]h2o+m6masnC=m5masnC+man	0	0	100	0	11.1111	0	11.1111	0	0
R_MM7Ag__R_MM6ag	[g](2)h2o+m7masnA=m5masnC+(2)man	0	0	100	0	11.1111	0	11.1111	0	0
R_MM7B1g__R_MM6B1ag	[g](2)h2o+m7masnB=m5masnB1+(2)man	0	0	100	0	11.1111	0	11.1111	0	0
R_MM7B2g	[g]h2o+m7masnB=m6masnB2+man	0	0	100	0	11.1111	0	11.1111	0	0
R_MM7Cag	[g]h2o+m7masnA=m6masnC+man	0	0	100	0	11.1111	0	11.1111	0	0
R_MM8Ag	[g]h2o+m8masn=m7masnA+man	0	0	100	0	11.1111	0	11.1111	0	0
R_MM8Ber__R_M7MASNBterg__R_MANter	h2o[r]+m8masn[r]=m7masnB[g]+man[c]	0	0	100	0	11.1111	0	11.1111	0	0
R_MM8Cg__R_MM7Cbg	[g](2)h2o+m8masn=m6masnC+(2)man	0	0	100	0	11.1111	0	11.1111	0	0
R_MMCDm	[m]h2o+h+mmcoa_S=co2tot+ppcoa	0	0	100	0	100	0	100	0	0
R_MMEm	[m]mmcoa_R=mmcoa_S	1	-100	100	-100	100	-100	100	0	0
R_MMMm	[m]mmcoa_R=succoa	1	-100	100	-100	100	-100	100	0	0
R_MMSAD1m	[m]_2mop+coa+h2o+nad=co2tot+nadh+ppcoa	0	0	100	0	100	0	100	0	0
R_MMSAD3m	[m]coa+h2o+msa+nad=accoa+co2tot+nadh	0	0	100	0	100	0	100	0	0
R_MMTSADm	[m]_2mop+coa+nad=h+mmcoa_R+nadh	0	0	100	0	100	0	100	0	0
R_MOGAT	[c]Rtotalcoa+mag_hs=coa+dag_hs+(4)h	0	0	100	0	100	0	100	0	0
R_MTAP__R_MTRI__R_MDRPD__R_DKMPPD	[c]_5mta+o2=_2kmb+ade+for+(2)h	0	0	100	0	100	0	100	0	0
R_MTHFC	[c]h2o+methf=_10fthf+h	1	-100	100	-100	100	-100	100	0	0
R_MTHFCm	[m]h2o+methf=_10fthf+h	1	-100	100	-100	100	-100	100	0	0
R_MTHFD	[c]mlthf+nadp=methf+nadph	1	-100	100	-100	100	-100	100	0	0
R_MTHFD2	[c]mlthf+nad=methf+nadh	1	-100	100	-100	100	-100	100	0	0
R_MTHFD2m	[m]mlthf+nad=methf+nadh	1	-100	100	-100	100	-100	100	0	0
R_MTHFDm	[m]mlthf+nadp=methf+nadph	1	-100	100	-100	100	-100	100	0	0
R_N3Tg__R_CORE2GTg__R_S23T2g__R_G14T2g__R_AG13T1g__R_G14T3g__R_AG13T2g__R_S6T1g__R_G14T4g__R_AG13T3g__R_S6T2g__R_G14T5g__R_S6T3g__R_KSII_CORE2t__R_KSII_CORE2tly__R_SIAASE3ly__R_S6TASE22ly__R_GALASE16ly	Tn_antigen[g]+cmpacna[g]+(4)h2o[l]+(3)paps[g]+(4)uacgam[g]+(5)udpgal[g]=acnam[l]+cmp[g]+(2)gal[l]+(13)h[g]+h[l]+ksii_core2_deg3[l]+(3)pap[g]+so4[l]+(9)udp[g]	0	0	100	0	3.125	0	3.125	0	0
R_NACHEXA10ly	[l](2)h2o+ksi_deg9=acgam+h+ksi_deg11+so4	0	0	100	0	1.42857	0	1.42857	0	0
R_NACHEXA11ly	[l](2)h2o+ksi_deg12=acgam+h+ksi_deg14+so4	0	0	100	0	1.42857	0	1.42857	0	0
R_NACHEXA12ly	[l](2)h2o+ksi_deg15=acgam+h+ksi_deg17+so4	0	0	100	0	1.42857	0	1.42857	0	0
R_NACHEXA13ly	[l](2)h2o+ksi_deg18=acgam+h+ksi_deg20+so4	0	0	100	0	1.42857	0	1.42857	0	0
R_NACHEXA14ly	[l](2)h2o+ksi_deg21=acgam+h+ksi_deg23+so4	0	0	100	0	1.42857	0	1.42857	0	0
R_NACHEXA15ly	[l](2)h2o+ksi_deg24=acgam+h+ksi_deg26+so4	0	0	100	0	1.42857	0	1.42857	0	0
R_NACHEXA16ly	[l](2)h2o+ksi_deg27=acgam+h+ksi_deg29+so4	0	0	100	0	1.42857	0	1.42857	0	0
R_NACHEXA17ly	[l](2)h2o+ksi_deg30=acgam+h+ksi_deg32+so4	0	0	100	0	1.42857	0	1.42857	0	0
R_NACHEXA18ly	[l](2)h2o+ksi_deg33=acgam+h+ksi_deg35+so4	0	0	100	0	1.42857	0	1.42857	0	0
R_NACHEXA19ly	[l](2)h2o+ksi_deg36=acgam+h+ksi_deg38+so4	0	0	100	0	1.42857	0	1.42857	0	0
R_NACHEXA20ly	[l](2)h2o+ksii_core2_deg3=acgam+h+ksii_core2_deg5+so4	0	0	100	0	3.125	0	3.125	0	0
R_NACHEXA21ly	[l](2)h2o+ksii_core2_deg6=acgam+h+ksii_core2_deg8+so4	0	0	100	0	3.125	0	3.125	0	0
R_NACHEXA22ly	[l](3)h2o+ksii_core4_deg3=(2)acgam+h+ksii_core2_deg5+so4	0	0	100	0	2.94118	0	2.94118	0	0
R_NACHEXA9ly	[l](3)h2o+ksi_deg6=(2)acgam+h+ksi_deg8+so4	0	0	100	0	1.42857	0	1.42857	0	0
R_NADN	[c]h2o+nad=adprib+h+ncam	0	0	100	0	100	0	100	0	0
R_NADS2	[c]atp+dnad+gln_L+h2o=amp+glu_L+h+nad+ppi	0	0	100	0	100	0	100	0	0
R_NBAHH_ir	[c]carn+h2o=ala_B+his_L	0	0	100	0	100	0	100	0	0
R_NDP10ex__R_EX_imp_e	h2o[e]+idp[e]=h[e]+imp[b]+pi[e]	0	0	100	0	100	0	100	0	0
R_NDP3ex	[e]gdp+h2o=gmp+h+pi	0	0	100	0	100	0	100	0	0
R_NDP6	[c]dcdp+h2o=dcmp+h+pi	0	0	100	0	100	0	100	0	0
R_NDP7er	[r]h2o+udp=h+pi+ump	0	0	100	0	100	0	100	0	0
R_NDP7ex	[e]h2o+udp=h+pi+ump	0	0	100	0	100	0	100	0	0
R_NDP7g__R_PItg	h2o[g]+udp[g]=h[g]+pi[c]+ump[g]	0	0	100	0	50	0	50	0	0
R_NDP8	[c]dudp+h2o=dump+h+pi	0	0	100	0	100	0	100	0	0
R_NDP8ex	[e]h2o+utp=h+pi+udp	0	0	100	0	100	0	100	0	0
R_NDPK1	[c]atp+gdp=adp+gtp	1	-100	100	-100	100	-100	100	0	0
R_NDPK10__R_DIDPtn__R_NDPK10n__R_DITPtn	adp[n]+atp[c]=adp[c]+atp[n]	1	-100	100	-100	100	-100	100	0	0
R_NDPK1m	[m]atp+gdp=adp+gtp	1	-100	100	-100	100	-100	100	0	0
R_NDPK1n	[n]atp+gdp=adp+gtp	1	-100	100	-100	100	-100	100	0	0
R_NDPK2	[c]atp+udp=adp+utp	1	-100	100	-100	100	-100	100	0	0
R_NDPK2n	[n]atp+udp=adp+utp	1	-100	100	-100	100	-100	100	0	0
R_NDPK3	[c]atp+cdp=adp+ctp	1	-100	100	-100	100	-100	100	0	0
R_NDPK3n	[n]atp+cdp=adp+ctp	1	-100	100	-100	100	-100	100	0	0
R_NDPK4	[c]atp+dtdp=adp+dttp	1	-100	100	-100	100	-100	100	0	0
R_NDPK4m	[m]atp+dtdp=adp+dttp	0	0	100	0	100	0	100	0	0
R_NDPK4n	[n]atp+dtdp=adp+dttp	1	-100	100	-100	100	-100	100	0	0
R_NDPK5	[c]atp+dgdp=adp+dgtp	1	-100	100	-100	100	-100	100	0	0
R_NDPK5m	[m]atp+dgdp=adp+dgtp	0	0	100	0	100	0	100	0	0
R_NDPK5n	[n]atp+dgdp=adp+dgtp	1	-100	100	-100	100	-100	100	0	0
R_NDPK6	[c]atp+dudp=adp+dutp	1	-100	100	-100	100	-100	100	0	0
R_NDPK6m	[m]atp+dudp=adp+dutp	1	-100	100	-100	100	-100	100	0	0
R_NDPK7	[c]atp+dcdp=adp+dctp	1	-100	100	-100	100	-100	100	0	0
R_NDPK7m	[m]atp+dcdp=adp+dctp	0	0	100	0	100	0	100	0	0
R_NDPK7n	[n]atp+dcdp=adp+dctp	1	-100	100	-100	100	-100	100	0	0
R_NDPK8	[c]atp+dadp=adp+datp	1	-100	100	-100	100	-100	100	0	0
R_NDPK8m	[m]atp+dadp=adp+datp	0	0	100	0	100	0	100	0	0
R_NDPK8n	[n]atp+dadp=adp+datp	1	-100	100	-100	100	-100	100	0	0
R_NDPK9	[c]atp+idp=adp+itp	1	-100	100	-100	100	-100	100	0	0
R_NICRNS	[c]atp+nicrns=adp+h+nicrnt	0	0	100	0	100	0	100	0	0
R_NMNATr	[c]atp+h+nmn=nad+ppi	1	-100	100	-100	100	-100	100	0	0
R_NMNS	[c]h+ncam+prpp=nmn+ppi	0	0	100	0	100	0	100	0	0
R_NNATr	[c]atp+h+nicrnt=dnad+ppi	0	0	100	0	100	0	100	0	0
R_NNMT__R_1MNCAMti__R_EX_1mncam_e	amet[c]+atp[c]+h2o[c]+ncam[c]=_1mncam[b]+adp[c]+ahcys[c]+h[c]+pi[c]	0	0	100	0	100	0	100	0	0
R_NORANMT	[c]amet+nrpphr=adrnl+ahcys+h	0	0	100	0	100	0	100	0	0
R_NOS1	[c]arg_L+h+nadph+o2=h2o+nadp+nwharg	0	0	100	0	100	0	100	0	0
R_NOS2	[c]nadph+(2)nwharg+(2)o2=(2)citr_L+(2)h2o+h+nadp+(2)no	0	0	100	0	100	0	100	0	0
R_NP1	[c]h+nac+r1p=nicrns+pi	0	0	100	0	100	0	100	0	0
R_NRPPHRSULT__R_NRPPHRSFt__R_EX_nrpphrsf_e	nrpphr[c]+paps[c]=h[c]+nrpphrsf[b]+pap[c]	0	0	100	0	100	0	100	0	0
R_NT5C	[c]h2o+nicrnt=nicrns+pi	0	0	100	0	100	0	100	0	0
R_NTD1	[c]dump+h2o=duri+pi	0	0	100	0	100	0	100	0	0
R_NTD10	[c]h2o+xmp=pi+xtsn	0	0	100	0	100	0	100	0	0
R_NTD11	[c]h2o+imp=ins+pi	0	0	100	0	100	0	100	0	0
R_NTD1m	[m]dump+h2o=duri+pi	0	0	100	0	100	0	100	0	0
R_NTD2	[c]h2o+ump=pi+uri	0	0	100	0	100	0	100	0	0
R_NTD2e	[e]h2o+ump=pi+uri	0	0	100	0	100	0	100	0	0
R_NTD3	[c]dcmp+h2o=dcyt+pi	0	0	100	0	100	0	100	0	0
R_NTD4	[c]cmp+h2o=cytd+pi	0	0	100	0	100	0	100	0	0
R_NTD4e	[e]cmp+h2o=cytd+pi	0	0	100	0	100	0	100	0	0
R_NTD5	[c]dtmp+h2o=pi+thymd	0	0	100	0	100	0	100	0	0
R_NTD5m	[m]dtmp+h2o=pi+thymd	0	0	100	0	100	0	100	0	0
R_NTD6	[c]damp+h2o=dad_2+pi	0	0	100	0	100	0	100	0	0
R_NTD7	[c]amp+h2o=adn+pi	0	0	100	0	100	0	100	0	0
R_NTD7e	[e]amp+h2o=adn+pi	0	0	100	0	100	0	100	0	0
R_NTD8	[c]dgmp+h2o=dgsn+pi	0	0	100	0	100	0	100	0	0
R_NTD9	[c]gmp+h2o=gsn+pi	0	0	100	0	100	0	100	0	0
R_NTD9e	[e]gmp+h2o=gsn+pi	0	0	100	0	100	0	100	0	0
R_O16G1e	[e]glygn4+h2o=glc_D+glygn5	0	0	100	0	100	0	100	0	0
R_O16G2e	[e]h2o+strch2=glc_D+malt	0	0	100	0	100	0	100	0	0
R_OBDHc	[c]_2obut+coa+h2o+nad=co2tot+nadh+ppcoa	0	0	100	0	100	0	100	0	0
R_OCBTm	[m]cbp+orn=citr_L+h+pi	0	0	100	0	100	0	100	0	0
R_OCOAT1m	[m]acac+succoa=aacoa+succ	0	0	100	0	100	0	100	0	0
R_OIVD1m	[m]_4mop+coa+h2o+nad=co2tot+ivcoa+nadh	0	0	100	0	100	0	100	0	0
R_OIVD2m	[m]_3mob+coa+h2o+nad=co2tot+ibcoa+nadh	0	0	100	0	100	0	100	0	0
R_OIVD3m	[m]_3mop+coa+h2o+nad=_2mbcoa+co2tot+nadh	0	0	100	0	100	0	100	0	0
R_OPAHir	[c]_5oxpro+atp+(2)h2o=adp+glu_L+h+pi	0	0	100	0	100	0	100	0	0
R_ORETNF	[c]o2+(2)retn=(4)h+(2)oretn	0	0	100	0	100	0	100	0	0
R_ORETNF2	[c](2)_13_cis_retn+o2=(2)_13_cis_oretn+(4)h	0	0	100	0	100	0	100	0	0
R_ORNDC	[c]h2o+h+orn=co2tot+ptrc	0	0	100	0	100	0	100	0	0
R_ORNTArm	[m]akg+orn=glu5sa+glu_L	1	-100	100	-100	100	-100	100	0	0
R_ORPT__R_OMPDC	[c]h2o+h+orot+prpp=co2tot+ppi+ump	0	0	100	0	100	0	100	0	0
R_P45011A1m__R_4MPTNLtm__R_4MPTNLte__R_EX_4mptnl_e__R_PRGNLONEtm	chsterol[m]+h[m]+nadph[m]+(2)o2[m]=_4mptnl[b]+(2)h2o[m]+nadp[m]+prgnlone[c]	0	0	100	0	12.5	0	12.5	0	0
R_P45011B11m__R_CRTSTRNtm__R_CRTSTRNt__R_EX_crtstrn_e	_11docrtstrn[m]+h[m]+nadph[m]+o2[m]=crtstrn[b]+h2o[m]+nadp[m]	0	0	100	0	11.1111	0	11.1111	0	0
R_P45011B21m__R_ALDSTRNtm__R_ALDSTRNte__R_EX_aldstrn_e	_11docrtstrn[m]+h[m]+nadph[m]+(2)o2[m]=aldstrn[b]+(2)h2o[m]+nadp[m]	0	0	100	0	11.1111	0	11.1111	0	0
R_P45017A1r	[r]h+nadph+o2+prgnlone=_17ahprgnlone+h2o+nadp	0	0	100	0	10.5263	0	10.5263	0	0
R_P45017A2r	[r]_17ahprgnlone+h+nadph+(0.5)o2=acald+dhea+h2o+nadp	0	0	100	0	10.5263	0	10.5263	0	0
R_P45017A3r	[r]h+nadph+o2+prgstrn=_17ahprgstrn+h2o+nadp	0	0	100	0	10.5263	0	10.5263	0	0
R_P45017A4r	[r]_17ahprgstrn+h+nadph+(0.5)o2=acald+andrstndn+h2o+nadp	0	0	100	0	10.5263	0	10.5263	0	0
R_P45019A1r	[r]andrstndn+nadph+(2)o2=estrone+for+(2)h2o+nadp	0	0	100	0	50	0	50	0	0
R_P45019A2r	[r]nadph+(2)o2+tststerone=estradiol+for+(2)h2o+nadp	0	0	100	0	50	0	50	0	0
R_P4501B1r__R_HESTRATRIOLtr__R_HESTRATRIOLte__R_EX_hestratriol_e	estradiol[r]+h[r]+nadph[r]+o2[r]=h2o[r]+hestratriol[b]+nadp[r]	0	0	100	0	100	0	100	0	0
R_P45021A1r__R_11DOCRTSTRNtr__R_11DOCRTSTRNtm	h[r]+nadph[r]+o2[r]+prgstrn[r]=_11docrtstrn[m]+h2o[r]+nadp[r]	0	0	100	0	11.1111	0	11.1111	0	0
R_P45021A2r__R_11DOCRTSLtr__R_11DOCRTSLtm__R_P45011B12m__R_CRTSLtm__R_CRTSLt__R_EX_crtsl_e	_17ahprgstrn[r]+h[m]+h[r]+nadph[m]+nadph[r]+o2[m]+o2[r]=crtsl[b]+h2o[m]+h2o[r]+nadp[m]+nadp[r]	0	0	100	0	10	0	10	0	0
R_P45027A12m	[m]nadp+xoltetrol=h+nadph+thcholst	0	0	100	0	100	0	100	0	0
R_P45027A13m	[m]nadph+o2+thcholst=h2o+nadp+thcholstoic	0	0	100	0	100	0	100	0	0
R_P45027A14m	[m]h+nadph+o2+xol7ah2=h2o+nadp+xol7ah3	0	0	100	0	12.5	0	12.5	0	0
R_P45027A15m	[m]h+nadph+o2+xol7ah3=(2)h2o+nadp+xol7ah2al	0	0	100	0	100	0	100	0	0
R_P45027A16m	[m]nadph+o2+xol7ah2al=dhcholestanate+h2o+nadp	0	0	100	0	100	0	100	0	0
R_P45027A1m	[m]chsterol+h+nadph+o2=h2o+nadp+xol27oh	0	0	100	0	12.5	0	12.5	0	0
R_P4502C92__R_CARVEOLte__R_EX_carveol_e	h[c]+limnen[c]+nadph[c]+o2[c]=carveol[b]+h2o[c]+nadp[c]	0	0	100	0	100	0	100	0	0
R_P4502C93__R_PERILLYLte__R_EX_perillyl_e	h[c]+limnen[c]+nadph[c]+o2[c]=h2o[c]+nadp[c]+perillyl[b]	0	0	100	0	100	0	100	0	0
R_P4502E1__R_24NPHte__R_EX_24nph_e	_4nph[c]+h[c]+nadph[c]+o2[c]=_24nph[b]+h2o[c]+nadp[c]	0	0	100	0	100	0	100	0	0
R_P4503A7r__R_6HTSTSTERONEtr__R_6HTSTSTERONEte__R_EX_6htststerone_e	h[r]+nadph[r]+o2[r]+tststerone[r]=_6htststerone[b]+h2o[r]+nadp[r]	0	0	100	0	100	0	100	0	0
R_P45046A1r__R_P45039A1r__R_XOLTRI24tc__R_XOLTRI24te__R_EX_xoltri24_e	chsterol[r]+(2)h[r]+(2)nadph[r]+(2)o2[r]=(2)h2o[r]+(2)nadp[r]+xoltri24[b]	0	0	100	0	10	0	10	0	0
R_P4507A1r	[r]chsterol+h+nadph+o2=_20ahchsterol+h2o+nadp	0	0	100	0	11.1111	0	11.1111	0	0
R_P4507B11r__R_XOLTRI25tc__R_XOLTRI25te__R_EX_xoltri25_e	h[r]+nadph[r]+o2[r]+xol25oh[r]=h2o[r]+nadp[r]+xoltri25[b]	0	0	100	0	11.1111	0	11.1111	0	0
R_P4507B12r__R_XOLTRI27tc__R_XOLTRI27te__R_EX_xoltri27_e	h[r]+nadph[r]+o2[r]+xol27oh[r]=h2o[r]+nadp[r]+xoltri27[b]	0	0	100	0	11.1111	0	11.1111	0	0
R_P4508B11r	[r]h+nadph+o2+xol7aone=h2o+nadp+xoldiolone	0	0	100	0	11.1111	0	11.1111	0	0
R_P4508B13r	[r]h+nadh+o2+xol7aone=h2o+nad+xoldiolone	0	0	100	0	11.1111	0	11.1111	0	0
R_P450LTB4r	[r]leuktrB4woh+nadph+(1.5)o2=(2)h2o+leuktrB4wcooh+nadp	0	0	100	0	66.6667	0	66.6667	0	0
R_P450SCC1m__R_RE1796M	[m]chsterol+nad+nadph+o2=h2o+nadh+nadp+xol7aone	0	0	100	0	12.5	0	12.5	0	0
R_P5CDm	[m]_1pyr5c+(2)h2o+nad=glu_L+h+nadh	0	0	100	0	100	0	100	0	0
R_P5CRm	[m]_1pyr5c+(2)h+nadph=nadp+pro_L	0	0	100	0	100	0	100	0	0
R_PACCOAL__R_PHACCOAGLNAC__R_PHEACGLNt__R_EX_pheacgln_e	atp[c]+gln_L[c]+pac[c]=amp[c]+pheacgln[b]+ppi[c]	0	0	100	0	100	0	100	0	0
R_PAFH	[c]h2o+paf_hs=ac+ak2lgchol_hs+h	0	0	100	0	100	0	100	0	0
R_PAFHe	[e]h2o+paf_hs=ac+ak2lgchol_hs+h	0	0	100	0	100	0	100	0	0
R_PAFS	[c]accoa+ak2lgchol_hs=coa+paf_hs	0	0	100	0	100	0	100	0	0
R_PAN4PP	[c]h2o+pan4p=pi+ptth	0	0	100	0	100	0	100	0	0
R_PCHOLP_hs	[c]h2o+pchol_hs=chol+h+pa_hs	0	0	100	0	100	0	100	0	0
R_PCHOLPm_hs__R_CYTDtm__R_CYTDK2m__R_CYTK1m__R_NDPK3m__R_CDSm__R_CDPDAGtm	(3)atp[m]+cytd[c]+h2o[m]+pchol_hs[m]=(3)adp[m]+cdpdag_hs[c]+chol[m]+h[m]+ppi[m]	0	0	100	0	66.6667	0	66.6667	0	0
R_PCHOLPr_hs__R_CHOLtr__R_PA_HSter	h2o[r]+pchol_hs[r]=chol[c]+h[r]+pa_hs[c]	0	0	100	0	100	0	100	0	0
R_PCLAD__R_r0645__R_AMCOXO	[c]cmusa+(3)h2o+nad+nadph=_2oxoadp+co2tot+nadh+nadp+nh4	0	0	100	0	100	0	100	0	0
R_PCm	[m]atp+co2tot+pyr=adp+h2o+h+oaa+pi	0	0	100	0	100	0	100	0	0
R_PDE1	[c]camp+h2o=amp+h	0	0	100	0	100	0	100	0	0
R_PDE4	[c]_35cgmp+h2o=gmp+h	0	0	100	0	100	0	100	0	0
R_PDHm	[m]coa+h2o+nad+pyr=accoa+co2tot+nadh	0	0	100	0	100	0	100	0	0
R_PDX5PO	[c]o2+pdx5p=h2o2+pydx5p	0	0	100	0	100	0	100	0	0
R_PDXPP	[c]h2o+pdx5p=pi+pydxn	0	0	100	0	100	0	100	0	0
R_PEPCK	[c]gtp+h2o+oaa=co2tot+gdp+pep	0	0	100	0	100	0	100	0	0
R_PEPCKm	[m]gtp+h2o+oaa=co2tot+gdp+pep	0	0	100	0	100	0	100	0	0
R_PETHCT__R_CEPTE	[c]ctp+dag_hs+ethamp=cmp+pe_hs+ppi	0	0	100	0	100	0	100	0	0
R_PETOHMm_hs	[m](3)amet+pe_hs=(3)ahcys+(3)h+pchol_hs	0	0	100	0	66.6667	0	66.6667	0	0
R_PETOHMr_hs	[r](3)amet+pe_hs=(3)ahcys+(3)h+pchol_hs	0	0	100	0	100	0	100	0	0
R_PFK	[c]atp+f6p=adp+fdp+h	0	0	100	0	100	0	100	0	0
R_PFK26__R_FBP26	[c]atp+h2o=adp+h+pi	0	0	100	0	100	0	100	0	0
R_PGCD__R_PSERT__R_PSP_L	[c]_3pg+glu_L+h2o+nad=akg+h+nadh+pi+ser_L	0	0	100	0	100	0	100	0	0
R_PGDI	[c]prostgh2=prostgd2	1	-100	100	-100	100	-100	100	0	0
R_PGI	[c]g6p=f6p	1	-100	100	-100	100	-100	100	0	0
R_PGISr__R_PROSTGI2tr	prostgh2[r]=prostgi2[c]	1	-100	100	-100	50	-100	50	0	0
R_PGK	[c]_3pg+atp=_13dpg+adp	1	-100	100	-100	100	-100	100	0	0
R_PGLer__R_GNDer	[r]_6pgl+(2)h2o+nadp=co2tot+h+nadph+ru5p_D	0	0	100	0	100	0	100	0	0
R_PGM	[c]_2pg=_3pg	1	-100	100	-100	100	-100	100	0	0
R_PGMT	[c]g1p=g6p	1	-100	100	-100	100	-100	100	0	0
R_PGPPT__R_PGPP_hs	[c]cdpdag_hs+glyc3p+h2o=cmp+h+pglyc_hs+pi	0	0	100	0	100	0	100	0	0
R_PGS	[c]arachd+h+nadph+(2)o2=h2o+nadp+prostgh2	0	0	100	0	100	0	100	0	0
R_PGSr	[r]arachd+h+nadph+(2)o2=h2o+nadp+prostgh2	0	0	100	0	50	0	50	0	0
R_PHCDm	[m]_1p3h5c+(2)h2o+nad=e4hglu+h+nadh	0	0	100	0	100	0	100	0	0
R_PHETHPTOX2	[c]o2+phe_L+thbpt=thbpt4acam+tyr_L	0	0	100	0	100	0	100	0	0
R_PHYCBOXL__R_PEAMNO	[c](2)h2o+h+o2+phe_L=co2tot+h2o2+nh4+pacald	0	0	100	0	100	0	100	0	0
R_PHYHx	[x]akg+h2o+o2+phytcoa=co2tot+phyt2ohcoa+succ	0	0	100	0	58.3333	0	58.3333	0	0
R_PI345P3P	[c]h2o+(5)h+pail345p_hs=pail45p_hs+pi	0	0	100	0	100	0	100	0	0
R_PI345P3Pn	[n]h2o+(5)h+pail345p_hs=pail45p_hs+pi	0	0	100	0	100	0	100	0	0
R_PI345P5P	[c]h2o+pail345p_hs=pail34p_hs+pi	0	0	100	0	100	0	100	0	0
R_PI345P5Pn	[n]h2o+pail345p_hs=pail34p_hs+pi	0	0	100	0	100	0	100	0	0
R_PI34P3Pn	[n]h2o+pail34p_hs=pail4p_hs+pi	0	0	100	0	100	0	100	0	0
R_PI34P4Pn	[n]h2o+pail34p_hs=pail3p_hs+pi	0	0	100	0	100	0	100	0	0
R_PI34P5K	[c]atp+pail34p_hs=adp+h+pail345p_hs	0	0	100	0	100	0	100	0	0
R_PI34P5Kn	[n]atp+pail34p_hs=adp+h+pail345p_hs	0	0	100	0	100	0	100	0	0
R_PI3P3Pn	[n]h2o+pail3p_hs=pail_hs+pi	0	0	100	0	100	0	100	0	0
R_PI3P4K	[c]atp+pail3p_hs=adp+h+pail34p_hs	0	0	100	0	100	0	100	0	0
R_PI3P4Kn	[n]atp+pail3p_hs=adp+h+pail34p_hs	0	0	100	0	100	0	100	0	0
R_PI3P5K	[c]atp+pail3p_hs=adp+h+pail35p_hs	0	0	100	0	100	0	100	0	0
R_PI45P3K	[c]atp+pail45p_hs=adp+(6)h+pail345p_hs	0	0	100	0	100	0	100	0	0
R_PI45P3Kn	[n]atp+pail45p_hs=adp+(6)h+pail345p_hs	0	0	100	0	100	0	100	0	0
R_PI45P4P	[c]h2o+pail45p_hs=(5)h+pail5p_hs+pi	0	0	100	0	100	0	100	0	0
R_PI45P5P	[c]h2o+pail45p_hs=(5)h+pail4p_hs+pi	0	0	100	0	100	0	100	0	0
R_PI45P5Pn	[n]h2o+pail45p_hs=(5)h+pail4p_hs+pi	0	0	100	0	100	0	100	0	0
R_PI45PLC	[c]h2o+pail45p_hs=dag_hs+(6)h+mi145p	0	0	100	0	100	0	100	0	0
R_PI4P3K	[c]atp+pail4p_hs=adp+h+pail34p_hs	0	0	100	0	100	0	100	0	0
R_PI4P3Kn	[n]atp+pail4p_hs=adp+h+pail34p_hs	0	0	100	0	100	0	100	0	0
R_PI4P5K	[c]atp+(4)h+pail4p_hs=adp+pail45p_hs	0	0	100	0	100	0	100	0	0
R_PI4P5Kn	[n]atp+(4)h+pail4p_hs=adp+pail45p_hs	0	0	100	0	100	0	100	0	0
R_PI4PLC	[c]h2o+pail4p_hs=dag_hs+h+mi14p	0	0	100	0	100	0	100	0	0
R_PI4PLCn__R_MI14Ptn	h2o[n]+pail4p_hs[n]=dag_hs[n]+h[n]+mi14p[c]	0	0	100	0	100	0	100	0	0
R_PI4PP	[c]h2o+pail4p_hs=pail_hs+pi	0	0	100	0	100	0	100	0	0
R_PI5P3K	[c]atp+pail5p_hs=adp+h+pail35p_hs	0	0	100	0	100	0	100	0	0
R_PI5P4K	[c]atp+(4)h+pail5p_hs=adp+pail45p_hs	0	0	100	0	100	0	100	0	0
R_PI5P4Kn	[n]atp+(4)h+pail5p_hs=adp+pail45p_hs	0	0	100	0	100	0	100	0	0
R_PIACGT__R_ACGPID__R_GPIAT__R_GACPAILter__R_GPIMTer_U	dolmanp_U[r]+h2o[c]+pail_hs[c]+pmtcoa[c]+uacgam[c]=ac[c]+coa[c]+dolp_U[r]+h[c]+(2)h[r]+mgacpail_hs[r]+udp[c]	0	0	100	0	33.3333	0	33.3333	0	0
R_PIK3	[c]atp+pail_hs=adp+h+pail3p_hs	0	0	100	0	100	0	100	0	0
R_PIK3n	[n]atp+pail_hs=adp+h+pail3p_hs	0	0	100	0	100	0	100	0	0
R_PIK4	[c]atp+pail_hs=adp+h+pail4p_hs	0	0	100	0	100	0	100	0	0
R_PIK4n	[n]atp+pail_hs=adp+h+pail4p_hs	0	0	100	0	100	0	100	0	0
R_PIK5	[c]atp+pail_hs=adp+h+pail5p_hs	0	0	100	0	100	0	100	0	0
R_PIK5n	[n]atp+pail_hs=adp+h+pail5p_hs	0	0	100	0	100	0	100	0	0
R_PIPLC	[c]h2o+pail_hs=dag_hs+h+mi1p_D	0	0	100	0	100	0	100	0	0
R_PIPLCn__R_MI1P_Dtn	h2o[n]+pail_hs[n]=dag_hs[n]+h[n]+mi1p_D[c]	0	0	100	0	100	0	100	0	0
R_PLA2_2	[c]h2o+pchol_hs=Rtotal+h+lpchol_hs	0	0	100	0	100	0	100	0	0
R_PLA2_2e	[e]h2o+pchol_hs=Rtotal+h+lpchol_hs	0	0	100	0	100	0	100	0	0
R_PMANM	[c]man6p=man1p	0	0	100	0	100	0	100	0	0
R_PMI1346PH	[c]h2o+minohp=mi13456p+pi	0	0	100	0	100	0	100	0	0
R_PNP__R_RNMK	[c]atp+ncam+r1p=adp+nmn+pi	0	0	100	0	100	0	100	0	0
R_PNTEH__R_r0539	[c]h2o+o2+ptth=h+hyptaur+pnto_R	0	0	100	0	100	0	100	0	0
R_PNTK	[c]atp+pnto_R=_4ppan+adp+h	0	0	100	0	100	0	100	0	0
R_PPA	[c]h2o+ppi=h+(2)pi	0	0	100	0	100	0	100	0	0
R_PPAer	[r]h2o+ppi=h+(2)pi	0	0	100	0	100	0	100	0	0
R_PPAm	[m]h2o+ppi=h+(2)pi	0	0	100	0	100	0	100	0	0
R_PPAn	[n]h2o+ppi=h+(2)pi	0	0	100	0	100	0	100	0	0
R_PPAP	[c]h2o+pa_hs=dag_hs+pi	0	0	100	0	100	0	100	0	0
R_PPCDC	[c]_4ppcys+h2o+h=co2tot+pan4p	0	0	100	0	100	0	100	0	0
R_PPCOACm	[m]atp+co2tot+ppcoa=adp+h2o+h+mmcoa_S+pi	0	0	100	0	100	0	100	0	0
R_PPCOAOm	[m]fadenz+ppcoa=fadh2enz+prpncoa	0	0	100	0	100	0	100	0	0
R_PPM	[c]r1p=r5p	1	-100	100	-100	100	-100	100	0	0
R_PPNCL3	[c]_4ppan+atp+cys_L=_4ppcys+amp+h+ppi	0	0	100	0	100	0	100	0	0
R_PRDX	[c]h2o2+meoh=fald+(2)h2o	0	0	100	0	100	0	100	0	0
R_PRGNLONESULT__R_RE1135C	[c]h2o+paps=(2)h+pap+so4	0	0	100	0	100	0	100	0	0
R_PRO1xm	[m]nad+pro_L=_1pyr5c+(2)h+nadh	0	0	100	0	100	0	100	0	0
R_PROD2	[c]fad+pro_L=_1pyr5c+fadh2+h	0	0	100	0	100	0	100	0	0
R_PROD2m	[m]fadenz+pro_L=_1pyr5c+fadh2enz+h	0	0	100	0	100	0	100	0	0
R_PRPNCOAHYDm__R_r0596__R_r0365	[m](2)h2o+nad+prpncoa=coa+(2)h+msa+nadh	0	0	100	0	100	0	100	0	0
R_PRPPS	[c]atp+r5p=amp+h+prpp	0	0	100	0	100	0	100	0	0
R_PSSA1_hs	[c]pchol_hs+ser_L=chol+ps_hs	1	-100	100	-100	100	-100	100	0	0
R_PSSA2_hs	[c]pe_hs+ser_L=etha+ps_hs	1	-100	100	-100	100	-100	100	0	0
R_PTE3x	[x]h2o+pristcoa=coa+h+prist	0	0	100	0	100	0	100	0	0
R_PTE4x__R_FAOXC16BRx	[x]atp+h2o=amp+h+ppi	0	0	100	0	100	0	100	0	0
R_PTPAT	[c]atp+h+pan4p=dpcoa+ppi	0	0	100	0	100	0	100	0	0
R_PTRCOX1	[c]h2o+o2+ptrc=_4abutn+h2o2+nh4	0	0	100	0	100	0	100	0	0
R_PUNP1	[c]adn+pi=ade+r1p	1	-100	100	-100	100	-100	100	0	0
R_PUNP2	[c]dad_2+pi=_2dr1p+ade	1	-100	100	-100	100	-100	100	0	0
R_PUNP3	[c]gsn+pi=gua+r1p	1	-100	100	-100	100	-100	100	0	0
R_PUNP4	[c]dgsn+pi=_2dr1p+gua	1	-100	100	-100	100	-100	100	0	0
R_PUNP5	[c]ins+pi=hxan+r1p	1	-100	100	-100	100	-100	100	0	0
R_PUNP6	[c]din+pi=_2dr1p+hxan	1	-100	100	-100	100	-100	100	0	0
R_PUNP7	[c]pi+xtsn=r1p+xan	1	-100	100	-100	100	-100	100	0	0
R_PYAM5POr	[c]h2o+o2+pyam5p=h2o2+nh4+pydx5p	0	0	100	0	100	0	100	0	0
R_PYDAMK	[c]atp+pydam=adp+h+pyam5p	0	0	100	0	100	0	100	0	0
R_PYDXDH__R_4PYRDX__R_EX_4pyrdx_e	atp[c]+(2)h2o[c]+o2[c]+pydx[c]=_4pyrdx[b]+adp[c]+h2o2[c]+h[c]+pi[c]	0	0	100	0	100	0	100	0	0
R_PYDXK	[c]atp+pydx=adp+h+pydx5p	0	0	100	0	100	0	100	0	0
R_PYDXNK	[c]atp+pydxn=adp+h+pdx5p	0	0	100	0	100	0	100	0	0
R_PYDXPP	[c]h2o+pydx5p=pi+pydx	0	0	100	0	100	0	100	0	0
R_PYK	[c]adp+h+pep=atp+pyr	0	0	100	0	100	0	100	0	0
R_PYNP2r	[c]pi+uri=r1p+ura	1	-100	100	-100	100	-100	100	0	0
R_QUILSYN__R_NNDPR	[c]cmusa+h+prpp=co2tot+nicrnt+ppi	0	0	100	0	100	0	100	0	0
R_RADH	[c]h2o+nad+retinal=(2)h+nadh+retn	0	0	100	0	100	0	100	0	0
R_RADH2	[c]h2o+nadp+retinal=(2)h+nadph+retn	0	0	100	0	100	0	100	0	0
R_RADH3	[c]h2o+nad+retinal_cis_13=_13_cis_retn+(2)h+nadh	0	0	100	0	100	0	100	0	0
R_RADH4	[c]h2o+nadp+retinal_cis_13=_13_cis_retn+(2)h+nadph	0	0	100	0	100	0	100	0	0
R_RAHY__R_HRETNtn__R_DM_hretn_n_	h[c]+nadph[c]+o2[c]+retn[c]=h2o[c]+hretn[b]+nadp[c]	0	0	100	0	100	0	100	0	0
R_RAI1	[c]retinal=retinal_11_cis	1	-100	100	-100	100	-100	100	0	0
R_RAI2	[c]retinal=retinal_cis_9	1	-100	100	-100	100	-100	100	0	0
R_RAI3	[c]retn=_13_cis_retn	1	-100	100	-100	100	-100	100	0	0
R_RAI4	[c]oretn=_13_cis_oretn	1	-100	100	-100	100	-100	100	0	0
R_RBFK	[c]atp+ribflv=adp+fmn+h	0	0	100	0	100	0	100	0	0
R_RBK	[c]atp+rib_D=adp+h+r5p	0	0	100	0	100	0	100	0	0
R_RDH1	[c]nad+retinol=h+nadh+retinal	1	-100	100	-100	100	-100	100	0	0
R_RDH1a	[c]nadp+retinol=h+nadph+retinal	0	0	100	0	100	0	100	0	0
R_RDH2	[c]nad+retinol_9_cis=h+nadh+retinal_cis_9	1	-100	100	-100	100	-100	100	0	0
R_RDH2a	[c]nadp+retinol_9_cis=h+nadph+retinal_cis_9	0	0	100	0	100	0	100	0	0
R_RDH3	[c]nad+retinol_cis_11=h+nadh+retinal_11_cis	1	-100	100	-100	100	-100	100	0	0
R_RDH3a	[c]nadp+retinol_cis_11=h+nadph+retinal_11_cis	0	0	100	0	100	0	100	0	0
R_RETFA	[c]Rtotalcoa+retinol=coa+(4)h+retfa	0	0	100	0	100	0	100	0	0
R_RETH	[c]h2o+retfa=Rtotal+h+retinol	0	0	100	0	100	0	100	0	0
R_RETH1	[c]_9_cis_retfa+h2o=Rtotal+h+retinol_9_cis	0	0	100	0	100	0	100	0	0
R_RETH1e__R_EX_retinol_9_cis_e	_9_cis_retfa[e]+h2o[e]=Rtotal[e]+h[e]+retinol_9_cis[b]	0	0	100	0	100	0	100	0	0
R_RETH2	[c]_11_cis_retfa+h2o=Rtotal+h+retinol_cis_11	0	0	100	0	100	0	100	0	0
R_RETH2e__R_EX_retinol_cis_11_e	_11_cis_retfa[e]+h2o[e]=Rtotal[e]+h[e]+retinol_cis_11[b]	0	0	100	0	100	0	100	0	0
R_RETHe	[e]h2o+retfa=Rtotal+h+retinol	0	0	100	0	100	0	100	0	0
R_RETI1	[c]retinol=retinol_cis_11	1	-100	100	-100	100	-100	100	0	0
R_RETI2	[c]retinol=retinol_9_cis	1	-100	100	-100	100	-100	100	0	0
R_RETI3__R_RDH4	[c]nad+retinol=h+nadh+retinal_cis_13	0	0	100	0	100	0	100	0	0
R_RNDR1	[c]adp+trdrd=dadp+h2o+trdox	0	0	100	0	100	0	100	0	0
R_RNDR2	[c]gdp+trdrd=dgdp+h2o+trdox	0	0	100	0	100	0	100	0	0
R_RNDR3	[c]cdp+trdrd=dcdp+h2o+trdox	0	0	100	0	100	0	100	0	0
R_RNDR4	[c]trdrd+udp=dudp+h2o+trdox	0	0	100	0	100	0	100	0	0
R_RPE	[c]ru5p_D=xu5p_D	1	-100	100	-100	100	-100	100	0	0
R_RPI	[c]r5p=ru5p_D	1	-100	100	-100	100	-100	100	0	0
R_RTOTALCRNCPT1__R_RTOTALCRNt__R_RTOTALCRNCPT2__R_ARTPLM3m	Rtotalcoa[c]+coa[m]+crn[c]=coa[c]+crn[m]+(4)h[c]+pmtcoa[m]	0	0	100	0	100	0	100	0	0
R_S23T3g__R_AG13T4g__R_G14T6g__R_AG13T5g__R_S6T4g__R_G14T7g__R_AG13T6g__R_S6T5g__R_G14T8g__R_AG13T7g__R_S6T6g__R_G14T9g__R_AG13T8g__R_S6T7g__R_G14T10g__R_AG13T9g__R_S6T8g__R_G14T11g__R_AG13T10g__R_S6T9g__R_G14T12g__R_AG13T11g__R_S6T10g__R_G14T13g__R_AG13T12g__R_S6T11g__R_G14T14g__R_AG13T13g__R_S6T12g__R_G14T15g__R_AG13T14g__R_S6T13g__R_G14T16g__R_AG13T15g__R_S6T14g__R_G14T17g__R_S6T15g__R_KSIt__R…	cmpacna[g]+(7)h2o[l]+l2fn2m2masn[g]+(12)paps[g]+(12)uacgam[g]+(12)udpgal[g]=Asn_X_Ser_Thr[l]+acgam[l]+acnam[l]+cmp[g]+fuc_L[l]+(2)gal[l]+(37)h[g]+h[l]+ksi_deg6[l]+(12)pap[g]+so4[l]+(24)udp[g]	0	0	100	0	1.42857	0	1.42857	0	0
R_S26Tg__R_S2L2FN2M2MASNt	(2)cmpacna[g]+l2fn2m2masn[g]=(2)cmp[g]+(2)h[g]+s2l2fn2m2masn[e]	0	0	100	0	9.09091	0	9.09091	0	0
R_S6TASE11ly__R_NACHEX10ly	[l](3)h2o+ksi_deg6=(2)acgam+h+ksi_deg8+so4	0	0	100	0	1.42857	0	1.42857	0	0
R_S6TASE12ly__R_NACHEX11ly	[l](2)h2o+ksi_deg9=acgam+h+ksi_deg11+so4	0	0	100	0	1.42857	0	1.42857	0	0
R_S6TASE13ly__R_NACHEX12ly	[l](2)h2o+ksi_deg12=acgam+h+ksi_deg14+so4	0	0	100	0	1.42857	0	1.42857	0	0
R_S6TASE14ly__R_NACHEX13ly	[l](2)h2o+ksi_deg15=acgam+h+ksi_deg17+so4	0	0	100	0	1.42857	0	1.42857	0	0
R_S6TASE15ly__R_NACHEX14ly	[l](2)h2o+ksi_deg18=acgam+h+ksi_deg20+so4	0	0	100	0	1.42857	0	1.42857	0	0
R_S6TASE16ly__R_NACHEX15ly	[l](2)h2o+ksi_deg21=acgam+h+ksi_deg23+so4	0	0	100	0	1.42857	0	1.42857	0	0
R_S6TASE17ly__R_NACHEX16ly	[l](2)h2o+ksi_deg24=acgam+h+ksi_deg26+so4	0	0	100	0	1.42857	0	1.42857	0	0
R_S6TASE18ly__R_NACHEX17ly	[l](2)h2o+ksi_deg27=acgam+h+ksi_deg29+so4	0	0	100	0	1.42857	0	1.42857	0	0
R_S6TASE19ly__R_NACHEX18ly	[l](2)h2o+ksi_deg30=acgam+h+ksi_deg32+so4	0	0	100	0	1.42857	0	1.42857	0	0
R_S6TASE20ly__R_NACHEX19ly	[l](2)h2o+ksi_deg33=acgam+h+ksi_deg35+so4	0	0	100	0	1.42857	0	1.42857	0	0
R_S6TASE21ly__R_NACHEX20ly	[l](2)h2o+ksi_deg36=acgam+h+ksi_deg38+so4	0	0	100	0	1.42857	0	1.42857	0	0
R_S6TASE23ly__R_NACHEX23ly	[l](2)h2o+ksii_core2_deg3=acgam+h+ksii_core2_deg5+so4	0	0	100	0	3.125	0	3.125	0	0
R_S6TASE24ly__R_NACHEX24ly	[l](2)h2o+ksii_core2_deg6=acgam+h+ksii_core2_deg8+so4	0	0	100	0	3.125	0	3.125	0	0
R_S6TASE26ly__R_NACHEX26ly	[l](3)h2o+ksii_core4_deg3=(2)acgam+h+ksii_core2_deg5+so4	0	0	100	0	2.94118	0	2.94118	0	0
R_SACCD3m	[m]akg+h+lys_L+nadph=h2o+nadp+saccrp_L	0	0	100	0	100	0	100	0	0
R_SACCD4m	[m]h2o+nadp+saccrp_L=L2aadp6sa+glu_L+h+nadph	0	0	100	0	100	0	100	0	0
R_SADT	[c]atp+h+so4=aps+ppi	0	0	100	0	100	0	100	0	0
R_SALMCOM2__R_MEPIVESSte__R_EX_mepi_e	adrnl[c]+amet[c]+atp[c]+h2o[c]=adp[c]+ahcys[c]+(2)h[c]+mepi[b]+pi[c]	0	0	100	0	100	0	100	0	0
R_SAMHISTA__R_MHISOR__R_MACOXO__R_3MLDAt__R_EX_3mlda_e	amet[c]+(2)h2o[c]+hista[c]+nad[c]+o2[c]=_3mlda[b]+ahcys[c]+h2o2[c]+(3)h[c]+nadh[c]+nh4[c]	0	0	100	0	100	0	100	0	0
R_SARDHm	[m]fadenz+sarcs+thf=fadh2enz+gly+mlthf	0	0	100	0	100	0	100	0	0
R_SBPP3er__R_SPHINGStr	h2o[r]+sphs1p[r]=pi[r]+sphings[c]	0	0	100	0	100	0	100	0	0
R_SBTD_D2	[c]nad+sbt_D=fru+h+nadh	0	0	100	0	100	0	100	0	0
R_SBTR	[c]glc_D+h+nadph=nadp+sbt_D	0	0	100	0	100	0	100	0	0
R_SCPx	[x]cholcoaone+coa=cholcoa+ppcoa	0	0	100	0	11.1111	0	11.1111	0	0
R_SERHL	[c]ser_L=_2amac+h2o	0	0	100	0	100	0	100	0	0
R_SERPT__R_3DSPHR	[c]h2o+(2)h+nadph+pmtcoa+ser_L=co2tot+coa+nadp+sphgn	0	0	100	0	100	0	100	0	0
R_SFGTH	[c]Sfglutth+h2o=for+gthrd+h	0	0	100	0	100	0	100	0	0
R_SGPL12r__R_DM_ethamp_r_	h2o[r]+sphs1p[r]=ethamp[b]+h[r]+hdca[r]	0	0	100	0	100	0	100	0	0
R_SIAT9g__R_GALGT2__R_B3GALT42g__R_ST3GAL22g	[g](2)cmpacna+galgluside_hs+udpacgal+udpgal=(2)cmp+gd1a_hs+(2)h+(2)udp	0	0	100	0	25	0	25	0	0
R_SLCBK1	[c]atp+sphgn=adp+h+sph1p	0	0	100	0	100	0	100	0	0
R_SMPD4	[c]h2o+spc_hs=cholp+h+sphings	0	0	100	0	100	0	100	0	0
R_SMS	[c]crm_hs+h+pchol_hs=dag_hs+sphmyln_hs	0	0	100	0	100	0	100	0	0
R_SOAT12	[c]chsterol+pmtcoa=coa+xolest2_hs	0	0	100	0	12.5	0	12.5	0	0
R_SPHK21c	[c]atp+sphings=adp+h+sphs1p	0	0	100	0	100	0	100	0	0
R_SPHMDAc	[c]h2o+sphmyln_hs=Rtotal+h+spc_hs	0	0	100	0	100	0	100	0	0
R_SPMDOX	[c]h2o+o2+spmd=_13dampp+_4abutn+h2o2	0	0	100	0	100	0	100	0	0
R_SPMS	[c]ametam+ptrc=_5mta+h+spmd	0	0	100	0	100	0	100	0	0
R_SPODM	[c](2)h+(2)o2s=h2o2+o2	0	0	100	0	50	0	50	0	0
R_SPODMe	[e](2)h+(2)o2s=h2o2+o2	0	0	100	0	100	0	100	0	0
R_SPRMS	[c]ametam+spmd=_5mta+h+sprm	0	0	100	0	100	0	100	0	0
R_SQLEr__R_LNSTLSr__R_r0781__R_C14STRr__R_C4STMO1r	[r](7)h+(8)nadph+(7)o2+sql=_4mzym_int1+for+(9)h2o+(8)nadp	0	0	100	0	12.5	0	12.5	0	0
R_SQLSr	[r](2)frdp+h+nadph=nadp+(2)ppi+sql	0	0	100	0	100	0	100	0	0
R_SR5AR2r	[r]andrstndn+h+nadph=andrstandn+nadp	0	0	100	0	100	0	100	0	0
R_SR5ARr	[r]h+nadph+tststerone=_5adtststerone+nadp	0	0	100	0	100	0	100	0	0
R_ST3GAL61g__R_FUT92g__R_FUCACNGAL14ACGLCGALGLUSIDEtg__R_FUCACNGAL14ACGLCGALGLUSIDEte__R_EX_fucacngal14acglcgalgluside_hs_e	cmpacna[g]+gal14acglcgalgluside_hs[g]+gdpfuc[g]=cmp[g]+fucacngal14acglcgalgluside_hs[b]+gdp[g]+h[g]	0	0	100	0	20	0	20	0	0
R_ST8SIA53g__R_GT1Atg__R_GT1Ate__R_EX_gt1a_hs_e	cmpacna[g]+gd1a_hs[g]=cmp[g]+gt1a_hs[b]	0	0	100	0	25	0	25	0	0
R_STRDNCCPT1__R_STRDNCCRNt__R_STRDNCCPT2	coa[m]+crn[c]+strdnccoa[c]=coa[c]+crn[m]+strdnccoa[m]	0	0	100	0	100	0	100	0	0
R_STS1	[c]dheas+h2o=dhea+h+so4	0	0	100	0	100	0	100	0	0
R_STS2	[c]estrones+h2o=estrone+h+so4	0	0	100	0	100	0	100	0	0
R_SUCD1m	[m]fadenz+succ=fadh2enz+fum	1	-100	100	-100	100	-100	100	0	0
R_SUCOAS1m	[m]coa+gtp+succ=gdp+pi+succoa	1	-100	100	-100	100	-100	100	0	0
R_SUCOASm	[m]atp+coa+succ=adp+pi+succoa	1	-100	100	-100	100	-100	100	0	0
R_TALA	[c]g3p+s7p=e4p+f6p	1	-100	100	-100	100	-100	100	0	0
R_TDP	[c]h2o+thmpp=h+pi+thmmp	0	0	100	0	100	0	100	0	0
R_THBPT4ACAMDASE	[c]thbpt4acam=dhbpt+h2o	0	0	100	0	100	0	100	0	0
R_THMP	[c]h2o+thmmp=pi+thm	0	0	100	0	100	0	100	0	0
R_THMTP	[c]h2o+thmtp=h+pi+thmpp	0	0	100	0	100	0	100	0	0
R_THRD_L	[c]thr_L=_2obut+nh4	0	0	100	0	100	0	100	0	0
R_THYPX	[c]h2o2+(2)h+(2)i=(2)h2o+iodine	0	0	100	0	100	0	100	0	0
R_TKT1	[c]r5p+xu5p_D=g3p+s7p	1	-100	100	-50	100	-50	100	0	0
R_TKT2	[c]e4p+xu5p_D=f6p+g3p	1	-100	100	-50	100	-50	100	0	0
R_TMDK1	[c]atp+thymd=adp+dtmp+h	0	0	100	0	100	0	100	0	0
R_TMDK1m	[m]atp+thymd=adp+dtmp+h	0	0	100	0	100	0	100	0	0
R_TMDPK	[c]atp+thm=amp+h+thmpp	0	0	100	0	100	0	100	0	0
R_TMDPP	[c]pi+thymd=_2dr1p+thym	1	-100	100	-100	100	-100	100	0	0
R_TMDPPK	[c]atp+thmpp=adp+thmtp	0	0	100	0	100	0	100	0	0
R_TMDS	[c]dump+mlthf=dhf+dtmp	0	0	100	0	100	0	100	0	0
R_TMNDNCCPT1__R_TMNDNCCRNt__R_TMNDNCCPT2	coa[m]+crn[c]+tmndnccoa[c]=coa[c]+crn[m]+tmndnccoa[m]	0	0	100	0	100	0	100	0	0
R_TPI	[c]dhap=g3p	1	-100	100	-100	100	-100	100	0	0
R_TRDR	[c]h+nadph+trdox=nadp+trdrd	0	0	100	0	100	0	100	0	0
R_TRDR2	[c]h+nadph+q10=nadp+q10h2	0	0	100	0	100	0	100	0	0
R_TRDR3	[c]h+nadh+q10=nad+q10h2	0	0	100	0	100	0	100	0	0
R_TRIODTHYSULT__R_TRIODTHYSUFt__R_EX_triodthysuf_e	paps[c]+triodthy[c]=h[c]+pap[c]+triodthysuf[b]	0	0	100	0	100	0	100	0	0
R_TRIOK	[c]atp+glyald=adp+g3p+h	0	0	100	0	100	0	100	0	0
R_TRPHYDRO2	[c]o2+thbpt+trp_L=_5htrp+thbpt4acam	0	0	100	0	100	0	100	0	0
R_TRPO2	[c]o2+trp_L=Lfmkynr	0	0	100	0	100	0	100	0	0
R_TTDCPT1	[c]crn+tdcoa=coa+ttdcrn	0	0	100	0	100	0	100	0	0
R_TXASr__R_TXA2tr__R_TXA2te__R_EX_txa2_e	prostgh2[r]=txa2[b]	0	0	100	0	100	0	100	0	0
R_TYMSULT__R_TYMSFt__R_EX_tymsf_e	paps[c]+tym[c]=h[c]+pap[c]+tymsf[b]	0	0	100	0	100	0	100	0	0
R_TYR3MO2	[c]o2+thbpt+tyr_L=_34dhphe+thbpt4acam	0	0	100	0	100	0	100	0	0
R_TYRCBOX	[c]h2o+h+tyr_L=co2tot+tym	0	0	100	0	100	0	100	0	0
R_TYRDOPO	[c]o2+(2)tyr_L=(2)_34dhphe	0	0	100	0	100	0	100	0	0
R_TYROXDAc__R_4HOXPACDOX_NADP___R_HPACtr__R_EX_4hphac_e	(2)h2o[c]+nadp[c]+o2[c]+tym[c]=_4hphac[b]+h2o2[c]+(2)h[c]+nadph[c]+nh4[c]	0	0	100	0	100	0	100	0	0
R_TYRTA	[c]akg+tyr_L=_34hpp+glu_L	1	-100	100	-100	100	-100	100	0	0
R_UAG2EMAi	[c]h2o+uacgam=acmana+h+udp	0	0	100	0	100	0	100	0	0
R_UAG4E	[c]uacgam=udpacgal	0	0	100	0	25	0	25	0	0
R_UDPDOLPT_U__R_DOLGLCP_Lter	dolp_U[c]+h[c]+udpg[c]=dolglcp_U[r]+udp[c]	0	0	100	0	100	0	100	0	0
R_UDPG1P__R_GUR1PP	[c](2)h2o+udpglcur=glcur+(2)h+pi+ump	0	0	100	0	100	0	100	0	0
R_UDPG4E	[c]udpg=udpgal	1	-100	100	-100	100	-100	100	0	0
R_UDPGD	[c]h2o+(2)nad+udpg=(3)h+(2)nadh+udpglcur	0	0	100	0	100	0	100	0	0
R_UDPGNP	[c]h2o+udpglcur=glcur+h+udp	0	0	100	0	100	0	100	0	0
R_UDPGP	[c]h2o+udpg=g1p+(2)h+ump	0	0	100	0	100	0	100	0	0
R_UGLT	[c]gal1p+udpg=g1p+udpgal	1	-100	100	-100	100	-100	100	0	0
R_UGT1A10r	[r]bilirub+(2)h+udpglcur=bilglcur+udp	1	-100	100	-100	100	-100	100	0	0
R_UGT1A1r__R_ESTRONEGLCtr__R_ESTRONEGLCt__R_EX_estroneglc_e	atp[c]+estrone[r]+h2o[c]+udpglcur[r]=adp[c]+estroneglc[b]+h[c]+pi[c]+udp[r]	0	0	100	0	100	0	100	0	0
R_UGT1A2r	[r]bilirub+(2)udpglcur=bildglcur+(2)udp	0	0	100	0	100	0	100	0	0
R_UGT1A3r__R_ANDRSTRNGLCtr__R_ANDRSTRNGLCte__R_EX_andrstrnglc_e	andrstrn[r]+atp[c]+h2o[c]+udpglcur[r]=adp[c]+andrstrnglc[b]+h[c]+pi[c]+udp[r]	0	0	100	0	100	0	100	0	0
R_UGT1A4r__R_TSTSTERONEGLCtr__R_TSTSTERONEGLCte__R_EX_tststeroneglc_e	atp[c]+h2o[c]+tststerone[r]+udpglcur[r]=adp[c]+h[c]+pi[c]+tststeroneglc[b]+udp[r]	0	0	100	0	100	0	100	0	0
R_UGT1A5r__R_RETNGLCtr__R_RETNGLCt__R_EX_retnglc_e	retn[r]+udpglcur[r]=retnglc[b]+udp[r]	0	0	100	0	100	0	100	0	0
R_UGT1A5r2__R_RETNGLCt2r	_13_cis_retn[r]+h[r]+udpglcur[r]=_13_cis_retnglc[c]+udp[r]	0	0	100	0	100	0	100	0	0
R_UGT1A6r__R_ESTRADIOLGLCtr	estradiol[r]+udpglcur[r]=estradiolglc[c]+udp[r]	0	0	100	0	100	0	100	0	0
R_UGT1A9r__R_5ADTSTSTERONEGLCtr__R_5ADTSTSTERONEGLCte__R_EX_5adtststeroneglc_e	_5adtststerone[r]+atp[c]+h2o[c]+udpglcur[r]=_5adtststeroneglc[b]+adp[c]+h[c]+pi[c]+udp[r]	0	0	100	0	100	0	100	0	0
R_UMPK	[c]atp+ump=adp+udp	1	-100	100	-100	100	-100	100	0	0
R_UMPK2	[c]ctp+ump=cdp+udp	1	-100	100	-100	100	-100	100	0	0
R_UMPK2n	[n]ctp+ump=cdp+udp	1	-100	100	-100	100	-100	100	0	0
R_UMPK3	[c]ump+utp=(2)udp	1	-100	100	-100	100	-100	100	0	0
R_UMPK3n	[n]ump+utp=(2)udp	1	-100	100	-100	100	-100	100	0	0
R_UMPK4	[c]gtp+ump=gdp+udp	1	-100	100	-100	100	-100	100	0	0
R_UMPK4n	[n]gtp+ump=gdp+udp	1	-100	100	-100	100	-100	100	0	0
R_UMPK5	[c]datp+ump=dadp+udp	1	-100	100	-100	100	-100	100	0	0
R_UMPK5n	[n]datp+ump=dadp+udp	1	-100	100	-100	100	-100	100	0	0
R_UMPK6	[c]dctp+ump=dcdp+udp	1	-100	100	-100	100	-100	100	0	0
R_UMPK6n	[n]dctp+ump=dcdp+udp	1	-100	100	-100	100	-100	100	0	0
R_UMPK7	[c]dgtp+ump=dgdp+udp	1	-100	100	-100	100	-100	100	0	0
R_UMPK7n	[n]dgtp+ump=dgdp+udp	1	-100	100	-100	100	-100	100	0	0
R_UMPKn	[n]atp+ump=adp+udp	1	-100	100	-100	100	-100	100	0	0
R_UNK2	[c]_2kmb+gln_L=HC00591+met_L	0	0	100	0	100	0	100	0	0
R_UNK3	[c]_2kmb+glu_L=akg+met_L	0	0	100	0	100	0	100	0	0
R_URIDK2m	[m]atp+dump=adp+dudp	1	-100	100	-100	100	-100	100	0	0
R_URIK1	[c]atp+uri=adp+h+ump	0	0	100	0	100	0	100	0	0
R_UROLACer__R_GLACter__R_GLRASE__R_GULLACter__R_GLNLASEer	glcur[r]+h[c]+nadph[c]=guln[r]+nadp[c]	0	0	100	0	100	0	100	0	0
R_VACCCPT1	[c]crn+octd11ecoa=coa+vacccrn	0	0	100	0	100	0	100	0	0
R_VACCCPT2	[m]coa+vacccrn=crn+octd11ecoa	0	0	100	0	100	0	100	0	0
R_VALTA	[c]akg+val_L=_3mob+glu_L	1	-100	100	-100	100	-100	100	0	0
R_VLCS2p	[x]atp+coa+dhcholestanate=amp+dhcholestancoa+ppi	0	0	100	0	12.5	0	12.5	0	0
R_VLCSp	[x]atp+coa+thcholstoic=amp+cholcoar+ppi	0	0	100	0	11.1111	0	11.1111	0	0
R_XANDp	[x]h2o+nad+xan=h+nadh+urate	0	0	100	0	100	0	100	0	0
R_XAOx	[x]h2o+o2+xan=h2o2+urate	0	0	100	0	100	0	100	0	0
R_XYLK	[c]atp+xylu_D=adp+h+xu5p_D	0	0	100	0	100	0	100	0	0
R_XYLTD_Dr	[c]nad+xylt=h+nadh+xylu_D	0	0	100	0	100	0	100	0	0
R_XYLUR	[c]h+nadph+xylu_L=nadp+xylt	1	-100	100	-100	100	-100	100	0	0
R_r0009	[x]h2o+ppi=h+(2)pi	0	0	100	0	50	0	50	0	0
R_r0010	[c](2)h2o2=(2)h2o+o2	0	0	100	0	100	0	100	0	0
R_r0016	[e](4)fe2+(4)h+o2=(4)fe3+(2)h2o	0	0	100	0	100	0	100	0	0
R_r0021	[c](2)gthrd+nad=gthox+h+nadh	1	-100	100	-100	100	-100	100	0	0
R_r0022	[m](2)gthrd+nad=gthox+h+nadh	1	-100	100	-100	100	-100	100	0	0
R_r0024	[c](4)nwharg+(3)o2=(4)citr_L+(2)h2o+(4)h+(4)no	1	-100	100	-50	25	-50	25	0	0
R_r0027	[c](2)cys_L+nadp=Lcystin+h+nadph	1	-100	100	-100	100	-100	100	0	0
R_r0028	[c]adp+h2o=amp+h+pi	0	0	100	0	100	0	100	0	0
R_r0034	[m](2)atp+co2tot+nh4=(2)adp+cbp+(3)h+pi	0	0	100	0	100	0	100	0	0
R_r0047	[m]amp+h2o=adn+pi	0	0	100	0	100	0	100	0	0
R_r0051__R_EX_prpp_e	amp[e]+ppi[e]=ade[e]+prpp[b]	1	-100	100	-100	100	-100	100	0	0
R_r0055	[c]h2o+mthgxl+nadp=(2)h+nadph+pyr	1	-100	100	-100	100	-100	100	0	0
R_r0062	[m]accoa+h2o=ac+coa+h	0	0	100	0	100	0	100	0	0
R_r0074	[m]glu5sa+h2o+nad=glu_L+(2)h+nadh	1	-100	100	-100	100	-100	100	0	0
R_r0081	[m]akg+ala_L=glu_L+pyr	1	-100	100	-100	100	-100	100	0	0
R_r0083	[m]HC01434+h2o+h=akg+co2tot	0	0	100	0	100	0	100	0	0
R_r0085	[c]HC00591+h2o=akg+nh4	0	0	100	0	100	0	100	0	0
R_r0097__R_r0068	[c]ac+atp+coa=accoa+amp+ppi	0	0	100	0	100	0	100	0	0
R_r0119	[c]gtp+h2o=gmp+h+ppi	0	0	100	0	100	0	100	0	0
R_r0122	[c]gdp+h+pep=gtp+pyr	0	0	100	0	100	0	100	0	0
R_r0127	[c]asn_L+h2o=asp_L+nh4	0	0	100	0	100	0	100	0	0
R_r0129	[c]gthrd+h2o=cgly+glu_L	1	-100	100	-100	100	-100	100	0	0
R_r0130	[e]gthrd+h2o=cgly+glu_L	1	-100	100	-100	100	-100	100	0	0
R_r0139	[e]cdp+h2o=cmp+h+pi	1	-100	100	-100	100	-100	100	0	0
R_r0142	[m]h2o+o2+so3=h2o2+so4	0	0	100	0	100	0	100	0	0
R_r0149__R_EX_ctp_e	ctp[b]+h2o[e]=cdp[e]+h[e]+pi[e]	1	-100	100	-100	100	-100	100	0	0
R_r0153	[c]cdp+h+pep=ctp+pyr	0	0	100	0	100	0	100	0	0
R_r0156	[c]gln_L+pyr=HC00591+ala_L	0	0	100	0	100	0	100	0	0
R_r0157__R_r0086	[m]gln_L+h2o+pyr=akg+ala_L+nh4	0	0	100	0	100	0	100	0	0
R_r0160	[c]pyr+ser_L=ala_L+hpyr	0	0	100	0	100	0	100	0	0
R_r0163__R_r0620	[m]akg+h2o+h+lpam=HC00695+co2tot	0	0	100	0	100	0	100	0	0
R_r0165	[c]h+pep+udp=pyr+utp	0	0	100	0	100	0	100	0	0
R_r0166	[e]h2o+utp=h+ppi+ump	0	0	100	0	100	0	100	0	0
R_r0170__R_r0575	[r](2)frdp+h+nadph=nadp+(2)ppi+sql	1	-100	100	-100	12.5	-100	12.5	0	0
R_r0173	[x]lac_L+nad=h+nadh+pyr	1	-100	100	-100	100	-100	100	0	0
R_r0178	[m]h2o+nad+sucsal=(2)h+nadh+succ	1	-100	100	-100	100	-100	100	0	0
R_r0179	[m]h2o+nadp+sucsal=(2)h+nadph+succ	0	0	100	0	100	0	100	0	0
R_r0181__R_EX_itp_e	h2o[e]+itp[b]=h[e]+idp[e]+pi[e]	1	-100	100	-100	100	-100	100	0	0
R_r0186	[c]ethamp+h2o=acald+nh4+pi	0	0	100	0	100	0	100	0	0
R_r0191	[c]f6p+utp=fdp+h+udp	0	0	100	0	100	0	100	0	0
R_r0193	[c]cys_L+h2o=HC00250+h+nh4+pyr	1	-100	100	-100	100	-100	100	0	0
R_r0196__R_r0517	[m]gly+h2o+h+succoa=_5aop+co2tot+coa	1	-100	100	-100	100	-100	100	0	0
R_r0208	[c]gtp+h+man1p=gdpmann+ppi	0	0	100	0	100	0	100	0	0
R_r0210	[c]HC00250+h+ser_L=cys_L+h2o	0	0	100	0	100	0	100	0	0
R_r0224	[c]dhf+h+nadh=nad+thf	0	0	100	0	100	0	100	0	0
R_r0226	[m]dhf+h+nadph=nadp+thf	0	0	100	0	100	0	100	0	0
R_r0236	[c]_56dura+nad=h+nadh+ura	0	0	100	0	100	0	100	0	0
R_r0242__R_EX_dha_e__R_EX_dhap_e	dhap[b]+h2o[e]=dha[b]+pi[e]	1	-100	100	-100	100	-100	100	0	0
R_r0245	[c]glyc+nadp=glyald+h+nadph	1	-100	100	-100	100	-100	100	0	0
R_r0246__R_r0393__R_r0340__R_r0926	atp[m]+glyc[m]+h2o[m]+nad[m]+nadp[m]=_3pg[c]+adp[m]+(4)h[m]+nadh[m]+nadph[m]	0	0	100	0	100	0	100	0	0
R_r0267	[c]cmpacna+h+nadh+o2=HC01162+h2o+nad	1	-100	100	-100	100	-100	100	0	0
R_r0268	[c]cmpacna+h+nadph+o2=HC01162+h2o+nadp	1	-100	100	-100	100	-100	100	0	0
R_r0280	[c]dadp+h+pep=datp+pyr	0	0	100	0	100	0	100	0	0
R_r0281__R_EX_4abutn_e	h2o[e]+o2[e]+ptrc[e]=_4abutn[b]+h2o2[e]+nh4[e]	0	0	100	0	100	0	100	0	0
R_r0283	[c]ala_B+atp+his_L=amp+carn+h+ppi	0	0	100	0	100	0	100	0	0
R_r0295	[m]co2tot+mlthf+nadh+nh4=gly+h2o+nad+thf	0	0	100	0	100	0	100	0	0
R_r0301	[c]atp+nh4+xmp=amp+gmp+(2)h+ppi	0	0	100	0	100	0	100	0	0
R_r0309	[m]h+hdcoa+nadph=nadp+pmtcoa	0	0	100	0	100	0	100	0	0
R_r0310	[m]pmtcoa+q10=hdcoa+q10h2	0	0	100	0	100	0	100	0	0
R_r0311	[r]atp+coa+hdca=amp+pmtcoa+ppi	0	0	100	0	100	0	100	0	0
R_r0317	[m]cit=HC00342+h2o	1	-100	100	-100	100	-100	100	0	0
R_r0318__R_r0220	[c]atp+coa+ppa=amp+ppcoa+ppi	0	0	100	0	100	0	100	0	0
R_r0319__R_r0221	[m]atp+coa+ppa=amp+ppcoa+ppi	0	0	100	0	100	0	100	0	0
R_r0321	[m]acac+atp+coa=aacoa+amp+ppi	0	0	100	0	100	0	100	0	0
R_r0330	[c]h+nadh+thym=_56dthm+nad	0	0	100	0	100	0	100	0	0
R_r0339	[c]atp+glyc_R=_3pg+adp+h	0	0	100	0	100	0	100	0	0
R_r0345	[c]atp+damp=adp+dadp	1	-100	100	-100	100	-100	100	0	0
R_r0354	[c]glc_D+itp=g6p+h+idp	0	0	100	0	100	0	100	0	0
R_r0355	[c]datp+glc_D=dadp+g6p+h	0	0	100	0	100	0	100	0	0
R_r0357	[c]fru+itp=f6p+h+idp	0	0	100	0	100	0	100	0	0
R_r0358	[c]datp+fru=dadp+f6p+h	0	0	100	0	100	0	100	0	0
R_r0360	[c]itp+man=h+idp+man6p	0	0	100	0	100	0	100	0	0
R_r0361	[c]datp+man=dadp+h+man6p	0	0	100	0	100	0	100	0	0
R_r0363	[c]gam+itp=gam6p+h+idp	0	0	100	0	100	0	100	0	0
R_r0364	[c]datp+gam=dadp+gam6p+h	0	0	100	0	100	0	100	0	0
R_r0377	[c]atp+dcyt=adp+dcmp+h	0	0	100	0	100	0	100	0	0
R_r0380__R_EX_HC01441_e	HC01441[b]+h2o[e]=lcts[e]+pi[e]	1	-100	100	-100	100	-100	100	0	0
R_r0381	[c]h2o+hyptaur+nad=h+nadh+taur	1	-100	100	-100	100	-100	100	0	0
R_r0383__R_r0555	[m]coa+h2o+h+lpam+pyr=accoa+co2tot+dhlam	0	0	100	0	100	0	100	0	0
R_r0384	[m]akg+h2o+h+lpam=HC00695+co2tot	0	0	100	0	100	0	100	0	0
R_r0385__R_RE3326M	[m]_3mob+coa+h2o+h+lpam=co2tot+dhlam+ibcoa	0	0	100	0	100	0	100	0	0
R_r0386__R_r0656	[m]_4mop+coa+h2o+h+lpam=co2tot+dhlam+ivcoa	0	0	100	0	100	0	100	0	0
R_r0388	[c]h2o+o2+pydam=h2o2+nh4+pydx	0	0	100	0	100	0	100	0	0
R_r0389	[c]o2+pydxn=h2o2+pydx	0	0	100	0	100	0	100	0	0
R_r0390__R_EX_HC00229_e	HC00229[b]+h2o[e]=(2)glc_D[e]	1	-100	100	-100	100	-100	100	0	0
R_r0391	[c]nicrnt+ppi=h+nac+prpp	1	-100	100	-100	100	-100	100	0	0
R_r0392	[c]glyald+h2o+nad=glyc_R+(2)h+nadh	1	-100	100	-100	100	-100	100	0	0
R_r0394	[c]h2o+hxan+nad=h+nadh+xan	0	0	100	0	100	0	100	0	0
R_r0395	[c]h2o+hxan+o2=h2o2+xan	0	0	100	0	100	0	100	0	0
R_r0398	[c]dhbpt+h+nadph=nadp+thbpt	0	0	100	0	100	0	100	0	0
R_r0399	[c]o2+phe_L+thbpt=dhbpt+h2o+tyr_L	1	-100	100	-100	100	-100	100	0	0
R_r0400__R_r0668	[c](3)acnam+(3)ctp+h2o+nad+o2=(3)HC01162+h+nadh+(3)ppi	1	-100	100	-66.6667	25	-66.6667	25	0	0
R_r0403	[c]o2+thbpt+trp_L=_5htrp+dhbpt+h2o	1	-100	100	-100	100	-100	100	0	0
R_r0407	[c]HC00361=dhap+e4p	1	-100	100	-100	100	-100	100	0	0
R_r0408	[c]atp+s7p=HC00361+adp+h	1	-100	100	-100	100	-100	100	0	0
R_r0409	[c]s7p+utp=HC00361+h+udp	1	-100	100	-100	100	-100	100	0	0
R_r0410__R_EX_dgmp_e__R_EX_dgtp_e	dgtp[b]+h2o[e]=dgmp[b]+h[e]+ppi[e]	1	-100	100	-100	100	-100	100	0	0
R_r0413	[c]dgdp+h+pep=dgtp+pyr	0	0	100	0	100	0	100	0	0
R_r0422__R_r0082	[c]h2o+icit+nadp=akg+co2tot+nadph	0	0	100	0	100	0	100	0	0
R_r0423	[m]icit+nadp=HC01434+h+nadph	0	0	100	0	100	0	100	0	0
R_r0424__R_r0084	[x]h2o+icit+nadp=akg+co2tot+nadph	0	0	100	0	100	0	100	0	0
R_r0425	[m]icit+nad=HC01434+h+nadh	1	-100	100	-100	100	-100	100	0	0
R_r0426	[m]icit=HC00342+h2o	1	-100	100	-100	100	-100	100	0	0
R_r0431	[c]crn+h+malcoa=HC10859+coa	1	-100	100	-100	100	-100	100	0	0
R_r0432__R_r1005	crn[c]+h[m]+malcoa[m]=HC10859[c]+coa[m]	1	-100	100	-100	100	-100	100	0	0
R_r0438__R_r1002	crn[c]+lnlccoa[r]=coa[r]+lneldccrn[c]	1	-100	100	-100	100	-100	100	0	0
R_r0440__R_r1003	crn[c]+lnlccoa[x]=coa[x]+lneldccrn[c]	0	0	100	0	100	0	100	0	0
R_r0441__R_r1007	arachdcoa[r]+crn[c]=arachdcrn[c]+coa[r]	1	-100	100	-100	100	-100	100	0	0
R_r0443__R_r1008	arachdcoa[x]+crn[c]=arachdcrn[c]+coa[x]	0	0	100	0	100	0	100	0	0
R_r0444__R_r1000	CE0852[r]+crn[c]=coa[r]+hdcecrn[c]	1	-100	100	-100	100	-100	100	0	0
R_r0445	[c]CE0852+crn=coa+hdcecrn	1	-100	100	-100	100	-100	100	0	0
R_r0450	[m]L2aadp+akg=_2oxoadp+glu_L	0	0	100	0	100	0	100	0	0
R_r0451__R_r0557	[m]_2oxoadp+coa+h2o+h+lpam=co2tot+dhlam+glutcoa	0	0	100	0	100	0	100	0	0
R_r0456	[c]atp+dgsn=adp+dgmp+h	0	0	100	0	100	0	100	0	0
R_r0464__R_r0549	[m]nadh+nadp=nad+nadph	1	-100	100	-100	100	-100	100	0	0
R_r0465__R_r0466	[c]atp+h2o=amp+h+ppi	0	0	100	0	100	0	100	0	0
R_r0470	[c]datp+h2o+trdox=atp+trdrd	0	0	100	0	100	0	100	0	0
R_r0472	[c]dgtp+h2o+trdox=gtp+trdrd	1	-100	100	-100	100	-100	100	0	0
R_r0474	[c]dctp+h2o+trdox=ctp+trdrd	1	-100	100	-100	100	-100	100	0	0
R_r0475	[c]dutp+h2o+trdox=trdrd+utp	1	-100	100	-100	100	-100	100	0	0
R_r0480__R_r0788__R_r0789	[c](3)amet+ethamp=(3)ahcys+cholp+(3)h	1	-100	100	-100	100	-100	100	0	0
R_r0483	[m]_3aib_D+akg=_2mop+glu_L	1	-100	100	-100	100	-100	100	0	0
R_r0494__R_EX_dtmp_e	dtdp[e]+h2o[e]=dtmp[b]+h[e]+pi[e]	1	-100	100	-100	100	-100	100	0	0
R_r0497__R_EX_dttp_e	dttp[b]+h2o[e]=dtdp[e]+h[e]+pi[e]	1	-100	100	-100	100	-100	100	0	0
R_r0502	[c]h2o+nad+xan=h+nadh+urate	0	0	100	0	100	0	100	0	0
R_r0504	[c]h2o+o2+xan=h2o2+urate	0	0	100	0	100	0	100	0	0
R_r0510__R_r0511	[c]octdececoa+pmtcoa=CE0852+stcoa	1	-100	100	-100	100	-100	100	0	0
R_r0512	[c]dhf+nad=fol+nadh	1	-100	100	-100	100	-100	100	0	0
R_r0522__R_r0523	[m]atp+h2o=adp+h+pi	0	0	100	0	100	0	100	0	0
R_r0525	[m]h2o+nad+saccrp_L=L2aadp6sa+glu_L+h+nadh	1	-100	100	-100	100	-100	100	0	0
R_r0527	[c]h2o+nmn=nh4+nicrnt	1	-100	100	-100	100	-100	100	0	0
R_r0531	[c]cytd+dutp=cmp+dudp+h	1	-100	100	-100	100	-100	100	0	0
R_r0541	[m]glutcoa+h2o+h+q10=b2coa+co2tot+q10h2	0	0	100	0	100	0	100	0	0
R_r0545	[c]h2o+nad+pacald=(2)h+nadh+pac	0	0	100	0	100	0	100	0	0
R_r0547	[c]h2o+nadp+pacald=(2)h+nadph+pac	1	-100	100	-100	100	-100	100	0	0
R_r0552__R_r0553	[c]nad+nadph=nadh+nadp	1	-100	100	-100	100	-100	100	0	0
R_r0556	[m]HC00695+coa=dhlam+succoa	0	0	100	0	100	0	100	0	0
R_r0559__R_r0558	[c]h+nadh+o2=h2o2+nad	0	0	100	0	100	0	100	0	0
R_r0560	[m]ibcoa+q10=_2mp2coa+q10h2	0	0	100	0	100	0	100	0	0
R_r0568	[c]glucys=_5oxpro+cys_L	0	0	100	0	100	0	100	0	0
R_r0570	[c]_2dr1p=_2dr5p	1	-100	100	-100	100	-100	100	0	0
R_r0571__R_r0643	[m]h+mmcoa_S+nadh=_2mop+coa+nad	1	-100	100	-100	100	-100	100	0	0
R_r0578	[c]atp+ptth=adp+h+pan4p	1	-100	100	-100	100	-100	100	0	0
R_r0580	[c]HC01231+h2o+h=co2tot+ptth	0	0	100	0	100	0	100	0	0
R_r0584	[c]dnad+h2o=amp+(2)h+nicrnt	1	-100	100	-100	100	-100	100	0	0
R_r0587__R_EX_HC01104_e	HC01104[b]+h2o[e]=_4nph[e]+pi[e]	1	-100	100	-100	100	-100	100	0	0
R_r0590__R_r0033	[m](2)atp+pan4p=adp+coa+ppi	0	0	100	0	100	0	100	0	0
R_r0591	[c]dpcoa+h2o=amp+(2)h+pan4p	1	-100	100	-100	100	-100	100	0	0
R_r0594	[c]L2aadp6sa+h2o+nad=L2aadp+(2)h+nadh	0	0	100	0	100	0	100	0	0
R_r0595__R_r0795	[c]h2o+mercppyr+so3=HC00250+h+pyr+so4	0	0	100	0	100	0	100	0	0
R_r0603	[m]_2mbcoa+q10=_2mb2coa+q10h2	0	0	100	0	100	0	100	0	0
R_r0610__R_r0611	[c]ctp+idp=cdp+itp	1	-100	100	-100	100	-100	100	0	0
R_r0615__R_r0617	[c]nad+nadph=nadh+nadp	1	-100	100	-100	100	-100	100	0	0
R_r0616	[m]_4hpro_LT+nad=_1p3h5c+(2)h+nadh	1	-100	100	-100	100	-100	100	0	0
R_r0618	[m]_4hpro_LT+nadp=_1p3h5c+(2)h+nadph	0	0	100	0	100	0	100	0	0
R_r0627__R_EX_HC01444_e	HC01444[b]+h2o[e]=gal[e]+glyc[e]	1	-100	100	-100	100	-100	100	0	0
R_r0629	[c]cholcoa+gly=coa+gchola	1	-100	100	-100	100	-100	100	0	0
R_r0630	[c]cholcoa+taur=coa+tchola	1	-100	100	-100	100	-100	100	0	0
R_r0633	[m]c81coa+nadph=(3)h+nadp+occoa	0	0	100	0	100	0	100	0	0
R_r0634__R_r0726	[m]accoa+h+nadh+occoa=_3hdcoa+coa+nad	1	-100	100	-100	100	-100	100	0	0
R_r0637__R_r0997	crn[c]+occoa[x]=c8crn[c]+coa[x]	0	0	100	0	100	0	100	0	0
R_r0638	[m]dd2coa+h+nadph=ddcacoa+nadp	0	0	100	0	100	0	100	0	0
R_r0641	[c]h2o+leuktrC4=glu_L+leuktrD4	1	-100	100	-100	100	-100	100	0	0
R_r0644__R_r0642	[c]h+nadh+o2=h2o2+nad	0	0	100	0	100	0	100	0	0
R_r0648__R_EX_HC01577_e	HC00955[e]+glu_L[e]+h[e]=HC01577[b]+h2o[e]	1	-100	100	-100	100	-100	100	0	0
R_r0649__R_EX_HC01700_e	HC00955[e]+glu_L[e]+h[e]=HC01700[b]+co2tot[e]	1	-100	100	-100	100	-100	100	0	0
R_r0651	[c]C02528+atp+coa=amp+dcholcoa+ppi	0	0	100	0	100	0	100	0	0
R_r0652	[m]h+nadph+tetdece1coa=nadp+tdcoa	0	0	100	0	100	0	100	0	0
R_r0655	[m]ivcoa+q10=_3mb2coa+q10h2	0	0	100	0	100	0	100	0	0
R_r0660	[m]_3hddcoa=dd2coa+h2o	1	-100	100	-100	100	-100	100	0	0
R_r0661__R_r0723__R_ACACT5p	[x]coa+dd2coa+h2o+nad=accoa+dcacoa+h+nadh	0	0	100	0	70	0	70	0	0
R_r0669__R_r0779	[m]_2mp2coa+(2)h2o=_3hmp+coa+h	0	0	100	0	100	0	100	0	0
R_r0670__R_r0604	[m]_3mop+coa+h2o+h+lpam=_2mbcoa+co2tot+dhlam	0	0	100	0	100	0	100	0	0
R_r0671	[c]_4ppan+ctp+cys_L=_4ppcys+cmp+h+ppi	0	0	100	0	100	0	100	0	0
R_r0672	[r]nadp+xol25oh=h+nadph+xol7aone	1	-100	100	-11.1111	11.1111	-11.1111	11.1111	0	0
R_r0679	[c]HC01231+atp=_4ppcys+adp+h	1	-100	100	-100	100	-100	100	0	0
R_r0683	[m]ppcoa+q10=prpncoa+q10h2	0	0	100	0	100	0	100	0	0
R_r0686	[m]_1p3h5c+(2)h2o+nadp=e4hglu+h+nadph	0	0	100	0	100	0	100	0	0
R_r0688	[c]h2o+nad+xol7ah2al=dhcholestanate+(2)h+nadh	1	-100	100	-100	100	-100	100	0	0
R_r0696__R_r0697__R_r0772__R_FA140ACPH	[c]co2tot+h2o+hdeACP+nadp=(2)h+malACP+nadph+ttdca	1	-100	100	-100	100	-100	100	0	0
R_r0698	[x]dcholcoa+(2)h+(2)nadh+ppcoa=coa+dhcholestancoa+h2o+(2)nad	0	0	100	0	100	0	100	0	0
R_r0706	[x]cholcoar+o2=cholcoads+h2o2	0	0	100	0	11.1111	0	11.1111	0	0
R_r0707__R_EX_HC01361_e__R_EX_ahdt_e	ahdt[b]+(3)h2o[e]=HC01361[b]+(2)h[e]+(3)pi[e]	1	-100	100	-100	100	-100	100	0	0
R_r0714__R_r0653	[m]_3hexdcoa+coa+nad=accoa+h+nadh+tdcoa	0	0	100	0	100	0	100	0	0
R_r0716	[m]h2o+hdcoa=_3hexdcoa	0	0	100	0	100	0	100	0	0
R_r0717__R_r0715__R_ACACT7p	[x]coa+h2o+hdcoa+nad=accoa+h+nadh+tdcoa	0	0	100	0	70	0	70	0	0
R_r0718__R_r0639	[m]_3htdcoa+coa+nad=accoa+ddcacoa+h+nadh	0	0	100	0	100	0	100	0	0
R_r0720	[m]h2o+tetdece1coa=_3htdcoa	0	0	100	0	100	0	100	0	0
R_r0722__R_r0724	[m]_3hddcoa+coa+nad=accoa+dcacoa+h+nadh	1	-100	100	-100	100	-100	100	0	0
R_r0728	[m]_3hdcoa=dc2coa+h2o	1	-100	100	-100	100	-100	100	0	0
R_r0729__R_r0727__R_ACACT4p	[x]coa+dc2coa+h2o+nad=accoa+h+nadh+occoa	0	0	100	0	85	0	85	0	0
R_r0731__R_r0730__R_r0732	[m]c81coa+coa+h2o+nad=accoa+(5)h+hxcoa+nadh	0	0	100	0	100	0	100	0	0
R_r0734__R_r0733__R_r0287	[m]coa+h2o+hx2coa+nad=accoa+btcoa+(5)h+nadh	0	0	100	0	100	0	100	0	0
R_r0735	[m]dc2coa+h+nadph=dcacoa+nadp	0	0	100	0	100	0	100	0	0
R_r0737__R_EX_HC01440_e__R_EX_HC01446_e	HC01446[b]+h2o[e]=HC01440[b]+glc_D[e]	1	-100	100	-100	100	-100	100	0	0
R_r0741	[c]h+nadph+o2+xoltriol=h2o+nadp+xoltetrol	0	0	100	0	11.1111	0	11.1111	0	0
R_r0744__R_r0743	[x]cholcoads+h2o+nad=cholcoaone+h+nadh	0	0	100	0	100	0	100	0	0
R_r0747	[c]nadp+xol7ah2=h+nadph+xol7ah	1	-100	100	-12.5	100	-12.5	100	0	0
R_r0750	[c]nadp+xoltriol=h+nadph+xoldioloneh	1	-100	100	-11.1111	100	-11.1111	100	0	0
R_r0752__R_r0753	[m]nadh+nadp=nad+nadph	0	0	100	0	100	0	100	0	0
R_r0754__R_r0755	[m]nadh+nadp=nad+nadph	0	0	100	0	100	0	100	0	0
R_r0756__R_r0757	[m]nadh+nadp=nad+nadph	0	0	100	0	100	0	100	0	0
R_r0758__R_5HOXINDACTO2OX	[c]h+nadh+o2=h2o2+nad	0	0	100	0	100	0	100	0	0
R_r0774__R_EX_HC01609_e__R_EX_HC01610_e	HC01609[b]+(4)h2o[e]+(4)h[e]=HC01610[b]+(4)co2tot[e]	1	-100	100	-100	100	-100	100	0	0
R_r0782	[c]gdpddman+h+nadh=gdpfuc+nad	0	0	100	0	33.3333	0	33.3333	0	0
R_r0783	[r]lthstrl+nadp=chlstol+h+nadph	1	-100	100	-12.5	100	-12.5	100	0	0
R_r0784	[c]nad+xylt=h+nadh+xylu_L	1	-100	100	-100	100	-100	100	0	0
R_r0786__R_r1457__R_r0537	[c]h+nadph+sphs1p=nadp+sph1p	0	0	100	0	100	0	100	0	0
R_r0787	[c]h2o+sph1p=pi+sphgn	0	0	100	0	100	0	100	0	0
R_r0791	[m]hx2coa+nadph=(3)h+hxcoa+nadp	0	0	100	0	100	0	100	0	0
R_r0792	[c]_5mthf+nad=(2)h+mlthf+nadh	1	-100	100	-100	100	-100	100	0	0
R_r0796__R_RBTt__R_EX_rbt_e	h[c]+nadh[c]+rib_D[c]=nad[c]+rbt[b]	0	0	100	0	100	0	100	0	0
R_r0797	[c]dcholcoa+gly=coa+dgchol	1	-100	100	-100	100	-100	100	0	0
R_r1109	[m]cit=ac+oaa	0	0	100	0	100	0	100	0	0
R_r1135__R_r1146	[r]_4mzym_int2+ahcys+(2)h+nadph=amet+nadp+zymst	1	-100	100	-100	12.5	-100	12.5	0	0
R_r1154	[m]_2obut+coa+h2o+nad=co2tot+nadh+ppcoa	0	0	100	0	100	0	100	0	0
R_r1156	[c]dutp+uri=dudp+h+ump	1	-100	100	-100	100	-100	100	0	0
R_r1164__R_r1172	[r]h2o+pmtcoa=coa+h+hdca	0	0	100	0	100	0	100	0	0
R_r1166__R_r1175__R_r1253	[r]atp+h2o=amp+h+ppi	0	0	100	0	100	0	100	0	0
R_r1167__R_r1177	[r]h2o+octdececoa=coa+h+ocdcea	0	0	100	0	100	0	100	0	0
R_r1168__R_r1179	[r]h2o+lnlccoa=coa+h+lnlc	0	0	100	0	100	0	100	0	0
R_r1169__R_r1181	[r]h2o+lnlncgcoa=coa+h+lnlnca	0	0	100	0	100	0	100	0	0
R_r1170__R_r1182	[r]h2o+lnlncgcoa=coa+h+lnlncg	0	0	100	0	100	0	100	0	0
R_r1171__R_r1183	[r]arachdcoa+h2o=arachd+coa+h	0	0	100	0	100	0	100	0	0
R_r1251__R_r1165__R_r1174	[r]atp+h2o=amp+h+ppi	0	0	100	0	100	0	100	0	0
R_r1254	[c]atp+coa+(4)fadh2+strdnc=amp+(4)fad+ppi+stcoa	0	0	100	0	100	0	100	0	0
R_r1255	[r]atp+coa+ocdcea=amp+octdececoa+ppi	0	0	100	0	100	0	100	0	0
R_r1257	[r]atp+coa+lnlc=amp+lnlccoa+ppi	0	0	100	0	100	0	100	0	0
R_r1259	[r]atp+coa+lnlnca=amp+lnlncgcoa+ppi	0	0	100	0	100	0	100	0	0
R_r1260	[r]atp+coa+lnlncg=amp+lnlncgcoa+ppi	0	0	100	0	100	0	100	0	0
R_r1262	[r]arachd+atp+coa=amp+arachdcoa+ppi	0	0	100	0	100	0	100	0	0
R_r1374	[e](2)chtn+h2o=(3)HC00822	0	0	100	0	100	0	100	0	0
R_r1377__R_r1378	[c]fald+gthrd+nad=Sfglutth+h+nadh	1	-100	100	-100	100	-100	100	0	0
R_r1380	[r]h+nadph+zymst=nadp+zymstnl	1	-100	100	-100	12.5	-100	12.5	0	0
R_r1382__R_r1383	[c](6)atp+(6)h2o=(6)adp+(6)h+(6)pi	0	0	100	0	100	0	100	0	0
R_r1384	[c]gsn+h2o+h=nh4+xtsn	1	-100	100	-100	100	-100	100	0	0
R_r1391__R_r1392	[c]dxtrn+h2o=glc_D+glygn3	0	0	100	0	18.1818	0	18.1818	0	0
R_r1411__R_EX_HC02160_e__R_EX_HC02161_e	HC02161[b]+h2o[e]=HC02160[b]+gal[e]	1	-100	100	-100	100	-100	100	0	0
R_r1443	[x]ddcacoa+o2=dd2coa+h2o2	0	0	100	0	70	0	70	0	0
R_r1444__R_r0721__R_r0719__R_ACACT6p	[x]coa+h2o+nad+o2+tdcoa=accoa+ddcacoa+h2o2+h+nadh	0	0	100	0	70	0	70	0	0
R_r1445	[x]dcacoa+o2=dc2coa+h2o2	0	0	100	0	70	0	70	0	0
R_r1446	[m]btcoa+q10=b2coa+q10h2	0	0	100	0	100	0	100	0	0
R_r1447	[m]ddcacoa+q10=dd2coa+q10h2	0	0	100	0	100	0	100	0	0
R_r1448	[m](4)h+occoa+q10=c81coa+q10h2	0	0	100	0	100	0	100	0	0
R_r1449	[m]q10+tdcoa=q10h2+tetdece1coa	0	0	100	0	100	0	100	0	0
R_r1450	[m](4)h+hxcoa+q10=hx2coa+q10h2	0	0	100	0	100	0	100	0	0
R_r1451	[m]dcacoa+q10=dc2coa+q10h2	0	0	100	0	100	0	100	0	0
R_r1466__R_r2538	(2)h2o[r]+(4)h[r]+lnlncgcoa[r]+(2)malcoa[r]+(2)nadph[r]+(2)o2[r]=(4)co2tot[r]+(2)coa[r]+dlnlcgcoa[c]+(2)nadp[r]	0	0	100	0	25	0	25	0	0
R_r1472__R_r1474__R_r1477__R_r1481__R_r0446	[m]crn+fadenz+h2o+nad+octdececoa=accoa+fadh2enz+h+hdcecrn+nadh	1	-100	100	-100	100	-100	100	0	0
R_r1487	[r]atp+coa+hdcea=CE0852+amp+ppi	1	-100	100	-100	100	-100	100	0	0
R_r1488	[c]atp+coa+hdcea=CE0852+amp+ppi	1	-100	100	-100	100	-100	100	0	0
R_RE0383C	[c]guln+nadp=glcur+h+nadph	1	-100	100	-100	100	-100	100	0	0
R_RE0452M	[m]datp+dtmp=dadp+dtdp	1	-100	100	-100	100	-100	100	0	0
R_RE0453C	[c]datp+dtdp=dadp+dttp	1	-100	100	-100	100	-100	100	0	0
R_RE0453M	[m]datp+dtdp=dadp+dttp	1	-100	100	-100	100	-100	100	0	0
R_RE0453N	[n]datp+dtdp=dadp+dttp	1	-100	100	-100	100	-100	100	0	0
R_RE0565C__R_RE0566C__R_RE0567C__R_RE0568C	[c](3)h+malcoa+(2)nadph+stcoa=arachcoa+co2tot+coa+(2)nadp	0	0	100	0	100	0	100	0	0
R_RE0578C	[c]docoscoa+h2o=coa+docosac+h	1	-100	100	-100	100	-100	100	0	0
R_RE0579C	[c]h2o+ttccoa=coa+h+lgnc	1	-100	100	-100	100	-100	100	0	0
R_RE0583C	[c]h+nadph+od2coa=nadp+stcoa	0	0	100	0	100	0	100	0	0
R_RE0689E__R_EX_CE1940_e	h2o[e]+o2[e]+spmd[e]=CE1940[b]+h2o2[e]+nh4[e]	0	0	100	0	100	0	100	0	0
R_RE0691C__R_RE1898C__R_RE1897C	[c]_13dampp+_4abutn+h+nadh=h2o+nad+spmd	1	-100	100	-100	100	-100	100	0	0
R_RE0908C__R_RE0912C	[c]h2o+paps=(2)h+pap+so4	0	0	100	0	100	0	100	0	0
R_RE0915E	[e]h2o+maltttr=glc_D+malttr	1	-100	100	-100	100	-100	100	0	0
R_RE0926E	[e]h2o+maltpt=glc_D+maltttr	1	-100	100	-100	100	-100	100	0	0
R_RE0935E	[e]h2o+malthx=glc_D+maltpt	1	-100	100	-100	100	-100	100	0	0
R_RE0944E__R_EX_malthp_e	h2o[e]+malthp[b]=glc_D[e]+malthx[e]	1	-100	100	-100	100	-100	100	0	0
R_RE0958E__R_EX_CE2838_e__R_EX_CE2839_e	CE2839[b]+h2o[e]=CE2838[b]+glc_D[e]	1	-100	100	-100	100	-100	100	0	0
R_RE1303C	[c]h+nadph+o2+vitd3=_25hvitd3+h2o+nadp	0	0	100	0	12.5	0	12.5	0	0
R_RE1441R__R_RE1448R	[r]atp+h2o=adp+h+pi	0	0	100	0	100	0	100	0	0
R_RE1447N	[n]h2o+pail45p_hs=(5)h+pail5p_hs+pi	1	-100	100	-100	100	-100	100	0	0
R_RE1448N	[n]h2o+pail5p_hs=pail_hs+pi	1	-100	100	-100	100	-100	100	0	0
R_RE1516M__R_RE1523M__R_RE0512M__R_RE1531M__R_RE1517M__R_RE1522M__R_RE1525M__R_RE1532M	[m](2)coa+(2)fadenz+(2)h2o+lnlccoa+(2)nad=CE0785+(2)accoa+(2)fadh2enz+(2)h+(2)nadh	0	0	100	0	100	0	100	0	0
R_RE1516X__R_RE1523X__R_RE0512X__R_RE1531X__R_RE1517X	[x]coa+(2)fad+h2o+lnlccoa+nad=CE2433+accoa+(2)fadh2+h+nadh	1	-100	100	-100	37.037	-100	37.037	0	0
R_RE1518M	[m]CE0785+fadenz=CE2432+fadh2enz	1	-100	100	-100	100	-100	100	0	0
R_RE1519X	[x]dece4coa+fad=decdicoa+fadh2	0	0	100	0	61.5385	0	61.5385	0	0
R_RE1520M__R_RE1527M__R_RE1534M	[m]coa+h2o+nad+tddedi2coa=accoa+dece4coa+h+nadh	1	-100	100	-100	100	-100	100	0	0
R_RE1521M__R_RE1526M__R_RE1533M__R_RE1573M	[m]CE2432+coa+h2o+(3)h+nad=accoa+nadh+tddedi2coa	1	-100	100	-100	100	-100	100	0	0
R_RE1522X__R_RE1525X__R_RE1532X__R_RE1518X__R_RE1521X__R_RE1526X__R_RE1533X__R_RE1573X__R_RE1520X__R_RE1527X__R_RE1534X	[x]CE2433+(3)coa+fad+(3)h2o+h+(3)nad=(3)accoa+dece4coa+fadh2+(3)nadh	1	-100	100	-64.7059	66.6667	-64.7059	66.6667	0	0
R_RE1530C	[c]dgtp+duri=dgdp+dump+h	1	-100	100	-100	100	-100	100	0	0
R_RE1530M	[m]dgtp+duri=dgdp+dump+h	1	-100	100	-100	100	-100	100	0	0
R_RE1796R	[r]_20ahchsterol+nad=h+nadh+xol7aone	1	-100	100	-100	11.1111	-100	11.1111	0	0
R_RE1804M	[m]nad+xol7ah3=h+nadh+xol7ah2al	1	-100	100	-100	12.5	-100	12.5	0	0
R_RE1807C	[c]h2o+nadp+xol7ah2al=dhcholestanate+(2)h+nadph	1	-100	100	-100	100	-100	100	0	0
R_RE1807M	[m]h2o+nadp+xol7ah2al=dhcholestanate+(2)h+nadph	1	-100	100	-100	12.5	-100	12.5	0	0
R_RE1810M	[m](2)h+(2)nadph+xol7aone=(2)nadp+xol7ah2	0	0	100	0	12.5	0	12.5	0	0
R_RE1826C__R_RE1804C	[c]nad+nadph+o2+xol7ah2=h2o+nadh+nadp+xol7ah2al	0	0	100	0	12.5	0	12.5	0	0
R_RE1834C	[c]cholcoa+h2o=cholate+coa+h	0	0	100	0	100	0	100	0	0
R_RE1835C	[c]dcholcoa+h2o=C02528+coa+h	0	0	100	0	100	0	100	0	0
R_RE1845C	[c]dcholcoa+taur=coa+tdchola	1	-100	100	-100	100	-100	100	0	0
R_BAAT5x	[x]dcholcoa+taur=coa+tdchola	1	-100	100	-100	100	-100	100	0	0
R_RE1860E__R_EX_23cump_e__R_EX_3ump_e	_23cump[b]+h2o[e]=_3ump[b]+h[e]	1	-100	100	-100	100	-100	100	0	0
R_RE1903R	[r]h2o+nad+retinal_cis_13=_13_cis_retn+(2)h+nadh	1	-100	100	-100	100	-100	100	0	0
R_RE1957R__R_RE3268R	[r]atp+h2o=adp+h+pi	0	0	100	0	100	0	100	0	0
R_RE2069C	[c]prostge2=HC02205+h2o	1	-100	100	-100	100	-100	100	0	0
R_RE2147C	[c]_13_cis_retn+h+udpglcur=_13_cis_retnglc+udp	0	0	100	0	100	0	100	0	0
R_RE2240C__R_24_25DHVITD3t__R_EX_2425dhvitd3_e	_25hvitd3[c]+h[c]+nadph[c]+o2[c]=_2425dhvitd3[b]+h2o[c]+nadp[c]	0	0	100	0	100	0	100	0	0
R_RE2273E__R_EX_CE5797_e__R_EX_CE5798_e	CE5797[b]+h2o[e]=CE5798[b]+leu_L[e]	1	-100	100	-100	100	-100	100	0	0
R_RE2349C	[c]akg+hLkynr=C02470+glu_L+h2o	1	-100	100	-100	100	-100	100	0	0
R_RE2513E	[e]CE4633+h2o=cl+h2o2+h	0	0	100	0	100	0	100	0	0
R_RE2514E__R_EX_CE4881_e__R_EX_no2_e	CE4633[e]+h[e]+no2[b]=CE4881[b]+h2o[e]	1	-100	100	-100	100	-100	100	0	0
R_RE2541C__R_RE2405C	[c]h2o+udpglcur=glcur+h+udp	0	0	100	0	100	0	100	0	0
R_RE2624X__R_RE3247X	[x]cholcoar+o2=cholcoads+h2o2	0	0	100	0	11.1111	0	11.1111	0	0
R_RE2625C	[c]nad+xoltetrol=h+nadh+thcholst	1	-100	100	-100	11.1111	-100	11.1111	0	0
R_RE2625M	[m]nad+xoltetrol=h+nadh+thcholst	1	-100	100	-100	11.1111	-100	11.1111	0	0
R_RE2626C	[c]h2o+nadp+thcholst=(2)h+nadph+thcholstoic	1	-100	100	-100	100	-100	100	0	0
R_RE2626M	[m]h2o+nadp+thcholst=(2)h+nadph+thcholstoic	1	-100	100	-100	100	-100	100	0	0
R_RE2637C	[c]HC02191+atp+taur=HC02192+amp+h+ppi	1	-100	100	-100	100	-100	100	0	0
R_RE2638C	[c]HC02191+atp+gly=CE5560+amp+h+ppi	1	-100	100	-100	100	-100	100	0	0
R_RE2649C	[c]h2o+ppcoa=coa+h+ppa	1	-100	100	-100	100	-100	100	0	0
R_RE2649M	[m]h2o+ppcoa=coa+h+ppa	0	0	100	0	100	0	100	0	0
R_RE2651R__R_RE2655R__R_RE1901R__R_RE2658R	[r]h2o+nad+retinal_cis_13=(2)h+nadh+retn	1	-100	100	-100	100	-100	100	0	0
R_RE2659R	[r]retn=_13_cis_retn	1	-100	100	-100	100	-100	100	0	0
R_RE2666C	[c]galside_hs+udpgal=digalside_hs+h+udp	0	0	100	0	100	0	100	0	0
R_RE2666G	[g]galside_hs+udpgal=digalside_hs+h+udp	0	0	100	0	50	0	50	0	0
R_RE2675C	[c]dhcrm_hs+h+nadh+o2=crm_hs+(2)h2o+nad	0	0	100	0	100	0	100	0	0
R_RE2677C	[c]crm_hs+udpgal=galside_hs+h+udp	0	0	100	0	100	0	100	0	0
R_RE2677G	[g]crm_hs+udpgal=galside_hs+h+udp	0	0	100	0	50	0	50	0	0
R_RE2680C	[c]gluside_hs+udpgal=galgluside_hs+h+udp	0	0	100	0	100	0	100	0	0
R_RE2799C	[c]nadp+prostgf2=h+nadph+prostgh2	1	-100	100	-100	100	-100	100	0	0
R_RE2814M	[m]nad+xol27oh=h+nadh+xol7aone	1	-100	100	-12.5	12.5	-12.5	12.5	0	0
R_RE2814R	[r]nad+xol27oh=h+nadh+xol7aone	1	-100	100	-11.1111	12.5	-11.1111	12.5	0	0
R_RE2954C	[c]dtdp+h+pep=dttp+pyr	1	-100	100	-100	100	-100	100	0	0
R_RE2972M__R_RE1447M	[m]atp+h2o=adp+h+pi	0	0	100	0	100	0	100	0	0
R_RE2985X__R_RE2996X__R_RE3002X__R_RE2986X__R_RE2987X__R_RE2988X	[x]arachdcoa+coa+h2o+nad+nadph+o2=accoa+h2o2+lnlncgcoa+nadh+nadp	0	0	100	0	91.6667	0	91.6667	0	0
R_RE2997X__R_RE2990X__R_RE2991X__R_RE2989X__R_RE2994X__R_RE2993X__R_RE2992X	[x]coa+h2o+lnlncgcoa+nad+nadph+(2)o2=CE2433+accoa+(2)h2o2+nadh+nadp	0	0	100	0	100	0	100	0	0
R_RE2998M	[m]CE0785+o2=CE2432+h2o2	0	0	100	0	100	0	100	0	0
R_RE2999M__R_RE3000M__R_RE3001M__R_RE3003M__R_RE3004M__R_RE3005M__R_RE3006M__R_RE3624M	[m]CE2432+coa+h2o+(4)h+nad+nadph+o2=accoa+h2o2+nadh+nadp+tddedi2coa	0	0	100	0	100	0	100	0	0
R_RE3009C	[c]paps+trdrd=(2)h+pap+so3+trdox	0	0	100	0	100	0	100	0	0
R_RE3011R	[r]CE2053+h+nadh=leuktrB4woh+nad	0	0	100	0	100	0	100	0	0
R_RE3012R	[r](2)h+leuktrB4wcooh+nadh=CE2053+h2o+nad	0	0	100	0	100	0	100	0	0
R_RE3014R	[r]h+leuktrB4woh+nadph+o2=CE2056+h2o+nadp	0	0	100	0	100	0	100	0	0
R_RE3015R__R_RE3016R	[r]CE2056+nadph+o2=(2)h2o+leuktrB4wcooh+nadp	0	0	100	0	100	0	100	0	0
R_RE3017R	[r]CE2053+h2o=CE2056	1	-100	100	-100	100	-100	100	0	0
R_RE3050R	[r]h2o+nad+retinal_cis_13=(2)h+nadh+retn	1	-100	100	-100	100	-100	100	0	0
R_RE3076X	[x]h2o+nad+pristanal=(2)h+nadh+prist	1	-100	100	-100	50	-100	50	0	0
R_RE3110C__R_RE3112C__R_RE3113C__R_RE3106C	[c](3)h+malcoa+(2)nadph+strdnccoa=co2tot+coa+eicostetcoa+(2)nadp	0	0	100	0	100	0	100	0	0
R_RE3120C__R_RE3121C__R_RE3122C__R_RE3119C	[c](3)h+malcoa+(2)nadph+tmndnccoa=clpndcoa+co2tot+coa+(2)nadp	0	0	100	0	100	0	100	0	0
R_RE3145X__R_RE3140X__R_RE3141X__R_RE3139X	[x]coa+h2o+nad+o2+tethex3coa=accoa+c226coa+h2o2+h+nadh	0	0	100	0	100	0	100	0	0
R_RE3160C__R_TETPENT6COAtx__R_FAOXC2452256x	atp[c]+coa[c]+coa[x]+h2o[x]+nad[x]+o2[x]+tetpent3[c]=accoa[x]+amp[c]+dcsptn1coa[x]+h2o2[x]+h[x]+nadh[x]+ppi[c]	0	0	100	0	100	0	100	0	0
R_RE3224C__R_RE3227C__R_RE3228C__R_RE3229C__R_RE3225C__R_RE3230C__R_RE3231C__R_RE3232C__R_RE3226C__R_RE3234C__R_RE3235C__R_RE3236C	[c](9)h+(3)malcoa+(6)nadph+octdececoa=(3)co2tot+(3)coa+(6)nadp+nrvnccoa	0	0	100	0	100	0	100	0	0
R_RE3237C	[c]h2o+nrvnccoa=coa+h+nrvnc	1	-100	100	-77.7778	100	-77.7778	100	0	0
R_RE3241C__R_RE3242C__R_RE3243C__R_RE3244C	[c]CE0852+(3)h+malcoa+(2)nadph=co2tot+coa+(2)nadp+octdececoa	0	0	100	0	100	0	100	0	0
R_RE3241R__R_RE3242R__R_RE3243R__R_RE3244R	[r]CE0852+(3)h+malcoa+(2)nadph=co2tot+coa+(2)nadp+octdececoa	0	0	100	0	100	0	100	0	0
R_RE3245C	[c]h2o+octdececoa=coa+h+ocdcea	1	-100	100	-100	100	-100	100	0	0
R_RE3248X__R_RE3250X	[x]cholcoads+h2o+nad=cholcoaone+h+nadh	1	-100	100	-100	11.1111	-100	11.1111	0	0
R_RE3251C__R_RE3252C	[c]h+nadph+o2+xoltetrol=(2)h2o+nadp+thcholst	0	0	100	0	100	0	100	0	0
R_RE3269C	[c]h2o+pail35p_hs=pail5p_hs+pi	0	0	100	0	100	0	100	0	0
R_RE3270C	[c]h2o+pail3p_hs=pail_hs+pi	1	-100	100	-100	100	-100	100	0	0
R_RE3272N	[n]h2o+pail4p_hs=pail_hs+pi	1	-100	100	-100	100	-100	100	0	0
R_RE3273C	[c]h2o+pail_hs=h+inost+pa_hs	1	-100	100	-100	100	-100	100	0	0
R_RE3301C	[c]h2o+ps_hs=h+pa_hs+ser_L	1	-100	100	-100	100	-100	100	0	0
R_RE3346C	[c](2)h+nadh+thcholstoic=h2o+nad+thcholst	1	-100	100	-100	100	-100	100	0	0
R_RE3346M	[m](2)h+nadh+thcholstoic=h2o+nad+thcholst	0	0	100	0	100	0	100	0	0
R_RE3347C	[c]fad+h+nadh=fadh2+nad	1	-100	100	-100	100	-100	100	0	0
R_RE3381C__R_RE2404C	[c]h2o+udpglcur=glcur+h+udp	0	0	100	0	100	0	100	0	0
R_RE3556C	[c]HC02202=HC02206	1	-100	100	-100	100	-100	100	0	0
R_RE3565C	[c]HC02206=HC02204	1	-100	100	-100	100	-100	100	0	0
R_RE3566C	[c]HC02203=HC02207+h	1	-100	100	-100	100	-100	100	0	0
R_RE3567C	[c]HC02207=HC02205	1	-100	100	-100	100	-100	100	0	0
R_RE3568C	[c]prostge1=HC02202+h2o	1	-100	100	-100	100	-100	100	0	0
R_RE3626M	[m]dece4coa+o2=decdicoa+h2o2	0	0	100	0	100	0	100	0	0
R_RE3629C__R_RE3630C	[c]accoa+h2o=ac+coa+h	0	0	100	0	100	0	100	0	0
R_HSD17B3r	[r]andrstndn+h+nadph=nadp+tststerone	0	0	100	0	100	0	100	0	0
R_ADPCOAPTE__R_ADPACTD__R_ADPACDAc__R_C6DCc__R_C6DCCACT__R_ADPCOACROT	atp[c]+crn[c]+h2o[x]=amp[c]+crn[x]+h[x]+ppi[c]	0	0	100	0	100	0	100	0	0
R_C100CPT1	[c]crn+dcacoa=c10crn+coa	0	0	100	0	100	0	100	0	0
R_C120CPT1	[c]crn+ddcacoa=coa+ddeccrn	0	0	100	0	100	0	100	0	0
R_C12DCACOT__R_C12DCTD__R_C12DCACT__R_FAOXC12DCc__R_FAOXC12DCTc__R_FAOXC12DCx	atp[c]+crn[c]+h2o[x]+h[x]=amp[c]+crn[x]+(2)h[c]+ppi[c]	0	0	100	0	100	0	100	0	0
R_C30CPT1	[c]crn+ppcoa=coa+pcrn	0	0	100	0	100	0	100	0	0
R_C4CRNCPT2	[m]c4crn+coa=btcoa+crn	1	-100	100	-100	100	-100	100	0	0
R_C4x__R_C4tcx	btcoa[x]+crn[x]=c4crn[c]+coa[x]	0	0	100	0	100	0	100	0	0
R_C60CPT1	[c]crn+hxcoa=c6crn+coa	0	0	100	0	100	0	100	0	0
R_C6COAt__R_C6CRNtcx	crn[x]+hxcoa[x]=c6crn[c]+coa[x]	1	-100	100	-100	100	-100	100	0	0
R_C80CPT1	[c]crn+occoa=c8crn+coa	1	-100	100	-100	100	-100	100	0	0
R_DOCOSACT	[c]atp+coa+docosac=amp+docoscoa+ppi	0	0	100	0	100	0	100	0	0
R_FAOXC101C102m	[m]dece4coa+fadenz=decdicoa+fadh2enz	0	0	100	0	100	0	100	0	0
R_FAOXC101C102x	[x]dece4coa+o2=decdicoa+h2o2	0	0	100	0	66.6667	0	66.6667	0	0
R_FAOXC101C8m	[m]coa+dc2coa+h2o+nad=accoa+h+nadh+occoa	0	0	100	0	100	0	100	0	0
R_FAOXC101C8x	[x]coa+dc2coa+h2o+nad=accoa+h+nadh+occoa	0	0	100	0	85	0	85	0	0
R_FAOXC101m	[m]dece3coa=dc2coa	0	0	100	0	100	0	100	0	0
R_FAOXC102C101m	[m]decdicoa+nadph=dece3coa+(3)h+nadp	0	0	100	0	100	0	100	0	0
R_FAOXC102C101x__R_FAOXC101x	[x]decdicoa+nadph=dc2coa+(3)h+nadp	0	0	100	0	66.6667	0	66.6667	0	0
R_FAOXC10C10OHm	[m]dcacoa+fadenz+h2o=_3hdcoa+fadh2enz	0	0	100	0	100	0	100	0	0
R_FAOXC10DCC8DCx__R_FAOXC8DCC6DCx__R_FAOXC6DCC4DCx	[x](3)coa+(3)h2o+(3)nad+(3)o2+sebcoa=(3)accoa+(3)h2o2+(3)h+(3)nadh+succoa	0	0	100	0	77.7778	0	77.7778	0	0
R_FAOXC121C10x	[x]coa+dd2coa+h2o+nad=accoa+dcacoa+h+nadh	0	0	100	0	70	0	70	0	0
R_FAOXC122m__R_FAOXC122C101m	[m]coa+h2o+(3)h+nad+tddedicoa=accoa+dece4coa+nadh	0	0	100	0	100	0	100	0	0
R_FAOXC12C12OHm	[m]ddcacoa+fadenz+h2o=_3hddcoa+fadh2enz	0	0	100	0	100	0	100	0	0
R_FAOXC141C121m__R_FAOXC121C101m	[m](2)coa+(2)fadenz+(2)h2o+(2)nad+tetd7ecoa=(2)accoa+dece3coa+(2)fadh2enz+(2)h+(2)nadh	0	0	100	0	100	0	100	0	0
R_FAOXC141C141OHm__R_C141ACBP__R_C141OHc__R_C141OHe__R_EX_3tetd7ecoacrn_	crn[c]+fadenz[m]+h2o[m]+tetd7ecoa[m]=_3tetd7ecoacrn[b]+coa[c]+fadh2enz[m]	0	0	100	0	100	0	100	0	0
R_FAOXC142C142OHm__R_C142ACBP__R_C142OHc__R_C142OHe__R_EX_3ttetddcoacrn_	crn[c]+fadenz[m]+h2o[m]+tetdecdicoa[m]=_3ttetddcoacrn[b]+coa[c]+fadh2enz[m]	0	0	100	0	100	0	100	0	0
R_FAOXC143C123m__R_FAOXC123m__R_FAOXC123C102m__R_FAOXC102C103m__R_FAOXC103C102m__R_FAOXC102m__R_FAOXC102C81m__R_FAOXC81C61m__R_FAOXC61m	[m]_5tedtricoa+(4)coa+(3)fadenz+(4)h2o+h+(4)nad+nadph=(4)accoa+(3)fadh2enz+hx2coa+(4)nadh+nadp	0	0	100	0	100	0	100	0	0
R_FAOXC14C14OHm	[m]fadenz+h2o+tdcoa=_3htdcoa+fadh2enz	0	0	100	0	100	0	100	0	0
R_FAOXC15ATPx	[x]atp+coa+prist=amp+ppi+pristcoa	0	0	100	0	100	0	100	0	0
R_FAOXC15BRC13BRx__R_FAOXC13BRC11BRx__R_FAOXC11BRC9BRx	[x](3)coa+(3)h2o+(3)nad+(3)o2+pristcoa=accoa+dmnoncoa+(3)h2o2+(3)h+(3)nadh+(2)ppcoa	0	0	100	0	58.3333	0	58.3333	0	0
R_FAOXC15C13m__R_FAOXC13C11m__R_FAOXC11C9m__R_FAOXC9C7m__R_FAOXC7C5m__R_FAOXC5C3x	[m](6)coa+(6)fadenz+(6)h2o+(6)nad+ptdcacoa=(6)accoa+(6)fadh2enz+(6)h+(6)nadh+ppcoa	0	0	100	0	100	0	100	0	0
R_FAOXC15NADPx	[x]h2o+nadp+phyt2ohcoa=formcoa+(2)h+nadph+prist	0	0	100	0	58.3333	0	58.3333	0	0
R_FAOXC15NADx	[x]h2o+nad+phyt2ohcoa=formcoa+(2)h+nadh+prist	0	0	100	0	58.3333	0	58.3333	0	0
R_FAOXC161C141m	[m]coa+fadenz+h2o+hdcoa+nad=accoa+fadh2enz+h+nadh+tetd7ecoa	0	0	100	0	100	0	100	0	0
R_FAOXC161C161OHm__R_HDECEACBP__R_C161OHc__R_HEDCECRNe__R_EX_3hdececrn_	crn[c]+fadenz[m]+h2o[m]+hdcoa[m]=_3hdececrn[b]+coa[c]+fadh2enz[m]	0	0	100	0	100	0	100	0	0
R_FAOXC162C162OHm__R_C162ACBP__R_C162OHc__R_C162OHe__R_EX_3thexddcoacrn_	crn[c]+fadenz[m]+h2o[m]+thexddcoa[m]=_3thexddcoacrn[b]+coa[c]+fadh2enz[m]	0	0	100	0	100	0	100	0	0
R_FAOXC163C164Gm__R_FAOXC164GC163m__R_FAOXC163Gm__R_FAOXC163GC142m	[m]_4hexdtricoa+coa+fadenz+h2o+nad+nadph=accoa+fadh2enz+nadh+nadp+tetdecdicoa	0	0	100	0	100	0	100	0	0
R_FAOXC164C165m__R_FAOXC165C164m__R_FAOXC164m__R_FAOXC164C143m	[m]_4hexdtetcoa+coa+fadenz+h2o+nad+nadph=_5tedtricoa+accoa+fadh2enz+nadh+nadp	0	0	100	0	100	0	100	0	0
R_FAOXC16C16OHm	[m]fadenz+h2o+pmtcoa=_3hexdcoa+fadh2enz	0	0	100	0	100	0	100	0	0
R_FAOXC16OHC16r__R_OMHPALTD	h[r]+hdca[r]+nadph[r]+o2[r]=h2o[r]+nadp[r]+whhdca[c]	0	0	100	0	100	0	100	0	0
R_FAOXC181C161m	[m]coa+fadenz+h2o+nad+octd11ecoa=accoa+fadh2enz+h+hdcoa+nadh	0	0	100	0	100	0	100	0	0
R_FAOXC181C161x__R_FAOXC161C141x__R_FAOXC141C121x__R_FAOXC121x	[x](3)coa+(3)h2o+(3)nad+(3)o2+octdececoa=(3)accoa+dd2coa+(3)h2o2+(3)h+(3)nadh	0	0	100	0	53.8462	0	53.8462	0	0
R_FAOXC181C181OHm__R_HOCTDACBP__R_C181OHc__R_OCTDECE1CRNe__R_EX_3octdece1crn_	crn[c]+fadenz[m]+h2o[m]+octdececoa[m]=_3octdece1crn[b]+coa[c]+fadh2enz[m]	0	0	100	0	100	0	100	0	0
R_FAOXC182C162m__R_FAOXC162C142m	[m](2)coa+(2)fadenz+(2)h2o+lnlccoa+(2)nad=(2)accoa+(2)fadh2enz+(2)h+(2)nadh+tetdecdicoa	0	0	100	0	100	0	100	0	0
R_FAOXC182C182OHm__R_OCTDEC2ACBP__R_C182OHc__R_HOCTDEC2CRNe__R_EX_3octdec2crn_	crn[c]+fadenz[m]+h2o[m]+lnlccoa[m]=_3octdec2crn[b]+coa[c]+fadh2enz[m]	0	0	100	0	100	0	100	0	0
R_FAOXC183C163Gm	[m]coa+fadenz+h2o+lnlncgcoa+nad=_4hexdtricoa+accoa+fadh2enz+h+nadh	0	0	100	0	100	0	100	0	0
R_FAOXC183C163m__R_FAOXC163C143m	[m](2)coa+(2)fadenz+(2)h2o+lnlncacoa+(2)nad=_5tedtricoa+(2)accoa+(2)fadh2enz+(2)h+(2)nadh	0	0	100	0	100	0	100	0	0
R_FAOXC184C164m	[m]coa+fadenz+h2o+nad+strdnccoa=_4hexdtetcoa+accoa+fadh2enz+h+nadh	0	0	100	0	100	0	100	0	0
R_FAOXC184C164x__R_FAOXC164C165x__R_FAOXC165C164x__R_FAOXC164x__R_FAOXC164C143x__R_FAOXC143C123x__R_FAOXC123x__R_FAOXC123C102x__R_FAOXC102C103x__R_FAOXC103C102x__R_FAOXC102x__R_FAOXC102C81x__R_FAOXC81C61x__R_FAOXC61x__R_FAOXC61C4x	[x](7)coa+(7)h2o+(7)nad+(2)nadph+(5)o2+strdnccoa=(7)accoa+btcoa+(5)h2o2+(5)h+(7)nadh+(2)nadp	0	0	100	0	45.2381	0	45.2381	0	0
R_FAOXC18C18OHm__R_HOCDACBP__R_C18OHc__R_HOCTDECCRNe__R_EX_3octdeccrn_	crn[c]+fadenz[m]+h2o[m]+stcoa[m]=_3octdeccrn[b]+coa[c]+fadh2enz[m]	0	0	100	0	100	0	100	0	0
R_FAOXC205C185m__R_FAOXC185m__R_FAOXC185C164m	[m](2)coa+fadenz+(2)h2o+(2)nad+tmndnccoa=_4hexdtetcoa+(2)accoa+fadh2enz+(2)h+(2)nadh	0	0	100	0	100	0	100	0	0
R_FAOXC221C201x__R_FAOXC201C181x	[x](2)coa+doco13ecoa+(2)h2o+(2)nad+(2)o2=(2)accoa+(2)h2o2+(2)h+(2)nadh+octdececoa	0	0	100	0	100	0	100	0	0
R_FAOXC225C226m__R_FAOXC226C225m__R_FAOXC225m__R_FAOXC225C204m__R_FAOXC204C184m__R_FAOXC184m__R_FAOXC184C163m	[m](3)coa+dcsptn1coa+(2)fadenz+(3)h2o+(3)nad+nadph=_4hexdtricoa+(3)accoa+(2)fadh2enz+(2)h+(3)nadh+nadp	0	0	100	0	100	0	100	0	0
R_FAOXC225C226x__R_FAOXC226C225x__R_FAOXC225x__R_FAOXC225C204x__R_FAOXC204C205x__R_FAOXC205C184x__R_FAOXC184x__R_FAOXC184C163x__R_FAOXC163C164x__R_FAOXC164C163x__R_FAOXC163x__R_FAOXC163C142x__R_FAOXC142C122x__R_FAOXC122x__R_FOAXC122C101x	[x](6)coa+dcsptn1coa+(6)h2o+(6)nad+(2)nadph+(4)o2=(6)accoa+dece4coa+(4)h2o2+(6)nadh+(2)nadp	0	0	100	0	64.7059	0	64.7059	0	0
R_FAOXC226C227m__R_FAOXC227C226m__R_FAOXC226m__R_FAOXC226C205m	[m]c226coa+coa+fadenz+h2o+nad+nadph=accoa+fadh2enz+nadh+nadp+tmndnccoa	0	0	100	0	100	0	100	0	0
R_FAOXC22C20x	[x]coa+docoscoa+h2o+nad+o2=accoa+arachcoa+h2o2+h+nadh	0	0	100	0	100	0	100	0	0
R_FAOXC241C221x	[x]coa+h2o+nad+nrvnccoa+o2=accoa+doco13ecoa+h2o2+h+nadh	0	0	100	0	77.7778	0	77.7778	0	0
R_FAOXC24C22x	[x]coa+h2o+nad+o2+ttccoa=accoa+docoscoa+h2o2+h+nadh	0	0	100	0	100	0	100	0	0
R_FAOXC5C5OHm__R_HIVCACBP__R_FAOXC5OHc__R_HIVCRNe__R_EX_3ivcrn_	_3mb2coa[m]+crn[c]+h2o[m]+(4)h[m]=_3ivcrn[b]+coa[c]+(4)h[c]	0	0	100	0	100	0	100	0	0
R_FAOXC61C4m	[m]coa+h2o+hx2coa+nad=accoa+btcoa+(5)h+nadh	0	0	100	0	100	0	100	0	0
R_FAOXC6C4x	[x]coa+h2o+hxcoa+nad+o2=accoa+btcoa+h2o2+h+nadh	0	0	100	0	100	0	100	0	0
R_FAOXC8C6x	[x]coa+h2o+nad+o2+occoa=accoa+h2o2+h+hxcoa+nadh	0	0	100	0	100	0	100	0	0
R_FAOXOHC16C16DCc__R_HEXDIACTD__R_FAOXC16DCr__R_HEXDICOAACBPx__R_FAOXC16DCC14DCx__R_FAOXC14DCC12DCx__R_FAOXC12DCC10DCx	atp[r]+coa[r]+(3)coa[x]+h2o[c]+(3)h2o[x]+(2)nad[c]+(3)nad[x]+(3)o2[x]+whhdca[c]=(3)accoa[x]+amp[r]+(3)h2o2[x]+h[c]+(2)h[r]+(3)h[x]+(2)nadh[c]+(3)nadh[x]+ppi[r]+sebcoa[x]	0	0	100	0	38.8889	0	38.8889	0	0
R_FAOXTC122TC101m__R_FAOXTC101TC102m__R_FAOXTC102C101m	[m]coa+fadenz+h2o+nad+nadph+tddedi2coa=accoa+dece3coa+fadh2enz+(4)h+nadh+nadp	0	0	100	0	100	0	100	0	0
R_FAOXTC122m	[m](4)h+tddedicoa=tddedi2coa	0	0	100	0	100	0	100	0	0
R_FAOXTC142TC122m	[m]coa+fadenz+h2o+nad+tetdecdicoa=accoa+fadh2enz+h+nadh+tddedicoa	0	0	100	0	100	0	100	0	0
R_FAOXTC162TC142m	[m]coa+fadenz+h2o+nad+thexddcoa=accoa+fadh2enz+h+nadh+tetdecdicoa	0	0	100	0	100	0	100	0	0
R_FAOXTC182TC162m	[m]coa+fadenz+h2o+lneldccoa+nad=accoa+fadh2enz+h+nadh+thexddcoa	0	0	100	0	100	0	100	0	0
R_OCD11COACPT1__R_OCD11CRNCACT__R_OCD11CRNCPT2	coa[m]+crn[c]+octd11ecoa[c]=coa[c]+crn[m]+octd11ecoa[m]	1	-100	100	-100	100	-100	100	0	0
R_OCTDECCPT1__R_OCTDECCACT__R_OCTDECCPT2	coa[m]+crn[c]+octdececoa[c]=coa[c]+crn[m]+octdececoa[m]	1	-100	100	-100	100	-100	100	0	0
R_SBCOAACOTx__R_SUBEACTD__R_SUBERICACT__R_C8DCc__R_SUBERCACT__R_SUBERCROT	atp[c]+crn[c]+h2o[x]=amp[c]+crn[x]+h[x]+ppi[c]	0	0	100	0	100	0	100	0	0
R_SEBACACT__R_C10DCc__R_C10DCCACT__R_SEBCOACROT	atp[c]+coa[x]+crn[c]+sebacid[c]=amp[c]+crn[x]+ppi[c]+sebcoa[x]	0	0	100	0	100	0	100	0	0
R_SEBCOAPET__R_SEBACIDTD	h2o[x]+sebcoa[x]=coa[x]+h[x]+sebacid[c]	0	0	100	0	100	0	100	0	0
R_SUCCACT__R_FAOXC4C4DCc__R_C4DCCACT__R_SUCCCROT	atp[c]+coa[x]+crn[c]+succ[c]=amp[c]+crn[x]+ppi[c]+succoa[x]	0	0	100	0	100	0	100	0	0
R_SUCCOAPET	[x]h2o+succoa=coa+h+succ	0	0	100	0	100	0	100	0	0
R_BGLUGCHe__R_EX_glgchlo_e	bglc[e]+gchola[e]=glgchlo[b]	0	0	100	0	100	0	100	0	0
R_BGLUTCHLe__R_EX_gltcho_e	bglc[e]+tchola[e]=gltcho[b]	0	0	100	0	100	0	100	0	0
R_GUMGCHLe__R_EX_gumgchol_e	gchola[e]+gum[e]=gumgchol[b]	0	0	100	0	100	0	100	0	0
R_GUMTCHOLe__R_EX_gumtchol_e	gum[e]+tchola[e]=gumtchol[b]	0	0	100	0	100	0	100	0	0
R_OAADC	[c]h2o+h+oaa=co2tot+pyr	0	0	100	0	100	0	100	0	0
R_PSYGCHe__R_EX_psylchol_e	gchola[e]+psyl[e]=psylchol[b]	0	0	100	0	100	0	100	0	0
R_PSYTCHe__R_EX_psyltchol_e	psyl[e]+tchola[e]=psyltchol[b]	0	0	100	0	100	0	100	0	0
R_25HVITD3c__R_1a25DHVITD3TRn__R_DM_1a25dhvitd3_n	_25hvitd3[c]+h[c]+nadph[c]+o2[c]=_1a25dhvitd3[b]+h2o[c]+nadp[c]	0	0	100	0	100	0	100	0	0
R_ADNK3	[c]adn+gtp=amp+gdp+h	0	0	100	0	100	0	100	0	0
R_ADNK4	[c]adn+dgtp=amp+dgdp+h	0	0	100	0	100	0	100	0	0
R_BIDGLCURr	[r]bilglcur+udpglcur=bildglcur+(2)h+udp	0	0	100	0	100	0	100	0	0
R_CHOLESACATc	[c]Rtotalcoa+chsterol=coa+(4)h+xolest2_hs	0	0	100	0	12.5	0	12.5	0	0
R_CHOLESTle	[e]h2o+xolest2_hs=Rtotal+chsterol+h	0	0	100	0	100	0	100	0	0
R_CYSAMOe	[e]cysam+o2=h+hyptaur	0	0	100	0	100	0	100	0	0
R_DPCOAPPe	[e]dpcoa+h2o=amp+(2)h+pan4p	0	0	100	0	100	0	100	0	0
R_DSREDUCr	[r]dsmsterol+h+nadph=chsterol+nadp	0	0	100	0	12.5	0	12.5	0	0
R_DTMPKm	[m]atp+dtmp=adp+dtdp	0	0	100	0	100	0	100	0	0
R_DUTPDP	[c]dutp+h2o=dump+h+ppi	0	0	100	0	100	0	100	0	0
R_FADDPle	[e]fad+h2o=amp+fmn+(2)h	0	0	100	0	100	0	100	0	0
R_FADH2ETC	[m]fadh2enz+q10=fadenz+q10h2	0	0	100	0	100	0	100	0	0
R_FERO__R_FE3MTP1	(4)fe2[c]+(4)h[c]+o2[c]=(4)fe3[e]+(2)h2o[c]	0	0	100	0	50	0	50	0	0
R_FMNALKPle	[e]fmn+h2o=pi+ribflv	0	0	100	0	100	0	100	0	0
R_GLYC3PFADm	[m]fadenz+glyc3p=dhap+fadh2enz	0	0	100	0	100	0	100	0	0
R_HMGCOARc	[c](2)h+hmgcoa+(2)nadph=coa+mev_R+(2)nadp	0	0	100	0	100	0	100	0	0
R_HYPTROXe	[e](2)hyptaur+o2=(2)taur	0	0	100	0	100	0	100	0	0
R_INSK	[c]atp+ins=adp+h+imp	0	0	100	0	100	0	100	0	0
R_IPDDI__R_DMATT__R_GRTT	[c](3)ipdp=frdp+(2)ppi	0	0	100	0	27.5	0	27.5	0	0
R_LAPCOAe	[e]coa+h2o=dpcoa+pi	0	0	100	0	100	0	100	0	0
R_MEVK1c__R_PMEVKc__R_DPMVDc	[c](3)atp+h2o+mev_R=(3)adp+co2tot+h+ipdp+pi	0	0	100	0	100	0	100	0	0
R_MTHFR3	[c](2)h+mlthf+nadph=_5mthf+nadp	0	0	100	0	100	0	100	0	0
R_P5CR	[c]_1pyr5c+(2)h+nadph=nadp+pro_L	0	0	100	0	100	0	100	0	0
R_PAN4PPe	[e]h2o+pan4p=pi+ptth	0	0	100	0	100	0	100	0	0
R_PNTEHe	[e]h2o+ptth=cysam+pnto_R	0	0	100	0	100	0	100	0	0
R_PRO1x	[c]nad+pro_L=_1pyr5c+(2)h+nadh	0	0	100	0	100	0	100	0	0
R_PTPATe	[e]atp+h+pan4p=dpcoa+ppi	1	-100	100	-100	100	-100	100	0	0
R_SFCYSc__R_SFCYSe__R_EX_sfcys_e	cys_L[c]+(3)h[c]+so4[c]=h2o[c]+slfcys[b]	1	-100	100	-100	100	-100	100	0	0
R_10FTHF5GLUtl	_10fthf5glu[c]=_10fthf5glu[l]	0	0	100	0	25	0	25	0	0
R_10FTHF5GLUtm	_10fthf5glu[m]=_10fthf5glu[c]	0	0	100	0	25	0	25	0	0
R_10FTHF6GLUtl	_10fthf6glu[c]=_10fthf6glu[l]	0	0	100	0	20	0	20	0	0
R_10FTHF6GLUtm	_10fthf6glu[m]=_10fthf6glu[c]	0	0	100	0	20	0	20	0	0
R_10FTHF7GLUtl__R_GGH_10FTHF7GLUl	_10fthf7glu[c]+h2o[l]=_10fthf6glu[l]+glu_L[l]	0	0	100	0	16.6667	0	16.6667	0	0
R_10FTHFtm	_10fthf[c]=_10fthf[m]	1	-100	100	-100	100	-100	100	0	0
R_2AMADPTm	L2aadp[c]+akg[m]=L2aadp[m]+akg[c]	0	0	100	0	100	0	100	0	0
R_2HBt2	_2hb[e]+h[e]=_2hb[c]+h[c]	1	-100	100	-100	100	-100	100	0	0
R_2HCO3_NAt	(2)co2tot[e]+(2)h2o[c]+na1[e]=(2)co2tot[c]+(2)h2o[e]+na1[c]	1	-100	100	-100	100			-100	100
R_2OXOADPTm	_2oxoadp[c]+akg[m]=_2oxoadp[m]+akg[c]	1	-100	100	-100	100	-100	100	0	0
R_34DHPHEt	_34dhphe[e]=_34dhphe[c]	1	-100	100	-100	100	-100	100	0	0
R_35CGMPtn__R_PDE4n__R_GMPtn	_35cgmp[c]+h2o[n]=gmp[c]+h[n]	0	0	100	0	100	0	100	0	0
R_3MOBt2im	_3mob[c]+h[c]=_3mob[m]+h[m]	0	0	100	0	100	0	100	0	0
R_3MOPt2im	_3mop[c]+h[c]=_3mop[m]+h[m]	0	0	100	0	100	0	100	0	0
R_3SALAASPm__R_3SALATAim__R_3SPYRSPm	_3sala[c]+akg[m]+asp_L[m]+h2o[m]=asp_L[c]+glu_L[m]+pyr[m]+so3[m]	0	0	100	0	100	0	100	0	0
R_4ABUTtm__R_ABTArm	_4abut[c]+akg[m]=glu_L[m]+sucsal[m]	1	-100	100	-100	100	-100	100	0	0
R_4MOPt2im	_4mop[c]+h[c]=_4mop[m]+h[m]	0	0	100	0	100	0	100	0	0
R_4NPHte	_4nph[e]=_4nph[c]	0	0	100	0	100	0	100	0	0
R_5ADTSTSTERONEte__R_EX_5adtststerone_e__R_5ADTSTSTERONEtr	_5adtststerone[b]=_5adtststerone[r]	1	-100	100	-100	100	-100	100	0	0
R_5AOPtm__R_PPBNGS__R_HMBS__R_UPP3S__R_UPPDC1__R_CPPPGO__R_PPPG9tm__R_PPPGOm__R_FE2tm__R_FCLTm__R_PHEMEtm	(16)_5aop[m]+(2)fe2[c]+(6)h[c]+(2)o2[c]+(3)o2[m]=(12)co2tot[c]+(8)h2o[c]+(6)h2o[m]+(6)h[m]+(8)nh4[c]+(2)pheme[c]	0	0	100	0	12.5	0	12.5	0	0
R_5DHFtl	_5dhf[c]=_5dhf[l]	0	0	100	0	25	0	25	0	0
R_5HTRPVESSEC__R_EX_5htrp_e	_5htrp[c]+atp[c]+h2o[c]=_5htrp[b]+adp[c]+h[c]+pi[c]	0	0	100	0	100	0	100	0	0
R_5MTHFt2	_5mthf[e]+h2o[c]=_5mthf[c]+h2o[e]	1	-100	100	-100	100	-100	100	0	0
R_5THFtl	_5thf[c]=_5thf[l]	0	0	100	0	25	0	25	0	0
R_5THFtm	_5thf[m]=_5thf[c]	0	0	100	0	25	0	25	0	0
R_6DHFtl	_6dhf[c]=_6dhf[l]	0	0	100	0	20	0	20	0	0
R_6DHFtm	_6dhf[m]=_6dhf[c]	0	0	100	0	20	0	20	0	0
R_6THFtl	_6thf[c]=_6thf[l]	0	0	100	0	20	0	20	0	0
R_6THFtm	_6thf[m]=_6thf[c]	0	0	100	0	20	0	20	0	0
R_7DHCHSTEROLtr__R_PVD3__R_VD3	_7dhchsterol[r]=vitd3[c]	0	0	100	0	12.5	0	12.5	0	0
R_7DHFtl__R_GGH_7DHFl	_7dhf[c]+h2o[l]=_6dhf[l]+glu_L[l]	0	0	100	0	16.6667	0	16.6667	0	0
R_7THFtl__R_GGH_7THFl	_7thf[c]+h2o[l]=_6thf[l]+glu_L[l]	0	0	100	0	16.6667	0	16.6667	0	0
R_ABTti__R_EX_abt_e	abt[c]=abt[b]	0	0	100	0	100	0	100	0	0
R_ABUTt2r	_4abut[e]+h[e]=_4abut[c]+h[c]	1	-100	100	-100	100	-100	100	0	0
R_ABUTt4_2_r	_4abut[e]+(2)na1[e]=_4abut[c]+(2)na1[c]	1	-100	100	-100	100	-100	100	0	0
R_ACACt2	acac[e]+h[e]=acac[c]+h[c]	1	-100	100	-100	100	-100	100	0	0
R_ACACt2m	acac[c]+h[c]=acac[m]+h[m]	0	0	100	0	100	0	100	0	0
R_ACALDt__R_EX_acald_e	acald[b]=acald[c]	1	-100	100	-100	100	-100	100	0	0
R_ACALDtm__R_ALDD2xm	acald[c]+h2o[m]+nad[m]=ac[m]+(2)h[m]+nadh[m]	0	0	100	0	100	0	100	0	0
R_ACALDtr	acald[r]=acald[c]	0	0	100	0	10.5263	0	10.5263	0	0
R_ACCOAtr__R_CSNATer__R_r0995	accoa[c]+crn[c]=acrn[c]+coa[r]	1	-100	100	-100	100	-100	100	0	0
R_ACETONEt2	acetone[e]+h[e]=acetone[c]+h[c]	0	0	100	0	100	0	100	0	0
R_ACETONEt2m	acetone[c]+h[c]=acetone[m]+h[m]	0	0	100	0	100	0	100	0	0
R_ACGAMtly	acgam[l]=acgam[c]	0	0	100	0	100	0	100	0	0
R_ACHVESSEC	ach[c]+atp[c]+h2o[c]=ach[e]+adp[c]+h[c]+pi[c]	0	0	100	0	100	0	100	0	0
R_ACNAMlt	acnam[l]+h[l]=acnam[c]+h[c]	0	0	100	0	54.5455	0	54.5455	0	0
R_ACNAMtn__R_CMPSASn__R_CMPACNAtn	acnam[c]+ctp[n]=cmpacna[c]+ppi[n]	0	0	100	0	100	0	100	0	0
R_ACRNtm	acrn[c]=acrn[m]	0	0	100	0	100	0	100	0	0
R_ACt2m	ac[c]+h[c]=ac[m]+h[m]	1	-100	100	-100	100	-100	100	0	0
R_ACt2r	ac[e]+h[e]=ac[c]+h[c]	1	-100	100	-100	100	-100	100	0	0
R_ADEt	ade[e]=ade[c]	1	-100	100	-100	100	-100	100	0	0
R_ADNt	adn[e]=adn[c]	1	-100	100	-100	100	-100	100	0	0
R_ADNt4	adn[e]+na1[e]=adn[c]+na1[c]	0	0	100	0	100	0	100	0	0
R_ADNtm	adn[c]=adn[m]	1	-100	100	-100	100	-100	100	0	0
R_ADPRIBt	adprib[e]=adprib[c]	0	0	100	0	100	0	100	0	0
R_ADPtx	adp[c]=adp[x]	1	-100	100	-100	100	-100	100	0	0
R_ADRNCOAtx	adrncoa[c]=adrncoa[x]	0	0	100	0	100	0	100	0	0
R_ADRNLPVESSEC__R_EX_adrnl_e	adrnl[c]+atp[c]+h2o[c]=adp[c]+adrnl[b]+h[c]+pi[c]	0	0	100	0	100	0	100	0	0
R_ADRNt	adrn[e]=adrn[c]	1	-100	100	-100	100	-100	100	0	0
R_AHCYStr	ahcys[c]=ahcys[r]	1	-100	100	-100	100	-100	100	0	0
R_AK2LGCHOLt	ak2lgchol_hs[e]=ak2lgchol_hs[c]	1	-100	100	-100	100	-100	100	0	0
R_AKGMALtm	akg[m]+mal_L[c]=akg[c]+mal_L[m]	1	-100	100	-100	100	-100	100	0	0
R_AKGt4_3	akg[e]+(3)na1[e]=akg[c]+(3)na1[c]	1	-100	100	-100	100	-100	100	0	0
R_AKGtp	akg[c]=akg[x]	0	0	100	0	58.3333	0	58.3333	0	0
R_ALAASNNaEx	ala_L[e]+asn_L[c]+na1[e]=ala_L[c]+asn_L[e]+na1[c]	0	0	100	0	100	0	100	0	0
R_ALACYSNaEx	ala_L[e]+cys_L[c]+na1[e]=ala_L[c]+cys_L[e]+na1[c]	0	0	100	0	100	0	100	0	0
R_ALADGLNexR	ala_D[e]+gln_L[c]=ala_D[c]+gln_L[e]	1	-100	100	-100	100			-100	100
R_ALADGLYexR	ala_D[e]+gly[c]=ala_D[c]+gly[e]	1	-100	100	-100	100			-100	100
R_ALAGLNexR	ala_L[e]+gln_L[c]=ala_L[c]+gln_L[e]	1	-100	100	-100	100			-100	100
R_ALAGLNNaEx	ala_L[e]+gln_L[c]+na1[e]=ala_L[c]+gln_L[e]+na1[c]	0	0	100	0	100	0	100	0	0
R_ALAGLYexR	ala_L[e]+gly[c]=ala_L[c]+gly[e]	1	-100	100	-100	100			-100	100
R_ALASERNaEx	ala_L[e]+na1[e]+ser_L[c]=ala_L[c]+na1[c]+ser_L[e]	0	0	100	0	100	0	100	0	0
R_ALAt2r	ala_L[e]+h[e]=ala_L[c]+h[c]	1	-100	100	-100	100	-100	100	0	0
R_ALAt4	ala_L[e]+na1[e]=ala_L[c]+na1[c]	0	0	100	0	100	0	100	0	0
R_ALATHRNaEx	ala_L[e]+na1[e]+thr_L[c]=ala_L[c]+na1[c]+thr_L[e]	0	0	100	0	100	0	100	0	0
R_ALAtN1	ala_L[e]+h[c]+(2)na1[e]=ala_L[c]+h[e]+(2)na1[c]	1	-100	100	-100	100	-100	100	0	0
R_AMETr	amet[c]=amet[r]	1	-100	100	-100	100	-100	100	0	0
R_AMETt2m	ahcys[m]+amet[c]=ahcys[c]+amet[m]	1	-100	100	-100	100	-100	100	0	0
R_AMPtp	amp[c]=amp[x]	1	-100	100	-100	100	-100	100	0	0
R_ANDRSTRNte__R_ANDRSTRNtr__R_EX_andrstrn_e	andrstrn[b]=andrstrn[r]	1	-100	100	-100	100	-100	100	0	0
R_ARACHCOAtx	arachcoa[c]=arachcoa[x]	1	-100	100	-100	86.3636	-100	86.3636	0	0
R_ARACHDCOAtx	arachdcoa[c]=arachdcoa[x]	1	-100	100	-100	100	-100	100	0	0
R_ARACHDt2	arachd[e]=arachd[c]	1	-100	100	-100	100	-100	100	0	0
R_ARACHDtr	arachd[c]=arachd[r]	1	-100	100	-100	100	-100	100	0	0
R_ARACHt	arach[e]=arach[c]	0	0	100	0	100	0	100	0	0
R_ARGLYSex	arg_L[e]+lys_L[c]=arg_L[c]+lys_L[e]	0	0	100	0	100	0	100	0	0
R_ARGt4	arg_L[e]+na1[e]=arg_L[c]+na1[c]	0	0	100	0	100	0	100	0	0
R_ARGtiDF	arg_L[e]=arg_L[c]	0	0	100	0	100	0	100	0	0
R_ARGtm	arg_L[c]+h[m]=arg_L[m]+h[c]	1	-100	100	-100	100	-100	100	0	0
R_ARTFR12	fadh2enz[m]+(4)h[m]+hdcoa[c]=Rtotalcoa[c]+fadenz[m]	0	0	100	0	100	0	100	0	0
R_ASCBt	ascb_L[e]=ascb_L[c]	1	-100	100	-100	100	-100	100	0	0
R_ASCBt4	ascb_L[e]+na1[e]=ascb_L[c]+na1[c]	1	-100	100	-100	100	-100	100	0	0
R_ASNALANaEx	ala_L[c]+asn_L[e]+na1[e]=ala_L[e]+asn_L[c]+na1[c]	0	0	100	0	100	0	100	0	0
R_ASNCYSNaEx	asn_L[e]+cys_L[c]+na1[e]=asn_L[c]+cys_L[e]+na1[c]	0	0	100	0	100	0	100	0	0
R_ASNGLNNaEx	asn_L[e]+gln_L[c]+na1[e]=asn_L[c]+gln_L[e]+na1[c]	0	0	100	0	100	0	100	0	0
R_ASNSERNaEx	asn_L[e]+na1[e]+ser_L[c]=asn_L[c]+na1[c]+ser_L[e]	0	0	100	0	100	0	100	0	0
R_ASNt4	asn_L[e]+na1[e]=asn_L[c]+na1[c]	0	0	100	0	100	0	100	0	0
R_ASNTHRNaEx	asn_L[e]+na1[e]+thr_L[c]=asn_L[c]+na1[c]+thr_L[e]	0	0	100	0	100	0	100	0	0
R_ASNtm__R_ASNNm	asn_L[c]+h2o[m]=asp_L[m]+nh4[m]	0	0	100	0	100	0	100	0	0
R_ASNtN1	asn_L[e]+h[c]+(2)na1[e]=asn_L[c]+h[e]+(2)na1[c]	1	-100	100	-100	100	-100	100	0	0
R_ASPDt6	asp_D[e]+h[e]+k[c]+(3)na1[e]=asp_D[c]+h[c]+k[e]+(3)na1[c]	0	0	100	0	100	0	100	0	0
R_ASPDxt__R_DASPO1p__R_MDHx__R_MAL_Ltx	asp_D[c]+h2o[x]+h[x]+nadh[x]+o2[x]=h2o2[x]+mal_L[c]+nad[x]+nh4[x]	0	0	100	0	100	0	100	0	0
R_ASPGLUm	asp_L[m]+glu_L[c]+h[i]=asp_L[c]+glu_L[m]+h[m]	0	0	100	0	100	0	100	0	0
R_ASPt6	asp_L[e]+h[e]+k[c]+(3)na1[e]=asp_L[c]+h[c]+k[e]+(3)na1[c]	0	0	100	0	100	0	100	0	0
R_ATP1ter	adp[r]+atp[c]=adp[c]+atp[r]	0	0	100	0	100	0	100	0	0
R_ATP2ter	amp[r]+atp[c]=amp[c]+atp[r]	1	-100	100	-100	100	-100	100	0	0
R_ATPasel	atp[c]+h2o[c]=adp[c]+h[l]+pi[c]	0	0	100	0	66.6667	0	66.6667	0	0
R_ATPS4m	adp[m]+(4)h[i]+pi[m]=atp[m]+h2o[m]+(3)h[m]	0	0	100	0	100	0	100	0	0
R_ATPtm	adp[c]+atp[m]=adp[m]+atp[c]	0	0	100	0	100	0	100	0	0
R_ATPtn	atp[c]=atp[n]	0	0	100	0	100	0	100	0	0
R_ATPtx	atp[c]=atp[x]	1	-100	100	-100	100	-100	100	0	0
R_AVITE1t	avite1[e]=avite1[c]	0	0	100	0	100	0	100	0	0
R_BALAtmr__R_APAT2rm	akg[m]+ala_B[c]=glu_L[m]+msa[m]	1	-100	100	-100	100	-100	100	0	0
R_BALAVECSEC	ala_B[c]+atp[c]+h2o[c]=adp[c]+ala_B[e]+h[c]+pi[c]	0	0	100	0	100	0	100	0	0
R_BHBt	bhb[e]+h[e]=bhb[c]+h[c]	1	-100	100	-100	100	-100	100	0	0
R_BHBtm__R_BDHm	bhb[c]+h[c]+nad[m]=acac[m]+(2)h[m]+nadh[m]	1	-100	100	-100	100	-100	100	0	0
R_BILDGLCURt	bildglcur[e]+co2tot[c]+h2o[e]=bildglcur[c]+co2tot[e]+h2o[c]	1	-100	100	-100	100	-100	100	0	0
R_BILDGLCURte	atp[c]+bildglcur[c]+h2o[c]=adp[c]+bildglcur[e]+h[c]+pi[c]	0	0	100	0	100	0	100	0	0
R_BILDGLCURtr	bildglcur[c]=bildglcur[r]	1	-100	100	-100	100	-100	100	0	0
R_BILGLCURt	bilglcur[e]+co2tot[c]+h2o[e]=bilglcur[c]+co2tot[e]+h2o[c]	1	-100	100	-100	100	-100	100	0	0
R_BILGLCURte	atp[c]+bilglcur[c]+h2o[c]=adp[c]+bilglcur[e]+h[c]+pi[c]	0	0	100	0	100	0	100	0	0
R_BILGLCURtr	bilglcur[c]=bilglcur[r]	1	-100	100	-100	100	-100	100	0	0
R_BILIRUBt2	bilirub[e]+co2tot[c]+h2o[e]=bilirub[c]+co2tot[e]+h2o[c]	1	-100	100	-100	100	-100	100	0	0
R_BILIRUBtr	bilirub[c]=bilirub[r]	1	-100	100	-100	100	-100	100	0	0
R_BIOCYTtn__R_BTND1n__R_BTNtn__R_LYStn	biocyt[c]+h2o[n]=btn[c]+lys_L[c]	0	0	100	0	100	0	100	0	0
R_BTNt2	btn[e]+h[e]=btn[c]+h[c]	1	-100	100	-100	100	-100	100	0	0
R_BTNt3i	atp[c]+btn[e]+h2o[c]+na1[e]=adp[c]+btn[c]+h[c]+na1[c]+pi[c]	0	0	100	0	100	0	100	0	0
R_BTNt4i	btn[e]+h[c]=btn[c]+h[e]	0	0	100	0	100	0	100	0	0
R_BUTt2m__R_FACOAL40im	atp[m]+but[c]+coa[m]+h[c]=amp[m]+btcoa[m]+h[m]+ppi[m]	0	0	100	0	100	0	100	0	0
R_BUTt2r	but[e]+h[e]=but[c]+h[c]	1	-100	100	-100	100	-100	100	0	0
R_C160CRNt__R_C160CPT2	coa[m]+pmtcrn[c]=crn[c]+pmtcoa[m]	0	0	100	0	100	0	100	0	0
R_C161CRNt	hdcecrn[c]=hdcecrn[m]	0	0	100	0	100	0	100	0	0
R_C204CRNt__R_C204CPT2	arachdcrn[c]+coa[m]=arachdcoa[m]+crn[m]	0	0	100	0	100	0	100	0	0
R_C226COAtx	c226coa[c]=c226coa[x]	1	-100	100	-100	100	-100	100	0	0
R_CAATPS	atp[c]+ca2[c]+h2o[c]=adp[c]+ca2[e]+h[e]+pi[c]	0	0	100	0	100	0	100	0	0
R_CAMPt__R_EX_camp_e	atp[c]+camp[c]+h2o[c]=adp[c]+camp[b]+h[c]+pi[c]	0	0	100	0	100	0	100	0	0
R_CAt7r	ca2[c]+(3)na1[e]=ca2[e]+(3)na1[c]	1	-100	100	-100	100	-100	0	0	100	ca2, na1 reversible transport in other reactions
R_CERT1gt	crm_hs[c]=crm_hs[g]	1	-100	100	-50	50	-50	50	0	0
R_CERT1rt__R_UGCG__R_CERT2rt	crm_hs[c]+udpg[r]=gluside_hs[c]+h[r]+udp[r]	0	0	100	0	100	0	100	0	0
R_CERT2gt__R_B3GNT39g	gluside_hs[c]+udpgal[g]=galgluside_hs[g]+h[g]+udp[g]	0	0	100	0	50	0	50	0	0
R_CGLYt3_2_	cgly[e]+(2)h[e]=cgly[c]+(2)h[c]	0	0	100	0	100	0	100	0	0
R_CGMPt__R_EX_35cgmp_e	_35cgmp[c]+atp[c]+h2o[c]=_35cgmp[b]+adp[c]+h[c]+pi[c]	0	0	100	0	100	0	100	0	0
R_CHLtm	chol[c]=chol[m]	1	-100	100	-66.6667	100	-66.6667	100	0	0
R_CHOLATEt	cholate[e]+co2tot[c]+h2o[e]=cholate[c]+co2tot[e]+h2o[c]	1	-100	100	-100	100	-100	100	0	0
R_CHOLATEt2	cholate[e]+(2)na1[e]=cholate[c]+(2)na1[c]	0	0	100	0	100	0	100	0	0
R_CHOLATEt3	atp[c]+cholate[c]+h2o[c]=adp[c]+cholate[e]+h[c]+pi[c]	0	0	100	0	100	0	100	0	0
R_CHOLt4	chol[e]+na1[e]=chol[c]+na1[c]	1	-100	100	-100	100	-100	100	0	0
R_CHOLtn__R_ACCOAtn__R_CHATn__R_ACHtn__R_COAtn	[c]accoa+chol=ach+coa	1	-100	100	-100	100	-100	100	0	0
R_CHOLtu	chol[e]=chol[c]	1	-100	100	-100	100	-100	100	0	0
R_CHSTEROLt	atp[c]+chsterol[c]+h2o[c]=adp[c]+chsterol[e]+h[c]+pi[c]	0	0	100	0	12.5	0	12.5	0	0
R_CHSTEROLt1	chsterol[l]=chsterol[m]	1	-100	100	-100	100	-100	100	0	0
R_CHSTEROLt2	chsterol[r]=chsterol[m]	1	-100	100	-100	100	-100	100	0	0
R_CHSTEROLt3	chsterol[c]=chsterol[m]	1	-100	100	-100	100	-100	100	0	0
R_CITRtm	citr_L[m]=citr_L[c]	1	-100	100	-100	100	-100	100	0	0
R_CITt4_2	cit[e]+(2)na1[e]=cit[c]+(2)na1[c]	1	-100	100	-100	100	-100	100	0	0
R_CITtam	cit[c]+mal_L[m]=cit[m]+mal_L[c]	1	-100	100	-100	100	-100	100	0	0
R_CITtbm	cit[c]+pep[m]=cit[m]+pep[c]	0	0	100	0	100	0	100	0	0
R_CLFORtex	cl[e]+(2)for[c]=cl[c]+(2)for[e]	0	0	100	0	100	0	100	0	0
R_CLHCO3tex2	(2)cl[e]+co2tot[c]+h2o[e]=(2)cl[c]+co2tot[e]+h2o[c]	0	0	100	0	100	0	100	0	0
R_CLI2tex	cl[e]+(2)i[c]=cl[c]+(2)i[e]	0	0	100	0	100	0	50	0	50	Only reactio with reduced maximun flux, but is not affecting other reactions in the model
R_CLOHtex2	(2)cl[e]+h2o[c]=(2)cl[c]+h2o[e]	0	0	100	0	100	0	100	0	0
R_CLOXAtex2	(2)cl[e]+oxa[c]=(2)cl[c]+oxa[e]	0	0	100	0	100	0	100	0	0
R_CLPNDCOAtx	clpndcoa[c]=clpndcoa[x]	1	-100	100	-100	100	-100	100	0	0
R_CLPNDt__R_FACOAL2252__R_EX_CLPND_e	atp[c]+clpnd[b]+coa[c]=amp[c]+clpndcoa[c]+ppi[c]	1	-100	100	-100	100	-100	100	0	0
R_CMPACNAtg	cmp[g]+cmpacna[c]=cmp[c]+cmpacna[g]	0	0	100	0	75	0	75	0	0
R_CO2t	co2tot[e]+h2o[c]=co2tot[c]+h2o[e]	1	-100	100	-100	100	-100	100	0	0
R_CO2ter	co2tot[r]+h2o[c]=co2tot[c]+h2o[r]	0	0	100	0	100	0	100	0	0
R_CO2tm_R_r0941	co2tot[c]+h2o[m]=co2tot[m]+h2o[c]	1	-100	100	-100	100	-100	100	0	0
R_CO2tp	co2tot[x]+h2o[c]=co2tot[c]+h2o[x]	0	0	100	0	100	0	100	0	0
R_COAtl__R_LAPCOAl__R_DPCOAtl__R_r1150	coa[c]+h2o[l]=dpcoa[c]+pi[c]	0	0	100	0	100	0	100	0	0
R_COAtm	coa[c]=coa[m]	1	-100	100	-100	100	-100	100	0	0
R_COAtp	coa[c]=coa[x]	1	-100	100	-100	100	-100	100	0	0
R_COAtr	coa[c]=coa[r]	1	-100	100	-100	100	-100	100	0	0
R_CREATt4_2_r	creat[e]+(2)na1[e]=creat[c]+(2)na1[c]	1	-100	100	-100	100	-100	100	0	0
R_CREATtmdiffir__R_CK__R_PCREATtmdiffir__R_CKc	adp[c]+atp[m]+h[c]=adp[m]+atp[c]+h[m]	0	0	100	0	100	0	100	0	0
R_CRNCAR3tp	crn[c]+pcrn[x]=crn[x]+pcrn[c]	0	0	100	0	100	0	100	0	0
R_CRNCARtp	acrn[x]+crn[c]=acrn[c]+crn[x]	0	0	100	0	100	0	100	0	0
R_CRNt	crn[e]=crn[c]	1	-100	100	-100	100	-100	100	0	0
R_CRNtHa	crn[c]+h[e]=crn[e]+h[c]	0	0	100	0	100	0	100	0	0
R_CRNtim	crn[m]=crn[c]	0	0	100	0	100	0	100	0	0
R_CRNtuNa	crn[e]+na1[e]=crn[c]+na1[c]	0	0	100	0	100	0	100	0	0
R_CRNtx	dmnoncrn[x]=dmnoncrn[m]	1	-100	100	-100	100	-100	100	0	0
R_CRVNCtr	crvnc[e]=crvnc[c]	1	-100	100	-100	100	-100	100	0	0
R_CTPtn	ctp[c]=ctp[n]	0	0	100	0	100	0	100	0	0
R_CYANtm__R_RE1691M__R_TCYNTtm	cyan[c]+tsul[m]=h[m]+so3[m]+tcynt[c]	0	0	100	0	100	0	100	0	0
R_CYOOm2	[m](4)focytC+(4)h+o2=(4)ficytC+(2)h2o	0	0	100	0	100	0	100	0	0
R_CYOR_u10m	(2)ficytC[m]+(2)h[m]+q10h2[m]=(2)focytC[m]+(4)h[i]+q10[m]	0	0	100	0	100	0	100	0	0
R_CYSALANaEx	ala_L[c]+cys_L[e]+na1[e]=ala_L[e]+cys_L[c]+na1[c]	0	0	100	0	100	0	100	0	0
R_CYSASNNaEx	asn_L[c]+cys_L[e]+na1[e]=asn_L[e]+cys_L[c]+na1[c]	0	0	100	0	100	0	100	0	0
R_CYSGLNNaEx	cys_L[e]+gln_L[c]+na1[e]=cys_L[c]+gln_L[e]+na1[c]	0	0	100	0	100	0	100	0	0
R_CYSGLUexR	cys_L[e]+gln_L[c]=cys_L[c]+gln_L[e]	1	-100	100	-100	100			-100	100
R_CYSGLYexR	cys_L[c]+gly[e]=cys_L[e]+gly[c]	1	-100	100	-100	100			-100	100
R_CYSSERNaEx	cys_L[e]+na1[e]+ser_L[c]=cys_L[c]+na1[c]+ser_L[e]	0	0	100	0	100	0	100	0	0
R_CYStec	cys_L[e]=cys_L[c]	1	-100	100	-100	100	-100	100	0	0
R_CYSTGLUex	Lcystin[e]+glu_L[c]=Lcystin[c]+glu_L[e]	0	0	100	0	100	0	100	0	0
R_CYSTHRNaEx	cys_L[e]+na1[e]+thr_L[c]=cys_L[c]+na1[c]+thr_L[e]	0	0	100	0	100	0	100	0	0
R_CYSTSERex	Lcystin[e]+ser_L[c]=Lcystin[c]+ser_L[e]	0	0	100	0	100	0	100	0	0
R_CYTDt	cytd[e]=cytd[c]	1	-100	100	-100	100	-100	100	0	0
R_CYTDt4	cytd[e]+na1[e]=cytd[c]+na1[c]	0	0	100	0	100	0	100	0	0
R_CYTDtn__R_CYTDn__R_Uritn	cytd[c]+h2o[n]+h[n]=nh4[n]+uri[c]	0	0	100	0	100	0	100	0	0
R_D_3AIBt__R_EX_3aib_D_e	_3aib_D[c]=_3aib_D[b]	0	0	100	0	100	0	100	0	0
R_DADNt4	dad_2[e]=dad_2[c]	1	-100	100	-100	100	-100	100	0	0
R_DAG_HSter	dag_hs[r]=dag_hs[c]	0	0	100	0	100	0	100	0	0
R_DAGt	dag_hs[e]=dag_hs[c]	1	-100	100	-100	100	-100	100	0	0
R_DALAt2r	ala_D[e]+h[e]=ala_D[c]+h[c]	1	-100	100	-100	100	-100	100	0	0
R_DALAxt__R_DALAOXx	ala_D[c]+h2o[x]+o2[x]=h2o2[x]+nh4[x]+pyr[x]	0	0	100	0	100	0	100	0	0
R_DATPtn	datp[c]=datp[n]	0	0	100	0	100	0	100	0	0
R_DCSPTN1COAtx	dcsptn1coa[c]=dcsptn1coa[x]	1	-100	100	-100	100	-100	100	0	0
R_DCSPTN1t__R_FACOAL2251__R_EX_dcsptn1_e	atp[c]+coa[c]+dcsptn1[b]=amp[c]+dcsptn1coa[c]+ppi[c]	1	-100	100	-100	100	-100	100	0	0
R_DCTPtn	dctp[c]=dctp[n]	0	0	100	0	100	0	100	0	0
R_DCYTt	dcyt[e]=dcyt[c]	1	-100	100	-100	100	-100	100	0	0
R_DGCHOLte	dgchol[e]=dgchol[c]	1	-100	100	-100	100	-100	100	0	0
R_DGSNt	dgsn[e]=dgsn[c]	1	-100	100	-100	100	-100	100	0	0
R_DGSNtm__R_DGNSKm	atp[m]+dgsn[c]=adp[m]+dgmp[m]+h[m]	0	0	100	0	100	0	100	0	0
R_DGTPtn	dgtp[c]=dgtp[n]	0	0	100	0	100	0	100	0	0
R_DHAAt1r	dhdascb[e]=dhdascb[c]	1	-100	100	-100	100	-100	100	0	0
R_DHCHOLESTANATEtm	dhcholestanate[m]=dhcholestanate[x]	1	-100	100	-100	12.5	-100	12.5	0	0
R_DHEASt	co2tot[c]+dheas[e]+h2o[e]=co2tot[e]+dheas[c]+h2o[c]	1	-100	100	-100	100	-100	100	0	0
R_DHEAtr	dhea[r]=dhea[c]	1	-100	100	-100	10.5263	-100	10.5263	0	0
R_DHFtm	dhf[c]=dhf[m]	1	-100	100	-100	100	-100	100	0	0
R_DIGALSIDEtg	digalside_hs[c]=digalside_hs[g]	1	-100	100	-50	100	-50	100	0	0
R_DIGALSIDEtl__R_GLAl	digalside_hs[c]+h2o[l]=gal[l]+galside_hs[l]	0	0	100	0	100	0	100	0	0
R_DINt	din[e]=din[c]	1	-100	100	-100	100	-100	100	0	0
R_D_LACt2__R_EX_lac_D_e	h[e]+lac_D[b]=h[c]+lac_D[c]	1	-100	100	-100	100	-100	100	0	0
R_DLNLCGt	dlnlcg[e]=dlnlcg[c]	1	-100	100	-100	100	-100	100	0	0
R_DMNONCRNt	dmnoncrn[c]=dmnoncrn[m]	1	-100	100	-100	100	-100	100	0	0
R_DNDPt12m	adp[m]+dadp[c]=adp[c]+dadp[m]	0	0	100	0	100	0	100	0	0
R_DNDPt13m	atp[m]+dadp[c]=atp[c]+dadp[m]	0	0	100	0	100	0	100	0	0
R_DNDPt18m	adp[m]+dudp[c]=adp[c]+dudp[m]	0	0	100	0	100	0	100	0	0
R_DNDPt19m	atp[m]+dudp[c]=atp[c]+dudp[m]	0	0	100	0	100	0	100	0	0
R_DNDPt1m	adp[m]+datp[c]=adp[c]+datp[m]	0	0	100	0	100	0	100	0	0
R_DNDPt20m	atp[m]+dtdp[c]=atp[c]+dtdp[m]	0	0	100	0	100	0	100	0	0
R_DNDPt21m	adp[m]+dtdp[c]=adp[c]+dtdp[m]	0	0	100	0	100	0	100	0	0
R_DNDPt22m	dtdp[c]+dudp[m]=dtdp[m]+dudp[c]	0	0	100	0	100	0	100	0	0
R_DNDPt26m	dcdp[c]+dudp[m]=dcdp[m]+dudp[c]	0	0	100	0	100	0	100	0	0
R_DNDPt27m	dcdp[c]+dtdp[m]=dcdp[m]+dtdp[c]	0	0	100	0	100	0	100	0	0
R_DNDPt29m	dadp[m]+dcdp[c]=dadp[c]+dcdp[m]	0	0	100	0	100	0	100	0	0
R_DNDPt2m	atp[m]+datp[c]=atp[c]+datp[m]	0	0	100	0	100	0	100	0	0
R_DNDPt30m	adp[m]+dcdp[c]=adp[c]+dcdp[m]	0	0	100	0	100	0	100	0	0
R_DNDPt31m	atp[m]+dcdp[c]=atp[c]+dcdp[m]	0	0	100	0	100	0	100	0	0
R_DNDPt32m	atp[m]+dgdp[c]=atp[c]+dgdp[m]	0	0	100	0	100	0	100	0	0
R_DNDPt33m	dgdp[c]+dudp[m]=dgdp[m]+dudp[c]	0	0	100	0	100	0	100	0	0
R_DNDPt34m	dgdp[c]+dtdp[m]=dgdp[m]+dtdp[c]	0	0	100	0	100	0	100	0	0
R_DNDPt35m	dadp[m]+dgdp[c]=dadp[c]+dgdp[m]	0	0	100	0	100	0	100	0	0
R_DNDPt36m	dcdp[m]+dgdp[c]=dcdp[c]+dgdp[m]	0	0	100	0	100	0	100	0	0
R_DNDPt37m	dtdp[m]+dutp[c]=dtdp[c]+dutp[m]	0	0	100	0	100	0	100	0	0
R_DNDPt38m	dudp[m]+dutp[c]=dudp[c]+dutp[m]	0	0	100	0	100	0	100	0	0
R_DNDPt39m	dgdp[m]+dutp[c]=dgdp[c]+dutp[m]	0	0	100	0	100	0	100	0	0
R_DNDPt3m	datp[c]+dcdp[m]=datp[m]+dcdp[c]	0	0	100	0	100	0	100	0	0
R_DNDPt40m	dadp[m]+dutp[c]=dadp[c]+dutp[m]	0	0	100	0	100	0	100	0	0
R_DNDPt41m	dcdp[m]+dutp[c]=dcdp[c]+dutp[m]	0	0	100	0	100	0	100	0	0
R_DNDPt42m	adp[m]+dutp[c]=adp[c]+dutp[m]	0	0	100	0	100	0	100	0	0
R_DNDPt43m	atp[m]+dutp[c]=atp[c]+dutp[m]	0	0	100	0	100	0	100	0	0
R_DNDPt44m	atp[m]+dttp[c]=atp[c]+dttp[m]	0	0	100	0	100	0	100	0	0
R_DNDPt45m	adp[m]+dttp[c]=adp[c]+dttp[m]	0	0	100	0	100	0	100	0	0
R_DNDPt46m	dttp[c]+dudp[m]=dttp[m]+dudp[c]	0	0	100	0	100	0	100	0	0
R_DNDPt47m	dtdp[m]+dttp[c]=dtdp[c]+dttp[m]	0	0	100	0	100	0	100	0	0
R_DNDPt48m	dgdp[m]+dttp[c]=dgdp[c]+dttp[m]	0	0	100	0	100	0	100	0	0
R_DNDPt49m	dadp[m]+dttp[c]=dadp[c]+dttp[m]	0	0	100	0	100	0	100	0	0
R_DNDPt4m	datp[c]+dudp[m]=datp[m]+dudp[c]	0	0	100	0	100	0	100	0	0
R_DNDPt50m	dcdp[m]+dttp[c]=dcdp[c]+dttp[m]	0	0	100	0	100	0	100	0	0
R_DNDPt51m	dcdp[m]+dctp[c]=dcdp[c]+dctp[m]	0	0	100	0	100	0	100	0	0
R_DNDPt52m	dctp[c]+dudp[m]=dctp[m]+dudp[c]	0	0	100	0	100	0	100	0	0
R_DNDPt53m	dctp[c]+dgdp[m]=dctp[m]+dgdp[c]	0	0	100	0	100	0	100	0	0
R_DNDPt54m	dadp[m]+dctp[c]=dadp[c]+dctp[m]	0	0	100	0	100	0	100	0	0
R_DNDPt55m	adp[m]+dctp[c]=adp[c]+dctp[m]	0	0	100	0	100	0	100	0	0
R_DNDPt56m	atp[m]+dctp[c]=atp[c]+dctp[m]	0	0	100	0	100	0	100	0	0
R_DNDPt57m	atp[m]+dgtp[c]=atp[c]+dgtp[m]	0	0	100	0	100	0	100	0	0
R_DNDPt58m	adp[m]+dgtp[c]=adp[c]+dgtp[m]	0	0	100	0	100	0	100	0	0
R_DNDPt59m	dadp[m]+dgtp[c]=dadp[c]+dgtp[m]	0	0	100	0	100	0	100	0	0
R_DNDPt5m	datp[c]+dtdp[m]=datp[m]+dtdp[c]	0	0	100	0	100	0	100	0	0
R_DNDPt60m	dgtp[c]+dudp[m]=dgtp[m]+dudp[c]	0	0	100	0	100	0	100	0	0
R_DNDPt61m	dgtp[c]+dtdp[m]=dgtp[m]+dtdp[c]	0	0	100	0	100	0	100	0	0
R_DNDPt62m	dgdp[m]+dgtp[c]=dgdp[c]+dgtp[m]	0	0	100	0	100	0	100	0	0
R_DNDPt63m	dcdp[m]+dgtp[c]=dcdp[c]+dgtp[m]	0	0	100	0	100	0	100	0	0
R_DNDPt6m	datp[c]+dgdp[m]=datp[m]+dgdp[c]	0	0	100	0	100	0	100	0	0
R_DNDPt7m	dadp[m]+datp[c]=dadp[c]+datp[m]	0	0	100	0	100	0	100	0	0
R_DNDPt8m	dadp[c]+dudp[m]=dadp[m]+dudp[c]	0	0	100	0	100	0	100	0	0
R_DNDPt9m	dadp[c]+dtdp[m]=dadp[m]+dtdp[c]	0	0	100	0	100	0	100	0	0
R_DOLP_Uter	dolp_U[r]=dolp_U[c]	0	0	100	0	100	0	100	0	0
R_DOPAt4_2_r	dopa[e]+(2)na1[e]=dopa[c]+(2)na1[c]	1	-100	100	-100	100	-100	100	0	0
R_DOPAtu	dopa[e]=dopa[c]	1	-100	100	-100	100	-100	100	0	0
R_DOPAVESSEC	atp[c]+dopa[c]+h2o[c]=adp[c]+dopa[e]+h[c]+pi[c]	0	0	100	0	100	0	100	0	0
R_DRIBt__R_EX_drib_e	drib[b]=drib[c]	1	-100	100	-100	100	-100	100	0	0
R_DTDPtn	dtdp[c]=dtdp[n]	1	-100	100	-100	100	-100	100	0	0
R_DTTPtn	dttp[c]=dttp[n]	1	-100	100	-100	100	-100	100	0	0
R_DUDPtn__R_NDPK6n__R_DUTPDPn__R_DUMPtn	atp[n]+dudp[c]+h2o[n]=adp[n]+dump[c]+h[n]+ppi[n]	0	0	100	0	100	0	100	0	0
R_DURIt	duri[e]=duri[c]	1	-100	100	-100	100	-100	100	0	0
R_EICOSTETt__R_FACOAL2042__R_EX_eicostet_e	atp[c]+coa[c]+eicostet[b]=amp[c]+eicostetcoa[c]+ppi[c]	1	-100	100	-100	100	-100	100	0	0
R_ELAIDCRNt	elaidcrn[c]=elaidcrn[m]	0	0	100	0	100	0	100	0	0
R_ELAIDt	elaid[e]=elaid[c]	1	-100	100	-100	100	-100	100	0	0
R_ESTRADIOLGLCt	co2tot[c]+estradiolglc[e]+h2o[e]=co2tot[e]+estradiolglc[c]+h2o[c]	1	-100	100	-100	100	-100	100	0	0
R_ESTRADIOLt__R_EX_estradiol_e	estradiol[b]=estradiol[c]	1	-100	100	-100	100	-100	100	0	0
R_ESTRADIOLtr	estradiol[r]=estradiol[c]	1	-100	100	-100	100	-100	100	0	0
R_ESTRONESt	co2tot[c]+estrones[e]+h2o[e]=co2tot[e]+estrones[c]+h2o[c]	1	-100	100	-100	100	-100	100	0	0
R_ESTRONESt2	estrones[e]+(2)na1[e]=estrones[c]+(2)na1[c]	0	0	100	0	100	0	100	0	0
R_ESTRONEtr	estrone[r]=estrone[c]	1	-100	100	-100	50	-100	50	0	0
R_ETOHtx__R_CAT2p__R_ACALDtx	etoh[c]+h2o2[x]=acald[c]+(2)h2o[x]	0	0	100	0	100	0	100	0	0
R_FADH2tru	fadh2[c]=fadh2[r]	0	0	100	0	100	0	100	0	0
R_FADH2tx	fadh2[c]=fadh2[x]	1	-100	100	-100	100	-100	100	0	0
R_FADtru	fad[r]=fad[c]	0	0	100	0	100	0	100	0	0
R_FADtx	fad[c]=fad[x]	1	-100	100	-100	100	-100	100	0	0
R_FATP1t	hdca[c]+na1[c]=hdca[e]+na1[e]	1	-100	100	-100	100	-100	100	0	0
R_FATP2t	na1[c]+ocdcea[c]=na1[e]+ocdcea[e]	1	-100	100	-100	100	-100	100	0	0
R_FATP3t	na1[c]+ocdca[c]=na1[e]+ocdca[e]	1	-100	100	-100	100	-100	100	0	0
R_FATP4t	arach[c]+na1[c]=arach[e]+na1[e]	1	-100	100	-100	100	-100	100	0	0
R_FATP5t	arachd[c]+na1[c]=arachd[e]+na1[e]	1	-100	100	-100	100	-100	100	0	0
R_FATP6t	adrn[c]+na1[c]=adrn[e]+na1[e]	1	-100	100	-100	100	-100	100	0	0
R_FATP7t	crvnc[c]+na1[c]=crvnc[e]+na1[e]	1	-100	100	-100	100	-100	100	0	0
R_FATP8t	lgnc[c]+na1[c]=lgnc[e]+na1[e]	1	-100	100	-100	100	-100	100	0	0
R_FATP9t	na1[c]+nrvnc[c]=na1[e]+nrvnc[e]	1	-100	100	-100	100	-100	100	0	0
R_FE2t	fe2[e]=fe2[c]	0	0	100	0	100	0	100	0	0
R_FOLt2	fol[e]+h2o[c]=fol[c]+h2o[e]	1	-100	100	-100	100	-100	100	0	0
R_FORMCOAtx__R_FCOAH	formcoa[x]+h2o[c]=coa[c]+for[c]+h[c]	0	0	100	0	58.3333	0	58.3333	0	0
R_FORt2m__R_FTHFLm	atp[m]+for[c]+thf[m]=_10fthf[m]+adp[m]+pi[m]	0	0	100	0	100	0	100	0	0
R_FORtr	for[r]=for[c]	0	0	100	0	50	0	50	0	0
R_FRDPtc	frdp[x]=frdp[c]	1	-100	100	-100	100	-100	100	0	0
R_FRDPtr	frdp[x]=frdp[r]	1	-100	100	-100	100	-100	100	0	0
R_FRUt1r	fru[e]=fru[c]	1	-100	100	-100	100	-100	100	0	0
R_FRUt4	fru[e]+na1[e]=fru[c]+na1[c]	1	-100	100	-100	100	-100	100	0	0
R_FUCtly__R_FK__R_F1PGT	atp[c]+fuc_L[l]+gtp[c]=adp[c]+gdpfuc[c]+ppi[c]	0	0	100	0	21.2121	0	21.2121	0	0
R_FUMSO3tm	fum[c]+so3[m]=fum[m]+so3[c]	1	-100	100	-100	100			-100	100
R_FUMSO4tm	fum[c]+so4[m]=fum[m]+so4[c]	1	-100	100	-100	100	0	100	-100	0	fum transport out of mitochondria in another reation, so4 now only transport m to c, before the transport c to m was only for a loop
R_FUMtm	fum[c]+pi[m]=fum[m]+pi[c]	1	-100	100	-100	100	-100	100	0	0
R_FUMTSULtm	fum[c]+tsul[m]=fum[m]+tsul[c]	1	-100	100	-100	100	-100	0	0	100	fum transport into mitochondria in another reation, tsul now only transport c to m, before the transport m to c was only for a loop
R_G3PD2m	fadenz[m]+glyc3p[c]=dhap[c]+fadh2enz[m]	0	0	100	0	100	0	100	0	0
R_G6Pter	g6p[c]=g6p[r]	1	-100	100	-100	100	-100	100	0	0
R_GABAVESSEC	_4abut[c]+atp[c]+h2o[c]=_4abut[e]+adp[c]+h[c]+pi[c]	0	0	100	0	100	0	100	0	0
R_GALGLUSIDEtg	galgluside_hs[c]=galgluside_hs[g]	1	-100	100	-50	25	-50	25	0	0
R_GALGLUSIDEtl__R_GLB1__R_GBAl__R_GLCtly	galgluside_hs[c]+(2)h2o[l]=crm_hs[l]+gal[l]+glc_D[c]	0	0	100	0	100	0	100	0	0
R_GALSIDEtg	galside_hs[c]=galside_hs[g]	1	-100	100	-50	66.6667	-50	66.6667	0	0
R_GALSIDEtl	galside_hs[c]=galside_hs[l]	1	-100	100	-100	100	-100	100	0	0
R_GALt1r	gal[e]=gal[c]	1	-100	100	-100	100	-100	100	0	0
R_GALt2_2	gal[e]+(2)h[e]=gal[c]+(2)h[c]	1	-100	100	-100	100	-100	100	0	0
R_GALt4	gal[e]+na1[e]=gal[c]+na1[c]	1	-100	100	-100	100	-100	100	0	0
R_GALtly	gal[l]=gal[c]	0	0	100	0	100	0	100	0	0
R_GCHOLAt	co2tot[c]+gchola[e]+h2o[e]=co2tot[e]+gchola[c]+h2o[c]	1	-100	100	-100	100	-100	100	0	0
R_GCHOLAt2	gchola[e]+(2)na1[e]=gchola[c]+(2)na1[c]	0	0	100	0	100	0	100	0	0
R_GCHOLAt3	atp[c]+gchola[c]+h2o[c]=adp[c]+gchola[e]+h[c]+pi[c]	0	0	100	0	100	0	100	0	0
R_GCHOLAte	gchola[e]=gchola[c]	1	-100	100	-100	100	-100	100	0	0
R_GDPtg	gdp[g]=gdp[c]	0	0	100	0	33.3333	0	33.3333	0	0
R_GGLUCT	gluala[e]=_5oxpro[c]+ala_L[c]	0	0	100	0	100	0	100	0	0
R_GLCMter	glc_D[r]=glc_D[e]	0	0	100	0	100	0	100	0	0
R_GLCt2_2	glc_D[e]+(2)h[e]=glc_D[c]+(2)h[c]	1	-100	100	-100	100	-100	100	0	0
R_GLCt4	glc_D[e]+na1[e]=glc_D[c]+na1[c]	1	-100	100	-100	100	-100	100	0	0
R_GLCter	glc_D[c]=glc_D[r]	1	-100	100	-100	100	-100	100	0	0
R_GLCtg__R_UGALGTg__R_LCTStg	glc_D[c]+udpgal[g]=h[g]+lcts[e]+udp[g]	0	0	100	0	50	0	50	0	0
R_GLCURter	glcur[c]=glcur[r]	0	0	100	0	100	0	100	0	0
R_GLNALANaEx	ala_L[c]+gln_L[e]+na1[e]=ala_L[e]+gln_L[c]+na1[c]	0	0	100	0	100	0	100	0	0
R_GLNASNNaEx	asn_L[c]+gln_L[e]+na1[e]=asn_L[e]+gln_L[c]+na1[c]	0	0	100	0	100	0	100	0	0
R_GLNCYSNaEx	cys_L[c]+gln_L[e]+na1[e]=cys_L[e]+gln_L[c]+na1[c]	0	0	100	0	100	0	100	0	0
R_GLNSERNaEx	gln_L[e]+na1[e]+ser_L[c]=gln_L[c]+na1[c]+ser_L[e]	0	0	100	0	100	0	100	0	0
R_GLNt4	gln_L[e]+na1[e]=gln_L[c]+na1[c]	0	0	100	0	100	0	100	0	0
R_GLNTHRNaEx	gln_L[e]+na1[e]+thr_L[c]=gln_L[c]+na1[c]+thr_L[e]	0	0	100	0	100	0	100	0	0
R_GLNtm	gln_L[c]=gln_L[m]	0	0	100	0	100	0	100	0	0
R_GLNtN1	gln_L[e]+h[c]+(2)na1[e]=gln_L[c]+h[e]+(2)na1[c]	1	-100	100	-100	100	-100	100	0	0
R_GLUt2m	glu_L[c]+h[c]=glu_L[m]+h[m]	0	0	100	0	100	0	100	0	0
R_GLUt6	glu_L[e]+h[e]+k[c]+(3)na1[e]=glu_L[c]+h[c]+k[e]+(3)na1[c]	0	0	100	0	100	0	100	0	0
R_GLUt7l	glu_L[l]=glu_L[c]	0	0	100	0	100	0	100	0	0
R_GLUtr	glu_L[r]=glu_L[c]	0	0	100	0	100	0	100	0	0
R_GLUVESSEC	atp[c]+glu_L[c]+h2o[c]=adp[c]+glu_L[e]+h[c]+pi[c]	0	0	100	0	100	0	100	0	0
R_GLXtm	glx[c]=glx[m]	1	-100	100	-100	100	-100	100	0	0
R_GLXtp	glx[c]=glx[x]	1	-100	100	-100	100	-100	100	0	0
R_GLYBt4_2_r	glyb[e]+(2)na1[e]=glyb[c]+(2)na1[c]	1	-100	100	-100	100	-100	100	0	0
R_GLYCLTtp__R_GLYCTO1p	glyclt[c]+o2[x]=glx[x]+h2o2[x]	0	0	100	0	100	0	100	0	0
R_GLYCtm	glyc[c]=glyc[m]	0	0	100	0	100	0	100	0	0
R_GLYt2r	gly[e]+h[e]=gly[c]+h[c]	1	-100	100	-100	100	-100	100	0	0
R_GLYt4	gly[e]+na1[e]=gly[c]+na1[c]	0	0	100	0	100	0	100	0	0
R_GLYt7_211_r	cl[e]+gly[e]+(2)na1[e]=cl[c]+gly[c]+(2)na1[c]	1	-100	100	-100	100	-100	100	0	0
R_GLYtm	gly[c]=gly[m]	1	-100	100	-100	100	-100	100	0	0
R_GLYtp	gly[c]=gly[x]	1	-100	100	-100	100	-100	100	0	0
R_GLYVESSEC	atp[c]+gly[c]+h2o[c]=adp[c]+gly[e]+h[c]+pi[c]	0	0	100	0	100	0	100	0	0
R_GMPtg__R_GDPFUCtg	gdpfuc[c]=gdpfuc[g]	0	0	100	0	33.3333	0	33.3333	0	0
R_GSNt	gsn[e]=gsn[c]	1	-100	100	-100	100	-100	100	0	0
R_GTHRDt	atp[c]+gthrd[c]+h2o[c]=adp[c]+gthrd[m]+h[c]+pi[c]	0	0	100	0	100	0	100	0	0
R_GTMLTe	ala_L[c]+gthrd[c]=cgly[e]+gluala[e]	0	0	100	0	100	0	100	0	0
R_GUAt__R_EX_gua_e	gua[b]=gua[c]	1	-100	100	-100	100	-100	100	0	0
R_GULNter	guln[r]=guln[c]	0	0	100	0	100	0	100	0	0
R_H2O2t	h2o2[e]=h2o2[c]	1	-100	100	-100	100	-100	100	0	0
R_H2O2tm	h2o2[c]=h2o2[m]	0	0	100	0	100	0	100	0	0
R_H2O2tp	h2o2[c]=h2o2[x]	1	-100	100	-100	100	-100	100	0	0
R_H2Ot	h2o[e]=h2o[c]	1	-100	100	-100	100	-100	100	0	0
R_H2Oter	h2o[c]=h2o[r]	1	-100	100	-100	100	-100	100	0	0
R_H2Otg	h2o[c]=h2o[g]	0	0	100	0	100	0	100	0	0
R_H2Otly	h2o[c]=h2o[l]	1	-100	100	-100	100	-100	100	0	0
R_H2Otm	h2o[c]=h2o[m]	1	-100	100	-100	100	-100	100	0	0
R_H2Otn	h2o[n]=h2o[c]	1	-100	100	-100	100	-100	100	0	0
R_H2Otp	h2o[c]=h2o[x]	1	-100	100	-100	100	-100	100	0	0
R_HAS1	uacgam[c]+udpglcur[c]=(2)h[c]+ha_pre1[e]+(2)udp[c]	0	0	100	0	100	0	100	0	0
R_HAS2	(2)h[e]+ha_pre1[e]+uacgam[c]+udpglcur[c]=(2)h[c]+ha[e]+(2)udp[c]	0	0	100	0	100	0	100	0	0
R_HAtly__R_GLCAASE8ly__R_NACHEX27ly__R_GLCAASE9ly__R_GLCURtly	(4)h2o[l]+ha[e]=(2)acgam[l]+(2)glcur[c]+(2)h[c]	0	0	100	0	50	0	50	0	0
R_HCO3_CLt	cl[c]+co2tot[e]+h2o[c]=cl[e]+co2tot[c]+h2o[e]	1	-100	100	-100	100			-100	100
R_HDCAter	hdca[r]=hdca[c]	0	0	100	0	100	0	100	0	0
R_HDCEAtr	hdcea[e]=hdcea[c]	1	-100	100	-100	100	-100	100	0	0
R_HDD2COAtx	hdcoa[c]=hdcoa[x]	1	-100	100	-100	70	-100	70	0	0
R_HISt4	his_L[e]+na1[e]=his_L[c]+na1[c]	0	0	100	0	100	0	100	0	0
R_HISTAtu	hista[e]=hista[c]	1	-100	100	-100	100	-100	100	0	0
R_HISTAVESSEC	atp[c]+h2o[c]+hista[c]=adp[c]+h[c]+hista[e]+pi[c]	0	0	100	0	100	0	100	0	0
R_HIStiDF	his_L[e]=his_L[c]	0	0	100	0	100	0	100	0	0
R_HIStN1	h[c]+his_L[e]+(2)na1[e]=h[e]+his_L[c]+(2)na1[c]	1	-100	100	-100	100	-100	100	0	0
R_HKt	atp[c]+h2o[c]+k[e]=adp[c]+h[e]+k[c]+pi[c]	0	0	100	0	100	0	100	0	0
R_HMGCOAtm	hmgcoa[c]=hmgcoa[m]	1	-100	100	-100	100	-100	100	0	0
R_HMGCOAtx	hmgcoa[c]=hmgcoa[x]	1	-100	100	-100	100	-100	100	0	0
R_HOMt4	hom_L[e]+na1[e]=hom_L[c]+na1[c]	0	0	100	0	100	0	100	0	0
R_Htg	h[g]=h[c]	0	0	100	0	100	0	100	0	0
R_Htm	h[i]=h[m]	0	0	100	0	100	0	100	0	0
R_Htr	h[c]=h[r]	1	-100	100	-100	100	-100	100	0	0
R_Htx	h[c]=h[x]	1	-100	100	-100	100	-100	100	0	0
R_HXANtx__R_XAO2x	h2o[x]+hxan[c]+o2[x]=h2o2[x]+xan[x]	0	0	100	0	100	0	100	0	0
R_HYXNt__R_EX_hxan_e	hxan[b]=hxan[c]	1	-100	100	-100	100	-100	100	0	0
R_IDPtn__R_NDPK9n__R_ITPtn	atp[n]+idp[c]=adp[n]+itp[c]	1	-100	100	-100	100	-100	100	0	0
R_ILEt5m__R_ILETAm	akg[m]+ile_L[c]=_3mop[m]+glu_L[m]	1	-100	100	-100	100	-100	100	0	0
R_ILEtec	ile_L[e]=ile_L[c]	1	-100	100	-100	100	-100	100	0	0
R_INSt	ins[e]=ins[c]	1	-100	100	-100	100	-100	100	0	0
R_INSTt2r	h[e]+inost[e]=h[c]+inost[c]	1	-100	100	-100	100	-100	100	0	0
R_INSTt4	inost[e]+na1[e]=inost[c]+na1[c]	1	-100	100	-100	100	-100	100	0	0
R_IPDPtx	ipdp[x]=ipdp[c]	1	-100	100	-82.5	66.6667	-82.5	66.6667	0	0
R_It	i[e]=i[c]	1	-100	100	-100	100	0	100	-100	0	i from [c] to [e] in another reaction
R_KCC2t	cl[e]+nh4[e]=cl[c]+nh4[c]	1	-100	100	-100	100			-100	100
R_KCCt	cl[e]+k[e]=cl[c]+k[c]	1	-100	100	-100	100	-100	100	0	0
R_LEUKTRA4t	leuktrA4[e]=leuktrA4[c]	1	-100	100	-100	100	-100	100	0	0
R_LEUKTRA4tr__R_GTHRDtr__R_LTC4Sr__R_GGT5r__R_LEUKTRD4tr	gthrd[c]+h2o[r]+leuktrA4[c]=glu_L[r]+leuktrD4[c]	0	0	100	0	100	0	100	0	0
R_LEUKTRB4t	leuktrB4[e]=leuktrB4[c]	1	-100	100	-100	100	-100	0	0	100	leuktrB4 now only from c to e, before the transport eto c was only for a loop
R_LEUKTRC4t	co2tot[c]+h2o[e]+leuktrC4[e]=co2tot[e]+h2o[c]+leuktrC4[c]	1	-100	100	-100	100	-100	100	0	0
R_LEUKTRD4t	leuktrD4[e]=leuktrD4[c]	1	-100	100	-100	100	-100	100	0	0
R_LEUKTRE4t	leuktrE4[e]=leuktrE4[c]	1	-100	100	-100	100	-100	100	0	0
R_LEUKTRF4t	leuktrF4[e]=leuktrF4[c]	1	-100	100	-100	100	-100	100	0	0
R_LEUt5m__R_LEUTAm	akg[m]+leu_L[c]=_4mop[m]+glu_L[m]	1	-100	100	-100	100	-100	100	0	0
R_LEUtec	leu_L[e]=leu_L[c]	1	-100	100	-100	100	-100	100	0	0
R_LGNCCOAtx	ttccoa[c]=ttccoa[x]	1	-100	100	-100	100	-100	100	0	0
R_L_LACDcm	(2)ficytC[m]+lac_L[c]=(2)focytC[m]+(2)h[c]+pyr[c]	0	0	100	0	100	0	100	0	0
R_L_LACt2r	h[e]+lac_L[e]=h[c]+lac_L[c]	1	-100	100	-100	100	-100	100	0	0
R_L_LACt4r	lac_L[e]+na1[e]=lac_L[c]+na1[c]	1	-100	100	-100	100	-100	100	0	0
R_L_LACtcm	lac_L[c]=lac_L[m]	0	0	100	0	100	0	100	0	0
R_L_LACtm	h[c]+lac_L[c]=h[m]+lac_L[m]	1	-100	100	-100	100	-100	100	0	0
R_LNELDCCRNt__R_LNELDCCPT2	coa[m]+lneldccrn[c]=crn[m]+lneldccoa[m]	0	0	100	0	100	0	100	0	0
R_LNLCt	lnlc[e]=lnlc[c]	1	-100	100	-100	100	-100	100	0	0
R_LNLNCAt	lnlnca[e]=lnlnca[c]	1	-100	100	-100	100	-100	100	0	0
R_LNLNCGt	lnlncg[e]=lnlncg[c]	1	-100	100	-100	100	-100	100	0	0
R_LPCHOLt	lpchol_hs[e]=lpchol_hs[c]	1	-100	100	-100	100	-100	100	0	0
R_LYSt4	lys_L[e]+na1[e]=lys_L[c]+na1[c]	0	0	100	0	100	0	100	0	0
R_LYStiDF	lys_L[e]=lys_L[c]	0	0	100	0	100	0	100	0	0
R_LYStip__R_LYSOXp__R_PPD2CSPp__R_1PPDCRp__R_LPCOXp__R_THP2Ctp__R_RE1254C	h2o[c]+h[c]+lys_L[c]+nadh[x]+(2)o2[x]=L2aadp6sa[c]+(2)h2o2[x]+nad[x]+nh4[x]	0	0	100	0	100	0	100	0	0
R_LYStm	h[m]+lys_L[c]=h[c]+lys_L[m]	1	-100	100	-100	100	-100	100	0	0
R_M8MASNterg	m8masn[r]=m8masn[g]	0	0	100	0	11.1111	0	11.1111	0	0
R_MAGt	mag_hs[e]=mag_hs[c]	1	-100	100	-100	100	-100	100	0	0
R_MALSO3tm	mal_L[c]+so3[m]=mal_L[m]+so3[c]	1	-100	100	-100	100	-100	100	0	0
R_MALSO4tm	mal_L[c]+so4[m]=mal_L[m]+so4[c]	1	-100	100	-100	100			-100	100
R_MALtm	mal_L[c]+pi[m]=mal_L[m]+pi[c]	1	-100	100	-100	100	-100	100	0	0
R_MALTSULtm	mal_L[c]+tsul[m]=mal_L[m]+tsul[c]	1	-100	100	-100	100			-100	100
R_MALTt1r__R_MALT	h2o[c]+malt[e]=(2)glc_D[c]	0	0	100	0	100	0	100	0	0
R_MANt1r	man[e]=man[c]	1	-100	100	-100	100	-100	100	0	0
R_MANt4	man[e]+na1[e]=man[c]+na1[c]	1	-100	100	-100	100	-100	100	0	0
R_MANtg	man[g]=man[c]	0	0	100	0	66.6667	0	66.6667	0	0
R_MEOHt2__R_EX_meoh_e	meoh[b]=meoh[c]	1	-100	100	-100	100	-100	100	0	0
R_MEOHtly__R_H2O2tly__R_PRDXl__R_FALDtly	h2o2[c]+meoh[c]=fald[c]+(2)h2o[l]	0	0	100	0	100	0	100	0	0
R_METLEUex	leu_L[c]+met_L[e]=leu_L[e]+met_L[c]	0	0	100	0	100	0	100	0	0
R_METtec	met_L[e]=met_L[c]	1	-100	100	-100	100	-100	100	0	0
R_MINOHPtn__R_PMI1346PHn__R_MI13456Ptn	h2o[n]+minohp[c]=mi13456p[c]+pi[n]	0	0	100	0	100	0	100	0	0
R_MTHGXLt__R_EX_mthgxl_e	mthgxl[c]=mthgxl[b]	0	0	100	0	100	0	100	0	0
R_N2M2NMASNtly__R_GASNASE2ly__R_ENGASE2ly__R_AHEXASE2ly	(5)h2o[l]+n2m2nmasn[e]=Asn_X_Ser_Thr[l]+(4)acgam[l]+m2mn[l]	0	0	100	0	35	0	35	0	0
[truncated: 2,232 more rows]

## Sheet: Table F
Table F: Topologically independent modules of Recon 2.2. The remaining 1,168 structural reversible reactions, after removal of antiporter reactions, were grouped in 321 modules.
Module #	Pathway	# Structural Rev Rxns
1	Propanoate metabolism	3
2	Lysine and Tryptophan metabolism	4
3	Pentose phosphate pathway (Xylitol)	4
4	Fatty acids metabolism	46
5	Aminosugar metabolism	6
6	Glutamate and glutathione metabolism and citric acid cycle	81
7	Nucleotides metabolism	111
8	IMP synthesis	2
9	Pyruvate, lactate, alanine and cysteine metabolism	38
10	Methane metabolism	5
11	Phosphatidylinositol phosphate metabolism	13
12	Choline metabolism	8
13	Carnitine dimethyl nonanoyl transferase	5
14	Glycerophospholipid metabolism	12
15	Pyrimidine synthesis	4
16	Folate synthesis	9
17	Pyrimidine catabolism (thymine)	6
18	Valine, leucine, and isoleucine metabolism (propionyl-CoA)	6
19	Glycolysis and pentose phosphate and galactose pathways	32
20	Fatty acid oxidation (Elidate)	3
21	Fatty acid oxidation (Gamma-Linolenate)	4
22	Fatty acid oxidation (all-cis-octadeca-6,9,12,15-tetraenoic acid)	3
23	Fatty acid oxidation (all-cis-icosa-8,11,14-trienoate )	3
24	Fatty acid oxidation (all-cis-docosa-7,10,13,16-tetraenoic acid )	4
25	Fatty acid oxidation (Docosahexaenoate)	5
26	Eicosanoid metabolism ( leukotriene C4, D4 and E4)	13
27	Glycine, serine and taurine metabolism	47
28	Gulonate dehydrogenase, endoplasmic reticulum	1
29	3-hydroxyacyl-CoA dehydrogenase, mitochondria	1
30	Steroid metabolism (Cortisone)	1
31	Steroid metabolism (Estrone)	4
32	Steroid metabolism (Androsterone)	3
33	Isoleucine metabolism	6
34	Leucine metabolism	7
35	Valine, leucine, and isoleucine metabolism (Hydroxymethylglutaryl-CoA)	3
36	Folate metabolism	10
37	NAD metabolism	13
38	Eicosanoid metabolism (Prostaglandin D2, F2 and H2)	10
39	Eicosanoid metabolism (Prostaglandin I2)	4
40	Adenosine catabolism	12
41	Guanosine catabolism	10
42	Inosine catabolism	8
43	Vitamin A metabolism (11 and 9 cis)	7
44	Vitamin A metabolism (all-trans-retinoate )	5
45	13-cis-4-oxo-retinoic acid isomerase	1
46	Tyrosine metabolism	7
47	Steroid metabolism (Bilirubin)	10
48	Valine metabolism	6
49	Pyrimidine catabolism (cytocine)	4
50	Farnesyl-diphosphate farnesyltransferase	4
51	Purine catabolism	2
52	Glycerone phosphate phosphohydrolase	1
53	Galactose and glycerolipid metabolism	10
54	Lactose 6-phosphate galactohydrolase	2
55	Starch and sucrose metabolism	15
56	Tryptophan synthesis	2
57	Pyrimidine catabolism (guanosine)	1
58	Fatty acid oxidation (carnitine)	1
59	Mitochondrial Nad, NADP interconversion	1
60	Oxidized-thioredoxin 2-oxidoreductase	1
61	Sphingolipid metabolism	1
62	Pyrimidine catabolism (deoxythymidine)	3
63	Aldehyde:NADP+ oxidoreductase	1
64	2-Deoxy-D-ribose 1-phosphate 1,5-phosphomutase	1
65	CoA synthesis	2
66	4-Nitrophenyl phosphate phosphohydrolase	2
67	trans-4-Hydroxy-L-proline:NAD+ 5-oxidoreductase	1
68	Fatty acid oxidation (octanoyl-CoA)	2
69	Cyanoamino acid metabolism	3
70	Fatty acid oxidation ((S)-3-hydroxylauroyl-CoA)	2
71	Bile acid synthesis (7alpha-hydroxycholest-4-en-3-one)	6
72	CoA catabolism	2
73	Bile acid synthesis (3alpha,7alpha-Dihydroxy-5beta-cholestanoate)	6
74	7,8-Dihydroneopterin 3'-triphosphate phosphohydrolase	1
75	Bile acid synthesis (5beta-cholestane-3alpha,7alpha-diol)	2
76	3alpha,7alpha,12alpha-Trihydroxy-5beta-cholestane:NADP+ oxidoreductase	1
77	Uroporphyrinogen I carboxy-lyase	1
78	Lanosterol D24-reductase	1
79	Biosynthesis of steroids	2
80	D-Galactosyl-N-acetyl-D-galactosaminyl-(N-acetylneuraminyl)-D- galactosyl-D-glucosylceramide galactohydrolase	1
81	L-gulonate:NADP+ 6-oxidoreductase	1
82	Fatty acid synthesis (docosanoic acid)	1
83	Fatty acid synthesis (lignocerate )	4
84	Urea cycle	3
85	Fatty acid oxidation (linoleoyl-CoA)	2
86	Fatty acid oxidation (dodecadienoyl-CoA)	3
87	2',3'-Cyclic UMP 3'-nucleotidohydrolase	1
88	Vitamin A metabolism (13 cis)	4
89	Eicosanoid metabolism (Prostaglandin A2, B2, C2 and E2)	12
90	3-Hydroxy-L-kynurenine:2-oxoglutarate aminotransferase	2
91	RE2625 : proton + nitrite + hypochlorous acid = water + nitryl chloride	2
92	Bile acid synthesis (3alpha,7alpha,12alpha-trihydroxy-5beta-cholestan-26-al) cytoplasm	3
93	Bile acid synthesis (3alpha,7alpha,12alpha-trihydroxy-5beta-cholestan-26-al) mitochondria	2
94	Eicosanoid metabolism (RE3017)	1
95	Fatty acid oxidation (pristanic acid)	2
96	Fatty acid synthesis ((15Z)-tetracosenoate)	5
97	Fatty acid oxidation (24(R),25(R)-varanoyl-CoA)	1
98	Eicosanoid metabolism(Prostaglandin A1, B1, C1 and E1)	12
99	Fatty acid oxidation (O-butanoylcarnitine)	2
100	hexanoyl-CoA transport	1
101	Fatty acid oxidation (octanoyl-CoA)	2
102	Fatty acid oxidation ((11E)-octadecenoyl-CoA)	3
103	pantetheine 4'-phosphate and 3'-dephospho-CoA transport	3
104	3,4-Dihydroxy-L-phenylalanine transport	2
105	5 alpha dihydrotesterone transport	1
106	Acetaldehyde transport	1
107	Acetate transport	4
108	S-Adenosyl-L-homocysteine transport	3
109	1-alkyl 2-acylglycerol 3-phosphocholine transport	2
110	S-Adenosyl-L-methionine transport	3
111	icosanoyl-CoA transport	1
112	Arachidonoyl-CoA transport	1
113	Arachidonate transport	5
114	L-Arginine transport	5
115	L-ascorbate transpor	3
116	Asparagine transport	3
117	beta-Alanine metabolism	3
118	Bilirubin beta-diglucuronide transport	3
119	Biotin transport	2
120	Butyrate transport	2
121	Calcium transport	1
122	Ceramide transport protein	1
123	Cholate transport	2
124	Cholesterol transport	5
125	Fatty acid oxidation ((7Z,10Z,13Z,16Z,19Z)-docosapentaenoyl-CoA)	2
126	CO2 transport	3
127	CoA transport	3
128	Fatty acid oxidation ((4Z,7Z,10Z,13Z,16Z)-docosa-4,7,10,13,16-pentaenoic acid)	2
129	Deoxycytidine transport	2
130	Dehydroascorbate transport	2
131	Dehydroepiandrosterone sulfate transport	3
132	Dehydroepiandrosterone transport	1
133	Digalside hs intracellular transport	1
134	Dopamine transport	4
135	Deoxyribose transport	1
136	Fatty acid oxidation (icosatetraenoic acid)	1
137	Estradiol glucuronide transport	1
138	Estrone 3-sulfate transport	3
139	Stearate transport	1
140	Arachidate transport	1
141	D-fructose transport	3
142	Galgluside hs intracellular transport	1
143	Galactocerebroside intracellular transport	2
144	Glutamine transport	3
145	Glyoxylate transport	2
146	Glycine betaine transport	3
147	Hydrogen peroxide transport	3
148	Water transport	7
149	hdd2coa intracellular transport	1
150	Histamine transport	2
151	Proton transport	7
152	Isopentenyl diphosphate transport	1
153	Iodide transport	1
154	Leukotriene A4 transport	2
155	Leukotriene B4 transport	1
156	alpha-Linolenic acid transport	2
157	Lysophosphatidylcholine transport	2
158	Monoacylglycerol 2 transport	2
159	Mannose transport	3
160	L-methionine transport	3
161	Sodium transport	2
162	Ammonia transport	3
163	Norepinephrine transport	3
164	Oxygen transport	4
165	1-alkyl 2-acteylglycerol 3-phosphocholine transport	2
166	Phosphatidylglycerol transport	2
167	Phosphate transport	6
168	Diphosphate transpore	4
169	Progesterone transport	1
170	Pristanoyl-CoA peroxisomal transport	1
171	Pyridoxal transport	1
172	D-ribose transport	1
173	Rtotal transpor	2
174	phytanoyl-CoA transport	1
175	Sphingosylphosphorylcholine transport	1
176	Sphinganine 1-phosphate transport	1
177	Sphingosine 1-phosphate transport	1
178	Serotonin transport	3
179	Tetracosahexaenoic acid transport	1
180	Thiamin monophosphate transport	1
181	Thiamine transport	2
182	L-thyroxine transport	2
183	Fatty acid oxidation ((5Z,8Z,11Z,14Z,17Z)-icosapentaenoyl-CoA)	2
184	Triiodothyronine transport	3
185	Testosterone transport	1
186	UDP-alpha-D-glucuronate transport	2
187	Urea transport	3
188	Hydroxypalmitate transport	1
189	Dihydroxycholest-4-en-3-one transport	1
190	Malonic acid transport	1
191	Pyridoxal 5-phosphate transport	1
192	Hydrosulfide transport	1
193	Pantothenate transport	2
194	Riboflavin transport	2
195	Ursodeoxycholate transport	1
196	Tauroursodeoxycholate transport	1
197	Glycoursodeoxycholate transport	1
198	Sulfoglycolithocholate transport	1
199	Taurolithocholic acid sulfate transport	1
200	Bile acid transport	7
201	20-HETE transport	1
202	Thromboxane B2 transport	1
203	Triiodothyronine transport	1
204	Prostaglandin D1 transport	1
205	Prostaglandin D3 transport	1
206	Prostaglandin E3 transport	1
207	Prostaglandin F1alpha transport	1
208	Prostaglandin F2beta transport	1
209	Prostaglandin G2 transport	1
210	Oxalate transport	1
211	L-threonine transport	1
212	L-homoserine transport	1
213	D-aspartate transport	1
214	Coenzyme Q10 transport	2
215	Putriscine transport	2
216	Ubiquinol transport	2
217	Spermine transport	1
218	5-S-methyl-5-thioadenosine transport	1
219	5-oxoprolinate transport	1
220	Anthranilate transport	1
221	N-carbamoyl-L-aspartate transport	1
222	Xanthosine 5-phosphate transport	1
223	HPETE transport	1
224	Fatty acid 11-cis-retinol transport	1
225	Fatty acid 9-cis-retinol transport	1
226	Acetone transport	1
227	ADP-ribose transport	1
228	L-Aspartate transport	1
229	Cholesterol boundary exchange reaction	1
230	Fe2+ transport	1
231	Fe3+ transport	1
232	GDP transport	1
233	L-Glutamyl-L-alanine transport	1
234	Glycogen, structure 4 (glycogenin-1,6-{2[1,4-Glc], [1,4-Glc]}) transport	1
235	Glycogen, structure 5 (glycogenin-2[1,4-Glc]) transport	1
236	GMP transport	1
237	Hyaluronic acid transport	1
238	Hyaluronan biosynthesis, precursor 1 transport	1
239	Maltose transport	1
240	Phosphatidylcholine transport	1
241	Fatty acid retinol transport	1
242	Retinol transport	1
243	starch, structure 2 (1,6-{2[1,4-Glc], [1,4-Glc]}) transport	1
244	Triglyceride transport	1
245	UDP transport	1
246	UMP transport	1
247	Cholesterol ester transport	1
248	Diphosphate transport	1
249	Chitobiose transport	1
250	Laurate transport	1
251	Coenzyme A transport	1
252	Cysteaminium transport	1
253	FMN transport	1
254	Hypotaurine transport	1
255	Pantetheine transport	1
256	12-hydroxy tacrolimus transport	1
257	13-O-desmethyl tacrolimus transport	3
258	13,15-O-didesmethyl tacrolimu transport	1
259	15-O-desmethyl tacrolimus transport	3
260	2-hydroxy-atorvastatin-acid transport	4
261	2-hydroxy-atorvastatin-lactone transport	3
262	31-O-desmethyl tacrolimus transport	3
263	Dihydroxy pravastatin transport	2
264	Hydroxy pravastatin tetranor transport	1
265	Hydroxy-pravastatin transport	3
266	Iso-pravastatin transport	3
267	4-beta-OH-gliclazide transport	1
268	4-hydroxy atorvastatin acid transport	3
269	4-hydroxy-atorvastatin-lactone transport	3
270	Dihydroxy-pravastatin transport	1
271	5,6-epoxy-3-alpha-iso-pravastatin transport	1
272	6-alpha-OH-gliclazide transport	1
273	6-beta-OH-gliclazide-glucuronide transport	1
274	6-beta-OH-gliclazide transport	3
275	6-epi-pravastatin transport	2
276	Hydroxy-lovastatin transport	1
277	6-exomethylene-lovastatin transport	1
278	7-alpha-OH-gliclazide transport	1
279	7-beta-OH-gliclazide-glucuronide transport	1
280	7-beta-OH-gliclazide transport	3
281	7-hydroxy-3-alpha-iso-pravastatin transport	1
282	Acetaminophen-glutathione-conjugate transport	1
283	Acetaminophen transport	1
284	Allopurinol transport	1
285	AM1A (cyclosporine) transport	2
286	AM1AL (cyclosporine) transport	2
287	AM1c9 (cyclosporine) transport	2
288	AM1c (cyclosporine) transport	3
289	AM1 (cyclosporine) transport	3
290	AM4N9 (cyclosporine) transport	1
291	AM4N (cyclosporine) transport	2
292	AM9 (cyclosporine) transport	3
293	Atorvastatin transport	4
294	Atorvastatin lactone transport	4
295	AM19 (cyclosporine) transport	1
296	Carboxy-gliclazide transport	1
297	Cerivastatin-M1 transport	1
298	Cerivastatin-M23 transport	1
299	Cerivastatin-M24 transport	1
300	Cerivastatin transport	2
301	Cyclosporine-sulphate transport	1
302	Dehydro-gliclazide transport	1
303	Fluvastatin transport	4
304	Losartan-E3174 transport	4
305	Methyl-hydroxy-gliclazide transport	3
306	Oxypurinol transport	3
307	Pitavastatin transport	4
308	Simvastatin lactone transport	4
309	Simvastatin dihydroxy acid transport	2
310	Triol metabolite of pravastatin transport	3
311	Losartan-N2-glucuronide / Losartan-M7 transport	2
312	Losartan transport	2
313	Pravastatin glucuronide transport	1
314	Pravastatin transport	3
315	Rosuvastatin transport	2
316	Torasemide transport	4
317	4-OH-midazolam transport	1
318	Pravastatin-lactone transport	1
319	Trans-lactone-fluvastatin transport	1
320	Torasemide-M1 transport	1
321	OH-midazolam transport	1

## Sheet: Table G
Table G: correlation in gene expression between structurally reversible reactions of distance 2 of the Recon 2.2 model .
Rxn1	Cluster1	ID Rxn1	partial rxnID1	gene 1	ID gene 1	Rxn2	Cluster2	ID Rxn2	partial rxnID2	gene 2	ID gene 2	Intra cluster?	Correlation
3	1	R_2HBO	R_2HBO	HGNC:21481	ENSG00000171989	272	9	R_r0027	R_r0027	HGNC:12437	ENSG00000198431	0	0.10483
3	1	R_2HBO	R_2HBO	HGNC:28335	ENSG00000166800	272	9	R_r0027	R_r0027	HGNC:12437	ENSG00000198431	0	0.055531
3	1	R_2HBO	R_2HBO	HGNC:30866	ENSG00000151116	272	9	R_r0027	R_r0027	HGNC:12437	ENSG00000198431	0	0.59789
3	1	R_2HBO	R_2HBO	HGNC:6535	ENSG00000134333	272	9	R_r0027	R_r0027	HGNC:12437	ENSG00000198431	0	0.56144
3	1	R_2HBO	R_2HBO	HGNC:6541	ENSG00000111716	272	9	R_r0027	R_r0027	HGNC:12437	ENSG00000198431	0	0.43062
3	1	R_2HBO	R_2HBO	HGNC:6544	ENSG00000166796	272	9	R_r0027	R_r0027	HGNC:12437	ENSG00000198431	0	0.033084
3	1	R_2HBO	R_2HBO	HGNC:21481	ENSG00000171989	272	9	R_r0027	R_r0027	HGNC:18155	ENSG00000184470	0	0.1593
3	1	R_2HBO	R_2HBO	HGNC:28335	ENSG00000166800	272	9	R_r0027	R_r0027	HGNC:18155	ENSG00000184470	0	0.28918
3	1	R_2HBO	R_2HBO	HGNC:30866	ENSG00000151116	272	9	R_r0027	R_r0027	HGNC:18155	ENSG00000184470	0	0.44611
3	1	R_2HBO	R_2HBO	HGNC:6535	ENSG00000134333	272	9	R_r0027	R_r0027	HGNC:18155	ENSG00000184470	0	0.24166
3	1	R_2HBO	R_2HBO	HGNC:6541	ENSG00000111716	272	9	R_r0027	R_r0027	HGNC:18155	ENSG00000184470	0	0.23215
3	1	R_2HBO	R_2HBO	HGNC:6544	ENSG00000166796	272	9	R_r0027	R_r0027	HGNC:18155	ENSG00000184470	0	0.12375
3	1	R_2HBO	R_2HBO	HGNC:21481	ENSG00000171989	275	9	R_CYStec	R_CYStec	HGNC:23087	ENSG00000167703	0	-0.066735
3	1	R_2HBO	R_2HBO	HGNC:28335	ENSG00000166800	275	9	R_CYStec	R_CYStec	HGNC:23087	ENSG00000167703	0	0.050832
3	1	R_2HBO	R_2HBO	HGNC:30866	ENSG00000151116	275	9	R_CYStec	R_CYStec	HGNC:23087	ENSG00000167703	0	-0.024401
3	1	R_2HBO	R_2HBO	HGNC:6535	ENSG00000134333	275	9	R_CYStec	R_CYStec	HGNC:23087	ENSG00000167703	0	0.091243
3	1	R_2HBO	R_2HBO	HGNC:6541	ENSG00000111716	275	9	R_CYStec	R_CYStec	HGNC:23087	ENSG00000167703	0	0.0055708
3	1	R_2HBO	R_2HBO	HGNC:6544	ENSG00000166796	275	9	R_CYStec	R_CYStec	HGNC:23087	ENSG00000167703	0	-0.046491
3	1	R_2HBO	R_2HBO	HGNC:21481	ENSG00000171989	276	9	R_CYSSNAT5tc	R_CYSSNAT5tc	HGNC:18070	ENSG00000017483	0	-0.16034
3	1	R_2HBO	R_2HBO	HGNC:28335	ENSG00000166800	276	9	R_CYSSNAT5tc	R_CYSSNAT5tc	HGNC:18070	ENSG00000017483	0	-0.074081
3	1	R_2HBO	R_2HBO	HGNC:30866	ENSG00000151116	276	9	R_CYSSNAT5tc	R_CYSSNAT5tc	HGNC:18070	ENSG00000017483	0	-0.032273
3	1	R_2HBO	R_2HBO	HGNC:6535	ENSG00000134333	276	9	R_CYSSNAT5tc	R_CYSSNAT5tc	HGNC:18070	ENSG00000017483	0	0.025922
3	1	R_2HBO	R_2HBO	HGNC:6541	ENSG00000111716	276	9	R_CYSSNAT5tc	R_CYSSNAT5tc	HGNC:18070	ENSG00000017483	0	0.014674
3	1	R_2HBO	R_2HBO	HGNC:6544	ENSG00000166796	276	9	R_CYSSNAT5tc	R_CYSSNAT5tc	HGNC:18070	ENSG00000017483	0	-0.15382
3	1	R_2HBO	R_2HBO	HGNC:21481	ENSG00000171989	277	9	R_CYSSNAT4te	R_CYSSNAT4te	HGNC:14679	ENSG00000139209	0	-0.024605
3	1	R_2HBO	R_2HBO	HGNC:28335	ENSG00000166800	277	9	R_CYSSNAT4te	R_CYSSNAT4te	HGNC:14679	ENSG00000139209	0	-0.10066
3	1	R_2HBO	R_2HBO	HGNC:30866	ENSG00000151116	277	9	R_CYSSNAT4te	R_CYSSNAT4te	HGNC:14679	ENSG00000139209	0	0.12919
3	1	R_2HBO	R_2HBO	HGNC:6535	ENSG00000134333	277	9	R_CYSSNAT4te	R_CYSSNAT4te	HGNC:14679	ENSG00000139209	0	0.263
3	1	R_2HBO	R_2HBO	HGNC:6541	ENSG00000111716	277	9	R_CYSSNAT4te	R_CYSSNAT4te	HGNC:14679	ENSG00000139209	0	-0.28144
3	1	R_2HBO	R_2HBO	HGNC:6544	ENSG00000166796	277	9	R_CYSSNAT4te	R_CYSSNAT4te	HGNC:14679	ENSG00000139209	0	-0.032942
3	1	R_2HBO	R_2HBO	HGNC:21481	ENSG00000171989	278	9	R_r0193	R_r0193	HGNC:2501	ENSG00000116761	0	0.18341
3	1	R_2HBO	R_2HBO	HGNC:28335	ENSG00000166800	278	9	R_r0193	R_r0193	HGNC:2501	ENSG00000116761	0	0.20899
3	1	R_2HBO	R_2HBO	HGNC:30866	ENSG00000151116	278	9	R_r0193	R_r0193	HGNC:2501	ENSG00000116761	0	0.24449
3	1	R_2HBO	R_2HBO	HGNC:6535	ENSG00000134333	278	9	R_r0193	R_r0193	HGNC:2501	ENSG00000116761	0	0.14982
3	1	R_2HBO	R_2HBO	HGNC:6541	ENSG00000111716	278	9	R_r0193	R_r0193	HGNC:2501	ENSG00000116761	0	0.21102
3	1	R_2HBO	R_2HBO	HGNC:6544	ENSG00000166796	278	9	R_r0193	R_r0193	HGNC:2501	ENSG00000116761	0	0.14093
3	1	R_2HBO	R_2HBO	HGNC:21481	ENSG00000171989	361	18	R_RE2649C	R_RE2649C	HGNC:33128	ENSG00000184227	0	0.069879
3	1	R_2HBO	R_2HBO	HGNC:28335	ENSG00000166800	361	18	R_RE2649C	R_RE2649C	HGNC:33128	ENSG00000184227	0	0.0073168
3	1	R_2HBO	R_2HBO	HGNC:30866	ENSG00000151116	361	18	R_RE2649C	R_RE2649C	HGNC:33128	ENSG00000184227	0	0.45341
3	1	R_2HBO	R_2HBO	HGNC:6535	ENSG00000134333	361	18	R_RE2649C	R_RE2649C	HGNC:33128	ENSG00000184227	0	0.32789
3	1	R_2HBO	R_2HBO	HGNC:6541	ENSG00000111716	361	18	R_RE2649C	R_RE2649C	HGNC:33128	ENSG00000184227	0	0.3536
3	1	R_2HBO	R_2HBO	HGNC:6544	ENSG00000166796	361	18	R_RE2649C	R_RE2649C	HGNC:33128	ENSG00000184227	0	0.02733
3	1	R_2HBO	R_2HBO	HGNC:21481	ENSG00000171989	361	18	R_RE2649C	R_RE2649C	HGNC:33159	ENSG00000205669	0	0.22362
3	1	R_2HBO	R_2HBO	HGNC:28335	ENSG00000166800	361	18	R_RE2649C	R_RE2649C	HGNC:33159	ENSG00000205669	0	0.33805
3	1	R_2HBO	R_2HBO	HGNC:30866	ENSG00000151116	361	18	R_RE2649C	R_RE2649C	HGNC:33159	ENSG00000205669	0	-0.15774
3	1	R_2HBO	R_2HBO	HGNC:6535	ENSG00000134333	361	18	R_RE2649C	R_RE2649C	HGNC:33159	ENSG00000205669	0	-0.24069
3	1	R_2HBO	R_2HBO	HGNC:6541	ENSG00000111716	361	18	R_RE2649C	R_RE2649C	HGNC:33159	ENSG00000205669	0	0.026812
3	1	R_2HBO	R_2HBO	HGNC:6544	ENSG00000166796	361	18	R_RE2649C	R_RE2649C	HGNC:33159	ENSG00000205669	0	0.30333
3	1	R_2HBO	R_2HBO	HGNC:21481	ENSG00000171989	361	18	R_RE2649C	R_RE2649C	HGNC:932	ENSG00000136881	0	-0.062155
3	1	R_2HBO	R_2HBO	HGNC:28335	ENSG00000166800	361	18	R_RE2649C	R_RE2649C	HGNC:932	ENSG00000136881	0	0.0083049
3	1	R_2HBO	R_2HBO	HGNC:30866	ENSG00000151116	361	18	R_RE2649C	R_RE2649C	HGNC:932	ENSG00000136881	0	-0.26455
3	1	R_2HBO	R_2HBO	HGNC:6535	ENSG00000134333	361	18	R_RE2649C	R_RE2649C	HGNC:932	ENSG00000136881	0	-0.081107
3	1	R_2HBO	R_2HBO	HGNC:6541	ENSG00000111716	361	18	R_RE2649C	R_RE2649C	HGNC:932	ENSG00000136881	0	-0.33262
3	1	R_2HBO	R_2HBO	HGNC:6544	ENSG00000166796	361	18	R_RE2649C	R_RE2649C	HGNC:932	ENSG00000136881	0	0.0022081
3	1	R_2HBO	R_2HBO	HGNC:21481	ENSG00000171989	431	27	R_GHMT2r	R_GHMT2r	HGNC:10850	ENSG00000176974	0	0.19258
3	1	R_2HBO	R_2HBO	HGNC:28335	ENSG00000166800	431	27	R_GHMT2r	R_GHMT2r	HGNC:10850	ENSG00000176974	0	0.1444
3	1	R_2HBO	R_2HBO	HGNC:30866	ENSG00000151116	431	27	R_GHMT2r	R_GHMT2r	HGNC:10850	ENSG00000176974	0	0.51075
3	1	R_2HBO	R_2HBO	HGNC:6535	ENSG00000134333	431	27	R_GHMT2r	R_GHMT2r	HGNC:10850	ENSG00000176974	0	0.39167
3	1	R_2HBO	R_2HBO	HGNC:6541	ENSG00000111716	431	27	R_GHMT2r	R_GHMT2r	HGNC:10850	ENSG00000176974	0	-0.10819
3	1	R_2HBO	R_2HBO	HGNC:6544	ENSG00000166796	431	27	R_GHMT2r	R_GHMT2r	HGNC:10850	ENSG00000176974	0	0.11164
3	1	R_2HBO	R_2HBO	HGNC:21481	ENSG00000171989	474	27	R_SERtN1	R_SERtN1	HGNC:18070	ENSG00000017483	0	-0.16034
3	1	R_2HBO	R_2HBO	HGNC:28335	ENSG00000166800	474	27	R_SERtN1	R_SERtN1	HGNC:18070	ENSG00000017483	0	-0.074081
3	1	R_2HBO	R_2HBO	HGNC:30866	ENSG00000151116	474	27	R_SERtN1	R_SERtN1	HGNC:18070	ENSG00000017483	0	-0.032273
3	1	R_2HBO	R_2HBO	HGNC:6535	ENSG00000134333	474	27	R_SERtN1	R_SERtN1	HGNC:18070	ENSG00000017483	0	0.025922
3	1	R_2HBO	R_2HBO	HGNC:6541	ENSG00000111716	474	27	R_SERtN1	R_SERtN1	HGNC:18070	ENSG00000017483	0	0.014674
3	1	R_2HBO	R_2HBO	HGNC:6544	ENSG00000166796	474	27	R_SERtN1	R_SERtN1	HGNC:18070	ENSG00000017483	0	-0.15382
3	1	R_2HBO	R_2HBO	HGNC:21481	ENSG00000171989	475	27	R_r2526	R_r2526	HGNC:9225	ENSG00000149150	0	0.05874
3	1	R_2HBO	R_2HBO	HGNC:28335	ENSG00000166800	475	27	R_r2526	R_r2526	HGNC:9225	ENSG00000149150	0	-0.088603
3	1	R_2HBO	R_2HBO	HGNC:30866	ENSG00000151116	475	27	R_r2526	R_r2526	HGNC:9225	ENSG00000149150	0	0.41958
3	1	R_2HBO	R_2HBO	HGNC:6535	ENSG00000134333	475	27	R_r2526	R_r2526	HGNC:9225	ENSG00000149150	0	0.31282
3	1	R_2HBO	R_2HBO	HGNC:6541	ENSG00000111716	475	27	R_r2526	R_r2526	HGNC:9225	ENSG00000149150	0	-0.075803
3	1	R_2HBO	R_2HBO	HGNC:6544	ENSG00000166796	475	27	R_r2526	R_r2526	HGNC:9225	ENSG00000149150	0	-0.062839
3	1	R_2HBO	R_2HBO	HGNC:21481	ENSG00000171989	986	211	R_r2534	R_r2534	HGNC:9225	ENSG00000149150	0	0.05874
3	1	R_2HBO	R_2HBO	HGNC:28335	ENSG00000166800	986	211	R_r2534	R_r2534	HGNC:9225	ENSG00000149150	0	-0.088603
3	1	R_2HBO	R_2HBO	HGNC:30866	ENSG00000151116	986	211	R_r2534	R_r2534	HGNC:9225	ENSG00000149150	0	0.41958
3	1	R_2HBO	R_2HBO	HGNC:6535	ENSG00000134333	986	211	R_r2534	R_r2534	HGNC:9225	ENSG00000149150	0	0.31282
3	1	R_2HBO	R_2HBO	HGNC:6541	ENSG00000111716	986	211	R_r2534	R_r2534	HGNC:9225	ENSG00000149150	0	-0.075803
3	1	R_2HBO	R_2HBO	HGNC:6544	ENSG00000166796	986	211	R_r2534	R_r2534	HGNC:9225	ENSG00000149150	0	-0.062839
4	2	R_AATAi	R_AATAi	HGNC:17929	ENSG00000109576	6	2	R_r0525	R_r0525	HGNC:17366	ENSG00000008311	1	0.60278
6	2	R_r0525	R_r0525	HGNC:17366	ENSG00000008311	71	6	R_LYStm	R_LYStm	HGNC:10985	ENSG00000102743	0	0.23963
6	2	R_r0525	R_r0525	HGNC:17366	ENSG00000008311	71	6	R_LYStm	R_LYStm	HGNC:22921	ENSG00000120329	0	0.084723
6	2	R_r0525	R_r0525	HGNC:17366	ENSG00000008311	78	6	R_r0074	R_r0074	HGNC:406	ENSG00000159423	0	0.19347
6	2	R_r0525	R_r0525	HGNC:17366	ENSG00000008311	98	6	R_GLUDxm	R_GLUDxm	HGNC:4335	ENSG00000148672	0	0.31754
6	2	R_r0525	R_r0525	HGNC:17366	ENSG00000008311	98	6	R_GLUDxm	R_GLUDxm	HGNC:4336	ENSG00000182890	0	0.26764
6	2	R_r0525	R_r0525	HGNC:17366	ENSG00000008311	99	6	R_GLUDym	R_GLUDym	HGNC:4335	ENSG00000148672	0	0.31754
6	2	R_r0525	R_r0525	HGNC:17366	ENSG00000008311	99	6	R_GLUDym	R_GLUDym	HGNC:4336	ENSG00000182890	0	0.26764
10	3	R_XYLUR	R_XYLUR	HGNC:18985	ENSG00000169738	692	81	R_RE0383C	R_RE0383C	HGNC:380	ENSG00000117448	0	0.33324
12	4	R_ACACT1r	R_ACACT1r	HGNC:94	ENSG00000120437	14	4	R_r0431	R_r0431	HGNC:2328	ENSG00000110090	1	0.30083
12	4	R_ACACT1r	R_ACACT1r	HGNC:94	ENSG00000120437	14	4	R_r0431	R_r0431	HGNC:2330	ENSG00000157184	1	0.41894
12	4	R_ACACT1r	R_ACACT1r	HGNC:94	ENSG00000120437	15	4	R_MCOATA	R_MCOATA	HGNC:3594	ENSG00000169710	1	0.57296
12	4	R_ACACT1r	R_ACACT1r	HGNC:94	ENSG00000120437	19	4	R_C2tcx	R_C2tcx	HGNC:1421	ENSG00000178537	1	-0.062463
12	4	R_ACACT1r	R_ACACT1r	HGNC:94	ENSG00000120437	20	4	R_ACCOAtr	R_ACCOAtr	HGNC:95	ENSG00000169359	1	0.47796
12	4	R_ACACT1r	R_ACACT1r	HGNC:94	ENSG00000120437	20	4	R_ACCOAtr	R_CSNATer	HGNC:2342	ENSG00000095321	1	0.074497
12	4	R_ACACT1r	R_ACACT1r	HGNC:94	ENSG00000120437	20	4	R_ACCOAtr	R_r0995	HGNC:1421	ENSG00000178537	1	-0.062463
12	4	R_ACACT1r	R_ACACT1r	HGNC:94	ENSG00000120437	55	4	R_r0696	R_r0696	HGNC:3594	ENSG00000169710	1	0.57296
12	4	R_ACACT1r	R_ACACT1r	HGNC:94	ENSG00000120437	55	4	R_r0696	R_r0697	HGNC:3594	ENSG00000169710	1	0.57296
12	4	R_ACACT1r	R_ACACT1r	HGNC:94	ENSG00000120437	55	4	R_r0696	R_r0772	HGNC:3594	ENSG00000169710	1	0.57296
12	4	R_ACACT1r	R_ACACT1r	HGNC:94	ENSG00000120437	55	4	R_r0696	R_FA140ACPH	HGNC:25625	ENSG00000152463	1	0.14559
12	4	R_ACACT1r	R_ACACT1r	HGNC:94	ENSG00000120437	64	6	R_ACONT	R_ACONT	HGNC:117	ENSG00000122729	0	0.27265
12	4	R_ACACT1r	R_ACACT1r	HGNC:94	ENSG00000120437	64	6	R_ACONT	R_ACONT	HGNC:6115	ENSG00000136381	0	0.49953
12	4	R_ACACT1r	R_ACACT1r	HGNC:94	ENSG00000120437	66	6	R_CITt4_2	R_CITt4_2	HGNC:10917	ENSG00000007216	0	0.16584
12	4	R_ACACT1r	R_ACACT1r	HGNC:94	ENSG00000120437	125	6	R_ASPTA	R_ASPTA	HGNC:4432	ENSG00000120053	0	0.046781
12	4	R_ACACT1r	R_ACACT1r	HGNC:94	ENSG00000120437	126	6	R_MDH	R_MDH	HGNC:17836	ENSG00000138400	0	0.21061
12	4	R_ACACT1r	R_ACACT1r	HGNC:94	ENSG00000120437	126	6	R_MDH	R_MDH	HGNC:6970	ENSG00000014641	0	0.13772
12	4	R_ACACT1r	R_ACACT1r	HGNC:94	ENSG00000120437	140	6	R_CITtam	R_CITtam	HGNC:10979	ENSG00000100075	0	0.61392
12	4	R_ACACT1r	R_ACACT1r	HGNC:94	ENSG00000120437	144	6	R_CITt4_4	R_CITt4_4	HGNC:23089	ENSG00000141485	0	0.1972
12	4	R_ACACT1r	R_ACACT1r	HGNC:94	ENSG00000120437	283	9	R_ACACt2	R_ACACt2	HGNC:10922	ENSG00000155380	0	0.1995
12	4	R_ACACT1r	R_ACACT1r	HGNC:94	ENSG00000120437	283	9	R_ACACt2	R_ACACt2	HGNC:10928	ENSG00000118596	0	0.29174
12	4	R_ACACT1r	R_ACACT1r	HGNC:94	ENSG00000120437	771	107	R_ACSMCT1	R_ACSMCT1	HGNC:19119	ENSG00000256870	0	0.071219
12	4	R_ACACT1r	R_ACACT1r	HGNC:94	ENSG00000120437	822	127	R_COAtm	R_COAtm	HGNC:10986	ENSG00000122912	0	0.42073
13	4	R_r0432	R_r0432	HGNC:2330	ENSG00000157184	15	4	R_MCOATA	R_MCOATA	HGNC:3594	ENSG00000169710	1	0.36398
13	4	R_r0432	R_r0432	HGNC:2342	ENSG00000095321	15	4	R_MCOATA	R_MCOATA	HGNC:3594	ENSG00000169710	1	0.15195
13	4	R_r0432	R_r0432	HGNC:2330	ENSG00000157184	20	4	R_ACCOAtr	R_ACCOAtr	HGNC:95	ENSG00000169359	1	0.43198
13	4	R_r0432	R_r0432	HGNC:2342	ENSG00000095321	20	4	R_ACCOAtr	R_ACCOAtr	HGNC:95	ENSG00000169359	1	0.22478
13	4	R_r0432	R_r0432	HGNC:2330	ENSG00000157184	20	4	R_ACCOAtr	R_CSNATer	HGNC:2342	ENSG00000095321	1	0.43901
13	4	R_r0432	R_r0432	HGNC:2330	ENSG00000157184	20	4	R_ACCOAtr	R_r0995	HGNC:1421	ENSG00000178537	1	0.57663
13	4	R_r0432	R_r0432	HGNC:2342	ENSG00000095321	20	4	R_ACCOAtr	R_r0995	HGNC:1421	ENSG00000178537	1	0.41243
13	4	R_r0432	R_r0432	HGNC:2330	ENSG00000157184	21	4	R_CRNt	R_CRNt	HGNC:10969	ENSG00000197375	1	0.36024
13	4	R_r0432	R_r0432	HGNC:2342	ENSG00000095321	21	4	R_CRNt	R_CRNt	HGNC:10969	ENSG00000197375	1	0.43813
14	4	R_r0431	R_r0431	HGNC:2328	ENSG00000110090	20	4	R_ACCOAtr	R_ACCOAtr	HGNC:95	ENSG00000169359	1	0.58232
14	4	R_r0431	R_r0431	HGNC:2330	ENSG00000157184	20	4	R_ACCOAtr	R_ACCOAtr	HGNC:95	ENSG00000169359	1	0.43198
14	4	R_r0431	R_r0431	HGNC:2328	ENSG00000110090	20	4	R_ACCOAtr	R_CSNATer	HGNC:2342	ENSG00000095321	1	0.24854
14	4	R_r0431	R_r0431	HGNC:2330	ENSG00000157184	20	4	R_ACCOAtr	R_CSNATer	HGNC:2342	ENSG00000095321	1	0.43901
14	4	R_r0431	R_r0431	HGNC:2328	ENSG00000110090	20	4	R_ACCOAtr	R_r0995	HGNC:1421	ENSG00000178537	1	0.49779
14	4	R_r0431	R_r0431	HGNC:2330	ENSG00000157184	20	4	R_ACCOAtr	R_r0995	HGNC:1421	ENSG00000178537	1	0.57663
14	4	R_r0431	R_r0431	HGNC:2328	ENSG00000110090	21	4	R_CRNt	R_CRNt	HGNC:10969	ENSG00000197375	1	0.12044
14	4	R_r0431	R_r0431	HGNC:2330	ENSG00000157184	21	4	R_CRNt	R_CRNt	HGNC:10969	ENSG00000197375	1	0.36024
14	4	R_r0431	R_r0431	HGNC:2328	ENSG00000110090	31	4	R_OCTDECCPT1	R_OCTDECCPT1	HGNC:18540	ENSG00000169169	1	-0.054292
14	4	R_r0431	R_r0431	HGNC:2330	ENSG00000157184	31	4	R_OCTDECCPT1	R_OCTDECCPT1	HGNC:18540	ENSG00000169169	1	-0.13309
14	4	R_r0431	R_r0431	HGNC:2330	ENSG00000157184	31	4	R_OCTDECCPT1	R_OCTDECCPT1	HGNC:2328	ENSG00000110090	1	0.39611
14	4	R_r0431	R_r0431	HGNC:2328	ENSG00000110090	31	4	R_OCTDECCPT1	R_OCTDECCPT1	HGNC:2329	ENSG00000205560	1	-0.15489
14	4	R_r0431	R_r0431	HGNC:2330	ENSG00000157184	31	4	R_OCTDECCPT1	R_OCTDECCPT1	HGNC:2329	ENSG00000205560	1	0.25092
14	4	R_r0431	R_r0431	HGNC:2328	ENSG00000110090	31	4	R_OCTDECCPT1	R_OCTDECCACT	HGNC:1421	ENSG00000178537	1	0.49779
14	4	R_r0431	R_r0431	HGNC:2330	ENSG00000157184	31	4	R_OCTDECCPT1	R_OCTDECCACT	HGNC:1421	ENSG00000178537	1	0.57663
14	4	R_r0431	R_r0431	HGNC:2328	ENSG00000110090	31	4	R_OCTDECCPT1	R_OCTDECCPT2	HGNC:2330	ENSG00000157184	1	0.39611
14	4	R_r0431	R_r0431	HGNC:2328	ENSG00000110090	33	4	R_PMTCOAFABP1tc	R_PMTCOAFABP1tc	HGNC:3555	ENSG00000163586	1	0.19153
14	4	R_r0431	R_r0431	HGNC:2330	ENSG00000157184	33	4	R_PMTCOAFABP1tc	R_PMTCOAFABP1tc	HGNC:3555	ENSG00000163586	1	0.28498
14	4	R_r0431	R_r0431	HGNC:2328	ENSG00000110090	35	4	R_r0510	R_r0510	HGNC:10571	ENSG00000099194	1	0.040203
14	4	R_r0431	R_r0431	HGNC:2330	ENSG00000157184	35	4	R_r0510	R_r0510	HGNC:10571	ENSG00000099194	1	0.095536
14	4	R_r0431	R_r0431	HGNC:2328	ENSG00000110090	35	4	R_r0510	R_r0510	HGNC:21088	ENSG00000145284	1	-0.064101
14	4	R_r0431	R_r0431	HGNC:2330	ENSG00000157184	35	4	R_r0510	R_r0510	HGNC:21088	ENSG00000145284	1	-0.13061
14	4	R_r0431	R_r0431	HGNC:2328	ENSG00000110090	35	4	R_r0510	R_r0511	HGNC:10571	ENSG00000099194	1	0.040203
14	4	R_r0431	R_r0431	HGNC:2330	ENSG00000157184	35	4	R_r0510	R_r0511	HGNC:10571	ENSG00000099194	1	0.095536
14	4	R_r0431	R_r0431	HGNC:2328	ENSG00000110090	35	4	R_r0510	R_r0511	HGNC:21088	ENSG00000145284	1	-0.064101
14	4	R_r0431	R_r0431	HGNC:2330	ENSG00000157184	35	4	R_r0510	R_r0511	HGNC:21088	ENSG00000145284	1	-0.13061
14	4	R_r0431	R_r0431	HGNC:2328	ENSG00000110090	55	4	R_r0696	R_r0696	HGNC:3594	ENSG00000169710	1	0.26664
14	4	R_r0431	R_r0431	HGNC:2330	ENSG00000157184	55	4	R_r0696	R_r0696	HGNC:3594	ENSG00000169710	1	0.36398
14	4	R_r0431	R_r0431	HGNC:2328	ENSG00000110090	55	4	R_r0696	R_r0697	HGNC:3594	ENSG00000169710	1	0.26664
14	4	R_r0431	R_r0431	HGNC:2330	ENSG00000157184	55	4	R_r0696	R_r0697	HGNC:3594	ENSG00000169710	1	0.36398
14	4	R_r0431	R_r0431	HGNC:2328	ENSG00000110090	55	4	R_r0696	R_r0772	HGNC:3594	ENSG00000169710	1	0.26664
14	4	R_r0431	R_r0431	HGNC:2330	ENSG00000157184	55	4	R_r0696	R_r0772	HGNC:3594	ENSG00000169710	1	0.36398
14	4	R_r0431	R_r0431	HGNC:2328	ENSG00000110090	55	4	R_r0696	R_FA140ACPH	HGNC:25625	ENSG00000152463	1	0.22961
14	4	R_r0431	R_r0431	HGNC:2330	ENSG00000157184	55	4	R_r0696	R_FA140ACPH	HGNC:25625	ENSG00000152463	1	0.078965
14	4	R_r0431	R_r0431	HGNC:2328	ENSG00000110090	56	4	R_ACOATA	R_ACOATA	HGNC:3594	ENSG00000169710	1	0.26664
14	4	R_r0431	R_r0431	HGNC:2330	ENSG00000157184	56	4	R_ACOATA	R_ACOATA	HGNC:3594	ENSG00000169710	1	0.36398
14	4	R_r0431	R_r0431	HGNC:2328	ENSG00000110090	56	4	R_ACOATA	R_r0678	HGNC:3594	ENSG00000169710	1	0.26664
14	4	R_r0431	R_r0431	HGNC:2330	ENSG00000157184	56	4	R_ACOATA	R_r0678	HGNC:3594	ENSG00000169710	1	0.36398
14	4	R_r0431	R_r0431	HGNC:2328	ENSG00000110090	56	4	R_ACOATA	R_r0681	HGNC:3594	ENSG00000169710	1	0.26664
14	4	R_r0431	R_r0431	HGNC:2330	ENSG00000157184	56	4	R_ACOATA	R_r0681	HGNC:3594	ENSG00000169710	1	0.36398
14	4	R_r0431	R_r0431	HGNC:2328	ENSG00000110090	56	4	R_ACOATA	R_r0682	HGNC:3594	ENSG00000169710	1	0.26664
14	4	R_r0431	R_r0431	HGNC:2330	ENSG00000157184	56	4	R_ACOATA	R_r0682	HGNC:3594	ENSG00000169710	1	0.36398
14	4	R_r0431	R_r0431	HGNC:2328	ENSG00000110090	56	4	R_ACOATA	R_r0691	HGNC:3594	ENSG00000169710	1	0.26664
14	4	R_r0431	R_r0431	HGNC:2330	ENSG00000157184	56	4	R_ACOATA	R_r0691	HGNC:3594	ENSG00000169710	1	0.36398
14	4	R_r0431	R_r0431	HGNC:2328	ENSG00000110090	56	4	R_ACOATA	R_r0760	HGNC:3594	ENSG00000169710	1	0.26664
14	4	R_r0431	R_r0431	HGNC:2330	ENSG00000157184	56	4	R_ACOATA	R_r0760	HGNC:3594	ENSG00000169710	1	0.36398
14	4	R_r0431	R_r0431	HGNC:2328	ENSG00000110090	56	4	R_ACOATA	R_r0761	HGNC:3594	ENSG00000169710	1	0.26664
14	4	R_r0431	R_r0431	HGNC:2330	ENSG00000157184	56	4	R_ACOATA	R_r0761	HGNC:3594	ENSG00000169710	1	0.36398
14	4	R_r0431	R_r0431	HGNC:2328	ENSG00000110090	56	4	R_ACOATA	R_r0762	HGNC:3594	ENSG00000169710	1	0.26664
14	4	R_r0431	R_r0431	HGNC:2330	ENSG00000157184	56	4	R_ACOATA	R_r0762	HGNC:3594	ENSG00000169710	1	0.36398
14	4	R_r0431	R_r0431	HGNC:2328	ENSG00000110090	56	4	R_ACOATA	R_r0763	HGNC:3594	ENSG00000169710	1	0.26664
14	4	R_r0431	R_r0431	HGNC:2330	ENSG00000157184	56	4	R_ACOATA	R_r0763	HGNC:3594	ENSG00000169710	1	0.36398
14	4	R_r0431	R_r0431	HGNC:2328	ENSG00000110090	56	4	R_ACOATA	R_r0764	HGNC:3594	ENSG00000169710	1	0.26664
14	4	R_r0431	R_r0431	HGNC:2330	ENSG00000157184	56	4	R_ACOATA	R_r0764	HGNC:3594	ENSG00000169710	1	0.36398
14	4	R_r0431	R_r0431	HGNC:2328	ENSG00000110090	56	4	R_ACOATA	R_r0694	HGNC:3594	ENSG00000169710	1	0.26664
14	4	R_r0431	R_r0431	HGNC:2330	ENSG00000157184	56	4	R_ACOATA	R_r0694	HGNC:3594	ENSG00000169710	1	0.36398
14	4	R_r0431	R_r0431	HGNC:2328	ENSG00000110090	56	4	R_ACOATA	R_r0695	HGNC:3594	ENSG00000169710	1	0.26664
14	4	R_r0431	R_r0431	HGNC:2330	ENSG00000157184	56	4	R_ACOATA	R_r0695	HGNC:3594	ENSG00000169710	1	0.36398
14	4	R_r0431	R_r0431	HGNC:2328	ENSG00000110090	56	4	R_ACOATA	R_r0765	HGNC:3594	ENSG00000169710	1	0.26664
14	4	R_r0431	R_r0431	HGNC:2330	ENSG00000157184	56	4	R_ACOATA	R_r0765	HGNC:3594	ENSG00000169710	1	0.36398
14	4	R_r0431	R_r0431	HGNC:2328	ENSG00000110090	56	4	R_ACOATA	R_r0766	HGNC:3594	ENSG00000169710	1	0.26664
14	4	R_r0431	R_r0431	HGNC:2330	ENSG00000157184	56	4	R_ACOATA	R_r0766	HGNC:3594	ENSG00000169710	1	0.36398
14	4	R_r0431	R_r0431	HGNC:2328	ENSG00000110090	56	4	R_ACOATA	R_r0692	HGNC:3594	ENSG00000169710	1	0.26664
14	4	R_r0431	R_r0431	HGNC:2330	ENSG00000157184	56	4	R_ACOATA	R_r0692	HGNC:3594	ENSG00000169710	1	0.36398
14	4	R_r0431	R_r0431	HGNC:2328	ENSG00000110090	56	4	R_ACOATA	R_r0693	HGNC:3594	ENSG00000169710	1	0.26664
14	4	R_r0431	R_r0431	HGNC:2330	ENSG00000157184	56	4	R_ACOATA	R_r0693	HGNC:3594	ENSG00000169710	1	0.36398
14	4	R_r0431	R_r0431	HGNC:2328	ENSG00000110090	56	4	R_ACOATA	R_r0767	HGNC:3594	ENSG00000169710	1	0.26664
14	4	R_r0431	R_r0431	HGNC:2330	ENSG00000157184	56	4	R_ACOATA	R_r0767	HGNC:3594	ENSG00000169710	1	0.36398
14	4	R_r0431	R_r0431	HGNC:2328	ENSG00000110090	56	4	R_ACOATA	R_r0768	HGNC:3594	ENSG00000169710	1	0.26664
14	4	R_r0431	R_r0431	HGNC:2330	ENSG00000157184	56	4	R_ACOATA	R_r0768	HGNC:3594	ENSG00000169710	1	0.36398
14	4	R_r0431	R_r0431	HGNC:2328	ENSG00000110090	56	4	R_ACOATA	R_r0769	HGNC:3594	ENSG00000169710	1	0.26664
14	4	R_r0431	R_r0431	HGNC:2330	ENSG00000157184	56	4	R_ACOATA	R_r0769	HGNC:3594	ENSG00000169710	1	0.36398
14	4	R_r0431	R_r0431	HGNC:2328	ENSG00000110090	56	4	R_ACOATA	R_r0770	HGNC:3594	ENSG00000169710	1	0.26664
14	4	R_r0431	R_r0431	HGNC:2330	ENSG00000157184	56	4	R_ACOATA	R_r0770	HGNC:3594	ENSG00000169710	1	0.36398
14	4	R_r0431	R_r0431	HGNC:2328	ENSG00000110090	56	4	R_ACOATA	R_r0712	HGNC:3594	ENSG00000169710	1	0.26664
14	4	R_r0431	R_r0431	HGNC:2330	ENSG00000157184	56	4	R_ACOATA	R_r0712	HGNC:3594	ENSG00000169710	1	0.36398
14	4	R_r0431	R_r0431	HGNC:2328	ENSG00000110090	56	4	R_ACOATA	R_FA120ACPH	HGNC:25625	ENSG00000152463	1	0.22961
14	4	R_r0431	R_r0431	HGNC:2330	ENSG00000157184	56	4	R_ACOATA	R_FA120ACPH	HGNC:25625	ENSG00000152463	1	0.078965
14	4	R_r0431	R_r0431	HGNC:2328	ENSG00000110090	57	4	R_CSNATr	R_CSNATr	HGNC:2342	ENSG00000095321	1	0.24854
14	4	R_r0431	R_r0431	HGNC:2330	ENSG00000157184	57	4	R_CSNATr	R_CSNATr	HGNC:2342	ENSG00000095321	1	0.43901
14	4	R_r0431	R_r0431	HGNC:2328	ENSG00000110090	399	21	R_FACOAL1831	R_FACOAL1831	HGNC:16496	ENSG00000164398	0	-0.41333
14	4	R_r0431	R_r0431	HGNC:2330	ENSG00000157184	399	21	R_FACOAL1831	R_FACOAL1831	HGNC:16496	ENSG00000164398	0	-0.23473
14	4	R_r0431	R_r0431	HGNC:2328	ENSG00000110090	399	21	R_FACOAL1831	R_FACOAL1831	HGNC:16526	ENSG00000197142	0	0.47298
14	4	R_r0431	R_r0431	HGNC:2330	ENSG00000157184	399	21	R_FACOAL1831	R_FACOAL1831	HGNC:16526	ENSG00000197142	0	0.27571
14	4	R_r0431	R_r0431	HGNC:2328	ENSG00000110090	399	21	R_FACOAL1831	R_FACOAL1831	HGNC:24174	ENSG00000130377	0	0.058594
14	4	R_r0431	R_r0431	HGNC:2330	ENSG00000157184	399	21	R_FACOAL1831	R_FACOAL1831	HGNC:24174	ENSG00000130377	0	0.17558
14	4	R_r0431	R_r0431	HGNC:2328	ENSG00000110090	399	21	R_FACOAL1831	R_FACOAL1831	HGNC:3569	ENSG00000151726	0	0.13291
14	4	R_r0431	R_r0431	HGNC:2330	ENSG00000157184	399	21	R_FACOAL1831	R_FACOAL1831	HGNC:3569	ENSG00000151726	0	0.19817
14	4	R_r0431	R_r0431	HGNC:2328	ENSG00000110090	399	21	R_FACOAL1831	R_FACOAL1831	HGNC:3570	ENSG00000123983	0	0.33518
14	4	R_r0431	R_r0431	HGNC:2330	ENSG00000157184	399	21	R_FACOAL1831	R_FACOAL1831	HGNC:3570	ENSG00000123983	0	0.33298
14	4	R_r0431	R_r0431	HGNC:2328	ENSG00000110090	399	21	R_FACOAL1831	R_FACOAL1831	HGNC:3571	ENSG00000068366	0	0.35326
14	4	R_r0431	R_r0431	HGNC:2330	ENSG00000157184	399	21	R_FACOAL1831	R_FACOAL1831	HGNC:3571	ENSG00000068366	0	0.1457
14	4	R_r0431	R_r0431	HGNC:2328	ENSG00000110090	403	22	R_FACOAL184	R_FACOAL184	HGNC:3569	ENSG00000151726	0	0.13291
14	4	R_r0431	R_r0431	HGNC:2330	ENSG00000157184	403	22	R_FACOAL184	R_FACOAL184	HGNC:3569	ENSG00000151726	0	0.19817
14	4	R_r0431	R_r0431	HGNC:2328	ENSG00000110090	406	23	R_FACOAL203	R_FACOAL203	HGNC:3569	ENSG00000151726	0	0.13291
14	4	R_r0431	R_r0431	HGNC:2330	ENSG00000157184	406	23	R_FACOAL203	R_FACOAL203	HGNC:3569	ENSG00000151726	0	0.19817
14	4	R_r0431	R_r0431	HGNC:2328	ENSG00000110090	409	24	R_FACOAL224	R_FACOAL224	HGNC:3569	ENSG00000151726	0	0.13291
14	4	R_r0431	R_r0431	HGNC:2330	ENSG00000157184	409	24	R_FACOAL224	R_FACOAL224	HGNC:3569	ENSG00000151726	0	0.19817
14	4	R_r0431	R_r0431	HGNC:2328	ENSG00000110090	756	101	R_C80CPT1	R_C80CPT1	HGNC:18540	ENSG00000169169	0	-0.054292
14	4	R_r0431	R_r0431	HGNC:2330	ENSG00000157184	756	101	R_C80CPT1	R_C80CPT1	HGNC:18540	ENSG00000169169	0	-0.13309
14	4	R_r0431	R_r0431	HGNC:2330	ENSG00000157184	756	101	R_C80CPT1	R_C80CPT1	HGNC:2328	ENSG00000110090	0	0.39611
14	4	R_r0431	R_r0431	HGNC:2328	ENSG00000110090	756	101	R_C80CPT1	R_C80CPT1	HGNC:2329	ENSG00000205560	0	-0.15489
14	4	R_r0431	R_r0431	HGNC:2330	ENSG00000157184	756	101	R_C80CPT1	R_C80CPT1	HGNC:2329	ENSG00000205560	0	0.25092
14	4	R_r0431	R_r0431	HGNC:2328	ENSG00000110090	818	125	R_CLPNDt	R_FACOAL2252	HGNC:3569	ENSG00000151726	0	0.13291
14	4	R_r0431	R_r0431	HGNC:2330	ENSG00000157184	818	125	R_CLPNDt	R_FACOAL2252	HGNC:3569	ENSG00000151726	0	0.19817
14	4	R_r0431	R_r0431	HGNC:2328	ENSG00000110090	841	136	R_EICOSTETt	R_FACOAL2042	HGNC:3569	ENSG00000151726	0	0.13291
14	4	R_r0431	R_r0431	HGNC:2330	ENSG00000157184	841	136	R_EICOSTETt	R_FACOAL2042	HGNC:3569	ENSG00000151726	0	0.19817
14	4	R_r0431	R_r0431	HGNC:2328	ENSG00000110090	945	183	R_TMNDNCt	R_FACOAL205	HGNC:16496	ENSG00000164398	0	-0.41333
14	4	R_r0431	R_r0431	HGNC:2330	ENSG00000157184	945	183	R_TMNDNCt	R_FACOAL205	HGNC:16496	ENSG00000164398	0	-0.23473
14	4	R_r0431	R_r0431	HGNC:2328	ENSG00000110090	945	183	R_TMNDNCt	R_FACOAL205	HGNC:3569	ENSG00000151726	0	0.13291
14	4	R_r0431	R_r0431	HGNC:2330	ENSG00000157184	945	183	R_TMNDNCt	R_FACOAL205	HGNC:3569	ENSG00000151726	0	0.19817
15	4	R_MCOATA	R_MCOATA	HGNC:3594	ENSG00000169710	31	4	R_OCTDECCPT1	R_OCTDECCPT1	HGNC:18540	ENSG00000169169	1	0.21598
15	4	R_MCOATA	R_MCOATA	HGNC:3594	ENSG00000169710	31	4	R_OCTDECCPT1	R_OCTDECCPT1	HGNC:2328	ENSG00000110090	1	0.26664
15	4	R_MCOATA	R_MCOATA	HGNC:3594	ENSG00000169710	31	4	R_OCTDECCPT1	R_OCTDECCPT1	HGNC:2329	ENSG00000205560	1	-0.07563
15	4	R_MCOATA	R_MCOATA	HGNC:3594	ENSG00000169710	31	4	R_OCTDECCPT1	R_OCTDECCACT	HGNC:1421	ENSG00000178537	1	0.07996
15	4	R_MCOATA	R_MCOATA	HGNC:3594	ENSG00000169710	31	4	R_OCTDECCPT1	R_OCTDECCPT2	HGNC:2330	ENSG00000157184	1	0.36398
15	4	R_MCOATA	R_MCOATA	HGNC:3594	ENSG00000169710	33	4	R_PMTCOAFABP1tc	R_PMTCOAFABP1tc	HGNC:3555	ENSG00000163586	1	-0.044283
15	4	R_MCOATA	R_MCOATA	HGNC:3594	ENSG00000169710	35	4	R_r0510	R_r0510	HGNC:10571	ENSG00000099194	1	0.64379
15	4	R_MCOATA	R_MCOATA	HGNC:3594	ENSG00000169710	35	4	R_r0510	R_r0510	HGNC:21088	ENSG00000145284	1	0.15772
15	4	R_MCOATA	R_MCOATA	HGNC:3594	ENSG00000169710	35	4	R_r0510	R_r0511	HGNC:10571	ENSG00000099194	1	0.64379
15	4	R_MCOATA	R_MCOATA	HGNC:3594	ENSG00000169710	35	4	R_r0510	R_r0511	HGNC:21088	ENSG00000145284	1	0.15772
15	4	R_MCOATA	R_MCOATA	HGNC:3594	ENSG00000169710	51	4	R_FA160ACPH	R_FA160ACPH	HGNC:25625	ENSG00000152463	1	-0.092384
15	4	R_MCOATA	R_MCOATA	HGNC:3594	ENSG00000169710	52	4	R_FA161ACPH	R_FA161ACPH	HGNC:25625	ENSG00000152463	1	-0.092384
15	4	R_MCOATA	R_MCOATA	HGNC:3594	ENSG00000169710	54	4	R_TTDCAtr	R_TTDCAtr	HGNC:10996	ENSG00000140284	1	0.27374
15	4	R_MCOATA	R_MCOATA	HGNC:3594	ENSG00000169710	57	4	R_CSNATr	R_CSNATr	HGNC:2342	ENSG00000095321	1	0.15195
15	4	R_MCOATA	R_MCOATA	HGNC:3594	ENSG00000169710	399	21	R_FACOAL1831	R_FACOAL1831	HGNC:16496	ENSG00000164398	0	-0.071568
15	4	R_MCOATA	R_MCOATA	HGNC:3594	ENSG00000169710	399	21	R_FACOAL1831	R_FACOAL1831	HGNC:16526	ENSG00000197142	0	0.28785
15	4	R_MCOATA	R_MCOATA	HGNC:3594	ENSG00000169710	399	21	R_FACOAL1831	R_FACOAL1831	HGNC:24174	ENSG00000130377	0	-0.015968
15	4	R_MCOATA	R_MCOATA	HGNC:3594	ENSG00000169710	399	21	R_FACOAL1831	R_FACOAL1831	HGNC:3569	ENSG00000151726	0	0.2646
15	4	R_MCOATA	R_MCOATA	HGNC:3594	ENSG00000169710	399	21	R_FACOAL1831	R_FACOAL1831	HGNC:3570	ENSG00000123983	0	0.46847
15	4	R_MCOATA	R_MCOATA	HGNC:3594	ENSG00000169710	399	21	R_FACOAL1831	R_FACOAL1831	HGNC:3571	ENSG00000068366	0	0.29487
15	4	R_MCOATA	R_MCOATA	HGNC:3594	ENSG00000169710	403	22	R_FACOAL184	R_FACOAL184	HGNC:3569	ENSG00000151726	0	0.2646
15	4	R_MCOATA	R_MCOATA	HGNC:3594	ENSG00000169710	406	23	R_FACOAL203	R_FACOAL203	HGNC:3569	ENSG00000151726	0	0.2646
15	4	R_MCOATA	R_MCOATA	HGNC:3594	ENSG00000169710	409	24	R_FACOAL224	R_FACOAL224	HGNC:3569	ENSG00000151726	0	0.2646
15	4	R_MCOATA	R_MCOATA	HGNC:3594	ENSG00000169710	756	101	R_C80CPT1	R_C80CPT1	HGNC:18540	ENSG00000169169	0	0.21598
15	4	R_MCOATA	R_MCOATA	HGNC:3594	ENSG00000169710	756	101	R_C80CPT1	R_C80CPT1	HGNC:2328	ENSG00000110090	0	0.26664
15	4	R_MCOATA	R_MCOATA	HGNC:3594	ENSG00000169710	756	101	R_C80CPT1	R_C80CPT1	HGNC:2329	ENSG00000205560	0	-0.07563
15	4	R_MCOATA	R_MCOATA	HGNC:3594	ENSG00000169710	818	125	R_CLPNDt	R_FACOAL2252	HGNC:3569	ENSG00000151726	0	0.2646
15	4	R_MCOATA	R_MCOATA	HGNC:3594	ENSG00000169710	841	136	R_EICOSTETt	R_FACOAL2042	HGNC:3569	ENSG00000151726	0	0.2646
15	4	R_MCOATA	R_MCOATA	HGNC:3594	ENSG00000169710	945	183	R_TMNDNCt	R_FACOAL205	HGNC:16496	ENSG00000164398	0	-0.071568
15	4	R_MCOATA	R_MCOATA	HGNC:3594	ENSG00000169710	945	183	R_TMNDNCt	R_FACOAL205	HGNC:3569	ENSG00000151726	0	0.2646
17	4	R_FATP1t	R_FATP1t	HGNC:10995	ENSG00000130304	20	4	R_ACCOAtr	R_ACCOAtr	HGNC:95	ENSG00000169359	1	0.41379
17	4	R_FATP1t	R_FATP1t	HGNC:10997	ENSG00000143554	20	4	R_ACCOAtr	R_ACCOAtr	HGNC:95	ENSG00000169359	1	0.56576
17	4	R_FATP1t	R_FATP1t	HGNC:10998	ENSG00000167114	20	4	R_ACCOAtr	R_ACCOAtr	HGNC:95	ENSG00000169359	1	0.41609
17	4	R_FATP1t	R_FATP1t	HGNC:10995	ENSG00000130304	20	4	R_ACCOAtr	R_CSNATer	HGNC:2342	ENSG00000095321	1	0.34939
17	4	R_FATP1t	R_FATP1t	HGNC:10997	ENSG00000143554	20	4	R_ACCOAtr	R_CSNATer	HGNC:2342	ENSG00000095321	1	0.19876
17	4	R_FATP1t	R_FATP1t	HGNC:10998	ENSG00000167114	20	4	R_ACCOAtr	R_CSNATer	HGNC:2342	ENSG00000095321	1	0.25841
17	4	R_FATP1t	R_FATP1t	HGNC:10995	ENSG00000130304	20	4	R_ACCOAtr	R_r0995	HGNC:1421	ENSG00000178537	1	0.094692
17	4	R_FATP1t	R_FATP1t	HGNC:10997	ENSG00000143554	20	4	R_ACCOAtr	R_r0995	HGNC:1421	ENSG00000178537	1	0.20587
17	4	R_FATP1t	R_FATP1t	HGNC:10998	ENSG00000167114	20	4	R_ACCOAtr	R_r0995	HGNC:1421	ENSG00000178537	1	0.041189
17	4	R_FATP1t	R_FATP1t	HGNC:10995	ENSG00000130304	21	4	R_CRNt	R_CRNt	HGNC:10969	ENSG00000197375	1	0.4746
17	4	R_FATP1t	R_FATP1t	HGNC:10997	ENSG00000143554	21	4	R_CRNt	R_CRNt	HGNC:10969	ENSG00000197375	1	0.2107
17	4	R_FATP1t	R_FATP1t	HGNC:10998	ENSG00000167114	21	4	R_CRNt	R_CRNt	HGNC:10969	ENSG00000197375	1	0.37116
17	4	R_FATP1t	R_FATP1t	HGNC:10995	ENSG00000130304	33	4	R_PMTCOAFABP1tc	R_PMTCOAFABP1tc	HGNC:3555	ENSG00000163586	1	-0.27116
17	4	R_FATP1t	R_FATP1t	HGNC:10997	ENSG00000143554	33	4	R_PMTCOAFABP1tc	R_PMTCOAFABP1tc	HGNC:3555	ENSG00000163586	1	-0.016804
17	4	R_FATP1t	R_FATP1t	HGNC:10998	ENSG00000167114	33	4	R_PMTCOAFABP1tc	R_PMTCOAFABP1tc	HGNC:3555	ENSG00000163586	1	0.068555
17	4	R_FATP1t	R_FATP1t	HGNC:10995	ENSG00000130304	35	4	R_r0510	R_r0510	HGNC:10571	ENSG00000099194	1	0.27845
17	4	R_FATP1t	R_FATP1t	HGNC:10997	ENSG00000143554	35	4	R_r0510	R_r0510	HGNC:10571	ENSG00000099194	1	0.082595
17	4	R_FATP1t	R_FATP1t	HGNC:10998	ENSG00000167114	35	4	R_r0510	R_r0510	HGNC:10571	ENSG00000099194	1	0.27224
17	4	R_FATP1t	R_FATP1t	HGNC:10995	ENSG00000130304	35	4	R_r0510	R_r0510	HGNC:21088	ENSG00000145284	1	0.52211
17	4	R_FATP1t	R_FATP1t	HGNC:10997	ENSG00000143554	35	4	R_r0510	R_r0510	HGNC:21088	ENSG00000145284	1	-0.05477
17	4	R_FATP1t	R_FATP1t	HGNC:10998	ENSG00000167114	35	4	R_r0510	R_r0510	HGNC:21088	ENSG00000145284	1	0.2224
17	4	R_FATP1t	R_FATP1t	HGNC:10995	ENSG00000130304	35	4	R_r0510	R_r0511	HGNC:10571	ENSG00000099194	1	0.27845
17	4	R_FATP1t	R_FATP1t	HGNC:10997	ENSG00000143554	35	4	R_r0510	R_r0511	HGNC:10571	ENSG00000099194	1	0.082595
17	4	R_FATP1t	R_FATP1t	HGNC:10998	ENSG00000167114	35	4	R_r0510	R_r0511	HGNC:10571	ENSG00000099194	1	0.27224
17	4	R_FATP1t	R_FATP1t	HGNC:10995	ENSG00000130304	35	4	R_r0510	R_r0511	HGNC:21088	ENSG00000145284	1	0.52211
17	4	R_FATP1t	R_FATP1t	HGNC:10997	ENSG00000143554	35	4	R_r0510	R_r0511	HGNC:21088	ENSG00000145284	1	-0.05477
17	4	R_FATP1t	R_FATP1t	HGNC:10998	ENSG00000167114	35	4	R_r0510	R_r0511	HGNC:21088	ENSG00000145284	1	0.2224
17	4	R_FATP1t	R_FATP1t	HGNC:10995	ENSG00000130304	52	4	R_FA161ACPH	R_FA161ACPH	HGNC:25625	ENSG00000152463	1	-0.03425
17	4	R_FATP1t	R_FATP1t	HGNC:10997	ENSG00000143554	52	4	R_FA161ACPH	R_FA161ACPH	HGNC:25625	ENSG00000152463	1	0.20795
17	4	R_FATP1t	R_FATP1t	HGNC:10998	ENSG00000167114	52	4	R_FA161ACPH	R_FA161ACPH	HGNC:25625	ENSG00000152463	1	-0.0095576
17	4	R_FATP1t	R_FATP1t	HGNC:10995	ENSG00000130304	55	4	R_r0696	R_r0696	HGNC:3594	ENSG00000169710	1	0.36371
17	4	R_FATP1t	R_FATP1t	HGNC:10997	ENSG00000143554	55	4	R_r0696	R_r0696	HGNC:3594	ENSG00000169710	1	0.46332
17	4	R_FATP1t	R_FATP1t	HGNC:10998	ENSG00000167114	55	4	R_r0696	R_r0696	HGNC:3594	ENSG00000169710	1	0.51293
17	4	R_FATP1t	R_FATP1t	HGNC:10995	ENSG00000130304	55	4	R_r0696	R_r0697	HGNC:3594	ENSG00000169710	1	0.36371
17	4	R_FATP1t	R_FATP1t	HGNC:10997	ENSG00000143554	55	4	R_r0696	R_r0697	HGNC:3594	ENSG00000169710	1	0.46332
17	4	R_FATP1t	R_FATP1t	HGNC:10998	ENSG00000167114	55	4	R_r0696	R_r0697	HGNC:3594	ENSG00000169710	1	0.51293
17	4	R_FATP1t	R_FATP1t	HGNC:10995	ENSG00000130304	55	4	R_r0696	R_r0772	HGNC:3594	ENSG00000169710	1	0.36371
17	4	R_FATP1t	R_FATP1t	HGNC:10997	ENSG00000143554	55	4	R_r0696	R_r0772	HGNC:3594	ENSG00000169710	1	0.46332
17	4	R_FATP1t	R_FATP1t	HGNC:10998	ENSG00000167114	55	4	R_r0696	R_r0772	HGNC:3594	ENSG00000169710	1	0.51293
17	4	R_FATP1t	R_FATP1t	HGNC:10995	ENSG00000130304	55	4	R_r0696	R_FA140ACPH	HGNC:25625	ENSG00000152463	1	-0.03425
17	4	R_FATP1t	R_FATP1t	HGNC:10997	ENSG00000143554	55	4	R_r0696	R_FA140ACPH	HGNC:25625	ENSG00000152463	1	0.20795
17	4	R_FATP1t	R_FATP1t	HGNC:10998	ENSG00000167114	55	4	R_r0696	R_FA140ACPH	HGNC:25625	ENSG00000152463	1	-0.0095576
18	4	R_CSNATp	R_CSNATp	HGNC:2342	ENSG00000095321	20	4	R_ACCOAtr	R_ACCOAtr	HGNC:95	ENSG00000169359	1	0.22478
18	4	R_CSNATp	R_CSNATp	HGNC:2342	ENSG00000095321	20	4	R_ACCOAtr	R_r0995	HGNC:1421	ENSG00000178537	1	0.41243
18	4	R_CSNATp	R_CSNATp	HGNC:2342	ENSG00000095321	21	4	R_CRNt	R_CRNt	HGNC:10969	ENSG00000197375	1	0.43813
18	4	R_CSNATp	R_CSNATp	HGNC:2342	ENSG00000095321	283	9	R_ACACt2	R_ACACt2	HGNC:10922	ENSG00000155380	0	0.3112
18	4	R_CSNATp	R_CSNATp	HGNC:2342	ENSG00000095321	283	9	R_ACACt2	R_ACACt2	HGNC:10928	ENSG00000118596	0	0.22146
19	4	R_C2tcx	R_C2tcx	HGNC:1421	ENSG00000178537	21	4	R_CRNt	R_CRNt	HGNC:10969	ENSG00000197375	1	0.27485
19	4	R_C2tcx	R_C2tcx	HGNC:1421	ENSG00000178537	56	4	R_ACOATA	R_ACOATA	HGNC:3594	ENSG00000169710	1	0.07996
19	4	R_C2tcx	R_C2tcx	HGNC:1421	ENSG00000178537	56	4	R_ACOATA	R_r0678	HGNC:3594	ENSG00000169710	1	0.07996
19	4	R_C2tcx	R_C2tcx	HGNC:1421	ENSG00000178537	56	4	R_ACOATA	R_r0681	HGNC:3594	ENSG00000169710	1	0.07996
19	4	R_C2tcx	R_C2tcx	HGNC:1421	ENSG00000178537	56	4	R_ACOATA	R_r0682	HGNC:3594	ENSG00000169710	1	0.07996
19	4	R_C2tcx	R_C2tcx	HGNC:1421	ENSG00000178537	56	4	R_ACOATA	R_r0691	HGNC:3594	ENSG00000169710	1	0.07996
19	4	R_C2tcx	R_C2tcx	HGNC:1421	ENSG00000178537	56	4	R_ACOATA	R_r0760	HGNC:3594	ENSG00000169710	1	0.07996
19	4	R_C2tcx	R_C2tcx	HGNC:1421	ENSG00000178537	56	4	R_ACOATA	R_r0761	HGNC:3594	ENSG00000169710	1	0.07996
19	4	R_C2tcx	R_C2tcx	HGNC:1421	ENSG00000178537	56	4	R_ACOATA	R_r0762	HGNC:3594	ENSG00000169710	1	0.07996
19	4	R_C2tcx	R_C2tcx	HGNC:1421	ENSG00000178537	56	4	R_ACOATA	R_r0763	HGNC:3594	ENSG00000169710	1	0.07996
19	4	R_C2tcx	R_C2tcx	HGNC:1421	ENSG00000178537	56	4	R_ACOATA	R_r0764	HGNC:3594	ENSG00000169710	1	0.07996
19	4	R_C2tcx	R_C2tcx	HGNC:1421	ENSG00000178537	56	4	R_ACOATA	R_r0694	HGNC:3594	ENSG00000169710	1	0.07996
19	4	R_C2tcx	R_C2tcx	HGNC:1421	ENSG00000178537	56	4	R_ACOATA	R_r0695	HGNC:3594	ENSG00000169710	1	0.07996
19	4	R_C2tcx	R_C2tcx	HGNC:1421	ENSG00000178537	56	4	R_ACOATA	R_r0765	HGNC:3594	ENSG00000169710	1	0.07996
19	4	R_C2tcx	R_C2tcx	HGNC:1421	ENSG00000178537	56	4	R_ACOATA	R_r0766	HGNC:3594	ENSG00000169710	1	0.07996
19	4	R_C2tcx	R_C2tcx	HGNC:1421	ENSG00000178537	56	4	R_ACOATA	R_r0692	HGNC:3594	ENSG00000169710	1	0.07996
19	4	R_C2tcx	R_C2tcx	HGNC:1421	ENSG00000178537	56	4	R_ACOATA	R_r0693	HGNC:3594	ENSG00000169710	1	0.07996
19	4	R_C2tcx	R_C2tcx	HGNC:1421	ENSG00000178537	56	4	R_ACOATA	R_r0767	HGNC:3594	ENSG00000169710	1	0.07996
19	4	R_C2tcx	R_C2tcx	HGNC:1421	ENSG00000178537	56	4	R_ACOATA	R_r0768	HGNC:3594	ENSG00000169710	1	0.07996
19	4	R_C2tcx	R_C2tcx	HGNC:1421	ENSG00000178537	56	4	R_ACOATA	R_r0769	HGNC:3594	ENSG00000169710	1	0.07996
19	4	R_C2tcx	R_C2tcx	HGNC:1421	ENSG00000178537	56	4	R_ACOATA	R_r0770	HGNC:3594	ENSG00000169710	1	0.07996
19	4	R_C2tcx	R_C2tcx	HGNC:1421	ENSG00000178537	56	4	R_ACOATA	R_r0712	HGNC:3594	ENSG00000169710	1	0.07996
19	4	R_C2tcx	R_C2tcx	HGNC:1421	ENSG00000178537	56	4	R_ACOATA	R_FA120ACPH	HGNC:25625	ENSG00000152463	1	0.15158
20	4	R_ACCOAtr	R_ACCOAtr	HGNC:95	ENSG00000169359	23	4	R_r1487	R_r1487	HGNC:10996	ENSG00000140284	1	0.19767
20	4	R_ACCOAtr	R_CSNATer	HGNC:2342	ENSG00000095321	23	4	R_r1487	R_r1487	HGNC:10996	ENSG00000140284	1	0.018492
20	4	R_ACCOAtr	R_r0995	HGNC:1421	ENSG00000178537	23	4	R_r1487	R_r1487	HGNC:10996	ENSG00000140284	1	0.084241
20	4	R_ACCOAtr	R_ACCOAtr	HGNC:95	ENSG00000169359	23	4	R_r1487	R_r1487	HGNC:16496	ENSG00000164398	1	-0.24875
20	4	R_ACCOAtr	R_CSNATer	HGNC:2342	ENSG00000095321	23	4	R_r1487	R_r1487	HGNC:16496	ENSG00000164398	1	-0.036792
20	4	R_ACCOAtr	R_r0995	HGNC:1421	ENSG00000178537	23	4	R_r1487	R_r1487	HGNC:16496	ENSG00000164398	1	-0.36306
20	4	R_ACCOAtr	R_ACCOAtr	HGNC:95	ENSG00000169359	23	4	R_r1487	R_r1487	HGNC:16526	ENSG00000197142	1	0.29103
20	4	R_ACCOAtr	R_CSNATer	HGNC:2342	ENSG00000095321	23	4	R_r1487	R_r1487	HGNC:16526	ENSG00000197142	1	0.026724
20	4	R_ACCOAtr	R_r0995	HGNC:1421	ENSG00000178537	23	4	R_r1487	R_r1487	HGNC:16526	ENSG00000197142	1	0.32251
20	4	R_ACCOAtr	R_ACCOAtr	HGNC:95	ENSG00000169359	23	4	R_r1487	R_r1487	HGNC:24174	ENSG00000130377	1	0.05091
20	4	R_ACCOAtr	R_CSNATer	HGNC:2342	ENSG00000095321	23	4	R_r1487	R_r1487	HGNC:24174	ENSG00000130377	1	0.4033
20	4	R_ACCOAtr	R_r0995	HGNC:1421	ENSG00000178537	23	4	R_r1487	R_r1487	HGNC:24174	ENSG00000130377	1	-0.01146
20	4	R_ACCOAtr	R_ACCOAtr	HGNC:95	ENSG00000169359	23	4	R_r1487	R_r1487	HGNC:3569	ENSG00000151726	1	-0.024661
20	4	R_ACCOAtr	R_CSNATer	HGNC:2342	ENSG00000095321	23	4	R_r1487	R_r1487	HGNC:3569	ENSG00000151726	1	0.069298
20	4	R_ACCOAtr	R_r0995	HGNC:1421	ENSG00000178537	23	4	R_r1487	R_r1487	HGNC:3569	ENSG00000151726	1	0.45652
20	4	R_ACCOAtr	R_ACCOAtr	HGNC:95	ENSG00000169359	23	4	R_r1487	R_r1487	HGNC:3570	ENSG00000123983	1	0.52118
20	4	R_ACCOAtr	R_CSNATer	HGNC:2342	ENSG00000095321	23	4	R_r1487	R_r1487	HGNC:3570	ENSG00000123983	1	0.28096
20	4	R_ACCOAtr	R_r0995	HGNC:1421	ENSG00000178537	23	4	R_r1487	R_r1487	HGNC:3570	ENSG00000123983	1	0.027812
20	4	R_ACCOAtr	R_ACCOAtr	HGNC:95	ENSG00000169359	23	4	R_r1487	R_r1487	HGNC:3571	ENSG00000068366	1	0.39677
20	4	R_ACCOAtr	R_CSNATer	HGNC:2342	ENSG00000095321	23	4	R_r1487	R_r1487	HGNC:3571	ENSG00000068366	1	0.10637
20	4	R_ACCOAtr	R_r0995	HGNC:1421	ENSG00000178537	23	4	R_r1487	R_r1487	HGNC:3571	ENSG00000068366	1	0.21289
20	4	R_ACCOAtr	R_ACCOAtr	HGNC:95	ENSG00000169359	37	4	R_HDCEAtr	R_HDCEAtr	HGNC:10996	ENSG00000140284	1	0.19767
20	4	R_ACCOAtr	R_CSNATer	HGNC:2342	ENSG00000095321	37	4	R_HDCEAtr	R_HDCEAtr	HGNC:10996	ENSG00000140284	1	0.018492
20	4	R_ACCOAtr	R_r0995	HGNC:1421	ENSG00000178537	37	4	R_HDCEAtr	R_HDCEAtr	HGNC:10996	ENSG00000140284	1	0.084241
20	4	R_ACCOAtr	R_ACCOAtr	HGNC:95	ENSG00000169359	40	4	R_r1472	R_r1472	HGNC:88	ENSG00000115361	1	0.46391
20	4	R_ACCOAtr	R_CSNATer	HGNC:2342	ENSG00000095321	40	4	R_r1472	R_r1472	HGNC:88	ENSG00000115361	1	0.3607
20	4	R_ACCOAtr	R_r0995	HGNC:1421	ENSG00000178537	40	4	R_r1472	R_r1472	HGNC:88	ENSG00000115361	1	0.25073
20	4	R_ACCOAtr	R_ACCOAtr	HGNC:95	ENSG00000169359	40	4	R_r1472	R_r1474	HGNC:3151	ENSG00000127884	1	0.38858
20	4	R_ACCOAtr	R_CSNATer	HGNC:2342	ENSG00000095321	40	4	R_r1472	R_r1474	HGNC:3151	ENSG00000127884	1	0.52589
20	4	R_ACCOAtr	R_r0995	HGNC:1421	ENSG00000178537	40	4	R_r1472	R_r1474	HGNC:3151	ENSG00000127884	1	0.47278
20	4	R_ACCOAtr	R_ACCOAtr	HGNC:95	ENSG00000169359	40	4	R_r1472	R_r1474	HGNC:3247	ENSG00000113790	1	0.44274
20	4	R_ACCOAtr	R_CSNATer	HGNC:2342	ENSG00000095321	40	4	R_r1472	R_r1474	HGNC:3247	ENSG00000113790	1	0.28075
20	4	R_ACCOAtr	R_r0995	HGNC:1421	ENSG00000178537	40	4	R_r1472	R_r1474	HGNC:3247	ENSG00000113790	1	0.39824
20	4	R_ACCOAtr	R_ACCOAtr	HGNC:95	ENSG00000169359	40	4	R_r1472	R_r1474	HGNC:4801	ENSG00000084754	1	0.27238
20	4	R_ACCOAtr	R_CSNATer	HGNC:2342	ENSG00000095321	40	4	R_r1472	R_r1474	HGNC:4801	ENSG00000084754	1	0.48967
20	4	R_ACCOAtr	R_r0995	HGNC:1421	ENSG00000178537	40	4	R_r1472	R_r1474	HGNC:4801	ENSG00000084754	1	0.68363
20	4	R_ACCOAtr	R_ACCOAtr	HGNC:95	ENSG00000169359	40	4	R_r1472	R_r1477	HGNC:3247	ENSG00000113790	1	0.44274
20	4	R_ACCOAtr	R_CSNATer	HGNC:2342	ENSG00000095321	40	4	R_r1472	R_r1477	HGNC:3247	ENSG00000113790	1	0.28075
20	4	R_ACCOAtr	R_r0995	HGNC:1421	ENSG00000178537	40	4	R_r1472	R_r1477	HGNC:3247	ENSG00000113790	1	0.39824
20	4	R_ACCOAtr	R_ACCOAtr	HGNC:95	ENSG00000169359	40	4	R_r1472	R_r1477	HGNC:4799	ENSG00000138796	1	0.40141
20	4	R_ACCOAtr	R_CSNATer	HGNC:2342	ENSG00000095321	40	4	R_r1472	R_r1477	HGNC:4799	ENSG00000138796	1	0.62626
20	4	R_ACCOAtr	R_r0995	HGNC:1421	ENSG00000178537	40	4	R_r1472	R_r1477	HGNC:4799	ENSG00000138796	1	0.59969
20	4	R_ACCOAtr	R_ACCOAtr	HGNC:95	ENSG00000169359	40	4	R_r1472	R_r1477	HGNC:4800	ENSG00000072506	1	0.59741
20	4	R_ACCOAtr	R_CSNATer	HGNC:2342	ENSG00000095321	40	4	R_r1472	R_r1477	HGNC:4800	ENSG00000072506	1	0.25949
20	4	R_ACCOAtr	R_r0995	HGNC:1421	ENSG00000178537	40	4	R_r1472	R_r1477	HGNC:4800	ENSG00000072506	1	0.39606
20	4	R_ACCOAtr	R_ACCOAtr	HGNC:95	ENSG00000169359	40	4	R_r1472	R_r1477	HGNC:5213	ENSG00000133835	1	0.70247
20	4	R_ACCOAtr	R_CSNATer	HGNC:2342	ENSG00000095321	40	4	R_r1472	R_r1477	HGNC:5213	ENSG00000133835	1	0.24656
20	4	R_ACCOAtr	R_r0995	HGNC:1421	ENSG00000178537	40	4	R_r1472	R_r1477	HGNC:5213	ENSG00000133835	1	0.37415
20	4	R_ACCOAtr	R_ACCOAtr	HGNC:95	ENSG00000169359	40	4	R_r1472	R_r1481	HGNC:4801	ENSG00000084754	1	0.27238
20	4	R_ACCOAtr	R_CSNATer	HGNC:2342	ENSG00000095321	40	4	R_r1472	R_r1481	HGNC:4801	ENSG00000084754	1	0.48967
20	4	R_ACCOAtr	R_r0995	HGNC:1421	ENSG00000178537	40	4	R_r1472	R_r1481	HGNC:4801	ENSG00000084754	1	0.68363
20	4	R_ACCOAtr	R_ACCOAtr	HGNC:95	ENSG00000169359	40	4	R_r1472	R_r1481	HGNC:4803	ENSG00000138029	1	0.039832
20	4	R_ACCOAtr	R_CSNATer	HGNC:2342	ENSG00000095321	40	4	R_r1472	R_r1481	HGNC:4803	ENSG00000138029	1	0.51007
20	4	R_ACCOAtr	R_r0995	HGNC:1421	ENSG00000178537	40	4	R_r1472	R_r1481	HGNC:4803	ENSG00000138029	1	0.66767
20	4	R_ACCOAtr	R_ACCOAtr	HGNC:95	ENSG00000169359	40	4	R_r1472	R_r1481	HGNC:83	ENSG00000167315	1	0.2382
20	4	R_ACCOAtr	R_CSNATer	HGNC:2342	ENSG00000095321	40	4	R_r1472	R_r1481	HGNC:83	ENSG00000167315	1	0.48547
20	4	R_ACCOAtr	R_r0995	HGNC:1421	ENSG00000178537	40	4	R_r1472	R_r1481	HGNC:83	ENSG00000167315	1	0.74813
20	4	R_ACCOAtr	R_ACCOAtr	HGNC:95	ENSG00000169359	44	4	R_FACOAL1821	R_FACOAL1821	HGNC:24174	ENSG00000130377	1	0.05091
20	4	R_ACCOAtr	R_CSNATer	HGNC:2342	ENSG00000095321	44	4	R_FACOAL1821	R_FACOAL1821	HGNC:24174	ENSG00000130377	1	0.4033
20	4	R_ACCOAtr	R_r0995	HGNC:1421	ENSG00000178537	44	4	R_FACOAL1821	R_FACOAL1821	HGNC:24174	ENSG00000130377	1	-0.01146
20	4	R_ACCOAtr	R_ACCOAtr	HGNC:95	ENSG00000169359	44	4	R_FACOAL1821	R_FACOAL1821	HGNC:3569	ENSG00000151726	1	-0.024661
20	4	R_ACCOAtr	R_CSNATer	HGNC:2342	ENSG00000095321	44	4	R_FACOAL1821	R_FACOAL1821	HGNC:3569	ENSG00000151726	1	0.069298
20	4	R_ACCOAtr	R_r0995	HGNC:1421	ENSG00000178537	44	4	R_FACOAL1821	R_FACOAL1821	HGNC:3569	ENSG00000151726	1	0.45652
20	4	R_ACCOAtr	R_ACCOAtr	HGNC:95	ENSG00000169359	44	4	R_FACOAL1821	R_FACOAL1821	HGNC:3570	ENSG00000123983	1	0.52118
20	4	R_ACCOAtr	R_CSNATer	HGNC:2342	ENSG00000095321	44	4	R_FACOAL1821	R_FACOAL1821	HGNC:3570	ENSG00000123983	1	0.28096
20	4	R_ACCOAtr	R_r0995	HGNC:1421	ENSG00000178537	44	4	R_FACOAL1821	R_FACOAL1821	HGNC:3570	ENSG00000123983	1	0.027812
20	4	R_ACCOAtr	R_ACCOAtr	HGNC:95	ENSG00000169359	44	4	R_FACOAL1821	R_FACOAL1821	HGNC:3571	ENSG00000068366	1	0.39677
20	4	R_ACCOAtr	R_CSNATer	HGNC:2342	ENSG00000095321	44	4	R_FACOAL1821	R_FACOAL1821	HGNC:3571	ENSG00000068366	1	0.10637
20	4	R_ACCOAtr	R_r0995	HGNC:1421	ENSG00000178537	44	4	R_FACOAL1821	R_FACOAL1821	HGNC:3571	ENSG00000068366	1	0.21289
20	4	R_ACCOAtr	R_ACCOAtr	HGNC:95	ENSG00000169359	46	4	R_LNLCt	R_LNLCt	HGNC:10999	ENSG00000083807	1	0.30084
20	4	R_ACCOAtr	R_CSNATer	HGNC:2342	ENSG00000095321	46	4	R_LNLCt	R_LNLCt	HGNC:10999	ENSG00000083807	1	0.18937
20	4	R_ACCOAtr	R_r0995	HGNC:1421	ENSG00000178537	46	4	R_LNLCt	R_LNLCt	HGNC:10999	ENSG00000083807	1	0.0023022
20	4	R_ACCOAtr	R_ACCOAtr	HGNC:95	ENSG00000169359	51	4	R_FA160ACPH	R_FA160ACPH	HGNC:25625	ENSG00000152463	1	-0.0065201
20	4	R_ACCOAtr	R_CSNATer	HGNC:2342	ENSG00000095321	51	4	R_FA160ACPH	R_FA160ACPH	HGNC:25625	ENSG00000152463	1	0.042153
20	4	R_ACCOAtr	R_r0995	HGNC:1421	ENSG00000178537	51	4	R_FA160ACPH	R_FA160ACPH	HGNC:25625	ENSG00000152463	1	0.15158
20	4	R_ACCOAtr	R_ACCOAtr	HGNC:95	ENSG00000169359	51	4	R_FA160ACPH	R_FA160ACPH	HGNC:3594	ENSG00000169710	1	0.44469
20	4	R_ACCOAtr	R_CSNATer	HGNC:2342	ENSG00000095321	51	4	R_FA160ACPH	R_FA160ACPH	HGNC:3594	ENSG00000169710	1	0.15195
20	4	R_ACCOAtr	R_r0995	HGNC:1421	ENSG00000178537	51	4	R_FA160ACPH	R_FA160ACPH	HGNC:3594	ENSG00000169710	1	0.07996
20	4	R_ACCOAtr	R_ACCOAtr	HGNC:95	ENSG00000169359	51	4	R_FA160ACPH	R_r0773	HGNC:3594	ENSG00000169710	1	0.44469
20	4	R_ACCOAtr	R_CSNATer	HGNC:2342	ENSG00000095321	51	4	R_FA160ACPH	R_r0773	HGNC:3594	ENSG00000169710	1	0.15195
20	4	R_ACCOAtr	R_r0995	HGNC:1421	ENSG00000178537	51	4	R_FA160ACPH	R_r0773	HGNC:3594	ENSG00000169710	1	0.07996
20	4	R_ACCOAtr	R_ACCOAtr	HGNC:95	ENSG00000169359	52	4	R_FA161ACPH	R_FA161ACPH	HGNC:25625	ENSG00000152463	1	-0.0065201
20	4	R_ACCOAtr	R_CSNATer	HGNC:2342	ENSG00000095321	52	4	R_FA161ACPH	R_FA161ACPH	HGNC:25625	ENSG00000152463	1	0.042153
20	4	R_ACCOAtr	R_r0995	HGNC:1421	ENSG00000178537	52	4	R_FA161ACPH	R_FA161ACPH	HGNC:25625	ENSG00000152463	1	0.15158
20	4	R_ACCOAtr	R_ACCOAtr	HGNC:95	ENSG00000169359	56	4	R_ACOATA	R_ACOATA	HGNC:3594	ENSG00000169710	1	0.44469
20	4	R_ACCOAtr	R_CSNATer	HGNC:2342	ENSG00000095321	56	4	R_ACOATA	R_ACOATA	HGNC:3594	ENSG00000169710	1	0.15195
20	4	R_ACCOAtr	R_r0995	HGNC:1421	ENSG00000178537	56	4	R_ACOATA	R_ACOATA	HGNC:3594	ENSG00000169710	1	0.07996
20	4	R_ACCOAtr	R_ACCOAtr	HGNC:95	ENSG00000169359	56	4	R_ACOATA	R_r0678	HGNC:3594	ENSG00000169710	1	0.44469
20	4	R_ACCOAtr	R_CSNATer	HGNC:2342	ENSG00000095321	56	4	R_ACOATA	R_r0678	HGNC:3594	ENSG00000169710	1	0.15195
20	4	R_ACCOAtr	R_r0995	HGNC:1421	ENSG00000178537	56	4	R_ACOATA	R_r0678	HGNC:3594	ENSG00000169710	1	0.07996
20	4	R_ACCOAtr	R_ACCOAtr	HGNC:95	ENSG00000169359	56	4	R_ACOATA	R_r0681	HGNC:3594	ENSG00000169710	1	0.44469
20	4	R_ACCOAtr	R_CSNATer	HGNC:2342	ENSG00000095321	56	4	R_ACOATA	R_r0681	HGNC:3594	ENSG00000169710	1	0.15195
20	4	R_ACCOAtr	R_r0995	HGNC:1421	ENSG00000178537	56	4	R_ACOATA	R_r0681	HGNC:3594	ENSG00000169710	1	0.07996
20	4	R_ACCOAtr	R_ACCOAtr	HGNC:95	ENSG00000169359	56	4	R_ACOATA	R_r0682	HGNC:3594	ENSG00000169710	1	0.44469
20	4	R_ACCOAtr	R_CSNATer	HGNC:2342	ENSG00000095321	56	4	R_ACOATA	R_r0682	HGNC:3594	ENSG00000169710	1	0.15195
20	4	R_ACCOAtr	R_r0995	HGNC:1421	ENSG00000178537	56	4	R_ACOATA	R_r0682	HGNC:3594	ENSG00000169710	1	0.07996
20	4	R_ACCOAtr	R_ACCOAtr	HGNC:95	ENSG00000169359	56	4	R_ACOATA	R_r0691	HGNC:3594	ENSG00000169710	1	0.44469
20	4	R_ACCOAtr	R_CSNATer	HGNC:2342	ENSG00000095321	56	4	R_ACOATA	R_r0691	HGNC:3594	ENSG00000169710	1	0.15195
20	4	R_ACCOAtr	R_r0995	HGNC:1421	ENSG00000178537	56	4	R_ACOATA	R_r0691	HGNC:3594	ENSG00000169710	1	0.07996
20	4	R_ACCOAtr	R_ACCOAtr	HGNC:95	ENSG00000169359	56	4	R_ACOATA	R_r0760	HGNC:3594	ENSG00000169710	1	0.44469
20	4	R_ACCOAtr	R_CSNATer	HGNC:2342	ENSG00000095321	56	4	R_ACOATA	R_r0760	HGNC:3594	ENSG00000169710	1	0.15195
20	4	R_ACCOAtr	R_r0995	HGNC:1421	ENSG00000178537	56	4	R_ACOATA	R_r0760	HGNC:3594	ENSG00000169710	1	0.07996
20	4	R_ACCOAtr	R_ACCOAtr	HGNC:95	ENSG00000169359	56	4	R_ACOATA	R_r0761	HGNC:3594	ENSG00000169710	1	0.44469
20	4	R_ACCOAtr	R_CSNATer	HGNC:2342	ENSG00000095321	56	4	R_ACOATA	R_r0761	HGNC:3594	ENSG00000169710	1	0.15195
20	4	R_ACCOAtr	R_r0995	HGNC:1421	ENSG00000178537	56	4	R_ACOATA	R_r0761	HGNC:3594	ENSG00000169710	1	0.07996
20	4	R_ACCOAtr	R_ACCOAtr	HGNC:95	ENSG00000169359	56	4	R_ACOATA	R_r0762	HGNC:3594	ENSG00000169710	1	0.44469
20	4	R_ACCOAtr	R_CSNATer	HGNC:2342	ENSG00000095321	56	4	R_ACOATA	R_r0762	HGNC:3594	ENSG00000169710	1	0.15195
20	4	R_ACCOAtr	R_r0995	HGNC:1421	ENSG00000178537	56	4	R_ACOATA	R_r0762	HGNC:3594	ENSG00000169710	1	0.07996
20	4	R_ACCOAtr	R_ACCOAtr	HGNC:95	ENSG00000169359	56	4	R_ACOATA	R_r0763	HGNC:3594	ENSG00000169710	1	0.44469
20	4	R_ACCOAtr	R_CSNATer	HGNC:2342	ENSG00000095321	56	4	R_ACOATA	R_r0763	HGNC:3594	ENSG00000169710	1	0.15195
20	4	R_ACCOAtr	R_r0995	HGNC:1421	ENSG00000178537	56	4	R_ACOATA	R_r0763	HGNC:3594	ENSG00000169710	1	0.07996
20	4	R_ACCOAtr	R_ACCOAtr	HGNC:95	ENSG00000169359	56	4	R_ACOATA	R_r0764	HGNC:3594	ENSG00000169710	1	0.44469
20	4	R_ACCOAtr	R_CSNATer	HGNC:2342	ENSG00000095321	56	4	R_ACOATA	R_r0764	HGNC:3594	ENSG00000169710	1	0.15195
20	4	R_ACCOAtr	R_r0995	HGNC:1421	ENSG00000178537	56	4	R_ACOATA	R_r0764	HGNC:3594	ENSG00000169710	1	0.07996
20	4	R_ACCOAtr	R_ACCOAtr	HGNC:95	ENSG00000169359	56	4	R_ACOATA	R_r0694	HGNC:3594	ENSG00000169710	1	0.44469
20	4	R_ACCOAtr	R_CSNATer	HGNC:2342	ENSG00000095321	56	4	R_ACOATA	R_r0694	HGNC:3594	ENSG00000169710	1	0.15195
20	4	R_ACCOAtr	R_r0995	HGNC:1421	ENSG00000178537	56	4	R_ACOATA	R_r0694	HGNC:3594	ENSG00000169710	1	0.07996
20	4	R_ACCOAtr	R_ACCOAtr	HGNC:95	ENSG00000169359	56	4	R_ACOATA	R_r0695	HGNC:3594	ENSG00000169710	1	0.44469
20	4	R_ACCOAtr	R_CSNATer	HGNC:2342	ENSG00000095321	56	4	R_ACOATA	R_r0695	HGNC:3594	ENSG00000169710	1	0.15195
20	4	R_ACCOAtr	R_r0995	HGNC:1421	ENSG00000178537	56	4	R_ACOATA	R_r0695	HGNC:3594	ENSG00000169710	1	0.07996
20	4	R_ACCOAtr	R_ACCOAtr	HGNC:95	ENSG00000169359	56	4	R_ACOATA	R_r0765	HGNC:3594	ENSG00000169710	1	0.44469
20	4	R_ACCOAtr	R_CSNATer	HGNC:2342	ENSG00000095321	56	4	R_ACOATA	R_r0765	HGNC:3594	ENSG00000169710	1	0.15195
20	4	R_ACCOAtr	R_r0995	HGNC:1421	ENSG00000178537	56	4	R_ACOATA	R_r0765	HGNC:3594	ENSG00000169710	1	0.07996
20	4	R_ACCOAtr	R_ACCOAtr	HGNC:95	ENSG00000169359	56	4	R_ACOATA	R_r0766	HGNC:3594	ENSG00000169710	1	0.44469
20	4	R_ACCOAtr	R_CSNATer	HGNC:2342	ENSG00000095321	56	4	R_ACOATA	R_r0766	HGNC:3594	ENSG00000169710	1	0.15195
20	4	R_ACCOAtr	R_r0995	HGNC:1421	ENSG00000178537	56	4	R_ACOATA	R_r0766	HGNC:3594	ENSG00000169710	1	0.07996
20	4	R_ACCOAtr	R_ACCOAtr	HGNC:95	ENSG00000169359	56	4	R_ACOATA	R_r0692	HGNC:3594	ENSG00000169710	1	0.44469
20	4	R_ACCOAtr	R_CSNATer	HGNC:2342	ENSG00000095321	56	4	R_ACOATA	R_r0692	HGNC:3594	ENSG00000169710	1	0.15195
20	4	R_ACCOAtr	R_r0995	HGNC:1421	ENSG00000178537	56	4	R_ACOATA	R_r0692	HGNC:3594	ENSG00000169710	1	0.07996
20	4	R_ACCOAtr	R_ACCOAtr	HGNC:95	ENSG00000169359	56	4	R_ACOATA	R_r0693	HGNC:3594	ENSG00000169710	1	0.44469
20	4	R_ACCOAtr	R_CSNATer	HGNC:2342	ENSG00000095321	56	4	R_ACOATA	R_r0693	HGNC:3594	ENSG00000169710	1	0.15195
20	4	R_ACCOAtr	R_r0995	HGNC:1421	ENSG00000178537	56	4	R_ACOATA	R_r0693	HGNC:3594	ENSG00000169710	1	0.07996
20	4	R_ACCOAtr	R_ACCOAtr	HGNC:95	ENSG00000169359	56	4	R_ACOATA	R_r0767	HGNC:3594	ENSG00000169710	1	0.44469
20	4	R_ACCOAtr	R_CSNATer	HGNC:2342	ENSG00000095321	56	4	R_ACOATA	R_r0767	HGNC:3594	ENSG00000169710	1	0.15195
20	4	R_ACCOAtr	R_r0995	HGNC:1421	ENSG00000178537	56	4	R_ACOATA	R_r0767	HGNC:3594	ENSG00000169710	1	0.07996
20	4	R_ACCOAtr	R_ACCOAtr	HGNC:95	ENSG00000169359	56	4	R_ACOATA	R_r0768	HGNC:3594	ENSG00000169710	1	0.44469
20	4	R_ACCOAtr	R_CSNATer	HGNC:2342	ENSG00000095321	56	4	R_ACOATA	R_r0768	HGNC:3594	ENSG00000169710	1	0.15195
20	4	R_ACCOAtr	R_r0995	HGNC:1421	ENSG00000178537	56	4	R_ACOATA	R_r0768	HGNC:3594	ENSG00000169710	1	0.07996
20	4	R_ACCOAtr	R_ACCOAtr	HGNC:95	ENSG00000169359	56	4	R_ACOATA	R_r0769	HGNC:3594	ENSG00000169710	1	0.44469
20	4	R_ACCOAtr	R_CSNATer	HGNC:2342	ENSG00000095321	56	4	R_ACOATA	R_r0769	HGNC:3594	ENSG00000169710	1	0.15195
20	4	R_ACCOAtr	R_r0995	HGNC:1421	ENSG00000178537	56	4	R_ACOATA	R_r0769	HGNC:3594	ENSG00000169710	1	0.07996
20	4	R_ACCOAtr	R_ACCOAtr	HGNC:95	ENSG00000169359	56	4	R_ACOATA	R_r0770	HGNC:3594	ENSG00000169710	1	0.44469
20	4	R_ACCOAtr	R_CSNATer	HGNC:2342	ENSG00000095321	56	4	R_ACOATA	R_r0770	HGNC:3594	ENSG00000169710	1	0.15195
20	4	R_ACCOAtr	R_r0995	HGNC:1421	ENSG00000178537	56	4	R_ACOATA	R_r0770	HGNC:3594	ENSG00000169710	1	0.07996
20	4	R_ACCOAtr	R_ACCOAtr	HGNC:95	ENSG00000169359	56	4	R_ACOATA	R_r0712	HGNC:3594	ENSG00000169710	1	0.44469
20	4	R_ACCOAtr	R_CSNATer	HGNC:2342	ENSG00000095321	56	4	R_ACOATA	R_r0712	HGNC:3594	ENSG00000169710	1	0.15195
20	4	R_ACCOAtr	R_r0995	HGNC:1421	ENSG00000178537	56	4	R_ACOATA	R_r0712	HGNC:3594	ENSG00000169710	1	0.07996
20	4	R_ACCOAtr	R_ACCOAtr	HGNC:95	ENSG00000169359	56	4	R_ACOATA	R_FA120ACPH	HGNC:25625	ENSG00000152463	1	-0.0065201
20	4	R_ACCOAtr	R_CSNATer	HGNC:2342	ENSG00000095321	56	4	R_ACOATA	R_FA120ACPH	HGNC:25625	ENSG00000152463	1	0.042153
20	4	R_ACCOAtr	R_r0995	HGNC:1421	ENSG00000178537	56	4	R_ACOATA	R_FA120ACPH	HGNC:25625	ENSG00000152463	1	0.15158
20	4	R_ACCOAtr	R_ACCOAtr	HGNC:95	ENSG00000169359	358	18	R_ECOAH9m	R_ECOAH9m	HGNC:3151	ENSG00000127884	0	0.38858
20	4	R_ACCOAtr	R_CSNATer	HGNC:2342	ENSG00000095321	358	18	R_ECOAH9m	R_ECOAH9m	HGNC:3151	ENSG00000127884	0	0.52589
20	4	R_ACCOAtr	R_r0995	HGNC:1421	ENSG00000178537	358	18	R_ECOAH9m	R_ECOAH9m	HGNC:3151	ENSG00000127884	0	0.47278
20	4	R_ACCOAtr	R_ACCOAtr	HGNC:95	ENSG00000169359	358	18	R_ECOAH9m	R_ECOAH9m	HGNC:4801	ENSG00000084754	0	0.27238
20	4	R_ACCOAtr	R_CSNATer	HGNC:2342	ENSG00000095321	358	18	R_ECOAH9m	R_ECOAH9m	HGNC:4801	ENSG00000084754	0	0.48967
20	4	R_ACCOAtr	R_r0995	HGNC:1421	ENSG00000178537	358	18	R_ECOAH9m	R_ECOAH9m	HGNC:4801	ENSG00000084754	0	0.68363
20	4	R_ACCOAtr	R_ACCOAtr	HGNC:95	ENSG00000169359	358	18	R_ECOAH9m	R_ECOAH9m	HGNC:4803	ENSG00000138029	0	0.039832
20	4	R_ACCOAtr	R_CSNATer	HGNC:2342	ENSG00000095321	358	18	R_ECOAH9m	R_ECOAH9m	HGNC:4803	ENSG00000138029	0	0.51007
20	4	R_ACCOAtr	R_r0995	HGNC:1421	ENSG00000178537	358	18	R_ECOAH9m	R_ECOAH9m	HGNC:4803	ENSG00000138029	0	0.66767
20	4	R_ACCOAtr	R_ACCOAtr	HGNC:95	ENSG00000169359	358	18	R_ECOAH9m	R_HACD9m	HGNC:3247	ENSG00000113790	0	0.44274
20	4	R_ACCOAtr	R_CSNATer	HGNC:2342	ENSG00000095321	358	18	R_ECOAH9m	R_HACD9m	HGNC:3247	ENSG00000113790	0	0.28075
20	4	R_ACCOAtr	R_r0995	HGNC:1421	ENSG00000178537	358	18	R_ECOAH9m	R_HACD9m	HGNC:3247	ENSG00000113790	0	0.39824
20	4	R_ACCOAtr	R_ACCOAtr	HGNC:95	ENSG00000169359	358	18	R_ECOAH9m	R_HACD9m	HGNC:4799	ENSG00000138796	0	0.40141
20	4	R_ACCOAtr	R_CSNATer	HGNC:2342	ENSG00000095321	358	18	R_ECOAH9m	R_HACD9m	HGNC:4799	ENSG00000138796	0	0.62626
20	4	R_ACCOAtr	R_r0995	HGNC:1421	ENSG00000178537	358	18	R_ECOAH9m	R_HACD9m	HGNC:4799	ENSG00000138796	0	0.59969
20	4	R_ACCOAtr	R_ACCOAtr	HGNC:95	ENSG00000169359	358	18	R_ECOAH9m	R_HACD9m	HGNC:4800	ENSG00000072506	0	0.59741
20	4	R_ACCOAtr	R_CSNATer	HGNC:2342	ENSG00000095321	358	18	R_ECOAH9m	R_HACD9m	HGNC:4800	ENSG00000072506	0	0.25949
20	4	R_ACCOAtr	R_r0995	HGNC:1421	ENSG00000178537	358	18	R_ECOAH9m	R_HACD9m	HGNC:4800	ENSG00000072506	0	0.39606
20	4	R_ACCOAtr	R_ACCOAtr	HGNC:95	ENSG00000169359	358	18	R_ECOAH9m	R_ACACT10m	HGNC:4803	ENSG00000138029	0	0.039832
20	4	R_ACCOAtr	R_CSNATer	HGNC:2342	ENSG00000095321	358	18	R_ECOAH9m	R_ACACT10m	HGNC:4803	ENSG00000138029	0	0.51007
20	4	R_ACCOAtr	R_r0995	HGNC:1421	ENSG00000178537	358	18	R_ECOAH9m	R_ACACT10m	HGNC:4803	ENSG00000138029	0	0.66767
20	4	R_ACCOAtr	R_ACCOAtr	HGNC:95	ENSG00000169359	358	18	R_ECOAH9m	R_ACACT10m	HGNC:83	ENSG00000167315	0	0.2382
20	4	R_ACCOAtr	R_CSNATer	HGNC:2342	ENSG00000095321	358	18	R_ECOAH9m	R_ACACT10m	HGNC:83	ENSG00000167315	0	0.48547
20	4	R_ACCOAtr	R_r0995	HGNC:1421	ENSG00000178537	358	18	R_ECOAH9m	R_ACACT10m	HGNC:83	ENSG00000167315	0	0.74813
20	4	R_ACCOAtr	R_ACCOAtr	HGNC:95	ENSG00000169359	358	18	R_ECOAH9m	R_ACACT10m	HGNC:93	ENSG00000075239	0	0.3447
20	4	R_ACCOAtr	R_CSNATer	HGNC:2342	ENSG00000095321	358	18	R_ECOAH9m	R_ACACT10m	HGNC:93	ENSG00000075239	0	0.66847
20	4	R_ACCOAtr	R_r0995	HGNC:1421	ENSG00000178537	358	18	R_ECOAH9m	R_ACACT10m	HGNC:93	ENSG00000075239	0	0.60014
20	4	R_ACCOAtr	R_ACCOAtr	HGNC:95	ENSG00000169359	361	18	R_RE2649C	R_RE2649C	HGNC:33128	ENSG00000184227	0	0.26911
20	4	R_ACCOAtr	R_CSNATer	HGNC:2342	ENSG00000095321	361	18	R_RE2649C	R_RE2649C	HGNC:33128	ENSG00000184227	0	0.55587
20	4	R_ACCOAtr	R_r0995	HGNC:1421	ENSG00000178537	361	18	R_RE2649C	R_RE2649C	HGNC:33128	ENSG00000184227	0	0.43119
20	4	R_ACCOAtr	R_ACCOAtr	HGNC:95	ENSG00000169359	361	18	R_RE2649C	R_RE2649C	HGNC:33159	ENSG00000205669	0	-0.043705
20	4	R_ACCOAtr	R_CSNATer	HGNC:2342	ENSG00000095321	361	18	R_RE2649C	R_RE2649C	HGNC:33159	ENSG00000205669	0	0.1689
20	4	R_ACCOAtr	R_r0995	HGNC:1421	ENSG00000178537	361	18	R_RE2649C	R_RE2649C	HGNC:33159	ENSG00000205669	0	-0.045892
20	4	R_ACCOAtr	R_ACCOAtr	HGNC:95	ENSG00000169359	361	18	R_RE2649C	R_RE2649C	HGNC:932	ENSG00000136881	0	-0.050602
20	4	R_ACCOAtr	R_CSNATer	HGNC:2342	ENSG00000095321	361	18	R_RE2649C	R_RE2649C	HGNC:932	ENSG00000136881	0	0.13438
20	4	R_ACCOAtr	R_r0995	HGNC:1421	ENSG00000178537	361	18	R_RE2649C	R_RE2649C	HGNC:932	ENSG00000136881	0	0.13352
20	4	R_ACCOAtr	R_ACCOAtr	HGNC:95	ENSG00000169359	399	21	R_FACOAL1831	R_FACOAL1831	HGNC:16496	ENSG00000164398	0	-0.24875
20	4	R_ACCOAtr	R_CSNATer	HGNC:2342	ENSG00000095321	399	21	R_FACOAL1831	R_FACOAL1831	HGNC:16496	ENSG00000164398	0	-0.036792
20	4	R_ACCOAtr	R_r0995	HGNC:1421	ENSG00000178537	399	21	R_FACOAL1831	R_FACOAL1831	HGNC:16496	ENSG00000164398	0	-0.36306
20	4	R_ACCOAtr	R_ACCOAtr	HGNC:95	ENSG00000169359	399	21	R_FACOAL1831	R_FACOAL1831	HGNC:16526	ENSG00000197142	0	0.29103
20	4	R_ACCOAtr	R_CSNATer	HGNC:2342	ENSG00000095321	399	21	R_FACOAL1831	R_FACOAL1831	HGNC:16526	ENSG00000197142	0	0.026724
20	4	R_ACCOAtr	R_r0995	HGNC:1421	ENSG00000178537	399	21	R_FACOAL1831	R_FACOAL1831	HGNC:16526	ENSG00000197142	0	0.32251
20	4	R_ACCOAtr	R_ACCOAtr	HGNC:95	ENSG00000169359	399	21	R_FACOAL1831	R_FACOAL1831	HGNC:24174	ENSG00000130377	0	0.05091
20	4	R_ACCOAtr	R_CSNATer	HGNC:2342	ENSG00000095321	399	21	R_FACOAL1831	R_FACOAL1831	HGNC:24174	ENSG00000130377	0	0.4033
20	4	R_ACCOAtr	R_r0995	HGNC:1421	ENSG00000178537	399	21	R_FACOAL1831	R_FACOAL1831	HGNC:24174	ENSG00000130377	0	-0.01146
20	4	R_ACCOAtr	R_ACCOAtr	HGNC:95	ENSG00000169359	399	21	R_FACOAL1831	R_FACOAL1831	HGNC:3569	ENSG00000151726	0	-0.024661
20	4	R_ACCOAtr	R_CSNATer	HGNC:2342	ENSG00000095321	399	21	R_FACOAL1831	R_FACOAL1831	HGNC:3569	ENSG00000151726	0	0.069298
20	4	R_ACCOAtr	R_r0995	HGNC:1421	ENSG00000178537	399	21	R_FACOAL1831	R_FACOAL1831	HGNC:3569	ENSG00000151726	0	0.45652
20	4	R_ACCOAtr	R_ACCOAtr	HGNC:95	ENSG00000169359	399	21	R_FACOAL1831	R_FACOAL1831	HGNC:3570	ENSG00000123983	0	0.52118
20	4	R_ACCOAtr	R_CSNATer	HGNC:2342	ENSG00000095321	399	21	R_FACOAL1831	R_FACOAL1831	HGNC:3570	ENSG00000123983	0	0.28096
20	4	R_ACCOAtr	R_r0995	HGNC:1421	ENSG00000178537	399	21	R_FACOAL1831	R_FACOAL1831	HGNC:3570	ENSG00000123983	0	0.027812
20	4	R_ACCOAtr	R_ACCOAtr	HGNC:95	ENSG00000169359	399	21	R_FACOAL1831	R_FACOAL1831	HGNC:3571	ENSG00000068366	0	0.39677
20	4	R_ACCOAtr	R_CSNATer	HGNC:2342	ENSG00000095321	399	21	R_FACOAL1831	R_FACOAL1831	HGNC:3571	ENSG00000068366	0	0.10637
20	4	R_ACCOAtr	R_r0995	HGNC:1421	ENSG00000178537	399	21	R_FACOAL1831	R_FACOAL1831	HGNC:3571	ENSG00000068366	0	0.21289
20	4	R_ACCOAtr	R_ACCOAtr	HGNC:95	ENSG00000169359	401	21	R_LNLNCGt	R_LNLNCGt	HGNC:10999	ENSG00000083807	0	0.30084
20	4	R_ACCOAtr	R_CSNATer	HGNC:2342	ENSG00000095321	401	21	R_LNLNCGt	R_LNLNCGt	HGNC:10999	ENSG00000083807	0	0.18937
20	4	R_ACCOAtr	R_r0995	HGNC:1421	ENSG00000178537	401	21	R_LNLNCGt	R_LNLNCGt	HGNC:10999	ENSG00000083807	0	0.0023022
20	4	R_ACCOAtr	R_ACCOAtr	HGNC:95	ENSG00000169359	753	99	R_C4CRNCPT2	R_C4CRNCPT2	HGNC:2330	ENSG00000157184	0	0.43198
20	4	R_ACCOAtr	R_CSNATer	HGNC:2342	ENSG00000095321	753	99	R_C4CRNCPT2	R_C4CRNCPT2	HGNC:2330	ENSG00000157184	0	0.43901
20	4	R_ACCOAtr	R_r0995	HGNC:1421	ENSG00000178537	753	99	R_C4CRNCPT2	R_C4CRNCPT2	HGNC:2330	ENSG00000157184	0	0.57663
20	4	R_ACCOAtr	R_ACCOAtr	HGNC:95	ENSG00000169359	754	99	R_C4tmc	R_C4tmc	HGNC:1421	ENSG00000178537	0	0.18281
20	4	R_ACCOAtr	R_CSNATer	HGNC:2342	ENSG00000095321	754	99	R_C4tmc	R_C4tmc	HGNC:1421	ENSG00000178537	0	0.41243
20	4	R_ACCOAtr	R_ACCOAtr	HGNC:95	ENSG00000169359	887	156	R_LNLNCAt	R_LNLNCAt	HGNC:10999	ENSG00000083807	0	0.30084
20	4	R_ACCOAtr	R_CSNATer	HGNC:2342	ENSG00000095321	887	156	R_LNLNCAt	R_LNLNCAt	HGNC:10999	ENSG00000083807	0	0.18937
20	4	R_ACCOAtr	R_r0995	HGNC:1421	ENSG00000178537	887	156	R_LNLNCAt	R_LNLNCAt	HGNC:10999	ENSG00000083807	0	0.0023022
21	4	R_CRNt	R_CRNt	HGNC:10969	ENSG00000197375	23	4	R_r1487	R_r1487	HGNC:10996	ENSG00000140284	1	0.17357
21	4	R_CRNt	R_CRNt	HGNC:10969	ENSG00000197375	23	4	R_r1487	R_r1487	HGNC:16496	ENSG00000164398	1	0.0059216
21	4	R_CRNt	R_CRNt	HGNC:10969	ENSG00000197375	23	4	R_r1487	R_r1487	HGNC:16526	ENSG00000197142	1	-0.0015187
21	4	R_CRNt	R_CRNt	HGNC:10969	ENSG00000197375	23	4	R_r1487	R_r1487	HGNC:24174	ENSG00000130377	1	0.075607
21	4	R_CRNt	R_CRNt	HGNC:10969	ENSG00000197375	23	4	R_r1487	R_r1487	HGNC:3569	ENSG00000151726	1	0.02554
21	4	R_CRNt	R_CRNt	HGNC:10969	ENSG00000197375	23	4	R_r1487	R_r1487	HGNC:3570	ENSG00000123983	1	0.25937
21	4	R_CRNt	R_CRNt	HGNC:10969	ENSG00000197375	23	4	R_r1487	R_r1487	HGNC:3571	ENSG00000068366	1	0.02778
21	4	R_CRNt	R_CRNt	HGNC:10969	ENSG00000197375	37	4	R_HDCEAtr	R_HDCEAtr	HGNC:10996	ENSG00000140284	1	0.17357
21	4	R_CRNt	R_CRNt	HGNC:10969	ENSG00000197375	40	4	R_r1472	R_r1472	HGNC:88	ENSG00000115361	1	0.34216
21	4	R_CRNt	R_CRNt	HGNC:10969	ENSG00000197375	40	4	R_r1472	R_r1474	HGNC:3151	ENSG00000127884	1	0.38082
21	4	R_CRNt	R_CRNt	HGNC:10969	ENSG00000197375	40	4	R_r1472	R_r1474	HGNC:3247	ENSG00000113790	1	0.10095
21	4	R_CRNt	R_CRNt	HGNC:10969	ENSG00000197375	40	4	R_r1472	R_r1474	HGNC:4801	ENSG00000084754	1	0.41764
21	4	R_CRNt	R_CRNt	HGNC:10969	ENSG00000197375	40	4	R_r1472	R_r1477	HGNC:3247	ENSG00000113790	1	0.10095
21	4	R_CRNt	R_CRNt	HGNC:10969	ENSG00000197375	40	4	R_r1472	R_r1477	HGNC:4799	ENSG00000138796	1	0.4505
21	4	R_CRNt	R_CRNt	HGNC:10969	ENSG00000197375	40	4	R_r1472	R_r1477	HGNC:4800	ENSG00000072506	1	0.26412
21	4	R_CRNt	R_CRNt	HGNC:10969	ENSG00000197375	40	4	R_r1472	R_r1477	HGNC:5213	ENSG00000133835	1	0.36305
21	4	R_CRNt	R_CRNt	HGNC:10969	ENSG00000197375	40	4	R_r1472	R_r1481	HGNC:4801	ENSG00000084754	1	0.41764
21	4	R_CRNt	R_CRNt	HGNC:10969	ENSG00000197375	40	4	R_r1472	R_r1481	HGNC:4803	ENSG00000138029	1	0.40376
21	4	R_CRNt	R_CRNt	HGNC:10969	ENSG00000197375	40	4	R_r1472	R_r1481	HGNC:83	ENSG00000167315	1	0.21974
21	4	R_CRNt	R_CRNt	HGNC:10969	ENSG00000197375	44	4	R_FACOAL1821	R_FACOAL1821	HGNC:24174	ENSG00000130377	1	0.075607
21	4	R_CRNt	R_CRNt	HGNC:10969	ENSG00000197375	44	4	R_FACOAL1821	R_FACOAL1821	HGNC:3569	ENSG00000151726	1	0.02554
21	4	R_CRNt	R_CRNt	HGNC:10969	ENSG00000197375	44	4	R_FACOAL1821	R_FACOAL1821	HGNC:3570	ENSG00000123983	1	0.25937
21	4	R_CRNt	R_CRNt	HGNC:10969	ENSG00000197375	44	4	R_FACOAL1821	R_FACOAL1821	HGNC:3571	ENSG00000068366	1	0.02778
21	4	R_CRNt	R_CRNt	HGNC:10969	ENSG00000197375	46	4	R_LNLCt	R_LNLCt	HGNC:10999	ENSG00000083807	1	0.045379
21	4	R_CRNt	R_CRNt	HGNC:10969	ENSG00000197375	51	4	R_FA160ACPH	R_FA160ACPH	HGNC:25625	ENSG00000152463	1	-0.24548
21	4	R_CRNt	R_CRNt	HGNC:10969	ENSG00000197375	51	4	R_FA160ACPH	R_FA160ACPH	HGNC:3594	ENSG00000169710	1	0.24552
21	4	R_CRNt	R_CRNt	HGNC:10969	ENSG00000197375	51	4	R_FA160ACPH	R_r0773	HGNC:3594	ENSG00000169710	1	0.24552
21	4	R_CRNt	R_CRNt	HGNC:10969	ENSG00000197375	52	4	R_FA161ACPH	R_FA161ACPH	HGNC:25625	ENSG00000152463	1	-0.24548
21	4	R_CRNt	R_CRNt	HGNC:10969	ENSG00000197375	57	4	R_CSNATr	R_CSNATr	HGNC:2342	ENSG00000095321	1	0.43813
21	4	R_CRNt	R_CRNt	HGNC:10969	ENSG00000197375	358	18	R_ECOAH9m	R_ECOAH9m	HGNC:3151	ENSG00000127884	0	0.38082
21	4	R_CRNt	R_CRNt	HGNC:10969	ENSG00000197375	358	18	R_ECOAH9m	R_ECOAH9m	HGNC:4801	ENSG00000084754	0	0.41764
21	4	R_CRNt	R_CRNt	HGNC:10969	ENSG00000197375	358	18	R_ECOAH9m	R_ECOAH9m	HGNC:4803	ENSG00000138029	0	0.40376
21	4	R_CRNt	R_CRNt	HGNC:10969	ENSG00000197375	358	18	R_ECOAH9m	R_HACD9m	HGNC:3247	ENSG00000113790	0	0.10095
21	4	R_CRNt	R_CRNt	HGNC:10969	ENSG00000197375	358	18	R_ECOAH9m	R_HACD9m	HGNC:4799	ENSG00000138796	0	0.4505
21	4	R_CRNt	R_CRNt	HGNC:10969	ENSG00000197375	358	18	R_ECOAH9m	R_HACD9m	HGNC:4800	ENSG00000072506	0	0.26412
21	4	R_CRNt	R_CRNt	HGNC:10969	ENSG00000197375	358	18	R_ECOAH9m	R_ACACT10m	HGNC:4803	ENSG00000138029	0	0.40376
21	4	R_CRNt	R_CRNt	HGNC:10969	ENSG00000197375	358	18	R_ECOAH9m	R_ACACT10m	HGNC:83	ENSG00000167315	0	0.21974
21	4	R_CRNt	R_CRNt	HGNC:10969	ENSG00000197375	358	18	R_ECOAH9m	R_ACACT10m	HGNC:93	ENSG00000075239	0	0.46894
21	4	R_CRNt	R_CRNt	HGNC:10969	ENSG00000197375	361	18	R_RE2649C	R_RE2649C	HGNC:33128	ENSG00000184227	0	0.23945
21	4	R_CRNt	R_CRNt	HGNC:10969	ENSG00000197375	361	18	R_RE2649C	R_RE2649C	HGNC:33159	ENSG00000205669	0	0.061251
21	4	R_CRNt	R_CRNt	HGNC:10969	ENSG00000197375	361	18	R_RE2649C	R_RE2649C	HGNC:932	ENSG00000136881	0	0.0054441
21	4	R_CRNt	R_CRNt	HGNC:10969	ENSG00000197375	399	21	R_FACOAL1831	R_FACOAL1831	HGNC:16496	ENSG00000164398	0	0.0059216
21	4	R_CRNt	R_CRNt	HGNC:10969	ENSG00000197375	399	21	R_FACOAL1831	R_FACOAL1831	HGNC:16526	ENSG00000197142	0	-0.0015187
21	4	R_CRNt	R_CRNt	HGNC:10969	ENSG00000197375	399	21	R_FACOAL1831	R_FACOAL1831	HGNC:24174	ENSG00000130377	0	0.075607
21	4	R_CRNt	R_CRNt	HGNC:10969	ENSG00000197375	399	21	R_FACOAL1831	R_FACOAL1831	HGNC:3569	ENSG00000151726	0	0.02554
21	4	R_CRNt	R_CRNt	HGNC:10969	ENSG00000197375	399	21	R_FACOAL1831	R_FACOAL1831	HGNC:3570	ENSG00000123983	0	0.25937
21	4	R_CRNt	R_CRNt	HGNC:10969	ENSG00000197375	399	21	R_FACOAL1831	R_FACOAL1831	HGNC:3571	ENSG00000068366	0	0.02778
21	4	R_CRNt	R_CRNt	HGNC:10969	ENSG00000197375	401	21	R_LNLNCGt	R_LNLNCGt	HGNC:10999	ENSG00000083807	0	0.045379
21	4	R_CRNt	R_CRNt	HGNC:10969	ENSG00000197375	753	99	R_C4CRNCPT2	R_C4CRNCPT2	HGNC:2330	ENSG00000157184	0	0.36024
21	4	R_CRNt	R_CRNt	HGNC:10969	ENSG00000197375	754	99	R_C4tmc	R_C4tmc	HGNC:1421	ENSG00000178537	0	0.27485
21	4	R_CRNt	R_CRNt	HGNC:10969	ENSG00000197375	887	156	R_LNLNCAt	R_LNLNCAt	HGNC:10999	ENSG00000083807	0	0.045379
23	4	R_r1487	R_r1487	HGNC:16496	ENSG00000164398	37	4	R_HDCEAtr	R_HDCEAtr	HGNC:10996	ENSG00000140284	1	0.16064
23	4	R_r1487	R_r1487	HGNC:16526	ENSG00000197142	37	4	R_HDCEAtr	R_HDCEAtr	HGNC:10996	ENSG00000140284	1	0.30506
23	4	R_r1487	R_r1487	HGNC:24174	ENSG00000130377	37	4	R_HDCEAtr	R_HDCEAtr	HGNC:10996	ENSG00000140284	1	0.029198
23	4	R_r1487	R_r1487	HGNC:3569	ENSG00000151726	37	4	R_HDCEAtr	R_HDCEAtr	HGNC:10996	ENSG00000140284	1	0.0098547
23	4	R_r1487	R_r1487	HGNC:3570	ENSG00000123983	37	4	R_HDCEAtr	R_HDCEAtr	HGNC:10996	ENSG00000140284	1	0.063569
23	4	R_r1487	R_r1487	HGNC:3571	ENSG00000068366	37	4	R_HDCEAtr	R_HDCEAtr	HGNC:10996	ENSG00000140284	1	-0.08981
23	4	R_r1487	R_r1487	HGNC:10996	ENSG00000140284	52	4	R_FA161ACPH	R_FA161ACPH	HGNC:25625	ENSG00000152463	1	-0.11022
23	4	R_r1487	R_r1487	HGNC:16496	ENSG00000164398	52	4	R_FA161ACPH	R_FA161ACPH	HGNC:25625	ENSG00000152463	1	-0.023682
23	4	R_r1487	R_r1487	HGNC:16526	ENSG00000197142	52	4	R_FA161ACPH	R_FA161ACPH	HGNC:25625	ENSG00000152463	1	0.16819
23	4	R_r1487	R_r1487	HGNC:24174	ENSG00000130377	52	4	R_FA161ACPH	R_FA161ACPH	HGNC:25625	ENSG00000152463	1	0.36893
23	4	R_r1487	R_r1487	HGNC:3569	ENSG00000151726	52	4	R_FA161ACPH	R_FA161ACPH	HGNC:25625	ENSG00000152463	1	0.33927
23	4	R_r1487	R_r1487	HGNC:3570	ENSG00000123983	52	4	R_FA161ACPH	R_FA161ACPH	HGNC:25625	ENSG00000152463	1	0.017019
23	4	R_r1487	R_r1487	HGNC:3571	ENSG00000068366	52	4	R_FA161ACPH	R_FA161ACPH	HGNC:25625	ENSG00000152463	1	0.29955
27	4	R_FATP2t	R_FATP2t	HGNC:10995	ENSG00000130304	31	4	R_OCTDECCPT1	R_OCTDECCPT1	HGNC:18540	ENSG00000169169	1	0.53242
27	4	R_FATP2t	R_FATP2t	HGNC:10995	ENSG00000130304	31	4	R_OCTDECCPT1	R_OCTDECCPT1	HGNC:2328	ENSG00000110090	1	0.24596
27	4	R_FATP2t	R_FATP2t	HGNC:10995	ENSG00000130304	31	4	R_OCTDECCPT1	R_OCTDECCPT1	HGNC:2329	ENSG00000205560	1	0.25557
27	4	R_FATP2t	R_FATP2t	HGNC:10995	ENSG00000130304	31	4	R_OCTDECCPT1	R_OCTDECCACT	HGNC:1421	ENSG00000178537	1	0.094692
27	4	R_FATP2t	R_FATP2t	HGNC:10995	ENSG00000130304	31	4	R_OCTDECCPT1	R_OCTDECCPT2	HGNC:2330	ENSG00000157184	1	0.14721
27	4	R_FATP2t	R_FATP2t	HGNC:10995	ENSG00000130304	35	4	R_r0510	R_r0510	HGNC:10571	ENSG00000099194	1	0.27845
27	4	R_FATP2t	R_FATP2t	HGNC:10995	ENSG00000130304	35	4	R_r0510	R_r0510	HGNC:21088	ENSG00000145284	1	0.52211
27	4	R_FATP2t	R_FATP2t	HGNC:10995	ENSG00000130304	35	4	R_r0510	R_r0511	HGNC:10571	ENSG00000099194	1	0.27845
27	4	R_FATP2t	R_FATP2t	HGNC:10995	ENSG00000130304	35	4	R_r0510	R_r0511	HGNC:21088	ENSG00000145284	1	0.52211
28	4	R_OCDCEAtr	R_OCDCEAtr	HGNC:10999	ENSG00000083807	31	4	R_OCTDECCPT1	R_OCTDECCPT1	HGNC:18540	ENSG00000169169	1	0.43398
28	4	R_OCDCEAtr	R_OCDCEAtr	HGNC:10999	ENSG00000083807	31	4	R_OCTDECCPT1	R_OCTDECCPT1	HGNC:2328	ENSG00000110090	1	0.13376
28	4	R_OCDCEAtr	R_OCDCEAtr	HGNC:10999	ENSG00000083807	31	4	R_OCTDECCPT1	R_OCTDECCPT1	HGNC:2329	ENSG00000205560	1	-0.079071
[truncated: 16,805 more rows]

## Sheet: Table H
Table H: Directionality constraints used for E.coli iJO1366 model.
abbreviation	reactions	reversible
[truncated: 2,567 more rows]

## Sheet: Table I
Table I: Directionality constraints used for Recon 2.2 model.
[truncated: 7,781 more rows]

[truncated: 4 more sheets: Table J, Table K, Table L, Table M]
