# Supplementary material for: The topology of genome-scale metabolic reconstructions unravels independent modules and high network flexibility
Source: PLoS Comput Biol. 2022 Jun 27;18(6):e1010203. doi: 10.1371/journal.pcbi.1010203 (PMC9269948; doi:10.1371/journal.pcbi.1010203)
Supplement: S1 Data — (ZIP) [file pcbi.1010203.s004.zip]

Archive with 6 entries (5 files):
- Correlations/
- Correlations/EcoliGenes.xlsx
- Correlations/GenesCorrelationRecon22.m
- Correlations/GenesCorrelations.m
- Correlations/Gtex_vero_genes_10tpm_corr.xlsx
- Correlations/Recon22Genes.xlsx
