# Supplementary material for: The topology of genome-scale metabolic reconstructions unravels independent modules and high network flexibility
Source: PLoS Comput Biol. 2022 Jun 27;18(6):e1010203. doi: 10.1371/journal.pcbi.1010203 (PMC9269948; doi:10.1371/journal.pcbi.1010203)
Supplement: S1 Data — (ZIP) [file pcbi.1010203.s004.zip › Correlations/EcoliGenes.xlsx]

## Sheet: Model
Reaction abbreviation	Reaction name	Subsystem	rxn_short	rxn_long	reversibility	lb	ub	GPR	EC Number
DM_4CRSOL	Sink needed to allow p-Cresol to leave system	[]	1 M_4crsol_c =	1 p-Cresol =	0	0	1000	[]	[]
DM_5DRIB	Sink needed to allow 5-deoxyribose to leave system	[]	1 M_5drib_c =	1 5-deoxyribose =	0	0	1000	[]	[]
DM_AACALD	Sink needed to allow aminoacetaldehyde to leave system	[]	1 M_aacald_c =	1 Aminoacetaldehyde =	0	0	1000	[]	[]
DM_AMOB	Sink needed to allow S-Adenosyl-4-methylthio-2-oxobutanoate to leave system	[]	1 M_amob_c =	1 S-Adenosyl-4-methylthio-2-oxobutanoate =	0	0	1000	[]	[]
DM_MTHTHF	Sink needed to allow (2R,4S)-2-methyl-2,3,3,4-tetrahydroxytetrahydrofuran to leave system	[]	1 M_mththf_c =	1 (2R,4S)-2-methyl-2,3,3,4-tetrahydroxytetrahydrofuran =	0	0	1000	[]	[]
DM_OXAM	Sink needed to allow oxamate to leave system	[]	1 M_oxam_c =	1 Oxamate =	0	0	1000	[]	[]
Ec_biomass_iJO1366_WT_53p95M	E. coli biomass objective function (iJO1366) - WT - with 53.95 GAM estimate	[]	0.000223 M_10fthf_c + 0.000223 M_2dmmql8_c + 2.5e-005 M_2fe2s_c + 0.000248 M_4fe4s_c + 0.000223 M_5mthf_c + 0.000279 M_accoa_c +... <Preview truncated at 128 characters>	0.000223 10-Formyltetrahydrofolate + 0.000223 2-Demethylmenaquinol 8 + 2.5e-005 [2Fe-2S] iron-sulfur cluster + 0.000248 [4Fe-4S]... <Preview truncated at 128 characters>	0	0	1000	[]	[]
Ec_biomass_iJO1366_core_53p95M	E. coli biomass objective function (iJO1366) - core - with 53.95 GAM estimate	[]	0.000223 M_10fthf_c + 2.6e-005 M_2fe2s_c + 0.000223 M_2ohph_c + 0.00026 M_4fe4s_c + 0.513689 M_ala_DASH_L_c + 0.000223 M_amet_c ... <Preview truncated at 128 characters>	0.000223 10-Formyltetrahydrofolate + 2.6e-005 [2Fe-2S] iron-sulfur cluster + 0.000223 2-Octaprenyl-6-hydroxyphenol + 0.00026 [4F... <Preview truncated at 128 characters>	0	0	1000	[]	[]
EX_12ppd_R_e	(R)-Propane-1,2-diol exchange	[]	1 M_12ppd_DASH_R_e =	1 (R)-Propane-1,2-diol =	1	0	1000	[]	[]
EX_12ppd_S_e	(S)-Propane-1,2-diol exchange	[]	1 M_12ppd_DASH_S_e =	1 (S)-Propane-1,2-diol =	1	0	1000	[]	[]
EX_14glucan_e	1,4-alpha-D-glucan exchange	[]	1 M_14glucan_e =	1 1,4-alpha-D-glucan =	1	0	1000	[]	[]
EX_15dap_e	1,5-Diaminopentane exchange	[]	1 M_15dap_e =	1 1,5-Diaminopentane =	1	0	1000	[]	[]
EX_23camp_e	2,3-Cyclic AMP exchange	[]	1 M_23camp_e =	1 2,3-Cyclic AMP =	1	0	1000	[]	[]
EX_23ccmp_e	2,3-Cyclic CMP exchange	[]	1 M_23ccmp_e =	1 2,3-Cyclic CMP =	1	0	1000	[]	[]
EX_23cgmp_e	2,3-Cyclic GMP exchange	[]	1 M_23cgmp_e =	1 2,3-Cyclic GMP =	1	0	1000	[]	[]
EX_23cump_e	2,3-Cyclic UMP exchange	[]	1 M_23cump_e =	1 2,3-Cyclic UMP =	1	0	1000	[]	[]
EX_23dappa_e	2,3-diaminopropionate exchange	[]	1 M_23dappa_e =	1 2,3-diaminopropionate =	1	0	1000	[]	[]
EX_26dap_M_e	meso-2,6-Diaminoheptanedioate exchange	[]	1 M_26dap_DASH_M_e =	1 meso-2,6-Diaminoheptanedioate =	1	0	1000	[]	[]
EX_2ddglcn_e	2-Dehydro-3-deoxy-D-gluconate exchange	[]	1 M_2ddglcn_e =	1 2-Dehydro-3-deoxy-D-gluconate =	1	0	1000	[]	[]
EX_34dhpac_e	3,4-Dihydroxyphenylacetaldehyde exchange	[]	1 M_34dhpac_e =	1 3,4-Dihydroxyphenylacetaldehyde =	1	0	1000	[]	[]
EX_3amp_e	3-AMP exchange	[]	1 M_3amp_e =	1 3-AMP =	1	0	1000	[]	[]
EX_3cmp_e	3-cmp exchange	[]	1 M_3cmp_e =	1 3-cmp =	1	0	1000	[]	[]
EX_3gmp_e	3-GMP exchange	[]	1 M_3gmp_e =	1 3-GMP =	1	0	1000	[]	[]
EX_3hcinnm_e	3-hydroxycinnamic acid exchange	[]	1 M_3hcinnm_e =	1 3-hydroxycinnamic acid =	1	0	1000	[]	[]
EX_3hpp_e	3-Hydroxypropanoate exchange	[]	1 M_3hpp_e =	1 3-Hydroxypropanoate =	1	0	1000	[]	[]
EX_3hpppn_e	3-(3-hydroxy-phenyl)propionate exchange	[]	1 M_3hpppn_e =	1 3-(3-hydroxy-phenyl)propionate =	1	0	1000	[]	[]
EX_3ump_e	3-UMP exchange	[]	1 M_3ump_e =	1 3-UMP =	1	0	1000	[]	[]
EX_4abut_e	4-Aminobutanoate exchange	[]	1 M_4abut_e =	1 4-Aminobutanoate =	1	0	1000	[]	[]
EX_4hoxpacd_e	4-Hydroxyphenylacetaldehyde exchange	[]	1 M_4hoxpacd_e =	1 4-Hydroxyphenylacetaldehyde =	1	0	1000	[]	[]
EX_5dglcn_e	5-Dehydro-D-gluconate exchange	[]	1 M_5dglcn_e =	1 5-Dehydro-D-gluconate =	1	0	1000	[]	[]
EX_5mtr_e	5-Methylthio-D-ribose exchange	[]	1 M_5mtr_e =	1 5-Methylthio-D-ribose =	1	0	1000	[]	[]
EX_LalaDglu_e	L-alanine-D-glutamate exchange	[]	1 M_LalaDglu_e =	1 L-alanine-D-glutamate =	1	0	1000	[]	[]
EX_LalaDgluMdap_e	L-alanine-D-glutamate-meso-2,6-diaminoheptanedioate exchange	[]	1 M_LalaDgluMdap_e =	1 L-alanine-D-glutamate-meso-2,6-diaminoheptanedioate =	1	0	1000	[]	[]
EX_LalaDgluMdapDala_e	L-alanine-D-glutamate-meso-2,6-diaminoheptanedioate-D-alanine exchange	[]	1 M_LalaDgluMdapDala_e =	1 L-alanine-D-glutamate-meso-2,6-diaminoheptanedioate-D-alanine =	1	0	1000	[]	[]
EX_LalaLglu_e	L-alanine-L-glutamate exchange	[]	1 M_LalaLglu_e =	1 L-alanine-L-glutamate =	1	0	1000	[]	[]
EX_ac_e	Acetate exchange	[]	1 M_ac_e =	1 Acetate =	1	0	1000	[]	[]
EX_acac_e	Acetoacetate exchange	[]	1 M_acac_e =	1 Acetoacetate =	1	0	1000	[]	[]
EX_acald_e	Acetaldehyde exchange	[]	1 M_acald_e =	1 Acetaldehyde =	1	0	1000	[]	[]
EX_acgal_e	N-Acetyl-D-galactosamine exchange	[]	1 M_acgal_e =	1 N-Acetyl-D-galactosamine =	1	0	1000	[]	[]
EX_acgal1p_e	N-Acetyl-D-galactosamine 1-phosphate exchange	[]	1 M_acgal1p_e =	1 N-Acetyl-D-galactosamine 1-phosphate =	1	0	1000	[]	[]
EX_acgam_e	N-Acetyl-D-glucosamine exchange	[]	1 M_acgam_e =	1 N-Acetyl-D-glucosamine =	1	0	1000	[]	[]
EX_acgam1p_e	N-Acetyl-D-glucosamine 1-phosphate exchange	[]	1 M_acgam1p_e =	1 N-Acetyl-D-glucosamine 1-phosphate =	1	0	1000	[]	[]
EX_acmana_e	N-Acetyl-D-mannosamine exchange	[]	1 M_acmana_e =	1 N-Acetyl-D-mannosamine =	1	0	1000	[]	[]
EX_acmum_e	N-Acetylmuramate exchange	[]	1 M_acmum_e =	1 N-Acetylmuramate =	1	0	1000	[]	[]
EX_acnam_e	N-Acetylneuraminate exchange	[]	1 M_acnam_e =	1 N-Acetylneuraminate =	1	0	1000	[]	[]
EX_acolipa_e	4-Amino-4-deoxy-L-arabinose modified core oligosaccharide lipid A exchange	[]	1 M_acolipa_e =	1 4-Amino-4-deoxy-L-arabinose modified core oligosaccharide lipid A =	1	0	1000	[]	[]
EX_acser_e	O-Acetyl-L-serine exchange	[]	1 M_acser_e =	1 O-Acetyl-L-serine =	1	0	1000	[]	[]
EX_ade_e	Adenine exchange	[]	1 M_ade_e =	1 Adenine =	1	0	1000	[]	[]
EX_adn_e	Adenosine exchange	[]	1 M_adn_e =	1 Adenosine =	1	0	1000	[]	[]
EX_adocbl_e	Adenosylcobalamin exchange	[]	1 M_adocbl_e =	1 Adenosylcobalamin =	1	0	1000	[]	[]
EX_ag_e	silver exchange	[]	1 M_ag_e =	1 silver =	1	0	1000	[]	[]
EX_agm_e	Agmatine exchange	[]	1 M_agm_e =	1 Agmatine =	1	0	1000	[]	[]
EX_akg_e	2-Oxoglutarate exchange	[]	1 M_akg_e =	1 2-Oxoglutarate =	1	0	1000	[]	[]
EX_ala_B_e	beta-Alanine exchange	[]	1 M_ala_DASH_B_e =	1 beta-Alanine =	1	0	1000	[]	[]
EX_ala_D_e	D-Alanine exchange	[]	1 M_ala_DASH_D_e =	1 D-Alanine =	1	0	1000	[]	[]
EX_ala_L_e	L-Alanine exchange	[]	1 M_ala_DASH_L_e =	1 L-Alanine =	1	0	1000	[]	[]
EX_alaala_e	D-Alanyl-D-alanine exchange	[]	1 M_alaala_e =	1 D-Alanyl-D-alanine =	1	0	1000	[]	[]
EX_all_D_e	D-Allose exchange	[]	1 M_all_DASH_D_e =	1 D-Allose =	1	0	1000	[]	[]
EX_alltn_e	Allantoin exchange	[]	1 M_alltn_e =	1 Allantoin =	1	0	1000	[]	[]
EX_amp_e	AMP exchange	[]	1 M_amp_e =	1 AMP =	1	0	1000	[]	[]
EX_anhgm_e	N-Acetyl-D-glucosamine(anhydrous)N-Acetylmuramic acid exchange	[]	1 M_anhgm_e =	1 N-Acetyl-D-glucosamine(anhydrous)N-Acetylmuramic acid =	1	0	1000	[]	[]
EX_arab_L_e	L-Arabinose exchange	[]	1 M_arab_DASH_L_e =	1 L-Arabinose =	1	0	1000	[]	[]
EX_arbt_e	Arbutin exchange	[]	1 M_arbt_e =	1 Arbutin =	1	0	1000	[]	[]
EX_arbtn_e	aerobactin minus Fe3 exchange	[]	1 M_arbtn_e =	1 aerobactin minus Fe3 =	1	0	1000	[]	[]
EX_arbtn_fe3_e	Aerobactin exchange	[]	1 M_arbtn_DASH_fe3_e =	1 Aerobactin =	1	0	1000	[]	[]
EX_arg_L_e	L-Arginine exchange	[]	1 M_arg_DASH_L_e =	1 L-Arginine =	1	0	1000	[]	[]
EX_ascb_L_e	L-Ascorbate exchange	[]	1 M_ascb_DASH_L_e =	1 L-Ascorbate =	1	0	1000	[]	[]
EX_asn_L_e	L-Asparagine exchange	[]	1 M_asn_DASH_L_e =	1 L-Asparagine =	1	0	1000	[]	[]
EX_aso3_e	arsenite exchange	[]	1 M_aso3_e =	1 arsenite =	1	0	1000	[]	[]
EX_asp_L_e	L-Aspartate exchange	[]	1 M_asp_DASH_L_e =	1 L-Aspartate =	1	0	1000	[]	[]
EX_btn_e	Biotin exchange	[]	1 M_btn_e =	1 Biotin =	1	0	1000	[]	[]
EX_but_e	Butyrate (n-C4:0) exchange	[]	1 M_but_e =	1 Butyrate (n-C4:0) =	1	0	1000	[]	[]
EX_butso3_e	butanesulfonate exchange	[]	1 M_butso3_e =	1 butanesulfonate =	1	0	1000	[]	[]
EX_ca2_e	Calcium exchange	[]	1 M_ca2_e =	1 Calcium =	1	-1000	1000	[]	[]
EX_cbi_e	Cobinamide exchange	[]	1 M_cbi_e =	1 Cobinamide =	1	0	1000	[]	[]
EX_cbl1_e	Cob(I)alamin exchange	[]	1 M_cbl1_e =	1 Cob(I)alamin =	1	-0.01	1000	[]	[]
EX_cd2_e	Cadmium exchange	[]	1 M_cd2_e =	1 Cadmium =	1	0	1000	[]	[]
EX_cgly_e	Cys-Gly exchange	[]	1 M_cgly_e =	1 Cys-Gly =	1	0	1000	[]	[]
EX_chol_e	Choline exchange	[]	1 M_chol_e =	1 Choline =	1	0	1000	[]	[]
EX_chtbs_e	chitobiose exchange	[]	1 M_chtbs_e =	1 N,N-diacetylchitobiose =	1	0	1000	[]	[]
EX_cit_e	Citrate exchange	[]	1 M_cit_e =	1 Citrate =	1	0	1000	[]	[]
EX_cl_e	Chloride exchange	[]	1 M_cl_e =	1 Chloride =	1	-1000	1000	[]	[]
EX_cm_e	Chloramphenicol exchange	[]	1 M_cm_e =	1 Chloramphenicol =	1	0	1000	[]	[]
EX_cmp_e	CMP exchange	[]	1 M_cmp_e =	1 CMP =	1	0	1000	[]	[]
EX_co2_e	CO2 exchange	[]	1 M_co2_e =	1 CO2 =	1	-1000	1000	[]	[]
EX_cobalt2_e	Co2+ exchange	[]	1 M_cobalt2_e =	1 Co2+ =	1	-1000	1000	[]	[]
EX_colipa_e	core oligosaccharide lipid A exchange	[]	1 M_colipa_e =	1 core oligosaccharide lipid A =	1	0	1000	[]	[]
EX_colipap_e	core oligosaccharide lipid A diphosphate exchange	[]	1 M_colipap_e =	1 core oligosaccharide lipid A diphosphate =	1	0	1000	[]	[]
EX_cpgn_e	coprogen exchange	[]	1 M_cpgn_e =	1 coprogen =	1	0	1000	[]	[]
EX_cpgn_un_e	coprogen unloaded (no Fe(III)) exchange	[]	1 M_cpgn_DASH_un_e =	1 coprogen unloaded (no Fe(III)) =	1	0	1000	[]	[]
EX_crn_e	L-Carnitine exchange	[]	1 M_crn_e =	1 L-Carnitine =	1	0	1000	[]	[]
EX_crn_D_e	D-carnitine exchange	[]	1 M_crn_DASH_D_e =	1 D-Carnitine =	1	0	1000	[]	[]
EX_csn_e	Cytosine exchange	[]	1 M_csn_e =	1 Cytosine =	1	0	1000	[]	[]
EX_cu_e	Cu+ exchange	[]	1 M_cu_e =	1 Cu+ =	1	0	1000	[]	[]
EX_cu2_e	Cu2+ exchange	[]	1 M_cu2_e =	1 Cu2+ =	1	-1000	1000	[]	[]
EX_cyan_e	Hydrogen cyanide exchange	[]	1 M_cyan_e =	1 Hydrogen cyanide =	1	0	1000	[]	[]
EX_cynt_e	Cyanate exchange	[]	1 M_cynt_e =	1 Cyanate =	1	0	1000	[]	[]
EX_cys_D_e	D-Cysteine exchange	[]	1 M_cys_DASH_D_e =	1 D-Cysteine =	1	0	1000	[]	[]
EX_cys_L_e	L-Cysteine exchange	[]	1 M_cys_DASH_L_e =	1 L-Cysteine =	1	0	1000	[]	[]
EX_cytd_e	Cytidine exchange	[]	1 M_cytd_e =	1 Cytidine =	1	0	1000	[]	[]
EX_dad_2_e	Deoxyadenosine exchange	[]	1 M_dad_DASH_2_e =	1 Deoxyadenosine =	1	0	1000	[]	[]
EX_damp_e	dAMP exchange	[]	1 M_damp_e =	1 dAMP =	1	0	1000	[]	[]
EX_dca_e	Decanoate (n-C10:0) exchange	[]	1 M_dca_e =	1 Decanoate (n-C10:0) =	1	0	1000	[]	[]
EX_dcmp_e	dCMP exchange	[]	1 M_dcmp_e =	1 dCMP =	1	0	1000	[]	[]
EX_dcyt_e	Deoxycytidine exchange	[]	1 M_dcyt_e =	1 Deoxycytidine =	1	0	1000	[]	[]
EX_ddca_e	Dodecanoate (n-C12:0) exchange	[]	1 M_ddca_e =	1 Dodecanoate (n-C12:0) =	1	0	1000	[]	[]
EX_dgmp_e	dGMP exchange	[]	1 M_dgmp_e =	1 dGMP =	1	0	1000	[]	[]
EX_dgsn_e	Deoxyguanosine exchange	[]	1 M_dgsn_e =	1 Deoxyguanosine =	1	0	1000	[]	[]
EX_dha_e	Dihydroxyacetone exchange	[]	1 M_dha_e =	1 Dihydroxyacetone =	1	0	1000	[]	[]
EX_dimp_e	dIMP exchange	[]	1 M_dimp_e =	1 dIMP =	1	0	1000	[]	[]
EX_din_e	Deoxyinosine exchange	[]	1 M_din_e =	1 Deoxyinosine =	1	0	1000	[]	[]
EX_dms_e	Dimethyl sulfide exchange	[]	1 M_dms_e =	1 Dimethyl sulfide =	1	0	1000	[]	[]
EX_dmso_e	Dimethyl sulfoxide exchange	[]	1 M_dmso_e =	1 Dimethyl sulfoxide =	1	0	1000	[]	[]
EX_dopa_e	Dopamine exchange	[]	1 M_dopa_e =	1 Dopamine =	1	0	1000	[]	[]
EX_doxrbcn_e	doxorubicin exchange	[]	1 M_doxrbcn_e =	1 doxorubicin =	1	0	1000	[]	[]
EX_dtmp_e	dTMP exchange	[]	1 M_dtmp_e =	1 dTMP =	1	0	1000	[]	[]
EX_dump_e	dUMP exchange	[]	1 M_dump_e =	1 dUMP =	1	0	1000	[]	[]
EX_duri_e	Deoxyuridine exchange	[]	1 M_duri_e =	1 Deoxyuridine =	1	0	1000	[]	[]
EX_eca4colipa_e	(enterobacterial common antigen)x4 core oligosaccharide lipid A exchange	[]	1 M_eca4colipa_e =	1 (enterobacterial common antigen)x4 core oligosaccharide lipid A =	1	0	1000	[]	[]
EX_enlipa_e	phosphoethanolamine KDO(2)-lipid (A) exchange	[]	1 M_enlipa_e =	1 phosphoethanolamine KDO(2)-lipid (A) =	1	0	1000	[]	[]
EX_enter_e	Enterochelin exchange	[]	1 M_enter_e =	1 Enterochelin =	1	0	1000	[]	[]
EX_etha_e	Ethanolamine exchange	[]	1 M_etha_e =	1 Ethanolamine =	1	0	1000	[]	[]
EX_ethso3_e	ethanesulfonate exchange	[]	1 M_ethso3_e =	1 ethanesulfonate =	1	0	1000	[]	[]
EX_etoh_e	Ethanol exchange	[]	1 M_etoh_e =	1 Ethanol =	1	0	1000	[]	[]
EX_f6p_e	D-fructose 6-phosphate exchange	[]	1 M_f6p_e =	1 D-Fructose 6-phosphate =	1	0	1000	[]	[]
EX_fald_e	Formaldehyde exchange	[]	1 M_fald_e =	1 Formaldehyde =	1	0	1000	[]	[]
EX_fe2_e	Fe2+ exchange	[]	1 M_fe2_e =	1 Fe2+ =	1	-1000	1000	[]	[]
EX_fe3_e	Fe3+ exchange	[]	1 M_fe3_e =	1 Fe3+ =	1	-1000	1000	[]	[]
EX_fe3dcit_e	Fe(III)dicitrate exchange	[]	1 M_fe3dcit_e =	1 Fe(III)dicitrate =	1	0	1000	[]	[]
EX_fe3dhbzs_e	ferric 2,3-dihydroxybenzoylserine exchange	[]	1 M_fe3dhbzs_e =	1 ferric 2,3-dihydroxybenzoylserine =	1	0	1000	[]	[]
EX_fe3hox_e	Fe(III)hydroxamate exchange	[]	1 M_fe3hox_e =	1 Fe(III)hydroxamate =	1	0	1000	[]	[]
EX_fe3hox_un_e	Fe(III)hydoxamate, unloaded exchange	[]	1 M_fe3hox_DASH_un_e =	1 Fe(III)hydoxamate, unloaded =	1	0	1000	[]	[]
EX_fecrm_e	Ferrichrome exchange	[]	1 M_fecrm_e =	1 Ferrichrome =	1	0	1000	[]	[]
EX_fecrm_un_e	Ferrichrome minus Fe(III) exchange	[]	1 M_fecrm_DASH_un_e =	1 Ferrichrome minus Fe(III) =	1	0	1000	[]	[]
EX_feenter_e	Fe-enterobactin exchange	[]	1 M_feenter_e =	1 Fe-enterobactin =	1	0	1000	[]	[]
EX_feoxam_e	ferroxamine exchange	[]	1 M_feoxam_e =	1 ferroxamine =	1	0	1000	[]	[]
EX_feoxam_un_e	ferroxamine minus Fe(3) exchange	[]	1 M_feoxam_DASH_un_e =	1 ferroxamine minus Fe(3) =	1	0	1000	[]	[]
EX_for_e	Formate exchange	[]	1 M_for_e =	1 Formate =	1	0	1000	[]	[]
EX_fru_e	D-Fructose exchange	[]	1 M_fru_e =	1 D-Fructose =	1	0	1000	[]	[]
EX_frulys_e	fructoselysine exchange	[]	1 M_frulys_e =	1 fructoselysine =	1	0	1000	[]	[]
EX_fruur_e	D-Fructuronate exchange	[]	1 M_fruur_e =	1 D-Fructuronate =	1	0	1000	[]	[]
EX_fuc_L_e	L-Fucose exchange	[]	1 M_fuc_DASH_L_e =	1 L-Fucose =	1	0	1000	[]	[]
EX_fum_e	Fumarate exchange	[]	1 M_fum_e =	1 Fumarate =	1	0	1000	[]	[]
EX_fusa_e	fusidic acid exchange	[]	1 M_fusa_e =	1 fusidic acid =	1	0	1000	[]	[]
EX_g1p_e	D-Glucose 1-phosphate exchange	[]	1 M_g1p_e =	1 D-Glucose 1-phosphate =	1	0	1000	[]	[]
EX_g3pc_e	sn-Glycero-3-phosphocholine exchange	[]	1 M_g3pc_e =	1 sn-Glycero-3-phosphocholine =	1	0	1000	[]	[]
EX_g3pe_e	sn-Glycero-3-phosphoethanolamine exchange	[]	1 M_g3pe_e =	1 sn-Glycero-3-phosphoethanolamine =	1	0	1000	[]	[]
EX_g3pg_e	Glycerophosphoglycerol exchange	[]	1 M_g3pg_e =	1 Glycerophosphoglycerol =	1	0	1000	[]	[]
EX_g3pi_e	sn-Glycero-3-phospho-1-inositol exchange	[]	1 M_g3pi_e =	1 sn-Glycero-3-phospho-1-inositol =	1	0	1000	[]	[]
EX_g3ps_e	Glycerophosphoserine exchange	[]	1 M_g3ps_e =	1 Glycerophosphoserine =	1	0	1000	[]	[]
EX_g6p_e	D-Glucose 6-phosphate exchange	[]	1 M_g6p_e =	1 D-Glucose 6-phosphate =	1	0	1000	[]	[]
EX_gal_e	D-Galactose exchange	[]	1 M_gal_e =	1 D-Galactose =	1	0	1000	[]	[]
EX_gal_bD_e	beta D-Galactose exchange	[]	1 M_gal_DASH_bD_e =	1 beta D-Galactose =	1	0	1000	[]	[]
EX_gal1p_e	alpha-D-Galactose 1-phosphate exchange	[]	1 M_gal1p_e =	1 alpha-D-Galactose 1-phosphate =	1	0	1000	[]	[]
EX_galct_D_e	D-Galactarate exchange	[]	1 M_galct_DASH_D_e =	1 D-Galactarate =	1	0	1000	[]	[]
EX_galctn_D_e	D-Galactonate exchange	[]	1 M_galctn_DASH_D_e =	1 D-Galactonate =	1	0	1000	[]	[]
EX_galctn_L_e	L-Galactonate exchange	[]	1 M_galctn_DASH_L_e =	1 L-Galactonate =	1	0	1000	[]	[]
EX_galt_e	Galactitol exchange	[]	1 M_galt_e =	1 Galactitol =	1	0	1000	[]	[]
EX_galur_e	D-Galacturonate exchange	[]	1 M_galur_e =	1 D-Galacturonate =	1	0	1000	[]	[]
EX_gam_e	D-Glucosamine exchange	[]	1 M_gam_e =	1 D-Glucosamine =	1	0	1000	[]	[]
EX_gam6p_e	D-Glucosamine 6-phosphate exchange	[]	1 M_gam6p_e =	1 D-Glucosamine 6-phosphate =	1	0	1000	[]	[]
EX_gbbtn_e	gamma-butyrobetaine exchange	[]	1 M_gbbtn_e =	1 gamma-butyrobetaine =	1	0	1000	[]	[]
EX_gdp_e	GDP exchange	[]	1 M_gdp_e =	1 GDP =	1	0	1000	[]	[]
EX_glc_e	D-Glucose exchange	[]	1 M_glc_DASH_D_e =	1 D-Glucose =	1	-10	1000	[]	[]
EX_glcn_e	D-Gluconate exchange	[]	1 M_glcn_e =	1 D-Gluconate =	1	0	1000	[]	[]
EX_glcr_e	D-Glucarate exchange	[]	1 M_glcr_e =	1 D-Glucarate =	1	0	1000	[]	[]
EX_glcur_e	D-Glucuronate exchange	[]	1 M_glcur_e =	1 D-Glucuronate =	1	0	1000	[]	[]
EX_glcur1p_e	D-Glucuronate 1-phosphate exchange	[]	1 M_glcur1p_e =	1 D-Glucuronate 1-phosphate =	1	0	1000	[]	[]
EX_gln_L_e	L-Glutamine exchange	[]	1 M_gln_DASH_L_e =	1 L-Glutamine =	1	0	1000	[]	[]
EX_glu_L_e	L-Glutamate exchange	[]	1 M_glu_DASH_L_e =	1 L-Glutamate =	1	0	1000	[]	[]
EX_gly_e	Glycine exchange	[]	1 M_gly_e =	1 Glycine =	1	0	1000	[]	[]
EX_glyald_e	D-Glyceraldehyde exchange	[]	1 M_glyald_e =	1 D-Glyceraldehyde =	1	0	1000	[]	[]
EX_glyb_e	Glycine betaine exchange	[]	1 M_glyb_e =	1 Glycine betaine =	1	0	1000	[]	[]
EX_glyc_e	Glycerol exchange	[]	1 M_glyc_e =	1 Glycerol =	1	0	1000	[]	[]
EX_glyc_R_e	(R)-Glycerate exchange	[]	1 M_glyc_DASH_R_e =	1 (R)-Glycerate =	1	0	1000	[]	[]
EX_glyc2p_e	Glycerol 2-phosphate exchange	[]	1 M_glyc2p_e =	1 Glycerol 2-phosphate =	1	0	1000	[]	[]
EX_glyc3p_e	Glycerol 3-phosphate exchange	[]	1 M_glyc3p_e =	1 Glycerol 3-phosphate =	1	0	1000	[]	[]
EX_glyclt_e	Glycolate exchange	[]	1 M_glyclt_e =	1 Glycolate =	1	0	1000	[]	[]
EX_gmp_e	GMP exchange	[]	1 M_gmp_e =	1 GMP =	1	0	1000	[]	[]
EX_gsn_e	Guanosine exchange	[]	1 M_gsn_e =	1 Guanosine =	1	0	1000	[]	[]
EX_gthox_e	Oxidized glutathione exchange	[]	1 M_gthox_e =	1 Oxidized glutathione =	1	0	1000	[]	[]
EX_gthrd_e	Reduced glutathione exchange	[]	1 M_gthrd_e =	1 Reduced glutathione =	1	0	1000	[]	[]
EX_gtp_e	GTP exchange	[]	1 M_gtp_e =	1 GTP =	1	0	1000	[]	[]
EX_gua_e	Guanine exchange	[]	1 M_gua_e =	1 Guanine =	1	0	1000	[]	[]
EX_h_e	H+ exchange	[]	1 M_h_e =	1 H+ =	1	-1000	1000	[]	[]
EX_h2_e	H2 exchange	[]	1 M_h2_e =	1 H2 =	1	0	1000	[]	[]
EX_h2o_e	H2O exchange	[]	1 M_h2o_e =	1 H2O =	1	-1000	1000	[]	[]
EX_h2o2_e	Hydrogen peroxide exchange	[]	1 M_h2o2_e =	1 Hydrogen peroxide =	1	0	1000	[]	[]
EX_h2s_e	Hydrogen sulfide exchange	[]	1 M_h2s_e =	1 Hydrogen sulfide =	1	0	1000	[]	[]
EX_hacolipa_e	hepta-acylated core oligosaccharide lipid A (E. coli) exchange	[]	1 M_hacolipa_e =	1 hepta-acylated core oligosaccharide lipid A (E. coli) =	1	0	1000	[]	[]
EX_halipa_e	hepta-acylated KDO(2)-lipid (A) exchange	[]	1 M_halipa_e =	1 hepta-acylated KDO(2)-lipid (A) =	1	0	1000	[]	[]
EX_hdca_e	Hexadecanoate (n-C16:0) exchange	[]	1 M_hdca_e =	1 Hexadecanoate (n-C16:0) =	1	0	1000	[]	[]
EX_hdcea_e	hexadecenoate (n-C16:1) exchange	[]	1 M_hdcea_e =	1 Hexadecenoate (n-C16:1) =	1	0	1000	[]	[]
EX_hg2_e	Hg2+ exchange	[]	1 M_hg2_e =	1 Hg2+ =	1	0	1000	[]	[]
EX_his_L_e	L-Histidine exchange	[]	1 M_his_DASH_L_e =	1 L-Histidine =	1	0	1000	[]	[]
EX_hom_L_e	L-Homoserine exchange	[]	1 M_hom_DASH_L_e =	1 L-Homoserine =	1	0	1000	[]	[]
EX_hxa_e	Hexanoate (n-C6:0) exchange	[]	1 M_hxa_e =	1 Hexanoate (n-C6:0) =	1	0	1000	[]	[]
EX_hxan_e	Hypoxanthine exchange	[]	1 M_hxan_e =	1 Hypoxanthine =	1	0	1000	[]	[]
EX_idon_L_e	L-Idonate exchange	[]	1 M_idon_DASH_L_e =	1 L-Idonate =	1	0	1000	[]	[]
EX_ile_L_e	L-Isoleucine exchange	[]	1 M_ile_DASH_L_e =	1 L-Isoleucine =	1	0	1000	[]	[]
EX_imp_e	IMP exchange	[]	1 M_imp_e =	1 IMP =	1	0	1000	[]	[]
EX_indole_e	Indole exchange	[]	1 M_indole_e =	1 Indole =	1	0	1000	[]	[]
EX_inost_e	myo-Inositol exchange	[]	1 M_inost_e =	1 myo-Inositol =	1	0	1000	[]	[]
EX_ins_e	Inosine exchange	[]	1 M_ins_e =	1 Inosine =	1	0	1000	[]	[]
EX_isetac_e	Isethionic acid exchange	[]	1 M_isetac_e =	1 Isethionic acid =	1	0	1000	[]	[]
EX_k_e	K+ exchange	[]	1 M_k_e =	1 potassium =	1	-1000	1000	[]	[]
EX_kdo2lipid4_e	KDO(2)-lipid IV(A) exchange	[]	1 M_kdo2lipid4_e =	1 KDO(2)-lipid IV(A) =	1	0	1000	[]	[]
EX_lac_D_e	D-lactate exchange	[]	1 M_lac_DASH_D_e =	1 D-Lactate =	1	0	1000	[]	[]
EX_lac_L_e	L-Lactate exchange	[]	1 M_lac_DASH_L_e =	1 L-Lactate =	1	0	1000	[]	[]
EX_lcts_e	Lactose exchange	[]	1 M_lcts_e =	1 Lactose =	1	0	1000	[]	[]
EX_leu_L_e	L-Leucine exchange	[]	1 M_leu_DASH_L_e =	1 L-Leucine =	1	0	1000	[]	[]
EX_lipa_e	KDO(2)-lipid (A) exchange	[]	1 M_lipa_e =	1 KDO(2)-lipid (A) =	1	0	1000	[]	[]
EX_lipa_cold_e	cold adapted KDO(2)-lipid (A) exchange	[]	1 M_lipa_cold_e =	1 cold adapted KDO(2)-lipid (A) =	1	0	1000	[]	[]
EX_lipoate_e	Lipoate exchange	[]	1 M_lipoate_e =	1 Lipoate =	1	0	1000	[]	[]
EX_lys_L_e	L-Lysine exchange	[]	1 M_lys_DASH_L_e =	1 L-Lysine =	1	0	1000	[]	[]
EX_lyx_L_e	L-Lyxose exchange	[]	1 M_lyx_DASH_L_e =	1 L-Lyxose =	1	0	1000	[]	[]
EX_mal_D_e	D-Malate exchange	[]	1 M_mal_DASH_D_e =	1 D-Malate =	1	0	1000	[]	[]
EX_mal_L_e	L-Malate exchange	[]	1 M_mal_DASH_L_e =	1 L-Malate =	1	0	1000	[]	[]
EX_malt_e	Maltose exchange	[]	1 M_malt_e =	1 Maltose =	1	0	1000	[]	[]
EX_malthx_e	Maltohexaose exchange	[]	1 M_malthx_e =	1 Maltohexaose =	1	0	1000	[]	[]
EX_maltpt_e	Maltopentaose exchange	[]	1 M_maltpt_e =	1 Maltopentaose =	1	0	1000	[]	[]
EX_malttr_e	Maltotriose exchange	[]	1 M_malttr_e =	1 Maltotriose =	1	0	1000	[]	[]
EX_maltttr_e	Maltotetraose exchange	[]	1 M_maltttr_e =	1 Maltotetraose =	1	0	1000	[]	[]
EX_man_e	D-Mannose exchange	[]	1 M_man_e =	1 D-Mannose =	1	0	1000	[]	[]
EX_man6p_e	D-Mannose 6-phosphate exchange	[]	1 M_man6p_e =	1 D-Mannose 6-phosphate =	1	0	1000	[]	[]
EX_manglyc_e	2(alpha-D-Mannosyl)-D-glycerate exchange	[]	1 M_manglyc_e =	1 2(alpha-D-Mannosyl)-D-glycerate =	1	0	1000	[]	[]
EX_melib_e	Melibiose exchange	[]	1 M_melib_e =	1 Melibiose =	1	0	1000	[]	[]
EX_meoh_e	methanol exchange	[]	1 M_meoh_e =	1 Methanol =	1	0	1000	[]	[]
EX_met_D_e	D-Methionine exchange	[]	1 M_met_DASH_D_e =	1 D-Methionine =	1	0	1000	[]	[]
EX_met_L_e	L-Methionine exchange	[]	1 M_met_DASH_L_e =	1 L-Methionine =	1	0	1000	[]	[]
EX_metsox_R_L_e	L-methionine-R-sulfoxide exchange	[]	1 M_metsox_DASH_R_DASH_L_e =	1 L-methionine-R-sulfoxide =	1	0	1000	[]	[]
EX_metsox_S_L_e	L-Methionine S-oxide exchange	[]	1 M_metsox_DASH_S_DASH_L_e =	1 L-Methionine Sulfoxide =	1	0	1000	[]	[]
EX_mg2_e	Mg exchange	[]	1 M_mg2_e =	1 magnesium =	1	-1000	1000	[]	[]
EX_mincyc_e	minocycline exchange	[]	1 M_mincyc_e =	1 minocycline =	1	0	1000	[]	[]
EX_minohp_e	myo-Inositol hexakisphosphate exchange	[]	1 M_minohp_e =	1 myo-Inositol hexakisphosphate =	1	0	1000	[]	[]
EX_mmet_e	S-Methyl-L-methionine exchange	[]	1 M_mmet_e =	1 S-Methyl-L-methionine =	1	0	1000	[]	[]
EX_mn2_e	Mn2+ exchange	[]	1 M_mn2_e =	1 Mn2+ =	1	-1000	1000	[]	[]
EX_mnl_e	D-Mannitol exchange	[]	1 M_mnl_e =	1 D-Mannitol =	1	0	1000	[]	[]
EX_mobd_e	Molybdate exchange	[]	1 M_mobd_e =	1 Molybdate =	1	-1000	1000	[]	[]
EX_mso3_e	methanesulfonate exchange	[]	1 M_mso3_e =	1 methanesulfonate =	1	0	1000	[]	[]
EX_n2o_e	Nitrous oxide exchange	[]	1 M_n2o_e =	1 Nitrous oxide =	1	0	1000	[]	[]
EX_na1_e	Sodium exchange	[]	1 M_na1_e =	1 Sodium =	1	-1000	1000	[]	[]
EX_nac_e	Nicotinate exchange	[]	1 M_nac_e =	1 Nicotinate =	1	0	1000	[]	[]
EX_nh4_e	Ammonia exchange	[]	1 M_nh4_e =	1 Ammonium =	1	-1000	1000	[]	[]
EX_ni2_e	Ni2+ exchange	[]	1 M_ni2_e =	1 nickel =	1	-1000	1000	[]	[]
EX_nmn_e	NMN exchange	[]	1 M_nmn_e =	1 NMN =	1	0	1000	[]	[]
EX_no_e	Nitric oxide exchange	[]	1 M_no_e =	1 Nitric oxide =	1	0	1000	[]	[]
EX_no2_e	Nitrite exchange	[]	1 M_no2_e =	1 Nitrite =	1	0	1000	[]	[]
EX_no3_e	Nitrate exchange	[]	1 M_no3_e =	1 Nitrate =	1	0	1000	[]	[]
EX_novbcn_e	novobiocin exchange	[]	1 M_novbcn_e =	1 novobiocin =	1	0	1000	[]	[]
EX_o16a4colipa_e	(O16 antigen)x4 core oligosaccharide lipid A exchange	[]	1 M_o16a4colipa_e =	1 (O16 antigen)x4 core oligosaccharide lipid A =	1	0	1000	[]	[]
EX_o2_e	O2 exchange	[]	1 M_o2_e =	1 O2 =	1	-1000	1000	[]	[]
EX_o2s_e	Superoxide anion exchange	[]	1 M_o2s_e =	1 Superoxide anion =	1	0	1000	[]	[]
EX_ocdca_e	octadecanoate (n-C18:0) exchange	[]	1 M_ocdca_e =	1 octadecanoate (n-C18:0) =	1	0	1000	[]	[]
EX_ocdcea_e	octadecenoate (n-C18:1) exchange	[]	1 M_ocdcea_e =	1 octadecenoate (n-C18:1) =	1	0	1000	[]	[]
EX_octa_e	octanoate (n-C8:0) exchange	[]	1 M_octa_e =	1 octanoate (n-C8:0) =	1	0	1000	[]	[]
EX_orn_e	Ornithine exchange	[]	1 M_orn_e =	1 Ornithine =	1	0	1000	[]	[]
EX_orot_e	Orotate exchange	[]	1 M_orot_e =	1 Orotate =	1	0	1000	[]	[]
EX_pacald_e	Phenylacetaldehyde exchange	[]	1 M_pacald_e =	1 Phenylacetaldehyde =	1	0	1000	[]	[]
EX_peamn_e	Phenethylamine exchange	[]	1 M_peamn_e =	1 Phenethylamine =	1	0	1000	[]	[]
EX_phe_L_e	L-Phenylalanine exchange	[]	1 M_phe_DASH_L_e =	1 L-Phenylalanine =	1	0	1000	[]	[]
EX_pheme_e	Protoheme exchange	[]	1 M_pheme_e =	1 Protoheme =	1	0	1000	[]	[]
EX_pi_e	Phosphate exchange	[]	1 M_pi_e =	1 Phosphate =	1	-1000	1000	[]	[]
EX_pnto_R_e	(R)-Pantothenate exchange	[]	1 M_pnto_DASH_R_e =	1 (R)-Pantothenate =	1	0	1000	[]	[]
EX_ppa_e	Propionate exchange	[]	1 M_ppa_e =	1 Propionate (n-C3:0) =	1	0	1000	[]	[]
EX_ppal_e	Propanal exchange	[]	1 M_ppal_e =	1 Propanal =	1	0	1000	[]	[]
EX_pppn_e	Phenylpropanoate exchange	[]	1 M_pppn_e =	1 Phenylpropanoate =	1	0	1000	[]	[]
EX_ppt_e	Phosphonate exchange	[]	1 M_ppt_e =	1 Phosphonate =	1	0	1000	[]	[]
EX_pro_L_e	L-Proline exchange	[]	1 M_pro_DASH_L_e =	1 L-Proline =	1	0	1000	[]	[]
EX_progly_e	L-Prolinylglycine exchange	[]	1 M_progly_e =	1 L-Prolinylglycine =	1	0	1000	[]	[]
EX_psclys_e	psicoselysine exchange	[]	1 M_psclys_e =	1 psicoselysine =	1	0	1000	[]	[]
EX_pser_L_e	O-Phospho-L-serine exchange	[]	1 M_pser_DASH_L_e =	1 O-Phospho-L-serine =	1	0	1000	[]	[]
EX_ptrc_e	Putrescine exchange	[]	1 M_ptrc_e =	1 Putrescine =	1	0	1000	[]	[]
EX_pydam_e	Pyridoxamine exchange	[]	1 M_pydam_e =	1 Pyridoxamine =	1	0	1000	[]	[]
EX_pydx_e	Pyridoxal exchange	[]	1 M_pydx_e =	1 Pyridoxal =	1	0	1000	[]	[]
EX_pydxn_e	Pyridoxine exchange	[]	1 M_pydxn_e =	1 Pyridoxine =	1	0	1000	[]	[]
EX_pyr_e	Pyruvate exchange	[]	1 M_pyr_e =	1 Pyruvate =	1	0	1000	[]	[]
EX_quin_e	Quinate exchange	[]	1 M_quin_e =	1 Quinate =	1	0	1000	[]	[]
EX_r5p_e	alpha-D-Ribose 5-phosphate exchange	[]	1 M_r5p_e =	1 alpha-D-Ribose 5-phosphate =	1	0	1000	[]	[]
EX_rfamp_e	rifampin exchange	[]	1 M_rfamp_e =	1 rifampin =	1	0	1000	[]	[]
EX_rib_D_e	D-Ribose exchange	[]	1 M_rib_DASH_D_e =	1 D-Ribose =	1	0	1000	[]	[]
EX_rmn_e	L-Rhamnose exchange	[]	1 M_rmn_e =	1 L-Rhamnose =	1	0	1000	[]	[]
EX_sbt_D_e	D-Sorbitol exchange	[]	1 M_sbt_DASH_D_e =	1 D-Sorbitol =	1	0	1000	[]	[]
EX_sel_e	Selenate exchange	[]	1 M_sel_e =	1 Selenate =	1	-1000	1000	[]	[]
EX_ser_D_e	D-Serine exchange	[]	1 M_ser_DASH_D_e =	1 D-Serine =	1	0	1000	[]	[]
EX_ser_L_e	L-Serine exchange	[]	1 M_ser_DASH_L_e =	1 L-Serine =	1	0	1000	[]	[]
EX_skm_e	Shikimate exchange	[]	1 M_skm_e =	1 Shikimate =	1	0	1000	[]	[]
EX_slnt_e	selenite exchange	[]	1 M_slnt_e =	1 selenite =	1	-1000	1000	[]	[]
EX_so2_e	sulfur dioxide exchange	[]	1 M_so2_e =	1 sulfur dioxide =	1	0	1000	[]	[]
EX_so3_e	Sulfite exchange	[]	1 M_so3_e =	1 Sulfite =	1	0	1000	[]	[]
EX_so4_e	Sulfate exchange	[]	1 M_so4_e =	1 Sulfate =	1	-1000	1000	[]	[]
EX_spmd_e	Spermidine exchange	[]	1 M_spmd_e =	1 Spermidine =	1	0	1000	[]	[]
EX_succ_e	Succinate exchange	[]	1 M_succ_e =	1 Succinate =	1	0	1000	[]	[]
EX_sucr_e	Sucrose exchange	[]	1 M_sucr_e =	1 Sucrose =	1	0	1000	[]	[]
EX_sulfac_e	sulfoacetate exchange	[]	1 M_sulfac_e =	1 sulfoacetate =	1	0	1000	[]	[]
EX_tartr_D_e	D-tartrate exchange	[]	1 M_tartr_DASH_D_e =	1 D-tartrate =	1	0	1000	[]	[]
EX_tartr_L_e	L-tartrate exchange	[]	1 M_tartr_DASH_L_e =	1 L-tartrate =	1	0	1000	[]	[]
EX_taur_e	Taurine exchange	[]	1 M_taur_e =	1 Taurine =	1	0	1000	[]	[]
EX_tcynt_e	Thiocyanate exchange	[]	1 M_tcynt_e =	1 Thiocyanate =	1	0	1000	[]	[]
EX_thm_e	Thiamin exchange	[]	1 M_thm_e =	1 Thiamin =	1	0	1000	[]	[]
EX_thr_L_e	L-Threonine exchange	[]	1 M_thr_DASH_L_e =	1 L-Threonine =	1	0	1000	[]	[]
EX_thrp_e	L-Threonine O-3-phosphate exchange	[]	1 M_thrp_e =	1 L-Threonine O-3-phosphate =	1	0	1000	[]	[]
EX_thym_e	Thymine exchange	[]	1 M_thym_e =	1 Thymine =	1	0	1000	[]	[]
EX_thymd_e	Thymidine exchange	[]	1 M_thymd_e =	1 Thymidine =	1	0	1000	[]	[]
EX_tma_e	Trimethylamine exchange	[]	1 M_tma_e =	1 trimethylamine =	1	0	1000	[]	[]
EX_tmao_e	Trimethylamine N-oxide exchange	[]	1 M_tmao_e =	1 Trimethylamine N-oxide =	1	0	1000	[]	[]
EX_tre_e	Trehalose exchange	[]	1 M_tre_e =	1 Trehalose =	1	0	1000	[]	[]
EX_trp_L_e	L-Tryptophan exchange	[]	1 M_trp_DASH_L_e =	1 L-Tryptophan =	1	0	1000	[]	[]
EX_tsul_e	Thiosulfate exchange	[]	1 M_tsul_e =	1 Thiosulfate =	1	0	1000	[]	[]
EX_ttdca_e	tetradecanoate (n-C14:0) exchange	[]	1 M_ttdca_e =	1 tetradecanoate (n-C14:0) =	1	0	1000	[]	[]
EX_ttdcea_e	tetradecenoate (n-C14:1) exchange	[]	1 M_ttdcea_e =	1 tetradecenoate (n-C14:1) =	1	0	1000	[]	[]
EX_ttrcyc_e	tetracycline exchange	[]	1 M_ttrcyc_e =	1 tetracycline =	1	0	1000	[]	[]
EX_tungs_e	tungstate exchange	[]	1 M_tungs_e =	1 tungstate =	1	-1000	1000	[]	[]
EX_tym_e	Tyramine exchange	[]	1 M_tym_e =	1 Tyramine =	1	0	1000	[]	[]
EX_tyr_L_e	L-Tyrosine exchange	[]	1 M_tyr_DASH_L_e =	1 L-Tyrosine =	1	0	1000	[]	[]
EX_tyrp_e	Phosphotyrosine exchange	[]	1 M_tyrp_e =	1 Phosphotyrosine =	1	0	1000	[]	[]
EX_uacgam_e	UDP-N-acetyl-D-glucosamine exchange	[]	1 M_uacgam_e =	1 UDP-N-acetyl-D-glucosamine =	1	0	1000	[]	[]
EX_udpacgal_e	UDP-N-acetyl-D-galactosamine exchange	[]	1 M_udpacgal_e =	1 UDP-N-acetyl-D-galactosamine =	1	0	1000	[]	[]
EX_udpg_e	UDPglucose exchange	[]	1 M_udpg_e =	1 UDPglucose =	1	0	1000	[]	[]
EX_udpgal_e	UDPgalactose exchange	[]	1 M_udpgal_e =	1 UDPgalactose =	1	0	1000	[]	[]
EX_udpglcur_e	UDP-D-glucuronate exchange	[]	1 M_udpglcur_e =	1 UDP-D-glucuronate =	1	0	1000	[]	[]
EX_ump_e	UMP exchange	[]	1 M_ump_e =	1 UMP =	1	0	1000	[]	[]
EX_ura_e	Uracil exchange	[]	1 M_ura_e =	1 Uracil =	1	0	1000	[]	[]
EX_urea_e	Urea exchange	[]	1 M_urea_e =	1 Urea =	1	0	1000	[]	[]
EX_uri_e	Uridine exchange	[]	1 M_uri_e =	1 Uridine =	1	0	1000	[]	[]
EX_val_L_e	L-Valine exchange	[]	1 M_val_DASH_L_e =	1 L-Valine =	1	0	1000	[]	[]
EX_xan_e	Xanthine exchange	[]	1 M_xan_e =	1 Xanthine =	1	0	1000	[]	[]
EX_xmp_e	Xanthosine 5-phosphate exchange	[]	1 M_xmp_e =	1 Xanthosine 5-phosphate =	1	0	1000	[]	[]
EX_xtsn_e	Xanthosine exchange	[]	1 M_xtsn_e =	1 Xanthosine =	1	0	1000	[]	[]
EX_xyl_D_e	D-Xylose exchange	[]	1 M_xyl_DASH_D_e =	1 D-Xylose =	1	0	1000	[]	[]
EX_xylu_L_e	L-Xylulose exchange	[]	1 M_xylu_DASH_L_e =	1 L-Xylulose =	1	0	1000	[]	[]
EX_zn2_e	Zinc exchange	[]	1 M_zn2_e =	1 Zinc =	1	-1000	1000	[]	[]
_12DGR120tipp	1,2 diacylglycerol transport via flipping (periplasm to cytoplasm, n-C12:0)	Transport, Inner Membrane	1 M_12dgr120_p = 1 M_12dgr120_c	1 1,2-Diacyl-sn-glycerol (didodecanoyl, n-C12:0) = 1 1,2-Diacyl-sn-glycerol (didodecanoyl, n-C12:0)	0	0	1000	[]	[]
_12DGR140tipp	1,2 diacylglycerol transport via flipping (periplasm to cytoplasm, n-C14:0)	Transport, Inner Membrane	1 M_12dgr140_p = 1 M_12dgr140_c	1 1,2-Diacyl-sn-glycerol (ditetradecanoyl, n-C14:0) = 1 1,2-Diacyl-sn-glycerol (ditetradecanoyl, n-C14:0)	0	0	1000	[]	[]
_12DGR141tipp	1,2 diacylglycerol transport via flipping (periplasm to cytoplasm, n-C14:1)	Transport, Inner Membrane	1 M_12dgr141_p = 1 M_12dgr141_c	1 1,2-Diacyl-sn-glycerol (ditetradec-7-enoyl, n-C14:1) = 1 1,2-Diacyl-sn-glycerol (ditetradec-7-enoyl, n-C14:1)	0	0	1000	[]	[]
_12DGR160tipp	1,2 diacylglycerol transport via flipping (periplasm to cytoplasm, n-C16:0)	Transport, Inner Membrane	1 M_12dgr160_p = 1 M_12dgr160_c	1 1,2-Diacyl-sn-glycerol (dihexadecanoyl, n-C16:0) = 1 1,2-Diacyl-sn-glycerol (dihexadecanoyl, n-C16:0)	0	0	1000	[]	[]
_12DGR161tipp	1,2 diacylglycerol transport via flipping (periplasm to cytoplasm, n-C16:1)	Transport, Inner Membrane	1 M_12dgr161_p = 1 M_12dgr161_c	1 1,2-Diacyl-sn-glycerol (dihexadec-9-enoyl, n-C16:1) = 1 1,2-Diacyl-sn-glycerol (dihexadec-9-enoyl, n-C16:1)	0	0	1000	[]	[]
_12DGR180tipp	1,2 diacylglycerol transport via flipping (periplasm to cytoplasm, n-C18:0)	Transport, Inner Membrane	1 M_12dgr180_p = 1 M_12dgr180_c	1 1,2-Diacyl-sn-glycerol (dioctadecanoyl, n-C18:0) = 1 1,2-Diacyl-sn-glycerol (dioctadecanoyl, n-C18:0)	0	0	1000	[]	[]
_12DGR181tipp	1,2 diacylglycerol transport via flipping (periplasm to cytoplasm, n-C18:1)	Transport, Inner Membrane	1 M_12dgr181_p = 1 M_12dgr181_c	1 1,2-Diacyl-sn-glycerol (dioctadec-11-enoyl, n-C18:1) = 1 1,2-Diacyl-sn-glycerol (dioctadec-11-enoyl, n-C18:1)	0	0	1000	[]	[]
_12PPDRtex	(R)-Propane-1,2-diol transport via diffusion (extracellular to periplasm)	Transport, Outer Membrane Porin	1 M_12ppd_DASH_R_e = 1 M_12ppd_DASH_R_p	1 (R)-Propane-1,2-diol = 1 (R)-Propane-1,2-diol	1	-1000	1000	(b0241 or b0929 or b1377 or b2215)	[]
_12PPDRtpp	(R)-Propane-1,2-diol facilitated transport (periplasm)	Transport, Inner Membrane	1 M_12ppd_DASH_R_p = 1 M_12ppd_DASH_R_c	1 (R)-Propane-1,2-diol = 1 (R)-Propane-1,2-diol	1	-1000	1000	[]	[]
_12PPDStex	(S)-Propane-1,2-diol transport via diffusion (extracellular to periplasm)	Transport, Outer Membrane Porin	1 M_12ppd_DASH_S_e = 1 M_12ppd_DASH_S_p	1 (S)-Propane-1,2-diol = 1 (S)-Propane-1,2-diol	1	-1000	1000	(b0241 or b0929 or b1377 or b2215)	[]
_12PPDStpp	(S)-Propane-1,2-diol facilitated transport (periplasm)	Transport, Inner Membrane	1 M_12ppd_DASH_S_p = 1 M_12ppd_DASH_S_c	1 (S)-Propane-1,2-diol = 1 (S)-Propane-1,2-diol	1	-1000	1000	[]	[]
_14GLUCANabcpp	1,4-alpha-D-glucan transport via ABC system (periplasm)	Transport, Inner Membrane	1 M_atp_c + 1 M_h2o_c + 1 M_14glucan_p = 1 M_14glucan_c + 1 M_adp_c + 1 M_h_c + 1 M_pi_c	1 ATP + 1 H2O + 1 1,4-alpha-D-glucan = 1 1,4-alpha-D-glucan + 1 ADP + 1 H+ + 1 Phosphate	0	0	1000	(b4034 and b4033 and b4032 and b4035)	[]
_14GLUCANtexi	1,4-alpha-D-glucan transport via diffusion (extracellular to periplasm) irreversible	Transport, Outer Membrane	1 M_14glucan_e = 1 M_14glucan_p	1 1,4-alpha-D-glucan = 1 1,4-alpha-D-glucan	0	0	1000	b4036	[]
_23CAMPtex	23cAMP transport via diffusion (extracellular to periplasm)	Transport, Outer Membrane Porin	1 M_23camp_e = 1 M_23camp_p	1 2,3-Cyclic AMP = 1 2,3-Cyclic AMP	1	-1000	1000	(b0241 or b0929 or b1377 or b2215)	[]
_23CCMPtex	23cCMP transport via diffusion (extracellular to periplasm)	Transport, Outer Membrane Porin	1 M_23ccmp_e = 1 M_23ccmp_p	1 2,3-Cyclic CMP = 1 2,3-Cyclic CMP	1	-1000	1000	(b0241 or b0929 or b1377 or b2215)	[]
_23CGMPtex	23cGMP transport via diffusion (extracellular to periplasm)	Transport, Outer Membrane Porin	1 M_23cgmp_e = 1 M_23cgmp_p	1 2,3-Cyclic GMP = 1 2,3-Cyclic GMP	1	-1000	1000	(b0241 or b0929 or b1377 or b2215)	[]
_23CUMPtex	23cUMP transport via diffusion (extracellular to periplasm)	Transport, Outer Membrane Porin	1 M_23cump_e = 1 M_23cump_p	1 2,3-Cyclic UMP = 1 2,3-Cyclic UMP	1	-1000	1000	(b0241 or b0929 or b1377 or b2215)	[]
_23DAPPAt2pp	2,3-diaminopropionate transport in via proton symport	Transport, Inner Membrane	1 M_23dappa_p + 1 M_h_p = 1 M_23dappa_c + 1 M_h_c	1 2,3-diaminopropionate + 1 H+ = 1 2,3-diaminopropionate + 1 H+	0	0	1000	[]	[]
_23DAPPAtex	2,3-diaminopropionate transport via diffusion	Transport, Outer Membrane Porin	1 M_23dappa_e = 1 M_23dappa_p	1 2,3-diaminopropionate = 1 2,3-diaminopropionate	1	-1000	1000	(b0241 or b0929 or b1377 or b2215)	[]
_23PDE2pp	2,3-cyclic-nucleotide phosphodiesterase (UMP) (periplasm)	Nucleotide Salvage Pathway	1 M_23cump_p + 1 M_h2o_p = 1 M_3ump_p + 1 M_h_p	1 2,3-Cyclic UMP + 1 H2O = 1 3-UMP + 1 H+	0	0	1000	b4213	3.1.4.16
_23PDE4pp	2,3-cyclic-nucleotide phosphodiesterase (CMP) (periplasm)	Nucleotide Salvage Pathway	1 M_23ccmp_p + 1 M_h2o_p = 1 M_3cmp_p + 1 M_h_p	1 2,3-Cyclic CMP + 1 H2O = 1 3-cmp + 1 H+	0	0	1000	b4213	3.1.4.16
_23PDE7pp	2,3-cyclic-nucleotide phosphodiesterase (AMP) (periplasm)	Nucleotide Salvage Pathway	1 M_23camp_p + 1 M_h2o_p = 1 M_3amp_p + 1 M_h_p	1 2,3-Cyclic AMP + 1 H2O = 1 3-AMP + 1 H+	0	0	1000	b4213	3.1.4.16
_23PDE9pp	2,3-cyclic-nucleotide phosphodiesterase (GMP) (periplasm)	Nucleotide Salvage Pathway	1 M_23cgmp_p + 1 M_h2o_p = 1 M_3gmp_p + 1 M_h_p	1 2,3-Cyclic GMP + 1 H2O = 1 3-GMP + 1 H+	0	0	1000	b4213	3.1.4.16
_26DAHtex	meso-2,6-Diaminoheptanedioate transport via diffusion (extracellular to periplasm)	Transport, Outer Membrane Porin	1 M_26dap_DASH_M_e = 1 M_26dap_DASH_M_p	1 meso-2,6-Diaminoheptanedioate = 1 meso-2,6-Diaminoheptanedioate	1	-1000	1000	(b0241 or b0929 or b1377 or b2215)	[]
_2AGPA120tipp	2-Acyl-sn-glycero-3-phosphatidate (n-C12:0) transporter via facilitated diffusion (periplasm)	Transport, Inner Membrane	1 M_2ddecg3p_p = 1 M_2ddecg3p_c	1 2-dodecanoyl-sn-glycerol 3-phosphate = 1 2-dodecanoyl-sn-glycerol 3-phosphate	0	0	1000	b2835	[]
_2AGPA140tipp	2-Acyl-sn-glycero-3-phosphatidate (n-C14:0) transporter via facilitated diffusion (periplasm)	Transport, Inner Membrane	1 M_2tdecg3p_p = 1 M_2tdecg3p_c	1 2-tetradecanoyl-sn-glycerol 3-phosphate = 1 2-tetradecanoyl-sn-glycerol 3-phosphate	0	0	1000	b2835	[]
_2AGPA141tipp	2-Acyl-sn-glycero-3-phosphatidate (n-C14:1) transporter via facilitated diffusion (periplasm)	Transport, Inner Membrane	1 M_2tdec7eg3p_p = 1 M_2tdec7eg3p_c	1 2-tetradec-7-enoyl-sn-glycerol 3-phosphate = 1 2-tetradec-7-enoyl-sn-glycerol 3-phosphate	0	0	1000	b2835	[]
_2AGPA160tipp	2-Acyl-sn-glycero-3-phosphatidate (n-C16:0) transporter via facilitated diffusion (periplasm)	Transport, Inner Membrane	1 M_2hdecg3p_p = 1 M_2hdecg3p_c	1 2-hexadecanoyl-sn-glycerol 3-phosphate = 1 2-hexadecanoyl-sn-glycerol 3-phosphate	0	0	1000	b2835	[]
_2AGPA161tipp	2-Acyl-sn-glycero-3-phosphatidate (n-C16:1) transporter via facilitated diffusion (periplasm)	Transport, Inner Membrane	1 M_2hdec9eg3p_p = 1 M_2hdec9eg3p_c	1 2-hexadec-9-enoyl-sn-glycerol 3-phosphate = 1 2-hexadec-9-enoyl-sn-glycerol 3-phosphate	0	0	1000	b2835	[]
_2AGPA180tipp	2-Acyl-sn-glycero-3-phosphatidate (n-C18:0) transporter via facilitated diffusion (periplasm)	Transport, Inner Membrane	1 M_2odecg3p_p = 1 M_2odecg3p_c	1 2-octadecanoyl-sn-glycerol 3-phosphate = 1 2-octadecanoyl-sn-glycerol 3-phosphate	0	0	1000	b2835	[]
_2AGPA181tipp	2-Acyl-sn-glycero-3-phosphatidate (n-C18:1) transporter via facilitated diffusion (periplasm)	Transport, Inner Membrane	1 M_2odec11eg3p_p = 1 M_2odec11eg3p_c	1 2-octadec-11-enoyl-sn-glycerol 3-phosphate = 1 2-octadec-11-enoyl-sn-glycerol 3-phosphate	0	0	1000	b2835	[]
_2AGPE120tipp	2-Acyl-sn-glycero-3-phosphoethanolamine (n-C12:0) transporter via facilitated diffusion (periplasm)	Transport, Inner Membrane	1 M_2agpe120_p = 1 M_2agpe120_c	1 2-Acyl-sn-glycero-3-phosphoethanolamine (n-C12:0) = 1 2-Acyl-sn-glycero-3-phosphoethanolamine (n-C12:0)	0	0	1000	b2835	[]
_2AGPE140tipp	2-Acyl-sn-glycero-3-phosphoethanolamine (n-C14:0) transporter via facilitated diffusion (periplasm)	Transport, Inner Membrane	1 M_2agpe140_p = 1 M_2agpe140_c	1 2-Acyl-sn-glycero-3-phosphoethanolamine (n-C14:0) = 1 2-Acyl-sn-glycero-3-phosphoethanolamine (n-C14:0)	0	0	1000	b2835	[]
_2AGPE141tipp	2-Acyl-sn-glycero-3-phosphoethanolamine (n-C14:1) transporter via facilitated diffusion (periplasm)	Transport, Inner Membrane	1 M_2agpe141_p = 1 M_2agpe141_c	1 2-Acyl-sn-glycero-3-phosphoethanolamine (n-C14:1) = 1 2-Acyl-sn-glycero-3-phosphoethanolamine (n-C14:1)	0	0	1000	b2835	[]
_2AGPE160tipp	2-Acyl-sn-glycero-3-phosphoethanolamine (n-C16:0) transporter via facilitated diffusion (periplasm)	Transport, Inner Membrane	1 M_2agpe160_p = 1 M_2agpe160_c	1 2-Acyl-sn-glycero-3-phosphoethanolamine (n-C16:0) = 1 2-Acyl-sn-glycero-3-phosphoethanolamine (n-C16:0)	0	0	1000	b2835	[]
_2AGPE161tipp	2-Acyl-sn-glycero-3-phosphoethanolamine (n-C16:1) transporter via facilitated diffusion (periplasm)	Transport, Inner Membrane	1 M_2agpe161_p = 1 M_2agpe161_c	1 2-Acyl-sn-glycero-3-phosphoethanolamine (n-C16:1) = 1 2-Acyl-sn-glycero-3-phosphoethanolamine (n-C16:1)	0	0	1000	b2835	[]
_2AGPE180tipp	2-Acyl-sn-glycero-3-phosphoethanolamine (n-C18:0) transporter via facilitated diffusion (periplasm)	Transport, Inner Membrane	1 M_2agpe180_p = 1 M_2agpe180_c	1 2-Acyl-sn-glycero-3-phosphoethanolamine (n-C18:0) = 1 2-Acyl-sn-glycero-3-phosphoethanolamine (n-C18:0)	0	0	1000	b2835	[]
_2AGPE181tipp	2-Acyl-sn-glycero-3-phosphoethanolamine (n-C18:1) transporter via facilitated diffusion (periplasm)	Transport, Inner Membrane	1 M_2agpe181_p = 1 M_2agpe181_c	1 2-Acyl-sn-glycero-3-phosphoethanolamine (n-C18:1) = 1 2-Acyl-sn-glycero-3-phosphoethanolamine (n-C18:1)	0	0	1000	b2835	[]
_2AGPEAT120	2-acyl-glycerophospho-ethanolamine acyltransferase (n-C12:0)	Glycerophospholipid Metabolism	1 M_2agpe120_c + 1 M_atp_c + 1 M_ddca_c = 1 M_amp_c + 1 M_pe120_c + 1 M_ppi_c	1 2-Acyl-sn-glycero-3-phosphoethanolamine (n-C12:0) + 1 ATP + 1 Dodecanoate (n-C12:0) = 1 AMP + 1 phosphatidylethanolamine (dido... <Preview truncated at 128 characters>	0	0	1000	b2836	2.3.1.40
_2AGPEAT140	2-acyl-glycerophospho-ethanolamine acyltransferase (n-C14:0)	Glycerophospholipid Metabolism	1 M_2agpe140_c + 1 M_atp_c + 1 M_ttdca_c = 1 M_amp_c + 1 M_pe140_c + 1 M_ppi_c	1 2-Acyl-sn-glycero-3-phosphoethanolamine (n-C14:0) + 1 ATP + 1 tetradecanoate (n-C14:0) = 1 AMP + 1 phosphatidylethanolamine (d... <Preview truncated at 128 characters>	0	0	1000	b2836	2.3.1.40
_2AGPEAT141	2-acyl-glycerophospho-ethanolamine acyltransferase (n-C14:1)	Glycerophospholipid Metabolism	1 M_2agpe141_c + 1 M_atp_c + 1 M_ttdcea_c = 1 M_amp_c + 1 M_pe141_c + 1 M_ppi_c	1 2-Acyl-sn-glycero-3-phosphoethanolamine (n-C14:1) + 1 ATP + 1 tetradecenoate (n-C14:1) = 1 AMP + 1 phosphatidylethanolamine (d... <Preview truncated at 128 characters>	0	0	1000	b2836	2.3.1.40
_2AGPEAT160	2-acyl-glycerophospho-ethanolamine acyltransferase (n-C16:0)	Glycerophospholipid Metabolism	1 M_2agpe160_c + 1 M_atp_c + 1 M_hdca_c = 1 M_amp_c + 1 M_pe160_c + 1 M_ppi_c	1 2-Acyl-sn-glycero-3-phosphoethanolamine (n-C16:0) + 1 ATP + 1 Hexadecanoate (n-C16:0) = 1 AMP + 1 phosphatidylethanolamine (di... <Preview truncated at 128 characters>	0	0	1000	b2836	2.3.1.40
_2AGPEAT161	2-acyl-glycerophospho-ethanolamine acyltransferase (n-C16:1)	Glycerophospholipid Metabolism	1 M_2agpe161_c + 1 M_atp_c + 1 M_hdcea_c = 1 M_amp_c + 1 M_pe161_c + 1 M_ppi_c	1 2-Acyl-sn-glycero-3-phosphoethanolamine (n-C16:1) + 1 ATP + 1 Hexadecenoate (n-C16:1) = 1 AMP + 1 phosphatidylethanolamine (di... <Preview truncated at 128 characters>	0	0	1000	b2836	2.3.1.40
_2AGPEAT180	2-acyl-glycerophospho-ethanolamine acyltransferase (n-C18:0)	Glycerophospholipid Metabolism	1 M_2agpe180_c + 1 M_atp_c + 1 M_ocdca_c = 1 M_amp_c + 1 M_pe180_c + 1 M_ppi_c	1 2-Acyl-sn-glycero-3-phosphoethanolamine (n-C18:0) + 1 ATP + 1 octadecanoate (n-C18:0) = 1 AMP + 1 phosphatidylethanolamine (di... <Preview truncated at 128 characters>	0	0	1000	b2836	2.3.1.40
_2AGPEAT181	2-acyl-glycerophospho-ethanolamine acyltransferase (n-C18:1)	Glycerophospholipid Metabolism	1 M_2agpe181_c + 1 M_atp_c + 1 M_ocdcea_c = 1 M_amp_c + 1 M_pe181_c + 1 M_ppi_c	1 2-Acyl-sn-glycero-3-phosphoethanolamine (n-C18:1) + 1 ATP + 1 octadecenoate (n-C18:1) = 1 AMP + 1 phosphatidylethanolamine (di... <Preview truncated at 128 characters>	0	0	1000	b2836	2.3.1.40
_2AGPG120tipp	2-Acyl-sn-glycero-3-phosphoglycerol (n-C12:0) transporter via facilitated diffusion (periplasm)	Transport, Inner Membrane	1 M_2agpg120_p = 1 M_2agpg120_c	1 2-Acyl-sn-glycero-3-phosphoglycerol (n-C12:0) = 1 2-Acyl-sn-glycero-3-phosphoglycerol (n-C12:0)	0	0	1000	b2835	[]
_2AGPG140tipp	2-Acyl-sn-glycero-3-phosphoglycerol (n-C14:0) transporter via facilitated diffusion (periplasm)	Transport, Inner Membrane	1 M_2agpg140_p = 1 M_2agpg140_c	1 2-Acyl-sn-glycero-3-phosphoglycerol (n-C14:0) = 1 2-Acyl-sn-glycero-3-phosphoglycerol (n-C14:0)	0	0	1000	b2835	[]
_2AGPG141tipp	2-Acyl-sn-glycero-3-phosphoglycerol (n-C14:1) transporter via facilitated diffusion (periplasm)	Transport, Inner Membrane	1 M_2agpg141_p = 1 M_2agpg141_c	1 2-Acyl-sn-glycero-3-phosphoglycerol (n-C14:1) = 1 2-Acyl-sn-glycero-3-phosphoglycerol (n-C14:1)	0	0	1000	b2835	[]
_2AGPG160tipp	2-Acyl-sn-glycero-3-phosphoglycerol (n-C16:0) transporter via facilitated diffusion (periplasm)	Transport, Inner Membrane	1 M_2agpg160_p = 1 M_2agpg160_c	1 2-Acyl-sn-glycero-3-phosphoglycerol (n-C16:0) = 1 2-Acyl-sn-glycero-3-phosphoglycerol (n-C16:0)	0	0	1000	b2835	[]
_2AGPG161tipp	2-Acyl-sn-glycero-3-phosphoglycerol (n-C16:1) transporter via facilitated diffusion (periplasm)	Transport, Inner Membrane	1 M_2agpg161_p = 1 M_2agpg161_c	1 2-Acyl-sn-glycero-3-phosphoglycerol (n-C16:1) = 1 2-Acyl-sn-glycero-3-phosphoglycerol (n-C16:1)	0	0	1000	b2835	[]
_2AGPG180tipp	2-Acyl-sn-glycero-3-phosphoglycerol (n-C18:0) transporter via facilitated diffusion (periplasm)	Transport, Inner Membrane	1 M_2agpg180_p = 1 M_2agpg180_c	1 2-Acyl-sn-glycero-3-phosphoglycerol (n-C18:0) = 1 2-Acyl-sn-glycero-3-phosphoglycerol (n-C18:0)	0	0	1000	b2835	[]
_2AGPG181tipp	2-Acyl-sn-glycero-3-phosphoglycerol (n-C18:1) transporter via facilitated diffusion (periplasm)	Transport, Inner Membrane	1 M_2agpg181_p = 1 M_2agpg181_c	1 2-Acyl-sn-glycero-3-phosphoglycerol (n-C18:1) = 1 2-Acyl-sn-glycero-3-phosphoglycerol (n-C18:1)	0	0	1000	b2835	[]
_2AGPGAT120	2-acyl-glycerophospho-glycerol acyltransferase (n-C12:0)	Glycerophospholipid Metabolism	1 M_2agpg120_c + 1 M_atp_c + 1 M_ddca_c = 1 M_amp_c + 1 M_pg120_c + 1 M_ppi_c	1 2-Acyl-sn-glycero-3-phosphoglycerol (n-C12:0) + 1 ATP + 1 Dodecanoate (n-C12:0) = 1 AMP + 1 Phosphatidylglycerol (didodecanoyl... <Preview truncated at 128 characters>	0	0	1000	b2836	2.3.1.40
_2AGPGAT140	2-acyl-glycerophospho-glycerol acyltransferase (n-C14:0)	Glycerophospholipid Metabolism	1 M_2agpg140_c + 1 M_atp_c + 1 M_ttdca_c = 1 M_amp_c + 1 M_pg140_c + 1 M_ppi_c	1 2-Acyl-sn-glycero-3-phosphoglycerol (n-C14:0) + 1 ATP + 1 tetradecanoate (n-C14:0) = 1 AMP + 1 Phosphatidylglycerol (ditetrade... <Preview truncated at 128 characters>	0	0	1000	b2836	2.3.1.40
_2AGPGAT141	2-acyl-glycerophospho-glycerol acyltransferase (n-C14:1)	Glycerophospholipid Metabolism	1 M_2agpg141_c + 1 M_atp_c + 1 M_ttdcea_c = 1 M_amp_c + 1 M_pg141_c + 1 M_ppi_c	1 2-Acyl-sn-glycero-3-phosphoglycerol (n-C14:1) + 1 ATP + 1 tetradecenoate (n-C14:1) = 1 AMP + 1 Phosphatidylglycerol (ditetrade... <Preview truncated at 128 characters>	0	0	1000	b2836	2.3.1.40
_2AGPGAT160	2-acyl-glycerophospho-glycerol acyltransferase (n-C16:0)	Glycerophospholipid Metabolism	1 M_2agpg160_c + 1 M_atp_c + 1 M_hdca_c = 1 M_amp_c + 1 M_pg160_c + 1 M_ppi_c	1 2-Acyl-sn-glycero-3-phosphoglycerol (n-C16:0) + 1 ATP + 1 Hexadecanoate (n-C16:0) = 1 AMP + 1 Phosphatidylglycerol (dihexadeca... <Preview truncated at 128 characters>	0	0	1000	b2836	2.3.1.40
_2AGPGAT161	2-acyl-glycerophospho-glycerol acyltransferase (n-C16:1)	Glycerophospholipid Metabolism	1 M_2agpg161_c + 1 M_atp_c + 1 M_hdcea_c = 1 M_amp_c + 1 M_pg161_c + 1 M_ppi_c	1 2-Acyl-sn-glycero-3-phosphoglycerol (n-C16:1) + 1 ATP + 1 Hexadecenoate (n-C16:1) = 1 AMP + 1 Phosphatidylglycerol (dihexadec-... <Preview truncated at 128 characters>	0	0	1000	b2836	2.3.1.40
_2AGPGAT180	2-acyl-glycerophospho-glycerol acyltransferase (n-C18:0)	Glycerophospholipid Metabolism	1 M_2agpg180_c + 1 M_atp_c + 1 M_ocdca_c = 1 M_amp_c + 1 M_pg180_c + 1 M_ppi_c	1 2-Acyl-sn-glycero-3-phosphoglycerol (n-C18:0) + 1 ATP + 1 octadecanoate (n-C18:0) = 1 AMP + 1 Phosphatidylglycerol (dioctadeca... <Preview truncated at 128 characters>	0	0	1000	b2836	2.3.1.40
_2AGPGAT181	2-acyl-glycerophospho-glycerol acyltransferase (n-C18:1)	Glycerophospholipid Metabolism	1 M_2agpg181_c + 1 M_atp_c + 1 M_ocdcea_c = 1 M_amp_c + 1 M_pg181_c + 1 M_ppi_c	1 2-Acyl-sn-glycero-3-phosphoglycerol (n-C18:1) + 1 ATP + 1 octadecenoate (n-C18:1) = 1 AMP + 1 Phosphatidylglycerol (dioctadec-... <Preview truncated at 128 characters>	0	0	1000	b2836	2.3.1.40
_2DGULRGx	2-Dehydro-L-gulonate reductase to gluconate (NADH)	Alternate Carbon Metabolism	1 M_2dhguln_c + 1 M_h_c + 1 M_nadh_c = 1 M_glcn_c + 1 M_nad_c	1 2-Dehydro-L-gulonate + 1 H+ + 1 Nicotinamide adenine dinucleotide - reduced = 1 D-Gluconate + 1 Nicotinamide adenine dinucleot... <Preview truncated at 128 characters>	0	0	1000	b3553	[]
_2DGULRGy	2-Dehydro-L-gulonate reductase to gluconate (NADPH)	Alternate Carbon Metabolism	1 M_2dhguln_c + 1 M_h_c + 1 M_nadph_c = 1 M_glcn_c + 1 M_nadp_c	1 2-Dehydro-L-gulonate + 1 H+ + 1 Nicotinamide adenine dinucleotide phosphate - reduced = 1 D-Gluconate + 1 Nicotinamide adenine... <Preview truncated at 128 characters>	0	0	1000	b3553	1.1.1.215
_2DGULRx	2-dehydro-L-gulonate reductase (NADH)	Alternate Carbon Metabolism	1 M_2dhguln_c + 1 M_h_c + 1 M_nadh_c = 1 M_idon_DASH_L_c + 1 M_nad_c	1 2-Dehydro-L-gulonate + 1 H+ + 1 Nicotinamide adenine dinucleotide - reduced = 1 L-Idonate + 1 Nicotinamide adenine dinucleotid... <Preview truncated at 128 characters>	0	0	1000	b3553	[]
_2DGULRy	2-dehydro-L-gulonate reductase (NADPH)	Alternate Carbon Metabolism	1 M_2dhguln_c + 1 M_h_c + 1 M_nadph_c = 1 M_idon_DASH_L_c + 1 M_nadp_c	1 2-Dehydro-L-gulonate + 1 H+ + 1 Nicotinamide adenine dinucleotide phosphate - reduced = 1 L-Idonate + 1 Nicotinamide adenine d... <Preview truncated at 128 characters>	0	0	1000	b3553	[]
_2MAHMP	2-Methyl-4-amino-5-hydroxymethylpyrimidine diphosphatase	Cofactor and Prosthetic Group Biosynthesis	1 M_2mahmp_c + 1 M_h2o_c = 1 M_4ampm_c + 1 M_h_c + 1 M_pi_c	1 2-Methyl-4-amino-5-hydroxymethylpyrimidine diphosphate + 1 H2O = 1 4-Amino-2-methyl-5-phosphomethylpyrimidine + 1 H+ + 1 Phosp... <Preview truncated at 128 characters>	0	0	1000	(b0446 or b1134)	[]
_34dhpactex	dihydroxyphenylacetaldehyde transport via diffusion (extracellular to periplasm)	Transport, Outer Membrane Porin	1 M_34dhpac_e = 1 M_34dhpac_p	1 3,4-Dihydroxyphenylacetaldehyde = 1 3,4-Dihydroxyphenylacetaldehyde	1	-1000	1000	(b0241 or b0929 or b1377 or b2215)	[]
_3AMACHYD	3-aminoacrylate hydrolase	Nucleotide Salvage Pathway	1 M_3amac_c + 1 M_h_c + 1 M_h2o_c = 1 M_msa_c + 1 M_nh4_c	1 3-Aminoacrylate + 1 H+ + 1 H2O = 1 Malonate semialdehyde + 1 Ammonium	0	0	1000	b1009	[]
_3AMPtex	3AMP transport via diffusion (extracellular to periplasm)	Transport, Outer Membrane Porin	1 M_3amp_e = 1 M_3amp_p	1 3-AMP = 1 3-AMP	1	-1000	1000	(b0241 or b0929 or b1377 or b2215)	[]
_3CMPtex	3CMP transport via diffusion (extracellular to periplasm)	Transport, Outer Membrane Porin	1 M_3cmp_e = 1 M_3cmp_p	1 3-cmp = 1 3-cmp	1	-1000	1000	(b0241 or b0929 or b1377 or b2215)	[]
_3GMPtex	3GMP transport via diffusion (extracellular to periplasm)	Transport, Outer Membrane Porin	1 M_3gmp_e = 1 M_3gmp_p	1 3-GMP = 1 3-GMP	1	-1000	1000	(b0929 or b1377 or b2215 or b0241)	[]
_3HAD100	3-hydroxyacyl-[acyl-carrier-protein] dehydratase (n-C10:0)	Cell Envelope Biosynthesis	1 M_3hdecACP_c = 1 M_h2o_c + 1 M_tdec2eACP_c	1 (R)-3-Hydroxydecanoyl-[acyl-carrier protein] = 1 H2O + 1 trans-Dec-2-enoyl-[acyl-carrier protein]	0	0	1000	(b0954 or b0180)	4.2.1.60
_3HAD120	3-hydroxyacyl-[acyl-carrier-protein] dehydratase (n-C12:0)	Cell Envelope Biosynthesis	1 M_3hddecACP_c = 1 M_h2o_c + 1 M_tddec2eACP_c	1 (R)-3-Hydroxydodecanoyl-[acyl-carrier protein] = 1 H2O + 1 trans-Dodec-2-enoyl-[acyl-carrier protein]	0	0	1000	(b0180 or b0954)	4.2.1.61
_3HAD121	3-hydroxyacyl-[acyl-carrier-protein] dehydratase (n-C12:1)	Cell Envelope Biosynthesis	1 M_3hcddec5eACP_c = 1 M_h2o_c + 1 M_t3c5ddeceACP_c	1 (R)-3-hydroxy-cis-dodec-5-enoyl-[acyl-carrier protein] = 1 H2O + 1 trans-3-cis-5-dodecenoyl-[acyl-carrier protein]	0	0	1000	(b0180 or b0954)	4.2.1.61
_3HAD140	3-hydroxyacyl-[acyl-carrier-protein] dehydratase (n-C14:0)	Cell Envelope Biosynthesis	1 M_3hmrsACP_c = 1 M_h2o_c + 1 M_tmrs2eACP_c	1 (R)-3-Hydroxytetradecanoyl-[acyl-carrier protein] = 1 H2O + 1 trans-Tetradec-2-enoyl-[acyl-carrier protein]	0	0	1000	(b0954 or b0180)	4.2.1.61
_3HAD141	3-hydroxyacyl-[acyl-carrier-protein] dehydratase (n-C14:1)	Cell Envelope Biosynthesis	1 M_3hcmrs7eACP_c = 1 M_h2o_c + 1 M_t3c7mrseACP_c	1 (R)-3-hydroxy-cis-myristol-7-eoyl-[acyl-carrier protein] = 1 H2O + 1 trans-3-cis-7-myristoleoyl-[acyl-carrier protein]	0	0	1000	(b0954 or b0180)	4.2.1.61
_3HAD160	3-hydroxyacyl-[acyl-carrier-protein] dehydratase (n-C16:0)	Cell Envelope Biosynthesis	1 M_3hpalmACP_c = 1 M_h2o_c + 1 M_tpalm2eACP_c	1 R-3-hydroxypalmitoyl-[acyl-carrier protein] = 1 H2O + 1 trans-Hexadec-2-enoyl-[acyl-carrier protein]	0	0	1000	(b0954 or b0180)	4.2.1.61
_3HAD161	3-hydroxyacyl-[acyl-carrier-protein] dehydratase (n-C16:1)	Cell Envelope Biosynthesis	1 M_3hcpalm9eACP_c = 1 M_h2o_c + 1 M_t3c9palmeACP_c	1 (R)-3-hydroxy-cis-palm-9-eoyl-[acyl-carrier protein] = 1 H2O + 1 trans-3-cis-9-palmitoleoyl-[acyl-carrier protein]	0	0	1000	(b0180 or b0954)	4.2.1.61
_3HAD180	3-hydroxyacyl-[acyl-carrier-protein] dehydratase (n-C18:0)	Cell Envelope Biosynthesis	1 M_3hoctaACP_c = 1 M_h2o_c + 1 M_toctd2eACP_c	1 (R)-3-Hydroxyoctadecanoyl-[acyl-carrier protein] = 1 H2O + 1 trans-octadec-2-enoyl-[acyl-carrier protein]	0	0	1000	(b0954 or b0180)	4.2.1.61
_3HAD181	3-hydroxyacyl-[acyl-carrier-protein] dehydratase (n-C18:1)	Cell Envelope Biosynthesis	1 M_3hcvac11eACP_c = 1 M_h2o_c + 1 M_t3c11vaceACP_c	1 (R)-3-hydroxy-cis-vacc-11-enoyl-[acyl-carrier protein] = 1 H2O + 1 trans-3-cis-11-vacceoyl-[acyl-carrier protein]	0	0	1000	(b0954 or b0180)	4.2.1.61
_3HAD40	3-hydroxyacyl-[acyl-carrier-protein] dehydratase (n-C4:0)	Cell Envelope Biosynthesis	1 M_3haACP_c = 1 M_but2eACP_c + 1 M_h2o_c	1 (3R)-3-Hydroxyacyl-[acyl-carrier protein] = 1 But-2-enoyl-[acyl-carrier protein] + 1 H2O	0	0	1000	(b0954 or b0180)	4.2.1.58
_3HAD60	3-hydroxyacyl-[acyl-carrier-protein] dehydratase (n-C6:0)	Cell Envelope Biosynthesis	1 M_3hhexACP_c = 1 M_h2o_c + 1 M_thex2eACP_c	1 (R)-3-Hydroxyhexanoyl-[acyl-carrier protein] = 1 H2O + 1 trans-Hex-2-enoyl-[acyl-carrier protein]	0	0	1000	(b0954 or b0180)	4.2.1.58
_3HAD80	3-hydroxyacyl-[acyl-carrier-protein] dehydratase (n-C8:0)	Cell Envelope Biosynthesis	1 M_3hoctACP_c = 1 M_h2o_c + 1 M_toct2eACP_c	1 (R)-3-Hydroxyoctanoyl-[acyl-carrier protein] = 1 H2O + 1 trans-Oct-2-enoyl-[acyl-carrier protein]	0	0	1000	(b0954 or b0180)	4.2.1.58
_3HCINNMH	3-hydroxycinnamate hydroxylase	Alternate Carbon Metabolism	1 M_3hcinnm_c + 1 M_h_c + 1 M_nadh_c + 1 M_o2_c = 1 M_dhcinnm_c + 1 M_h2o_c + 1 M_nad_c	1 3-hydroxycinnamic acid + 1 H+ + 1 Nicotinamide adenine dinucleotide - reduced + 1 O2 = 1 2,3-dihydroxicinnamic acid + 1 H2O + ... <Preview truncated at 128 characters>	0	0	1000	b0347	[]
_3HPPPNH	3-(3-hydroxy-phenyl)propionate hydroxylase	Alternate Carbon Metabolism	1 M_3hpppn_c + 1 M_h_c + 1 M_nadh_c + 1 M_o2_c = 1 M_dhpppn_c + 1 M_h2o_c + 1 M_nad_c	1 3-(3-hydroxy-phenyl)propionate + 1 H+ + 1 Nicotinamide adenine dinucleotide - reduced + 1 O2 = 1 3-(2,3-Dihydroxyphenyl)propan... <Preview truncated at 128 characters>	0	0	1000	b0347	[]
_3HPPtex	3-hydroxypropionate transport via diffusion (extracellular to periplasm)	Transport, Outer Membrane Porin	1 M_3hpp_e = 1 M_3hpp_p	1 3-Hydroxypropanoate = 1 3-Hydroxypropanoate	1	-1000	1000	(b1377 or b0929 or b2215 or b0241)	[]
_3HPPtpp	3-hydroxypropionate transport via proton symport (periplasm)	Transport, Inner Membrane	1 M_3hpp_c + 1 M_h_c = 1 M_3hpp_p + 1 M_h_p	1 3-Hydroxypropanoate + 1 H+ = 1 3-Hydroxypropanoate + 1 H+	0	0	1000	[]	[]
_3KGK	3-keto-L-gulonate kinase	Alternate Carbon Metabolism	1 M_3dhguln_c + 1 M_atp_c = 1 M_3dhgulnp_c + 1 M_adp_c + 1 M_h_c	1 3-Dehydro-L-gulonate + 1 ATP = 1 3-keto-L-gulonate-6-phosphate + 1 ADP + 1 H+	0	0	1000	b3580	[]
_3NTD2pp	3-nucleotidase (UMP) (periplasm)	Nucleotide Salvage Pathway	1 M_3ump_p + 1 M_h2o_p = 1 M_pi_p + 1 M_uri_p	1 3-UMP + 1 H2O = 1 Phosphate + 1 Uridine	0	0	1000	b4213	[]
_3NTD4pp	3-nucleotidase (CMP) (periplasm)	Nucleotide Salvage Pathway	1 M_3cmp_p + 1 M_h2o_p = 1 M_cytd_p + 1 M_pi_p	1 3-cmp + 1 H2O = 1 Cytidine + 1 Phosphate	0	0	1000	b4213	[]
_3NTD7pp	3-nucleotidase (AMP) (periplasm)	Nucleotide Salvage Pathway	1 M_3amp_p + 1 M_h2o_p = 1 M_adn_p + 1 M_pi_p	1 3-AMP + 1 H2O = 1 Adenosine + 1 Phosphate	0	0	1000	b4213	[]
_3NTD9pp	3-nucleotidase (GMP) (periplasm)	Nucleotide Salvage Pathway	1 M_3gmp_p + 1 M_h2o_p = 1 M_gsn_p + 1 M_pi_p	1 3-GMP + 1 H2O = 1 Guanosine + 1 Phosphate	0	0	1000	b4213	[]
_3OAR100	3-oxoacyl-[acyl-carrier-protein] reductase (n-C10:0)	Cell Envelope Biosynthesis	1 M_3odecACP_c + 1 M_h_c + 1 M_nadph_c = 1 M_3hdecACP_c + 1 M_nadp_c	1 3-Oxodecanoyl-[acyl-carrier protein] + 1 H+ + 1 Nicotinamide adenine dinucleotide phosphate - reduced = 1 (R)-3-Hydroxydecanoy... <Preview truncated at 128 characters>	1	-1000	1000	b1093	1.1.1.100
_3OAR120	3-oxoacyl-[acyl-carrier-protein] reductase (n-C12:0)	Cell Envelope Biosynthesis	1 M_3oddecACP_c + 1 M_h_c + 1 M_nadph_c = 1 M_3hddecACP_c + 1 M_nadp_c	1 3-Oxododecanoyl-[acyl-carrier protein] + 1 H+ + 1 Nicotinamide adenine dinucleotide phosphate - reduced = 1 (R)-3-Hydroxydodec... <Preview truncated at 128 characters>	1	-1000	1000	b1093	1.1.1.100
_3OAR121	3-oxoacyl-[acyl-carrier-protein] reductase (n-C12:1)	Cell Envelope Biosynthesis	1 M_3ocddec5eACP_c + 1 M_h_c + 1 M_nadph_c = 1 M_3hcddec5eACP_c + 1 M_nadp_c	1 3-oxo-cis-dodec-5-enoyl-[acyl-carrier protein] + 1 H+ + 1 Nicotinamide adenine dinucleotide phosphate - reduced = 1 (R)-3-hydr... <Preview truncated at 128 characters>	0	0	1000	b1093	1.1.1.100
_3OAR140	3-oxoacyl-[acyl-carrier-protein] reductase (n-C14:0)	Cell Envelope Biosynthesis	1 M_3omrsACP_c + 1 M_h_c + 1 M_nadph_c = 1 M_3hmrsACP_c + 1 M_nadp_c	1 3-Oxotetradecanoyl-[acyl-carrier protein] + 1 H+ + 1 Nicotinamide adenine dinucleotide phosphate - reduced = 1 (R)-3-Hydroxyte... <Preview truncated at 128 characters>	1	-1000	1000	b1093	1.1.1.100
_3OAR141	3-oxoacyl-[acyl-carrier-protein] reductase (n-C14:1)	Cell Envelope Biosynthesis	1 M_3ocmrs7eACP_c + 1 M_h_c + 1 M_nadph_c = 1 M_3hcmrs7eACP_c + 1 M_nadp_c	1 3-oxo-cis-myristol-7-eoyl-[acyl-carrier protein] + 1 H+ + 1 Nicotinamide adenine dinucleotide phosphate - reduced = 1 (R)-3-hy... <Preview truncated at 128 characters>	0	0	1000	b1093	1.1.1.100
_3OAR160	3-oxoacyl-[acyl-carrier-protein] reductase (n-C16:0)	Cell Envelope Biosynthesis	1 M_3opalmACP_c + 1 M_h_c + 1 M_nadph_c = 1 M_3hpalmACP_c + 1 M_nadp_c	1 3-Oxohexadecanoyl-[acyl-carrier protein] + 1 H+ + 1 Nicotinamide adenine dinucleotide phosphate - reduced = 1 R-3-hydroxypalmi... <Preview truncated at 128 characters>	1	-1000	1000	b1093	1.1.1.100
_3OAR161	3-oxoacyl-[acyl-carrier-protein] reductase (n-C16:1)	Cell Envelope Biosynthesis	1 M_3ocpalm9eACP_c + 1 M_h_c + 1 M_nadph_c = 1 M_3hcpalm9eACP_c + 1 M_nadp_c	1 3-oxo-cis-palm-9-eoyl-[acyl-carrier protein] + 1 H+ + 1 Nicotinamide adenine dinucleotide phosphate - reduced = 1 (R)-3-hydrox... <Preview truncated at 128 characters>	0	0	1000	b1093	1.1.1.100
_3OAR180	3-oxoacyl-[acyl-carrier-protein] reductase (n-C18:0)	Cell Envelope Biosynthesis	1 M_3ooctdACP_c + 1 M_h_c + 1 M_nadph_c = 1 M_3hoctaACP_c + 1 M_nadp_c	1 3-Oxooctadecanoyl-[acyl-carrier protein] + 1 H+ + 1 Nicotinamide adenine dinucleotide phosphate - reduced = 1 (R)-3-Hydroxyoct... <Preview truncated at 128 characters>	1	-1000	1000	b1093	1.1.1.100
_3OAR181	3-oxoacyl-[acyl-carrier-protein] reductase (n-C18:1)	Cell Envelope Biosynthesis	1 M_3ocvac11eACP_c + 1 M_h_c + 1 M_nadph_c = 1 M_3hcvac11eACP_c + 1 M_nadp_c	1 3-oxo-cis-vacc-11-enoyl-[acyl-carrier protein] + 1 H+ + 1 Nicotinamide adenine dinucleotide phosphate - reduced = 1 (R)-3-hydr... <Preview truncated at 128 characters>	0	0	1000	b1093	1.1.1.100
_3OAR40	3-oxoacyl-[acyl-carrier-protein] reductase (n-C4:0)	Cell Envelope Biosynthesis	1 M_actACP_c + 1 M_h_c + 1 M_nadph_c = 1 M_3haACP_c + 1 M_nadp_c	1 Acetoacetyl-ACP + 1 H+ + 1 Nicotinamide adenine dinucleotide phosphate - reduced = 1 (3R)-3-Hydroxyacyl-[acyl-carrier protein]... <Preview truncated at 128 characters>	1	-1000	1000	b1093	1.1.1.100
_3OAR60	3-oxoacyl-[acyl-carrier-protein] reductase (n-C6:0)	Cell Envelope Biosynthesis	1 M_3ohexACP_c + 1 M_h_c + 1 M_nadph_c = 1 M_3hhexACP_c + 1 M_nadp_c	1 3-Oxohexanoyl-[acyl-carrier protein] + 1 H+ + 1 Nicotinamide adenine dinucleotide phosphate - reduced = 1 (R)-3-Hydroxyhexanoy... <Preview truncated at 128 characters>	1	-1000	1000	b1093	1.1.1.100
_3OAR80	3-oxoacyl-[acyl-carrier-protein] reductase (n-C8:0)	Cell Envelope Biosynthesis	1 M_3ooctACP_c + 1 M_h_c + 1 M_nadph_c = 1 M_3hoctACP_c + 1 M_nadp_c	1 3-Oxooctanoyl-[acyl-carrier protein] + 1 H+ + 1 Nicotinamide adenine dinucleotide phosphate - reduced = 1 (R)-3-Hydroxyoctanoy... <Preview truncated at 128 characters>	1	-1000	1000	b1093	1.1.1.100
_3OAS100	3-oxoacyl-[acyl-carrier-protein] synthase (n-C10:0)	Cell Envelope Biosynthesis	1 M_h_c + 1 M_malACP_c + 1 M_ocACP_c = 1 M_3odecACP_c + 1 M_ACP_c + 1 M_co2_c	1 H+ + 1 Malonyl-[acyl-carrier protein] + 1 Octanoyl-ACP (n-C8:0ACP) = 1 3-Oxodecanoyl-[acyl-carrier protein] + 1 acyl carrier p... <Preview truncated at 128 characters>	0	0	1000	(b2323 or b1095)	2.3.1.41
_3OAS120	3-oxoacyl-[acyl-carrier-protein] synthase (n-C12:0)	Cell Envelope Biosynthesis	1 M_dcaACP_c + 1 M_h_c + 1 M_malACP_c = 1 M_3oddecACP_c + 1 M_ACP_c + 1 M_co2_c	1 Decanoyl-ACP (n-C10:0ACP) + 1 H+ + 1 Malonyl-[acyl-carrier protein] = 1 3-Oxododecanoyl-[acyl-carrier protein] + 1 acyl carrie... <Preview truncated at 128 characters>	0	0	1000	(b1095 or b2323)	2.3.1.41
_3OAS121	3-oxoacyl-[acyl-carrier-protein] synthase (n-C12:1)	Cell Envelope Biosynthesis	1 M_cdec3eACP_c + 1 M_h_c + 1 M_malACP_c = 1 M_3ocddec5eACP_c + 1 M_ACP_c + 1 M_co2_c	1 cis-dec-3-enoyl-[acyl-carrier protein] (n-C10:1) + 1 H+ + 1 Malonyl-[acyl-carrier protein] = 1 3-oxo-cis-dodec-5-enoyl-[acyl-c... <Preview truncated at 128 characters>	0	0	1000	b2323	2.3.1.41
_3OAS140	3-oxoacyl-[acyl-carrier-protein] synthase (n-C14:0)	Cell Envelope Biosynthesis	1 M_ddcaACP_c + 1 M_h_c + 1 M_malACP_c = 1 M_3omrsACP_c + 1 M_ACP_c + 1 M_co2_c	1 Dodecanoyl-ACP (n-C12:0ACP) + 1 H+ + 1 Malonyl-[acyl-carrier protein] = 1 3-Oxotetradecanoyl-[acyl-carrier protein] + 1 acyl c... <Preview truncated at 128 characters>	0	0	1000	(b2323 or b1095)	2.3.1.41
_3OAS141	3-oxoacyl-[acyl-carrier-protein] synthase (n-C14:1)	Cell Envelope Biosynthesis	1 M_cddec5eACP_c + 1 M_h_c + 1 M_malACP_c = 1 M_3ocmrs7eACP_c + 1 M_ACP_c + 1 M_co2_c	1 cis-dodec-5-enoyl-[acyl-carrier protein] (n-C12:1) + 1 H+ + 1 Malonyl-[acyl-carrier protein] = 1 3-oxo-cis-myristol-7-eoyl-[ac... <Preview truncated at 128 characters>	0	0	1000	b2323	2.3.1.41
_3OAS160	3-oxoacyl-[acyl-carrier-protein] synthase (n-C16:0)	Cell Envelope Biosynthesis	1 M_h_c + 1 M_malACP_c + 1 M_myrsACP_c = 1 M_3opalmACP_c + 1 M_ACP_c + 1 M_co2_c	1 H+ + 1 Malonyl-[acyl-carrier protein] + 1 Myristoyl-ACP (n-C14:0ACP) = 1 3-Oxohexadecanoyl-[acyl-carrier protein] + 1 acyl car... <Preview truncated at 128 characters>	0	0	1000	(b2323 or b1095)	2.3.1.41
_3OAS161	3-oxoacyl-[acyl-carrier-protein] synthase (n-C16:1)	Cell Envelope Biosynthesis	1 M_h_c + 1 M_malACP_c + 1 M_tdeACP_c = 1 M_3ocpalm9eACP_c + 1 M_ACP_c + 1 M_co2_c	1 H+ + 1 Malonyl-[acyl-carrier protein] + 1 cis-tetradec-7-enoyl-[acyl-carrier protein] (n-C14:1) = 1 3-oxo-cis-palm-9-eoyl-[acy... <Preview truncated at 128 characters>	0	0	1000	b2323	2.3.1.41
_3OAS180	3-oxoacyl-[acyl-carrier-protein] synthase (n-C18:0)	Cell Envelope Biosynthesis	1 M_h_c + 1 M_malACP_c + 1 M_palmACP_c = 1 M_3ooctdACP_c + 1 M_ACP_c + 1 M_co2_c	1 H+ + 1 Malonyl-[acyl-carrier protein] + 1 Palmitoyl-ACP (n-C16:0ACP) = 1 3-Oxooctadecanoyl-[acyl-carrier protein] + 1 acyl car... <Preview truncated at 128 characters>	0	0	1000	(b1095 or b2323)	2.3.1.41
_3OAS181	3-oxoacyl-[acyl-carrier-protein] synthase (n-C18:1)	Cell Envelope Biosynthesis	1 M_h_c + 1 M_hdeACP_c + 1 M_malACP_c = 1 M_3ocvac11eACP_c + 1 M_ACP_c + 1 M_co2_c	1 H+ + 1 cis-hexadec-9-enoyl-[acyl-carrier protein] (n-C16:1) + 1 Malonyl-[acyl-carrier protein] = 1 3-oxo-cis-vacc-11-enoyl-[ac... <Preview truncated at 128 characters>	0	0	1000	b1095	2.3.1.41
_3OAS60	3-oxoacyl-[acyl-carrier-protein] synthase (n-C6:0)	Cell Envelope Biosynthesis	1 M_butACP_c + 1 M_h_c + 1 M_malACP_c = 1 M_3ohexACP_c + 1 M_ACP_c + 1 M_co2_c	1 Butyryl-ACP (n-C4:0ACP) + 1 H+ + 1 Malonyl-[acyl-carrier protein] = 1 3-Oxohexanoyl-[acyl-carrier protein] + 1 acyl carrier pr... <Preview truncated at 128 characters>	0	0	1000	(b1095 or b2323)	2.3.1.41
_3OAS80	3-oxoacyl-[acyl-carrier-protein] synthase (n-C8:0)	Cell Envelope Biosynthesis	1 M_h_c + 1 M_hexACP_c + 1 M_malACP_c = 1 M_3ooctACP_c + 1 M_ACP_c + 1 M_co2_c	1 H+ + 1 Hexanoyl-ACP (n-C6:0ACP) + 1 Malonyl-[acyl-carrier protein] = 1 3-Oxooctanoyl-[acyl-carrier protein] + 1 acyl carrier p... <Preview truncated at 128 characters>	0	0	1000	(b2323 or b1095)	2.3.1.41
_3OXCOAT	3-oxoadipyl-CoA thiolase	Alternate Carbon Metabolism	1 M_coa_c + 1 M_oxadpcoa_c = 1 M_accoa_c + 1 M_succoa_c	1 Coenzyme A + 1 3-Oxoadipyl-CoA = 1 Acetyl-CoA + 1 Succinyl-CoA	0	0	1000	b1397	[]
_3PEPTabcpp	tripeptide (LalaDgluMdap) transport via ABC system (periplasm)	Murein Recycling	1 M_atp_c + 1 M_h2o_c + 1 M_LalaDgluMdap_p = 1 M_LalaDgluMdap_c + 1 M_adp_c + 1 M_h_c + 1 M_pi_c	1 ATP + 1 H2O + 1 L-alanine-D-glutamate-meso-2,6-diaminoheptanedioate = 1 L-alanine-D-glutamate-meso-2,6-diaminoheptanedioate + ... <Preview truncated at 128 characters>	0	0	1000	(b1329 and b1244 and b1245 and b1246 and b1247)	[]
_3PEPTtex	LalaDgluMdap (tripeptide) transport via diffusion (extracellular to periplasm)	Transport, Outer Membrane Porin	1 M_LalaDgluMdap_e = 1 M_LalaDgluMdap_p	1 L-alanine-D-glutamate-meso-2,6-diaminoheptanedioate = 1 L-alanine-D-glutamate-meso-2,6-diaminoheptanedioate	1	-1000	1000	(b0241 or b0929 or b1377 or b2215)	[]
_3UMPtex	3UMP transport via diffusion (extracellular to periplasm)	Transport, Outer Membrane Porin	1 M_3ump_e = 1 M_3ump_p	1 3-UMP = 1 3-UMP	1	-1000	1000	(b0241 or b0929 or b1377 or b2215)	[]
_42A12BOOXpp	4-(2-Aminoethyl)-1,2-benzenediol:oxygen oxidoreductase(deaminating)(flavin-containing)	Nitrogen Metabolism	1 M_dopa_p + 1 M_h2o_p + 1 M_o2_p = 1 M_34dhpac_p + 1 M_h2o2_p + 1 M_nh4_p	1 Dopamine + 1 H2O + 1 O2 = 1 3,4-Dihydroxyphenylacetaldehyde + 1 Hydrogen peroxide + 1 Ammonium	0	0	1000	b1386	1.4.3.6
_4HOXPACDtex	4-hydroxyphenylacetaldehyde transport via diffusion (extracellular to periplasm)	Transport, Outer Membrane Porin	1 M_4hoxpacd_e = 1 M_4hoxpacd_p	1 4-Hydroxyphenylacetaldehyde = 1 4-Hydroxyphenylacetaldehyde	1	-1000	1000	(b0241 or b0929 or b1377 or b2215)	[]
_4HTHRS	4-Hydroxy-L-threonine synthase	Cofactor and Prosthetic Group Biosynthesis	1 M_h2o_c + 1 M_phthr_c = 1 M_4hthr_c + 1 M_pi_c	1 H2O + 1 O-Phospho-4-hydroxy-L-threonine = 1 4-Hydroxy-L-threonine + 1 Phosphate	0	0	1000	b0004	[]
_4PCP	tetrapeptide L,D-carboxypeptidase	Murein Recycling	1 M_LalaDgluMdapDala_c + 1 M_h2o_c = 1 M_LalaDgluMdap_c + 1 M_ala_DASH_D_c	1 L-alanine-D-glutamate-meso-2,6-diaminoheptanedioate-D-alanine + 1 H2O = 1 L-alanine-D-glutamate-meso-2,6-diaminoheptanedioate ... <Preview truncated at 128 characters>	0	0	1000	b1192	[]
_4PCPpp	tetrapeptide L,D-carboxypeptidase (periplasm)	Murein Recycling	1 M_LalaDgluMdapDala_p + 1 M_h2o_p = 1 M_LalaDgluMdap_p + 1 M_ala_DASH_D_p	1 L-alanine-D-glutamate-meso-2,6-diaminoheptanedioate-D-alanine + 1 H2O = 1 L-alanine-D-glutamate-meso-2,6-diaminoheptanedioate ... <Preview truncated at 128 characters>	0	0	1000	[]	[]
_4PEPTabcpp	tetrapeptide (LalaDgluMdapDala) transport via ABC system (periplasm)	Murein Recycling	1 M_atp_c + 1 M_h2o_c + 1 M_LalaDgluMdapDala_p = 1 M_LalaDgluMdapDala_c + 1 M_adp_c + 1 M_h_c + 1 M_pi_c	1 ATP + 1 H2O + 1 L-alanine-D-glutamate-meso-2,6-diaminoheptanedioate-D-alanine = 1 L-alanine-D-glutamate-meso-2,6-diaminoheptan... <Preview truncated at 128 characters>	0	0	1000	(b1243 and b1244 and b1245 and b1246 and b1247)	[]
_4PEPTtex	LalaDgluMdapDala (pentapeptide) transport via diffusion (extracellular to periplasm)	Transport, Outer Membrane Porin	1 M_LalaDgluMdapDala_e = 1 M_LalaDgluMdapDala_p	1 L-alanine-D-glutamate-meso-2,6-diaminoheptanedioate-D-alanine = 1 L-alanine-D-glutamate-meso-2,6-diaminoheptanedioate-D-alanin... <Preview truncated at 128 characters>	1	-1000	1000	(b0241 or b0929 or b1377 or b2215)	[]
_5DGLCNR	5-dehydro-D-gluconate reductase	Alternate Carbon Metabolism	1 M_5dglcn_c + 1 M_h_c + 1 M_nadph_c = 1 M_glcn_c + 1 M_nadp_c	1 5-Dehydro-D-gluconate + 1 H+ + 1 Nicotinamide adenine dinucleotide phosphate - reduced = 1 D-Gluconate + 1 Nicotinamide adenin... <Preview truncated at 128 characters>	1	-1000	1000	b4266	1.1.1.69
_5DGLCNt2rpp	5-Dehydro-D-gluconate transport via proton symport, reversible (periplasm)	Transport, Inner Membrane	1 M_5dglcn_p + 1 M_h_p = 1 M_5dglcn_c + 1 M_h_c	1 5-Dehydro-D-gluconate + 1 H+ = 1 5-Dehydro-D-gluconate + 1 H+	1	-1000	1000	b4265	[]
_5DGLCNtex	5-Dehydro-D-gluconate transport via diffusion (extracellular to periplasm)	Transport, Outer Membrane Porin	1 M_5dglcn_e = 1 M_5dglcn_p	1 5-Dehydro-D-gluconate = 1 5-Dehydro-D-gluconate	1	-1000	1000	(b0241 or b0929 or b2215 or b1377)	[]
_5DOAN	5-deoxyadenosine nuclosidase	Cofactor and Prosthetic Group Biosynthesis	1 M_dad_DASH_5_c + 1 M_h2o_c = 1 M_5drib_c + 1 M_ade_c	1 5-Deoxyadenosine + 1 H2O = 1 5-deoxyribose + 1 Adenine	0	0	1000	b0159	[]
_5MTRtex	5-Methylthio-D-ribose transport via proton diffusion (extracellular to periplasm)	Transport, Outer Membrane Porin	1 M_5mtr_e = 1 M_5mtr_p	1 5-Methylthio-D-ribose = 1 5-Methylthio-D-ribose	1	-1000	1000	(b1377 or b0929 or b2215 or b0241)	[]
_5MTRtpp	5-Methylthio-D-ribose transport via proton symport (periplasm)	Transport, Inner Membrane	1 M_5mtr_c + 1 M_h_c = 1 M_5mtr_p + 1 M_h_p	1 5-Methylthio-D-ribose + 1 H+ = 1 5-Methylthio-D-ribose + 1 H+	0	0	1000	[]	[]
A5PISO	arabinose-5-phosphate isomerase	Alternate Carbon Metabolism	1 M_ru5p_DASH_D_c = 1 M_ara5p_c	1 D-Ribulose 5-phosphate = 1 D-Arabinose 5-phosphate	1	-1000	1000	(b3197 or b2708)	5.3.1.13
AACPS1	acyl-[acyl-carrier-protein] synthetase (n-C14:0)	Cell Envelope Biosynthesis	1 M_ACP_c + 1 M_atp_c + 1 M_ttdca_c = 1 M_amp_c + 1 M_myrsACP_c + 1 M_ppi_c	1 acyl carrier protein + 1 ATP + 1 tetradecanoate (n-C14:0) = 1 AMP + 1 Myristoyl-ACP (n-C14:0ACP) + 1 Diphosphate	0	0	1000	(b2836 and b1094)	6.2.1.20
AACPS2	acyl-[acyl-carrier-protein] synthetase (n-C14:1)	Cell Envelope Biosynthesis	1 M_ACP_c + 1 M_atp_c + 1 M_ttdcea_c = 1 M_amp_c + 1 M_ppi_c + 1 M_tdeACP_c	1 acyl carrier protein + 1 ATP + 1 tetradecenoate (n-C14:1) = 1 AMP + 1 Diphosphate + 1 cis-tetradec-7-enoyl-[acyl-carrier prote... <Preview truncated at 128 characters>	0	0	1000	(b2836 and b1094)	6.2.1.20
AACPS3	acyl-[acyl-carrier-protein] synthetase (n-C16:0)	Cell Envelope Biosynthesis	1 M_ACP_c + 1 M_atp_c + 1 M_hdca_c = 1 M_amp_c + 1 M_palmACP_c + 1 M_ppi_c	1 acyl carrier protein + 1 ATP + 1 Hexadecanoate (n-C16:0) = 1 AMP + 1 Palmitoyl-ACP (n-C16:0ACP) + 1 Diphosphate	0	0	1000	(b2836 and b1094)	6.2.1.20
AACPS4	acyl-[acyl-carrier-protein] synthetase (n-C16:1)	Cell Envelope Biosynthesis	1 M_ACP_c + 1 M_atp_c + 1 M_hdcea_c = 1 M_amp_c + 1 M_hdeACP_c + 1 M_ppi_c	1 acyl carrier protein + 1 ATP + 1 Hexadecenoate (n-C16:1) = 1 AMP + 1 cis-hexadec-9-enoyl-[acyl-carrier protein] (n-C16:1) + 1 ... <Preview truncated at 128 characters>	0	0	1000	(b2836 and b1094)	6.2.1.20
AACPS5	acyl-[acyl-carrier-protein] synthetase (n-C18:1)	Cell Envelope Biosynthesis	1 M_ACP_c + 1 M_atp_c + 1 M_ocdcea_c = 1 M_amp_c + 1 M_octeACP_c + 1 M_ppi_c	1 acyl carrier protein + 1 ATP + 1 octadecenoate (n-C18:1) = 1 AMP + 1 cis-octadec-11-enoyl-[acyl-carrier protein] (n-C18:1) + 1... <Preview truncated at 128 characters>	0	0	1000	(b2836 and b1094)	6.2.1.20
AACPS6	acyl-[acyl-carrier-protein] synthetase (n-C18:0)	Cell Envelope Biosynthesis	1 M_ACP_c + 1 M_atp_c + 1 M_ocdca_c = 1 M_amp_c + 1 M_ocdcaACP_c + 1 M_ppi_c	1 acyl carrier protein + 1 ATP + 1 octadecanoate (n-C18:0) = 1 AMP + 1 Octadecanoyl-ACP (n-C18:0ACP) + 1 Diphosphate	0	0	1000	(b2836 and b1094)	6.2.1.20
AACPS7	acyl-[acyl-carrier-protein] synthetase (n-C12:0)	Cell Envelope Biosynthesis	1 M_ACP_c + 1 M_atp_c + 1 M_ddca_c = 1 M_amp_c + 1 M_ddcaACP_c + 1 M_ppi_c	1 acyl carrier protein + 1 ATP + 1 Dodecanoate (n-C12:0) = 1 AMP + 1 Dodecanoyl-ACP (n-C12:0ACP) + 1 Diphosphate	0	0	1000	(b2836 and b1094)	6.2.1.20
AACPS8	acyl-[acyl-carrier-protein] synthetase (n-C10:0)	Cell Envelope Biosynthesis	1 M_ACP_c + 1 M_atp_c + 1 M_dca_c = 1 M_amp_c + 1 M_dcaACP_c + 1 M_ppi_c	1 acyl carrier protein + 1 ATP + 1 Decanoate (n-C10:0) = 1 AMP + 1 Decanoyl-ACP (n-C10:0ACP) + 1 Diphosphate	0	0	1000	(b2836 and b1094)	6.2.1.20
AACPS9	acyl-[acyl-carrier-protein] synthetase (n-C8:0)	Cell Envelope Biosynthesis	1 M_ACP_c + 1 M_atp_c + 1 M_octa_c = 1 M_amp_c + 1 M_ocACP_c + 1 M_ppi_c	1 acyl carrier protein + 1 ATP + 1 octanoate (n-C8:0) = 1 AMP + 1 Octanoyl-ACP (n-C8:0ACP) + 1 Diphosphate	0	0	1000	(b2836 and b1094)	6.2.1.20
AACTOOR	Aminoacetone:oxygen oxidoreductase(deaminating)(flavin-containing)	Methylglyoxal Metabolism	1 M_aact_c + 1 M_h2o_c + 1 M_o2_c = 1 M_h2o2_c + 1 M_mthgxl_c + 1 M_nh4_c	1 Aminoacetone + 1 H2O + 1 O2 = 1 Hydrogen peroxide + 1 Methylglyoxal + 1 Ammonium	0	0	1000	[]	[]
AADDGT	dTDP-N-4-acetamido-4,6-dideoxy-D-galactose transferase	Cell Envelope Biosynthesis	1 M_dtdp4aaddg_c + 1 M_unagamu_c = 1 M_dtdp_c + 1 M_h_c + 1 M_unagamuf_c	1 dTDP-4-acetamido-4,6-dideoxy-D-galactose + 1 Undecaprenyl-diphospho-N-acetylglucosamine-N-acetylmannosaminuronate = 1 dTDP + 1... <Preview truncated at 128 characters>	0	0	1000	b4481	[]
AAMYL	alpha-amylase	Alternate Carbon Metabolism	1 M_14glucan_c = 1 M_malthx_c	1 1,4-alpha-D-glucan = 1 Maltohexaose	0	0	1000	b1927	[]
AAMYLpp	alpha-amylase (periplasm)	Alternate Carbon Metabolism	1 M_14glucan_p = 1 M_malthx_p	1 1,4-alpha-D-glucan = 1 Maltohexaose	0	0	1000	b3571	[]
AB6PGH	Arbutin 6-phosphate glucohydrolase	Alternate Carbon Metabolism	1 M_arbt6p_c + 1 M_h2o_c = 1 M_g6p_c + 1 M_hqn_c	1 Arbutin 6-phosphate + 1 H2O = 1 D-Glucose 6-phosphate + 1 Hydroquinone	0	0	1000	b2901	3.2.1.86
ABTA	4-aminobutyrate transaminase	Arginine and Proline Metabolism	1 M_4abut_c + 1 M_akg_c = 1 M_glu_DASH_L_c + 1 M_sucsal_c	1 4-Aminobutanoate + 1 2-Oxoglutarate = 1 L-Glutamate + 1 Succinic semialdehyde	0	0	1000	(b2662 or b1302)	2.6.1.19
ABUTD	Aminobutyraldehyde dehydrogenase	Arginine and Proline Metabolism	1 M_4abutn_c + 1 M_h2o_c + 1 M_nad_c = 1 M_4abut_c + 2 M_h_c + 1 M_nadh_c	1 4-Aminobutanal + 1 H2O + 1 Nicotinamide adenine dinucleotide = 1 4-Aminobutanoate + 2 H+ + 1 Nicotinamide adenine dinucleotide... <Preview truncated at 128 characters>	0	0	1000	b1444	1.2.1.19
ABUTt2pp	4-aminobutyrate transport in via proton symport (periplasm)	Transport, Inner Membrane	1 M_4abut_p + 1 M_h_p = 1 M_4abut_c + 1 M_h_c	1 4-Aminobutanoate + 1 H+ = 1 4-Aminobutanoate + 1 H+	0	0	1000	b2663	[]
ABUTtex	4-aminobutyrate transport via diffusion (extracellular to periplasm)	Transport, Outer Membrane Porin	1 M_4abut_e = 1 M_4abut_p	1 4-Aminobutanoate = 1 4-Aminobutanoate	1	-1000	1000	(b0241 or b0929 or b1377 or b2215)	[]
ACACCT	acetyl-CoA:acetoacetyl-CoA transferase	Alternate Carbon Metabolism	1 M_acac_c + 1 M_accoa_c = 1 M_aacoa_c + 1 M_ac_c	1 Acetoacetate + 1 Acetyl-CoA = 1 Acetoacetyl-CoA + 1 Acetate	0	0	1000	(b2221 and b2222)	[]
ACACT1r	acetyl-CoA C-acetyltransferase	Membrane Lipid Metabolism	2 M_accoa_c = 1 M_aacoa_c + 1 M_coa_c	2 Acetyl-CoA = 1 Acetoacetyl-CoA + 1 Coenzyme A	1	-1000	1000	(b2224 or b2342 or b3845)	2.3.1.9
ACACT2r	acetyl-CoA C-acyltransferase (butanoyl-CoA) (r)	Membrane Lipid Metabolism	1 M_accoa_c + 1 M_btcoa_c = 1 M_3ohcoa_c + 1 M_coa_c	1 Acetyl-CoA + 1 Butanoyl-CoA = 1 3-Oxohexanoyl-CoA + 1 Coenzyme A	1	-1000	1000	(b2342 or b3845)	2.3.1.16
ACACT3r	acetyl-CoA C-acyltransferase (hexanoyl-CoA) (r)	Membrane Lipid Metabolism	1 M_accoa_c + 1 M_hxcoa_c = 1 M_3oocoa_c + 1 M_coa_c	1 Acetyl-CoA + 1 Hexanoyl-CoA (n-C6:0CoA) = 1 3-Oxooctanoyl-CoA + 1 Coenzyme A	1	-1000	1000	(b2342 or b3845)	2.3.1.16
ACACT4r	acetyl-CoA C-acyltransferase (octanoyl-CoA) (r)	Membrane Lipid Metabolism	1 M_accoa_c + 1 M_occoa_c = 1 M_3odcoa_c + 1 M_coa_c	1 Acetyl-CoA + 1 Octanoyl-CoA (n-C8:0CoA) = 1 3-Oxodecanoyl-CoA + 1 Coenzyme A	1	-1000	1000	(b2342 or b3845)	2.3.1.16
ACACT5r	acetyl-CoA C-acyltransferase (decanoyl-CoA) (r)	Membrane Lipid Metabolism	1 M_accoa_c + 1 M_dcacoa_c = 1 M_3oddcoa_c + 1 M_coa_c	1 Acetyl-CoA + 1 Decanoyl-CoA (n-C10:0CoA) = 1 3-Oxododecanoyl-CoA + 1 Coenzyme A	1	-1000	1000	(b2342 or b3845)	2.3.1.16
ACACT6r	acetyl-CoA C-acyltransferase (dodecanoyl-CoA) (r)	Membrane Lipid Metabolism	1 M_accoa_c + 1 M_ddcacoa_c = 1 M_3otdcoa_c + 1 M_coa_c	1 Acetyl-CoA + 1 Dodecanoyl-CoA (n-C12:0CoA) = 1 3-Oxotetradecanoyl-CoA + 1 Coenzyme A	1	-1000	1000	(b2342 or b3845)	2.3.1.16
ACACT7r	acetyl-CoA C-acyltransferase (tetradecanoyl-CoA) (r)	Membrane Lipid Metabolism	1 M_accoa_c + 1 M_tdcoa_c = 1 M_3ohdcoa_c + 1 M_coa_c	1 Acetyl-CoA + 1 Tetradecanoyl-CoA (n-C14:0CoA) = 1 3-Oxohexadecanoyl-CoA + 1 Coenzyme A	1	-1000	1000	(b2342 or b3845)	2.3.1.16
ACACT8r	acetyl-CoA acyltransferase (hexadecanoyl-CoA), (r)	Membrane Lipid Metabolism	1 M_3oodcoa_c + 1 M_coa_c = 1 M_accoa_c + 1 M_pmtcoa_c	1 3-Oxooctadecanoyl-CoA + 1 Coenzyme A = 1 Acetyl-CoA + 1 Palmitoyl-CoA (n-C16:0CoA)	1	-1000	1000	(b2342 or b3845)	2.3.1.16
ACACt2pp	acetoacetate transport via proton symport (periplasm)	Transport, Inner Membrane	1 M_acac_p + 1 M_h_p = 1 M_acac_c + 1 M_h_c	1 Acetoacetate + 1 H+ = 1 Acetoacetate + 1 H+	1	-1000	1000	b2223	[]
ACACtex	acetoacetate transport via diffusion (extracellular to periplasm)	Transport, Outer Membrane Porin	1 M_acac_e = 1 M_acac_p	1 Acetoacetate = 1 Acetoacetate	1	-1000	1000	(b0241 or b0929 or b1377 or b2215)	[]
ACALD	acetaldehyde dehydrogenase (acetylating)	Pyruvate Metabolism	1 M_acald_c + 1 M_coa_c + 1 M_nad_c = 1 M_accoa_c + 1 M_h_c + 1 M_nadh_c	1 Acetaldehyde + 1 Coenzyme A + 1 Nicotinamide adenine dinucleotide = 1 Acetyl-CoA + 1 H+ + 1 Nicotinamide adenine dinucleotide ... <Preview truncated at 128 characters>	1	-1000	1000	(b0351 or b1241)	1.2.1.10
ACALDtex	acetaldehyde transport via diffusion (extracellular to periplasm)	Transport, Outer Membrane Porin	1 M_acald_e = 1 M_acald_p	1 Acetaldehyde = 1 Acetaldehyde	1	-1000	1000	(b0241 or b0929 or b1377 or b2215)	[]
ACALDtpp	acetaldehyde reversible transport (periplasm)	Transport, Inner Membrane	1 M_acald_p = 1 M_acald_c	1 Acetaldehyde = 1 Acetaldehyde	1	-1000	1000	s0001	[]
ACANTHAT	acetyl-CoA:anthranilate acetyltransferase	Tyrosine, Tryptophan, and Phenylalanine Metabolism	1 M_accoa_c + 1 M_anth_c = 1 M_acanth_c + 1 M_coa_c	1 Acetyl-CoA + 1 Anthranilate = 1 N-Acetylanthranilate + 1 Coenzyme A	0	0	1000	b1463	2.3.1.118
ACBIPGT	Adenosyl cobinamide phosphate guanyltransferase	Cofactor and Prosthetic Group Biosynthesis	1 M_adocbip_c + 1 M_gtp_c + 1 M_h_c = 1 M_agdpcbi_c + 1 M_ppi_c	1 Adenosyl cobinamide phosphate + 1 GTP + 1 H+ = 1 Adenosine-GDP-cobinamide + 1 Diphosphate	0	0	1000	b1993	[]
ACCOAC	acetyl-CoA carboxylase	Membrane Lipid Metabolism	1 M_accoa_c + 1 M_atp_c + 1 M_hco3_c = 1 M_adp_c + 1 M_h_c + 1 M_malcoa_c + 1 M_pi_c	1 Acetyl-CoA + 1 ATP + 1 Bicarbonate = 1 ADP + 1 H+ + 1 Malonyl-CoA + 1 Phosphate	0	0	1000	(b0185 and b2316 and b3255 and b3256)	6.4.1.2
ACCOAL	acetate-CoA ligase (ADP-forming)	Alternate Carbon Metabolism	1 M_atp_c + 1 M_coa_c + 1 M_ppa_c = 1 M_adp_c + 1 M_pi_c + 1 M_ppcoa_c	1 ATP + 1 Coenzyme A + 1 Propionate (n-C3:0) = 1 ADP + 1 Phosphate + 1 Propanoyl-CoA	0	0	1000	b4069	6.2.1.13
ACGAL1PPpp	N-acetyl-D-galactosamine 1-phosphatase (periplasm)	Alternate Carbon Metabolism	1 M_acgal1p_p + 1 M_h2o_p = 1 M_acgal_p + 1 M_pi_p	1 N-Acetyl-D-galactosamine 1-phosphate + 1 H2O = 1 N-Acetyl-D-galactosamine + 1 Phosphate	0	0	1000	[]	3.1.3.10
ACGAL1Ptex	N-acetyl-D-galactosamine 1-phosphate transport via diffusion (extracellular to periplasm)	Transport, Outer Membrane Porin	1 M_acgal1p_e = 1 M_acgal1p_p	1 N-Acetyl-D-galactosamine 1-phosphate = 1 N-Acetyl-D-galactosamine 1-phosphate	1	-1000	1000	(b0241 or b0929 or b1377 or b2215)	[]
ACGALtex	N-acetyl-D-galactosamine transport via diffusion (extracellular to periplasm)	Transport, Outer Membrane Porin	1 M_acgal_e = 1 M_acgal_p	1 N-Acetyl-D-galactosamine = 1 N-Acetyl-D-galactosamine	1	-1000	1000	(b0241 or b0929 or b1377 or b2215)	[]
ACGAM1PPpp	N-acetyl-D-glucosamine 1-phosphatase (periplasm)	Alternate Carbon Metabolism	1 M_acgam1p_p + 1 M_h2o_p = 1 M_acgam_p + 1 M_pi_p	1 N-Acetyl-D-glucosamine 1-phosphate + 1 H2O = 1 N-Acetyl-D-glucosamine + 1 Phosphate	0	0	1000	[]	3.1.3.10
ACGAM1Ptex	N-acetyl-D-glucosamine 1-phosphate transport via diffusion (extracellular to periplasm)	Transport, Outer Membrane Porin	1 M_acgam1p_e = 1 M_acgam1p_p	1 N-Acetyl-D-glucosamine 1-phosphate = 1 N-Acetyl-D-glucosamine 1-phosphate	1	-1000	1000	(b0241 or b0929 or b1377 or b2215)	[]
ACGAMK	N-acetylglucosamine kinase	Murein Recycling	1 M_acgam_c + 1 M_atp_c = 1 M_acgam6p_c + 1 M_adp_c + 1 M_h_c	1 N-Acetyl-D-glucosamine + 1 ATP = 1 N-Acetyl-D-glucosamine 6-phosphate + 1 ADP + 1 H+	0	0	1000	b1119	2.7.1.59
ACGAMT	UDP-N-acetylglucosamine:undecaprenylphosphate N-acetylglucosamine -1-phosphate transferase	Cell Envelope Biosynthesis	1 M_uacgam_c + 1 M_udcpp_c = 1 M_ump_c + 1 M_unaga_c	1 UDP-N-acetyl-D-glucosamine + 1 Undecaprenyl phosphate = 1 UMP + 1 Undecaprenyl diphospho N-acetyl-glucosamine	0	0	1000	b3784	[]
ACGAptspp	N-Acetyl-D-glucosamine transport via PEP:Pyr PTS (periplasm)	Transport, Inner Membrane	1 M_pep_c + 1 M_acgam_p = 1 M_acgam6p_c + 1 M_pyr_c	1 Phosphoenolpyruvate + 1 N-Acetyl-D-glucosamine = 1 N-Acetyl-D-glucosamine 6-phosphate + 1 Pyruvate	0	0	1000	((b2417 and b1101 and b2415 and b2416) or (b0679 and b2415 and b2416))	[]
ACGAtex	N-Acetyl-D-glucosamine transport via diffusion (extracellular to periplasm)	Transport, Outer Membrane Porin	1 M_acgam_e = 1 M_acgam_p	1 N-Acetyl-D-glucosamine = 1 N-Acetyl-D-glucosamine	1	-1000	1000	(b0241 or b0929 or b1377 or b2215)	[]
ACGK	acetylglutamate kinase	Arginine and Proline Metabolism	1 M_acglu_c + 1 M_atp_c = 1 M_acg5p_c + 1 M_adp_c	1 N-Acetyl-L-glutamate + 1 ATP = 1 N-Acetyl-L-glutamyl 5-phosphate + 1 ADP	0	0	1000	b3959	2.7.2.8
ACGS	N-acetylglutamate synthase	Arginine and Proline Metabolism	1 M_accoa_c + 1 M_glu_DASH_L_c = 1 M_acglu_c + 1 M_coa_c + 1 M_h_c	1 Acetyl-CoA + 1 L-Glutamate = 1 N-Acetyl-L-glutamate + 1 Coenzyme A + 1 H+	0	0	1000	b2818	2.3.1.1
ACHBS	2-aceto-2-hydroxybutanoate synthase	Valine, Leucine, and Isoleucine Metabolism	1 M_2obut_c + 1 M_h_c + 1 M_pyr_c = 1 M_2ahbut_c + 1 M_co2_c	1 2-Oxobutanoate + 1 H+ + 1 Pyruvate = 1 (S)-2-Aceto-2-hydroxybutanoate + 1 CO2	0	0	1000	((b3670 and b3671) or (b0077 and b0078))	[]
ACKr	acetate kinase	Pyruvate Metabolism	1 M_ac_c + 1 M_atp_c = 1 M_actp_c + 1 M_adp_c	1 Acetate + 1 ATP = 1 Acetyl phosphate + 1 ADP	1	-1000	1000	(b3115 or b2296 or b1849)	2.7.2.1
ACLS	acetolactate synthase	Valine, Leucine, and Isoleucine Metabolism	1 M_h_c + 2 M_pyr_c = 1 M_alac_DASH_S_c + 1 M_co2_c	1 H+ + 2 Pyruvate = 1 (S)-2-Acetolactate + 1 CO2	0	0	1000	((b3670 and b3671) or (b0077 and b0078))	4.1.3.18
ACM6PH	N-acetylmuramate 6-phosphate hydrolase	Alternate Carbon Metabolism	1 M_acmum6p_c + 1 M_h2o_c = 1 M_acgam6p_c + 1 M_lac_DASH_D_c	1 N-acetylmuramate 6-phosphate + 1 H2O = 1 N-Acetyl-D-glucosamine 6-phosphate + 1 D-Lactate	0	0	1000	b2428	[]
ACMAMUT	UDP-N-acetyl-D-mannosaminuronic acid transferase	Cell Envelope Biosynthesis	1 M_uacmamu_c + 1 M_unaga_c = 1 M_h_c + 1 M_udp_c + 1 M_unagamu_c	1 UDP-N-acetyl-D-mannosaminouronate + 1 Undecaprenyl diphospho N-acetyl-glucosamine = 1 H+ + 1 UDP + 1 Undecaprenyl-diphospho-N-... <Preview truncated at 128 characters>	0	0	1000	b3794	[]
ACMANAptspp	N-acetyl-D-mannosamine transport via PTS (periplasm)	Transport, Inner Membrane	1 M_pep_c + 1 M_acmana_p = 1 M_acmanap_c + 1 M_pyr_c	1 Phosphoenolpyruvate + 1 N-Acetyl-D-mannosamine = 1 N-Acetyl-D-mannosamine 6-phosphate + 1 Pyruvate	0	0	1000	(b1817 and b1818 and b1819 and b2415 and b2416)	[]
ACMANAtex	N-acetyl-D-mannosamine transport via diffusion (extracellular to periplasm)	Transport, Outer Membrane Porin	1 M_acmana_e = 1 M_acmana_p	1 N-Acetyl-D-mannosamine = 1 N-Acetyl-D-mannosamine	1	-1000	1000	(b0241 or b0929 or b1377 or b2215)	[]
ACMUMptspp	N-acetylmuramate transport via PEP:Pyr PTS (periplasm)	Transport, Inner Membrane	1 M_pep_c + 1 M_acmum_p = 1 M_acmum6p_c + 1 M_pyr_c	1 Phosphoenolpyruvate + 1 N-Acetylmuramate = 1 N-acetylmuramate 6-phosphate + 1 Pyruvate	0	0	1000	(b2417 and b2429 and b2415 and b2416)	[]
ACMUMtex	N-acetylmuramate transport via diffusion (extracellular to periplasm)	Transport, Outer Membrane Porin	1 M_acmum_e = 1 M_acmum_p	1 N-Acetylmuramate = 1 N-Acetylmuramate	0	0	1000	(b0241 or b0929 or b1377 or b2215)	[]
ACNAMt2pp	N-acetylneuraminate proton symport (periplasm)	Transport, Inner Membrane	1 M_acnam_p + 1 M_h_p = 1 M_acnam_c + 1 M_h_c	1 N-Acetylneuraminate + 1 H+ = 1 N-Acetylneuraminate + 1 H+	0	0	1000	b3224	[]
ACNAMtex	N-acetylneuraminate transport via diffusion (extracellular to periplasm)	Transport, Outer Membrane	1 M_acnam_e = 1 M_acnam_p	1 N-Acetylneuraminate = 1 N-Acetylneuraminate	1	-1000	1000	(b4311 or b0929 or b2215)	[]
ACNML	N-Acetylneuraminate lyase	Alternate Carbon Metabolism	1 M_acnam_c = 1 M_acmana_c + 1 M_pyr_c	1 N-Acetylneuraminate = 1 N-Acetyl-D-mannosamine + 1 Pyruvate	0	0	1000	b3225	4.1.3.3
ACOAD1f	acyl-CoA dehydrogenase (butanoyl-CoA)	Membrane Lipid Metabolism	1 M_btcoa_c + 1 M_fad_c = 1 M_b2coa_c + 1 M_fadh2_c	1 Butanoyl-CoA + 1 Flavin adenine dinucleotide oxidized = 1 Crotonoyl-CoA + 1 Flavin adenine dinucleotide reduced	1	-1000	1000	b0221	1.3.99.2
ACOAD2f	acyl-CoA dehydrogenase (hexanoyl-CoA)	Membrane Lipid Metabolism	1 M_fad_c + 1 M_hxcoa_c = 1 M_fadh2_c + 1 M_hx2coa_c	1 Flavin adenine dinucleotide oxidized + 1 Hexanoyl-CoA (n-C6:0CoA) = 1 Flavin adenine dinucleotide reduced + 1 trans-Hex-2-enoy... <Preview truncated at 128 characters>	1	-1000	1000	b0221	1.3.99.3
ACOAD3f	acyl-CoA dehydrogenase (octanoyl-CoA)	Membrane Lipid Metabolism	1 M_fad_c + 1 M_occoa_c = 1 M_fadh2_c + 1 M_oc2coa_c	1 Flavin adenine dinucleotide oxidized + 1 Octanoyl-CoA (n-C8:0CoA) = 1 Flavin adenine dinucleotide reduced + 1 trans-Oct-2-enoy... <Preview truncated at 128 characters>	1	-1000	1000	b0221	1.3.99.3
ACOAD4f	acyl-CoA dehydrogenase (decanoyl-CoA)	Membrane Lipid Metabolism	1 M_dcacoa_c + 1 M_fad_c = 1 M_dc2coa_c + 1 M_fadh2_c	1 Decanoyl-CoA (n-C10:0CoA) + 1 Flavin adenine dinucleotide oxidized = 1 trans-Dec-2-enoyl-CoA + 1 Flavin adenine dinucleotide r... <Preview truncated at 128 characters>	1	-1000	1000	b0221	1.3.99.3
ACOAD5f	acyl-CoA dehydrogenase (dodecanoyl-CoA)	Membrane Lipid Metabolism	1 M_ddcacoa_c + 1 M_fad_c = 1 M_dd2coa_c + 1 M_fadh2_c	1 Dodecanoyl-CoA (n-C12:0CoA) + 1 Flavin adenine dinucleotide oxidized = 1 trans-Dodec-2-enoyl-CoA + 1 Flavin adenine dinucleoti... <Preview truncated at 128 characters>	1	-1000	1000	b0221	1.3.99.3
ACOAD6f	acyl-CoA dehydrogenase (tetradecanoyl-CoA)	Membrane Lipid Metabolism	1 M_fad_c + 1 M_tdcoa_c = 1 M_fadh2_c + 1 M_td2coa_c	1 Flavin adenine dinucleotide oxidized + 1 Tetradecanoyl-CoA (n-C14:0CoA) = 1 Flavin adenine dinucleotide reduced + 1 trans-Tetr... <Preview truncated at 128 characters>	1	-1000	1000	b0221	1.3.99.3
ACOAD7f	acyl-CoA dehydrogenase (hexadecanoyl-CoA)	Membrane Lipid Metabolism	1 M_fad_c + 1 M_pmtcoa_c = 1 M_fadh2_c + 1 M_hdd2coa_c	1 Flavin adenine dinucleotide oxidized + 1 Palmitoyl-CoA (n-C16:0CoA) = 1 Flavin adenine dinucleotide reduced + 1 trans-Hexadec-... <Preview truncated at 128 characters>	1	-1000	1000	b0221	1.3.99.3
ACOAD8f	acyl-CoA dehydrogenase (octadecanoyl-CoA)	Membrane Lipid Metabolism	1 M_fad_c + 1 M_stcoa_c = 1 M_fadh2_c + 1 M_od2coa_c	1 Flavin adenine dinucleotide oxidized + 1 Stearoyl-CoA (n-C18:0CoA) = 1 Flavin adenine dinucleotide reduced + 1 trans-Octadec-2... <Preview truncated at 128 characters>	1	-1000	1000	b0221	1.3.99.3
ACOATA	Acetyl-CoA ACP transacylase	Membrane Lipid Metabolism	1 M_ACP_c + 1 M_accoa_c = 1 M_acACP_c + 1 M_coa_c	1 acyl carrier protein + 1 Acetyl-CoA = 1 Acetyl-ACP + 1 Coenzyme A	1	-1000	1000	(b1094 and b1091)	2.3.1.38
ACODA	acetylornithine deacetylase	Arginine and Proline Metabolism	1 M_acorn_c + 1 M_h2o_c = 1 M_ac_c + 1 M_orn_c	1 N2-Acetyl-L-ornithine + 1 H2O = 1 Acetate + 1 Ornithine	0	0	1000	b3957	3.5.1.16
ACOLIPAabctex	arabinose modified core oligosaccharide lipid A transport via ABC system (periplasm to extracellular)	Lipopolysaccharide Biosynthesis / Recycling	1 M_atp_c + 1 M_h2o_c + 1 M_acolipa_p = 1 M_adp_c + 1 M_h_c + 1 M_pi_c + 1 M_acolipa_e	1 ATP + 1 H2O + 1 4-Amino-4-deoxy-L-arabinose modified core oligosaccharide lipid A = 1 ADP + 1 H+ + 1 Phosphate + 1 4-Amino-4-d... <Preview truncated at 128 characters>	0	0	1000	(b3200 and b3201 and b3199 and b4261 and b4262)	[]
ACONIs	aconitate isomerase (spontaneous)	Unassigned	1 M_acon_DASH_T_c = 1 M_acon_DASH_C_c	1 trans-Aconitate = 1 cis-Aconitate	1	-1000	1000	s0001	5.3.3.7
ACONMT	Trans-aconitate methyltransferase	Unassigned	1 M_acon_DASH_T_c + 1 M_amet_c = 1 M_aconm_c + 1 M_ahcys_c	1 trans-Aconitate + 1 S-Adenosyl-L-methionine = 1 E-3-carboxy-2-pentenedioate 6-methyl ester + 1 S-Adenosyl-L-homocysteine	0	0	1000	b1519	[]
ACONTa	aconitase (half-reaction A, Citrate hydro-lyase)	Citric Acid Cycle	1 M_cit_c = 1 M_acon_DASH_C_c + 1 M_h2o_c	1 Citrate = 1 cis-Aconitate + 1 H2O	1	-1000	1000	(b0118 or b1276)	4.2.1.3
ACONTb	aconitase (half-reaction B, Isocitrate hydro-lyase)	Citric Acid Cycle	1 M_acon_DASH_C_c + 1 M_h2o_c = 1 M_icit_c	1 cis-Aconitate + 1 H2O = 1 Isocitrate	1	-1000	1000	(b0118 or b1276)	4.2.1.3
ACOTA	acetylornithine transaminase	Arginine and Proline Metabolism	1 M_acorn_c + 1 M_akg_c = 1 M_acg5sa_c + 1 M_glu_DASH_L_c	1 N2-Acetyl-L-ornithine + 1 2-Oxoglutarate = 1 N-Acetyl-L-glutamate 5-semialdehyde + 1 L-Glutamate	1	-1000	1000	(b1748 or b3359)	2.6.1.11
ACPPAT120	acyl-(acyl carrier protein):phosphate acyltransferase (C12:0)	Glycerophospholipid Metabolism	1 M_ddcaACP_c + 1 M_h_c + 1 M_pi_c = 1 M_ACP_c + 1 M_ddcap_c	1 Dodecanoyl-ACP (n-C12:0ACP) + 1 H+ + 1 Phosphate = 1 acyl carrier protein + 1 Dodecanoly-phosphate (n-C12:0)	0	0	1000	(b1094 and b1090)	[]
ACPPAT140	acyl-(acyl carrier protein):phosphate acyltransferase (C14:0)	Glycerophospholipid Metabolism	1 M_h_c + 1 M_myrsACP_c + 1 M_pi_c = 1 M_ACP_c + 1 M_ttdcap_c	1 H+ + 1 Myristoyl-ACP (n-C14:0ACP) + 1 Phosphate = 1 acyl carrier protein + 1 Tetradecanoyl-phosphate (n-C14:0)	0	0	1000	(b1094 and b1090)	[]
ACPPAT141	acyl-(acyl carrier protein):phosphate acyltransferase (C14:1)	Glycerophospholipid Metabolism	1 M_h_c + 1 M_pi_c + 1 M_tdeACP_c = 1 M_ACP_c + 1 M_ttdceap_c	1 H+ + 1 Phosphate + 1 cis-tetradec-7-enoyl-[acyl-carrier protein] (n-C14:1) = 1 acyl carrier protein + 1 Tetradecanoyl-phosphat... <Preview truncated at 128 characters>	0	0	1000	(b1094 and b1090)	[]
ACPPAT160	acyl-(acyl carrier protein):phosphate acyltransferase (C16:0)	Glycerophospholipid Metabolism	1 M_h_c + 1 M_palmACP_c + 1 M_pi_c = 1 M_ACP_c + 1 M_hdcap_c	1 H+ + 1 Palmitoyl-ACP (n-C16:0ACP) + 1 Phosphate = 1 acyl carrier protein + 1 Hexadecanoyl-phosphate (n-C16:0)	0	0	1000	(b1094 and b1090)	[]
ACPPAT161	acyl-(acyl carrier protein):phosphate acyltransferase (C16:1)	Glycerophospholipid Metabolism	1 M_h_c + 1 M_hdeACP_c + 1 M_pi_c = 1 M_ACP_c + 1 M_hdceap_c	1 H+ + 1 cis-hexadec-9-enoyl-[acyl-carrier protein] (n-C16:1) + 1 Phosphate = 1 acyl carrier protein + 1 Hexadecanoyl-phosphate ... <Preview truncated at 128 characters>	0	0	1000	(b1094 and b1090)	[]
ACPPAT180	acyl-(acyl carrier protein):phosphate acyltransferase (C18:0)	Glycerophospholipid Metabolism	1 M_h_c + 1 M_ocdcaACP_c + 1 M_pi_c = 1 M_ACP_c + 1 M_ocdcap_c	1 H+ + 1 Octadecanoyl-ACP (n-C18:0ACP) + 1 Phosphate = 1 acyl carrier protein + 1 Octadecanoyl-phosphate (n-C18:0)	0	0	1000	(b1094 and b1090)	[]
ACPPAT181	acyl-(acyl carrier protein):phosphate acyltransferase (C18:1)	Glycerophospholipid Metabolism	1 M_h_c + 1 M_octeACP_c + 1 M_pi_c = 1 M_ACP_c + 1 M_ocdceap_c	1 H+ + 1 cis-octadec-11-enoyl-[acyl-carrier protein] (n-C18:1) + 1 Phosphate = 1 acyl carrier protein + 1 Octadecanoyl-phosphate... <Preview truncated at 128 characters>	0	0	1000	(b1094 and b1090)	[]
ACPS1	acyl-carrier protein synthase	Cofactor and Prosthetic Group Biosynthesis	1 M_apoACP_c + 1 M_coa_c = 1 M_ACP_c + 1 M_h_c + 1 M_pap_c	1 apoprotein [acyl carrier protein] + 1 Coenzyme A = 1 acyl carrier protein + 1 H+ + 1 Adenosine 3,5-bisphosphate	0	0	1000	(b3475 or b2563)	2.7.8.7
ACS	acetyl-CoA synthetase	Pyruvate Metabolism	1 M_ac_c + 1 M_atp_c + 1 M_coa_c = 1 M_accoa_c + 1 M_amp_c + 1 M_ppi_c	1 Acetate + 1 ATP + 1 Coenzyme A = 1 Acetyl-CoA + 1 AMP + 1 Diphosphate	0	0	1000	b4069	6.2.1.1
ACSERtex	O-Acetyl-L-serine transport via diffusion (extracellular to periplasm)	Transport, Outer Membrane Porin	1 M_acser_e = 1 M_acser_p	1 O-Acetyl-L-serine = 1 O-Acetyl-L-serine	1	-1000	1000	(b1377 or b2215 or b0241 or b0929)	[]
ACSERtpp	O-Acetyl-L-serine export via facilitated transport	Transport, Inner Membrane	1 M_acser_c = 1 M_acser_p	1 O-Acetyl-L-serine = 1 O-Acetyl-L-serine	0	0	1000	(b2578 or b1533)	[]
ACt2rpp	acetate reversible transport via proton symport (periplasm)	Transport, Inner Membrane	1 M_ac_p + 1 M_h_p = 1 M_ac_c + 1 M_h_c	1 Acetate + 1 H+ = 1 Acetate + 1 H+	1	-1000	1000	[]	[]
ACt4pp	Na+/Acetate symport (periplasm)	Transport, Inner Membrane	1 M_ac_p + 1 M_na1_p = 1 M_ac_c + 1 M_na1_c	1 Acetate + 1 Sodium = 1 Acetate + 1 Sodium	0	0	1000	b4067	[]
ACtex	Acetate transport via diffusion (extracellular to periplasm)	Transport, Outer Membrane Porin	1 M_ac_e = 1 M_ac_p	1 Acetate = 1 Acetate	1	-1000	1000	(b0241 or b0929 or b1377 or b2215)	[]
ADA	Adenosine deaminase	Nucleotide Salvage Pathway	1 M_adn_c + 1 M_h_c + 1 M_h2o_c = 1 M_ins_c + 1 M_nh4_c	1 Adenosine + 1 H+ + 1 H2O = 1 Inosine + 1 Ammonium	0	0	1000	b1623	3.5.4.4
ADCL	4-aminobenzoate synthase	Cofactor and Prosthetic Group Biosynthesis	1 M_4adcho_c = 1 M_4abz_c + 1 M_h_c + 1 M_pyr_c	1 4-amino-4-deoxychorismate = 1 4-Aminobenzoate + 1 H+ + 1 Pyruvate	0	0	1000	b1096	[]
ADCS	4-amino-4-deoxychorismate synthase	Cofactor and Prosthetic Group Biosynthesis	1 M_chor_c + 1 M_gln_DASH_L_c = 1 M_4adcho_c + 1 M_glu_DASH_L_c	1 chorismate + 1 L-Glutamine = 1 4-amino-4-deoxychorismate + 1 L-Glutamate	0	0	1000	(b3360 and b1812)	[]
ADD	adenine deaminase	Nucleotide Salvage Pathway	1 M_ade_c + 1 M_h_c + 1 M_h2o_c = 1 M_hxan_c + 1 M_nh4_c	1 Adenine + 1 H+ + 1 H2O = 1 Hypoxanthine + 1 Ammonium	0	0	1000	b3665	3.5.4.2
ADEt2rpp	adenine transport via proton symport (reversible) (periplasm)	Transport, Inner Membrane	1 M_ade_p + 1 M_h_p = 1 M_ade_c + 1 M_h_c	1 Adenine + 1 H+ = 1 Adenine + 1 H+	1	-1000	1000	(b3654 or b3714)	[]
ADEtex	adenine transport via diffusion (extracellular to periplasm)	Transport, Outer Membrane Porin	1 M_ade_e = 1 M_ade_p	1 Adenine = 1 Adenine	1	-1000	1000	(b0241 or b0929 or b1377 or b2215)	[]
ADK1	adenylate kinase	Nucleotide Salvage Pathway	1 M_amp_c + 1 M_atp_c = 2 M_adp_c	1 AMP + 1 ATP = 2 ADP	1	-1000	1000	b0474	2.7.4.3
ADK3	adentylate kinase (GTP)	Nucleotide Salvage Pathway	1 M_amp_c + 1 M_gtp_c = 1 M_adp_c + 1 M_gdp_c	1 AMP + 1 GTP = 1 ADP + 1 GDP	1	-1000	1000	b0474	[]
ADK4	adentylate kinase (ITP)	Nucleotide Salvage Pathway	1 M_amp_c + 1 M_itp_c = 1 M_adp_c + 1 M_idp_c	1 AMP + 1 ITP = 1 ADP + 1 IDP	1	-1000	1000	b0474	[]
ADMDC	adenosylmethionine decarboxylase	Arginine and Proline Metabolism	1 M_amet_c + 1 M_h_c = 1 M_ametam_c + 1 M_co2_c	1 S-Adenosyl-L-methionine + 1 H+ = 1 S-Adenosylmethioninamine + 1 CO2	0	0	1000	b0120	4.1.1.50
ADNCYC	adenylate cyclase	Nucleotide Salvage Pathway	1 M_atp_c = 1 M_camp_c + 1 M_ppi_c	1 ATP = 1 cAMP + 1 Diphosphate	0	0	1000	b3806	4.6.1.1
ADNK1	adenosine kinase	Nucleotide Salvage Pathway	1 M_adn_c + 1 M_atp_c = 1 M_adp_c + 1 M_amp_c + 1 M_h_c	1 Adenosine + 1 ATP = 1 ADP + 1 AMP + 1 H+	0	0	1000	b0474	2.7.1.20
ADNUC	adenosine hydrolase	Alternate Carbon Metabolism	1 M_adn_c + 1 M_h2o_c = 1 M_ade_c + 1 M_rib_DASH_D_c	1 Adenosine + 1 H2O = 1 Adenine + 1 D-Ribose	0	0	1000	b0030	3.2.2.8
ADNt2pp	adenosine transport in via proton symport (periplasm)	Transport, Inner Membrane	1 M_adn_p + 1 M_h_p = 1 M_adn_c + 1 M_h_c	1 Adenosine + 1 H+ = 1 Adenosine + 1 H+	0	0	1000	(b2964 or b2393)	[]
ADNt2rpp	adenosine transport in via proton symport, reversible (periplasm)	Transport, Inner Membrane	1 M_adn_p + 1 M_h_p = 1 M_adn_c + 1 M_h_c	1 Adenosine + 1 H+ = 1 Adenosine + 1 H+	1	-1000	1000	b2406	[]
ADNtex	adenosine transport via diffusion (extracellular to periplasm)	Transport, Outer Membrane	1 M_adn_e = 1 M_adn_p	1 Adenosine = 1 Adenosine	1	-1000	1000	b0411	[]
ADOCBIK	Adenosyl cobinamide kinase	Cofactor and Prosthetic Group Biosynthesis	1 M_adocbi_c + 1 M_atp_c = 1 M_adocbip_c + 1 M_adp_c + 1 M_h_c	1 Adenosyl cobinamide + 1 ATP = 1 Adenosyl cobinamide phosphate + 1 ADP + 1 H+	0	0	1000	b1993	[]
ADOCBLS	Adenosylcobalamin 5-phosphate synthase	Cofactor and Prosthetic Group Biosynthesis	1 M_agdpcbi_c + 1 M_rdmbzi_c = 1 M_adocbl_c + 1 M_gmp_c + 1 M_h_c	1 Adenosine-GDP-cobinamide + 1 N1-(alpha-D-ribosyl)-5,6-dimethylbenzimidazole = 1 Adenosylcobalamin + 1 GMP + 1 H+	0	0	1000	b1992	[]
ADOCBLabcpp	Adenosylcobalamin transport via ABC system (periplasm)	Transport, Inner Membrane	1 M_atp_c + 1 M_h2o_c + 1 M_adocbl_p = 1 M_adocbl_c + 1 M_adp_c + 1 M_h_c + 1 M_pi_c	1 ATP + 1 H2O + 1 Adenosylcobalamin = 1 Adenosylcobalamin + 1 ADP + 1 H+ + 1 Phosphate	0	0	1000	(b1711 and b1709 and b0158)	[]
ADOCBLtonex	Adenosylcobalimin transport via ton system (extermal)	Transport, Outer Membrane	1 M_adocbl_e + 1 M_h_p = 1 M_h_c + 1 M_adocbl_p	1 Adenosylcobalamin + 1 H+ = 1 H+ + 1 Adenosylcobalamin	0	0	1000	(b3966 and (b1252 and b3005 and b3006))	[]
ADPRDP	ADPribose diphosphatase	Nucleotide Salvage Pathway	1 M_adprib_c + 1 M_h2o_c = 1 M_amp_c + 2 M_h_c + 1 M_r5p_c	1 ADPribose + 1 H2O = 1 AMP + 2 H+ + 1 alpha-D-Ribose 5-phosphate	0	0	1000	(b3397 or b3034)	3.6.1.13
ADPT	adenine phosphoribosyltransferase	Nucleotide Salvage Pathway	1 M_ade_c + 1 M_prpp_c = 1 M_amp_c + 1 M_ppi_c	1 Adenine + 1 5-Phospho-alpha-D-ribose 1-diphosphate = 1 AMP + 1 Diphosphate	0	0	1000	b0469	2.4.2.7
ADSK	adenylyl-sulfate kinase	Cysteine Metabolism	1 M_aps_c + 1 M_atp_c = 1 M_adp_c + 1 M_h_c + 1 M_paps_c	1 Adenosine 5-phosphosulfate + 1 ATP = 1 ADP + 1 H+ + 1 3-Phosphoadenylyl sulfate	0	0	1000	b2750	2.7.1.25
ADSL1r	adenylsuccinate lyase	Purine and Pyrimidine Biosynthesis	1 M_dcamp_c = 1 M_amp_c + 1 M_fum_c	1 N6-(1,2-Dicarboxyethyl)-AMP = 1 AMP + 1 Fumarate	1	-1000	1000	b1131	4.3.2.2
ADSL2r	adenylosuccinate lyase	Purine and Pyrimidine Biosynthesis	1 M_25aics_c = 1 M_aicar_c + 1 M_fum_c	1 (S)-2-[5-Amino-1-(5-phospho-D-ribosyl)imidazole-4-carboxamido]succinate = 1 5-Amino-1-(5-Phospho-D-ribosyl)imidazole-4-carboxa... <Preview truncated at 128 characters>	1	-1000	1000	b1131	4.3.2.2
ADSS	adenylosuccinate synthase	Purine and Pyrimidine Biosynthesis	1 M_asp_DASH_L_c + 1 M_gtp_c + 1 M_imp_c = 1 M_dcamp_c + 1 M_gdp_c + 2 M_h_c + 1 M_pi_c	1 L-Aspartate + 1 GTP + 1 IMP = 1 N6-(1,2-Dicarboxyethyl)-AMP + 1 GDP + 2 H+ + 1 Phosphate	0	0	1000	b4177	6.3.4.4
AGDC	N-acetylglucosamine-6-phosphate deacetylase	Alternate Carbon Metabolism	1 M_acgam6p_c + 1 M_h2o_c = 1 M_ac_c + 1 M_gam6p_c	1 N-Acetyl-D-glucosamine 6-phosphate + 1 H2O = 1 Acetate + 1 D-Glucosamine 6-phosphate	0	0	1000	b0677	3.5.1.25
AGM3PA	N-Acetyl-D-glucosamine(anhydrous)N-Acetylmuramyl-tripeptide amidase	Murein Recycling	1 M_anhgm3p_c + 1 M_h2o_c = 1 M_LalaDgluMdap_c + 1 M_anhgm_c	1 N-Acetyl-D-glucosamine(anhydrous)N-Acetylmuramyl-tripeptide + 1 H2O = 1 L-alanine-D-glutamate-meso-2,6-diaminoheptanedioate + ... <Preview truncated at 128 characters>	0	0	1000	b0110	[]
AGM3PApp	N-Acetyl-D-glucosamine(anhydrous)N-Acetylmuramyl-tripeptide amidase (periplasm)	Murein Recycling	1 M_anhgm3p_p + 1 M_h2o_p = 1 M_LalaDgluMdap_p + 1 M_anhgm_p	1 N-Acetyl-D-glucosamine(anhydrous)N-Acetylmuramyl-tripeptide + 1 H2O = 1 L-alanine-D-glutamate-meso-2,6-diaminoheptanedioate + ... <Preview truncated at 128 characters>	0	0	1000	(b2435 or b2817 or b4169)	[]
AGM3PH	N-Acetyl-D-glucosamine(anhydrous)N-Acetylmuramyl-tripeptide beta -1,4-N-acetylglucosaminidase	Murein Recycling	1 M_anhgm3p_c + 1 M_h2o_c = 1 M_acgam_c + 1 M_anhm3p_c	1 N-Acetyl-D-glucosamine(anhydrous)N-Acetylmuramyl-tripeptide + 1 H2O = 1 N-Acetyl-D-glucosamine + 1 1,6-anhydrous-N-Acetylmuram... <Preview truncated at 128 characters>	0	0	1000	b1107	[]
AGM3Pt2pp	GlcNAc-anhMurNAc tripeptide transport in via proton symport (periplasm)	Murein Recycling	1 M_anhgm3p_p + 1 M_h_p = 1 M_anhgm3p_c + 1 M_h_c	1 N-Acetyl-D-glucosamine(anhydrous)N-Acetylmuramyl-tripeptide + 1 H+ = 1 N-Acetyl-D-glucosamine(anhydrous)N-Acetylmuramyl-tripep... <Preview truncated at 128 characters>	0	0	1000	b0433	[]
AGM4PA	N-Acetyl-D-glucosamine(anhydrous)N-Acetylmuramyl-tetrapeptide amidase	Murein Recycling	1 M_anhgm4p_c + 1 M_h2o_c = 1 M_LalaDgluMdapDala_c + 1 M_anhgm_c	1 N-Acetyl-D-glucosamine(anhydrous)N-Acetylmuramyl-tetrapeptide + 1 H2O = 1 L-alanine-D-glutamate-meso-2,6-diaminoheptanedioate-... <Preview truncated at 128 characters>	0	0	1000	b0110	[]
AGM4PApp	N-Acetyl-D-glucosamine(anhydrous)N-Acetylmuramyl-tetrapeptide amidase (periplasm)	Murein Recycling	1 M_anhgm4p_p + 1 M_h2o_p = 1 M_LalaDgluMdapDala_p + 1 M_anhgm_p	1 N-Acetyl-D-glucosamine(anhydrous)N-Acetylmuramyl-tetrapeptide + 1 H2O = 1 L-alanine-D-glutamate-meso-2,6-diaminoheptanedioate-... <Preview truncated at 128 characters>	0	0	1000	(b2435 or b2817 or b4169)	[]
AGM4PCP	N-Acetyl-D-glucosamine(anhydrous)N-Acetylmuramyl-tetrapeptide L,D-carboxypeptidase	Murein Recycling	1 M_anhgm4p_c + 1 M_h2o_c = 1 M_ala_DASH_D_c + 1 M_anhgm3p_c	1 N-Acetyl-D-glucosamine(anhydrous)N-Acetylmuramyl-tetrapeptide + 1 H2O = 1 D-Alanine + 1 N-Acetyl-D-glucosamine(anhydrous)N-Ace... <Preview truncated at 128 characters>	0	0	1000	b1192	[]
AGM4PCPpp	N-Acetyl-D-glucosamine(anhydrous)N-Acetylmuramyl-tetrapeptide L,D-carboxypeptidase (periplasmic)	Murein Recycling	1 M_anhgm4p_p + 1 M_h2o_p = 1 M_ala_DASH_D_p + 1 M_anhgm3p_p	1 N-Acetyl-D-glucosamine(anhydrous)N-Acetylmuramyl-tetrapeptide + 1 H2O = 1 D-Alanine + 1 N-Acetyl-D-glucosamine(anhydrous)N-Ace... <Preview truncated at 128 characters>	0	0	1000	[]	[]
AGM4PH	N-Acetyl-D-glucosamine(anhydrous)N-Acetylmuramyl-tetrapeptide beta -1,4-N-acetylglucosaminidase	Murein Recycling	1 M_anhgm4p_c + 1 M_h2o_c = 1 M_acgam_c + 1 M_anhm4p_c	1 N-Acetyl-D-glucosamine(anhydrous)N-Acetylmuramyl-tetrapeptide + 1 H2O = 1 N-Acetyl-D-glucosamine + 1 1,6-anhydrous-N-Acetylmur... <Preview truncated at 128 characters>	0	0	1000	b1107	[]
AGM4Pt2pp	GlcNAc-anhMurNAc tetrapeptide transport in via proton symport (periplasm)	Murein Recycling	1 M_anhgm4p_p + 1 M_h_p = 1 M_anhgm4p_c + 1 M_h_c	1 N-Acetyl-D-glucosamine(anhydrous)N-Acetylmuramyl-tetrapeptide + 1 H+ = 1 N-Acetyl-D-glucosamine(anhydrous)N-Acetylmuramyl-tetr... <Preview truncated at 128 characters>	0	0	1000	b0433	[]
AGMH	N-Acetyl-D-glucosamine(anhydrous)N-Acetylmuramyl beta -1,4-N-acetylglucosaminidase	Murein Recycling	1 M_anhgm_c + 1 M_h2o_c = 1 M_acgam_c + 1 M_anhm_c	1 N-Acetyl-D-glucosamine(anhydrous)N-Acetylmuramic acid + 1 H2O = 1 N-Acetyl-D-glucosamine + 1 1,6-anhydrous-N-Acetylmuramate	0	0	1000	b1107	[]
AGMHE	ADP-D-glycero-D-manno-heptose epimerase	Lipopolysaccharide Biosynthesis / Recycling	1 M_adphep_DASH_DD_c = 1 M_adphep_DASH_LD_c	1 ADP-D-glycero-D-manno-heptose = 1 ADP-L-glycero-D-manno-heptose	0	0	1000	b3619	5.1.3.20
AGMT	agmatinase	Arginine and Proline Metabolism	1 M_agm_c + 1 M_h2o_c = 1 M_ptrc_c + 1 M_urea_c	1 Agmatine + 1 H2O = 1 Putrescine + 1 Urea	0	0	1000	b2937	3.5.3.11
AGMt2pp	GlcNAc-anhMurNAc transport in via proton symport (periplasm)	Murein Recycling	1 M_anhgm_p + 1 M_h_p = 1 M_anhgm_c + 1 M_h_c	1 N-Acetyl-D-glucosamine(anhydrous)N-Acetylmuramic acid + 1 H+ = 1 N-Acetyl-D-glucosamine(anhydrous)N-Acetylmuramic acid + 1 H+	0	0	1000	b0433	[]
AGMtex	agmatine transport via diffusion (extracellular to periplasm)	Transport, Outer Membrane Porin	1 M_agm_e = 1 M_agm_p	1 Agmatine = 1 Agmatine	1	-1000	1000	(b0241 or b0929 or b1377 or b2215)	[]
AGPAT120	1-tetradecanoyl-sn-glycerol 3-phosphate O-acyltransferase (n-C12:0)	Glycerophospholipid Metabolism	1 M_1ddecg3p_c + 1 M_ddcaACP_c = 1 M_ACP_c + 1 M_pa120_c	1 1-dodecanoyl-sn-glycerol 3-phosphate + 1 Dodecanoyl-ACP (n-C12:0ACP) = 1 acyl carrier protein + 1 1,2-didodecanoyl-sn-glycerol... <Preview truncated at 128 characters>	0	0	1000	b3018	2.3.1.51
AGPAT140	1-tetradecanoyl-sn-glycerol 3-phosphate O-acyltransferase (n-C14:0)	Glycerophospholipid Metabolism	1 M_1tdecg3p_c + 1 M_myrsACP_c = 1 M_ACP_c + 1 M_pa140_c	1 1-tetradecanoyl-sn-glycerol 3-phosphate + 1 Myristoyl-ACP (n-C14:0ACP) = 1 acyl carrier protein + 1 1,2-ditetradecanoyl-sn-gly... <Preview truncated at 128 characters>	0	0	1000	b3018	2.3.1.51
AGPAT141	1-tetradec-7-enoyl-sn-glycerol 3-phosphate O-acyltransferase (n-C14:1)	Glycerophospholipid Metabolism	1 M_1tdec7eg3p_c + 1 M_tdeACP_c = 1 M_ACP_c + 1 M_pa141_c	1 1-tetradec-7-enoyl-sn-glycerol 3-phosphate + 1 cis-tetradec-7-enoyl-[acyl-carrier protein] (n-C14:1) = 1 acyl carrier protein ... <Preview truncated at 128 characters>	0	0	1000	b3018	2.3.1.51
AGPAT160	1-hexadecanoyl-sn-glycerol 3-phosphate O-acyltransferase (n-C16:0)	Glycerophospholipid Metabolism	1 M_1hdecg3p_c + 1 M_palmACP_c = 1 M_ACP_c + 1 M_pa160_c	1 1-hexadecanoyl-sn-glycerol 3-phosphate + 1 Palmitoyl-ACP (n-C16:0ACP) = 1 acyl carrier protein + 1 1,2-dihexadecanoyl-sn-glyce... <Preview truncated at 128 characters>	0	0	1000	b3018	2.3.1.51
AGPAT161	1-hexadec-7-enoyl-sn-glycerol 3-phosphate O-acyltransferase (n-C16:1)	Glycerophospholipid Metabolism	1 M_1hdec9eg3p_c + 1 M_hdeACP_c = 1 M_ACP_c + 1 M_pa161_c	1 1-hexadec-9-enoyl-sn-glycerol 3-phosphate + 1 cis-hexadec-9-enoyl-[acyl-carrier protein] (n-C16:1) = 1 acyl carrier protein + ... <Preview truncated at 128 characters>	0	0	1000	b3018	2.3.1.51
AGPAT180	1-octadecanoyl-sn-glycerol 3-phosphate O-acyltransferase (n-C18:0)	Glycerophospholipid Metabolism	1 M_1odecg3p_c + 1 M_ocdcaACP_c = 1 M_ACP_c + 1 M_pa180_c	1 1-octadecanoyl-sn-glycerol 3-phosphate + 1 Octadecanoyl-ACP (n-C18:0ACP) = 1 acyl carrier protein + 1 1,2-dioctadecanoyl-sn-gl... <Preview truncated at 128 characters>	0	0	1000	b3018	2.3.1.51
AGPAT181	1-octadec-7-enoyl-sn-glycerol 3-phosphate O-acyltransferase (n-C18:1)	Glycerophospholipid Metabolism	1 M_1odec11eg3p_c + 1 M_octeACP_c = 1 M_ACP_c + 1 M_pa181_c	1 1-octadec-11-enoyl-sn-glycerol 3-phosphate + 1 cis-octadec-11-enoyl-[acyl-carrier protein] (n-C18:1) = 1 acyl carrier protein ... <Preview truncated at 128 characters>	0	0	1000	b3018	2.3.1.51
AGPR	N-acetyl-g-glutamyl-phosphate reductase	Arginine and Proline Metabolism	1 M_acg5sa_c + 1 M_nadp_c + 1 M_pi_c = 1 M_acg5p_c + 1 M_h_c + 1 M_nadph_c	1 N-Acetyl-L-glutamate 5-semialdehyde + 1 Nicotinamide adenine dinucleotide phosphate + 1 Phosphate = 1 N-Acetyl-L-glutamyl 5-ph... <Preview truncated at 128 characters>	1	-1000	1000	b3958	1.2.1.38
AGt3	silver transport out via proton antiport	Inorganic Ion Transport and Metabolism	1 M_ag_c + 1 M_h_e = 1 M_h_c + 1 M_ag_e	1 silver + 1 H+ = 1 H+ + 1 silver	0	0	1000	(b0572 and b0573 and b0574 and b0575)	[]
AHCYSNS	S-adenosylhomocysteine nucleosidase	Methionine Metabolism	1 M_ahcys_c + 1 M_h2o_c = 1 M_ade_c + 1 M_rhcys_c	1 S-Adenosyl-L-homocysteine + 1 H2O = 1 Adenine + 1 S-Ribosyl-L-homocysteine	0	0	1000	b0159	3.2.2.9
AICART	phosphoribosylaminoimidazolecarboxamide formyltransferase	Purine and Pyrimidine Biosynthesis	1 M_10fthf_c + 1 M_aicar_c = 1 M_fprica_c + 1 M_thf_c	1 10-Formyltetrahydrofolate + 1 5-Amino-1-(5-Phospho-D-ribosyl)imidazole-4-carboxamide = 1 5-Formamido-1-(5-phospho-D-ribosyl)im... <Preview truncated at 128 characters>	1	-1000	1000	b4006	2.1.2.3
AIRC2	phosphoribosylaminoimidazole carboxylase	Purine and Pyrimidine Biosynthesis	1 M_air_c + 1 M_atp_c + 1 M_hco3_c = 1 M_5caiz_c + 1 M_adp_c + 1 M_h_c + 1 M_pi_c	1 5-amino-1-(5-phospho-D-ribosyl)imidazole + 1 ATP + 1 Bicarbonate = 1 5-phosphoribosyl-5-carboxyaminoimidazole + 1 ADP + 1 H+ +... <Preview truncated at 128 characters>	0	0	1000	b0522	[]
AIRC3	phosphoribosylaminoimidazole carboxylase (mutase rxn)	Purine and Pyrimidine Biosynthesis	1 M_5aizc_c = 1 M_5caiz_c	1 5-amino-1-(5-phospho-D-ribosyl)imidazole-4-carboxylate = 1 5-phosphoribosyl-5-carboxyaminoimidazole	1	-1000	1000	b0523	[]
AKGDH	2-Oxogluterate dehydrogenase	Citric Acid Cycle	1 M_akg_c + 1 M_coa_c + 1 M_nad_c = 1 M_co2_c + 1 M_nadh_c + 1 M_succoa_c	1 2-Oxoglutarate + 1 Coenzyme A + 1 Nicotinamide adenine dinucleotide = 1 CO2 + 1 Nicotinamide adenine dinucleotide - reduced + ... <Preview truncated at 128 characters>	0	0	1000	(b0116 and b0726 and b0727)	[]
AKGt2rpp	2-oxoglutarate reversible transport via symport (periplasm)	Transport, Inner Membrane	1 M_akg_p + 1 M_h_p = 1 M_akg_c + 1 M_h_c	1 2-Oxoglutarate + 1 H+ = 1 2-Oxoglutarate + 1 H+	1	-1000	1000	b2587	[]
AKGtex	alpha-ketoglutarate transport via diffusion (extracellular to periplasm)	Transport, Outer Membrane Porin	1 M_akg_e = 1 M_akg_p	1 2-Oxoglutarate = 1 2-Oxoglutarate	1	-1000	1000	(b0241 or b0929 or b1377 or b2215)	[]
ALAALAD	D-alanine-D-alanine dipeptidase	Murein Recycling	1 M_alaala_c + 1 M_h2o_c = 2 M_ala_DASH_D_c	1 D-Alanyl-D-alanine + 1 H2O = 2 D-Alanine	0	0	1000	b1488	3.4.17.14
ALAALAabcpp	D-alanyl-D-alanine (DalaDala) transport via ABC system (periplasm)	Transport, Inner Membrane	1 M_atp_c + 1 M_h2o_c + 1 M_alaala_p = 1 M_adp_c + 1 M_alaala_c + 1 M_h_c + 1 M_pi_c	1 ATP + 1 H2O + 1 D-Alanyl-D-alanine = 1 ADP + 1 D-Alanyl-D-alanine + 1 H+ + 1 Phosphate	0	0	1000	((b1487 and b1486 and b1485 and b1484 and b1483) or (b3544 and b3543 and b3542 and b3541 and b3540))	[]
ALAALAr	D-alanine-D-alanine ligase (reversible)	Cell Envelope Biosynthesis	2 M_ala_DASH_D_c + 1 M_atp_c = 1 M_adp_c + 1 M_alaala_c + 1 M_h_c + 1 M_pi_c	2 D-Alanine + 1 ATP = 1 ADP + 1 D-Alanyl-D-alanine + 1 H+ + 1 Phosphate	1	-1000	1000	(b0381 or b0092)	6.3.2.4
ALAALAtex	D-alanyl-D-alanine (DalaDala) transport via diffusion (extracellular to periplasm)	Transport, Outer Membrane Porin	1 M_alaala_e = 1 M_alaala_p	1 D-Alanyl-D-alanine = 1 D-Alanyl-D-alanine	1	-1000	1000	(b0241 or b0929 or b1377 or b2215)	[]
ALAGLUE	L-alanyl-gamma-glutamate epimerase	Murein Recycling	1 M_LalaDglu_c = 1 M_LalaLglu_c	1 L-alanine-D-glutamate = 1 L-alanine-L-glutamate	1	-1000	1000	b1325	[]
ALAR	alanine racemase	Alanine and Aspartate Metabolism	1 M_ala_DASH_L_c = 1 M_ala_DASH_D_c	1 L-Alanine = 1 D-Alanine	1	-1000	1000	(b1190 or b4053)	5.1.1.1
ALATA_D2	D-alanine transaminase	Cofactor and Prosthetic Group Biosynthesis	1 M_ala_DASH_D_c + 1 M_pydx5p_c = 1 M_pyam5p_c + 1 M_pyr_c	1 D-Alanine + 1 Pyridoxal 5-phosphate = 1 Pyridoxamine 5-phosphate + 1 Pyruvate	0	0	1000	(b2551 or b0870)	[]
ALATA_L	L-alanine transaminase	Alanine and Aspartate Metabolism	1 M_akg_c + 1 M_ala_DASH_L_c = 1 M_glu_DASH_L_c + 1 M_pyr_c	1 2-Oxoglutarate + 1 L-Alanine = 1 L-Glutamate + 1 Pyruvate	1	-1000	1000	(b2290 or b2379)	2.6.1.2
ALATA_L2	alanine transaminase	Cofactor and Prosthetic Group Biosynthesis	1 M_ala_DASH_L_c + 1 M_pydx5p_c = 1 M_pyam5p_c + 1 M_pyr_c	1 L-Alanine + 1 Pyridoxal 5-phosphate = 1 Pyridoxamine 5-phosphate + 1 Pyruvate	0	0	1000	(b0870 or b2551)	[]
ALATRS	Alanyl-tRNA synthetase	tRNA Charging	1 M_ala_DASH_L_c + 1 M_atp_c + 1 M_trnaala_c = 1 M_alatrna_c + 1 M_amp_c + 1 M_ppi_c	1 L-Alanine + 1 ATP + 1 tRNA(Ala) = 1 L-Alanyl-tRNA(Ala) + 1 AMP + 1 Diphosphate	0	0	1000	b2697	6.1.1.7
ALAabcpp	L-alanine transport via ABC system (periplasm)	Transport, Inner Membrane	1 M_atp_c + 1 M_h2o_c + 1 M_ala_DASH_L_p = 1 M_adp_c + 1 M_ala_DASH_L_c + 1 M_h_c + 1 M_pi_c	1 ATP + 1 H2O + 1 L-Alanine = 1 ADP + 1 L-Alanine + 1 H+ + 1 Phosphate	0	0	1000	(b3454 and b3455 and b3457 and b3460 and b3456)	[]
ALAt2pp	L-alanine transport in via proton symport (periplasm)	Transport, Inner Membrane	1 M_ala_DASH_L_p + 1 M_h_p = 1 M_ala_DASH_L_c + 1 M_h_c	1 L-Alanine + 1 H+ = 1 L-Alanine + 1 H+	0	0	1000	b4208	[]
ALAt2rpp	L-alanine reversible transport via proton symport (periplasm)	Transport, Inner Membrane	1 M_ala_DASH_L_p + 1 M_h_p = 1 M_ala_DASH_L_c + 1 M_h_c	1 L-Alanine + 1 H+ = 1 L-Alanine + 1 H+	1	-1000	1000	[]	[]
ALAt4pp	L-alanine transport in via sodium symport (periplasm)	Transport, Inner Membrane	1 M_ala_DASH_L_p + 1 M_na1_p = 1 M_ala_DASH_L_c + 1 M_na1_c	1 L-Alanine + 1 Sodium = 1 L-Alanine + 1 Sodium	0	0	1000	b0007	[]
ALAtex	L-alanine transport via diffusion (extracellular to periplasm)	Transport, Outer Membrane Porin	1 M_ala_DASH_L_e = 1 M_ala_DASH_L_p	1 L-Alanine = 1 L-Alanine	1	-1000	1000	(b0241 or b0929 or b1377 or b2215)	[]
ALCD19	alcohol dehydrogenase (glycerol)	Alternate Carbon Metabolism	1 M_glyald_c + 1 M_h_c + 1 M_nadh_c = 1 M_glyc_c + 1 M_nad_c	1 D-Glyceraldehyde + 1 H+ + 1 Nicotinamide adenine dinucleotide - reduced = 1 Glycerol + 1 Nicotinamide adenine dinucleotide	1	-1000	1000	b0356	1.1.1.1
ALCD2x	alcohol dehydrogenase (ethanol)	Pyruvate Metabolism	1 M_etoh_c + 1 M_nad_c = 1 M_acald_c + 1 M_h_c + 1 M_nadh_c	1 Ethanol + 1 Nicotinamide adenine dinucleotide = 1 Acetaldehyde + 1 H+ + 1 Nicotinamide adenine dinucleotide - reduced	1	-1000	1000	(b1478 or b1241 or b0356)	1.1.1.1
ALDD19xr	aldehyde dehydrogenase (phenylacetaldehyde, NAD)	Alternate Carbon Metabolism	1 M_h2o_c + 1 M_nad_c + 1 M_pacald_c = 2 M_h_c + 1 M_nadh_c + 1 M_pac_c	1 H2O + 1 Nicotinamide adenine dinucleotide + 1 Phenylacetaldehyde = 2 H+ + 1 Nicotinamide adenine dinucleotide - reduced + 1 Ph... <Preview truncated at 128 characters>	1	-1000	1000	b1385	1.2.1.39
ALDD2x	aldehyde dehydrogenase (acetaldehyde, NAD)	Alternate Carbon Metabolism	1 M_acald_c + 1 M_h2o_c + 1 M_nad_c = 1 M_ac_c + 2 M_h_c + 1 M_nadh_c	1 Acetaldehyde + 1 H2O + 1 Nicotinamide adenine dinucleotide = 1 Acetate + 2 H+ + 1 Nicotinamide adenine dinucleotide - reduced	0	0	1000	b1300	1.2.1.3
ALDD2y	aldehyde dehydrogenase (acetaldehyde, NADP)	Alternate Carbon Metabolism	1 M_acald_c + 1 M_h2o_c + 1 M_nadp_c = 1 M_ac_c + 2 M_h_c + 1 M_nadph_c	1 Acetaldehyde + 1 H2O + 1 Nicotinamide adenine dinucleotide phosphate = 1 Acetate + 2 H+ + 1 Nicotinamide adenine dinucleotide ... <Preview truncated at 128 characters>	0	0	1000	b3588	1.2.1.4
ALDD3y	aldehyde dehydrogenase (propanal, NADP)	Alternate Carbon Metabolism	1 M_h2o_c + 1 M_nadp_c + 1 M_ppal_c = 2 M_h_c + 1 M_nadph_c + 1 M_ppa_c	1 H2O + 1 Nicotinamide adenine dinucleotide phosphate + 1 Propanal = 2 H+ + 1 Nicotinamide adenine dinucleotide phosphate - redu... <Preview truncated at 128 characters>	0	0	1000	b3588	[]
ALDD4	aldehyde dehydrogenase (butanal, NAD)	Alternate Carbon Metabolism	1 M_btal_c + 1 M_h2o_c + 1 M_nad_c = 1 M_but_c + 2 M_h_c + 1 M_nadh_c	1 Butanal + 1 H2O + 1 Nicotinamide adenine dinucleotide = 1 Butyrate (n-C4:0) + 2 H+ + 1 Nicotinamide adenine dinucleotide - red... <Preview truncated at 128 characters>	0	0	1000	[]	[]
ALLK	Allose kinase	Alternate Carbon Metabolism	1 M_all_DASH_D_c + 1 M_atp_c = 1 M_adp_c + 1 M_all6p_c + 1 M_h_c	1 D-Allose + 1 ATP = 1 ADP + 1 D-Allose 6-phosphate + 1 H+	0	0	1000	b4084	[]
ALLPI	Allose 6-phosphate isomerase	Alternate Carbon Metabolism	1 M_all6p_c = 1 M_allul6p_c	1 D-Allose 6-phosphate = 1 Allulose 6-phosphate	1	-1000	1000	b4090	[]
ALLTAMH	allantoate amidohydrolase	Alternate Carbon Metabolism	1 M_alltt_c + 2 M_h_c + 2 M_h2o_c = 1 M_co2_c + 2 M_nh4_c + 1 M_urdglyc_c	1 Allantoate + 2 H+ + 2 H2O = 1 CO2 + 2 Ammonium + 1 (-)-Ureidoglycolate	0	0	1000	b0516	3.5.3.9
ALLTN	allantoinase	Nitrogen Metabolism	1 M_alltn_c + 1 M_h2o_c = 1 M_alltt_c + 1 M_h_c	1 Allantoin + 1 H2O = 1 Allantoate + 1 H+	0	0	1000	b0512	3.5.2.5
ALLTNt2rpp	allantoin transport in via proton symport (periplasm)	Transport, Inner Membrane	1 M_alltn_p + 1 M_h_p = 1 M_alltn_c + 1 M_h_c	1 Allantoin + 1 H+ = 1 Allantoin + 1 H+	1	-1000	1000	b0511	[]
ALLTNtex	allantoin transport via diffusion (extracellular to periplasm)	Transport, Outer Membrane Porin	1 M_alltn_e = 1 M_alltn_p	1 Allantoin = 1 Allantoin	1	-1000	1000	(b0241 or b0929 or b1377 or b2215)	[]
ALLULPE	Allulose 6-phosphate epimerase	Alternate Carbon Metabolism	1 M_allul6p_c = 1 M_f6p_c	1 Allulose 6-phosphate = 1 D-Fructose 6-phosphate	1	-1000	1000	b4085	[]
ALLabcpp	D-allose transport via ABC system (periplasm)	Transport, Inner Membrane	1 M_atp_c + 1 M_h2o_c + 1 M_all_DASH_D_p = 1 M_adp_c + 1 M_all_DASH_D_c + 1 M_h_c + 1 M_pi_c	1 ATP + 1 H2O + 1 D-Allose = 1 ADP + 1 D-Allose + 1 H+ + 1 Phosphate	0	0	1000	(b4087 and b4088 and b4086)	[]
ALLtex	Allose transport via diffusion (extracellular to periplasm)	Transport, Outer Membrane Porin	1 M_all_DASH_D_e = 1 M_all_DASH_D_p	1 D-Allose = 1 D-Allose	1	-1000	1000	(b0241 or b0929 or b1377 or b2215)	[]
ALPATE160pp	apolipoprotein N-acyltransferase (phosphatidylethanolamine, periplasm)	Unassigned	1 M_alpp_p + 1 M_pe160_p = 1 M_2agpe160_p + 1 M_lpp_p	1 applipoprotein + 1 phosphatidylethanolamine (dihexadecanoyl, n-C16:0) = 1 2-Acyl-sn-glycero-3-phosphoethanolamine (n-C16:0) + ... <Preview truncated at 128 characters>	0	0	1000	(b0657 and b1677)	[]
ALPATG160pp	apolipoprotein N-acyltransferase (phosphatidylglycerol, periplasm)	Unassigned	1 M_alpp_p + 1 M_pg160_p = 1 M_2agpg160_p + 1 M_lpp_p	1 applipoprotein + 1 Phosphatidylglycerol (dihexadecanoyl, n-C16:0) = 1 2-Acyl-sn-glycero-3-phosphoglycerol (n-C16:0) + 1 lipopr... <Preview truncated at 128 characters>	0	0	1000	(b0657 and b1677)	[]
ALR2	aldose reductase (methylglyoxal)	Methylglyoxal Metabolism	1 M_h_c + 1 M_mthgxl_c + 1 M_nadph_c = 1 M_acetol_c + 1 M_nadp_c	1 H+ + 1 Methylglyoxal + 1 Nicotinamide adenine dinucleotide phosphate - reduced = 1 Acetol + 1 Nicotinamide adenine dinucleotid... <Preview truncated at 128 characters>	0	0	1000	(b3012 or b0207 or b1781 or b3001)	[]
ALR4x	aldose reductase (acetol)	Glycerophospholipid Metabolism	1 M_acetol_c + 1 M_h_c + 1 M_nadh_c = 1 M_12ppd_DASH_R_c + 1 M_nad_c	1 Acetol + 1 H+ + 1 Nicotinamide adenine dinucleotide - reduced = 1 (R)-Propane-1,2-diol + 1 Nicotinamide adenine dinucleotide	0	0	1000	b3945	[]
ALTRH	altronate hydrolase	Alternate Carbon Metabolism	1 M_altrn_c = 1 M_2ddglcn_c + 1 M_h2o_c	1 D-Altronate = 1 2-Dehydro-3-deoxy-D-gluconate + 1 H2O	0	0	1000	b3091	4.2.1.7
AM3PA	anhydrous-N-Acetylmuramyl-tripeptide amidase	Murein Recycling	1 M_anhm3p_c + 1 M_h2o_c = 1 M_LalaDgluMdap_c + 1 M_anhm_c	1 1,6-anhydrous-N-Acetylmuramyl-tripeptide + 1 H2O = 1 L-alanine-D-glutamate-meso-2,6-diaminoheptanedioate + 1 1,6-anhydrous-N-A... <Preview truncated at 128 characters>	0	0	1000	b0110	[]
AM4PA	anhydrous-N-Acetylmuramyl-tetrapeptide amidase	Murein Recycling	1 M_anhm4p_c + 1 M_h2o_c = 1 M_LalaDgluMdapDala_c + 1 M_anhm_c	1 1,6-anhydrous-N-Acetylmuramyl-tetrapeptide + 1 H2O = 1 L-alanine-D-glutamate-meso-2,6-diaminoheptanedioate-D-alanine + 1 1,6-a... <Preview truncated at 128 characters>	0	0	1000	b0110	[]
AM4PCP	anhydrous-N-Acetylmuramyl-tetrapeptide L,D-carboxypeptidase	Murein Recycling	1 M_anhm4p_c + 1 M_h2o_c = 1 M_ala_DASH_D_c + 1 M_anhm3p_c	1 1,6-anhydrous-N-Acetylmuramyl-tetrapeptide + 1 H2O = 1 D-Alanine + 1 1,6-anhydrous-N-Acetylmuramyl-tripeptide	0	0	1000	b1192	[]
AMALT1	Amylomaltase (maltotriose)	Alternate Carbon Metabolism	1 M_malt_c + 1 M_malttr_c = 1 M_glc_DASH_D_c + 1 M_maltttr_c	1 Maltose + 1 Maltotriose = 1 D-Glucose + 1 Maltotetraose	0	0	1000	b3416	2.4.1.25
AMALT2	Amylomaltase (maltotetraose)	Alternate Carbon Metabolism	1 M_malt_c + 1 M_maltttr_c = 1 M_glc_DASH_D_c + 1 M_maltpt_c	1 Maltose + 1 Maltotetraose = 1 D-Glucose + 1 Maltopentaose	0	0	1000	b3416	2.4.1.25
AMALT3	Amylomaltase (maltopentaose)	Alternate Carbon Metabolism	1 M_malt_c + 1 M_maltpt_c = 1 M_glc_DASH_D_c + 1 M_malthx_c	1 Maltose + 1 Maltopentaose = 1 D-Glucose + 1 Maltohexaose	0	0	1000	b3416	2.4.1.25
AMALT4	Amylomaltase (maltohexaose)	Alternate Carbon Metabolism	1 M_malt_c + 1 M_malthx_c = 1 M_glc_DASH_D_c + 1 M_malthp_c	1 Maltose + 1 Maltohexaose = 1 D-Glucose + 1 Maltoheptaose	0	0	1000	b3416	2.4.1.25
AMANAPEr	N-acetylmannosamine 6-phosphate epimerase	Alternate Carbon Metabolism	1 M_acmanap_c = 1 M_acgam6p_c	1 N-Acetyl-D-mannosamine 6-phosphate = 1 N-Acetyl-D-glucosamine 6-phosphate	1	-1000	1000	b3223	[]
AMANK	N-acetyl-D-mannosamine kinase	Alternate Carbon Metabolism	1 M_acmana_c + 1 M_atp_c = 1 M_acmanap_c + 1 M_adp_c + 1 M_h_c	1 N-Acetyl-D-mannosamine + 1 ATP = 1 N-Acetyl-D-mannosamine 6-phosphate + 1 ADP + 1 H+	0	0	1000	b3222	2.7.1.60
AMAOTr	adenosylmethionine-8-amino-7-oxononanoate transaminase	Cofactor and Prosthetic Group Biosynthesis	1 M_8aonn_c + 1 M_amet_c = 1 M_amob_c + 1 M_dann_c	1 8-Amino-7-oxononanoate + 1 S-Adenosyl-L-methionine = 1 S-Adenosyl-4-methylthio-2-oxobutanoate + 1 7,8-Diaminononanoate	1	-1000	1000	b0774	2.6.1.62
AMMQLT8	S-adenosylmethione:2-demthylmenaquinole methyltransferase (menaquinone 8)	Cofactor and Prosthetic Group Biosynthesis	1 M_2dmmql8_c + 1 M_amet_c = 1 M_ahcys_c + 1 M_h_c + 1 M_mql8_c	1 2-Demethylmenaquinol 8 + 1 S-Adenosyl-L-methionine = 1 S-Adenosyl-L-homocysteine + 1 H+ + 1 Menaquinol 8	0	0	1000	b3833	[]
AMPMS2	4-amino-2-methyl-5-phosphomethylpyrimidine synthetase	Cofactor and Prosthetic Group Biosynthesis	1 M_air_c + 1 M_h2o_c + 1 M_nad_c = 1 M_4ampm_c + 2 M_for_c + 3 M_h_c + 1 M_nadh_c	1 5-amino-1-(5-phospho-D-ribosyl)imidazole + 1 H2O + 1 Nicotinamide adenine dinucleotide = 1 4-Amino-2-methyl-5-phosphomethylpyr... <Preview truncated at 128 characters>	0	0	1000	b3994	[]
AMPN	AMP nucleosidase	Nucleotide Salvage Pathway	1 M_amp_c + 1 M_h2o_c = 1 M_ade_c + 1 M_r5p_c	1 AMP + 1 H2O = 1 Adenine + 1 alpha-D-Ribose 5-phosphate	0	0	1000	b1982	3.2.2.4
AMPTASECG	alanyl aminopeptidase (cys-gly)	Cysteine Metabolism	1 M_cgly_c + 1 M_h2o_c = 1 M_cys_DASH_L_c + 1 M_gly_c	1 Cys-Gly + 1 H2O = 1 L-Cysteine + 1 Glycine	0	0	1000	(b0237 or b0932 or b4260 or b2523)	3.4.11.2
AMPTASEPG	aminopeptidase (pro-gly)	Arginine and Proline Metabolism	1 M_h2o_c + 1 M_progly_c = 1 M_gly_c + 1 M_pro_DASH_L_c	1 H2O + 1 L-Prolinylglycine = 1 Glycine + 1 L-Proline	0	0	1000	(b4260 or b0237 or b2523 or b0932)	3.4.11.2
AMPtex	AMP transport via diffusion (extracellular to periplasm)	Transport, Outer Membrane Porin	1 M_amp_e = 1 M_amp_p	1 AMP = 1 AMP	1	-1000	1000	(b2215 or b0929 or b1377 or b0241)	[]
ANHGMtex	GlcNAc-anhMurNAc transport via diffusion (extracellular to periplasm)	Transport, Outer Membrane Porin	1 M_anhgm_e = 1 M_anhgm_p	1 N-Acetyl-D-glucosamine(anhydrous)N-Acetylmuramic acid = 1 N-Acetyl-D-glucosamine(anhydrous)N-Acetylmuramic acid	1	-1000	1000	(b0241 or b0929 or b1377 or b2215)	[]
ANHMK	1,6-anhydrous-N-Acetylmuramate kinase	Murein Recycling	1 M_anhm_c + 1 M_atp_c + 1 M_h2o_c = 1 M_acmum6p_c + 1 M_adp_c + 1 M_h_c	1 1,6-anhydrous-N-Acetylmuramate + 1 ATP + 1 H2O = 1 N-acetylmuramate 6-phosphate + 1 ADP + 1 H+	0	0	1000	b1640	[]
ANPRT	anthranilate phosphoribosyltransferase	Tyrosine, Tryptophan, and Phenylalanine Metabolism	1 M_anth_c + 1 M_prpp_c = 1 M_ppi_c + 1 M_pran_c	1 Anthranilate + 1 5-Phospho-alpha-D-ribose 1-diphosphate = 1 Diphosphate + 1 N-(5-Phospho-D-ribosyl)anthranilate	0	0	1000	b1263	2.4.2.18
ANS	anthranilate synthase	Tyrosine, Tryptophan, and Phenylalanine Metabolism	1 M_chor_c + 1 M_gln_DASH_L_c = 1 M_anth_c + 1 M_glu_DASH_L_c + 1 M_h_c + 1 M_pyr_c	1 chorismate + 1 L-Glutamine = 1 Anthranilate + 1 L-Glutamate + 1 H+ + 1 Pyruvate	0	0	1000	(b1263 and b1264)	4.1.3.27
AOBUTDs	L-2-amino-3-oxobutanoate decarboxylation (spontaneous)	Threonine and Lysine Metabolism	1 M_2aobut_c + 1 M_h_c = 1 M_aact_c + 1 M_co2_c	1 L-2-Amino-3-oxobutanoate + 1 H+ = 1 Aminoacetone + 1 CO2	0	0	1000	s0001	[]
AOXSr2	8-amino-7-oxononanoate synthase	Cofactor and Prosthetic Group Biosynthesis	1 M_ala_DASH_L_c + 1 M_pimACP_c = 1 M_8aonn_c + 1 M_ACP_c + 1 M_co2_c	1 L-Alanine + 1 Pimeloyl-[acyl-carrier protein] = 1 8-Amino-7-oxononanoate + 1 acyl carrier protein + 1 CO2	0	0	1000	b0776	2.3.1.47
AP4AH	Ap4A hydrolase	Nucleotide Salvage Pathway	1 M_ap4a_c + 1 M_h2o_c = 2 M_adp_c + 2 M_h_c	1 P1,P4-Bis(5-adenosyl) tetraphosphate + 1 H2O = 2 ADP + 2 H+	0	0	1000	b0049	3.6.1.41
AP4AS	Ap4A synthetase	Nucleotide Salvage Pathway	2 M_atp_c + 1 M_h_c = 1 M_ap4a_c + 1 M_ppi_c	2 ATP + 1 H+ = 1 P1,P4-Bis(5-adenosyl) tetraphosphate + 1 Diphosphate	0	0	1000	b4129	[]
AP5AH	Ap5A hydrolase	Nucleotide Salvage Pathway	1 M_ap5a_c + 1 M_h2o_c = 1 M_adp_c + 1 M_atp_c + 2 M_h_c	1 P1,P5-Bis(5-adenosyl) pentaphosphate + 1 H2O = 1 ADP + 1 ATP + 2 H+	0	0	1000	b0049	[]
APCS	aminopropylcadaverine synthase	Arginine and Proline Metabolism	1 M_15dap_c + 1 M_ametam_c = 1 M_5mta_c + 1 M_h_c + 1 M_na15dap_c	1 1,5-Diaminopentane + 1 S-Adenosylmethioninamine = 1 5-Methylthioadenosine + 1 H+ + 1 N-3-aminopropyl-1,5-diaminopentane	0	0	1000	b0121	2.5.1.16
APG3PAT120	acyl-phosphate:glycerol-3-phosphate acyltransferase (C12:0)	Glycerophospholipid Metabolism	1 M_ddcap_c + 1 M_glyc3p_c = 1 M_1ddecg3p_c + 1 M_h_c + 1 M_pi_c	1 Dodecanoly-phosphate (n-C12:0) + 1 Glycerol 3-phosphate = 1 1-dodecanoyl-sn-glycerol 3-phosphate + 1 H+ + 1 Phosphate	0	0	1000	b3059	[]
APG3PAT140	acyl-phosphate:glycerol-3-phosphate acyltransferase (C14:0)	Glycerophospholipid Metabolism	1 M_glyc3p_c + 1 M_ttdcap_c = 1 M_1tdecg3p_c + 1 M_h_c + 1 M_pi_c	1 Glycerol 3-phosphate + 1 Tetradecanoyl-phosphate (n-C14:0) = 1 1-tetradecanoyl-sn-glycerol 3-phosphate + 1 H+ + 1 Phosphate	0	0	1000	b3059	[]
APG3PAT141	acyl-phosphate:glycerol-3-phosphate acyltransferase (C14:1)	Glycerophospholipid Metabolism	1 M_glyc3p_c + 1 M_ttdceap_c = 1 M_1tdec7eg3p_c + 1 M_h_c + 1 M_pi_c	1 Glycerol 3-phosphate + 1 Tetradecanoyl-phosphate (n-C14:1) = 1 1-tetradec-7-enoyl-sn-glycerol 3-phosphate + 1 H+ + 1 Phosphate	0	0	1000	b3059	[]
APG3PAT160	acyl-phosphate:glycerol-3-phosphate acyltransferase (C16:0)	Glycerophospholipid Metabolism	1 M_glyc3p_c + 1 M_hdcap_c = 1 M_1hdecg3p_c + 1 M_h_c + 1 M_pi_c	1 Glycerol 3-phosphate + 1 Hexadecanoyl-phosphate (n-C16:0) = 1 1-hexadecanoyl-sn-glycerol 3-phosphate + 1 H+ + 1 Phosphate	0	0	1000	b3059	[]
APG3PAT161	acyl-phosphate:glycerol-3-phosphate acyltransferase (C16:1)	Glycerophospholipid Metabolism	1 M_glyc3p_c + 1 M_hdceap_c = 1 M_1hdec9eg3p_c + 1 M_h_c + 1 M_pi_c	1 Glycerol 3-phosphate + 1 Hexadecanoyl-phosphate (n-C16:1) = 1 1-hexadec-9-enoyl-sn-glycerol 3-phosphate + 1 H+ + 1 Phosphate	0	0	1000	b3059	[]
APG3PAT180	acyl-phosphate:glycerol-3-phosphate acyltransferase (C18:0)	Glycerophospholipid Metabolism	1 M_glyc3p_c + 1 M_ocdcap_c = 1 M_1odecg3p_c + 1 M_h_c + 1 M_pi_c	1 Glycerol 3-phosphate + 1 Octadecanoyl-phosphate (n-C18:0) = 1 1-octadecanoyl-sn-glycerol 3-phosphate + 1 H+ + 1 Phosphate	0	0	1000	b3059	[]
APG3PAT181	acyl-phosphate:glycerol-3-phosphate acyltransferase (C18:1)	Glycerophospholipid Metabolism	1 M_glyc3p_c + 1 M_ocdceap_c = 1 M_1odec11eg3p_c + 1 M_h_c + 1 M_pi_c	1 Glycerol 3-phosphate + 1 Octadecanoyl-phosphate (n-C18:1) = 1 1-octadec-11-enoyl-sn-glycerol 3-phosphate + 1 H+ + 1 Phosphate	0	0	1000	b3059	[]
APH120	acylphosphatase (C12:0)	Glycerophospholipid Metabolism	1 M_ddcap_c + 1 M_h2o_c = 1 M_ddca_c + 2 M_h_c + 1 M_pi_c	1 Dodecanoly-phosphate (n-C12:0) + 1 H2O = 1 Dodecanoate (n-C12:0) + 2 H+ + 1 Phosphate	0	0	1000	b0968	3.6.1.7
APH140	acylphosphatase (C14:0)	Glycerophospholipid Metabolism	1 M_h2o_c + 1 M_ttdcap_c = 2 M_h_c + 1 M_pi_c + 1 M_ttdca_c	1 H2O + 1 Tetradecanoyl-phosphate (n-C14:0) = 2 H+ + 1 Phosphate + 1 tetradecanoate (n-C14:0)	0	0	1000	b0968	3.6.1.7
APH141	acylphosphatase (C14:1)	Glycerophospholipid Metabolism	1 M_h2o_c + 1 M_ttdceap_c = 2 M_h_c + 1 M_pi_c + 1 M_ttdcea_c	1 H2O + 1 Tetradecanoyl-phosphate (n-C14:1) = 2 H+ + 1 Phosphate + 1 tetradecenoate (n-C14:1)	0	0	1000	b0968	3.6.1.7
APH160	acylphosphatase (C16:0)	Glycerophospholipid Metabolism	1 M_h2o_c + 1 M_hdcap_c = 2 M_h_c + 1 M_hdca_c + 1 M_pi_c	1 H2O + 1 Hexadecanoyl-phosphate (n-C16:0) = 2 H+ + 1 Hexadecanoate (n-C16:0) + 1 Phosphate	0	0	1000	b0968	3.6.1.7
APH161	acylphosphatase (C16:1)	Glycerophospholipid Metabolism	1 M_h2o_c + 1 M_hdceap_c = 2 M_h_c + 1 M_hdcea_c + 1 M_pi_c	1 H2O + 1 Hexadecanoyl-phosphate (n-C16:1) = 2 H+ + 1 Hexadecenoate (n-C16:1) + 1 Phosphate	0	0	1000	b0968	3.6.1.7
APH180	acylphosphatase (C18:0)	Glycerophospholipid Metabolism	1 M_h2o_c + 1 M_ocdcap_c = 2 M_h_c + 1 M_ocdca_c + 1 M_pi_c	1 H2O + 1 Octadecanoyl-phosphate (n-C18:0) = 2 H+ + 1 octadecanoate (n-C18:0) + 1 Phosphate	0	0	1000	b0968	3.6.1.7
APH181	acylphosphatase (C18:1)	Glycerophospholipid Metabolism	1 M_h2o_c + 1 M_ocdceap_c = 2 M_h_c + 1 M_ocdcea_c + 1 M_pi_c	1 H2O + 1 Octadecanoyl-phosphate (n-C18:1) = 2 H+ + 1 octadecenoate (n-C18:1) + 1 Phosphate	0	0	1000	b0968	3.6.1.7
APPLDHr	aminopropanol dehydrogenase reversible	Threonine and Lysine Metabolism	1 M_aact_c + 1 M_h_c + 1 M_nadh_c = 1 M_appl_c + 1 M_nad_c	1 Aminoacetone + 1 H+ + 1 Nicotinamide adenine dinucleotide - reduced = 1 1-Aminopropan-2-ol + 1 Nicotinamide adenine dinucleoti... <Preview truncated at 128 characters>	1	-1000	1000	b3945	1.1.1.75
APRAUR	5-amino-6-(5-phosphoribosylamino)uracil reductase	Cofactor and Prosthetic Group Biosynthesis	1 M_5apru_c + 1 M_h_c + 1 M_nadph_c = 1 M_5aprbu_c + 1 M_nadp_c	1 5-Amino-6-(5-phosphoribosylamino)uracil + 1 H+ + 1 Nicotinamide adenine dinucleotide phosphate - reduced = 1 5-Amino-6-(5-ph... <Preview truncated at 128 characters>	0	0	1000	b0414	1.1.1.193
ARAI	L-arabinose isomerase	Alternate Carbon Metabolism	1 M_arab_DASH_L_c = 1 M_rbl_DASH_L_c	1 L-Arabinose = 1 L-Ribulose	1	-1000	1000	b0062	5.3.1.4
ARBTNR1	aerobactin reductase	Inorganic Ion Transport and Metabolism	2 M_arbtn_DASH_fe3_c + 1 M_fadh2_c = 2 M_arbtn_c + 1 M_fad_c + 2 M_fe2_c + 2 M_h_c	2 Aerobactin + 1 Flavin adenine dinucleotide reduced = 2 aerobactin minus Fe3 + 1 Flavin adenine dinucleotide oxidized + 2 Fe2+ ... <Preview truncated at 128 characters>	0	0	1000	[]	[]
ARBTNR2	aerobactin reductase	Inorganic Ion Transport and Metabolism	2 M_arbtn_DASH_fe3_c + 1 M_fmnh2_c = 2 M_arbtn_c + 2 M_fe2_c + 1 M_fmn_c + 2 M_h_c	2 Aerobactin + 1 Reduced FMN = 2 aerobactin minus Fe3 + 2 Fe2+ + 1 FMN + 2 H+	0	0	1000	[]	[]
ARBTNR3	aerobactin reductase	Inorganic Ion Transport and Metabolism	2 M_arbtn_DASH_fe3_c + 1 M_rbflvrd_c = 2 M_arbtn_c + 2 M_fe2_c + 2 M_h_c + 1 M_ribflv_c	2 Aerobactin + 1 Reduced riboflavin = 2 aerobactin minus Fe3 + 2 Fe2+ + 2 H+ + 1 Riboflavin	0	0	1000	[]	[]
ARBTNabcpp	aerobactin transport via ABC system (periplasm)	Transport, Inner Membrane	1 M_atp_c + 1 M_h2o_c + 1 M_arbtn_DASH_fe3_p = 1 M_adp_c + 1 M_arbtn_DASH_fe3_c + 1 M_h_c + 1 M_pi_c	1 ATP + 1 H2O + 1 Aerobactin = 1 ADP + 1 Aerobactin + 1 H+ + 1 Phosphate	0	0	1000	(b0153 and b0151 and b0152)	[]
ARBTNexs	aerobactin Fe-loading reaction (spontaneous)	Inorganic Ion Transport and Metabolism	1 M_arbtn_e + 1 M_fe3_e = 1 M_arbtn_DASH_fe3_e	1 aerobactin minus Fe3 + 1 Fe3+ = 1 Aerobactin	0	0	1000	s0001	[]
ARBTNtex	aerobactin secretion (to extracellular)	Transport, Outer Membrane	1 M_arbtn_p + 1 M_h_p = 1 M_h_c + 1 M_arbtn_e	1 aerobactin minus Fe3 + 1 H+ = 1 H+ + 1 aerobactin minus Fe3	0	0	1000	[]	[]
ARBTNtonex	aerobactin transport via ton system (extracellular)	Transport, Outer Membrane	1 M_arbtn_DASH_fe3_e + 1 M_h_p = 1 M_h_c + 1 M_arbtn_DASH_fe3_p	1 Aerobactin + 1 H+ = 1 H+ + 1 Aerobactin	0	0	1000	[]	[]
ARBTNtpp	aerobactin secretion (to periplasm)	Inorganic Ion Transport and Metabolism	1 M_arbtn_c + 1 M_h_p = 1 M_h_c + 1 M_arbtn_p	1 aerobactin minus Fe3 + 1 H+ = 1 H+ + 1 aerobactin minus Fe3	0	0	1000	[]	[]
ARBTptspp	arbutin transport via PEP:Pyr PTS (periplasm)	Transport, Inner Membrane	1 M_pep_c + 1 M_arbt_p = 1 M_arbt6p_c + 1 M_pyr_c	1 Phosphoenolpyruvate + 1 Arbutin = 1 Arbutin 6-phosphate + 1 Pyruvate	0	0	1000	((b3722 and b2415 and b2416) or (b2715 and b2415 and b2416))	[]
ARBTtex	arbutin transport via diffusion (extracellular to periplasm)	Transport, Outer Membrane Porin	1 M_arbt_e = 1 M_arbt_p	1 Arbutin = 1 Arbutin	0	0	1000	(b2215 or b1377 or b0241 or b0929)	[]
ARBabcpp	L-arabinose transport via ABC system (periplasm)	Transport, Inner Membrane	1 M_atp_c + 1 M_h2o_c + 1 M_arab_DASH_L_p = 1 M_adp_c + 1 M_arab_DASH_L_c + 1 M_h_c + 1 M_pi_c	1 ATP + 1 H2O + 1 L-Arabinose = 1 ADP + 1 L-Arabinose + 1 H+ + 1 Phosphate	0	0	1000	(b1901 and b1900 and b4460)	[]
ARBt2rpp	L-arabinose transport via proton symport (periplasm)	Transport, Inner Membrane	1 M_arab_DASH_L_p + 1 M_h_p = 1 M_arab_DASH_L_c + 1 M_h_c	1 L-Arabinose + 1 H+ = 1 L-Arabinose + 1 H+	1	-1000	1000	b2841	[]
ARBt3ipp	L-arabinose transport via proton antiport (periplasm)	Transport, Inner Membrane	1 M_arab_DASH_L_c + 1 M_h_p = 1 M_h_c + 1 M_arab_DASH_L_p	1 L-Arabinose + 1 H+ = 1 H+ + 1 L-Arabinose	0	0	1000	b1528	[]
ARBtex	L-arabinose transport via diffusion (extracellular to periplasm)	Transport, Outer Membrane Porin	1 M_arab_DASH_L_e = 1 M_arab_DASH_L_p	1 L-Arabinose = 1 L-Arabinose	1	-1000	1000	(b0241 or b0929 or b1377 or b2215)	[]
ARGAGMt7pp	Arginine/agmatine antiport (periplasm)	Transport, Inner Membrane	1 M_agm_c + 1 M_arg_DASH_L_p = 1 M_arg_DASH_L_c + 1 M_agm_p	1 Agmatine + 1 L-Arginine = 1 L-Arginine + 1 Agmatine	1	-1000	1000	b4115	[]
ARGDC	arginine decarboxylase	Arginine and Proline Metabolism	1 M_arg_DASH_L_c + 1 M_h_c = 1 M_agm_c + 1 M_co2_c	1 L-Arginine + 1 H+ = 1 Agmatine + 1 CO2	0	0	1000	b4117	4.1.1.19
ARGDCpp	arginine decarboxylase	Arginine and Proline Metabolism	1 M_arg_DASH_L_p + 1 M_h_p = 1 M_agm_p + 1 M_co2_p	1 L-Arginine + 1 H+ = 1 Agmatine + 1 CO2	0	0	1000	b2938	4.1.1.19
ARGORNt7pp	arginine/ornithine antiporter (periplasm)	Transport, Inner Membrane	1 M_orn_c + 1 M_arg_DASH_L_p = 1 M_arg_DASH_L_c + 1 M_orn_p	1 Ornithine + 1 L-Arginine = 1 L-Arginine + 1 Ornithine	1	-1000	1000	b1605	[]
ARGSL	argininosuccinate lyase	Arginine and Proline Metabolism	1 M_argsuc_c = 1 M_arg_DASH_L_c + 1 M_fum_c	1 N(omega)-(L-Arginino)succinate = 1 L-Arginine + 1 Fumarate	1	-1000	1000	b3960	4.3.2.1
ARGSS	argininosuccinate synthase	Arginine and Proline Metabolism	1 M_asp_DASH_L_c + 1 M_atp_c + 1 M_citr_DASH_L_c = 1 M_amp_c + 1 M_argsuc_c + 1 M_h_c + 1 M_ppi_c	1 L-Aspartate + 1 ATP + 1 L-Citrulline = 1 AMP + 1 N(omega)-(L-Arginino)succinate + 1 H+ + 1 Diphosphate	0	0	1000	b3172	6.3.4.5
ARGTRS	Arginyl-tRNA synthetase	tRNA Charging	1 M_arg_DASH_L_c + 1 M_atp_c + 1 M_trnaarg_c = 1 M_amp_c + 1 M_argtrna_c + 1 M_ppi_c	1 L-Arginine + 1 ATP + 1 tRNA(Arg) = 1 AMP + 1 L-Arginyl-tRNA(Arg) + 1 Diphosphate	0	0	1000	b1876	6.1.1.19
ARGabcpp	L-arginine transport via ABC system (periplasm)	Transport, Inner Membrane	1 M_atp_c + 1 M_h2o_c + 1 M_arg_DASH_L_p = 1 M_adp_c + 1 M_arg_DASH_L_c + 1 M_h_c + 1 M_pi_c	1 ATP + 1 H2O + 1 L-Arginine = 1 ADP + 1 L-Arginine + 1 H+ + 1 Phosphate	0	0	1000	((b2310 and b2307 and b2306 and b2308) or (b0863 and b0860 and b0861 and b0864 and b0862))	[]
ARGt3pp	L-arginine transport out via proton antiport (cytoplasm to periplasm)	Transport, Inner Membrane	1 M_arg_DASH_L_c + 1 M_h_p = 1 M_h_c + 1 M_arg_DASH_L_p	1 L-Arginine + 1 H+ = 1 H+ + 1 L-Arginine	0	0	1000	b2923	[]
ARGtex	L-arginine transport via diffusion (extracellular to periplasm)	Transport, Outer Membrane Porin	1 M_arg_DASH_L_e = 1 M_arg_DASH_L_p	1 L-Arginine = 1 L-Arginine	1	-1000	1000	(b0241 or b0929 or b1377 or b2215)	[]
ASAD	aspartate-semialdehyde dehydrogenase	Threonine and Lysine Metabolism	1 M_aspsa_c + 1 M_nadp_c + 1 M_pi_c = 1 M_4pasp_c + 1 M_h_c + 1 M_nadph_c	1 L-Aspartate 4-semialdehyde + 1 Nicotinamide adenine dinucleotide phosphate + 1 Phosphate = 1 4-Phospho-L-aspartate + 1 H+ + 1 ... <Preview truncated at 128 characters>	1	-1000	1000	b3433	1.2.1.11
ASCBPL	L-ascorbate 6-phosphate lactonase	Alternate Carbon Metabolism	1 M_ascb6p_c + 1 M_h2o_c = 1 M_3dhgulnp_c + 1 M_h_c	1 L-ascorbate-6-phosphate + 1 H2O = 1 3-keto-L-gulonate-6-phosphate + 1 H+	0	0	1000	b4192	[]
ASCBptspp	L-ascorbate transport via PEP:Pyr PTS (periplasm)	Transport, Inner Membrane	1 M_pep_c + 1 M_ascb_DASH_L_p = 1 M_ascb6p_c + 1 M_pyr_c	1 Phosphoenolpyruvate + 1 L-Ascorbate = 1 L-ascorbate-6-phosphate + 1 Pyruvate	0	0	1000	(b2415 and b2416 and b4195 and b4194 and b4193)	[]
ASCBtex	L-ascorbate transport via diffusion (extracellular to periplasm)	Transport, Outer Membrane Porin	1 M_ascb_DASH_L_e = 1 M_ascb_DASH_L_p	1 L-Ascorbate = 1 L-Ascorbate	1	-1000	1000	(b0241 or b0929 or b1377 or b2215)	[]
ASNN	L-asparaginase	Alanine and Aspartate Metabolism	1 M_asn_DASH_L_c + 1 M_h2o_c = 1 M_asp_DASH_L_c + 1 M_nh4_c	1 L-Asparagine + 1 H2O = 1 L-Aspartate + 1 Ammonium	0	0	1000	(b1767 or b0828)	3.5.1.1
ASNNpp	L-asparaginase	Alanine and Aspartate Metabolism	1 M_asn_DASH_L_p + 1 M_h2o_p = 1 M_asp_DASH_L_p + 1 M_nh4_p	1 L-Asparagine + 1 H2O = 1 L-Aspartate + 1 Ammonium	0	0	1000	b2957	3.5.1.1
ASNS1	asparagine synthase (glutamine-hydrolysing)	Alanine and Aspartate Metabolism	1 M_asp_DASH_L_c + 1 M_atp_c + 1 M_gln_DASH_L_c + 1 M_h2o_c = 1 M_amp_c + 1 M_asn_DASH_L_c + 1 M_glu_DASH_L_c + 1 M_h_c + 1 M_pp... <Preview truncated at 128 characters>	1 L-Aspartate + 1 ATP + 1 L-Glutamine + 1 H2O = 1 AMP + 1 L-Asparagine + 1 L-Glutamate + 1 H+ + 1 Diphosphate	0	0	1000	b0674	6.3.5.4
ASNS2	asparagine synthetase	Alanine and Aspartate Metabolism	1 M_asp_DASH_L_c + 1 M_atp_c + 1 M_nh4_c = 1 M_amp_c + 1 M_asn_DASH_L_c + 1 M_h_c + 1 M_ppi_c	1 L-Aspartate + 1 ATP + 1 Ammonium = 1 AMP + 1 L-Asparagine + 1 H+ + 1 Diphosphate	0	0	1000	b3744	6.3.1.1
ASNTRS	Asparaginyl-tRNA synthetase	tRNA Charging	1 M_asn_DASH_L_c + 1 M_atp_c + 1 M_trnaasn_c = 1 M_amp_c + 1 M_asntrna_c + 1 M_ppi_c	1 L-Asparagine + 1 ATP + 1 tRNA(Asn) = 1 AMP + 1 L-Asparaginyl-tRNA(Asn) + 1 Diphosphate	0	0	1000	b0930	6.1.1.22
ASNabcpp	L-asparagine transport via ABC system (periplasm)	Transport, Inner Membrane	1 M_atp_c + 1 M_h2o_c + 1 M_asn_DASH_L_p = 1 M_adp_c + 1 M_asn_DASH_L_c + 1 M_h_c + 1 M_pi_c	1 ATP + 1 H2O + 1 L-Asparagine = 1 ADP + 1 L-Asparagine + 1 H+ + 1 Phosphate	0	0	1000	[]	[]
ASNt2rpp	L-asparagine reversible transport via proton symport (periplasm)	Transport, Inner Membrane	1 M_asn_DASH_L_p + 1 M_h_p = 1 M_asn_DASH_L_c + 1 M_h_c	1 L-Asparagine + 1 H+ = 1 L-Asparagine + 1 H+	1	-1000	1000	b1453	[]
ASNtex	L-asparagine transport via diffusion (extracellular to periplasm)	Transport, Outer Membrane Porin	1 M_asn_DASH_L_e = 1 M_asn_DASH_L_p	1 L-Asparagine = 1 L-Asparagine	1	-1000	1000	(b0241 or b0929 or b1377 or b2215)	[]
ASO3t8pp	arsenite efflux via ATP hydrolysis (periplasm)	Transport, Inner Membrane	1 M_aso3_c + 1 M_atp_c + 1 M_h2o_c = 1 M_adp_c + 1 M_h_c + 1 M_pi_c + 1 M_aso3_p	1 arsenite + 1 ATP + 1 H2O = 1 ADP + 1 H+ + 1 Phosphate + 1 arsenite	0	0	1000	b3502	[]
ASO3tex	arsenite transport via diffusion (extracellular to periplasm)	Transport, Outer Membrane Porin	1 M_aso3_e = 1 M_aso3_p	1 arsenite = 1 arsenite	1	-1000	1000	(b0241 or b0929 or b1377 or b2215)	[]
ASP1DC	aspartate 1-decarboxylase	Cofactor and Prosthetic Group Biosynthesis	1 M_asp_DASH_L_c + 1 M_h_c = 1 M_ala_DASH_B_c + 1 M_co2_c	1 L-Aspartate + 1 H+ = 1 beta-Alanine + 1 CO2	0	0	1000	b0131	4.1.1.11
ASPCT	aspartate carbamoyltransferase	Purine and Pyrimidine Biosynthesis	1 M_asp_DASH_L_c + 1 M_cbp_c = 1 M_cbasp_c + 1 M_h_c + 1 M_pi_c	1 L-Aspartate + 1 Carbamoyl phosphate = 1 N-Carbamoyl-L-aspartate + 1 H+ + 1 Phosphate	0	0	1000	((b4244 and b4245) or b4245)	2.1.3.2
ASPK	aspartate kinase	Threonine and Lysine Metabolism	1 M_asp_DASH_L_c + 1 M_atp_c = 1 M_4pasp_c + 1 M_adp_c	1 L-Aspartate + 1 ATP = 1 4-Phospho-L-aspartate + 1 ADP	1	-1000	1000	(b0002 or b3940 or b4024)	2.7.2.4
ASPO3	L-aspartate oxidase	Cofactor and Prosthetic Group Biosynthesis	1 M_asp_DASH_L_c + 1 M_q8_c = 1 M_h_c + 1 M_iasp_c + 1 M_q8h2_c	1 L-Aspartate + 1 Ubiquinone-8 = 1 H+ + 1 Iminoaspartate + 1 Ubiquinol-8	0	0	1000	b2574	[]
ASPO4	L-aspartate oxidase	Cofactor and Prosthetic Group Biosynthesis	1 M_asp_DASH_L_c + 1 M_mqn8_c = 1 M_h_c + 1 M_iasp_c + 1 M_mql8_c	1 L-Aspartate + 1 Menaquinone 8 = 1 H+ + 1 Iminoaspartate + 1 Menaquinol 8	0	0	1000	b2574	[]
ASPO5	L-aspartate oxidase	Cofactor and Prosthetic Group Biosynthesis	1 M_asp_DASH_L_c + 1 M_fum_c = 1 M_h_c + 1 M_iasp_c + 1 M_succ_c	1 L-Aspartate + 1 Fumarate = 1 H+ + 1 Iminoaspartate + 1 Succinate	0	0	1000	b2574	[]
ASPO6	L-aspartate oxidase	Cofactor and Prosthetic Group Biosynthesis	1 M_asp_DASH_L_c + 1 M_o2_c = 1 M_h_c + 1 M_h2o2_c + 1 M_iasp_c	1 L-Aspartate + 1 O2 = 1 H+ + 1 Hydrogen peroxide + 1 Iminoaspartate	0	0	1000	b2574	[]
ASPT	L-aspartase	Alanine and Aspartate Metabolism	1 M_asp_DASH_L_c = 1 M_fum_c + 1 M_nh4_c	1 L-Aspartate = 1 Fumarate + 1 Ammonium	0	0	1000	b4139	4.3.1.1
ASPTA	aspartate transaminase	Alanine and Aspartate Metabolism	1 M_akg_c + 1 M_asp_DASH_L_c = 1 M_glu_DASH_L_c + 1 M_oaa_c	1 2-Oxoglutarate + 1 L-Aspartate = 1 L-Glutamate + 1 Oxaloacetate	1	-1000	1000	b0928	2.6.1.1
ASPTRS	Aspartyl-tRNA synthetase	tRNA Charging	1 M_asp_DASH_L_c + 1 M_atp_c + 1 M_trnaasp_c = 1 M_amp_c + 1 M_asptrna_c + 1 M_ppi_c	1 L-Aspartate + 1 ATP + 1 tRNA(Asp) = 1 AMP + 1 L-Aspartyl-tRNA(Asp) + 1 Diphosphate	0	0	1000	b1866	6.1.1.12
ASPabcpp	L-aspartate transport via ABC system (periplasm)	Transport, Inner Membrane	1 M_atp_c + 1 M_h2o_c + 1 M_asp_DASH_L_p = 1 M_adp_c + 1 M_asp_DASH_L_c + 1 M_h_c + 1 M_pi_c	1 ATP + 1 H2O + 1 L-Aspartate = 1 ADP + 1 L-Aspartate + 1 H+ + 1 Phosphate	0	0	1000	(b0655 and b0654 and b0653 and b0652)	[]
ASPt2_2pp	Aspartate transport via proton symport (2 H) (periplasm)	Transport, Inner Membrane	1 M_asp_DASH_L_p + 2 M_h_p = 1 M_asp_DASH_L_c + 2 M_h_c	1 L-Aspartate + 2 H+ = 1 L-Aspartate + 2 H+	0	0	1000	b3528	[]
ASPt2_3pp	L-asparate transport via proton symport (3 H) (periplasm)	Transport, Inner Membrane	1 M_asp_DASH_L_p + 3 M_h_p = 1 M_asp_DASH_L_c + 3 M_h_c	1 L-Aspartate + 3 H+ = 1 L-Aspartate + 3 H+	0	0	1000	(b4138 or b4123)	[]
ASPt2pp	L-aspartate transport in via proton symport (periplasm)	Transport, Inner Membrane	1 M_asp_DASH_L_p + 1 M_h_p = 1 M_asp_DASH_L_c + 1 M_h_c	1 L-Aspartate + 1 H+ = 1 L-Aspartate + 1 H+	0	0	1000	b4077	[]
ASPt2rpp	L-aspartate transport in via proton symport (periplasm) reversible	Transport, Inner Membrane	1 M_asp_DASH_L_p + 1 M_h_p = 1 M_asp_DASH_L_c + 1 M_h_c	1 L-Aspartate + 1 H+ = 1 L-Aspartate + 1 H+	1	-1000	1000	[]	[]
ASPtex	L-aspartate transport via diffusion (extracellular to periplasm)	Transport, Outer Membrane Porin	1 M_asp_DASH_L_e = 1 M_asp_DASH_L_p	1 L-Aspartate = 1 L-Aspartate	1	-1000	1000	(b0241 or b0929 or b1377 or b2215)	[]
ASR	arsenate reductase	Inorganic Ion Transport and Metabolism	1 M_aso4_c + 2 M_gthrd_c = 1 M_aso3_c + 1 M_gthox_c + 1 M_h2o_c	1 arsenate + 2 Reduced glutathione = 1 arsenite + 1 Oxidized glutathione + 1 H2O	0	0	1000	(b3503 and b1064)	[]
AST	Arginine succinyltransferase	Arginine and Proline Metabolism	1 M_arg_DASH_L_c + 1 M_succoa_c = 1 M_coa_c + 1 M_h_c + 1 M_sucarg_c	1 L-Arginine + 1 Succinyl-CoA = 1 Coenzyme A + 1 H+ + 1 N2-Succinyl-L-arginine	0	0	1000	b1747	2.3.1.109
ATHRDHr	L-allo-threonine dehydrogenase	Threonine and Lysine Metabolism	1 M_athr_DASH_L_c + 1 M_nadp_c = 1 M_2aobut_c + 1 M_h_c + 1 M_nadph_c	1 L-Allo-threonine + 1 Nicotinamide adenine dinucleotide phosphate = 1 L-2-Amino-3-oxobutanoate + 1 H+ + 1 Nicotinamide adenine ... <Preview truncated at 128 characters>	1	-1000	1000	b1539	[]
ATPHs	ATP amine hydrolysis (spontaneous)	Nucleotide Salvage Pathway	1 M_atp_c + 1 M_h_c + 1 M_h2o_c = 1 M_itp_c + 1 M_nh4_c	1 ATP + 1 H+ + 1 H2O = 1 ITP + 1 Ammonium	0	0	1000	s0001	[]
ATPM	ATP maintenance requirement	Unassigned	1 M_atp_c + 1 M_h2o_c = 1 M_adp_c + 1 M_h_c + 1 M_pi_c	1 ATP + 1 H2O = 1 ADP + 1 H+ + 1 Phosphate	0	3.15	1000	[]	[]
ATPPRT	ATP phosphoribosyltransferase	Histidine Metabolism	1 M_atp_c + 1 M_prpp_c = 1 M_ppi_c + 1 M_prbatp_c	1 ATP + 1 5-Phospho-alpha-D-ribose 1-diphosphate = 1 Diphosphate + 1 1-(5-Phosphoribosyl)-ATP	0	0	1000	b2019	2.4.2.17
ATPS4rpp	ATP synthase (four protons for one ATP) (periplasm)	Oxidative Phosphorylation	1 M_adp_c + 1 M_pi_c + 4 M_h_p = 1 M_atp_c + 3 M_h_c + 1 M_h2o_c	1 ADP + 1 Phosphate + 4 H+ = 1 ATP + 3 H+ + 1 H2O	1	-1000	1000	(((b3736 and b3737 and b3738) and (b3731 and b3732 and b3733 and b3734 and b3735) and b3739) or ((b3736 and b3737 and b3738) an... <Preview truncated at 128 characters>	3.6.3.14
BALAt2pp	beta-alanine transport in via proton symport (periplasm)	Transport, Inner Membrane	1 M_ala_DASH_B_p + 1 M_h_p = 1 M_ala_DASH_B_c + 1 M_h_c	1 beta-Alanine + 1 H+ = 1 beta-Alanine + 1 H+	0	0	1000	b4208	[]
BALAtex	beta-alanine transport via diffusion (extracellular to periplasm)	Transport, Outer Membrane Porin	1 M_ala_DASH_B_e = 1 M_ala_DASH_B_p	1 beta-Alanine = 1 beta-Alanine	1	-1000	1000	(b0241 or b0929 or b1377 or b2215)	[]
BETALDHx	betaine-aldehyde dehydrogenase	Unassigned	1 M_betald_c + 1 M_h2o_c + 1 M_nad_c = 1 M_glyb_c + 2 M_h_c + 1 M_nadh_c	1 Betaine aldehyde + 1 H2O + 1 Nicotinamide adenine dinucleotide = 1 Glycine betaine + 2 H+ + 1 Nicotinamide adenine dinucleotid... <Preview truncated at 128 characters>	0	0	1000	b0312	1.2.1.8
BETALDHy	betaine-aldehyde dehydrogenase	Unassigned	1 M_betald_c + 1 M_h2o_c + 1 M_nadp_c = 1 M_glyb_c + 2 M_h_c + 1 M_nadph_c	1 Betaine aldehyde + 1 H2O + 1 Nicotinamide adenine dinucleotide phosphate = 1 Glycine betaine + 2 H+ + 1 Nicotinamide adenine d... <Preview truncated at 128 characters>	0	0	1000	b0312	1.2.1.8
BMOCOS	bis-molybdenum cofactor synthase	Cofactor and Prosthetic Group Biosynthesis	1 M_moco_c + 1 M_mptamp_c = 1 M_amp_c + 1 M_bmoco_c + 1 M_cu2_c	1 molybdenum cofactor + 1 adenylated molybdopterin = 1 AMP + 1 bis-molybdenum cofactor + 1 Cu2+	0	0	1000	b0827	[]
BMOGDS1	bis-molybdopterin guanine dinucleotide synthase (single GDP)	Cofactor and Prosthetic Group Biosynthesis	1 M_bmoco_c + 1 M_gtp_c + 1 M_h_c = 1 M_bmoco1gdp_c + 1 M_ppi_c	1 bis-molybdenum cofactor + 1 GTP + 1 H+ = 1 bis-molybdopterin mono-guanine dinucleotide + 1 Diphosphate	0	0	1000	(b3857 or (b3857 and b3856))	[]
BMOGDS2	bis-molybdopterin guanine dinucleotide synthase	Cofactor and Prosthetic Group Biosynthesis	1 M_bmoco1gdp_c + 1 M_gtp_c + 1 M_h_c = 1 M_bmocogdp_c + 1 M_ppi_c	1 bis-molybdopterin mono-guanine dinucleotide + 1 GTP + 1 H+ = 1 bis-molybdopterin guanine dinucleotide + 1 Diphosphate	0	0	1000	(b3857 or (b3857 and b3856))	[]
BPNT	3,5-bisphosphate nucleotidase	Cysteine Metabolism	1 M_h2o_c + 1 M_pap_c = 1 M_amp_c + 1 M_pi_c	1 H2O + 1 Adenosine 3,5-bisphosphate = 1 AMP + 1 Phosphate	0	0	1000	b4214	3.1.3.7
BSORx	Biotin sulfoxide reductase	Cofactor and Prosthetic Group Biosynthesis	1 M_btnso_c + 1 M_h_c + 1 M_nadh_c = 1 M_btn_c + 1 M_h2o_c + 1 M_nad_c	1 d-biotin d-sulfoxide + 1 H+ + 1 Nicotinamide adenine dinucleotide - reduced = 1 Biotin + 1 H2O + 1 Nicotinamide adenine dinucl... <Preview truncated at 128 characters>	0	0	1000	b3551	[]
BSORy	Biotin sulfoxide reductase	Cofactor and Prosthetic Group Biosynthesis	1 M_btnso_c + 1 M_h_c + 1 M_nadph_c = 1 M_btn_c + 1 M_h2o_c + 1 M_nadp_c	1 d-biotin d-sulfoxide + 1 H+ + 1 Nicotinamide adenine dinucleotide phosphate - reduced = 1 Biotin + 1 H2O + 1 Nicotinamide aden... <Preview truncated at 128 characters>	0	0	1000	b3551	[]
BTNt2ipp	Biotin transport via proton symport (periplasm)	Transport, Inner Membrane	1 M_btn_p + 1 M_h_p = 1 M_btn_c + 1 M_h_c	1 Biotin + 1 H+ = 1 Biotin + 1 H+	0	0	1000	[]	[]
BTNtex	Biotin transport via diffusion (extracellular to periplasm)	Transport, Outer Membrane Porin	1 M_btn_e = 1 M_btn_p	1 Biotin = 1 Biotin	1	-1000	1000	(b2215 or b1377 or b0241 or b0929)	[]
BTS5	Biotin synthase	Cofactor and Prosthetic Group Biosynthesis	1 M_2fe2s_c + 1 M_amet_c + 1 M_dtbt_c = 1 M_2fe1s_c + 1 M_btn_c + 1 M_dad_DASH_5_c + 1 M_h_c + 1 M_met_DASH_L_c	1 [2Fe-2S] iron-sulfur cluster + 1 S-Adenosyl-L-methionine + 1 Dethiobiotin = 1 [2Fe-1S] desulfurated iron-sulfur cluster + 1 Bi... <Preview truncated at 128 characters>	0	0	1000	b0775	2.8.1.6
BUTCT	Acetyl-CoA:butyrate-CoA transferase	Alternate Carbon Metabolism	1 M_accoa_c + 1 M_but_c = 1 M_ac_c + 1 M_btcoa_c	1 Acetyl-CoA + 1 Butyrate (n-C4:0) = 1 Acetate + 1 Butanoyl-CoA	0	0	1000	(b2221 and b2222)	2.8.3.8
BUTSO3abcpp	butanesulfonate transport via ABC system (periplasm)	Transport, Inner Membrane	1 M_atp_c + 1 M_h2o_c + 1 M_butso3_p = 1 M_adp_c + 1 M_butso3_c + 1 M_h_c + 1 M_pi_c	1 ATP + 1 H2O + 1 butanesulfonate = 1 ADP + 1 butanesulfonate + 1 H+ + 1 Phosphate	0	0	1000	((b0936 and b0933 and b0934) or (b0365 and b0366 and b0367))	[]
BUTSO3tex	butanesulfonate transport via diffusion (extracellular to periplasm)	Transport, Outer Membrane Porin	1 M_butso3_e = 1 M_butso3_p	1 butanesulfonate = 1 butanesulfonate	1	-1000	1000	(b0241 or b0929 or b1377 or b2215)	[]
BUTt2rpp	Butyrate transport via proton symport, reversible (periplasm)	Transport, Inner Membrane	1 M_but_p + 1 M_h_p = 1 M_but_c + 1 M_h_c	1 Butyrate (n-C4:0) + 1 H+ = 1 Butyrate (n-C4:0) + 1 H+	1	-1000	1000	b2223	[]
BUTtex	Butyrate transport via diffusion (extracellular to periplasm)	Transport, Outer Membrane Porin	1 M_but_e = 1 M_but_p	1 Butyrate (n-C4:0) = 1 Butyrate (n-C4:0)	1	-1000	1000	(b0241 or b0929 or b1377 or b2215)	[]
BWCOGDS1	tungsten bispterin guanine dinucleotide synthase (single GDP)	Cofactor and Prosthetic Group Biosynthesis	1 M_bwco_c + 1 M_gtp_c + 1 M_h_c = 1 M_bwco1gdp_c + 1 M_ppi_c	1 tungsten bispterin cofactor + 1 GTP + 1 H+ = 1 tungsten bispterin cofactor mono-guanine dinucleotide + 1 Diphosphate	0	0	1000	(b3857 or (b3857 and b3856))	[]
BWCOGDS2	tungsten bispterin guanine dinucleotide synthase	Cofactor and Prosthetic Group Biosynthesis	1 M_bwco1gdp_c + 1 M_gtp_c + 1 M_h_c = 1 M_bwcogdp_c + 1 M_ppi_c	1 tungsten bispterin cofactor mono-guanine dinucleotide + 1 GTP + 1 H+ = 1 tungsten bispterin cofactor guanine dinucleotide + 1 ... <Preview truncated at 128 characters>	0	0	1000	(b3857 or (b3857 and b3856))	[]
BWCOS	tungsten bispterin cofactor synthase	Cofactor and Prosthetic Group Biosynthesis	1 M_mptamp_c + 1 M_wco_c = 1 M_amp_c + 1 M_bwco_c + 1 M_cu2_c	1 adenylated molybdopterin + 1 tungsten binding cofactor = 1 AMP + 1 tungsten bispterin cofactor + 1 Cu2+	0	0	1000	b0827	[]
CA2t3pp	calcium (Ca+2) transport out via proton antiport (periplasm)	Inorganic Ion Transport and Metabolism	1 M_ca2_c + 1 M_h_p = 1 M_h_c + 1 M_ca2_p	1 Calcium + 1 H+ = 1 H+ + 1 Calcium	0	0	1000	b1216	[]
CA2tex	calcium (Ca+2) transport via diffusion (extracellular to periplasm)	Transport, Outer Membrane Porin	1 M_ca2_e = 1 M_ca2_p	1 Calcium = 1 Calcium	1	-1000	1000	(b0241 or b0929 or b1377 or b2215)	[]
CADVtpp	Lysine/Cadaverine antiporter (periplasm)	Transport, Inner Membrane	1 M_15dap_c + 1 M_h_p + 1 M_lys_DASH_L_p = 1 M_h_c + 1 M_lys_DASH_L_c + 1 M_15dap_p	1 1,5-Diaminopentane + 1 H+ + 1 L-Lysine = 1 H+ + 1 L-Lysine + 1 1,5-Diaminopentane	0	0	1000	b4132	[]
CAT	catalase	Unassigned	2 M_h2o2_c = 2 M_h2o_c + 1 M_o2_c	2 Hydrogen peroxide = 2 H2O + 1 O2	0	0	0	(b1732 or b3942)	1.11.1.6
CAt6pp	calcium / sodium antiporter (1:1)	Inorganic Ion Transport and Metabolism	1 M_ca2_c + 1 M_na1_p = 1 M_na1_c + 1 M_ca2_p	1 Calcium + 1 Sodium = 1 Sodium + 1 Calcium	1	-1000	1000	b3196	[]
CBIAT	Cobinamide adenyltransferase	Cofactor and Prosthetic Group Biosynthesis	1 M_atp_c + 1 M_cbi_c + 1 M_h_c = 1 M_adocbi_c + 1 M_pppi_c	1 ATP + 1 Cobinamide + 1 H+ = 1 Adenosyl cobinamide + 1 Inorganic triphosphate	1	-1000	1000	b1270	2.5.1.17
CBItonex	Cobinamide transport via ton system (extermal)	Transport, Outer Membrane	1 M_cbi_e + 1 M_h_p = 1 M_h_c + 1 M_cbi_p	1 Cobinamide + 1 H+ = 1 H+ + 1 Cobinamide	0	0	1000	(b3966 and (b1252 and b3005 and b3006))	[]
CBIuabcpp	Cobinamide transport via ABC system (uptake, periplasm)	Transport, Inner Membrane	1 M_atp_c + 1 M_h2o_c + 1 M_cbi_p = 1 M_adp_c + 1 M_cbi_c + 1 M_h_c + 1 M_pi_c	1 ATP + 1 H2O + 1 Cobinamide = 1 ADP + 1 Cobinamide + 1 H+ + 1 Phosphate	0	0	1000	(b1711 and b1709 and b0158)	[]
CBL1abcpp	Cob(1)alamin transport via ABC system (periplasm)	Transport, Inner Membrane	1 M_atp_c + 1 M_h2o_c + 1 M_cbl1_p = 1 M_adp_c + 1 M_cbl1_c + 1 M_h_c + 1 M_pi_c	1 ATP + 1 H2O + 1 Cob(I)alamin = 1 ADP + 1 Cob(I)alamin + 1 H+ + 1 Phosphate	0	0	1000	(b1711 and b1709 and b0158)	[]
CBL1tonex	Cob(1)alamin transport via ton system (extermal)	Transport, Outer Membrane	1 M_cbl1_e + 1 M_h_p = 1 M_h_c + 1 M_cbl1_p	1 Cob(I)alamin + 1 H+ = 1 H+ + 1 Cob(I)alamin	0	0	1000	(b3966 and (b1252 and b3005 and b3006))	[]
CBLAT	cob(I)alamin adenosyltransferase	Cofactor and Prosthetic Group Biosynthesis	1 M_atp_c + 1 M_cbl1_c + 1 M_h_c = 1 M_adocbl_c + 1 M_pppi_c	1 ATP + 1 Cob(I)alamin + 1 H+ = 1 Adenosylcobalamin + 1 Inorganic triphosphate	1	-1000	1000	b1270	2.5.1.17
CBMD	carbamate deaminase	Nucleotide Salvage Pathway	1 M_cbm_c + 2 M_h_c = 1 M_co2_c + 1 M_nh4_c	1 Carbamate + 2 H+ = 1 CO2 + 1 Ammonium	0	0	1000	s0001	[]
CBMKr	Carbamate kinase	Unassigned	1 M_atp_c + 1 M_co2_c + 1 M_nh4_c = 1 M_adp_c + 1 M_cbp_c + 2 M_h_c	1 ATP + 1 CO2 + 1 Ammonium = 1 ADP + 1 Carbamoyl phosphate + 2 H+	1	-1000	1000	(b0521 or b0323 or b2874)	2.7.2.2
CBPS	carbamoyl-phosphate synthase (glutamine-hydrolysing)	Arginine and Proline Metabolism	2 M_atp_c + 1 M_gln_DASH_L_c + 1 M_h2o_c + 1 M_hco3_c = 2 M_adp_c + 1 M_cbp_c + 1 M_glu_DASH_L_c + 2 M_h_c + 1 M_pi_c	2 ATP + 1 L-Glutamine + 1 H2O + 1 Bicarbonate = 2 ADP + 1 Carbamoyl phosphate + 1 L-Glutamate + 2 H+ + 1 Phosphate	0	0	1000	(b0032 and b0033)	6.3.5.5
CCGS	7-cyano-7-carbaguanine synthase	Cofactor and Prosthetic Group Biosynthesis	1 M_atp_c + 1 M_cdg_c + 1 M_nh4_c = 1 M_adp_c + 1 M_h_c + 1 M_h2o_c + 1 M_pi_c + 1 M_preq0_c	1 ATP + 1 7-deaza-7-carboxyguanine + 1 Ammonium = 1 ADP + 1 H+ + 1 H2O + 1 Phosphate + 1 7-cyano-7-carbaguanine	0	0	1000	b0444	[]
CD2abcpp	Cadmium (Cd+2) ABC transporter (periplasm)	Inorganic Ion Transport and Metabolism	1 M_atp_c + 1 M_cd2_c + 1 M_h2o_c = 1 M_adp_c + 1 M_h_c + 1 M_pi_c + 1 M_cd2_p	1 ATP + 1 Cadmium + 1 H2O = 1 ADP + 1 H+ + 1 Phosphate + 1 Cadmium	0	0	1000	b3469	[]
CD2t3pp	cadmium (Cd+2) transport out via proton antiport (periplasm)	Inorganic Ion Transport and Metabolism	1 M_cd2_c + 1 M_h_p = 1 M_h_c + 1 M_cd2_p	1 Cadmium + 1 H+ = 1 H+ + 1 Cadmium	0	0	1000	(b3915 or b0752)	[]
CD2tex	cadmium (Cd+2) transport via diffusion (extracellular to periplasm)	Transport, Outer Membrane Porin	1 M_cd2_e = 1 M_cd2_p	1 Cadmium = 1 Cadmium	1	-1000	1000	(b0241 or b0929 or b1377 or b2215)	[]
CD2tpp	cadmium (+2) transport in via permease (no H+)	Inorganic Ion Transport and Metabolism	1 M_cd2_p = 1 M_cd2_c	1 Cadmium = 1 Cadmium	0	0	1000	b3040	[]
CDAPPA120	CDP-Diacylglycerol pyrophostatase (n-C12:0)	Glycerophospholipid Metabolism	1 M_cdpdddecg_c + 1 M_h2o_c = 1 M_cmp_c + 2 M_h_c + 1 M_pa120_c	1 CDP-1,2-didodecanoylglycerol + 1 H2O = 1 CMP + 2 H+ + 1 1,2-didodecanoyl-sn-glycerol 3-phosphate	0	0	1000	b3918	3.6.1.26
CDAPPA140	CDP-Diacylglycerol pyrophostatase (n-C14:0)	Glycerophospholipid Metabolism	1 M_cdpdtdecg_c + 1 M_h2o_c = 1 M_cmp_c + 2 M_h_c + 1 M_pa140_c	1 CDP-1,2-ditetradecanoylglycerol + 1 H2O = 1 CMP + 2 H+ + 1 1,2-ditetradecanoyl-sn-glycerol 3-phosphate	0	0	1000	b3918	3.6.1.26
CDAPPA141	CDP-Diacylglycerol pyrophostatase (n-C14:1)	Glycerophospholipid Metabolism	1 M_cdpdtdec7eg_c + 1 M_h2o_c = 1 M_cmp_c + 2 M_h_c + 1 M_pa141_c	1 CDP-1,2-ditetradec-7-enoylglycerol + 1 H2O = 1 CMP + 2 H+ + 1 1,2-ditetradec-7-enoyl-sn-glycerol 3-phosphate	0	0	1000	b3918	3.6.1.26
CDAPPA160	CDP-Diacylglycerol pyrophostatase (n-C16:0)	Glycerophospholipid Metabolism	1 M_cdpdhdecg_c + 1 M_h2o_c = 1 M_cmp_c + 2 M_h_c + 1 M_pa160_c	1 CDP-1,2-dihexadecanoylglycerol + 1 H2O = 1 CMP + 2 H+ + 1 1,2-dihexadecanoyl-sn-glycerol 3-phosphate	0	0	1000	b3918	3.6.1.26
CDAPPA161	CDP-Diacylglycerol pyrophostatase (n-C16:1)	Glycerophospholipid Metabolism	1 M_cdpdhdec9eg_c + 1 M_h2o_c = 1 M_cmp_c + 2 M_h_c + 1 M_pa161_c	1 CDP-1,2-dihexadec-9-enoylglycerol + 1 H2O = 1 CMP + 2 H+ + 1 1,2-dihexadec-9-enoyl-sn-glycerol 3-phosphate	0	0	1000	b3918	3.6.1.26
CDAPPA180	CDP-Diacylglycerol pyrophostatase (n-C18:0)	Glycerophospholipid Metabolism	1 M_cdpdodecg_c + 1 M_h2o_c = 1 M_cmp_c + 2 M_h_c + 1 M_pa180_c	1 CDP-1,2-dioctadecanoylglycerol + 1 H2O = 1 CMP + 2 H+ + 1 1,2-dioctadecanoyl-sn-glycerol 3-phosphate	0	0	1000	b3918	3.6.1.26
CDAPPA181	CDP-Diacylglycerol pyrophostatase (n-C18:1)	Glycerophospholipid Metabolism	1 M_cdpdodec11eg_c + 1 M_h2o_c = 1 M_cmp_c + 2 M_h_c + 1 M_pa181_c	1 CDP-1,2-dioctadec-11-enoylglycerol + 1 H2O = 1 CMP + 2 H+ + 1 1,2-dioctadec-11-enoyl-sn-glycerol 3-phosphate	0	0	1000	b3918	3.6.1.26
CDGR	7-cyano-7-deazaguanine reductase	Cofactor and Prosthetic Group Biosynthesis	3 M_h_c + 2 M_nadph_c + 1 M_preq0_c = 2 M_nadp_c + 1 M_preq1_c	3 H+ + 2 Nicotinamide adenine dinucleotide phosphate - reduced + 1 7-cyano-7-carbaguanine = 2 Nicotinamide adenine dinucleotide ... <Preview truncated at 128 characters>	0	0	1000	b2794	[]
CDGS	7-deaza-7-carboxyguanine synthase	Cofactor and Prosthetic Group Biosynthesis	1 M_cph4_c + 1 M_h_c = 1 M_cdg_c + 1 M_nh4_c	1 6-carboxy-5,6,7,8-tetrahydropterin + 1 H+ = 1 7-deaza-7-carboxyguanine + 1 Ammonium	0	0	1000	[]	[]
CDPMEK	4-(cytidine 5-diphospho)-2-C-methyl-D-erythritol kinase	Cofactor and Prosthetic Group Biosynthesis	1 M_4c2me_c + 1 M_atp_c = 1 M_2p4c2me_c + 1 M_adp_c + 1 M_h_c	1 4-(cytidine 5-diphospho)-2-C-methyl-D-erythritol + 1 ATP = 1 2-phospho-4-(cytidine 5-diphospho)-2-C-methyl-D-erythritol + 1 ... <Preview truncated at 128 characters>	0	0	1000	b1208	[]
CFAS160E	cyclopropane fatty acid synthase (Phosphatidylethanolamine, n-C16:0)	Glycerophospholipid Metabolism	2 M_amet_c + 1 M_pe161_c = 2 M_ahcys_c + 1 M_cpe160_c + 2 M_h_c	2 S-Adenosyl-L-methionine + 1 phosphatidylethanolamine (dihexadec-9enoyl, n-C16:1) = 2 S-Adenosyl-L-homocysteine + 1 cyclopropan... <Preview truncated at 128 characters>	0	0	1000	b1661	2.1.1.79
CFAS160G	cyclopropane fatty acid synthase (Phosphatidylglycerol, n-C16:0)	Glycerophospholipid Metabolism	2 M_amet_c + 1 M_pg161_c = 2 M_ahcys_c + 1 M_cpg160_c + 2 M_h_c	2 S-Adenosyl-L-methionine + 1 Phosphatidylglycerol (dihexadec-9-enoyl, n-C16:1) = 2 S-Adenosyl-L-homocysteine + 1 cyclopropane p... <Preview truncated at 128 characters>	0	0	1000	b1661	2.1.1.79
CFAS180E	cyclopropane fatty acid synthase (Phosphatidylethanolamine, n-C18:0)	Glycerophospholipid Metabolism	2 M_amet_c + 1 M_pe181_c = 2 M_ahcys_c + 1 M_cpe180_c + 2 M_h_c	2 S-Adenosyl-L-methionine + 1 phosphatidylethanolamine (dioctadec-11-enoyl, n-C18:1) = 2 S-Adenosyl-L-homocysteine + 1 cycloprop... <Preview truncated at 128 characters>	0	0	1000	b1661	2.1.1.79
CFAS180G	cyclopropane fatty acid synthase (Phosphatidylglycerol, n-C18:0)	Glycerophospholipid Metabolism	2 M_amet_c + 1 M_pg181_c = 2 M_ahcys_c + 1 M_cpg180_c + 2 M_h_c	2 S-Adenosyl-L-methionine + 1 Phosphatidylglycerol (dioctadec-11-enoyl, n-C18:1) = 2 S-Adenosyl-L-homocysteine + 1 cyclopropane ... <Preview truncated at 128 characters>	0	0	1000	b1661	2.1.1.79
CGLYabcpp	L-Cysteinylglycine (Cys-Gly) transport via ABC system (periplasm)	Transport, Inner Membrane	1 M_atp_c + 1 M_h2o_c + 1 M_cgly_p = 1 M_adp_c + 1 M_cgly_c + 1 M_h_c + 1 M_pi_c	1 ATP + 1 H2O + 1 Cys-Gly = 1 ADP + 1 Cys-Gly + 1 H+ + 1 Phosphate	0	0	1000	(b3544 and b3543 and b3542 and b3541 and b3540)	[]
CGLYtex	L-Cysteinylglycine transport via diffusion (extracellular to periplasm)	Transport, Outer Membrane Porin	1 M_cgly_e = 1 M_cgly_p	1 Cys-Gly = 1 Cys-Gly	1	-1000	1000	(b0241 or b0929 or b1377 or b2215)	[]
CHLabcpp	choline transport via ABC system (periplasm)	Transport, Inner Membrane	1 M_atp_c + 1 M_h2o_c + 1 M_chol_p = 1 M_adp_c + 1 M_chol_c + 1 M_h_c + 1 M_pi_c	1 ATP + 1 H2O + 1 Choline = 1 ADP + 1 Choline + 1 H+ + 1 Phosphate	0	0	1000	(b2128 and b2129 and b2130 and b2131)	[]
CHLt2pp	choline transport via proton symport (periplasm)	Transport, Inner Membrane	1 M_chol_p + 1 M_h_p = 1 M_chol_c + 1 M_h_c	1 Choline + 1 H+ = 1 Choline + 1 H+	0	0	1000	(b0314 or b1801)	[]
CHLtex	choline transport via diffusion (extracellular to periplasm)	Transport, Outer Membrane Porin	1 M_chol_e = 1 M_chol_p	1 Choline = 1 Choline	1	-1000	1000	(b0241 or b0929 or b1377 or b2215)	[]
CHOLD	choline dehydrogenase	Unassigned	1 M_chol_c + 1 M_nad_c = 1 M_betald_c + 1 M_h_c + 1 M_nadh_c	1 Choline + 1 Nicotinamide adenine dinucleotide = 1 Betaine aldehyde + 1 H+ + 1 Nicotinamide adenine dinucleotide - reduced	0	0	1000	b0311	1.1.99.1
CHORM	chorismate mutase	Tyrosine, Tryptophan, and Phenylalanine Metabolism	1 M_chor_c = 1 M_pphn_c	1 chorismate = 1 Prephenate	0	0	1000	(b2599 or b2600)	5.4.99.5
CHORS	chorismate synthase	Tyrosine, Tryptophan, and Phenylalanine Metabolism	1 M_3psme_c = 1 M_chor_c + 1 M_pi_c	1 5-O-(1-Carboxyvinyl)-3-phosphoshikimate = 1 chorismate + 1 Phosphate	0	0	1000	b2329	4.2.3.5
CHRPL	Chorismate pyruvate lyase	Cofactor and Prosthetic Group Biosynthesis	1 M_chor_c = 1 M_4hbz_c + 1 M_pyr_c	1 chorismate = 1 4-Hydroxybenzoate + 1 Pyruvate	0	0	1000	b4039	[]
CHTBSptspp	chitobiose transport via PEP:Pyr PTS (periplasm)	Transport, Inner Membrane	1 M_pep_c + 1 M_chtbs_p = 1 M_chtbs6p_c + 1 M_pyr_c	1 Phosphoenolpyruvate + 1 N,N-diacetylchitobiose = 1 diacetylchitobiose-6-phosphate + 1 Pyruvate	0	0	1000	b2416	[]
CHTBStex	chitobiose transport via diffusion (extracellular to periplasm)	Transport, Outer Membrane Porin	1 M_chtbs_e = 1 M_chtbs_p	1 N,N-diacetylchitobiose = 1 N,N-diacetylchitobiose	1	-1000	1000	(b2215 or b0929 or b1377 or b0241)	[]
CINNDO	Cinnamate dioxygenase	Alternate Carbon Metabolism	1 M_cinnm_c + 1 M_h_c + 1 M_nadh_c + 1 M_o2_c = 1 M_cenchddd_c + 1 M_nad_c	1 trans-Cinnamate + 1 H+ + 1 Nicotinamide adenine dinucleotide - reduced + 1 O2 = 1 cis-3-(3-carboxyethenyl)-3,5-cyclohexadiene-... <Preview truncated at 128 characters>	0	0	1000	(b2538 and b2539 and b2540 and b2542)	[]
CITL	Citrate lyase	Citric Acid Cycle	1 M_cit_c = 1 M_ac_c + 1 M_oaa_c	1 Citrate = 1 Acetate + 1 Oxaloacetate	0	0	1000	((b0615 and b0616 and b0617) and b0614)	4.1.3.6
CITt3pp	citrate transport out via proton antiport (periplasm)	Transport, Inner Membrane	1 M_cit_c + 1 M_h_p = 1 M_h_c + 1 M_cit_p	1 Citrate + 1 H+ = 1 H+ + 1 Citrate	0	0	1000	[]	[]
CITt7pp	Citrate transport via succinate antiport (periplasm)	Transport, Inner Membrane	1 M_succ_c + 1 M_cit_p = 1 M_cit_c + 1 M_succ_p	1 Succinate + 1 Citrate = 1 Citrate + 1 Succinate	0	0	1000	b0612	[]
CITtex	citrate transport via diffusion (extracellular to periplasm)	Transport, Outer Membrane Porin	1 M_cit_e = 1 M_cit_p	1 Citrate = 1 Citrate	1	-1000	1000	(b0241 or b0929 or b1377 or b2215)	[]
CLIPAabctex	cold lipid A transport via ABC system (periplasm to extracellular)	Lipopolysaccharide Biosynthesis / Recycling	1 M_atp_c + 1 M_h2o_c + 1 M_lipa_cold_p = 1 M_adp_c + 1 M_h_c + 1 M_pi_c + 1 M_lipa_cold_e	1 ATP + 1 H2O + 1 cold adapted KDO(2)-lipid (A) = 1 ADP + 1 H+ + 1 Phosphate + 1 cold adapted KDO(2)-lipid (A)	0	0	1000	(b3200 and b3201 and b3199 and b4261 and b4262)	[]
CLPNH120pp	cardiolipin hydrolase (periplasm, n-C12:0)	Glycerophospholipid Metabolism	1 M_clpn120_p + 1 M_h2o_p = 1 M_h_p + 1 M_pa120_p + 1 M_pg120_p	1 cardiolipin (tetradodecanoyl, n-C12:0) + 1 H2O = 1 H+ + 1 1,2-didodecanoyl-sn-glycerol 3-phosphate + 1 Phosphatidylglycerol (d... <Preview truncated at 128 characters>	0	0	1000	[]	[]
CLPNH140pp	cardiolipin hydrolase (periplasm, n-C14:0)	Glycerophospholipid Metabolism	1 M_clpn140_p + 1 M_h2o_p = 1 M_h_p + 1 M_pa140_p + 1 M_pg140_p	1 cardiolipin (tetratetradecanoyl, n-C14:0) + 1 H2O = 1 H+ + 1 1,2-ditetradecanoyl-sn-glycerol 3-phosphate + 1 Phosphatidylglyce... <Preview truncated at 128 characters>	0	0	1000	[]	[]
CLPNH141pp	cardiolipin hydrolase (periplasm, n-C14:1)	Glycerophospholipid Metabolism	1 M_clpn141_p + 1 M_h2o_p = 1 M_h_p + 1 M_pa141_p + 1 M_pg141_p	1 cardiolipin (tetratetradec-7-enoyl, n-C14:1) + 1 H2O = 1 H+ + 1 1,2-ditetradec-7-enoyl-sn-glycerol 3-phosphate + 1 Phosphatidy... <Preview truncated at 128 characters>	0	0	1000	[]	[]
CLPNH160pp	cardiolipin hydrolase (periplasm, n-C16:0)	Glycerophospholipid Metabolism	1 M_clpn160_p + 1 M_h2o_p = 1 M_h_p + 1 M_pa160_p + 1 M_pg160_p	1 cardiolipin (tetrahexadecanoyl, n-C16:0) + 1 H2O = 1 H+ + 1 1,2-dihexadecanoyl-sn-glycerol 3-phosphate + 1 Phosphatidylglycero... <Preview truncated at 128 characters>	0	0	1000	[]	[]
CLPNH161pp	cardiolipin hydrolase (periplasm, n-C16:1)	Glycerophospholipid Metabolism	1 M_clpn161_p + 1 M_h2o_p = 1 M_h_p + 1 M_pa161_p + 1 M_pg161_p	1 cardiolipin (tetrahexadec-9-enoyl, n-C16:1) + 1 H2O = 1 H+ + 1 1,2-dihexadec-9-enoyl-sn-glycerol 3-phosphate + 1 Phosphatidylg... <Preview truncated at 128 characters>	0	0	1000	[]	[]
CLPNH180pp	cardiolipin hydrolase (periplasm, n-C18:0)	Glycerophospholipid Metabolism	1 M_clpn180_p + 1 M_h2o_p = 1 M_h_p + 1 M_pa180_p + 1 M_pg180_p	1 cardiolipin (tetraoctadecanoyl, n-C18:0) + 1 H2O = 1 H+ + 1 1,2-dioctadecanoyl-sn-glycerol 3-phosphate + 1 Phosphatidylglycero... <Preview truncated at 128 characters>	0	0	1000	[]	[]
CLPNH181pp	cardiolipin hydrolase (periplasm, n-C18:1)	Glycerophospholipid Metabolism	1 M_clpn181_p + 1 M_h2o_p = 1 M_h_p + 1 M_pa181_p + 1 M_pg181_p	1 cardiolipin (tetraoctadec-11-enoyl, n-C18:1) + 1 H2O = 1 H+ + 1 1,2-dioctadec-11-enoyl-sn-glycerol 3-phosphate + 1 Phosphatidy... <Preview truncated at 128 characters>	0	0	1000	[]	[]
CLPNS120pp	cardiolipin synthase (periplasmic, n-C12:0)	Glycerophospholipid Metabolism	2 M_pg120_p = 1 M_clpn120_p + 1 M_glyc_p	2 Phosphatidylglycerol (didodecanoyl, n-C12:0) = 1 cardiolipin (tetradodecanoyl, n-C12:0) + 1 Glycerol	1	-1000	1000	(b0789 or b1249)	[]
CLPNS140pp	cardiolipin synthase (periplasmic, n-C14:0)	Glycerophospholipid Metabolism	2 M_pg140_p = 1 M_clpn140_p + 1 M_glyc_p	2 Phosphatidylglycerol (ditetradecanoyl, n-C14:0) = 1 cardiolipin (tetratetradecanoyl, n-C14:0) + 1 Glycerol	1	-1000	1000	(b1249 or b0789)	[]
CLPNS141pp	cardiolipin synthase (periplasmic, n-C14:1)	Glycerophospholipid Metabolism	2 M_pg141_p = 1 M_clpn141_p + 1 M_glyc_p	2 Phosphatidylglycerol (ditetradec-7-enoyl, n-C14:1) = 1 cardiolipin (tetratetradec-7-enoyl, n-C14:1) + 1 Glycerol	1	-1000	1000	(b0789 or b1249)	[]
CLPNS160pp	cardiolipin synthase (periplasmic, n-C16:0)	Glycerophospholipid Metabolism	2 M_pg160_p = 1 M_clpn160_p + 1 M_glyc_p	2 Phosphatidylglycerol (dihexadecanoyl, n-C16:0) = 1 cardiolipin (tetrahexadecanoyl, n-C16:0) + 1 Glycerol	1	-1000	1000	(b0789 or b1249)	[]
CLPNS161pp	cardiolipin synthase (periplasmic, n-C16:1)	Glycerophospholipid Metabolism	2 M_pg161_p = 1 M_clpn161_p + 1 M_glyc_p	2 Phosphatidylglycerol (dihexadec-9-enoyl, n-C16:1) = 1 cardiolipin (tetrahexadec-9-enoyl, n-C16:1) + 1 Glycerol	1	-1000	1000	(b1249 or b0789)	[]
CLPNS180pp	cardiolipin synthase (periplasmic, n-C18:0)	Glycerophospholipid Metabolism	2 M_pg180_p = 1 M_clpn180_p + 1 M_glyc_p	2 Phosphatidylglycerol (dioctadecanoyl, n-C18:0) = 1 cardiolipin (tetraoctadecanoyl, n-C18:0) + 1 Glycerol	1	-1000	1000	(b0789 or b1249)	[]
CLPNS181pp	cardiolipin synthase (periplasmic, n-C18:1)	Glycerophospholipid Metabolism	2 M_pg181_p = 1 M_clpn181_p + 1 M_glyc_p	2 Phosphatidylglycerol (dioctadec-11-enoyl, n-C18:1) = 1 cardiolipin (tetraoctadec-11-enoyl, n-C18:1) + 1 Glycerol	1	-1000	1000	(b0789 or b1249)	[]
CLt3_2pp	chloride transport out via proton antiport (2:1) (periplasm)	Inorganic Ion Transport and Metabolism	1 M_h_c + 2 M_cl_p = 2 M_cl_c + 1 M_h_p	1 H+ + 2 Chloride = 2 Chloride + 1 H+	0	0	1000	(b0155 or b1592)	[]
CLtex	chloride (Cl-1) transport via diffusion (extracellular to periplasm)	Transport, Outer Membrane Porin	1 M_cl_e = 1 M_cl_p	1 Chloride = 1 Chloride	1	-1000	1000	(b0241 or b0929 or b1377 or b2215)	[]
CMPN	CMP nucleosidase	Nucleotide Salvage Pathway	1 M_cmp_c + 1 M_h2o_c = 1 M_csn_c + 1 M_r5p_c	1 CMP + 1 H2O = 1 Cytosine + 1 alpha-D-Ribose 5-phosphate	0	0	1000	[]	3.2.2.10
CMPtex	CMP transport via diffusion (extracellular to periplasm)	Transport, Outer Membrane Porin	1 M_cmp_e = 1 M_cmp_p	1 CMP = 1 CMP	1	-1000	1000	(b0241 or b0929 or b1377 or b2215)	[]
CMtex	Chloramphenicol transport via diffusion (extracellular to periplasm)	Transport, Outer Membrane Porin	1 M_cm_e = 1 M_cm_p	1 Chloramphenicol = 1 Chloramphenicol	1	-1000	1000	(b1377 or b2215 or b0929 or b0241)	[]
CMtpp	Chloramphenicol transport via TolC system	Transport, Outer Membrane	1 M_cm_p + 1 M_h_p = 1 M_h_c + 1 M_cm_e	1 Chloramphenicol + 1 H+ = 1 H+ + 1 Chloramphenicol	0	0	1000	((b0463 and b0462 and b3035) or (b0463 and b2470 and b3035))	[]
CO2tex	CO2 transport via diffusion (extracellular to periplasm)	Transport, Outer Membrane Porin	1 M_co2_e = 1 M_co2_p	1 CO2 = 1 CO2	1	-1000	1000	(b0241 or b0929 or b1377 or b2215)	[]
CO2tpp	CO2 transporter via diffusion (periplasm)	Transport, Inner Membrane	1 M_co2_p = 1 M_co2_c	1 CO2 = 1 CO2	1	-1000	1000	s0001	[]
COBALT2abcpp	Cobalt (Co+2) ABC transporter (periplasm)	Inorganic Ion Transport and Metabolism	1 M_atp_c + 1 M_cobalt2_c + 1 M_h2o_c = 1 M_adp_c + 1 M_h_c + 1 M_pi_c + 1 M_cobalt2_p	1 ATP + 1 Co2+ + 1 H2O = 1 ADP + 1 H+ + 1 Phosphate + 1 Co2+	0	0	1000	b3469	[]
COBALT2t3pp	cobalt (Co+2) transport out via proton antiport (periplasm)	Inorganic Ion Transport and Metabolism	1 M_cobalt2_c + 1 M_h_p = 1 M_h_c + 1 M_cobalt2_p	1 Co2+ + 1 H+ = 1 H+ + 1 Co2+	0	0	1000	(b0752 or b3915)	[]
COBALT2tex	cobalt (Co+2) transport via diffusion (extracellular to periplasm)	Transport, Outer Membrane Porin	1 M_cobalt2_e = 1 M_cobalt2_p	1 Co2+ = 1 Co2+	1	-1000	1000	(b0241 or b0929 or b1377 or b2215)	[]
COBALT2tpp	cobalt transport in via permease (no H+)	Inorganic Ion Transport and Metabolism	1 M_cobalt2_p = 1 M_cobalt2_c	1 Co2+ = 1 Co2+	0	0	1000	(b3040 or b3816)	[]
COLIPAKpp	Lipid A core kinase (periplasm)	Lipopolysaccharide Biosynthesis / Recycling	1 M_colipa_p + 1 M_udcpdp_p = 1 M_colipap_p + 1 M_udcpp_p	1 core oligosaccharide lipid A + 1 Undecaprenyl diphosphate = 1 core oligosaccharide lipid A diphosphate + 1 Undecaprenyl phosph... <Preview truncated at 128 characters>	0	0	1000	b2174	[]
COLIPAPabctex	core oligosaccharide lipid A diphosphate transport via ABC system (periplasm to extracellular)	Lipopolysaccharide Biosynthesis / Recycling	1 M_atp_c + 1 M_h2o_c + 1 M_colipap_p = 1 M_adp_c + 1 M_h_c + 1 M_pi_c + 1 M_colipap_e	1 ATP + 1 H2O + 1 core oligosaccharide lipid A diphosphate = 1 ADP + 1 H+ + 1 Phosphate + 1 core oligosaccharide lipid A diphosp... <Preview truncated at 128 characters>	0	0	1000	(b3200 and b3201 and b3199 and b4261 and b4262)	[]
COLIPAabcpp	core oligosaccharide lipid A transport via ABC system (periplasm)	Lipopolysaccharide Biosynthesis / Recycling	1 M_atp_c + 1 M_colipa_c + 1 M_h2o_c = 1 M_adp_c + 1 M_h_c + 1 M_pi_c + 1 M_colipa_p	1 ATP + 1 core oligosaccharide lipid A + 1 H2O = 1 ADP + 1 H+ + 1 Phosphate + 1 core oligosaccharide lipid A	0	0	1000	b0914	[]
COLIPAabctex	core oligosaccharide lipid A transport via ABC system (periplasm to extracellular)	Lipopolysaccharide Biosynthesis / Recycling	1 M_atp_c + 1 M_h2o_c + 1 M_colipa_p = 1 M_adp_c + 1 M_h_c + 1 M_pi_c + 1 M_colipa_e	1 ATP + 1 H2O + 1 core oligosaccharide lipid A = 1 ADP + 1 H+ + 1 Phosphate + 1 core oligosaccharide lipid A	0	0	1000	(b3200 and b3201 and b3199 and b4261 and b4262)	[]
CPGNR1	coprogen(Fe(III)) reductase	Inorganic Ion Transport and Metabolism	2 M_cpgn_c + 1 M_fadh2_c = 2 M_cpgn_DASH_un_c + 1 M_fad_c + 2 M_fe2_c + 2 M_h_c	2 coprogen + 1 Flavin adenine dinucleotide reduced = 2 coprogen unloaded (no Fe(III)) + 1 Flavin adenine dinucleotide oxidized +... <Preview truncated at 128 characters>	0	0	1000	[]	[]
CPGNR2	coprogen(Fe(III)) reductase	Inorganic Ion Transport and Metabolism	2 M_cpgn_c + 1 M_fmnh2_c = 2 M_cpgn_DASH_un_c + 2 M_fe2_c + 1 M_fmn_c + 2 M_h_c	2 coprogen + 1 Reduced FMN = 2 coprogen unloaded (no Fe(III)) + 2 Fe2+ + 1 FMN + 2 H+	0	0	1000	[]	[]
CPGNR3	coprogen(Fe(III)) reductase	Inorganic Ion Transport and Metabolism	2 M_cpgn_c + 1 M_rbflvrd_c = 2 M_cpgn_DASH_un_c + 2 M_fe2_c + 2 M_h_c + 1 M_ribflv_c	2 coprogen + 1 Reduced riboflavin = 2 coprogen unloaded (no Fe(III)) + 2 Fe2+ + 2 H+ + 1 Riboflavin	0	0	1000	[]	[]
CPGNUtex	coprogen unloaded secretion (extracellular)	Inorganic Ion Transport and Metabolism	1 M_cpgn_DASH_un_p + 1 M_h_p = 1 M_h_c + 1 M_cpgn_DASH_un_e	1 coprogen unloaded (no Fe(III)) + 1 H+ = 1 H+ + 1 coprogen unloaded (no Fe(III))	0	0	1000	[]	[]
CPGNUtpp	coprogen unloaded secretion	Inorganic Ion Transport and Metabolism	1 M_cpgn_DASH_un_c + 1 M_h_p = 1 M_h_c + 1 M_cpgn_DASH_un_p	1 coprogen unloaded (no Fe(III)) + 1 H+ = 1 H+ + 1 coprogen unloaded (no Fe(III))	0	0	1000	[]	[]
CPGNabcpp	coprogen transport via ABC system (periplasm)	Transport, Inner Membrane	1 M_atp_c + 1 M_h2o_c + 1 M_cpgn_p = 1 M_adp_c + 1 M_cpgn_c + 1 M_h_c + 1 M_pi_c	1 ATP + 1 H2O + 1 coprogen = 1 ADP + 1 coprogen + 1 H+ + 1 Phosphate	0	0	1000	(b0153 and b0151 and b0152)	[]
CPGNexs	coprogen Fe-loading reaction (spontaneaous)	Inorganic Ion Transport and Metabolism	1 M_cpgn_DASH_un_e + 1 M_fe3_e = 1 M_cpgn_e	1 coprogen unloaded (no Fe(III)) + 1 Fe3+ = 1 coprogen	0	0	1000	s0001	[]
CPGNtonex	Coprogen transport via ton system (extracellular)	Transport, Outer Membrane	1 M_cpgn_e + 1 M_h_p = 1 M_h_c + 1 M_cpgn_p	1 coprogen + 1 H+ = 1 H+ + 1 coprogen	0	0	1000	(b1102 and (b1252 and b3005 and b3006))	[]
CPH4S	6-carboxy-5,6,7,8-tetrahydropterin synthase	Cofactor and Prosthetic Group Biosynthesis	1 M_ahdt_c + 1 M_h2o_c = 1 M_acald_c + 1 M_cph4_c + 1 M_h_c + 1 M_pppi_c	1 2-Amino-4-hydroxy-6-(erythro-1,2,3-trihydroxypropyl)dihydropteridine triphosphate + 1 H2O = 1 Acetaldehyde + 1 6-carboxy-5,6,7... <Preview truncated at 128 characters>	0	0	1000	b2765	[]
CPMPS	cyclic pyranopterin monophosphate synthase	Cofactor and Prosthetic Group Biosynthesis	1 M_gtp_c + 1 M_h2o_c = 1 M_cpmp_c + 1 M_ppi_c	1 GTP + 1 H2O = 1 cyclic pyranopterin monophosphate + 1 Diphosphate	0	0	1000	(b0781 and b0783)	[]
CPPPGO	coproporphyrinogen oxidase (O2 required)	Cofactor and Prosthetic Group Biosynthesis	1 M_cpppg3_c + 2 M_h_c + 1 M_o2_c = 2 M_co2_c + 2 M_h2o_c + 1 M_pppg9_c	1 Coproporphyrinogen III + 2 H+ + 1 O2 = 2 CO2 + 2 H2O + 1 Protoporphyrinogen IX	0	0	1000	b2436	1.3.3.3
CPPPGO2	Oxygen Independent coproporphyrinogen-III oxidase	Cofactor and Prosthetic Group Biosynthesis	2 M_amet_c + 1 M_cpppg3_c = 2 M_co2_c + 2 M_dad_DASH_5_c + 2 M_met_DASH_L_c + 1 M_pppg9_c	2 S-Adenosyl-L-methionine + 1 Coproporphyrinogen III = 2 CO2 + 2 5-Deoxyadenosine + 2 L-Methionine + 1 Protoporphyrinogen IX	0	0	1000	b3867	[]
CRNBTCT	gamma-butyrobetainyl-CoA: carnitine CoA transferase	Oxidative Phosphorylation	1 M_bbtcoa_c + 1 M_crn_c = 1 M_crncoa_c + 1 M_gbbtn_c	1 gamma-butyrobetainyl-CoA + 1 L-Carnitine = 1 L-Carnitinyl-CoA + 1 gamma-butyrobetaine	1	-1000	1000	b0038	[]
CRNCAL2	Carnitine-CoA Ligase	Oxidative Phosphorylation	1 M_atp_c + 1 M_coa_c + 1 M_crn_c = 1 M_adp_c + 1 M_crncoa_c + 1 M_pi_c	1 ATP + 1 Coenzyme A + 1 L-Carnitine = 1 ADP + 1 L-Carnitinyl-CoA + 1 Phosphate	0	0	1000	b0037	[]
CRNCAR	carnitine-CoA racemase	Oxidative Phosphorylation	1 M_crncoa_c = 1 M_crnDcoa_c	1 L-Carnitinyl-CoA = 1 D-carnitinyl-CoA	1	-1000	1000	b0036	[]
CRNCBCT	crotonobetainyl-CoA: carnitine CoA transferase	Oxidative Phosphorylation	1 M_crn_c + 1 M_ctbtcoa_c = 1 M_crncoa_c + 1 M_ctbt_c	1 L-Carnitine + 1 crotonobetainyl-CoA = 1 L-Carnitinyl-CoA + 1 crotonobetaine	1	-1000	1000	b0038	[]
CRNCDH	Carnityl-CoA dehydratse	Oxidative Phosphorylation	1 M_crncoa_c = 1 M_ctbtcoa_c + 1 M_h2o_c	1 L-Carnitinyl-CoA = 1 crotonobetainyl-CoA + 1 H2O	1	-1000	1000	b0036	[]
CRNDCAL2	D-Carnitine-CoA Ligase	Oxidative Phosphorylation	1 M_atp_c + 1 M_coa_c + 1 M_crn_DASH_D_c = 1 M_adp_c + 1 M_crnDcoa_c + 1 M_pi_c	1 ATP + 1 Coenzyme A + 1 D-Carnitine = 1 ADP + 1 D-carnitinyl-CoA + 1 Phosphate	0	0	1000	b0037	[]
CRNDabcpp	D-carnitine transport via ABC system (periplasm)	Transport, Inner Membrane	1 M_atp_c + 1 M_h2o_c + 1 M_crn_DASH_D_p = 1 M_adp_c + 1 M_crn_DASH_D_c + 1 M_h_c + 1 M_pi_c	1 ATP + 1 H2O + 1 D-Carnitine = 1 ADP + 1 D-Carnitine + 1 H+ + 1 Phosphate	0	0	1000	(b2677 and b2678 and b2679)	[]
CRNDt2rpp	D-carnitine outward transport (H+ antiport)	Transport, Inner Membrane	1 M_crn_DASH_D_p + 1 M_h_p = 1 M_crn_DASH_D_c + 1 M_h_c	1 D-Carnitine + 1 H+ = 1 D-Carnitine + 1 H+	1	-1000	1000	b4111	[]
CRNDtex	D-carnitine transport via diffusion (extracellular to periplasm)	Transport, Outer Membrane Porin	1 M_crn_DASH_D_e = 1 M_crn_DASH_D_p	1 D-Carnitine = 1 D-Carnitine	1	-1000	1000	(b1377 or b2215 or b0929 or b0241)	[]
CRNabcpp	L-carnitine transport via ABC system (periplasm)	Transport, Inner Membrane	1 M_atp_c + 1 M_h2o_c + 1 M_crn_p = 1 M_adp_c + 1 M_crn_c + 1 M_h_c + 1 M_pi_c	1 ATP + 1 H2O + 1 L-Carnitine = 1 ADP + 1 L-Carnitine + 1 H+ + 1 Phosphate	0	0	1000	(b2677 and b2678 and b2679)	[]
CRNt2rpp	L-carnitine outward transport (H+ antiport)	Transport, Inner Membrane	1 M_crn_p + 1 M_h_p = 1 M_crn_c + 1 M_h_c	1 L-Carnitine + 1 H+ = 1 L-Carnitine + 1 H+	1	-1000	1000	b4111	[]
CRNt7pp	Carnitine/butyrobetaine antiporter (periplasm)	Transport, Inner Membrane	1 M_gbbtn_c + 1 M_crn_p = 1 M_crn_c + 1 M_gbbtn_p	1 gamma-butyrobetaine + 1 L-Carnitine = 1 L-Carnitine + 1 gamma-butyrobetaine	0	0	1000	b0040	[]
CRNt8pp	L-carnitine/D-carnitine antiporter (periplasm)	Transport, Inner Membrane	1 M_crn_DASH_D_c + 1 M_crn_p = 1 M_crn_c + 1 M_crn_DASH_D_p	1 D-Carnitine + 1 L-Carnitine = 1 L-Carnitine + 1 D-Carnitine	0	0	1000	b0040	[]
CRNtex	L-carnitine transport via diffusion (extracellular to periplasm)	Transport, Outer Membrane Porin	1 M_crn_e = 1 M_crn_p	1 L-Carnitine = 1 L-Carnitine	1	-1000	1000	(b0241 or b0929 or b1377 or b2215)	[]
CS	citrate synthase	Citric Acid Cycle	1 M_accoa_c + 1 M_h2o_c + 1 M_oaa_c = 1 M_cit_c + 1 M_coa_c + 1 M_h_c	1 Acetyl-CoA + 1 H2O + 1 Oxaloacetate = 1 Citrate + 1 Coenzyme A + 1 H+	0	0	1000	b0720	[]
CSND	Cytosine deaminase	Nucleotide Salvage Pathway	1 M_csn_c + 1 M_h_c + 1 M_h2o_c = 1 M_nh4_c + 1 M_ura_c	1 Cytosine + 1 H+ + 1 H2O = 1 Ammonium + 1 Uracil	0	0	1000	b0337	3.5.4.1
CSNt2pp	cytosine transport in via proton symport (periplasm)	Transport, Inner Membrane	1 M_csn_p + 1 M_h_p = 1 M_csn_c + 1 M_h_c	1 Cytosine + 1 H+ = 1 Cytosine + 1 H+	0	0	1000	b0336	[]
CSNtex	cytosine transport via diffusion (extracellular to periplasm)	Transport, Outer Membrane Porin	1 M_csn_e = 1 M_csn_p	1 Cytosine = 1 Cytosine	1	-1000	1000	(b0241 or b0929 or b1377 or b2215)	[]
CTBTCAL2	Crotonobetaine-CoA Ligase	Oxidative Phosphorylation	1 M_atp_c + 1 M_coa_c + 1 M_ctbt_c = 1 M_adp_c + 1 M_ctbtcoa_c + 1 M_pi_c	1 ATP + 1 Coenzyme A + 1 crotonobetaine = 1 ADP + 1 crotonobetainyl-CoA + 1 Phosphate	0	0	1000	b0037	[]
CTBTabcpp	crotonobetaine transport via ABC system (periplasm)	Transport, Inner Membrane	1 M_atp_c + 1 M_h2o_c + 1 M_ctbt_p = 1 M_adp_c + 1 M_ctbt_c + 1 M_h_c + 1 M_pi_c	1 ATP + 1 H2O + 1 crotonobetaine = 1 ADP + 1 crotonobetaine + 1 H+ + 1 Phosphate	0	0	1000	(b2677 and b2678 and b2679)	[]
CTBTt2rpp	cronobetaine outward transport (H+ antiport)	Transport, Inner Membrane	1 M_ctbt_p + 1 M_h_p = 1 M_ctbt_c + 1 M_h_c	1 crotonobetaine + 1 H+ = 1 crotonobetaine + 1 H+	1	-1000	1000	b4111	[]
CTECOAI6	3-cis-2-trans-enoyl-CoA isomerase	Membrane Lipid Metabolism	1 M_tdecoa_c = 1 M_td2coa_c	1 Tetradecenoyl-CoA (n-C14:1CoA) = 1 trans-Tetradec-2-enoyl-CoA	1	-1000	1000	b3846	5.3.3.8
CTECOAI7	3-cis-2-trans-enoyl-CoA isomerase	Membrane Lipid Metabolism	1 M_hdcoa_c = 1 M_hdd2coa_c	1 Hexadecenoyl-CoA (n-C16:1CoA) = 1 trans-Hexadec-2-enoyl-CoA	1	-1000	1000	b3846	5.3.3.8
CTECOAI8	3-cis-2-trans-enoyl-CoA isomerase	Membrane Lipid Metabolism	1 M_odecoa_c = 1 M_od2coa_c	1 Octadecenoyl-CoA (n-C18:1CoA) = 1 trans-Octadec-2-enoyl-CoA	1	-1000	1000	b3846	5.3.3.8
CTPS2	CTP synthase (glutamine)	Purine and Pyrimidine Biosynthesis	1 M_atp_c + 1 M_gln_DASH_L_c + 1 M_h2o_c + 1 M_utp_c = 1 M_adp_c + 1 M_ctp_c + 1 M_glu_DASH_L_c + 2 M_h_c + 1 M_pi_c	1 ATP + 1 L-Glutamine + 1 H2O + 1 UTP = 1 ADP + 1 CTP + 1 L-Glutamate + 2 H+ + 1 Phosphate	0	0	1000	b2780	6.3.4.2
CU1Opp	Cuprous Oxidase (Cu+1)	Inorganic Ion Transport and Metabolism	4 M_cu_p + 4 M_h_p + 1 M_o2_p = 4 M_cu2_p + 2 M_h2o_p	4 Cu+ + 4 H+ + 1 O2 = 4 Cu2+ + 2 H2O	0	0	1000	b0123	[]
CU1abcpp	Copper (Cu +1) ABC transporter (periplasm)	Inorganic Ion Transport and Metabolism	1 M_atp_c + 1 M_cu_c + 1 M_h2o_c = 1 M_adp_c + 1 M_h_c + 1 M_pi_c + 1 M_cu_p	1 ATP + 1 Cu+ + 1 H2O = 1 ADP + 1 H+ + 1 Phosphate + 1 Cu+	0	0	1000	b0484	[]
CU2abcpp	Copper (Cu+2) ABC transporter (periplasm)	Inorganic Ion Transport and Metabolism	1 M_atp_c + 1 M_cu2_c + 1 M_h2o_c = 1 M_adp_c + 1 M_h_c + 1 M_pi_c + 1 M_cu2_p	1 ATP + 1 Cu2+ + 1 H2O = 1 ADP + 1 H+ + 1 Phosphate + 1 Cu2+	0	0	1000	b3469	[]
CU2tex	copper (Cu+2) transport via diffusion (extracellular to periplasm)	Transport, Outer Membrane Porin	1 M_cu2_e = 1 M_cu2_p	1 Cu2+ = 1 Cu2+	1	-1000	1000	(b2215 or b0241 or b0929 or b1377)	[]
CU2tpp	copper transport in via permease (no H+)	Inorganic Ion Transport and Metabolism	1 M_cu2_p = 1 M_cu2_c	1 Cu2+ = 1 Cu2+	0	0	1000	b3040	[]
CUt3	copper transport out via proton antiport	Transport, Outer Membrane	1 M_cu_c + 1 M_h_e = 1 M_h_c + 1 M_cu_e	1 Cu+ + 1 H+ = 1 H+ + 1 Cu+	0	0	1000	(b0572 and b0573 and b0574 and b0575)	[]
CUtex	copper (Cu+1) transport via diffusion (extracellular to periplasm)	Transport, Outer Membrane Porin	1 M_cu_e = 1 M_cu_p	1 Cu+ = 1 Cu+	1	-1000	1000	(b0241 or b0929 or b1377 or b2215)	[]
CYANST	Cyanide sulfurtransferase	Unassigned	1 M_cyan_c + 1 M_tsul_c = 1 M_h_c + 1 M_so3_c + 1 M_tcynt_c	1 Hydrogen cyanide + 1 Thiosulfate = 1 H+ + 1 Sulfite + 1 Thiocyanate	0	0	1000	b3425	2.8.1.1
CYANSTpp	Cyanide sulfurtransferase (periplasmic)	Inorganic Ion Transport and Metabolism	1 M_cyan_p + 1 M_tsul_p = 1 M_h_p + 1 M_so3_p + 1 M_tcynt_p	1 Hydrogen cyanide + 1 Thiosulfate = 1 H+ + 1 Sulfite + 1 Thiocyanate	0	0	1000	b1308	2.8.1.1
CYANtex	Cyanide transport via diffusion (extracellular to periplasm)	Transport, Outer Membrane Porin	1 M_cyan_e = 1 M_cyan_p	1 Hydrogen cyanide = 1 Hydrogen cyanide	1	-1000	1000	(b0241 or b0929 or b1377 or b2215)	[]
CYNTAH	Cyanate aminohydrolase	Nitrogen Metabolism	1 M_cynt_c + 3 M_h_c + 1 M_hco3_c = 2 M_co2_c + 1 M_nh4_c	1 Cyanate + 3 H+ + 1 Bicarbonate = 2 CO2 + 1 Ammonium	0	0	1000	b0340	[]
CYNTt2pp	Cyanate transport via proton symport (periplasm)	Transport, Inner Membrane	1 M_cynt_p + 1 M_h_p = 1 M_cynt_c + 1 M_h_c	1 Cyanate + 1 H+ = 1 Cyanate + 1 H+	0	0	1000	b0341	[]
CYNTtex	Cyanate transport via diffusion (extracellular to periplasm)	Transport, Outer Membrane Porin	1 M_cynt_e = 1 M_cynt_p	1 Cyanate = 1 Cyanate	1	-1000	1000	(b0241 or b0929 or b1377 or b2215)	[]
CYSDDS	D-cysteine desulfhydrase	Cysteine Metabolism	1 M_cys_DASH_D_c + 1 M_h2o_c = 1 M_h2s_c + 1 M_nh4_c + 1 M_pyr_c	1 D-Cysteine + 1 H2O = 1 Hydrogen sulfide + 1 Ammonium + 1 Pyruvate	0	0	1000	b1919	4.4.1.15
CYSDS	Cysteine Desulfhydrase	Cysteine Metabolism	1 M_cys_DASH_L_c + 1 M_h2o_c = 1 M_h2s_c + 1 M_nh4_c + 1 M_pyr_c	1 L-Cysteine + 1 H2O = 1 Hydrogen sulfide + 1 Ammonium + 1 Pyruvate	0	0	1000	(b3708 or b3008)	4.1.99.1
CYSDabcpp	D-cysteine uptake via ABC system (periplasm)	Transport, Inner Membrane	1 M_atp_c + 1 M_h2o_c + 1 M_cys_DASH_D_p = 1 M_adp_c + 1 M_cys_DASH_D_c + 1 M_h_c + 1 M_pi_c	1 ATP + 1 H2O + 1 D-Cysteine = 1 ADP + 1 D-Cysteine + 1 H+ + 1 Phosphate	0	0	1000	[]	[]
CYSDtex	D-cysteine transport via diffusion (extracellular to periplasm)	Transport, Outer Membrane Porin	1 M_cys_DASH_D_e = 1 M_cys_DASH_D_p	1 D-Cysteine = 1 D-Cysteine	1	-1000	1000	(b0241 or b0929 or b1377 or b2215)	[]
CYSS	cysteine synthase	Cysteine Metabolism	1 M_acser_c + 1 M_h2s_c = 1 M_ac_c + 1 M_cys_DASH_L_c + 1 M_h_c	1 O-Acetyl-L-serine + 1 Hydrogen sulfide = 1 Acetate + 1 L-Cysteine + 1 H+	0	0	1000	(b2414 or b2421)	[]
CYSSADS	L-cysteine sulfinic acid desulfurase	Cysteine Metabolism	1 M_3sala_c + 2 M_h_c = 1 M_ala_DASH_L_c + 1 M_so2_c	1 3-Sulfino-L-alanine + 2 H+ = 1 L-Alanine + 1 sulfur dioxide	0	0	1000	b2810	4.1.1.12
CYSTL	cystathionine b-lyase	Methionine Metabolism	1 M_cyst_DASH_L_c + 1 M_h2o_c = 1 M_hcys_DASH_L_c + 1 M_nh4_c + 1 M_pyr_c	1 L-Cystathionine + 1 H2O = 1 L-Homocysteine + 1 Ammonium + 1 Pyruvate	0	0	1000	(b1622 or b3008)	4.4.1.8
CYSTRS	Cysteinyl-tRNA synthetase	tRNA Charging	1 M_atp_c + 1 M_cys_DASH_L_c + 1 M_trnacys_c = 1 M_amp_c + 1 M_cystrna_c + 1 M_ppi_c	1 ATP + 1 L-Cysteine + 1 tRNA(Cys) = 1 AMP + 1 L-Cysteinyl-tRNA(Cys) + 1 Diphosphate	0	0	1000	b0526	6.1.1.16
CYSabc2pp	L-cysteine export via ABC system (cytoplasm to periplasm)	Transport, Inner Membrane	1 M_atp_c + 1 M_cys_DASH_L_c + 1 M_h2o_c = 1 M_adp_c + 1 M_h_c + 1 M_pi_c + 1 M_cys_DASH_L_p	1 ATP + 1 L-Cysteine + 1 H2O = 1 ADP + 1 H+ + 1 Phosphate + 1 L-Cysteine	0	0	1000	(b0886 and b0887)	[]
CYSabcpp	L-cysteine uptake via ABC system (periplasm)	Transport, Inner Membrane	1 M_atp_c + 1 M_h2o_c + 1 M_cys_DASH_L_p = 1 M_adp_c + 1 M_cys_DASH_L_c + 1 M_h_c + 1 M_pi_c	1 ATP + 1 H2O + 1 L-Cysteine = 1 ADP + 1 L-Cysteine + 1 H+ + 1 Phosphate	0	0	1000	[]	[]
CYStex	L-cysteine transport via diffusion (extracellular to periplasm)	Transport, Outer Membrane Porin	1 M_cys_DASH_L_e = 1 M_cys_DASH_L_p	1 L-Cysteine = 1 L-Cysteine	1	-1000	1000	(b0241 or b0929 or b1377 or b2215)	[]
CYStpp	L-cysteine export via facilitated transport	Transport, Inner Membrane	1 M_cys_DASH_L_c = 1 M_cys_DASH_L_p	1 L-Cysteine = 1 L-Cysteine	0	0	1000	(b2578 or b1533)	[]
CYTBD2pp	cytochrome oxidase bd (menaquinol-8: 2 protons) (periplasm)	Oxidative Phosphorylation	2 M_h_c + 1 M_mql8_c + 0.5 M_o2_c = 1 M_h2o_c + 1 M_mqn8_c + 2 M_h_p	2 H+ + 1 Menaquinol 8 + 0.5 O2 = 1 H2O + 1 Menaquinone 8 + 2 H+	0	0	1000	(b0978 and b0979)	[]
CYTBDpp	cytochrome oxidase bd (ubiquinol-8: 2 protons) (periplasm)	Oxidative Phosphorylation	2 M_h_c + 0.5 M_o2_c + 1 M_q8h2_c = 1 M_h2o_c + 1 M_q8_c + 2 M_h_p	2 H+ + 0.5 O2 + 1 Ubiquinol-8 = 1 H2O + 1 Ubiquinone-8 + 2 H+	0	0	1000	((b0978 and b0979) or (b0733 and b0734))	[]
CYTBO3_4pp	cytochrome oxidase bo3 (ubiquinol-8: 4 protons) (periplasm)	Oxidative Phosphorylation	4 M_h_c + 0.5 M_o2_c + 1 M_q8h2_c = 1 M_h2o_c + 1 M_q8_c + 4 M_h_p	4 H+ + 0.5 O2 + 1 Ubiquinol-8 = 1 H2O + 1 Ubiquinone-8 + 4 H+	0	0	1000	(b0429 and b0430 and b0431 and b0432)	[]
CYTD	cytidine deaminase	Nucleotide Salvage Pathway	1 M_cytd_c + 1 M_h_c + 1 M_h2o_c = 1 M_nh4_c + 1 M_uri_c	1 Cytidine + 1 H+ + 1 H2O = 1 Ammonium + 1 Uridine	0	0	1000	b2143	3.5.4.5
CYTDH	Cytidine hydrolase	Alternate Carbon Metabolism	1 M_cytd_c + 1 M_h2o_c = 1 M_csn_c + 1 M_rib_DASH_D_c	1 Cytidine + 1 H2O = 1 Cytosine + 1 D-Ribose	0	0	1000	(b2162 or b0651 or b0030)	3.2.2.8
CYTDK2	cytidine kinase (GTP)	Nucleotide Salvage Pathway	1 M_cytd_c + 1 M_gtp_c = 1 M_cmp_c + 1 M_gdp_c + 1 M_h_c	1 Cytidine + 1 GTP = 1 CMP + 1 GDP + 1 H+	0	0	1000	b2066	[]
CYTDt2pp	cytidine transport in via proton symport (periplasm)	Transport, Inner Membrane	1 M_cytd_p + 1 M_h_p = 1 M_cytd_c + 1 M_h_c	1 Cytidine + 1 H+ = 1 Cytidine + 1 H+	0	0	1000	(b2393 or b2964)	[]
CYTDt2rpp	cytidine transport in via proton symport, reversible (periplasm)	Transport, Inner Membrane	1 M_cytd_p + 1 M_h_p = 1 M_cytd_c + 1 M_h_c	1 Cytidine + 1 H+ = 1 Cytidine + 1 H+	1	-1000	1000	b2406	[]
CYTDtex	cytidine transport via diffusion (extracellular to periplasm)	Transport, Outer Membrane Porin	1 M_cytd_e = 1 M_cytd_p	1 Cytidine = 1 Cytidine	1	-1000	1000	(b0241 or b0929 or b1377 or b2215)	[]
CYTK1	cytidylate kinase (CMP)	Nucleotide Salvage Pathway	1 M_atp_c + 1 M_cmp_c = 1 M_adp_c + 1 M_cdp_c	1 ATP + 1 CMP = 1 ADP + 1 CDP	1	-1000	1000	b0910	2.7.4.14
CYTK2	cytidylate kinase (dCMP)	Nucleotide Salvage Pathway	1 M_atp_c + 1 M_dcmp_c = 1 M_adp_c + 1 M_dcdp_c	1 ATP + 1 dCMP = 1 ADP + 1 dCDP	1	-1000	1000	b0910	2.7.4.14
D_LACt2pp	D-lactate transport via proton symport (periplasm)	Transport, Inner Membrane	1 M_h_p + 1 M_lac_DASH_D_p = 1 M_h_c + 1 M_lac_DASH_D_c	1 H+ + 1 D-Lactate = 1 H+ + 1 D-Lactate	1	-1000	1000	(b3603 or b2975)	[]
D_LACtex	D-lactate transport via diffusion (extracellular to periplasm)	Transport, Outer Membrane Porin	1 M_lac_DASH_D_e = 1 M_lac_DASH_D_p	1 D-Lactate = 1 D-Lactate	1	-1000	1000	(b0241 or b0929 or b1377 or b2215)	[]
DAAD	D-Amino acid dehydrogenase	Alanine and Aspartate Metabolism	1 M_ala_DASH_D_c + 1 M_fad_c + 1 M_h2o_c = 1 M_fadh2_c + 1 M_nh4_c + 1 M_pyr_c	1 D-Alanine + 1 Flavin adenine dinucleotide oxidized + 1 H2O = 1 Flavin adenine dinucleotide reduced + 1 Ammonium + 1 Pyruvate	0	0	1000	b1189	1.4.99.1
DADA	Deoxyadenosine deaminase	Nucleotide Salvage Pathway	1 M_dad_DASH_2_c + 1 M_h_c + 1 M_h2o_c = 1 M_din_c + 1 M_nh4_c	1 Deoxyadenosine + 1 H+ + 1 H2O = 1 Deoxyinosine + 1 Ammonium	0	0	1000	b1623	[]
DADK	deoxyadenylate kinase	Nucleotide Salvage Pathway	1 M_atp_c + 1 M_damp_c = 1 M_adp_c + 1 M_dadp_c	1 ATP + 1 dAMP = 1 ADP + 1 dADP	1	-1000	1000	b0474	2.7.4.11
DADNt2pp	deoxyadenosine transport in via proton symport (periplasm)	Transport, Inner Membrane	1 M_dad_DASH_2_p + 1 M_h_p = 1 M_dad_DASH_2_c + 1 M_h_c	1 Deoxyadenosine + 1 H+ = 1 Deoxyadenosine + 1 H+	0	0	1000	(b2964 or b2393)	[]
DADNtex	deoxyadenosine transport via diffusion (extracellular to periplasm)	Transport, Outer Membrane	1 M_dad_DASH_2_e = 1 M_dad_DASH_2_p	1 Deoxyadenosine = 1 Deoxyadenosine	1	-1000	1000	b0411	[]
DAGK120	diacylglycerol kinase (n-C12:0)	Glycerophospholipid Metabolism	1 M_12dgr120_c + 1 M_atp_c = 1 M_adp_c + 1 M_h_c + 1 M_pa120_c	1 1,2-Diacyl-sn-glycerol (didodecanoyl, n-C12:0) + 1 ATP = 1 ADP + 1 H+ + 1 1,2-didodecanoyl-sn-glycerol 3-phosphate	0	0	1000	b4042	2.7.1.107
DAGK140	diacylglycerol kinase (n-C14:0)	Glycerophospholipid Metabolism	1 M_12dgr140_c + 1 M_atp_c = 1 M_adp_c + 1 M_h_c + 1 M_pa140_c	1 1,2-Diacyl-sn-glycerol (ditetradecanoyl, n-C14:0) + 1 ATP = 1 ADP + 1 H+ + 1 1,2-ditetradecanoyl-sn-glycerol 3-phosphate	0	0	1000	b4042	2.7.1.107
DAGK141	diacylglycerol kinase (n-C14:1)	Glycerophospholipid Metabolism	1 M_12dgr141_c + 1 M_atp_c = 1 M_adp_c + 1 M_h_c + 1 M_pa141_c	1 1,2-Diacyl-sn-glycerol (ditetradec-7-enoyl, n-C14:1) + 1 ATP = 1 ADP + 1 H+ + 1 1,2-ditetradec-7-enoyl-sn-glycerol 3-phosphate	0	0	1000	b4042	2.7.1.107
DAGK160	diacylglycerol kinase (n-C16:0)	Glycerophospholipid Metabolism	1 M_12dgr160_c + 1 M_atp_c = 1 M_adp_c + 1 M_h_c + 1 M_pa160_c	1 1,2-Diacyl-sn-glycerol (dihexadecanoyl, n-C16:0) + 1 ATP = 1 ADP + 1 H+ + 1 1,2-dihexadecanoyl-sn-glycerol 3-phosphate	0	0	1000	b4042	2.7.1.107
DAGK161	diacylglycerol kinase (n-C16:1)	Glycerophospholipid Metabolism	1 M_12dgr161_c + 1 M_atp_c = 1 M_adp_c + 1 M_h_c + 1 M_pa161_c	1 1,2-Diacyl-sn-glycerol (dihexadec-9-enoyl, n-C16:1) + 1 ATP = 1 ADP + 1 H+ + 1 1,2-dihexadec-9-enoyl-sn-glycerol 3-phosphate	0	0	1000	b4042	2.7.1.107
DAGK180	diacylglycerol kinase (n-C18:0)	Glycerophospholipid Metabolism	1 M_12dgr180_c + 1 M_atp_c = 1 M_adp_c + 1 M_h_c + 1 M_pa180_c	1 1,2-Diacyl-sn-glycerol (dioctadecanoyl, n-C18:0) + 1 ATP = 1 ADP + 1 H+ + 1 1,2-dioctadecanoyl-sn-glycerol 3-phosphate	0	0	1000	b4042	2.7.1.107
DAGK181	diacylglycerol kinase (n-C18:1)	Glycerophospholipid Metabolism	1 M_12dgr181_c + 1 M_atp_c = 1 M_adp_c + 1 M_h_c + 1 M_pa181_c	1 1,2-Diacyl-sn-glycerol (dioctadec-11-enoyl, n-C18:1) + 1 ATP = 1 ADP + 1 H+ + 1 1,2-dioctadec-11-enoyl-sn-glycerol 3-phosphate	0	0	1000	b4042	2.7.1.107
DALAt2pp	D-alanine transport in via proton symport (periplasm)	Transport, Inner Membrane	1 M_ala_DASH_D_p + 1 M_h_p = 1 M_ala_DASH_D_c + 1 M_h_c	1 D-Alanine + 1 H+ = 1 D-Alanine + 1 H+	0	0	1000	b4208	[]
DALAtex	D-Alanine transport via diffusion (extracellular to periplasm)	Transport, Outer Membrane Porin	1 M_ala_DASH_D_e = 1 M_ala_DASH_D_p	1 D-Alanine = 1 D-Alanine	1	-1000	1000	(b0241 or b0929 or b1377 or b2215)	[]
DAMPtex	dAMP transport via diffusion (extracellular to periplasm)	Transport, Outer Membrane Porin	1 M_damp_e = 1 M_damp_p	1 dAMP = 1 dAMP	1	-1000	1000	(b0241 or b0929 or b1377 or b2215)	[]
DAPAL	2,3-diaminopropionate amonnia lyase	Alternate Carbon Metabolism	1 M_23dappa_c + 1 M_h2o_c = 2 M_nh4_c + 1 M_pyr_c	1 2,3-diaminopropionate + 1 H2O = 2 Ammonium + 1 Pyruvate	0	0	1000	b2871	4.3.1.15
DAPDC	diaminopimelate decarboxylase	Threonine and Lysine Metabolism	1 M_26dap_DASH_M_c + 1 M_h_c = 1 M_co2_c + 1 M_lys_DASH_L_c	1 meso-2,6-Diaminoheptanedioate + 1 H+ = 1 CO2 + 1 L-Lysine	0	0	1000	b2838	4.1.1.20
DAPE	diaminopimelate epimerase	Threonine and Lysine Metabolism	1 M_26dap_DASH_LL_c = 1 M_26dap_DASH_M_c	1 LL-2,6-Diaminoheptanedioate = 1 meso-2,6-Diaminoheptanedioate	1	-1000	1000	b3809	5.1.1.7
DAPabcpp	M-diaminopimelic acid ABC transport (periplasm)	Transport, Inner Membrane	1 M_atp_c + 1 M_h2o_c + 1 M_26dap_DASH_M_p = 1 M_26dap_DASH_M_c + 1 M_adp_c + 1 M_h_c + 1 M_pi_c	1 ATP + 1 H2O + 1 meso-2,6-Diaminoheptanedioate = 1 meso-2,6-Diaminoheptanedioate + 1 ADP + 1 H+ + 1 Phosphate	0	0	1000	[]	[]
DAPtex	1,5-Diaminopentane transport via diffusion (extracellular to periplasm)	Transport, Outer Membrane Porin	1 M_15dap_e = 1 M_15dap_p	1 1,5-Diaminopentane = 1 1,5-Diaminopentane	1	-1000	1000	(b0241 or b0929 or b1377 or b2215)	[]
DASYN120	CDP-diacylglycerol synthetase (n-C12:0)	Glycerophospholipid Metabolism	1 M_ctp_c + 1 M_h_c + 1 M_pa120_c = 1 M_cdpdddecg_c + 1 M_ppi_c	1 CTP + 1 H+ + 1 1,2-didodecanoyl-sn-glycerol 3-phosphate = 1 CDP-1,2-didodecanoylglycerol + 1 Diphosphate	0	0	1000	b0175	2.7.7.41
DASYN140	CDP-diacylglycerol synthetase (n-C14:0)	Glycerophospholipid Metabolism	1 M_ctp_c + 1 M_h_c + 1 M_pa140_c = 1 M_cdpdtdecg_c + 1 M_ppi_c	1 CTP + 1 H+ + 1 1,2-ditetradecanoyl-sn-glycerol 3-phosphate = 1 CDP-1,2-ditetradecanoylglycerol + 1 Diphosphate	0	0	1000	b0175	2.7.7.41
DASYN141	CDP-diacylglycerol synthetase (n-C14:1)	Glycerophospholipid Metabolism	1 M_ctp_c + 1 M_h_c + 1 M_pa141_c = 1 M_cdpdtdec7eg_c + 1 M_ppi_c	1 CTP + 1 H+ + 1 1,2-ditetradec-7-enoyl-sn-glycerol 3-phosphate = 1 CDP-1,2-ditetradec-7-enoylglycerol + 1 Diphosphate	0	0	1000	b0175	2.7.7.41
DASYN160	CDP-diacylglycerol synthetase (n-C16:0)	Glycerophospholipid Metabolism	1 M_ctp_c + 1 M_h_c + 1 M_pa160_c = 1 M_cdpdhdecg_c + 1 M_ppi_c	1 CTP + 1 H+ + 1 1,2-dihexadecanoyl-sn-glycerol 3-phosphate = 1 CDP-1,2-dihexadecanoylglycerol + 1 Diphosphate	0	0	1000	b0175	2.7.7.41
DASYN161	CDP-diacylglycerol synthetase (n-C16:1)	Glycerophospholipid Metabolism	1 M_ctp_c + 1 M_h_c + 1 M_pa161_c = 1 M_cdpdhdec9eg_c + 1 M_ppi_c	1 CTP + 1 H+ + 1 1,2-dihexadec-9-enoyl-sn-glycerol 3-phosphate = 1 CDP-1,2-dihexadec-9-enoylglycerol + 1 Diphosphate	0	0	1000	b0175	2.7.7.41
DASYN180	CDP-diacylglycerol synthetase (n-C18:0)	Glycerophospholipid Metabolism	1 M_ctp_c + 1 M_h_c + 1 M_pa180_c = 1 M_cdpdodecg_c + 1 M_ppi_c	1 CTP + 1 H+ + 1 1,2-dioctadecanoyl-sn-glycerol 3-phosphate = 1 CDP-1,2-dioctadecanoylglycerol + 1 Diphosphate	0	0	1000	b0175	2.7.7.41
DASYN181	CDP-diacylglycerol synthetase (n-C18:1)	Glycerophospholipid Metabolism	1 M_ctp_c + 1 M_h_c + 1 M_pa181_c = 1 M_cdpdodec11eg_c + 1 M_ppi_c	1 CTP + 1 H+ + 1 1,2-dioctadec-11-enoyl-sn-glycerol 3-phosphate = 1 CDP-1,2-dioctadec-11-enoylglycerol + 1 Diphosphate	0	0	1000	b0175	2.7.7.41
DATPHs	dATP amine hydrolysis (spontaneous)	Nucleotide Salvage Pathway	1 M_datp_c + 1 M_h_c + 1 M_h2o_c = 1 M_ditp_c + 1 M_nh4_c	1 dATP + 1 H+ + 1 H2O = 1 dITP + 1 Ammonium	0	0	1000	s0001	[]
DB4PS	3,4-Dihydroxy-2-butanone-4-phosphate synthase	Cofactor and Prosthetic Group Biosynthesis	1 M_ru5p_DASH_D_c = 1 M_db4p_c + 1 M_for_c + 1 M_h_c	1 D-Ribulose 5-phosphate = 1 3,4-dihydroxy-2-butanone 4-phosphate + 1 Formate + 1 H+	0	0	1000	b3041	[]
DBTS	dethiobiotin synthase	Cofactor and Prosthetic Group Biosynthesis	1 M_atp_c + 1 M_co2_c + 1 M_dann_c = 1 M_adp_c + 1 M_dtbt_c + 3 M_h_c + 1 M_pi_c	1 ATP + 1 CO2 + 1 7,8-Diaminononanoate = 1 ADP + 1 Dethiobiotin + 3 H+ + 1 Phosphate	0	0	1000	b0778	6.3.3.3
DC6PH	diacetylchitobiose-6-phosphate hydrolase	Alternate Carbon Metabolism	1 M_chtbs6p_c + 1 M_h2o_c = 1 M_acgam_c + 1 M_acgam6p_c	1 diacetylchitobiose-6-phosphate + 1 H2O = 1 N-Acetyl-D-glucosamine + 1 N-Acetyl-D-glucosamine 6-phosphate	0	0	1000	b1734	[]
DCAtex	Decanoate transport via diffusion (extracellular to periplasm)	Transport, Outer Membrane Porin	1 M_dca_e = 1 M_dca_p	1 Decanoate (n-C10:0) = 1 Decanoate (n-C10:0)	1	-1000	1000	(b0241 or b0929 or b1377 or b2215)	[]
DCMPtex	dCMP transport via diffusion (extracellular to periplasm)	Transport, Outer Membrane Porin	1 M_dcmp_e = 1 M_dcmp_p	1 dCMP = 1 dCMP	1	-1000	1000	(b0241 or b0929 or b1377 or b2215)	[]
DCTPD	dCTP deaminase	Nucleotide Salvage Pathway	1 M_dctp_c + 1 M_h_c + 1 M_h2o_c = 1 M_dutp_c + 1 M_nh4_c	1 dCTP + 1 H+ + 1 H2O = 1 dUTP + 1 Ammonium	0	0	1000	b2065	3.5.4.13
DCYTD	deoxycytidine deaminase	Nucleotide Salvage Pathway	1 M_dcyt_c + 1 M_h_c + 1 M_h2o_c = 1 M_duri_c + 1 M_nh4_c	1 Deoxycytidine + 1 H+ + 1 H2O = 1 Deoxyuridine + 1 Ammonium	0	0	1000	b2143	3.5.4.14
DCYTt2pp	deoxycytidine transport in via proton symport (periplasm)	Transport, Inner Membrane	1 M_dcyt_p + 1 M_h_p = 1 M_dcyt_c + 1 M_h_c	1 Deoxycytidine + 1 H+ = 1 Deoxycytidine + 1 H+	0	0	1000	(b2393 or b2964)	[]
DCYTtex	deoxycytidine transport via diffusion (extracellular to periplasm)	Transport, Outer Membrane	1 M_dcyt_e = 1 M_dcyt_p	1 Deoxycytidine = 1 Deoxycytidine	1	-1000	1000	b0411	[]
DDCAtexi	Fatty acid (dodecanoate) transport via facilitated irreversible diffusion (extracellular to periplasm)	Transport, Outer Membrane	1 M_ddca_e = 1 M_ddca_p	1 Dodecanoate (n-C12:0) = 1 Dodecanoate (n-C12:0)	0	0	1000	b2344	[]
DDGALK	2-dehydro-3-deoxygalactonokinase	Alternate Carbon Metabolism	1 M_2dh3dgal_c + 1 M_atp_c = 1 M_2dh3dgal6p_c + 1 M_adp_c + 1 M_h_c	1 2-Dehydro-3-deoxy-D-galactonate + 1 ATP = 1 2-Dehydro-3-deoxy-D-galactonate 6-phosphate + 1 ADP + 1 H+	0	0	1000	b3693	2.7.1.58
DDGLCNt2rpp	2-dehydro-3-deoxy-D-gluconate transport via proton symport, reversible (periplasm)	Transport, Inner Membrane	1 M_2ddglcn_p + 1 M_h_p = 1 M_2ddglcn_c + 1 M_h_c	1 2-Dehydro-3-deoxy-D-gluconate + 1 H+ = 1 2-Dehydro-3-deoxy-D-gluconate + 1 H+	1	-1000	1000	b3909	[]
DDGLCNtex	2-dehydro-3-deoxy-D-gluconate transport via diffusion (extracellular to periplasm)	Transport, Outer Membrane Porin	1 M_2ddglcn_e = 1 M_2ddglcn_p	1 2-Dehydro-3-deoxy-D-gluconate = 1 2-Dehydro-3-deoxy-D-gluconate	1	-1000	1000	(b0929 or b1377 or b2215 or b0241)	[]
DDGLK	2-dehydro-3-deoxygluconokinase	Alternate Carbon Metabolism	1 M_2ddglcn_c + 1 M_atp_c = 1 M_2ddg6p_c + 1 M_adp_c + 1 M_h_c	1 2-Dehydro-3-deoxy-D-gluconate + 1 ATP = 1 2-Dehydro-3-deoxy-D-gluconate 6-phosphate + 1 ADP + 1 H+	0	0	1000	b3526	2.7.1.45
DDPA	3-deoxy-D-arabino-heptulosonate 7-phosphate synthetase	Tyrosine, Tryptophan, and Phenylalanine Metabolism	1 M_e4p_c + 1 M_h2o_c + 1 M_pep_c = 1 M_2dda7p_c + 1 M_pi_c	1 D-Erythrose 4-phosphate + 1 H2O + 1 Phosphoenolpyruvate = 1 2-Dehydro-3-deoxy-D-arabino-heptonate 7-phosphate + 1 Phosphate	0	0	1000	(b2601 or b0754 or b1704)	4.1.2.15
DDPGALA	2-dehydro-3-deoxy-6-phosphogalactonate aldolase	Alternate Carbon Metabolism	1 M_2dh3dgal6p_c = 1 M_g3p_c + 1 M_pyr_c	1 2-Dehydro-3-deoxy-D-galactonate 6-phosphate = 1 Glyceraldehyde 3-phosphate + 1 Pyruvate	1	-1000	1000	b4477	4.1.2.21
DGK1	deoxyguanylate kinase (dGMP:ATP)	Nucleotide Salvage Pathway	1 M_atp_c + 1 M_dgmp_c = 1 M_adp_c + 1 M_dgdp_c	1 ATP + 1 dGMP = 1 ADP + 1 dGDP	1	-1000	1000	b3648	2.7.4.8
DGMPtex	dGMP transport via diffusion (extracellular to periplasm)	Transport, Outer Membrane Porin	1 M_dgmp_e = 1 M_dgmp_p	1 dGMP = 1 dGMP	1	-1000	1000	(b0241 or b0929 or b1377 or b2215)	[]
DGSNt2pp	deoxyguanosine transport in via proton symport (periplasm)	Transport, Inner Membrane	1 M_dgsn_p + 1 M_h_p = 1 M_dgsn_c + 1 M_h_c	1 Deoxyguanosine + 1 H+ = 1 Deoxyguanosine + 1 H+	0	0	1000	b2964	[]
DGSNtex	deoxyguanosine transport via diffusion (extracellular to periplasm)	Transport, Outer Membrane Porin	1 M_dgsn_e = 1 M_dgsn_p	1 Deoxyguanosine = 1 Deoxyguanosine	1	-1000	1000	(b0241 or b0929 or b1377 or b2215)	[]
DHACOAH	2,3-dehydroadipyl-CoA hydratase	Alternate Carbon Metabolism	1 M_23dhacoa_c + 1 M_h2o_c = 1 M_3hadpcoa_c	1 2,3-dehydroadipyl-CoA + 1 H2O = 1 (3S)-3-Hydroxyadipyl-CoA	1	-1000	1000	b1393	[]
DHAD1	dihydroxy-acid dehydratase (2,3-dihydroxy-3-methylbutanoate)	Valine, Leucine, and Isoleucine Metabolism	1 M_23dhmb_c = 1 M_3mob_c + 1 M_h2o_c	1 (R)-2,3-Dihydroxy-3-methylbutanoate = 1 3-Methyl-2-oxobutanoate + 1 H2O	0	0	1000	b3771	4.2.1.9
DHAD2	Dihydroxy-acid dehydratase (2,3-dihydroxy-3-methylpentanoate)	Valine, Leucine, and Isoleucine Metabolism	1 M_23dhmp_c = 1 M_3mop_c + 1 M_h2o_c	1 (R)-2,3-Dihydroxy-3-methylpentanoate = 1 (S)-3-Methyl-2-oxopentanoate + 1 H2O	0	0	1000	b3771	[]
DHAPT	Dihydroxyacetone phosphotransferase	Alternate Carbon Metabolism	1 M_dha_c + 1 M_pep_c = 1 M_dhap_c + 1 M_pyr_c	1 Dihydroxyacetone + 1 Phosphoenolpyruvate = 1 Dihydroxyacetone phosphate + 1 Pyruvate	0	0	1000	(b1200 and b1199 and b1198 and b2415 and b2416)	[]
DHAtex	Dihydroxyacetone transport via diffusion (extracellular to periplasm)	Transport, Outer Membrane Porin	1 M_dha_e = 1 M_dha_p	1 Dihydroxyacetone = 1 Dihydroxyacetone	1	-1000	1000	(b0241 or b0929 or b1377 or b2215)	[]
DHAtpp	Dihydroxyacetone transport via facilitated diffusion (periplasm)	Transport, Inner Membrane	1 M_dha_p = 1 M_dha_c	1 Dihydroxyacetone = 1 Dihydroxyacetone	1	-1000	1000	[]	[]
DHBD	2,3-dihydro-2,3-dihydroxybenzoate dehydrogenase	Cofactor and Prosthetic Group Biosynthesis	1 M_23ddhb_c + 1 M_nad_c = 1 M_23dhb_c + 1 M_h_c + 1 M_nadh_c	1 2,3-Dihydro-2,3-dihydroxybenzoate + 1 Nicotinamide adenine dinucleotide = 1 2,3-Dihydroxybenzoate + 1 H+ + 1 Nicotinamide aden... <Preview truncated at 128 characters>	1	-1000	1000	b0596	1.3.1.28
DHBS	2,3-dihydroxybenzoate adenylate synthase	Cofactor and Prosthetic Group Biosynthesis	1 M_23dhb_c + 1 M_atp_c + 1 M_h_c = 1 M_23dhba_c + 1 M_ppi_c	1 2,3-Dihydroxybenzoate + 1 ATP + 1 H+ = 1 (2,3-Dihydroxybenzoyl)adenylate + 1 Diphosphate	0	0	1000	b0594	2.7.7.58
DHBSH	2,3-dihydroxybenzoylserine hydrolase	Cofactor and Prosthetic Group Biosynthesis	1 M_23dhbzs_c + 1 M_h2o_c = 1 M_23dhb_c + 1 M_ser_DASH_L_c	1 2,3-dihydroxybenzoylserine + 1 H2O = 1 2,3-Dihydroxybenzoate + 1 L-Serine	0	0	1000	[]	[]
DHCIND	2,3-dihydroxycinnamate dehydrogenase	Alternate Carbon Metabolism	1 M_cenchddd_c + 1 M_nad_c = 1 M_dhcinnm_c + 1 M_h_c + 1 M_nadh_c	1 cis-3-(3-carboxyethenyl)-3,5-cyclohexadiene-1,2-diol + 1 Nicotinamide adenine dinucleotide = 1 2,3-dihydroxicinnamic acid + 1 ... <Preview truncated at 128 characters>	0	0	1000	b2541	[]
DHCINDO	2,3-dihydroxycinnamate 1,2-dioxygenase	Alternate Carbon Metabolism	1 M_dhcinnm_c + 1 M_o2_c = 1 M_h_c + 1 M_hkntd_c	1 2,3-dihydroxicinnamic acid + 1 O2 = 1 H+ + 1 2-hydroxy-6-ketononatrienedioate	0	0	1000	b0348	[]
DHDPRy	dihydrodipicolinate reductase (NADPH)	Threonine and Lysine Metabolism	1 M_23dhdp_c + 1 M_h_c + 1 M_nadph_c = 1 M_nadp_c + 1 M_thdp_c	1 2,3-Dihydrodipicolinate + 1 H+ + 1 Nicotinamide adenine dinucleotide phosphate - reduced = 1 Nicotinamide adenine dinucleotide... <Preview truncated at 128 characters>	0	0	1000	b0031	1.3.1.26
DHDPS	dihydrodipicolinate synthase	Threonine and Lysine Metabolism	1 M_aspsa_c + 1 M_pyr_c = 1 M_23dhdp_c + 1 M_h_c + 2 M_h2o_c	1 L-Aspartate 4-semialdehyde + 1 Pyruvate = 1 2,3-Dihydrodipicolinate + 1 H+ + 2 H2O	0	0	1000	b2478	4.2.1.52
DHFR	dihydrofolate reductase	Cofactor and Prosthetic Group Biosynthesis	1 M_dhf_c + 1 M_h_c + 1 M_nadph_c = 1 M_nadp_c + 1 M_thf_c	1 7,8-Dihydrofolate + 1 H+ + 1 Nicotinamide adenine dinucleotide phosphate - reduced = 1 Nicotinamide adenine dinucleotide phosp... <Preview truncated at 128 characters>	1	-1000	1000	(b1606 or b0048)	1.5.1.3
DHFS	dihydrofolate synthase	Cofactor and Prosthetic Group Biosynthesis	1 M_atp_c + 1 M_dhpt_c + 1 M_glu_DASH_L_c = 1 M_adp_c + 1 M_dhf_c + 1 M_h_c + 1 M_pi_c	1 ATP + 1 Dihydropteroate + 1 L-Glutamate = 1 ADP + 1 7,8-Dihydrofolate + 1 H+ + 1 Phosphate	0	0	1000	b2315	6.3.2.12
DHMPTR	Dihydromonapterin reductase	Cofactor and Prosthetic Group Biosynthesis	1 M_dhmpt_c + 1 M_h_c + 1 M_nadph_c = 1 M_nadp_c + 1 M_thmnp_c	1 Dihydromonapterin + 1 H+ + 1 Nicotinamide adenine dinucleotide phosphate - reduced = 1 Nicotinamide adenine dinucleotide phosp... <Preview truncated at 128 characters>	0	0	1000	b1606	[]
DHNAOT4	1,4-dihydroxy-2-naphthoate octaprenyltransferase	Cofactor and Prosthetic Group Biosynthesis	1 M_dhna_c + 1 M_h_c + 1 M_octdp_c = 1 M_2dmmql8_c + 1 M_co2_c + 1 M_ppi_c	1 1,4-Dihydroxy-2-naphthoate + 1 H+ + 1 all-trans-Octaprenyl diphosphate = 1 2-Demethylmenaquinol 8 + 1 CO2 + 1 Diphosphate	0	0	1000	b3930	[]
DHNCOAS	1,4-dihydroxy-2-napthoyl-CoA synthase	Cofactor and Prosthetic Group Biosynthesis	1 M_h_c + 1 M_sbzcoa_c = 1 M_14dhncoa_c + 1 M_h2o_c	1 H+ + 1 O-Succinylbenzoyl-CoA = 1 1,4-dihydroxy-2-napthoyl-CoA + 1 H2O	0	0	1000	b2262	[]
DHNCOAT	1,4-dihydroxy-2-napthoyl-CoA thioesterase	Cofactor and Prosthetic Group Biosynthesis	1 M_14dhncoa_c + 1 M_h2o_c = 1 M_coa_c + 1 M_dhna_c + 1 M_h_c	1 1,4-dihydroxy-2-napthoyl-CoA + 1 H2O = 1 Coenzyme A + 1 1,4-Dihydroxy-2-naphthoate + 1 H+	0	0	1000	b0736	[]
DHNPA2r	dihydroneopterin aldolase reversible	Cofactor and Prosthetic Group Biosynthesis	1 M_dhnpt_c = 1 M_6hmhpt_c + 1 M_gcald_c	1 Dihydroneopterin = 1 6-hydroxymethyl dihydropterin + 1 Glycolaldehyde	1	-1000	1000	b3058	4.1.2.25
DHNPTE	Dihydroneopterin epimerase	Cofactor and Prosthetic Group Biosynthesis	1 M_dhnpt_c = 1 M_dhmpt_c	1 Dihydroneopterin = 1 Dihydromonapterin	1	-1000	1000	b3058	[]
DHORD2	dihydoorotic acid dehydrogenase (quinone8)	Purine and Pyrimidine Biosynthesis	1 M_dhor_DASH_S_c + 1 M_q8_c = 1 M_orot_c + 1 M_q8h2_c	1 (S)-Dihydroorotate + 1 Ubiquinone-8 = 1 Orotate + 1 Ubiquinol-8	0	0	1000	b0945	1.3.3.1
DHORD5	dihydroorotic acid (menaquinone-8)	Purine and Pyrimidine Biosynthesis	1 M_dhor_DASH_S_c + 1 M_mqn8_c = 1 M_mql8_c + 1 M_orot_c	1 (S)-Dihydroorotate + 1 Menaquinone 8 = 1 Menaquinol 8 + 1 Orotate	0	0	1000	b0945	1.3.3.1
DHORDfum	Fumarate dependent DHORD	Purine and Pyrimidine Biosynthesis	1 M_dhor_DASH_S_c + 1 M_fum_c = 1 M_orot_c + 1 M_succ_c	1 (S)-Dihydroorotate + 1 Fumarate = 1 Orotate + 1 Succinate	0	0	1000	[]	[]
DHORTS	dihydroorotase	Purine and Pyrimidine Biosynthesis	1 M_dhor_DASH_S_c + 1 M_h2o_c = 1 M_cbasp_c + 1 M_h_c	1 (S)-Dihydroorotate + 1 H2O = 1 N-Carbamoyl-L-aspartate + 1 H+	1	-1000	1000	b1062	3.5.2.3
DHPPD	2,3-dihydroxyphenylpropionate dehydrogenase	Alternate Carbon Metabolism	1 M_cechddd_c + 1 M_nad_c = 1 M_dhpppn_c + 1 M_h_c + 1 M_nadh_c	1 cis-3-(3-carboxyethyl)-3,5-cyclohexadiene-1,2-diol + 1 Nicotinamide adenine dinucleotide = 1 3-(2,3-Dihydroxyphenyl)propanoate... <Preview truncated at 128 characters>	0	0	1000	b2541	[]
DHPPDA2	diaminohydroxyphosphoribosylaminopryrimidine deaminase (25drapp)	Cofactor and Prosthetic Group Biosynthesis	1 M_25drapp_c + 1 M_h_c + 1 M_h2o_c = 1 M_5apru_c + 1 M_nh4_c	1 2,5-Diamino-6-(ribosylamino)-4-(3H)-pyrimidinone 5-phosphate + 1 H+ + 1 H2O = 1 5-Amino-6-(5-phosphoribosylamino)uracil + 1 ... <Preview truncated at 128 characters>	0	0	1000	b0414	3.5.4.26
DHPS2	dihydropteroate synthase	Cofactor and Prosthetic Group Biosynthesis	1 M_4abz_c + 1 M_6hmhptpp_c = 1 M_dhpt_c + 1 M_ppi_c	1 4-Aminobenzoate + 1 6-hydroxymethyl-dihydropterin pyrophosphate = 1 Dihydropteroate + 1 Diphosphate	0	0	1000	b3177	2.5.1.15
DHPTDCs2	4,5-dihydroxy-2,3-pentanedione cyclization (spontaneous)	Methionine Metabolism	1 M_dhptd_c = 1 M_mdhdhf_c	1 4,5-dihydroxy-2,3-pentanedione = 1 (2R,4S)-2-methyl-2,4-dihydroxydihydrofuran-3-one	0	0	1000	s0001	[]
DHPTDNR	dihydropteridine reductase	Alternate Carbon Metabolism	1 M_dhptdn_c + 3 M_h_c + 1 M_nadph_c = 1 M_nadp_c + 1 M_thptdn_c	1 6,7-Dihydropteridine + 3 H+ + 1 Nicotinamide adenine dinucleotide phosphate - reduced = 1 Nicotinamide adenine dinucleotide ph... <Preview truncated at 128 characters>	1	0	0	b0578	[]
DHPTDNRN	dihydropteridine reductase (NADH)	Alternate Carbon Metabolism	1 M_dhptdn_c + 3 M_h_c + 1 M_nadh_c = 1 M_nad_c + 1 M_thptdn_c	1 6,7-Dihydropteridine + 3 H+ + 1 Nicotinamide adenine dinucleotide - reduced = 1 Nicotinamide adenine dinucleotide + 1 5,6,7,8-... <Preview truncated at 128 characters>	1	0	0	b0578	[]
DHPTPE	dihydroneopterin triphosphate 2-epimerase	Cofactor and Prosthetic Group Biosynthesis	1 M_ahdt_c = 1 M_dhmptp_c	1 2-Amino-4-hydroxy-6-(erythro-1,2,3-trihydroxypropyl)dihydropteridine triphosphate = 1 dihydromonapterin-triphosphate	1	-1000	1000	b2303	[]
DHQS	3-dehydroquinate synthase	Tyrosine, Tryptophan, and Phenylalanine Metabolism	1 M_2dda7p_c = 1 M_3dhq_c + 1 M_pi_c	1 2-Dehydro-3-deoxy-D-arabino-heptonate 7-phosphate = 1 3-Dehydroquinate + 1 Phosphate	0	0	1000	b3389	4.2.3.4
DHQTi	3-dehydroquinate dehydratase, irreversible	Tyrosine, Tryptophan, and Phenylalanine Metabolism	1 M_3dhq_c = 1 M_3dhsk_c + 1 M_h2o_c	1 3-Dehydroquinate = 1 3-Dehydroshikimate + 1 H2O	0	0	1000	b1693	4.2.1.10
DIMPtex	dIMP transport via diffusion (extracellular to periplasm)	Transport, Outer Membrane Porin	1 M_dimp_e = 1 M_dimp_p	1 dIMP = 1 dIMP	1	-1000	1000	(b0241 or b0929 or b1377 or b2215)	[]
DINSt2pp	deoxyinosine transport in via proton symport (periplasm)	Transport, Inner Membrane	1 M_din_p + 1 M_h_p = 1 M_din_c + 1 M_h_c	1 Deoxyinosine + 1 H+ = 1 Deoxyinosine + 1 H+	0	0	1000	b2964	[]
DINStex	deoxyinosine transport via diffusion (extracellular to periplasm)	Transport, Outer Membrane Porin	1 M_din_e = 1 M_din_p	1 Deoxyinosine = 1 Deoxyinosine	1	-1000	1000	(b0241 or b0929 or b1377 or b2215)	[]
DKGLCNR1	2,5-diketo-D-gluconate reductase	Alternate Carbon Metabolism	1 M_25dkglcn_c + 1 M_h_c + 1 M_nadph_c = 1 M_2dhguln_c + 1 M_nadp_c	1 2,5-diketo-D-gluconate + 1 H+ + 1 Nicotinamide adenine dinucleotide phosphate - reduced = 1 2-Dehydro-L-gulonate + 1 Nicotinam... <Preview truncated at 128 characters>	0	0	1000	(b0207 or b3012)	[]
DKGLCNR2x	2,5-diketo-D-gluconate reductase (NADH)	Alternate Carbon Metabolism	1 M_25dkglcn_c + 1 M_h_c + 1 M_nadh_c = 1 M_5dglcn_c + 1 M_nad_c	1 2,5-diketo-D-gluconate + 1 H+ + 1 Nicotinamide adenine dinucleotide - reduced = 1 5-Dehydro-D-gluconate + 1 Nicotinamide adeni... <Preview truncated at 128 characters>	0	0	1000	b3553	[]
DKGLCNR2y	2,5-diketo-D-gluconate reductase (NADPH)	Alternate Carbon Metabolism	1 M_25dkglcn_c + 1 M_h_c + 1 M_nadph_c = 1 M_5dglcn_c + 1 M_nadp_c	1 2,5-diketo-D-gluconate + 1 H+ + 1 Nicotinamide adenine dinucleotide phosphate - reduced = 1 5-Dehydro-D-gluconate + 1 Nicotina... <Preview truncated at 128 characters>	0	0	1000	b3553	[]
DMATT	dimethylallyltranstransferase	Cofactor and Prosthetic Group Biosynthesis	1 M_dmpp_c + 1 M_ipdp_c = 1 M_grdp_c + 1 M_ppi_c	1 Dimethylallyl diphosphate + 1 Isopentenyl diphosphate = 1 Geranyl diphosphate + 1 Diphosphate	0	0	1000	b0421	2.5.1.1
DMPPS	1-hydroxy-2-methyl-2-(E)-butenyl 4-diphosphate reductase (dmpp)	Cofactor and Prosthetic Group Biosynthesis	1 M_h_c + 1 M_h2mb4p_c + 1 M_nadh_c = 1 M_dmpp_c + 1 M_h2o_c + 1 M_nad_c	1 H+ + 1 1-hydroxy-2-methyl-2-(E)-butenyl 4-diphosphate + 1 Nicotinamide adenine dinucleotide - reduced = 1 Dimethylallyl diphos... <Preview truncated at 128 characters>	0	0	1000	b0029	[]
DMQMT	3-Dimethylubiquinonol 3-methyltransferase	Cofactor and Prosthetic Group Biosynthesis	1 M_2omhmbl_c + 1 M_amet_c = 1 M_ahcys_c + 1 M_h_c + 1 M_q8h2_c	1 2-Octaprenyl-3-methyl-5-hydroxy-6-methoxy-1,4-benzoquinol + 1 S-Adenosyl-L-methionine = 1 S-Adenosyl-L-homocysteine + 1 H+ + 1... <Preview truncated at 128 characters>	0	0	1000	b2232	[]
DMSOR1	Dimethyl sulfoxide reductase (Menaquinol 8)	Oxidative Phosphorylation	1 M_dmso_c + 1 M_mql8_c = 1 M_dms_c + 1 M_h2o_c + 1 M_mqn8_c	1 Dimethyl sulfoxide + 1 Menaquinol 8 = 1 Dimethyl sulfide + 1 H2O + 1 Menaquinone 8	0	0	1000	((b1587 and b1588 and b1589 and b1590) or (b0894 and b0895 and b0896))	[]
DMSOR1pp	Dimethyl sulfoxide reductase (Menaquinol 8) (periplasm)	Oxidative Phosphorylation	1 M_mql8_c + 1 M_dmso_p = 1 M_mqn8_c + 1 M_dms_p + 1 M_h2o_p	1 Menaquinol 8 + 1 Dimethyl sulfoxide = 1 Menaquinone 8 + 1 Dimethyl sulfide + 1 H2O	0	0	1000	(b1872 and b1873)	[]
DMSOR2	Dimethyl sulfoxide reductase (Demethylmenaquinol 8)	Oxidative Phosphorylation	1 M_2dmmql8_c + 1 M_dmso_c = 1 M_2dmmq8_c + 1 M_dms_c + 1 M_h2o_c	1 2-Demethylmenaquinol 8 + 1 Dimethyl sulfoxide = 1 2-Demethylmenaquinone 8 + 1 Dimethyl sulfide + 1 H2O	0	0	1000	(b0894 and b0895 and b0896)	[]
DMSOR2pp	Dimethyl sulfoxide reductase (Demethylmenaquinol 8) (periplasm)	Oxidative Phosphorylation	1 M_2dmmql8_c + 1 M_dmso_p = 1 M_2dmmq8_c + 1 M_dms_p + 1 M_h2o_p	1 2-Demethylmenaquinol 8 + 1 Dimethyl sulfoxide = 1 2-Demethylmenaquinone 8 + 1 Dimethyl sulfide + 1 H2O	0	0	1000	(b1872 and b1873)	[]
DMSOtex	Dimethyl sulfoxide transport via diffusion (extracellular to periplasm)	Transport, Outer Membrane Porin	1 M_dmso_e = 1 M_dmso_p	1 Dimethyl sulfoxide = 1 Dimethyl sulfoxide	1	-1000	1000	(b0241 or b0929 or b1377 or b2215)	[]
DMSOtpp	Dimethyl sulfoxide transport via diffusion (periplasm)	Transport, Inner Membrane	1 M_dmso_p = 1 M_dmso_c	1 Dimethyl sulfoxide = 1 Dimethyl sulfoxide	1	-1000	1000	s0001	[]
DMStex	Dimethyl sulfide transport via diffusion (extracellular to periplasm)	Transport, Outer Membrane Porin	1 M_dms_e = 1 M_dms_p	1 Dimethyl sulfide = 1 Dimethyl sulfide	1	-1000	1000	(b0241 or b0929 or b1377 or b2215)	[]
DNMPPA	Dihydroneopterin monophosphate dephosphorylase	Cofactor and Prosthetic Group Biosynthesis	1 M_dhpmp_c + 1 M_h2o_c = 1 M_dhnpt_c + 1 M_pi_c	1 Dihydroneopterin monophosphate + 1 H2O = 1 Dihydroneopterin + 1 Phosphate	0	0	1000	[]	[]
DNTPPA	Dihydroneopterin triphosphate pyrophosphatase	Cofactor and Prosthetic Group Biosynthesis	1 M_ahdt_c + 1 M_h2o_c = 1 M_dhpmp_c + 1 M_h_c + 1 M_ppi_c	1 2-Amino-4-hydroxy-6-(erythro-1,2,3-trihydroxypropyl)dihydropteridine triphosphate + 1 H2O = 1 Dihydroneopterin monophosphate +... <Preview truncated at 128 characters>	0	0	1000	(b0099 or b1865)	[]
DOGULNR	2,3 dioxo-L-gulonate reductase	Alternate Carbon Metabolism	1 M_23doguln_c + 1 M_h_c + 1 M_nadh_c = 1 M_3dhguln_c + 1 M_nad_c	1 2,3-Dioxo-L-gulonate + 1 H+ + 1 Nicotinamide adenine dinucleotide - reduced = 1 3-Dehydro-L-gulonate + 1 Nicotinamide adenine ... <Preview truncated at 128 characters>	0	0	1000	b3575	[]
DOPAtex	dopamine transport via diffusion (extracellular to periplasm)	Transport, Outer Membrane Porin	1 M_dopa_e = 1 M_dopa_p	1 Dopamine = 1 Dopamine	1	-1000	1000	(b0241 or b0929 or b1377 or b2215)	[]
DOXRBCNtex	Doxorubicin transport via diffusion (extracellular to periplasm)	Transport, Outer Membrane Porin	1 M_doxrbcn_e = 1 M_doxrbcn_p	1 doxorubicin = 1 doxorubicin	1	-1000	1000	(b1377 or b2215 or b0929 or b0241)	[]
DOXRBCNtpp	Doxorubicin transport via TolC system	Transport, Outer Membrane	1 M_doxrbcn_p + 1 M_h_p = 1 M_h_c + 1 M_doxrbcn_e	1 doxorubicin + 1 H+ = 1 H+ + 1 doxorubicin	0	0	1000	((b0463 and b0462 and b3035) or (b0463 and b2470 and b3035))	[]
DPCOAK	dephospho-CoA kinase	Cofactor and Prosthetic Group Biosynthesis	1 M_atp_c + 1 M_dpcoa_c = 1 M_adp_c + 1 M_coa_c + 1 M_h_c	1 ATP + 1 Dephospho-CoA = 1 ADP + 1 Coenzyme A + 1 H+	0	0	1000	b0103	2.7.1.24
DPR	2-dehydropantoate 2-reductase	Cofactor and Prosthetic Group Biosynthesis	1 M_2dhp_c + 1 M_h_c + 1 M_nadph_c = 1 M_nadp_c + 1 M_pant_DASH_R_c	1 2-Dehydropantoate + 1 H+ + 1 Nicotinamide adenine dinucleotide phosphate - reduced = 1 Nicotinamide adenine dinucleotide phosp... <Preview truncated at 128 characters>	0	0	1000	(b0425 or b3774)	1.1.1.169
DRPA	deoxyribose-phosphate aldolase	Alternate Carbon Metabolism	1 M_2dr5p_c = 1 M_acald_c + 1 M_g3p_c	1 2-Deoxy-D-ribose 5-phosphate = 1 Acetaldehyde + 1 Glyceraldehyde 3-phosphate	0	0	1000	b4381	4.1.2.4
DSBAO1	DsbA protein reoxidation reaction (aerobic)	Unassigned	1 M_q8_c + 1 M_dsbard_p = 1 M_q8h2_c + 1 M_dsbaox_p	1 Ubiquinone-8 + 1 periplasmic protein disulfide isomerase I (reduced) = 1 Ubiquinol-8 + 1 periplasmic protein disulfide isomera... <Preview truncated at 128 characters>	0	0	1000	(b3860 and b1185)	[]
DSBAO2	DsbA protein reoxidation reaction (anaerobic)	Unassigned	1 M_mqn8_c + 1 M_dsbard_p = 1 M_mql8_c + 1 M_dsbaox_p	1 Menaquinone 8 + 1 periplasmic protein disulfide isomerase I (reduced) = 1 Menaquinol 8 + 1 periplasmic protein disulfide isome... <Preview truncated at 128 characters>	0	0	1000	(b3860 and b1185)	[]
DSBCGT	DsbC:glutathione thiotransferase	Unassigned	1 M_dsbcox_p + 2 M_gthrd_p = 1 M_dsbcrd_p + 1 M_gthox_p	1 protein disulfide isomerase II (oxidized) + 2 Reduced glutathione = 1 protein disulfide isomerase II (reduced) + 1 Oxidized gl... <Preview truncated at 128 characters>	0	0	1000	b2893	[]
DSBDR	DsbD reductase	Unassigned	1 M_dsbdox_c + 1 M_trdrd_c = 1 M_dsbdrd_c + 1 M_trdox_c	1 fused thiol:disulfide interchange protein (oxidized) + 1 Reduced thioredoxin = 1 fused thiol:disulfide interchange protein (re... <Preview truncated at 128 characters>	0	0	1000	((b4136 and b2582) or (b4136 and b3781))	[]
DSBGGT	DsbG:glutathione thiotransferase	Unassigned	1 M_dsbgox_p + 2 M_gthrd_p = 1 M_dsbgrd_p + 1 M_gthox_p	1 periplasmic disulfide isomerase/thiol-disulphide oxidase (oxidized) + 2 Reduced glutathione = 1 periplasmic disulfide isomeras... <Preview truncated at 128 characters>	0	0	1000	b0604	[]
DSERDHr	D-serine dehydrogenase	Glycine and Serine Metabolism	1 M_nadp_c + 1 M_ser_DASH_D_c = 1 M_2amsa_c + 1 M_h_c + 1 M_nadph_c	1 Nicotinamide adenine dinucleotide phosphate + 1 D-Serine = 1 2-Aminomalonate semialdehyde + 1 H+ + 1 Nicotinamide adenine dinu... <Preview truncated at 128 characters>	1	-1000	1000	b1539	[]
DSERt2pp	D-serine transport in via proton symport (periplasm)	Transport, Inner Membrane	1 M_h_p + 1 M_ser_DASH_D_p = 1 M_h_c + 1 M_ser_DASH_D_c	1 H+ + 1 D-Serine = 1 H+ + 1 D-Serine	0	0	1000	b4208	[]
DSERtex	D-serine transport via diffusion (extracellular to periplasm)	Transport, Outer Membrane Porin	1 M_ser_DASH_D_e = 1 M_ser_DASH_D_p	1 D-Serine = 1 D-Serine	1	-1000	1000	(b0241 or b0929 or b1377 or b2215)	[]
DTARTD	D(-)-tartrate dehydratase	Alternate Carbon Metabolism	1 M_tartr_DASH_D_c = 1 M_h2o_c + 1 M_oaa_c	1 D-tartrate = 1 H2O + 1 Oxaloacetate	0	0	1000	b4122	4.2.1.81
DTMPK	dTMP kinase	Nucleotide Salvage Pathway	1 M_atp_c + 1 M_dtmp_c = 1 M_adp_c + 1 M_dtdp_c	1 ATP + 1 dTMP = 1 ADP + 1 dTDP	1	-1000	1000	b1098	2.7.4.9
DTMPtex	dTMP transport via diffusion (extracellular to periplasm)	Transport, Outer Membrane Porin	1 M_dtmp_e = 1 M_dtmp_p	1 dTMP = 1 dTMP	1	-1000	1000	(b0241 or b0929 or b1377 or b2215)	[]
DUMPtex	dUMP transport via diffusion (extracellular to periplasm)	Transport, Outer Membrane Porin	1 M_dump_e = 1 M_dump_p	1 dUMP = 1 dUMP	1	-1000	1000	(b0241 or b0929 or b1377 or b2215)	[]
DURADx	dihydrouracil dehydrogenase (NAD)	Nucleotide Salvage Pathway	1 M_56dura_c + 1 M_nad_c = 1 M_h_c + 1 M_nadh_c + 1 M_ura_c	1 5,6-dihydrouracil + 1 Nicotinamide adenine dinucleotide = 1 H+ + 1 Nicotinamide adenine dinucleotide - reduced + 1 Uracil	1	-1000	1000	(b2147 and b2146)	1.3.1.1
DURIK1	deoxyuridine kinase (ATP:Deoxyuridine)	Nucleotide Salvage Pathway	1 M_atp_c + 1 M_duri_c = 1 M_adp_c + 1 M_dump_c + 1 M_h_c	1 ATP + 1 Deoxyuridine = 1 ADP + 1 dUMP + 1 H+	0	0	1000	b1238	[]
DURIPP	deoxyuridine phosphorylase	Nucleotide Salvage Pathway	1 M_duri_c + 1 M_pi_c = 1 M_2dr1p_c + 1 M_ura_c	1 Deoxyuridine + 1 Phosphate = 1 2-Deoxy-D-ribose 1-phosphate + 1 Uracil	1	-1000	1000	(b4382 or b4384)	[]
DURIt2pp	deoxyuridine transport in via proton symport (periplasm)	Transport, Inner Membrane	1 M_duri_p + 1 M_h_p = 1 M_duri_c + 1 M_h_c	1 Deoxyuridine + 1 H+ = 1 Deoxyuridine + 1 H+	0	0	1000	(b2964 or b2393)	[]
DURItex	deoxyuridine transport via diffusion (extracellular to periplasm)	Transport, Outer Membrane	1 M_duri_e = 1 M_duri_p	1 Deoxyuridine = 1 Deoxyuridine	1	-1000	1000	b0411	[]
DUTPDP	dUTP diphosphatase	Nucleotide Salvage Pathway	1 M_dutp_c + 1 M_h2o_c = 1 M_dump_c + 1 M_h_c + 1 M_ppi_c	1 dUTP + 1 H2O = 1 dUMP + 1 H+ + 1 Diphosphate	0	0	1000	(b3640 or b2251)	3.6.1.23
DXPRIi	1-deoxy-D-xylulose reductoisomerase	Cofactor and Prosthetic Group Biosynthesis	1 M_dxyl5p_c + 1 M_h_c + 1 M_nadph_c = 1 M_2me4p_c + 1 M_nadp_c	1 1-deoxy-D-xylulose 5-phosphate + 1 H+ + 1 Nicotinamide adenine dinucleotide phosphate - reduced = 1 2-C-methyl-D-erythritol 4-... <Preview truncated at 128 characters>	0	0	1000	b0173	[]
DXPS	1-deoxy-D-xylulose 5-phosphate synthase	Cofactor and Prosthetic Group Biosynthesis	1 M_g3p_c + 1 M_h_c + 1 M_pyr_c = 1 M_co2_c + 1 M_dxyl5p_c	1 Glyceraldehyde 3-phosphate + 1 H+ + 1 Pyruvate = 1 CO2 + 1 1-deoxy-D-xylulose 5-phosphate	0	0	1000	b0420	[]
DXYLK	1-Deoxy-D-xylulose kinase	Cofactor and Prosthetic Group Biosynthesis	1 M_atp_c + 1 M_dxyl_c = 1 M_adp_c + 1 M_dxyl5p_c + 1 M_h_c	1 ATP + 1 1-deoxy-D-xylulose = 1 ADP + 1 1-deoxy-D-xylulose 5-phosphate + 1 H+	0	0	1000	b3564	[]
E4PD	Erythrose 4-phosphate dehydrogenase	Cofactor and Prosthetic Group Biosynthesis	1 M_e4p_c + 1 M_h2o_c + 1 M_nad_c = 1 M_4per_c + 2 M_h_c + 1 M_nadh_c	1 D-Erythrose 4-phosphate + 1 H2O + 1 Nicotinamide adenine dinucleotide = 1 4-Phospho-D-erythronate + 2 H+ + 1 Nicotinamide aden... <Preview truncated at 128 characters>	1	-1000	1000	(b2927 or b1779)	[]
EAR100x	enoyl-[acyl-carrier-protein] reductase (NADH) (n-C10:0)	Cell Envelope Biosynthesis	1 M_h_c + 1 M_nadh_c + 1 M_tdec2eACP_c = 1 M_dcaACP_c + 1 M_nad_c	1 H+ + 1 Nicotinamide adenine dinucleotide - reduced + 1 trans-Dec-2-enoyl-[acyl-carrier protein] = 1 Decanoyl-ACP (n-C10:0ACP) ... <Preview truncated at 128 characters>	0	0	1000	b1288	1.3.1.9
EAR100y	enoyl-[acyl-carrier-protein] reductase (NADPH) (n-C10:0)	Cell Envelope Biosynthesis	1 M_h_c + 1 M_nadph_c + 1 M_tdec2eACP_c = 1 M_dcaACP_c + 1 M_nadp_c	1 H+ + 1 Nicotinamide adenine dinucleotide phosphate - reduced + 1 trans-Dec-2-enoyl-[acyl-carrier protein] = 1 Decanoyl-ACP (n-... <Preview truncated at 128 characters>	0	0	1000	b1288	1.3.1.10
EAR120x	enoyl-[acyl-carrier-protein] reductase (NADH) (n-C12:0)	Cell Envelope Biosynthesis	1 M_h_c + 1 M_nadh_c + 1 M_tddec2eACP_c = 1 M_ddcaACP_c + 1 M_nad_c	1 H+ + 1 Nicotinamide adenine dinucleotide - reduced + 1 trans-Dodec-2-enoyl-[acyl-carrier protein] = 1 Dodecanoyl-ACP (n-C12:0A... <Preview truncated at 128 characters>	0	0	1000	b1288	1.3.1.9
EAR120y	enoyl-[acyl-carrier-protein] reductase (NADPH) (n-C12:0)	Cell Envelope Biosynthesis	1 M_h_c + 1 M_nadph_c + 1 M_tddec2eACP_c = 1 M_ddcaACP_c + 1 M_nadp_c	1 H+ + 1 Nicotinamide adenine dinucleotide phosphate - reduced + 1 trans-Dodec-2-enoyl-[acyl-carrier protein] = 1 Dodecanoyl-ACP... <Preview truncated at 128 characters>	0	0	1000	b1288	1.3.1.10
EAR121x	enoyl-[acyl-carrier-protein] reductase (NADH) (n-C12:1)	Cell Envelope Biosynthesis	1 M_h_c + 1 M_nadh_c + 1 M_t3c5ddeceACP_c = 1 M_cddec5eACP_c + 1 M_nad_c	1 H+ + 1 Nicotinamide adenine dinucleotide - reduced + 1 trans-3-cis-5-dodecenoyl-[acyl-carrier protein] = 1 cis-dodec-5-enoyl-[... <Preview truncated at 128 characters>	0	0	1000	b1288	1.3.1.9
EAR121y	enoyl-[acyl-carrier-protein] reductase (NADPH) (n-C12:1)	Cell Envelope Biosynthesis	1 M_h_c + 1 M_nadph_c + 1 M_t3c5ddeceACP_c = 1 M_cddec5eACP_c + 1 M_nadp_c	1 H+ + 1 Nicotinamide adenine dinucleotide phosphate - reduced + 1 trans-3-cis-5-dodecenoyl-[acyl-carrier protein] = 1 cis-dodec... <Preview truncated at 128 characters>	0	0	1000	b1288	1.3.1.10
EAR140x	enoyl-[acyl-carrier-protein] reductase (NADH) (n-C14:0)	Cell Envelope Biosynthesis	1 M_h_c + 1 M_nadh_c + 1 M_tmrs2eACP_c = 1 M_myrsACP_c + 1 M_nad_c	1 H+ + 1 Nicotinamide adenine dinucleotide - reduced + 1 trans-Tetradec-2-enoyl-[acyl-carrier protein] = 1 Myristoyl-ACP (n-C14:... <Preview truncated at 128 characters>	0	0	1000	b1288	1.3.1.9
EAR140y	enoyl-[acyl-carrier-protein] reductase (NADPH) (n-C14:0)	Cell Envelope Biosynthesis	1 M_h_c + 1 M_nadph_c + 1 M_tmrs2eACP_c = 1 M_myrsACP_c + 1 M_nadp_c	1 H+ + 1 Nicotinamide adenine dinucleotide phosphate - reduced + 1 trans-Tetradec-2-enoyl-[acyl-carrier protein] = 1 Myristoyl-A... <Preview truncated at 128 characters>	0	0	1000	b1288	1.3.1.10
EAR141x	enoyl-[acyl-carrier-protein] reductase (NADH) (n-C14:1)	Cell Envelope Biosynthesis	1 M_h_c + 1 M_nadh_c + 1 M_t3c7mrseACP_c = 1 M_nad_c + 1 M_tdeACP_c	1 H+ + 1 Nicotinamide adenine dinucleotide - reduced + 1 trans-3-cis-7-myristoleoyl-[acyl-carrier protein] = 1 Nicotinamide aden... <Preview truncated at 128 characters>	0	0	1000	b1288	1.3.1.9
EAR141y	enoyl-[acyl-carrier-protein] reductase (NADPH) (n-C14:1)	Cell Envelope Biosynthesis	1 M_h_c + 1 M_nadph_c + 1 M_t3c7mrseACP_c = 1 M_nadp_c + 1 M_tdeACP_c	1 H+ + 1 Nicotinamide adenine dinucleotide phosphate - reduced + 1 trans-3-cis-7-myristoleoyl-[acyl-carrier protein] = 1 Nicotin... <Preview truncated at 128 characters>	0	0	1000	b1288	1.3.1.10
EAR160x	enoyl-[acyl-carrier-protein] reductase (NADH) (n-C16:0)	Cell Envelope Biosynthesis	1 M_h_c + 1 M_nadh_c + 1 M_tpalm2eACP_c = 1 M_nad_c + 1 M_palmACP_c	1 H+ + 1 Nicotinamide adenine dinucleotide - reduced + 1 trans-Hexadec-2-enoyl-[acyl-carrier protein] = 1 Nicotinamide adenine d... <Preview truncated at 128 characters>	0	0	1000	b1288	1.3.1.9
EAR160y	enoyl-[acyl-carrier-protein] reductase (NADPH) (n-C16:0)	Cell Envelope Biosynthesis	1 M_h_c + 1 M_nadph_c + 1 M_tpalm2eACP_c = 1 M_nadp_c + 1 M_palmACP_c	1 H+ + 1 Nicotinamide adenine dinucleotide phosphate - reduced + 1 trans-Hexadec-2-enoyl-[acyl-carrier protein] = 1 Nicotinamide... <Preview truncated at 128 characters>	0	0	1000	b1288	1.3.1.10
EAR161x	enoyl-[acyl-carrier-protein] reductase (NADH) (n-C16:1)	Cell Envelope Biosynthesis	1 M_h_c + 1 M_nadh_c + 1 M_t3c9palmeACP_c = 1 M_hdeACP_c + 1 M_nad_c	1 H+ + 1 Nicotinamide adenine dinucleotide - reduced + 1 trans-3-cis-9-palmitoleoyl-[acyl-carrier protein] = 1 cis-hexadec-9-eno... <Preview truncated at 128 characters>	0	0	1000	b1288	1.3.1.9
EAR161y	enoyl-[acyl-carrier-protein] reductase (NADPH) (n-C16:1)	Cell Envelope Biosynthesis	1 M_h_c + 1 M_nadph_c + 1 M_t3c9palmeACP_c = 1 M_hdeACP_c + 1 M_nadp_c	1 H+ + 1 Nicotinamide adenine dinucleotide phosphate - reduced + 1 trans-3-cis-9-palmitoleoyl-[acyl-carrier protein] = 1 cis-hex... <Preview truncated at 128 characters>	0	0	1000	b1288	1.3.1.10
EAR180x	enoyl-[acyl-carrier-protein] reductase (NADH) (n-C18:0)	Cell Envelope Biosynthesis	1 M_h_c + 1 M_nadh_c + 1 M_toctd2eACP_c = 1 M_nad_c + 1 M_ocdcaACP_c	1 H+ + 1 Nicotinamide adenine dinucleotide - reduced + 1 trans-octadec-2-enoyl-[acyl-carrier protein] = 1 Nicotinamide adenine d... <Preview truncated at 128 characters>	0	0	1000	b1288	1.3.1.9
EAR180y	enoyl-[acyl-carrier-protein] reductase (NADPH) (n-C18:0)	Cell Envelope Biosynthesis	1 M_h_c + 1 M_nadph_c + 1 M_toctd2eACP_c = 1 M_nadp_c + 1 M_ocdcaACP_c	1 H+ + 1 Nicotinamide adenine dinucleotide phosphate - reduced + 1 trans-octadec-2-enoyl-[acyl-carrier protein] = 1 Nicotinamide... <Preview truncated at 128 characters>	0	0	1000	b1288	1.3.1.10
EAR181x	enoyl-[acyl-carrier-protein] reductase (NADH) (n-C18:1)	Cell Envelope Biosynthesis	1 M_h_c + 1 M_nadh_c + 1 M_t3c11vaceACP_c = 1 M_nad_c + 1 M_octeACP_c	1 H+ + 1 Nicotinamide adenine dinucleotide - reduced + 1 trans-3-cis-11-vacceoyl-[acyl-carrier protein] = 1 Nicotinamide adenine... <Preview truncated at 128 characters>	0	0	1000	b1288	1.3.1.9
EAR181y	enoyl-[acyl-carrier-protein] reductase (NADPH) (n-C18:1)	Cell Envelope Biosynthesis	1 M_h_c + 1 M_nadph_c + 1 M_t3c11vaceACP_c = 1 M_nadp_c + 1 M_octeACP_c	1 H+ + 1 Nicotinamide adenine dinucleotide phosphate - reduced + 1 trans-3-cis-11-vacceoyl-[acyl-carrier protein] = 1 Nicotinami... <Preview truncated at 128 characters>	0	0	1000	b1288	1.3.1.10
EAR40x	enoyl-[acyl-carrier-protein] reductase (NADH) (n-C4:0)	Cell Envelope Biosynthesis	1 M_but2eACP_c + 1 M_h_c + 1 M_nadh_c = 1 M_butACP_c + 1 M_nad_c	1 But-2-enoyl-[acyl-carrier protein] + 1 H+ + 1 Nicotinamide adenine dinucleotide - reduced = 1 Butyryl-ACP (n-C4:0ACP) + 1 Nico... <Preview truncated at 128 characters>	0	0	1000	b1288	1.3.1.9
EAR40y	enoyl-[acyl-carrier-protein] reductase (NADPH) (n-C4:0)	Cell Envelope Biosynthesis	1 M_but2eACP_c + 1 M_h_c + 1 M_nadph_c = 1 M_butACP_c + 1 M_nadp_c	1 But-2-enoyl-[acyl-carrier protein] + 1 H+ + 1 Nicotinamide adenine dinucleotide phosphate - reduced = 1 Butyryl-ACP (n-C4:0ACP... <Preview truncated at 128 characters>	0	0	1000	b1288	1.3.1.10
EAR60x	enoyl-[acyl-carrier-protein] reductase (NADH) (n-C6:0)	Cell Envelope Biosynthesis	1 M_h_c + 1 M_nadh_c + 1 M_thex2eACP_c = 1 M_hexACP_c + 1 M_nad_c	1 H+ + 1 Nicotinamide adenine dinucleotide - reduced + 1 trans-Hex-2-enoyl-[acyl-carrier protein] = 1 Hexanoyl-ACP (n-C6:0ACP) +... <Preview truncated at 128 characters>	0	0	1000	b1288	1.3.1.9
EAR60y	enoyl-[acyl-carrier-protein] reductase (NADPH) (n-C6:0)	Cell Envelope Biosynthesis	1 M_h_c + 1 M_nadph_c + 1 M_thex2eACP_c = 1 M_hexACP_c + 1 M_nadp_c	1 H+ + 1 Nicotinamide adenine dinucleotide phosphate - reduced + 1 trans-Hex-2-enoyl-[acyl-carrier protein] = 1 Hexanoyl-ACP (n-... <Preview truncated at 128 characters>	0	0	1000	b1288	1.3.1.10
EAR80x	enoyl-[acyl-carrier-protein] reductase (NADH) (n-C8:0)	Cell Envelope Biosynthesis	1 M_h_c + 1 M_nadh_c + 1 M_toct2eACP_c = 1 M_nad_c + 1 M_ocACP_c	1 H+ + 1 Nicotinamide adenine dinucleotide - reduced + 1 trans-Oct-2-enoyl-[acyl-carrier protein] = 1 Nicotinamide adenine dinuc... <Preview truncated at 128 characters>	0	0	1000	b1288	1.3.1.9
EAR80y	enoyl-[acyl-carrier-protein] reductase (NADPH) (n-C8:0)	Cell Envelope Biosynthesis	1 M_h_c + 1 M_nadph_c + 1 M_toct2eACP_c = 1 M_nadp_c + 1 M_ocACP_c	1 H+ + 1 Nicotinamide adenine dinucleotide phosphate - reduced + 1 trans-Oct-2-enoyl-[acyl-carrier protein] = 1 Nicotinamide ade... <Preview truncated at 128 characters>	0	0	1000	b1288	1.3.1.10
ECA4COLIPAabctex	enterobacterial common antigen (x4) core oligosaccharide lipid A transport via ABC system (periplasm to extracellular)	Lipopolysaccharide Biosynthesis / Recycling	1 M_atp_c + 1 M_h2o_c + 1 M_eca4colipa_p = 1 M_adp_c + 1 M_h_c + 1 M_pi_c + 1 M_eca4colipa_e	1 ATP + 1 H2O + 1 (enterobacterial common antigen)x4 core oligosaccharide lipid A = 1 ADP + 1 H+ + 1 Phosphate + 1 (enterobacter... <Preview truncated at 128 characters>	0	0	1000	(b3200 and b3201 and b3199 and b4261 and b4262)	[]
ECA4OALpp	enterobacterial common antigen (x4) O-antigen ligase (periplasm)	Lipopolysaccharide Biosynthesis / Recycling	1 M_colipa_p + 1 M_eca4und_p = 1 M_eca4colipa_p + 1 M_h_p + 1 M_udcpdp_p	1 core oligosaccharide lipid A + 1 (enterobacterial common antigen)x4 undecaprenyl-diphosphate = 1 (enterobacterial common antig... <Preview truncated at 128 characters>	0	0	1000	b3622	[]
ECAP1pp	enterobacterial common antigen polymerase (periplasm)	Lipopolysaccharide Biosynthesis / Recycling	2 M_unagamuf_p = 1 M_eca2und_p + 1 M_h_p + 1 M_udcpdp_p	2 Undecaprenyl-diphospho N-acetylglucosamine-N-acetylmannosaminuronate-N-acetamido-4,6-dideoxy-D-galactose = 1 (enterobacterial ... <Preview truncated at 128 characters>	0	0	1000	(b3793 and b3785)	[]
ECAP2pp	enterobacterial common antigen polymerase (periplasm)	Lipopolysaccharide Biosynthesis / Recycling	1 M_eca2und_p + 1 M_unagamuf_p = 1 M_eca3und_p + 1 M_h_p + 1 M_udcpdp_p	1 (enterobacterial common antigen)x2 undecaprenyl-diphosphate + 1 Undecaprenyl-diphospho N-acetylglucosamine-N-acetylmannosaminu... <Preview truncated at 128 characters>	0	0	1000	(b3793 and b3785)	[]
ECAP3pp	enterobacterial common antigen polymerase (periplasm)	Lipopolysaccharide Biosynthesis / Recycling	1 M_eca3und_p + 1 M_unagamuf_p = 1 M_eca4und_p + 1 M_h_p + 1 M_udcpdp_p	1 (enterobacterial common antigen)x3 undecaprenyl-diphosphate + 1 Undecaprenyl-diphospho N-acetylglucosamine-N-acetylmannosaminu... <Preview truncated at 128 characters>	0	0	1000	(b3793 and b3785)	[]
ECAtpp	enterobacterial common antigen transferase (flippase, cytoplasm to periplasm)	Lipopolysaccharide Biosynthesis / Recycling	1 M_unagamuf_c = 1 M_unagamuf_p	1 Undecaprenyl-diphospho N-acetylglucosamine-N-acetylmannosaminuronate-N-acetamido-4,6-dideoxy-D-galactose = 1 Undecaprenyl-diph... <Preview truncated at 128 characters>	0	0	1000	b3792	[]
ECOAH1	3-hydroxyacyl-CoA dehydratase (3-hydroxybutanoyl-CoA)	Membrane Lipid Metabolism	1 M_3hbcoa_c = 1 M_b2coa_c + 1 M_h2o_c	1 (S)-3-Hydroxybutanoyl-CoA = 1 Crotonoyl-CoA + 1 H2O	1	-1000	1000	(b3846 or b2341)	4.2.1.17
ECOAH2	3-hydroxyacyl-CoA dehydratase (3-hydroxyhexanoyl-CoA)	Membrane Lipid Metabolism	1 M_3hhcoa_c = 1 M_h2o_c + 1 M_hx2coa_c	1 (S)-3-Hydroxyhexanoyl-CoA = 1 H2O + 1 trans-Hex-2-enoyl-CoA	1	-1000	1000	(b3846 or b2341)	4.2.1.17
ECOAH3	3-hydroxyacyl-CoA dehydratase (3-hydroxyoctanoyl-CoA)	Membrane Lipid Metabolism	1 M_3hocoa_c = 1 M_h2o_c + 1 M_oc2coa_c	1 (S)-3-Hydroxyoctanoyl-CoA = 1 H2O + 1 trans-Oct-2-enoyl-CoA	1	-1000	1000	(b3846 or b2341)	4.2.1.17
ECOAH4	3-hydroxyacyl-CoA dehydratase (3-hydroxydecanoyl-CoA)	Membrane Lipid Metabolism	1 M_3hdcoa_c = 1 M_dc2coa_c + 1 M_h2o_c	1 (S)-3-Hydroxydecanoyl-CoA = 1 trans-Dec-2-enoyl-CoA + 1 H2O	1	-1000	1000	(b3846 or b2341)	4.2.1.17
ECOAH5	3-hydroxyacyl-CoA dehydratase (3-hydroxydodecanoyl-CoA)	Membrane Lipid Metabolism	1 M_3hddcoa_c = 1 M_dd2coa_c + 1 M_h2o_c	1 (S)-3-Hydroxydodecanoyl-CoA = 1 trans-Dodec-2-enoyl-CoA + 1 H2O	1	-1000	1000	(b3846 or b2341)	4.2.1.17
ECOAH6	3-hydroxyacyl-CoA dehydratase (3-hydroxytetradecanoyl-CoA)	Membrane Lipid Metabolism	1 M_3htdcoa_c = 1 M_h2o_c + 1 M_td2coa_c	1 (S)-3-Hydroxytetradecanoyl-CoA = 1 H2O + 1 trans-Tetradec-2-enoyl-CoA	1	-1000	1000	(b3846 or b2341)	4.2.1.17
ECOAH7	3-hydroxyacyl-CoA dehydratase (3-hydroxyhexadecanoyl-CoA)	Membrane Lipid Metabolism	1 M_3hhdcoa_c = 1 M_h2o_c + 1 M_hdd2coa_c	1 (S)-3-Hydroxyhexadecanoyl-CoA = 1 H2O + 1 trans-Hexadec-2-enoyl-CoA	1	-1000	1000	(b3846 or b2341)	4.2.1.17
ECOAH8	3-hydroxyacyl-CoA dehydratase (3-hydroxyoctadecanoyl-CoA)	Membrane Lipid Metabolism	1 M_3hodcoa_c = 1 M_h2o_c + 1 M_od2coa_c	1 (S)-3-Hydroxyoctadecanoyl-CoA = 1 H2O + 1 trans-Octadec-2-enoyl-CoA	1	-1000	1000	(b3846 or b2341)	4.2.1.17
EDA	2-dehydro-3-deoxy-phosphogluconate aldolase	Pentose Phosphate Pathway	1 M_2ddg6p_c = 1 M_g3p_c + 1 M_pyr_c	1 2-Dehydro-3-deoxy-D-gluconate 6-phosphate = 1 Glyceraldehyde 3-phosphate + 1 Pyruvate	0	0	1000	b1850	4.1.2.14
EDD	6-phosphogluconate dehydratase	Pentose Phosphate Pathway	1 M_6pgc_c = 1 M_2ddg6p_c + 1 M_h2o_c	1 6-Phospho-D-gluconate = 1 2-Dehydro-3-deoxy-D-gluconate 6-phosphate + 1 H2O	0	0	1000	b1851	4.2.1.12
EDTXS1	Endotoxin Synthesis (lauroyl transferase)	Lipopolysaccharide Biosynthesis / Recycling	1 M_ddcaACP_c + 1 M_kdo2lipid4_c = 1 M_ACP_c + 1 M_kdo2lipid4L_c	1 Dodecanoyl-ACP (n-C12:0ACP) + 1 KDO(2)-lipid IV(A) = 1 acyl carrier protein + 1 KDO(2)-lipid IV(A) with laurate	0	0	1000	b1054	[]
EDTXS2	Endotoxin Synthesis (myristoyl transferase)	Lipopolysaccharide Biosynthesis / Recycling	1 M_kdo2lipid4L_c + 1 M_myrsACP_c = 1 M_ACP_c + 1 M_lipa_c	1 KDO(2)-lipid IV(A) with laurate + 1 Myristoyl-ACP (n-C14:0ACP) = 1 acyl carrier protein + 1 KDO(2)-lipid (A)	0	0	1000	b1855	[]
EDTXS3	Endotoxin Synthesis (palmitoleoyl ACP)	Lipopolysaccharide Biosynthesis / Recycling	1 M_hdeACP_c + 1 M_kdo2lipid4_c = 1 M_ACP_c + 1 M_kdo2lipid4p_c	1 cis-hexadec-9-enoyl-[acyl-carrier protein] (n-C16:1) + 1 KDO(2)-lipid IV(A) = 1 acyl carrier protein + 1 KDO(2)-lipid IV(A) wi... <Preview truncated at 128 characters>	0	0	1000	b2378	[]
EDTXS4	Endotoxin Synthesis (myristoyl transferase)	Lipopolysaccharide Biosynthesis / Recycling	1 M_kdo2lipid4p_c + 1 M_myrsACP_c = 1 M_ACP_c + 1 M_lipa_cold_c	1 KDO(2)-lipid IV(A) with palmitoleoyl + 1 Myristoyl-ACP (n-C14:0ACP) = 1 acyl carrier protein + 1 cold adapted KDO(2)-lipid (A)	0	0	1000	b1855	[]
EGMEACPR	Enoylglutaryl-[ACP] methyl ester reductase	Cofactor and Prosthetic Group Biosynthesis	1 M_egmeACP_c + 1 M_h_c + 1 M_nadph_c = 1 M_gmeACP_c + 1 M_nadp_c	1 Enoylglutaryl-[acyl-carrier protein] methyl ester + 1 H+ + 1 Nicotinamide adenine dinucleotide phosphate - reduced = 1 Glutary... <Preview truncated at 128 characters>	0	0	1000	b1288	1.3.1.10
ENLIPAabctex	phosphoethanolamine lipid A transport via ABC system (periplasm to extracellular)	Lipopolysaccharide Biosynthesis / Recycling	1 M_atp_c + 1 M_h2o_c + 1 M_enlipa_p = 1 M_adp_c + 1 M_h_c + 1 M_pi_c + 1 M_enlipa_e	1 ATP + 1 H2O + 1 phosphoethanolamine KDO(2)-lipid (A) = 1 ADP + 1 H+ + 1 Phosphate + 1 phosphoethanolamine KDO(2)-lipid (A)	0	0	1000	(b3200 and b3201 and b3199 and b4261 and b4262)	[]
ENO	enolase	Glycolysis/Gluconeogenesis	1 M_2pg_c = 1 M_h2o_c + 1 M_pep_c	1 D-Glycerate 2-phosphate = 1 H2O + 1 Phosphoenolpyruvate	1	-1000	1000	b2779	4.2.1.11
ENTCS	enterochelin synthase	Cofactor and Prosthetic Group Biosynthesis	3 M_23dhba_c + 3 M_seramp_c = 6 M_amp_c + 1 M_enter_c + 9 M_h_c	3 (2,3-Dihydroxybenzoyl)adenylate + 3 L-seryl-AMP = 6 AMP + 1 Enterochelin + 9 H+	0	0	1000	b0583	[]
ENTERES	Enterochelin Esterase	Inorganic Ion Transport and Metabolism	1 M_enter_c + 3 M_h2o_c = 3 M_23dhbzs_c + 3 M_h_c	1 Enterochelin + 3 H2O = 3 2,3-dihydroxybenzoylserine + 3 H+	0	0	1000	b0585	[]
ENTERES2	Enterochelin Esterase (Fe containing)	Inorganic Ion Transport and Metabolism	1 M_feenter_c + 3 M_h2o_c = 3 M_23dhbzs_c + 1 M_fe3_c + 3 M_h_c	1 Fe-enterobactin + 3 H2O = 3 2,3-dihydroxybenzoylserine + 1 Fe3+ + 3 H+	0	0	1000	b0585	[]
EPMEACPR	Enoylpimeloyl-[ACP] methyl ester reductase	Cofactor and Prosthetic Group Biosynthesis	1 M_epmeACP_c + 1 M_h_c + 1 M_nadph_c = 1 M_nadp_c + 1 M_pmeACP_c	1 Enoylpimeloyl-[acyl-carrier protein] methyl ester + 1 H+ + 1 Nicotinamide adenine dinucleotide phosphate - reduced = 1 Nicotin... <Preview truncated at 128 characters>	0	0	1000	b1288	1.3.1.10
ETHAAL	Ethanolamine ammonia-lyase	Cell Envelope Biosynthesis	1 M_etha_c = 1 M_acald_c + 1 M_nh4_c	1 Ethanolamine = 1 Acetaldehyde + 1 Ammonium	0	0	1000	(b2440 and b2441)	4.3.1.7
ETHAt2pp	ethanolamine transport in via proton symport	Transport, Inner Membrane	1 M_etha_p + 1 M_h_p = 1 M_etha_c + 1 M_h_c	1 Ethanolamine + 1 H+ = 1 Ethanolamine + 1 H+	0	0	1000	[]	[]
ETHAtex	ethanolamine transport via diffusion (extracellular)	Transport, Outer Membrane Porin	1 M_etha_e = 1 M_etha_p	1 Ethanolamine = 1 Ethanolamine	1	-1000	1000	(b0241 or b0929 or b1377 or b2215)	[]
ETHSO3abcpp	ethanesulfonate transport via ABC system (periplasm)	Transport, Inner Membrane	1 M_atp_c + 1 M_h2o_c + 1 M_ethso3_p = 1 M_adp_c + 1 M_ethso3_c + 1 M_h_c + 1 M_pi_c	1 ATP + 1 H2O + 1 ethanesulfonate = 1 ADP + 1 ethanesulfonate + 1 H+ + 1 Phosphate	0	0	1000	(b0936 and b0933 and b0934)	[]
ETHSO3tex	ethanesulfonate transport via diffusion (extracellular to periplasm)	Transport, Outer Membrane Porin	1 M_ethso3_e = 1 M_ethso3_p	1 ethanesulfonate = 1 ethanesulfonate	1	-1000	1000	(b0241 or b0929 or b1377 or b2215)	[]
ETOHtex	ethanol transport via diffusion (extracellular to periplasm)	Transport, Outer Membrane Porin	1 M_etoh_e = 1 M_etoh_p	1 Ethanol = 1 Ethanol	1	-1000	1000	(b0241 or b0929 or b1377 or b2215)	[]
ETOHtrpp	ethanol reversible transport via diffusion (periplasm)	Transport, Inner Membrane	1 M_etoh_p = 1 M_etoh_c	1 Ethanol = 1 Ethanol	1	-1000	1000	s0001	[]
F6PA	fructose 6-phosphate aldolase	Glycolysis/Gluconeogenesis	1 M_f6p_c = 1 M_dha_c + 1 M_g3p_c	1 D-Fructose 6-phosphate = 1 Dihydroxyacetone + 1 Glyceraldehyde 3-phosphate	1	-1000	1000	(b0825 or b3946)	[]
F6PP	D-fructose 6-phosphate phosphatase	Alternate Carbon Metabolism	1 M_f6p_c + 1 M_h2o_c = 1 M_fru_c + 1 M_pi_c	1 D-Fructose 6-phosphate + 1 H2O = 1 D-Fructose + 1 Phosphate	0	0	1000	b0822	[]
F6Pt6_2pp	Fructose-6-phosphate transport via phosphate antiport (periplasm)	Transport, Inner Membrane	2 M_pi_c + 1 M_f6p_p = 1 M_f6p_c + 2 M_pi_p	2 Phosphate + 1 D-Fructose 6-phosphate = 1 D-Fructose 6-phosphate + 2 Phosphate	0	0	1000	b3666	[]
F6Ptex	fructose 6-phosphate transport via diffusion (extracellular to periplasm)	Transport, Outer Membrane Porin	1 M_f6p_e = 1 M_f6p_p	1 D-Fructose 6-phosphate = 1 D-Fructose 6-phosphate	1	-1000	1000	(b0241 or b0929 or b1377 or b2215)	[]
FA100ACPHi	fatty-acyl-ACP hydrolase	Cell Envelope Biosynthesis	1 M_dcaACP_c + 1 M_h2o_c = 1 M_ACP_c + 1 M_dca_c + 1 M_h_c	1 Decanoyl-ACP (n-C10:0ACP) + 1 H2O = 1 acyl carrier protein + 1 Decanoate (n-C10:0) + 1 H+	0	0	1000	b0404	3.1.2.14
FA120ACPHi	fatty-acyl-ACP hydrolase	Cell Envelope Biosynthesis	1 M_ddcaACP_c + 1 M_h2o_c = 1 M_ACP_c + 1 M_ddca_c + 1 M_h_c	1 Dodecanoyl-ACP (n-C12:0ACP) + 1 H2O = 1 acyl carrier protein + 1 Dodecanoate (n-C12:0) + 1 H+	0	0	1000	b0404	3.1.2.14
FA140ACPHi	fatty-acyl-ACP hydrolase	Cell Envelope Biosynthesis	1 M_h2o_c + 1 M_myrsACP_c = 1 M_ACP_c + 1 M_h_c + 1 M_ttdca_c	1 H2O + 1 Myristoyl-ACP (n-C14:0ACP) = 1 acyl carrier protein + 1 H+ + 1 tetradecanoate (n-C14:0)	0	0	1000	b0404	3.1.2.14
FA141ACPHi	fatty-acyl-ACP hydrolase	Cell Envelope Biosynthesis	1 M_h2o_c + 1 M_tdeACP_c = 1 M_ACP_c + 1 M_h_c + 1 M_ttdcea_c	1 H2O + 1 cis-tetradec-7-enoyl-[acyl-carrier protein] (n-C14:1) = 1 acyl carrier protein + 1 H+ + 1 tetradecenoate (n-C14:1)	0	0	1000	b0404	3.1.2.14
FA160ACPHi	fatty-acyl-ACP hydrolase	Cell Envelope Biosynthesis	1 M_h2o_c + 1 M_palmACP_c = 1 M_ACP_c + 1 M_h_c + 1 M_hdca_c	1 H2O + 1 Palmitoyl-ACP (n-C16:0ACP) = 1 acyl carrier protein + 1 H+ + 1 Hexadecanoate (n-C16:0)	0	0	1000	b0404	3.1.2.14
FA161ACPHi	fatty-acyl-ACP hydrolase	Cell Envelope Biosynthesis	1 M_h2o_c + 1 M_hdeACP_c = 1 M_ACP_c + 1 M_h_c + 1 M_hdcea_c	1 H2O + 1 cis-hexadec-9-enoyl-[acyl-carrier protein] (n-C16:1) = 1 acyl carrier protein + 1 H+ + 1 Hexadecenoate (n-C16:1)	0	0	1000	b0404	3.1.2.14
FA80ACPHi	fatty-acyl-ACP hydrolase	Cell Envelope Biosynthesis	1 M_h2o_c + 1 M_ocACP_c = 1 M_ACP_c + 1 M_h_c + 1 M_octa_c	1 H2O + 1 Octanoyl-ACP (n-C8:0ACP) = 1 acyl carrier protein + 1 H+ + 1 octanoate (n-C8:0)	0	0	1000	b0404	3.1.2.14
FACOAE100	fatty-acid-CoA thioesterase (decanoate)	Cell Envelope Biosynthesis	1 M_dcacoa_c + 1 M_h2o_c = 1 M_coa_c + 1 M_dca_c + 1 M_h_c	1 Decanoyl-CoA (n-C10:0CoA) + 1 H2O = 1 Coenzyme A + 1 Decanoate (n-C10:0) + 1 H+	0	0	1000	b0452	[]
FACOAE120	fatty-acid-CoA thioesterase (dodecanoate)	Cell Envelope Biosynthesis	1 M_ddcacoa_c + 1 M_h2o_c = 1 M_coa_c + 1 M_ddca_c + 1 M_h_c	1 Dodecanoyl-CoA (n-C12:0CoA) + 1 H2O = 1 Coenzyme A + 1 Dodecanoate (n-C12:0) + 1 H+	0	0	1000	b0452	[]
FACOAE140	fatty-acid-CoA thioesterase (tetradecanoate)	Cell Envelope Biosynthesis	1 M_h2o_c + 1 M_tdcoa_c = 1 M_coa_c + 1 M_h_c + 1 M_ttdca_c	1 H2O + 1 Tetradecanoyl-CoA (n-C14:0CoA) = 1 Coenzyme A + 1 H+ + 1 tetradecanoate (n-C14:0)	0	0	1000	b0452	[]
FACOAE141	fatty-acid-CoA thioesterase (tetradecenoate)	Cell Envelope Biosynthesis	1 M_h2o_c + 1 M_tdecoa_c = 1 M_coa_c + 1 M_h_c + 1 M_ttdcea_c	1 H2O + 1 Tetradecenoyl-CoA (n-C14:1CoA) = 1 Coenzyme A + 1 H+ + 1 tetradecenoate (n-C14:1)	0	0	1000	b0452	[]
FACOAE160	fatty-acid-CoA thioesterase (hexadecanoate)	Cell Envelope Biosynthesis	1 M_h2o_c + 1 M_pmtcoa_c = 1 M_coa_c + 1 M_h_c + 1 M_hdca_c	1 H2O + 1 Palmitoyl-CoA (n-C16:0CoA) = 1 Coenzyme A + 1 H+ + 1 Hexadecanoate (n-C16:0)	0	0	1000	b0452	[]
FACOAE161	fatty-acid-CoA thioesterase (hexadecenoate)	Cell Envelope Biosynthesis	1 M_h2o_c + 1 M_hdcoa_c = 1 M_coa_c + 1 M_h_c + 1 M_hdcea_c	1 H2O + 1 Hexadecenoyl-CoA (n-C16:1CoA) = 1 Coenzyme A + 1 H+ + 1 Hexadecenoate (n-C16:1)	0	0	1000	b0452	[]
FACOAE180	fatty-acid-CoA thioesterase (octadecanoate)	Cell Envelope Biosynthesis	1 M_h2o_c + 1 M_stcoa_c = 1 M_coa_c + 1 M_h_c + 1 M_ocdca_c	1 H2O + 1 Stearoyl-CoA (n-C18:0CoA) = 1 Coenzyme A + 1 H+ + 1 octadecanoate (n-C18:0)	0	0	1000	b0452	[]
FACOAE181	fatty-acid-CoA thioesterase (octadecenoate)	Cell Envelope Biosynthesis	1 M_h2o_c + 1 M_odecoa_c = 1 M_coa_c + 1 M_h_c + 1 M_ocdcea_c	1 H2O + 1 Octadecenoyl-CoA (n-C18:1CoA) = 1 Coenzyme A + 1 H+ + 1 octadecenoate (n-C18:1)	0	0	1000	b0452	[]
FACOAE60	fatty-acid-CoA thioesterase (hexanoate)	Cell Envelope Biosynthesis	1 M_h2o_c + 1 M_hxcoa_c = 1 M_coa_c + 1 M_h_c + 1 M_hxa_c	1 H2O + 1 Hexanoyl-CoA (n-C6:0CoA) = 1 Coenzyme A + 1 H+ + 1 Hexanoate (n-C6:0)	0	0	1000	b0452	[]
FACOAE80	fatty-acid-CoA thioesterase (octanoate)	Cell Envelope Biosynthesis	1 M_h2o_c + 1 M_occoa_c = 1 M_coa_c + 1 M_h_c + 1 M_octa_c	1 H2O + 1 Octanoyl-CoA (n-C8:0CoA) = 1 Coenzyme A + 1 H+ + 1 octanoate (n-C8:0)	0	0	1000	b0452	[]
FACOAL100t2pp	fatty-acid-CoA ligase (decanoate transport via vectoral Co-A coupling)	Cell Envelope Biosynthesis	1 M_atp_c + 1 M_coa_c + 1 M_dca_p + 1 M_h_p = 1 M_amp_c + 1 M_dcacoa_c + 1 M_h_c + 1 M_ppi_c	1 ATP + 1 Coenzyme A + 1 Decanoate (n-C10:0) + 1 H+ = 1 AMP + 1 Decanoyl-CoA (n-C10:0CoA) + 1 H+ + 1 Diphosphate	0	0	1000	(b1805 or b1701)	6.2.1.3
FACOAL120t2pp	fatty-acid-CoA ligase (dodecanoate transport via vectoral Co-A coupling)	Cell Envelope Biosynthesis	1 M_atp_c + 1 M_coa_c + 1 M_ddca_p + 1 M_h_p = 1 M_amp_c + 1 M_ddcacoa_c + 1 M_h_c + 1 M_ppi_c	1 ATP + 1 Coenzyme A + 1 Dodecanoate (n-C12:0) + 1 H+ = 1 AMP + 1 Dodecanoyl-CoA (n-C12:0CoA) + 1 H+ + 1 Diphosphate	0	0	1000	(b1701 or b1805)	6.2.1.3
FACOAL140t2pp	fatty-acid-CoA ligase (tetradecanoate transport via vectoral Co-A coupling)	Cell Envelope Biosynthesis	1 M_atp_c + 1 M_coa_c + 1 M_h_p + 1 M_ttdca_p = 1 M_amp_c + 1 M_h_c + 1 M_ppi_c + 1 M_tdcoa_c	1 ATP + 1 Coenzyme A + 1 H+ + 1 tetradecanoate (n-C14:0) = 1 AMP + 1 H+ + 1 Diphosphate + 1 Tetradecanoyl-CoA (n-C14:0CoA)	0	0	1000	(b1701 or b1805)	6.2.1.3
FACOAL141t2pp	fatty-acid-CoA ligase (tetradecenoate transport via vectoral Co-A coupling)	Cell Envelope Biosynthesis	1 M_atp_c + 1 M_coa_c + 1 M_h_p + 1 M_ttdcea_p = 1 M_amp_c + 1 M_h_c + 1 M_ppi_c + 1 M_tdecoa_c	1 ATP + 1 Coenzyme A + 1 H+ + 1 tetradecenoate (n-C14:1) = 1 AMP + 1 H+ + 1 Diphosphate + 1 Tetradecenoyl-CoA (n-C14:1CoA)	0	0	1000	(b1701 or b1805)	6.2.1.3
FACOAL160t2pp	fatty-acid-CoA ligase (hexadecanoate transport via vectoral Co-A coupling)	Cell Envelope Biosynthesis	1 M_atp_c + 1 M_coa_c + 1 M_h_p + 1 M_hdca_p = 1 M_amp_c + 1 M_h_c + 1 M_pmtcoa_c + 1 M_ppi_c	1 ATP + 1 Coenzyme A + 1 H+ + 1 Hexadecanoate (n-C16:0) = 1 AMP + 1 H+ + 1 Palmitoyl-CoA (n-C16:0CoA) + 1 Diphosphate	0	0	1000	(b1701 or b1805)	6.2.1.3
FACOAL161t2pp	fatty-acid-CoA ligase (hexadecenoate transport via vectoral Co-A coupling)	Cell Envelope Biosynthesis	1 M_atp_c + 1 M_coa_c + 1 M_h_p + 1 M_hdcea_p = 1 M_amp_c + 1 M_h_c + 1 M_hdcoa_c + 1 M_ppi_c	1 ATP + 1 Coenzyme A + 1 H+ + 1 Hexadecenoate (n-C16:1) = 1 AMP + 1 H+ + 1 Hexadecenoyl-CoA (n-C16:1CoA) + 1 Diphosphate	0	0	1000	(b1805 or b1701)	6.2.1.3
FACOAL180t2pp	fatty-acid-CoA ligase (octadecanoate transport via vectoral Co-A coupling)	Cell Envelope Biosynthesis	1 M_atp_c + 1 M_coa_c + 1 M_h_p + 1 M_ocdca_p = 1 M_amp_c + 1 M_h_c + 1 M_ppi_c + 1 M_stcoa_c	1 ATP + 1 Coenzyme A + 1 H+ + 1 octadecanoate (n-C18:0) = 1 AMP + 1 H+ + 1 Diphosphate + 1 Stearoyl-CoA (n-C18:0CoA)	0	0	1000	(b1701 or b1805)	6.2.1.3
FACOAL181t2pp	fatty-acid-CoA ligase (octadecenoate transport via vectoral Co-A coupling)	Cell Envelope Biosynthesis	1 M_atp_c + 1 M_coa_c + 1 M_h_p + 1 M_ocdcea_p = 1 M_amp_c + 1 M_h_c + 1 M_odecoa_c + 1 M_ppi_c	1 ATP + 1 Coenzyme A + 1 H+ + 1 octadecenoate (n-C18:1) = 1 AMP + 1 H+ + 1 Octadecenoyl-CoA (n-C18:1CoA) + 1 Diphosphate	0	0	1000	(b1805 or b1701)	6.2.1.3
FACOAL60t2pp	fatty-acid-CoA ligase (hexanoate transport via vectoral Co-A coupling)	Cell Envelope Biosynthesis	1 M_atp_c + 1 M_coa_c + 1 M_h_p + 1 M_hxa_p = 1 M_amp_c + 1 M_h_c + 1 M_hxcoa_c + 1 M_ppi_c	1 ATP + 1 Coenzyme A + 1 H+ + 1 Hexanoate (n-C6:0) = 1 AMP + 1 H+ + 1 Hexanoyl-CoA (n-C6:0CoA) + 1 Diphosphate	0	0	1000	(b1805 or b1701)	6.2.1.3
FACOAL80t2pp	fatty-acid-CoA ligase (octanoate transport via vectoral Co-A coupling)	Cell Envelope Biosynthesis	1 M_atp_c + 1 M_coa_c + 1 M_h_p + 1 M_octa_p = 1 M_amp_c + 1 M_h_c + 1 M_occoa_c + 1 M_ppi_c	1 ATP + 1 Coenzyme A + 1 H+ + 1 octanoate (n-C8:0) = 1 AMP + 1 H+ + 1 Octanoyl-CoA (n-C8:0CoA) + 1 Diphosphate	0	0	1000	(b1805 or b1701)	6.2.1.3
FADRx	FAD reductase	Cofactor and Prosthetic Group Biosynthesis	1 M_fad_c + 1 M_h_c + 1 M_nadh_c = 1 M_fadh2_c + 1 M_nad_c	1 Flavin adenine dinucleotide oxidized + 1 H+ + 1 Nicotinamide adenine dinucleotide - reduced = 1 Flavin adenine dinucleotide re... <Preview truncated at 128 characters>	0	0	1000	b3844	[]
FADRx2	FAD reductase	Cofactor and Prosthetic Group Biosynthesis	1 M_fad_c + 1 M_h_c + 1 M_nadph_c = 1 M_fadh2_c + 1 M_nadp_c	1 Flavin adenine dinucleotide oxidized + 1 H+ + 1 Nicotinamide adenine dinucleotide phosphate - reduced = 1 Flavin adenine dinuc... <Preview truncated at 128 characters>	0	0	1000	(b2763 and b2764)	[]
FALDH2	formaldehyde dehydrogenase	Cofactor and Prosthetic Group Biosynthesis	1 M_hmgth_c + 1 M_nad_c = 1 M_Sfglutth_c + 1 M_h_c + 1 M_nadh_c	1 hydroxymethylglutathione + 1 Nicotinamide adenine dinucleotide = 1 S-Formylglutathione + 1 H+ + 1 Nicotinamide adenine dinucle... <Preview truncated at 128 characters>	1	-1000	1000	b0356	[]
FALDtex	formaldehyde transport via diffusion (extracellular to periplasm)	Transport, Outer Membrane Porin	1 M_fald_e = 1 M_fald_p	1 Formaldehyde = 1 Formaldehyde	1	-1000	1000	(b0241 or b0929 or b1377 or b2215)	[]
FALDtpp	formaldehyde transport via diffusion (periplasm)	Transport, Inner Membrane	1 M_fald_p = 1 M_fald_c	1 Formaldehyde = 1 Formaldehyde	1	-1000	1000	s0001	[]
FALGTHLs	formaldehyde glutathione ligase (spontaneous)	Cofactor and Prosthetic Group Biosynthesis	1 M_fald_c + 1 M_gthrd_c = 1 M_hmgth_c	1 Formaldehyde + 1 Reduced glutathione = 1 hydroxymethylglutathione	1	-1000	1000	s0001	[]
FBA	fructose-bisphosphate aldolase	Glycolysis/Gluconeogenesis	1 M_fdp_c = 1 M_dhap_c + 1 M_g3p_c	1 D-Fructose 1,6-bisphosphate = 1 Dihydroxyacetone phosphate + 1 Glyceraldehyde 3-phosphate	1	-1000	1000	(b2097 or b1773 or b2925)	4.1.2.13
FBA3	Sedoheptulose 1,7-bisphosphate D-glyceraldehyde-3-phosphate-lyase	Pentose Phosphate Pathway	1 M_s17bp_c = 1 M_dhap_c + 1 M_e4p_c	1 Sedoheptulose 1,7-bisphosphate = 1 Dihydroxyacetone phosphate + 1 D-Erythrose 4-phosphate	1	-1000	1000	b2925	4.1.2.13
FBP	fructose-bisphosphatase	Glycolysis/Gluconeogenesis	1 M_fdp_c + 1 M_h2o_c = 1 M_f6p_c + 1 M_pi_c	1 D-Fructose 1,6-bisphosphate + 1 H2O = 1 D-Fructose 6-phosphate + 1 Phosphate	0	0	1000	(b3925 or b4232 or b2930)	3.1.3.11
FCI	L-fucose isomerase	Alternate Carbon Metabolism	1 M_fuc_DASH_L_c = 1 M_fcl_DASH_L_c	1 L-Fucose = 1 L-fuculose	1	-1000	1000	b2802	5.3.1.25
FCLK	L-fuculokinase	Alternate Carbon Metabolism	1 M_atp_c + 1 M_fcl_DASH_L_c = 1 M_adp_c + 1 M_fc1p_c + 1 M_h_c	1 ATP + 1 L-fuculose = 1 ADP + 1 L-Fuculose 1-phosphate + 1 H+	0	0	1000	b2803	2.7.1.51
FCLPA	L-fuculose 1-phosphate aldolase	Alternate Carbon Metabolism	1 M_fc1p_c = 1 M_dhap_c + 1 M_lald_DASH_L_c	1 L-Fuculose 1-phosphate = 1 Dihydroxyacetone phosphate + 1 L-Lactaldehyde	1	-1000	1000	(b2738 or b2800)	4.1.2.17
FCLT	Ferrochelatase	Cofactor and Prosthetic Group Biosynthesis	1 M_fe2_c + 1 M_ppp9_c = 2 M_h_c + 1 M_pheme_c	1 Fe2+ + 1 Protoporphyrin = 2 H+ + 1 Protoheme	0	0	1000	b0475	4.99.1.1
FDH4pp	formate dehydrogenase (quinone-8) (periplasm)	Oxidative Phosphorylation	2 M_h_c + 1 M_q8_c + 1 M_for_p = 1 M_q8h2_c + 1 M_co2_p + 1 M_h_p	2 H+ + 1 Ubiquinone-8 + 1 Formate = 1 Ubiquinol-8 + 1 CO2 + 1 H+	0	0	1000	((b3892 and b3893 and b3894) or (b1474 and b1475 and b1476))	1.2.2.1
FDH5pp	Formate Dehydrogenase (menaquinone-8) (periplasm)	Oxidative Phosphorylation	2 M_h_c + 1 M_mqn8_c + 1 M_for_p = 1 M_mql8_c + 1 M_co2_p + 1 M_h_p	2 H+ + 1 Menaquinone 8 + 1 Formate = 1 Menaquinol 8 + 1 CO2 + 1 H+	0	0	1000	((b1474 and b1475 and b1476) or (b3892 and b3893 and b3894))	1.2.2.1
FDMO	FMNH2-dependent monooxygenase	Inorganic Ion Transport and Metabolism	1 M_fmnh2_c + 1 M_isetac_c + 1 M_o2_c = 1 M_fmn_c + 1 M_gcald_c + 1 M_h_c + 1 M_h2o_c + 1 M_so3_c	1 Reduced FMN + 1 Isethionic acid + 1 O2 = 1 FMN + 1 Glycolaldehyde + 1 H+ + 1 H2O + 1 Sulfite	0	0	1000	b0935	[]
FDMO2	FMNH2-dependent monooxygenase (methanesulfonate)	Inorganic Ion Transport and Metabolism	1 M_fmnh2_c + 1 M_mso3_c + 1 M_o2_c = 1 M_fald_c + 1 M_fmn_c + 1 M_h_c + 1 M_h2o_c + 1 M_so3_c	1 Reduced FMN + 1 methanesulfonate + 1 O2 = 1 Formaldehyde + 1 FMN + 1 H+ + 1 H2O + 1 Sulfite	0	0	1000	b0935	[]
FDMO3	FMNH2-dependent monooxygenase (ethanesulfonate)	Inorganic Ion Transport and Metabolism	1 M_ethso3_c + 1 M_fmnh2_c + 1 M_o2_c = 1 M_acald_c + 1 M_fmn_c + 1 M_h_c + 1 M_h2o_c + 1 M_so3_c	1 ethanesulfonate + 1 Reduced FMN + 1 O2 = 1 Acetaldehyde + 1 FMN + 1 H+ + 1 H2O + 1 Sulfite	0	0	1000	b0935	[]
FDMO4	FMNH2-dependent monooxygenase (butanesulfonate)	Inorganic Ion Transport and Metabolism	1 M_butso3_c + 1 M_fmnh2_c + 1 M_o2_c = 1 M_btal_c + 1 M_fmn_c + 1 M_h_c + 1 M_h2o_c + 1 M_so3_c	1 butanesulfonate + 1 Reduced FMN + 1 O2 = 1 Butanal + 1 FMN + 1 H+ + 1 H2O + 1 Sulfite	0	0	1000	b0935	[]
FDMO6	FMNH2-dependent monooxygenase (sulfoacetate)	Inorganic Ion Transport and Metabolism	1 M_fmnh2_c + 1 M_o2_c + 1 M_sulfac_c = 1 M_fmn_c + 1 M_glx_c + 1 M_h_c + 1 M_h2o_c + 1 M_so3_c	1 Reduced FMN + 1 O2 + 1 sulfoacetate = 1 FMN + 1 Glyoxylate + 1 H+ + 1 H2O + 1 Sulfite	0	0	1000	b0935	[]
FE2abcpp	iron (II) transport via ABC system (periplasm)	Inorganic Ion Transport and Metabolism	1 M_atp_c + 1 M_h2o_c + 1 M_fe2_p = 1 M_adp_c + 1 M_fe2_c + 1 M_h_c + 1 M_pi_c	1 ATP + 1 H2O + 1 Fe2+ = 1 ADP + 1 Fe2+ + 1 H+ + 1 Phosphate	0	0	1000	b3409	[]
FE2t2pp	iron (II) transport in via proton symport (periplasm)	Inorganic Ion Transport and Metabolism	1 M_fe2_p + 1 M_h_p = 1 M_fe2_c + 1 M_h_c	1 Fe2+ + 1 H+ = 1 Fe2+ + 1 H+	0	0	1000	b2392	[]
FE2t3pp	iron (Fe+2) transport out via proton antiport (periplasm)	Inorganic Ion Transport and Metabolism	1 M_fe2_c + 1 M_h_p = 1 M_h_c + 1 M_fe2_p	1 Fe2+ + 1 H+ = 1 H+ + 1 Fe2+	0	0	1000	b3915	[]
FE2tex	iron (II) transport via diffusion (extracellular to periplasm)	Transport, Outer Membrane Porin	1 M_fe2_e = 1 M_fe2_p	1 Fe2+ = 1 Fe2+	1	-1000	1000	(b0241 or b0929 or b1377 or b2215)	[]
FE2tpp	iron (+2) transport in via permease (no H+)	Inorganic Ion Transport and Metabolism	1 M_fe2_p = 1 M_fe2_c	1 Fe2+ = 1 Fe2+	0	0	1000	b3040	[]
FE3DCITabcpp	iron transport from ferric-dicitrate via ABC system (periplasm)	Inorganic Ion Transport and Metabolism	1 M_atp_c + 1 M_h2o_c + 1 M_fe3dcit_p = 1 M_adp_c + 2 M_cit_c + 1 M_fe3_c + 1 M_h_c + 1 M_pi_c	1 ATP + 1 H2O + 1 Fe(III)dicitrate = 1 ADP + 2 Citrate + 1 Fe3+ + 1 H+ + 1 Phosphate	0	0	1000	(b4290 and b4289 and b4288 and b4287)	[]
FE3DCITtonex	ferric-dicitrate transport via ton system (extracellular)	Transport, Outer Membrane	1 M_fe3dcit_e + 1 M_h_p = 1 M_h_c + 1 M_fe3dcit_p	1 Fe(III)dicitrate + 1 H+ = 1 H+ + 1 Fe(III)dicitrate	0	0	1000	(b4291 and (b1252 and b3005 and b3006))	[]
FE3DHBZR	release of Fe(III) from ferric 2,3-dihydroxybenzoylserine	Inorganic Ion Transport and Metabolism	1 M_fe3dhbzs_c = 1 M_23dhbzs_c + 1 M_fe3_c	1 ferric 2,3-dihydroxybenzoylserine = 1 2,3-dihydroxybenzoylserine + 1 Fe3+	0	0	1000	[]	[]
FE3DHBZSabcpp	ferric 2,3-dihydroxybenzoylserine transport via ABC system (periplasm)	Inorganic Ion Transport and Metabolism	1 M_atp_c + 1 M_h2o_c + 1 M_fe3dhbzs_p = 1 M_adp_c + 1 M_fe3dhbzs_c + 1 M_h_c + 1 M_pi_c	1 ATP + 1 H2O + 1 ferric 2,3-dihydroxybenzoylserine = 1 ADP + 1 ferric 2,3-dihydroxybenzoylserine + 1 H+ + 1 Phosphate	0	0	1000	(b0592 and b0588 and b0590 and b0589)	[]
FE3DHBZStonex	ferric 2,3-dihydroxybenzoylserine transport via ton system (extracellular)	Transport, Outer Membrane	1 M_fe3dhbzs_e + 1 M_h_p = 1 M_h_c + 1 M_fe3dhbzs_p	1 ferric 2,3-dihydroxybenzoylserine + 1 H+ = 1 H+ + 1 ferric 2,3-dihydroxybenzoylserine	0	0	1000	((b0805 and (b1252 and b3005 and b3006)) or (b2155 and (b1252 and b3005 and b3006)))	[]
FE3HOXR1	Fe(III)hydroxamate reductase	Inorganic Ion Transport and Metabolism	1 M_fadh2_c + 2 M_fe3hox_c = 1 M_fad_c + 2 M_fe2_c + 2 M_fe3hox_DASH_un_c + 2 M_h_c	1 Flavin adenine dinucleotide reduced + 2 Fe(III)hydroxamate = 1 Flavin adenine dinucleotide oxidized + 2 Fe2+ + 2 Fe(III)hydoxa... <Preview truncated at 128 characters>	0	0	1000	[]	[]
FE3HOXR2	Fe(III)hydroxamate reductase	Inorganic Ion Transport and Metabolism	2 M_fe3hox_c + 1 M_fmnh2_c = 2 M_fe2_c + 2 M_fe3hox_DASH_un_c + 1 M_fmn_c + 2 M_h_c	2 Fe(III)hydroxamate + 1 Reduced FMN = 2 Fe2+ + 2 Fe(III)hydoxamate, unloaded + 1 FMN + 2 H+	0	0	1000	[]	[]
FE3HOXR3	Fe(III)hydroxamate reductase	Inorganic Ion Transport and Metabolism	2 M_fe3hox_c + 1 M_rbflvrd_c = 2 M_fe2_c + 2 M_fe3hox_DASH_un_c + 2 M_h_c + 1 M_ribflv_c	2 Fe(III)hydroxamate + 1 Reduced riboflavin = 2 Fe2+ + 2 Fe(III)hydoxamate, unloaded + 2 H+ + 1 Riboflavin	0	0	1000	[]	[]
FE3HOXUtex	Fe(III)hydroxamate unloaded secretion	Inorganic Ion Transport and Metabolism	1 M_fe3hox_DASH_un_c + 1 M_h_p = 1 M_h_c + 1 M_fe3hox_DASH_un_p	1 Fe(III)hydoxamate, unloaded + 1 H+ = 1 H+ + 1 Fe(III)hydoxamate, unloaded	0	0	1000	[]	[]
FE3HOXUtpp	Fe(III)hydroxamate unloaded secretion (extracellular)	Inorganic Ion Transport and Metabolism	1 M_fe3hox_DASH_un_p + 1 M_h_p = 1 M_h_c + 1 M_fe3hox_DASH_un_e	1 Fe(III)hydoxamate, unloaded + 1 H+ = 1 H+ + 1 Fe(III)hydoxamate, unloaded	0	0	1000	[]	[]
FE3HOXabcpp	ferric-dicitrate transport via ABC system (periplasm)	Inorganic Ion Transport and Metabolism	1 M_atp_c + 1 M_h2o_c + 1 M_fe3hox_p = 1 M_adp_c + 1 M_fe3hox_c + 1 M_h_c + 1 M_pi_c	1 ATP + 1 H2O + 1 Fe(III)hydroxamate = 1 ADP + 1 Fe(III)hydroxamate + 1 H+ + 1 Phosphate	0	0	1000	(b0153 and b0151 and b0152)	[]
FE3HOXexs	Fe(III) hydroxamate Fe-loading reaction (spontaneaous)	Inorganic Ion Transport and Metabolism	1 M_fe3_e + 1 M_fe3hox_DASH_un_e = 1 M_fe3hox_e	1 Fe3+ + 1 Fe(III)hydoxamate, unloaded = 1 Fe(III)hydroxamate	0	0	1000	s0001	[]
FE3HOXtonex	Fe(III)hydroxamine transport via ton system (extracellular)	Transport, Outer Membrane	1 M_fe3hox_e + 1 M_h_p = 1 M_h_c + 1 M_fe3hox_p	1 Fe(III)hydroxamate + 1 H+ = 1 H+ + 1 Fe(III)hydroxamate	0	0	1000	(b0150 and (b1252 and b3005 and b3006))	[]
FE3Ri	Fe(III) reduction	Cofactor and Prosthetic Group Biosynthesis	1 M_fadh2_c + 2 M_fe3_c = 1 M_fad_c + 2 M_fe2_c + 2 M_h_c	1 Flavin adenine dinucleotide reduced + 2 Fe3+ = 1 Flavin adenine dinucleotide oxidized + 2 Fe2+ + 2 H+	0	0	1000	b3844	[]
FE3abcpp	iron (III) transport via ABC system (periplasm to cytoplasm)	Inorganic Ion Transport and Metabolism	1 M_atp_c + 1 M_h2o_c + 1 M_fe3_p = 1 M_adp_c + 1 M_fe3_c + 1 M_h_c + 1 M_pi_c	1 ATP + 1 H2O + 1 Fe3+ = 1 ADP + 1 Fe3+ + 1 H+ + 1 Phosphate	0	0	1000	[]	[]
FE3tex	iron (III) transport via diffusion (extracellular to periplasm)	Transport, Outer Membrane Porin	1 M_fe3_e = 1 M_fe3_p	1 Fe3+ = 1 Fe3+	1	-1000	1000	(b0241 or b0929 or b1377 or b2215)	[]
FECRMR1	Ferrichrome reductase	Inorganic Ion Transport and Metabolism	1 M_fadh2_c + 2 M_fecrm_c = 1 M_fad_c + 2 M_fe2_c + 2 M_fecrm_DASH_un_c + 2 M_h_c	1 Flavin adenine dinucleotide reduced + 2 Ferrichrome = 1 Flavin adenine dinucleotide oxidized + 2 Fe2+ + 2 Ferrichrome minus Fe... <Preview truncated at 128 characters>	0	0	1000	[]	[]
FECRMR2	Ferrichrome reductase	Inorganic Ion Transport and Metabolism	2 M_fecrm_c + 1 M_fmnh2_c = 2 M_fe2_c + 2 M_fecrm_DASH_un_c + 1 M_fmn_c + 2 M_h_c	2 Ferrichrome + 1 Reduced FMN = 2 Fe2+ + 2 Ferrichrome minus Fe(III) + 1 FMN + 2 H+	0	0	1000	[]	[]
FECRMR3	Ferrichrome reductase	Inorganic Ion Transport and Metabolism	2 M_fecrm_c + 1 M_rbflvrd_c = 2 M_fe2_c + 2 M_fecrm_DASH_un_c + 2 M_h_c + 1 M_ribflv_c	2 Ferrichrome + 1 Reduced riboflavin = 2 Fe2+ + 2 Ferrichrome minus Fe(III) + 2 H+ + 1 Riboflavin	0	0	1000	[]	[]
FECRMUtex	ferrichrome (minus Fe) secretion (to extracellular)	Inorganic Ion Transport and Metabolism	1 M_fecrm_DASH_un_p + 1 M_h_p = 1 M_h_c + 1 M_fecrm_DASH_un_e	1 Ferrichrome minus Fe(III) + 1 H+ = 1 H+ + 1 Ferrichrome minus Fe(III)	0	0	1000	[]	[]
FECRMUtpp	ferrichrome (minus Fe) secretion (to periplasm)	Inorganic Ion Transport and Metabolism	1 M_fecrm_DASH_un_c + 1 M_h_p = 1 M_h_c + 1 M_fecrm_DASH_un_p	1 Ferrichrome minus Fe(III) + 1 H+ = 1 H+ + 1 Ferrichrome minus Fe(III)	0	0	1000	[]	[]
FECRMabcpp	ferrichrome transport via ABC system (periplasm)	Inorganic Ion Transport and Metabolism	1 M_atp_c + 1 M_h2o_c + 1 M_fecrm_p = 1 M_adp_c + 1 M_fecrm_c + 1 M_h_c + 1 M_pi_c	1 ATP + 1 H2O + 1 Ferrichrome = 1 ADP + 1 Ferrichrome + 1 H+ + 1 Phosphate	0	0	1000	(b0153 and b0151 and b0152)	[]
FECRMexs	ferrichrome Fe(III)-loading reaction (spontaneous)	Inorganic Ion Transport and Metabolism	1 M_fe3_e + 1 M_fecrm_DASH_un_e = 1 M_fecrm_e	1 Fe3+ + 1 Ferrichrome minus Fe(III) = 1 Ferrichrome	0	0	1000	s0001	[]
FECRMtonex	ferrichrome transport via ton system (extracellular)	Transport, Outer Membrane	1 M_fecrm_e + 1 M_h_p = 1 M_h_c + 1 M_fecrm_p	1 Ferrichrome + 1 H+ = 1 H+ + 1 Ferrichrome	0	0	1000	(b0150 and (b1252 and b3005 and b3006))	[]
FEENTERR1	Fe-enterobactin reduction (Fe(III)-unloading)	Inorganic Ion Transport and Metabolism	1 M_fadh2_c + 2 M_feenter_c = 2 M_enter_c + 1 M_fad_c + 2 M_fe2_c + 2 M_h_c	1 Flavin adenine dinucleotide reduced + 2 Fe-enterobactin = 2 Enterochelin + 1 Flavin adenine dinucleotide oxidized + 2 Fe2+ + 2... <Preview truncated at 128 characters>	0	0	1000	[]	[]
FEENTERR2	Fe-enterobactin reduction (Fe(III)-unloading)	Inorganic Ion Transport and Metabolism	2 M_feenter_c + 1 M_fmnh2_c = 2 M_enter_c + 2 M_fe2_c + 1 M_fmn_c + 2 M_h_c	2 Fe-enterobactin + 1 Reduced FMN = 2 Enterochelin + 2 Fe2+ + 1 FMN + 2 H+	0	0	1000	[]	[]
FEENTERR3	Fe-enterobactin reduction (Fe(III)-unloading)	Inorganic Ion Transport and Metabolism	2 M_feenter_c + 1 M_rbflvrd_c = 2 M_enter_c + 2 M_fe2_c + 2 M_h_c + 1 M_ribflv_c	2 Fe-enterobactin + 1 Reduced riboflavin = 2 Enterochelin + 2 Fe2+ + 2 H+ + 1 Riboflavin	0	0	1000	[]	[]
FEENTERabcpp	Fe-enterobactin transport via ABC system (periplasm)	Inorganic Ion Transport and Metabolism	1 M_atp_c + 1 M_h2o_c + 1 M_feenter_p = 1 M_adp_c + 1 M_feenter_c + 1 M_h_c + 1 M_pi_c	1 ATP + 1 H2O + 1 Fe-enterobactin = 1 ADP + 1 Fe-enterobactin + 1 H+ + 1 Phosphate	0	0	1000	(b0592 and b0588 and b0590 and b0589)	[]
FEENTERexs	enterobactin Fe(III) binding (spontaneous)	Inorganic Ion Transport and Metabolism	1 M_enter_e + 1 M_fe3_e = 1 M_feenter_e	1 Enterochelin + 1 Fe3+ = 1 Fe-enterobactin	0	0	1000	s0001	[]
FEENTERtex	enterochelin transport (secretion periplasm)	Inorganic Ion Transport and Metabolism	1 M_enter_p + 1 M_h_p = 1 M_h_c + 1 M_enter_e	1 Enterochelin + 1 H+ = 1 H+ + 1 Enterochelin	0	0	1000	b3035	[]
FEENTERtonex	Fe-enterobactin transport via ton system (extracellular)	Transport, Outer Membrane	1 M_feenter_e + 1 M_h_p = 1 M_h_c + 1 M_feenter_p	1 Fe-enterobactin + 1 H+ = 1 H+ + 1 Fe-enterobactin	0	0	1000	(b0584 and (b1252 and b3005 and b3006))	[]
FEENTERtpp	enterochelin transport (secretion)	Transport, Inner Membrane	1 M_enter_c + 1 M_h_p = 1 M_h_c + 1 M_enter_p	1 Enterochelin + 1 H+ = 1 H+ + 1 Enterochelin	0	0	1000	b0591	[]
FEOXAMR1	ferroxamine reductase	Inorganic Ion Transport and Metabolism	1 M_fadh2_c + 2 M_feoxam_c = 1 M_fad_c + 2 M_fe2_c + 2 M_feoxam_DASH_un_c + 2 M_h_c	1 Flavin adenine dinucleotide reduced + 2 ferroxamine = 1 Flavin adenine dinucleotide oxidized + 2 Fe2+ + 2 ferroxamine minus Fe... <Preview truncated at 128 characters>	0	0	1000	b4367	[]
FEOXAMR2	ferroxamine reductase	Inorganic Ion Transport and Metabolism	2 M_feoxam_c + 1 M_fmnh2_c = 2 M_fe2_c + 2 M_feoxam_DASH_un_c + 1 M_fmn_c + 2 M_h_c	2 ferroxamine + 1 Reduced FMN = 2 Fe2+ + 2 ferroxamine minus Fe(3) + 1 FMN + 2 H+	0	0	1000	b4367	[]
FEOXAMR3	ferroxamine reductase	Inorganic Ion Transport and Metabolism	2 M_feoxam_c + 1 M_rbflvrd_c = 2 M_fe2_c + 2 M_feoxam_DASH_un_c + 2 M_h_c + 1 M_ribflv_c	2 ferroxamine + 1 Reduced riboflavin = 2 Fe2+ + 2 ferroxamine minus Fe(3) + 2 H+ + 1 Riboflavin	0	0	1000	b4367	[]
FEOXAMUtex	ferroxamine (minus Fe3) secretion (to extracellular)	Inorganic Ion Transport and Metabolism	1 M_feoxam_DASH_un_p + 1 M_h_p = 1 M_h_c + 1 M_feoxam_DASH_un_e	1 ferroxamine minus Fe(3) + 1 H+ = 1 H+ + 1 ferroxamine minus Fe(3)	0	0	1000	[]	[]
FEOXAMUtpp	ferroxamine (minus Fe3) secretion (to periplasm)	Inorganic Ion Transport and Metabolism	1 M_feoxam_DASH_un_c + 1 M_h_p = 1 M_h_c + 1 M_feoxam_DASH_un_p	1 ferroxamine minus Fe(3) + 1 H+ = 1 H+ + 1 ferroxamine minus Fe(3)	0	0	1000	[]	[]
FEOXAMabcpp	ferroxamine transport via ABC system (periplasm)	Inorganic Ion Transport and Metabolism	1 M_atp_c + 1 M_h2o_c + 1 M_feoxam_p = 1 M_adp_c + 1 M_feoxam_c + 1 M_h_c + 1 M_pi_c	1 ATP + 1 H2O + 1 ferroxamine = 1 ADP + 1 ferroxamine + 1 H+ + 1 Phosphate	0	0	1000	(b0153 and b0151 and b0152)	[]
FEOXAMexs	ferroxamine Fe3-loading reaction (spontaneous)	Inorganic Ion Transport and Metabolism	1 M_fe3_e + 1 M_feoxam_DASH_un_e = 1 M_feoxam_e	1 Fe3+ + 1 ferroxamine minus Fe(3) = 1 ferroxamine	0	0	1000	s0001	[]
FEOXAMtonex	ferroxamine transport via ton system (extracellular)	Transport, Outer Membrane	1 M_feoxam_e + 1 M_h_p = 1 M_h_c + 1 M_feoxam_p	1 ferroxamine + 1 H+ = 1 H+ + 1 ferroxamine	0	0	1000	(b0150 and (b1252 and b3005 and b3006))	[]
FEROpp	ferroxidase	Inorganic Ion Transport and Metabolism	4 M_fe2_p + 4 M_h_p + 1 M_o2_p = 4 M_fe3_p + 2 M_h2o_p	4 Fe2+ + 4 H+ + 1 O2 = 4 Fe3+ + 2 H2O	0	0	1000	b0123	1.16.3.1
FESD1s	iron-sulfur cluster damage (peroxide, spontaneous)	Cofactor and Prosthetic Group Biosynthesis	2 M_4fe4s_c + 2 M_h_c + 1 M_h2o2_c = 2 M_3fe4s_c + 2 M_fe3_c + 2 M_h2o_c	2 [4Fe-4S] iron-sulfur cluster + 2 H+ + 1 Hydrogen peroxide = 2 [3Fe-4S] damaged iron-sulfur cluster + 2 Fe3+ + 2 H2O	0	0	1000	s0001	[]
FESD2s	iron-sulfur cluster damage (nitrous oxide, spontaneous)	Cofactor and Prosthetic Group Biosynthesis	2 M_4fe4s_c + 2 M_h_c + 2 M_no_c = 2 M_3fe4s_c + 2 M_fe3_c + 1 M_h2o_c + 1 M_n2o_c	2 [4Fe-4S] iron-sulfur cluster + 2 H+ + 2 Nitric oxide = 2 [3Fe-4S] damaged iron-sulfur cluster + 2 Fe3+ + 1 H2O + 1 Nitrous oxi... <Preview truncated at 128 characters>	0	0	1000	s0001	[]
FESR	iron-sulfur cluster repair	Cofactor and Prosthetic Group Biosynthesis	1 M_3fe4s_c + 1 M_fe2_c = 1 M_4fe4s_c	1 [3Fe-4S] damaged iron-sulfur cluster + 1 Fe2+ = 1 [4Fe-4S] iron-sulfur cluster	0	0	1000	b4209	[]
FFSD	beta-fructofuranosidase	Alternate Carbon Metabolism	1 M_h2o_c + 1 M_suc6p_c = 1 M_fru_c + 1 M_g6p_c	1 H2O + 1 Sucrose 6-phosphate = 1 D-Fructose + 1 D-Glucose 6-phosphate	0	0	1000	[]	3.2.1.26
FHL	Formate-hydrogen lyase	Pyruvate Metabolism	1 M_for_c + 1 M_h_c = 1 M_co2_c + 1 M_h2_c	1 Formate + 1 H+ = 1 CO2 + 1 H2	0	0	0	((b4079 and (b2481 and b2482 and b2483 and b2484 and b2485 and b2486 and b2487 and b2488 and b2489 and b2490)) or (b4079 and (b... <Preview truncated at 128 characters>	[]
FLDR2	flavodoxin reductase (NADPH)	Unassigned	2 M_flxso_c + 1 M_nadph_c = 2 M_flxr_c + 1 M_h_c + 1 M_nadp_c	2 flavodoxin semi oxidized + 1 Nicotinamide adenine dinucleotide phosphate - reduced = 2 Flavodoxin reduced + 1 H+ + 1 Nicotinam... <Preview truncated at 128 characters>	0	0	1000	((b0684 and b3924) or (b2895 and b3924))	[]
FLVR	flavin reductase	Cofactor and Prosthetic Group Biosynthesis	1 M_h_c + 1 M_nadph_c + 1 M_ribflv_c = 1 M_nadp_c + 1 M_rbflvrd_c	1 H+ + 1 Nicotinamide adenine dinucleotide phosphate - reduced + 1 Riboflavin = 1 Nicotinamide adenine dinucleotide phosphate + ... <Preview truncated at 128 characters>	0	0	1000	(b3844 or (b2763 and b2764))	1.5.1.30
FLVRx	flavin reductase (NAD)	Cofactor and Prosthetic Group Biosynthesis	1 M_h_c + 1 M_nadh_c + 1 M_ribflv_c = 1 M_nad_c + 1 M_rbflvrd_c	1 H+ + 1 Nicotinamide adenine dinucleotide - reduced + 1 Riboflavin = 1 Nicotinamide adenine dinucleotide + 1 Reduced riboflavin	0	0	1000	b3844	1.5.1.30
FMETTRS	Methionyl-tRNA formyltransferase	tRNA Charging	1 M_10fthf_c + 1 M_mettrna_c = 1 M_fmettrna_c + 1 M_h_c + 1 M_thf_c	1 10-Formyltetrahydrofolate + 1 L-Methionyl-tRNA (Met) = 1 N-Formylmethionyl-tRNA + 1 H+ + 1 5,6,7,8-Tetrahydrofolate	0	0	1000	b3288	2.1.2.9
FMNAT	FMN adenylyltransferase	Cofactor and Prosthetic Group Biosynthesis	1 M_atp_c + 1 M_fmn_c + 1 M_h_c = 1 M_fad_c + 1 M_ppi_c	1 ATP + 1 FMN + 1 H+ = 1 Flavin adenine dinucleotide oxidized + 1 Diphosphate	0	0	1000	b0025	2.7.7.2
FMNRx	FMN reductase	Cofactor and Prosthetic Group Biosynthesis	1 M_fmn_c + 1 M_h_c + 1 M_nadh_c = 1 M_fmnh2_c + 1 M_nad_c	1 FMN + 1 H+ + 1 Nicotinamide adenine dinucleotide - reduced = 1 Reduced FMN + 1 Nicotinamide adenine dinucleotide	0	0	1000	(b0937 or b3844)	[]
FMNRx2	FMN reductase	Cofactor and Prosthetic Group Biosynthesis	1 M_fmn_c + 1 M_h_c + 1 M_nadph_c = 1 M_fmnh2_c + 1 M_nadp_c	1 FMN + 1 H+ + 1 Nicotinamide adenine dinucleotide phosphate - reduced = 1 Reduced FMN + 1 Nicotinamide adenine dinucleotide pho... <Preview truncated at 128 characters>	0	0	1000	(b3844 or b0937 or (b2763 and b2764))	[]
FOMETRi	Aminomethyltransferase	Folate Metabolism	1 M_5fthf_c + 1 M_h_c = 1 M_h2o_c + 1 M_methf_c	1 5-Formyltetrahydrofolate + 1 H+ = 1 H2O + 1 5,10-Methenyltetrahydrofolate	0	0	1000	b2912	2.1.2.10
FORCT	Formyl-CoA Transferase	Alternate Carbon Metabolism	1 M_forcoa_c + 1 M_oxa_c = 1 M_for_c + 1 M_oxalcoa_c	1 Formyl-CoA + 1 Oxalate = 1 Formate + 1 Oxalyl-CoA	1	-1000	1000	b2374	[]
FORt2pp	formate transport via proton symport (uptake only, periplasm)	Transport, Inner Membrane	1 M_for_p + 1 M_h_p = 1 M_for_c + 1 M_h_c	1 Formate + 1 H+ = 1 Formate + 1 H+	0	0	1000	(b0904 or b2492)	[]
FORtex	formate transport via diffusion (extracellular to periplasm)	Transport, Outer Membrane Porin	1 M_for_e = 1 M_for_p	1 Formate = 1 Formate	1	-1000	1000	(b0241 or b0929 or b1377 or b2215)	[]
FORtppi	formate transport via diffusion (cytoplasm to periplasm)	Transport, Inner Membrane	1 M_for_c = 1 M_for_p	1 Formate = 1 Formate	0	0	1000	(b0904 or b2492)	[]
FRD2	fumarate reductase	Citric Acid Cycle	1 M_fum_c + 1 M_mql8_c = 1 M_mqn8_c + 1 M_succ_c	1 Fumarate + 1 Menaquinol 8 = 1 Menaquinone 8 + 1 Succinate	0	0	1000	(b4151 and b4152 and b4153 and b4154)	1.3.99.1
FRD3	fumarate reductase	Citric Acid Cycle	1 M_2dmmql8_c + 1 M_fum_c = 1 M_2dmmq8_c + 1 M_succ_c	1 2-Demethylmenaquinol 8 + 1 Fumarate = 1 2-Demethylmenaquinone 8 + 1 Succinate	0	0	1000	(b4151 and b4152 and b4153 and b4154)	1.3.99.1
FRUK	fructose-1-phosphate kinase	Alternate Carbon Metabolism	1 M_atp_c + 1 M_f1p_c = 1 M_adp_c + 1 M_fdp_c + 1 M_h_c	1 ATP + 1 D-Fructose 1-phosphate = 1 ADP + 1 D-Fructose 1,6-bisphosphate + 1 H+	0	0	1000	b2168	2.7.1.56
FRULYSDG	Fructoselysine phosphate deglycase	Alternate Carbon Metabolism	1 M_frulysp_c + 1 M_h2o_c = 1 M_g6p_c + 1 M_lys_DASH_L_c	1 fructoselysine Phosphate + 1 H2O = 1 D-Glucose 6-phosphate + 1 L-Lysine	1	-1000	1000	b3371	[]
FRULYSE	fructoselysine 3-epimerase	Alternate Carbon Metabolism	1 M_psclys_c = 1 M_frulys_c	1 psicoselysine = 1 fructoselysine	1	-1000	1000	b4474	[]
FRULYSK	Fructoselysine Kinase	Alternate Carbon Metabolism	1 M_atp_c + 1 M_frulys_c = 1 M_adp_c + 1 M_frulysp_c + 1 M_h_c	1 ATP + 1 fructoselysine = 1 ADP + 1 fructoselysine Phosphate + 1 H+	0	0	1000	b3374	[]
FRULYSt2pp	Fructoselysine transport via proton symport (periplasm)	Transport, Inner Membrane	1 M_frulys_p + 1 M_h_p = 1 M_frulys_c + 1 M_h_c	1 fructoselysine + 1 H+ = 1 fructoselysine + 1 H+	0	0	1000	b3370	[]
FRULYStex	fructoselysine transporter via diffusion (extracellular)	Transport, Outer Membrane Porin	1 M_frulys_e = 1 M_frulys_p	1 fructoselysine = 1 fructoselysine	1	-1000	1000	(b0241 or b0929 or b1377 or b2215)	[]
FRUURt2rpp	D-fructuronate transport via proton symport, reversible (periplasm)	Transport, Inner Membrane	1 M_fruur_p + 1 M_h_p = 1 M_fruur_c + 1 M_h_c	1 D-Fructuronate + 1 H+ = 1 D-Fructuronate + 1 H+	1	-1000	1000	b4321	[]
FRUURtex	D-fructuronate transport via diffusion (extracellular)	Transport, Outer Membrane Porin	1 M_fruur_e = 1 M_fruur_p	1 D-Fructuronate = 1 D-Fructuronate	1	-1000	1000	(b0241 or b0929 or b1377 or b2215)	[]
FRUpts2pp	Fructose transport via PEP:Pyr PTS (f6p generating) (periplasm)	Transport, Inner Membrane	1 M_pep_c + 1 M_fru_p = 1 M_f6p_c + 1 M_pyr_c	1 Phosphoenolpyruvate + 1 D-Fructose = 1 D-Fructose 6-phosphate + 1 Pyruvate	0	0	1000	(b1817 and b1818 and b1819 and b2415 and b2416)	[]
FRUptspp	D-fructose transport via PEP:Pyr PTS (periplasm)	Transport, Inner Membrane	1 M_pep_c + 1 M_fru_p = 1 M_f1p_c + 1 M_pyr_c	1 Phosphoenolpyruvate + 1 D-Fructose = 1 D-Fructose 1-phosphate + 1 Pyruvate	0	0	1000	(b2167 and b2169 and b2415 and b2416)	[]
FRUtex	D-fructose transport via diffusion (extracellular to periplasm)	Transport, Outer Membrane Porin	1 M_fru_e = 1 M_fru_p	1 D-Fructose = 1 D-Fructose	1	-1000	1000	(b0241 or b0929 or b1377 or b2215)	[]
FTHFD	formyltetrahydrofolate deformylase	Folate Metabolism	1 M_10fthf_c + 1 M_h2o_c = 1 M_for_c + 1 M_h_c + 1 M_thf_c	1 10-Formyltetrahydrofolate + 1 H2O = 1 Formate + 1 H+ + 1 5,6,7,8-Tetrahydrofolate	0	0	1000	b1232	3.5.1.10
FTHFLi	formate-tetrahydrofolate ligase	Folate Metabolism	1 M_atp_c + 1 M_for_c + 1 M_thf_c = 1 M_10fthf_c + 1 M_adp_c + 1 M_pi_c	1 ATP + 1 Formate + 1 5,6,7,8-Tetrahydrofolate = 1 10-Formyltetrahydrofolate + 1 ADP + 1 Phosphate	0	0	1000	[]	6.3.4.3
FUCtex	L-fucose transport via diffusion (extracellular to periplasm)	Transport, Outer Membrane Porin	1 M_fuc_DASH_L_e = 1 M_fuc_DASH_L_p	1 L-Fucose = 1 L-Fucose	1	-1000	1000	(b0241 or b0929 or b1377 or b2215)	[]
FUCtpp	L-fucose transport via proton symport (periplasm)	Transport, Inner Membrane	1 M_fuc_DASH_L_p + 1 M_h_p = 1 M_fuc_DASH_L_c + 1 M_h_c	1 L-Fucose + 1 H+ = 1 L-Fucose + 1 H+	1	-1000	1000	b2801	[]
FUM	fumarase	Citric Acid Cycle	1 M_fum_c + 1 M_h2o_c = 1 M_mal_DASH_L_c	1 Fumarate + 1 H2O = 1 L-Malate	1	-1000	1000	(b1612 or b4122 or b1611)	4.2.1.2
FUMt2_2pp	Fumarate transport via proton symport (2 H) (periplasm)	Transport, Inner Membrane	1 M_fum_p + 2 M_h_p = 1 M_fum_c + 2 M_h_c	1 Fumarate + 2 H+ = 1 Fumarate + 2 H+	0	0	1000	b3528	[]
FUMt2_3pp	Fumarate transport via proton symport (3 H) (periplasm)	Transport, Inner Membrane	1 M_fum_p + 3 M_h_p = 1 M_fum_c + 3 M_h_c	1 Fumarate + 3 H+ = 1 Fumarate + 3 H+	0	0	1000	(b4138 or b4123 or b0621)	[]
FUMtex	Fumarate transport via diffusion (extracellular to periplasm)	Transport, Outer Membrane Porin	1 M_fum_e = 1 M_fum_p	1 Fumarate = 1 Fumarate	1	-1000	1000	(b0241 or b0929 or b1377 or b2215)	[]
FUSAtex	Fusidic acid transport via diffusion (extracellular to periplasm)	Transport, Outer Membrane Porin	1 M_fusa_e = 1 M_fusa_p	1 fusidic acid = 1 fusidic acid	1	-1000	1000	(b1377 or b2215 or b0929 or b0241)	[]
FUSAtpp	Fusidic acid transport via TolC system	Transport, Outer Membrane	1 M_fusa_p + 1 M_h_p = 1 M_h_c + 1 M_fusa_e	1 fusidic acid + 1 H+ = 1 H+ + 1 fusidic acid	0	0	1000	((b0463 and b0462 and b3035) or (b0463 and b2470 and b3035))	[]
G1PACT	glucosamine-1-phosphate N-acetyltransferase	Cell Envelope Biosynthesis	1 M_accoa_c + 1 M_gam1p_c = 1 M_acgam1p_c + 1 M_coa_c + 1 M_h_c	1 Acetyl-CoA + 1 D-Glucosamine 1-phosphate = 1 N-Acetyl-D-glucosamine 1-phosphate + 1 Coenzyme A + 1 H+	0	0	1000	b3730	2.3.1.157
G1PPpp	Glucose-1-phosphatase	Glycolysis/Gluconeogenesis	1 M_g1p_p + 1 M_h2o_p = 1 M_glc_DASH_D_p + 1 M_pi_p	1 D-Glucose 1-phosphate + 1 H2O = 1 D-Glucose + 1 Phosphate	0	0	1000	b1002	3.1.3.10
G1PTT	glucose-1-phosphate thymidylyltransferase	Cell Envelope Biosynthesis	1 M_dttp_c + 1 M_g1p_c + 1 M_h_c = 1 M_dtdpglu_c + 1 M_ppi_c	1 dTTP + 1 D-Glucose 1-phosphate + 1 H+ = 1 dTDPglucose + 1 Diphosphate	0	0	1000	(b2039 or b3789)	2.7.7.24
G1Ptex	D-glucose 1-phosphate transport via diffusion	Transport, Outer Membrane Porin	1 M_g1p_e = 1 M_g1p_p	1 D-Glucose 1-phosphate = 1 D-Glucose 1-phosphate	1	-1000	1000	(b0241 or b0929 or b1377 or b2215)	[]
G1SAT	glutamate-1-semialdehyde aminotransferase	Cofactor and Prosthetic Group Biosynthesis	1 M_glu1sa_c = 1 M_5aop_c	1 L-Glutamate 1-semialdehyde = 1 5-Amino-4-oxopentanoate	1	-1000	1000	b0154	5.4.3.8
G2PP	glycerol-2-phosphate phosphatase	Alternate Carbon Metabolism	1 M_glyc2p_c + 1 M_h2o_c = 1 M_glyc_c + 1 M_pi_c	1 Glycerol 2-phosphate + 1 H2O = 1 Glycerol + 1 Phosphate	0	0	1000	b2533	[]
G2PPpp	glycerol 2-phosphate phosphatase (periplasmic)	Alternate Carbon Metabolism	1 M_glyc2p_p + 1 M_h2o_p = 1 M_glyc_p + 1 M_pi_p	1 Glycerol 2-phosphate + 1 H2O = 1 Glycerol + 1 Phosphate	0	0	1000	b4055	[]
G3PAT120	glycerol-3-phosphate acyltransferase (C12:0)	Glycerophospholipid Metabolism	1 M_ddcaACP_c + 1 M_glyc3p_c = 1 M_1ddecg3p_c + 1 M_ACP_c	1 Dodecanoyl-ACP (n-C12:0ACP) + 1 Glycerol 3-phosphate = 1 1-dodecanoyl-sn-glycerol 3-phosphate + 1 acyl carrier protein	0	0	1000	(b1094 and b4041)	2.3.1.15
G3PAT140	glycerol-3-phosphate acyltransferase (C14:0)	Glycerophospholipid Metabolism	1 M_glyc3p_c + 1 M_myrsACP_c = 1 M_1tdecg3p_c + 1 M_ACP_c	1 Glycerol 3-phosphate + 1 Myristoyl-ACP (n-C14:0ACP) = 1 1-tetradecanoyl-sn-glycerol 3-phosphate + 1 acyl carrier protein	0	0	1000	(b1094 and b4041)	2.3.1.15
G3PAT141	glycerol-3-phosphate acyltransferase (C14:1)	Glycerophospholipid Metabolism	1 M_glyc3p_c + 1 M_tdeACP_c = 1 M_1tdec7eg3p_c + 1 M_ACP_c	1 Glycerol 3-phosphate + 1 cis-tetradec-7-enoyl-[acyl-carrier protein] (n-C14:1) = 1 1-tetradec-7-enoyl-sn-glycerol 3-phosphate ... <Preview truncated at 128 characters>	0	0	1000	(b1094 and b4041)	2.3.1.15
G3PAT160	glycerol-3-phosphate acyltransferase (C16:0)	Glycerophospholipid Metabolism	1 M_glyc3p_c + 1 M_palmACP_c = 1 M_1hdecg3p_c + 1 M_ACP_c	1 Glycerol 3-phosphate + 1 Palmitoyl-ACP (n-C16:0ACP) = 1 1-hexadecanoyl-sn-glycerol 3-phosphate + 1 acyl carrier protein	0	0	1000	(b1094 and b4041)	2.3.1.15
G3PAT161	glycerol-3-phosphate acyltransferase (C16:1)	Glycerophospholipid Metabolism	1 M_glyc3p_c + 1 M_hdeACP_c = 1 M_1hdec9eg3p_c + 1 M_ACP_c	1 Glycerol 3-phosphate + 1 cis-hexadec-9-enoyl-[acyl-carrier protein] (n-C16:1) = 1 1-hexadec-9-enoyl-sn-glycerol 3-phosphate + ... <Preview truncated at 128 characters>	0	0	1000	(b1094 and b4041)	2.3.1.15
G3PAT180	glycerol-3-phosphate acyltransferase (C18:0)	Glycerophospholipid Metabolism	1 M_glyc3p_c + 1 M_ocdcaACP_c = 1 M_1odecg3p_c + 1 M_ACP_c	1 Glycerol 3-phosphate + 1 Octadecanoyl-ACP (n-C18:0ACP) = 1 1-octadecanoyl-sn-glycerol 3-phosphate + 1 acyl carrier protein	0	0	1000	(b1094 and b4041)	2.3.1.15
G3PAT181	glycerol-3-phosphate acyltransferase (C18:1)	Glycerophospholipid Metabolism	1 M_glyc3p_c + 1 M_octeACP_c = 1 M_1odec11eg3p_c + 1 M_ACP_c	1 Glycerol 3-phosphate + 1 cis-octadec-11-enoyl-[acyl-carrier protein] (n-C18:1) = 1 1-octadec-11-enoyl-sn-glycerol 3-phosphate ... <Preview truncated at 128 characters>	0	0	1000	(b1094 and b4041)	2.3.1.15
G3PCabcpp	sn-glycerol-3-phosphocholine transport via ABC system (periplasm)	Transport, Inner Membrane	1 M_atp_c + 1 M_h2o_c + 1 M_g3pc_p = 1 M_adp_c + 1 M_g3pc_c + 1 M_h_c + 1 M_pi_c	1 ATP + 1 H2O + 1 sn-Glycero-3-phosphocholine = 1 ADP + 1 sn-Glycero-3-phosphocholine + 1 H+ + 1 Phosphate	0	0	1000	(b3452 and b3453 and b3450 and b3451)	[]
G3PCtex	glycero-3-phosphocholine transport via diffusion (extracellular to periplasm)	Transport, Outer Membrane Porin	1 M_g3pc_e = 1 M_g3pc_p	1 sn-Glycero-3-phosphocholine = 1 sn-Glycero-3-phosphocholine	1	-1000	1000	(b0241 or b0929 or b1377 or b2215)	[]
G3PD2	glycerol-3-phosphate dehydrogenase (NADP)	Alternate Carbon Metabolism	1 M_glyc3p_c + 1 M_nadp_c = 1 M_dhap_c + 1 M_h_c + 1 M_nadph_c	1 Glycerol 3-phosphate + 1 Nicotinamide adenine dinucleotide phosphate = 1 Dihydroxyacetone phosphate + 1 H+ + 1 Nicotinamide ad... <Preview truncated at 128 characters>	1	-1000	1000	b3608	1.1.1.94
G3PD5	glycerol-3-phosphate dehydrogenase (ubiquinone-8)	Oxidative Phosphorylation	1 M_glyc3p_c + 1 M_q8_c = 1 M_dhap_c + 1 M_q8h2_c	1 Glycerol 3-phosphate + 1 Ubiquinone-8 = 1 Dihydroxyacetone phosphate + 1 Ubiquinol-8	0	0	1000	((b2241 and b2242 and b2243) or b3426)	1.1.99.5
G3PD6	glycerol-3-phosphate dehydrogenase (menaquinone-8)	Oxidative Phosphorylation	1 M_glyc3p_c + 1 M_mqn8_c = 1 M_dhap_c + 1 M_mql8_c	1 Glycerol 3-phosphate + 1 Menaquinone 8 = 1 Dihydroxyacetone phosphate + 1 Menaquinol 8	0	0	1000	(b2241 and b2242 and b2243)	1.1.99.5
G3PD7	glycerol-3-phosphate dehydrogenase (demethylmenaquinone-8)	Oxidative Phosphorylation	1 M_2dmmq8_c + 1 M_glyc3p_c = 1 M_2dmmql8_c + 1 M_dhap_c	1 2-Demethylmenaquinone 8 + 1 Glycerol 3-phosphate = 1 2-Demethylmenaquinol 8 + 1 Dihydroxyacetone phosphate	0	0	1000	(b2241 and b2242 and b2243)	1.1.99.5
G3PEabcpp	sn-glycerol-3-phosphoethanolamine transport via ABC system (periplasm)	Transport, Inner Membrane	1 M_atp_c + 1 M_h2o_c + 1 M_g3pe_p = 1 M_adp_c + 1 M_g3pe_c + 1 M_h_c + 1 M_pi_c	1 ATP + 1 H2O + 1 sn-Glycero-3-phosphoethanolamine = 1 ADP + 1 sn-Glycero-3-phosphoethanolamine + 1 H+ + 1 Phosphate	0	0	1000	(b3452 and b3453 and b3450 and b3451)	[]
G3PEtex	glycero-3-phosphoethanolamine transport via diffusion (extracellular to periplasm)	Transport, Outer Membrane Porin	1 M_g3pe_e = 1 M_g3pe_p	1 sn-Glycero-3-phosphoethanolamine = 1 sn-Glycero-3-phosphoethanolamine	1	-1000	1000	(b0929 or b1377 or b2215 or b0241)	[]
G3PGabcpp	sn-glycerol-3-phosphoglycerol transport via ABC system (periplasm)	Transport, Inner Membrane	1 M_atp_c + 1 M_h2o_c + 1 M_g3pg_p = 1 M_adp_c + 1 M_g3pg_c + 1 M_h_c + 1 M_pi_c	1 ATP + 1 H2O + 1 Glycerophosphoglycerol = 1 ADP + 1 Glycerophosphoglycerol + 1 H+ + 1 Phosphate	0	0	1000	(b3452 and b3453 and b3450 and b3451)	[]
G3PGtex	glycerophoglycerol transport via diffusion (extracellular to periplasm)	Transport, Outer Membrane Porin	1 M_g3pg_e = 1 M_g3pg_p	1 Glycerophosphoglycerol = 1 Glycerophosphoglycerol	1	-1000	1000	(b0241 or b0929 or b1377 or b2215)	[]
G3PIabcpp	sn-glycerol-3-phosphoethanolamine transport via ABC system (periplasm)	Transport, Inner Membrane	1 M_atp_c + 1 M_h2o_c + 1 M_g3pi_p = 1 M_adp_c + 1 M_g3pi_c + 1 M_h_c + 1 M_pi_c	1 ATP + 1 H2O + 1 sn-Glycero-3-phospho-1-inositol = 1 ADP + 1 sn-Glycero-3-phospho-1-inositol + 1 H+ + 1 Phosphate	0	0	1000	(b3452 and b3453 and b3450 and b3451)	[]
G3PItex	glycero-3-phospho-1-inositol transport via diffusion (extracellular to periplasm)	Transport, Outer Membrane Porin	1 M_g3pi_e = 1 M_g3pi_p	1 sn-Glycero-3-phospho-1-inositol = 1 sn-Glycero-3-phospho-1-inositol	1	-1000	1000	(b0241 or b0929 or b1377 or b2215)	[]
G3PSabcpp	sn-glycerol-3-phosphoserine transport via ABC system (periplasm)	Transport, Inner Membrane	1 M_atp_c + 1 M_h2o_c + 1 M_g3ps_p = 1 M_adp_c + 1 M_g3ps_c + 1 M_h_c + 1 M_pi_c	1 ATP + 1 H2O + 1 Glycerophosphoserine = 1 ADP + 1 Glycerophosphoserine + 1 H+ + 1 Phosphate	0	0	1000	(b3452 and b3453 and b3450 and b3451)	[]
G3PStex	glycerophosphserine transport via diffusion (extracellular to periplasm)	Transport, Outer Membrane Porin	1 M_g3ps_e = 1 M_g3ps_p	1 Glycerophosphoserine = 1 Glycerophosphoserine	1	-1000	1000	(b0241 or b0929 or b1377 or b2215)	[]
G3PT	glycerol-3-phosphatase	Alternate Carbon Metabolism	1 M_glyc3p_c + 1 M_h2o_c = 1 M_glyc_c + 1 M_pi_c	1 Glycerol 3-phosphate + 1 H2O = 1 Glycerol + 1 Phosphate	0	0	1000	b0822	[]
G5SADs	L-glutamate 5-semialdehyde dehydratase (spontaneous)	Arginine and Proline Metabolism	1 M_glu5sa_c = 1 M_1pyr5c_c + 1 M_h_c + 1 M_h2o_c	1 L-Glutamate 5-semialdehyde = 1 1-Pyrroline-5-carboxylate + 1 H+ + 1 H2O	0	0	1000	s0001	[]
G5SD	glutamate-5-semialdehyde dehydrogenase	Arginine and Proline Metabolism	1 M_glu5p_c + 1 M_h_c + 1 M_nadph_c = 1 M_glu5sa_c + 1 M_nadp_c + 1 M_pi_c	1 L-Glutamate 5-phosphate + 1 H+ + 1 Nicotinamide adenine dinucleotide phosphate - reduced = 1 L-Glutamate 5-semialdehyde + 1 Ni... <Preview truncated at 128 characters>	0	0	1000	b0243	1.2.1.41
G6PDA	glucosamine-6-phosphate deaminase	Alternate Carbon Metabolism	1 M_gam6p_c + 1 M_h2o_c = 1 M_f6p_c + 1 M_nh4_c	1 D-Glucosamine 6-phosphate + 1 H2O = 1 D-Fructose 6-phosphate + 1 Ammonium	0	0	1000	b0678	3.5.99.6
G6PDH2r	glucose 6-phosphate dehydrogenase	Pentose Phosphate Pathway	1 M_g6p_c + 1 M_nadp_c = 1 M_6pgl_c + 1 M_h_c + 1 M_nadph_c	1 D-Glucose 6-phosphate + 1 Nicotinamide adenine dinucleotide phosphate = 1 6-phospho-D-glucono-1,5-lactone + 1 H+ + 1 Nicotinam... <Preview truncated at 128 characters>	1	-1000	1000	b1852	1.1.1.49
G6PP	glucose-6-phosphate phosphatase	Glycolysis/Gluconeogenesis	1 M_g6p_c + 1 M_h2o_c = 1 M_glc_DASH_D_c + 1 M_pi_c	1 D-Glucose 6-phosphate + 1 H2O = 1 D-Glucose + 1 Phosphate	0	0	1000	b0822	3.1.3.9
G6Pt6_2pp	Glucose-6-phosphate transport via phosphate antiport (periplasm)	Transport, Inner Membrane	2 M_pi_c + 1 M_g6p_p = 1 M_g6p_c + 2 M_pi_p	2 Phosphate + 1 D-Glucose 6-phosphate = 1 D-Glucose 6-phosphate + 2 Phosphate	0	0	1000	b3666	[]
G6Ptex	glucose 6-phosphate transport via diffusion (extracellular to periplasm)	Transport, Outer Membrane Porin	1 M_g6p_e = 1 M_g6p_p	1 D-Glucose 6-phosphate = 1 D-Glucose 6-phosphate	1	-1000	1000	(b0241 or b0929 or b1377 or b2215)	[]
GAL1PPpp	D-galactose 1-phosphatase	Alternate Carbon Metabolism	1 M_gal1p_p + 1 M_h2o_p = 1 M_gal_p + 1 M_pi_p	1 alpha-D-Galactose 1-phosphate + 1 H2O = 1 D-Galactose + 1 Phosphate	0	0	1000	b1002	3.1.3.10
GAL1Ptex	D-galactose 1-phosphate transport via diffusion (extracellular to periplasm)	Transport, Outer Membrane Porin	1 M_gal1p_e = 1 M_gal1p_p	1 alpha-D-Galactose 1-phosphate = 1 alpha-D-Galactose 1-phosphate	1	-1000	1000	(b0241 or b0929 or b1377 or b2215)	[]
GALBDtex	beta D-galactose transport via diffusion (extracellular to periplasm)	Transport, Outer Membrane Porin	1 M_gal_DASH_bD_e = 1 M_gal_DASH_bD_p	1 beta D-Galactose = 1 beta D-Galactose	1	-1000	1000	(b0241 or b0929 or b1377 or b2215)	[]
GALCTD	galactarate dehydratase	Alternate Carbon Metabolism	1 M_galct_DASH_D_c = 1 M_5dh4dglc_c + 1 M_h2o_c	1 D-Galactarate = 1 5-Dehydro-4-deoxy-D-glucarate + 1 H2O	0	0	1000	b3128	4.2.1.42
GALCTLO	L-galactonate oxidoreductase	Alternate Carbon Metabolism	1 M_galctn_DASH_L_c + 1 M_nad_c = 1 M_h_c + 1 M_nadh_c + 1 M_tagur_c	1 L-Galactonate + 1 Nicotinamide adenine dinucleotide = 1 H+ + 1 Nicotinamide adenine dinucleotide - reduced + 1 D-Tagaturonate	0	0	1000	b4358	[]
GALCTND	galactonate dehydratase	Alternate Carbon Metabolism	1 M_galctn_DASH_D_c = 1 M_2dh3dgal_c + 1 M_h2o_c	1 D-Galactonate = 1 2-Dehydro-3-deoxy-D-galactonate + 1 H2O	0	0	1000	b4478	4.2.1.6
GALCTNLt2pp	L-galactonate transport via proton symport (periplasm)	Transport, Inner Membrane	1 M_galctn_DASH_L_p + 1 M_h_p = 1 M_galctn_DASH_L_c + 1 M_h_c	1 L-Galactonate + 1 H+ = 1 L-Galactonate + 1 H+	0	0	1000	b4356	[]
GALCTNLtex	L-galactonate transport via diffusion (extracellular to periplasm)	Transport, Outer Membrane Porin	1 M_galctn_DASH_L_e = 1 M_galctn_DASH_L_p	1 L-Galactonate = 1 L-Galactonate	1	-1000	1000	(b2215 or b1377 or b0929 or b0241)	[]
GALCTNt2pp	D-galactonate transport via proton symport (periplasm)	Transport, Inner Membrane	1 M_galctn_DASH_D_p + 1 M_h_p = 1 M_galctn_DASH_D_c + 1 M_h_c	1 D-Galactonate + 1 H+ = 1 D-Galactonate + 1 H+	0	0	1000	b3691	[]
GALCTNtex	D-galactonate transport via diffusion (extracellular to periplasm)	Transport, Outer Membrane Porin	1 M_galctn_DASH_D_e = 1 M_galctn_DASH_D_p	1 D-Galactonate = 1 D-Galactonate	1	-1000	1000	(b0241 or b0929 or b1377 or b2215)	[]
GALCTt2rpp	D-galactarte transport via proton symport, reversible (periplasm)	Transport, Inner Membrane	1 M_galct_DASH_D_p + 1 M_h_p = 1 M_galct_DASH_D_c + 1 M_h_c	1 D-Galactarate + 1 H+ = 1 D-Galactarate + 1 H+	1	-1000	1000	(b2789 or b3127)	[]
GALCTtex	D-galactarte transport via diffusion (extracellular to periplasm)	Transport, Outer Membrane Porin	1 M_galct_DASH_D_e = 1 M_galct_DASH_D_p	1 D-Galactarate = 1 D-Galactarate	1	-1000	1000	(b0241 or b0929 or b1377 or b2215)	[]
GALKr	galactokinase	Alternate Carbon Metabolism	1 M_atp_c + 1 M_gal_c = 1 M_adp_c + 1 M_gal1p_c + 1 M_h_c	1 ATP + 1 D-Galactose = 1 ADP + 1 alpha-D-Galactose 1-phosphate + 1 H+	1	-1000	1000	(b2045 or b0757)	2.7.1.6
GALM2pp	aldose-1-epimerase	Alternate Carbon Metabolism	1 M_gal_DASH_bD_p = 1 M_gal_p	1 beta D-Galactose = 1 D-Galactose	0	0	1000	b0756	5.1.3.3
GALS3	a-galactosidase (melibiose)	Alternate Carbon Metabolism	1 M_h2o_c + 1 M_melib_c = 1 M_gal_c + 1 M_glc_DASH_D_c	1 H2O + 1 Melibiose = 1 D-Galactose + 1 D-Glucose	0	0	1000	b4119	3.2.1.22
GALT1	galactosyltransferase I (LPS core synthesis)	Lipopolysaccharide Biosynthesis / Recycling	1 M_gicolipa_c + 1 M_udpg_c = 1 M_gagicolipa_c + 1 M_h_c + 1 M_udp_c	1 glucosyl-inner core oligosaccharide lipid A + 1 UDPglucose = 1 galactosyl-glucosyl-inner core oligosaccharide lipid A + 1 H+ +... <Preview truncated at 128 characters>	0	0	1000	b3628	[]
GALTptspp	Galactitol transport via PEP:Pyr PTS (periplasm)	Transport, Inner Membrane	1 M_pep_c + 1 M_galt_p = 1 M_galt1p_c + 1 M_pyr_c	1 Phosphoenolpyruvate + 1 Galactitol = 1 Galactitol 1-phosphate + 1 Pyruvate	0	0	1000	(b2094 and b2093 and b2092 and b2415 and b2416)	[]
GALTtex	Galactitol transport via diffusion (extracellular to periplasm)	Transport, Outer Membrane Porin	1 M_galt_e = 1 M_galt_p	1 Galactitol = 1 Galactitol	1	-1000	1000	(b0241 or b0929 or b1377 or b2215)	[]
GALURt2rpp	D-galacturonate transport via proton symport, reversible (periplasm)	Transport, Inner Membrane	1 M_galur_p + 1 M_h_p = 1 M_galur_c + 1 M_h_c	1 D-Galacturonate + 1 H+ = 1 D-Galacturonate + 1 H+	1	-1000	1000	b3093	[]
GALURtex	D-galacturonate transport via diffusion (extracellular to periplasm)	Transport, Outer Membrane Porin	1 M_galur_e = 1 M_galur_p	1 D-Galacturonate = 1 D-Galacturonate	1	-1000	1000	(b0241 or b0929 or b1377 or b2215)	[]
GALUi	UTP-glucose-1-phosphate uridylyltransferase (irreversible)	Cell Envelope Biosynthesis	1 M_g1p_c + 1 M_h_c + 1 M_utp_c = 1 M_ppi_c + 1 M_udpg_c	1 D-Glucose 1-phosphate + 1 H+ + 1 UTP = 1 Diphosphate + 1 UDPglucose	0	0	1000	b1236	2.7.7.9
GALabcpp	D-galactose transport via ABC system (periplasm)	Transport, Inner Membrane	1 M_atp_c + 1 M_h2o_c + 1 M_gal_p = 1 M_adp_c + 1 M_gal_c + 1 M_h_c + 1 M_pi_c	1 ATP + 1 H2O + 1 D-Galactose = 1 ADP + 1 D-Galactose + 1 H+ + 1 Phosphate	0	0	1000	((b2149 and b2150 and b2148) or (b4231 and b4227 and b4485 and b4230))	[]
GALt2pp	D-galactose transport in via proton symport (periplasm)	Transport, Inner Membrane	1 M_gal_p + 1 M_h_p = 1 M_gal_c + 1 M_h_c	1 D-Galactose + 1 H+ = 1 D-Galactose + 1 H+	0	0	1000	b2943	[]
GALtex	D-galactose transport via diffusion (extracellular to periplasm)	Transport, Outer Membrane Porin	1 M_gal_e = 1 M_gal_p	1 D-Galactose = 1 D-Galactose	1	-1000	1000	(b0241 or b0929 or b1377 or b2215)	[]
GAM6Pt6_2pp	D-Glucosamine 6-phosphate transport via phosphate antiport (periplasm)	Transport, Inner Membrane	2 M_pi_c + 1 M_gam6p_p = 1 M_gam6p_c + 2 M_pi_p	2 Phosphate + 1 D-Glucosamine 6-phosphate = 1 D-Glucosamine 6-phosphate + 2 Phosphate	0	0	1000	b3666	[]
GAMAN6Ptex	D-glucosamine 6-phosphate transport via diffusion (extracellular to periplasm)	Transport, Outer Membrane Porin	1 M_gam6p_e = 1 M_gam6p_p	1 D-Glucosamine 6-phosphate = 1 D-Glucosamine 6-phosphate	1	-1000	1000	(b0241 or b0929 or b1377 or b2215)	[]
GAMptspp	D-glucosamine transport via PEP:Pyr PTS (periplasm)	Transport, Inner Membrane	1 M_pep_c + 1 M_gam_p = 1 M_gam6p_c + 1 M_pyr_c	1 Phosphoenolpyruvate + 1 D-Glucosamine = 1 D-Glucosamine 6-phosphate + 1 Pyruvate	0	0	1000	(b1817 and b1818 and b1819 and b2415 and b2416)	[]
GAMtex	D-glucosamine transport via diffusion (extracellular to periplasm)	Transport, Outer Membrane Porin	1 M_gam_e = 1 M_gam_p	1 D-Glucosamine = 1 D-Glucosamine	1	-1000	1000	(b0241 or b0929 or b1377 or b2215)	[]
GAPD	glyceraldehyde-3-phosphate dehydrogenase	Glycolysis/Gluconeogenesis	1 M_g3p_c + 1 M_nad_c + 1 M_pi_c = 1 M_13dpg_c + 1 M_h_c + 1 M_nadh_c	1 Glyceraldehyde 3-phosphate + 1 Nicotinamide adenine dinucleotide + 1 Phosphate = 1 3-Phospho-D-glyceroyl phosphate + 1 H+ + 1 ... <Preview truncated at 128 characters>	1	-1000	1000	b1779	1.2.1.12
GARFT	phosphoribosylglycinamide formyltransferase	Purine and Pyrimidine Biosynthesis	1 M_10fthf_c + 1 M_gar_c = 1 M_fgam_c + 1 M_h_c + 1 M_thf_c	1 10-Formyltetrahydrofolate + 1 N1-(5-Phospho-D-ribosyl)glycinamide = 1 N2-Formyl-N1-(5-phospho-D-ribosyl)glycinamide + 1 H+ + 1... <Preview truncated at 128 characters>	1	-1000	1000	b2500	2.1.2.2
GART	GAR transformylase-T	Purine and Pyrimidine Biosynthesis	1 M_atp_c + 1 M_for_c + 1 M_gar_c = 1 M_adp_c + 1 M_fgam_c + 1 M_h_c + 1 M_pi_c	1 ATP + 1 Formate + 1 N1-(5-Phospho-D-ribosyl)glycinamide = 1 ADP + 1 N2-Formyl-N1-(5-phospho-D-ribosyl)glycinamide + 1 H+ + 1 P... <Preview truncated at 128 characters>	0	0	1000	b1849	[]
GBBTNtex	gamma-butyrobetaine transport via diffusion (extracellular to periplasm)	Transport, Outer Membrane Porin	1 M_gbbtn_e = 1 M_gbbtn_p	1 gamma-butyrobetaine = 1 gamma-butyrobetaine	1	-1000	1000	(b0241 or b0929 or b1377 or b2215)	[]
GCALDD	Glycolaldehyde dehydrogenase	Folate Metabolism	1 M_gcald_c + 1 M_h2o_c + 1 M_nad_c = 1 M_glyclt_c + 2 M_h_c + 1 M_nadh_c	1 Glycolaldehyde + 1 H2O + 1 Nicotinamide adenine dinucleotide = 1 Glycolate + 2 H+ + 1 Nicotinamide adenine dinucleotide - redu... <Preview truncated at 128 characters>	0	0	1000	b1415	1.2.1.21
GDMANE	GDP-4-dehydro-6-deoxy-D-mannose epimerase	Cell Envelope Biosynthesis	1 M_gdpddman_c = 1 M_gdpofuc_c	1 GDP-4-dehydro-6-deoxy-D-mannose = 1 GDP-4-oxo-L-fucose	0	0	1000	b2052	[]
GDPDPK	GDP diphosphokinase	Cofactor and Prosthetic Group Biosynthesis	1 M_atp_c + 1 M_gdp_c = 1 M_amp_c + 1 M_h_c + 1 M_ppgpp_c	1 ATP + 1 GDP = 1 AMP + 1 H+ + 1 Guanosine 3,5-bis(diphosphate)	0	0	1000	(b2784 or b3650)	[]
GDPMNH	GDP-mannose mannosyl hydrolase	Cell Envelope Biosynthesis	1 M_gdpmann_c + 1 M_h2o_c = 1 M_gdp_c + 1 M_h_c + 1 M_man_c	1 GDP-D-mannose + 1 H2O = 1 GDP + 1 H+ + 1 D-Mannose	0	0	1000	b2051	[]
GDPMNP	GDP-mannose phyrophosphatase	Cell Envelope Biosynthesis	1 M_gdpmann_c + 1 M_h2o_c = 1 M_gmp_c + 2 M_h_c + 1 M_man1p_c	1 GDP-D-mannose + 1 H2O = 1 GMP + 2 H+ + 1 D-Mannose 1-phosphate	0	0	1000	b2467	[]
GDPTPDP	guanosine 3-diphosphate 5-triphosphate 3-diphosphatase	Cofactor and Prosthetic Group Biosynthesis	1 M_gdptp_c + 1 M_h2o_c = 1 M_gtp_c + 1 M_ppi_c	1 Guanosine 3-diphosphate 5-triphosphate + 1 H2O = 1 GTP + 1 Diphosphate	0	0	1000	b3650	3.1.7.2
GDPtex	GDP transport via diffusion (extracellular to periplasm)	Transport, Outer Membrane Porin	1 M_gdp_e = 1 M_gdp_p	1 GDP = 1 GDP	1	-1000	1000	(b1377 or b2215 or b0929 or b0241)	[]
GF6PTA	glutamine-fructose-6-phosphate transaminase	Cell Envelope Biosynthesis	1 M_f6p_c + 1 M_gln_DASH_L_c = 1 M_gam6p_c + 1 M_glu_DASH_L_c	1 D-Fructose 6-phosphate + 1 L-Glutamine = 1 D-Glucosamine 6-phosphate + 1 L-Glutamate	0	0	1000	b3729	2.6.1.16
GGGABADr	gamma-glutamyl-gamma aminobutyric acid dehydrogenase	Alternate Carbon Metabolism	1 M_ggbutal_c + 1 M_h2o_c + 1 M_nadp_c = 1 M_gg4abut_c + 2 M_h_c + 1 M_nadph_c	1 gamma-glutamyl-gamma-butyraldehyde + 1 H2O + 1 Nicotinamide adenine dinucleotide phosphate = 1 gamma-glutamyl-gamma aminobutyr... <Preview truncated at 128 characters>	1	-1000	1000	b1300	[]
GGGABAH	gamma-glutamyl-gamma-aminobutyric acid hydrolase	Alternate Carbon Metabolism	1 M_gg4abut_c + 1 M_h2o_c = 1 M_4abut_c + 1 M_glu_DASH_L_c	1 gamma-glutamyl-gamma aminobutyric acid + 1 H2O = 1 4-Aminobutanoate + 1 L-Glutamate	0	0	1000	b1298	[]
GGPTRCO	gamma glutamyl putrescine oxidase	Alternate Carbon Metabolism	1 M_ggptrc_c + 1 M_h2o_c + 1 M_o2_c = 1 M_ggbutal_c + 1 M_h2o2_c + 1 M_nh4_c	1 gamma-glutamyl-putrescine + 1 H2O + 1 O2 = 1 gamma-glutamyl-gamma-butyraldehyde + 1 Hydrogen peroxide + 1 Ammonium	0	0	1000	b1301	[]
GGPTRCS	gamma glutamyl putrescine synthase	Alternate Carbon Metabolism	1 M_atp_c + 1 M_glu_DASH_L_c + 1 M_ptrc_c = 1 M_adp_c + 1 M_ggptrc_c + 1 M_h_c + 1 M_pi_c	1 ATP + 1 L-Glutamate + 1 Putrescine = 1 ADP + 1 gamma-glutamyl-putrescine + 1 H+ + 1 Phosphate	0	0	1000	b1297	[]
GHBDHx	gamma-hydroxybutyrate dehydrogenase (NADH)	Arginine and Proline Metabolism	1 M_h_c + 1 M_nadh_c + 1 M_sucsal_c = 1 M_ghb_c + 1 M_nad_c	1 H+ + 1 Nicotinamide adenine dinucleotide - reduced + 1 Succinic semialdehyde = 1 gamma-hydroxybutyrate + 1 Nicotinamide adenin... <Preview truncated at 128 characters>	1	-1000	1000	b3882	[]
GHMT2r	glycine hydroxymethyltransferase, reversible	Glycine and Serine Metabolism	1 M_ser_DASH_L_c + 1 M_thf_c = 1 M_gly_c + 1 M_h2o_c + 1 M_mlthf_c	1 L-Serine + 1 5,6,7,8-Tetrahydrofolate = 1 Glycine + 1 H2O + 1 5,10-Methylenetetrahydrofolate	1	-1000	1000	b2551	2.1.2.1
GK1	guanylate kinase (GMP:ATP)	Nucleotide Salvage Pathway	1 M_atp_c + 1 M_gmp_c = 1 M_adp_c + 1 M_gdp_c	1 ATP + 1 GMP = 1 ADP + 1 GDP	1	-1000	1000	b3648	2.7.4.8
GLBRAN2	1,4-alpha-glucan branching enzyme (glycogen -> bglycogen)	Glycolysis/Gluconeogenesis	1 M_glycogen_c = 1 M_bglycogen_c	1 glycogen = 1 branching glycogen	0	0	1000	b3432	2.4.1.18
GLCATr	D-glucose O-acetyltransferase	Alternate Carbon Metabolism	1 M_accoa_c + 1 M_glc_DASH_D_c = 1 M_acglc_DASH_D_c + 1 M_coa_c	1 Acetyl-CoA + 1 D-Glucose = 1 6-Acetyl-D-glucose + 1 Coenzyme A	1	-1000	1000	b0459	2.3.1.79
GLCDpp	Glucose dehydrogenase (ubiquinone-8 as acceptor) (periplasm)	Oxidative Phosphorylation	1 M_q8_c + 1 M_glc_DASH_D_p + 1 M_h2o_p = 1 M_q8h2_c + 1 M_glcn_p + 1 M_h_p	1 Ubiquinone-8 + 1 D-Glucose + 1 H2O = 1 Ubiquinol-8 + 1 D-Gluconate + 1 H+	0	0	1000	(b0124 or b0837)	[]
GLCNt2rpp	D-gluconate transport via proton symport, reversible (periplasm)	Transport, Inner Membrane	1 M_glcn_p + 1 M_h_p = 1 M_glcn_c + 1 M_h_c	1 D-Gluconate + 1 H+ = 1 D-Gluconate + 1 H+	1	-1000	1000	(b4321 or b4476 or b3415 or b4265)	[]
GLCNtex	D-gluconate transport via diffusion (extracellular to periplasm)	Transport, Outer Membrane Porin	1 M_glcn_e = 1 M_glcn_p	1 D-Gluconate = 1 D-Gluconate	1	-1000	1000	(b0241 or b0929 or b1377 or b2215)	[]
GLCP	glycogen phosphorylase	Glycolysis/Gluconeogenesis	1 M_glycogen_c + 1 M_pi_c = 1 M_g1p_c	1 glycogen + 1 Phosphate = 1 D-Glucose 1-phosphate	0	0	1000	(b3428 or b3417)	2.4.1.1
GLCP2	glycogen phosphorylase	Glycolysis/Gluconeogenesis	1 M_bglycogen_c + 1 M_pi_c = 1 M_g1p_c	1 branching glycogen + 1 Phosphate = 1 D-Glucose 1-phosphate	0	0	1000	(b3417 or b3428)	2.4.1.1
GLCRAL	5-dehydro-4-deoxyglucarate aldolase	Alternate Carbon Metabolism	1 M_5dh4dglc_c = 1 M_2h3oppan_c + 1 M_pyr_c	1 5-Dehydro-4-deoxy-D-glucarate = 1 2-Hydroxy-3-oxopropanoate + 1 Pyruvate	0	0	1000	b3126	4.1.2.20
GLCRD	glucarate dehydratase	Alternate Carbon Metabolism	1 M_glcr_c = 1 M_5dh4dglc_c + 1 M_h2o_c	1 D-Glucarate = 1 5-Dehydro-4-deoxy-D-glucarate + 1 H2O	0	0	1000	(b2788 or b2787)	4.2.1.40
GLCRt2rpp	D-glucarate transport via proton symport, reversible (periplasm)	Transport, Inner Membrane	1 M_glcr_p + 1 M_h_p = 1 M_glcr_c + 1 M_h_c	1 D-Glucarate + 1 H+ = 1 D-Glucarate + 1 H+	1	-1000	1000	(b3127 or b2789)	[]
GLCRtex	D-glucarate transport via diffusion (extracellular to periplasm)	Transport, Outer Membrane Porin	1 M_glcr_e = 1 M_glcr_p	1 D-Glucarate = 1 D-Glucarate	1	-1000	1000	(b0241 or b0929 or b1377 or b2215)	[]
GLCS1	glycogen synthase (ADPGlc)	Glycolysis/Gluconeogenesis	1 M_adpglc_c = 1 M_adp_c + 1 M_glycogen_c + 1 M_h_c	1 ADPglucose = 1 ADP + 1 glycogen + 1 H+	0	0	1000	b3429	2.4.1.21
GLCTR1	glucosyltransferase I (LPS core synthesis)	Lipopolysaccharide Biosynthesis / Recycling	1 M_icolipa_c + 1 M_udpg_c = 1 M_gicolipa_c + 1 M_h_c + 1 M_udp_c	1 inner core oligosaccharide lipid A (E coli) + 1 UDPglucose = 1 glucosyl-inner core oligosaccharide lipid A + 1 H+ + 1 UDP	0	0	1000	b3631	[]
GLCTR2	glucosyltransferase II (LPS core synthesis)	Lipopolysaccharide Biosynthesis / Recycling	1 M_gagicolipa_c + 1 M_udpg_c = 1 M_ggagicolipa_c + 1 M_h_c + 1 M_udp_c	1 galactosyl-glucosyl-inner core oligosaccharide lipid A + 1 UDPglucose = 1 glucosyl-galactosyl-glucosyl-inner core oligosacchar... <Preview truncated at 128 characters>	0	0	1000	b3627	[]
GLCTR3	glucosyltransferase III (LPS core synthesis)	Lipopolysaccharide Biosynthesis / Recycling	1 M_ggagicolipa_c + 1 M_udpg_c = 1 M_gggagicolipa_c + 1 M_h_c + 1 M_udp_c	1 glucosyl-galactosyl-glucosyl-inner core oligosaccharide lipid A + 1 UDPglucose = 1 glucosyl-glucosyl-galactosyl-glucosyl-inner... <Preview truncated at 128 characters>	0	0	1000	b3626	[]
GLCUR1Ptex	D-glucuronate 1-phosphate transport via diffusion (extracellular to periplasm)	Transport, Outer Membrane Porin	1 M_glcur1p_e = 1 M_glcur1p_p	1 D-Glucuronate 1-phosphate = 1 D-Glucuronate 1-phosphate	1	-1000	1000	(b0241 or b0929 or b1377 or b2215)	[]
GLCURt2rpp	D-glucuronate transport via proton symport, reversible (periplasm)	Transport, Inner Membrane	1 M_glcur_p + 1 M_h_p = 1 M_glcur_c + 1 M_h_c	1 D-Glucuronate + 1 H+ = 1 D-Glucuronate + 1 H+	1	-1000	1000	(b3909 or b3093)	[]
GLCURtex	D-glucuronat transport via diffusion (extracellular to periplasm)	Transport, Outer Membrane Porin	1 M_glcur_e = 1 M_glcur_p	1 D-Glucuronate = 1 D-Glucuronate	1	-1000	1000	(b0241 or b0929 or b1377 or b2215)	[]
GLCabcpp	D-glucose transport via ABC system (periplasm)	Transport, Inner Membrane	1 M_atp_c + 1 M_h2o_c + 1 M_glc_DASH_D_p = 1 M_adp_c + 1 M_glc_DASH_D_c + 1 M_h_c + 1 M_pi_c	1 ATP + 1 H2O + 1 D-Glucose = 1 ADP + 1 D-Glucose + 1 H+ + 1 Phosphate	0	0	1000	(b2149 and b2150 and b2148)	[]
GLCptspp	D-glucose transport via PEP:Pyr PTS (periplasm)	Transport, Inner Membrane	1 M_pep_c + 1 M_glc_DASH_D_p = 1 M_g6p_c + 1 M_pyr_c	1 Phosphoenolpyruvate + 1 D-Glucose = 1 D-Glucose 6-phosphate + 1 Pyruvate	0	0	1000	((b2417 and b1621 and b2415 and b2416) or (b2417 and b1101 and b2415 and b2416) or (b1817 and b1818 and b1819 and b2415 and b24... <Preview truncated at 128 characters>	[]
GLCt2pp	D-glucose transport in via proton symport (periplasm)	Transport, Inner Membrane	1 M_glc_DASH_D_p + 1 M_h_p = 1 M_glc_DASH_D_c + 1 M_h_c	1 D-Glucose + 1 H+ = 1 D-Glucose + 1 H+	0	0	1000	b2943	[]
GLCtex	glucose transport via diffusion (extracellular to periplasm)	Transport, Outer Membrane Porin	1 M_glc_DASH_D_e = 1 M_glc_DASH_D_p	1 D-Glucose = 1 D-Glucose	1	-1000	1000	(b0241 or b0929 or b1377 or b2215)	[]
GLCtexi	D-glucose transport via diffusion (extracellular to periplasm) irreversible	Transport, Outer Membrane	1 M_glc_DASH_D_e = 1 M_glc_DASH_D_p	1 D-Glucose = 1 D-Glucose	0	0	1000	b4036	[]
GLDBRAN2	glycogen debranching enzyme (bglycogen -> glycogen)	Glycolysis/Gluconeogenesis	1 M_bglycogen_c = 1 M_glycogen_c	1 branching glycogen = 1 glycogen	0	0	1000	b3431	[]
GLGC	glucose-1-phosphate adenylyltransferase	Glycolysis/Gluconeogenesis	1 M_atp_c + 1 M_g1p_c + 1 M_h_c = 1 M_adpglc_c + 1 M_ppi_c	1 ATP + 1 D-Glucose 1-phosphate + 1 H+ = 1 ADPglucose + 1 Diphosphate	0	0	1000	b3430	2.7.7.27
GLNS	glutamine synthetase	Glutamate Metabolism	1 M_atp_c + 1 M_glu_DASH_L_c + 1 M_nh4_c = 1 M_adp_c + 1 M_gln_DASH_L_c + 1 M_h_c + 1 M_pi_c	1 ATP + 1 L-Glutamate + 1 Ammonium = 1 ADP + 1 L-Glutamine + 1 H+ + 1 Phosphate	0	0	1000	(b3870 or b1297)	6.3.1.2
GLNTRS	Glutaminyl-tRNA synthetase	tRNA Charging	1 M_atp_c + 1 M_gln_DASH_L_c + 1 M_trnagln_c = 1 M_amp_c + 1 M_glntrna_c + 1 M_ppi_c	1 ATP + 1 L-Glutamine + 1 tRNA(Gln) = 1 AMP + 1 L-Glutaminyl-tRNA(Gln) + 1 Diphosphate	0	0	1000	b0680	6.1.1.18
GLNabcpp	L-glutamine transport via ABC system (periplasm)	Transport, Inner Membrane	1 M_atp_c + 1 M_h2o_c + 1 M_gln_DASH_L_p = 1 M_adp_c + 1 M_gln_DASH_L_c + 1 M_h_c + 1 M_pi_c	1 ATP + 1 H2O + 1 L-Glutamine = 1 ADP + 1 L-Glutamine + 1 H+ + 1 Phosphate	0	0	1000	(b0811 and b0810 and b0809)	[]
GLNtex	L-glutamine transport via diffusion (extracellular to periplasm)	Transport, Outer Membrane Porin	1 M_gln_DASH_L_e = 1 M_gln_DASH_L_p	1 L-Glutamine = 1 L-Glutamine	1	-1000	1000	(b0241 or b0929 or b1377 or b2215)	[]
GLTPD	Galactitol-1-phosphate dehydrogenase	Alternate Carbon Metabolism	1 M_galt1p_c + 1 M_nad_c = 1 M_h_c + 1 M_nadh_c + 1 M_tag6p_DASH_D_c	1 Galactitol 1-phosphate + 1 Nicotinamide adenine dinucleotide = 1 H+ + 1 Nicotinamide adenine dinucleotide - reduced + 1 D-Taga... <Preview truncated at 128 characters>	1	-1000	1000	b2091	[]
GLU5K	glutamate 5-kinase	Arginine and Proline Metabolism	1 M_atp_c + 1 M_glu_DASH_L_c = 1 M_adp_c + 1 M_glu5p_c	1 ATP + 1 L-Glutamate = 1 ADP + 1 L-Glutamate 5-phosphate	0	0	1000	b0242	2.7.2.11
GLUABUTt7pp	4-aminobutyrate/glutamate antiport (periplasm)	Transport, Inner Membrane	1 M_4abut_c + 1 M_glu_DASH_L_p = 1 M_glu_DASH_L_c + 1 M_4abut_p	1 4-Aminobutanoate + 1 L-Glutamate = 1 L-Glutamate + 1 4-Aminobutanoate	1	-1000	1000	b1492	[]
GLUCYS	gamma-glutamylcysteine synthetase	Cofactor and Prosthetic Group Biosynthesis	1 M_atp_c + 1 M_cys_DASH_L_c + 1 M_glu_DASH_L_c = 1 M_adp_c + 1 M_glucys_c + 1 M_h_c + 1 M_pi_c	1 ATP + 1 L-Cysteine + 1 L-Glutamate = 1 ADP + 1 gamma-L-Glutamyl-L-cysteine + 1 H+ + 1 Phosphate	0	0	1000	b2688	6.3.2.2
GLUDC	Glutamate Decarboxylase	Glutamate Metabolism	1 M_glu_DASH_L_c + 1 M_h_c = 1 M_4abut_c + 1 M_co2_c	1 L-Glutamate + 1 H+ = 1 4-Aminobutanoate + 1 CO2	0	0	1000	(b3517 or b1493)	4.1.1.15
GLUDy	glutamate dehydrogenase (NADP)	Glutamate Metabolism	1 M_glu_DASH_L_c + 1 M_h2o_c + 1 M_nadp_c = 1 M_akg_c + 1 M_h_c + 1 M_nadph_c + 1 M_nh4_c	1 L-Glutamate + 1 H2O + 1 Nicotinamide adenine dinucleotide phosphate = 1 2-Oxoglutarate + 1 H+ + 1 Nicotinamide adenine dinucle... <Preview truncated at 128 characters>	1	-1000	1000	b1761	1.4.1.4
GLUN	glutaminase	Glutamate Metabolism	1 M_gln_DASH_L_c + 1 M_h2o_c = 1 M_glu_DASH_L_c + 1 M_nh4_c	1 L-Glutamine + 1 H2O = 1 L-Glutamate + 1 Ammonium	0	0	1000	(b1812 or b0485 or b1524)	3.5.1.2
GLUNpp	glutaminase	Glutamate Metabolism	1 M_gln_DASH_L_p + 1 M_h2o_p = 1 M_glu_DASH_L_p + 1 M_nh4_p	1 L-Glutamine + 1 H2O = 1 L-Glutamate + 1 Ammonium	0	0	1000	b2957	3.5.1.2
GLUPRT	glutamine phosphoribosyldiphosphate amidotransferase	Purine and Pyrimidine Biosynthesis	1 M_gln_DASH_L_c + 1 M_h2o_c + 1 M_prpp_c = 1 M_glu_DASH_L_c + 1 M_ppi_c + 1 M_pram_c	1 L-Glutamine + 1 H2O + 1 5-Phospho-alpha-D-ribose 1-diphosphate = 1 L-Glutamate + 1 Diphosphate + 1 5-Phospho-beta-D-ribosylami... <Preview truncated at 128 characters>	0	0	1000	b2312	2.4.2.14
GLUR	glutamate racemase	Cell Envelope Biosynthesis	1 M_glu_DASH_D_c = 1 M_glu_DASH_L_c	1 D-Glutamate = 1 L-Glutamate	1	-1000	1000	b3967	5.1.1.3
GLUSy	glutamate synthase (NADPH)	Glutamate Metabolism	1 M_akg_c + 1 M_gln_DASH_L_c + 1 M_h_c + 1 M_nadph_c = 2 M_glu_DASH_L_c + 1 M_nadp_c	1 2-Oxoglutarate + 1 L-Glutamine + 1 H+ + 1 Nicotinamide adenine dinucleotide phosphate - reduced = 2 L-Glutamate + 1 Nicotinami... <Preview truncated at 128 characters>	0	0	1000	(b3212 and b3213)	1.4.1.13
GLUTRR	glutamyl-tRNA reductase	Cofactor and Prosthetic Group Biosynthesis	1 M_glutrna_c + 1 M_h_c + 1 M_nadph_c = 1 M_glu1sa_c + 1 M_nadp_c + 1 M_trnaglu_c	1 L-Glutamyl-tRNA(Glu) + 1 H+ + 1 Nicotinamide adenine dinucleotide phosphate - reduced = 1 L-Glutamate 1-semialdehyde + 1 Nicot... <Preview truncated at 128 characters>	0	0	1000	b1210	[]
GLUTRS	Glutamyl-tRNA synthetase	Cofactor and Prosthetic Group Biosynthesis	1 M_atp_c + 1 M_glu_DASH_L_c + 1 M_trnaglu_c = 1 M_amp_c + 1 M_glutrna_c + 1 M_ppi_c	1 ATP + 1 L-Glutamate + 1 tRNA (Glu) = 1 AMP + 1 L-Glutamyl-tRNA(Glu) + 1 Diphosphate	0	0	1000	b2400	6.1.1.17
GLUabcpp	L-glutamate transport via ABC system (periplasm)	Transport, Inner Membrane	1 M_atp_c + 1 M_h2o_c + 1 M_glu_DASH_L_p = 1 M_adp_c + 1 M_glu_DASH_L_c + 1 M_h_c + 1 M_pi_c	1 ATP + 1 H2O + 1 L-Glutamate = 1 ADP + 1 L-Glutamate + 1 H+ + 1 Phosphate	0	0	1000	(b0655 and b0654 and b0653 and b0652)	[]
GLUt2rpp	L-glutamate transport via proton symport, reversible (periplasm)	Transport, Inner Membrane	1 M_glu_DASH_L_p + 1 M_h_p = 1 M_glu_DASH_L_c + 1 M_h_c	1 L-Glutamate + 1 H+ = 1 L-Glutamate + 1 H+	1	-1000	1000	b4077	[]
GLUt4pp	Na+/glutamate symport (periplasm)	Transport, Inner Membrane	1 M_glu_DASH_L_p + 1 M_na1_p = 1 M_glu_DASH_L_c + 1 M_na1_c	1 L-Glutamate + 1 Sodium = 1 L-Glutamate + 1 Sodium	0	0	1000	b3653	[]
GLUtex	L-glutamate transport via diffusion (extracellular to periplasm)	Transport, Outer Membrane Porin	1 M_glu_DASH_L_e = 1 M_glu_DASH_L_p	1 L-Glutamate = 1 L-Glutamate	1	-1000	1000	(b0241 or b0929 or b1377 or b2215)	[]
GLXCL	glyoxalate carboligase	Glyoxylate Metabolism	2 M_glx_c + 1 M_h_c = 1 M_2h3oppan_c + 1 M_co2_c	2 Glyoxylate + 1 H+ = 1 2-Hydroxy-3-oxopropanoate + 1 CO2	0	0	1000	b0507	4.1.1.47
GLYALDtex	Glyceraldehyde transport via diffusion (extracellular to periplasm)	Transport, Outer Membrane Porin	1 M_glyald_e = 1 M_glyald_p	1 D-Glyceraldehyde = 1 D-Glyceraldehyde	1	-1000	1000	(b0241 or b0929 or b1377 or b2215)	[]
GLYALDtpp	Glyceraldehyde facilitated diffusion (periplasm)	Transport, Inner Membrane	1 M_glyald_p = 1 M_glyald_c	1 D-Glyceraldehyde = 1 D-Glyceraldehyde	1	-1000	1000	b3927	[]
GLYAT	glycine C-acetyltransferase	Glycine and Serine Metabolism	1 M_accoa_c + 1 M_gly_c = 1 M_2aobut_c + 1 M_coa_c	1 Acetyl-CoA + 1 Glycine = 1 L-2-Amino-3-oxobutanoate + 1 Coenzyme A	1	-1000	1000	b3617	2.3.1.29
GLYBabcpp	Glycine betaine transport via ABC system (periplasm)	Transport, Inner Membrane	1 M_atp_c + 1 M_h2o_c + 1 M_glyb_p = 1 M_adp_c + 1 M_glyb_c + 1 M_h_c + 1 M_pi_c	1 ATP + 1 H2O + 1 Glycine betaine = 1 ADP + 1 Glycine betaine + 1 H+ + 1 Phosphate	0	0	1000	(b2128 and b2129 and b2130 and b2131)	[]
GLYBt2pp	Glycine betaine transport via proton symport (periplasm)	Transport, Inner Membrane	1 M_glyb_p + 1 M_h_p = 1 M_glyb_c + 1 M_h_c	1 Glycine betaine + 1 H+ = 1 Glycine betaine + 1 H+	0	0	1000	(b1801 or b4111)	[]
GLYBtex	Glycine betaine transport via diffusion (extracellular to periplasm)	Transport, Outer Membrane Porin	1 M_glyb_e = 1 M_glyb_p	1 Glycine betaine = 1 Glycine betaine	1	-1000	1000	(b0241 or b0929 or b1377 or b2215)	[]
GLYC2Pabcpp	sn-Glycerol 2-phosphate transport via ABC system (periplasm)	Transport, Inner Membrane	1 M_atp_c + 1 M_h2o_c + 1 M_glyc2p_p = 1 M_adp_c + 1 M_glyc2p_c + 1 M_h_c + 1 M_pi_c	1 ATP + 1 H2O + 1 Glycerol 2-phosphate = 1 ADP + 1 Glycerol 2-phosphate + 1 H+ + 1 Phosphate	0	0	1000	(b3452 and b3453 and b3450 and b3451)	[]
GLYC2Ptex	Glycerol-2-phosphate transport via diffusion (extracellular to periplasm)	Transport, Outer Membrane Porin	1 M_glyc2p_e = 1 M_glyc2p_p	1 Glycerol 2-phosphate = 1 Glycerol 2-phosphate	1	-1000	1000	(b2215 or b0241 or b0929 or b1377)	[]
GLYC3Pabcpp	sn-Glycerol 3-phosphate transport via ABC system (periplasm)	Transport, Inner Membrane	1 M_atp_c + 1 M_h2o_c + 1 M_glyc3p_p = 1 M_adp_c + 1 M_glyc3p_c + 1 M_h_c + 1 M_pi_c	1 ATP + 1 H2O + 1 Glycerol 3-phosphate = 1 ADP + 1 Glycerol 3-phosphate + 1 H+ + 1 Phosphate	0	0	1000	(b3452 and b3453 and b3450 and b3451)	[]
GLYC3Pt6pp	Glycerol-3-phosphate : phosphate antiporter (periplasm)	Transport, Inner Membrane	1 M_pi_c + 1 M_glyc3p_p = 1 M_glyc3p_c + 1 M_pi_p	1 Phosphate + 1 Glycerol 3-phosphate = 1 Glycerol 3-phosphate + 1 Phosphate	0	0	1000	b2240	[]
GLYC3Ptex	Glycerol-3-phosphate transport via diffusion (extracellular to periplasm)	Transport, Outer Membrane Porin	1 M_glyc3p_e = 1 M_glyc3p_p	1 Glycerol 3-phosphate = 1 Glycerol 3-phosphate	1	-1000	1000	(b0241 or b0929 or b1377 or b2215)	[]
GLYCAt2rpp	D-glycerate transport via proton symport, reversible (periplasm)	Transport, Inner Membrane	1 M_glyc_DASH_R_p + 1 M_h_p = 1 M_glyc_DASH_R_c + 1 M_h_c	1 (R)-Glycerate + 1 H+ = 1 (R)-Glycerate + 1 H+	1	-1000	1000	(b2789 or b3127)	[]
GLYCAtex	D-glycerate transport via diffusion (extracellular to periplasm)	Transport, Outer Membrane Porin	1 M_glyc_DASH_R_e = 1 M_glyc_DASH_R_p	1 (R)-Glycerate = 1 (R)-Glycerate	1	-1000	1000	(b0241 or b0929 or b1377 or b2215)	[]
GLYCDx	Glycerol dehydrogenase	Alternate Carbon Metabolism	1 M_glyc_c + 1 M_nad_c = 1 M_dha_c + 1 M_h_c + 1 M_nadh_c	1 Glycerol + 1 Nicotinamide adenine dinucleotide = 1 Dihydroxyacetone + 1 H+ + 1 Nicotinamide adenine dinucleotide - reduced	0	0	1000	b3945	1.1.1.6
GLYCK	glycerate kinase	Glyoxylate Metabolism	1 M_atp_c + 1 M_glyc_DASH_R_c = 1 M_3pg_c + 1 M_adp_c + 1 M_h_c	1 ATP + 1 (R)-Glycerate = 1 3-Phospho-D-glycerate + 1 ADP + 1 H+	0	0	1000	b0514	2.7.1.31
GLYCK2	glycerate kinase	Glycine and Serine Metabolism	1 M_atp_c + 1 M_glyc_DASH_R_c = 1 M_2pg_c + 1 M_adp_c + 1 M_h_c	1 ATP + 1 (R)-Glycerate = 1 D-Glycerate 2-phosphate + 1 ADP + 1 H+	0	0	1000	b3124	2.7.1.31
GLYCL	Glycine Cleavage System	Folate Metabolism	1 M_gly_c + 1 M_nad_c + 1 M_thf_c = 1 M_co2_c + 1 M_mlthf_c + 1 M_nadh_c + 1 M_nh4_c	1 Glycine + 1 Nicotinamide adenine dinucleotide + 1 5,6,7,8-Tetrahydrofolate = 1 CO2 + 1 5,10-Methylenetetrahydrofolate + 1 Nico... <Preview truncated at 128 characters>	0	0	1000	(b2904 and b2903 and b2905 and b0116)	[]
GLYCLTDx	Glycolate dehydrogenase (NAD)	Glyoxylate Metabolism	1 M_glx_c + 1 M_h_c + 1 M_nadh_c = 1 M_glyclt_c + 1 M_nad_c	1 Glyoxylate + 1 H+ + 1 Nicotinamide adenine dinucleotide - reduced = 1 Glycolate + 1 Nicotinamide adenine dinucleotide	0	0	1000	(b3553 or b1033)	[]
GLYCLTDy	Glycolate dehydrogenase (NADP)	Glyoxylate Metabolism	1 M_glx_c + 1 M_h_c + 1 M_nadph_c = 1 M_glyclt_c + 1 M_nadp_c	1 Glyoxylate + 1 H+ + 1 Nicotinamide adenine dinucleotide phosphate - reduced = 1 Glycolate + 1 Nicotinamide adenine dinucleotid... <Preview truncated at 128 characters>	0	0	1000	(b1033 or b3553)	1.1.1.26
GLYCLTt2rpp	glycolate transport via proton symport, reversible (periplasm)	Transport, Inner Membrane	1 M_glyclt_p + 1 M_h_p = 1 M_glyclt_c + 1 M_h_c	1 Glycolate + 1 H+ = 1 Glycolate + 1 H+	1	-1000	1000	(b3603 or b2975)	[]
GLYCLTt4pp	glycolate transport via sodium symport (periplasm)	Transport, Inner Membrane	1 M_glyclt_p + 1 M_na1_p = 1 M_glyclt_c + 1 M_na1_c	1 Glycolate + 1 Sodium = 1 Glycolate + 1 Sodium	0	0	1000	b4067	[]
GLYCLTtex	glycolate transport via diffusion (extracellular to periplasm)	Transport, Outer Membrane Porin	1 M_glyclt_e = 1 M_glyclt_p	1 Glycolate = 1 Glycolate	1	-1000	1000	(b0241 or b0929 or b1377 or b2215)	[]
GLYCTO2	Glycolate oxidase	Alternate Carbon Metabolism	1 M_glyclt_c + 1 M_q8_c = 1 M_glx_c + 1 M_q8h2_c	1 Glycolate + 1 Ubiquinone-8 = 1 Glyoxylate + 1 Ubiquinol-8	0	0	1000	(b2979 and b4467 and b4468)	[]
GLYCTO3	Glycolate oxidase	Alternate Carbon Metabolism	1 M_glyclt_c + 1 M_mqn8_c = 1 M_glx_c + 1 M_mql8_c	1 Glycolate + 1 Menaquinone 8 = 1 Glyoxylate + 1 Menaquinol 8	0	0	1000	(b2979 and b4467 and b4468)	[]
GLYCTO4	Glycolate oxidase	Alternate Carbon Metabolism	1 M_2dmmq8_c + 1 M_glyclt_c = 1 M_2dmmql8_c + 1 M_glx_c	1 2-Demethylmenaquinone 8 + 1 Glycolate = 1 2-Demethylmenaquinol 8 + 1 Glyoxylate	0	0	1000	(b2979 and b4467 and b4468)	[]
GLYCtex	glycerol transport via diffusion (extracellular to periplasm)	Transport, Outer Membrane Porin	1 M_glyc_e = 1 M_glyc_p	1 Glycerol = 1 Glycerol	1	-1000	1000	(b0241 or b0929 or b1377 or b2215)	[]
GLYCtpp	glycerol transport via channel (periplasm)	Transport, Inner Membrane	1 M_glyc_c = 1 M_glyc_p	1 Glycerol = 1 Glycerol	1	-1000	1000	(b3927 or s0001)	[]
GLYK	glycerol kinase	Alternate Carbon Metabolism	1 M_atp_c + 1 M_glyc_c = 1 M_adp_c + 1 M_glyc3p_c + 1 M_h_c	1 ATP + 1 Glycerol = 1 ADP + 1 Glycerol 3-phosphate + 1 H+	0	0	1000	b3926	2.7.1.30
GLYOX	hydroxyacylglutathione hydrolase	Methylglyoxal Metabolism	1 M_h2o_c + 1 M_lgt_DASH_S_c = 1 M_gthrd_c + 1 M_h_c + 1 M_lac_DASH_D_c	1 H2O + 1 (R)-S-Lactoylglutathione = 1 Reduced glutathione + 1 H+ + 1 D-Lactate	0	0	1000	b0212	3.1.2.6
GLYOX3	glyoxalase III	Methylglyoxal Metabolism	1 M_h2o_c + 1 M_mthgxl_c = 1 M_h_c + 1 M_lac_DASH_D_c	1 H2O + 1 Methylglyoxal = 1 H+ + 1 D-Lactate	0	0	1000	[]	[]
GLYTRS	Glycyl-tRNA synthetase	tRNA Charging	1 M_atp_c + 1 M_gly_c + 1 M_trnagly_c = 1 M_amp_c + 1 M_glytrna_c + 1 M_ppi_c	1 ATP + 1 Glycine + 1 tRNA(Gly) = 1 AMP + 1 Glycyl-tRNA(Gly) + 1 Diphosphate	0	0	1000	(b3559 and b3560)	6.1.1.14
GLYt2pp	glycine transport in via proton symport (periplasm)	Transport, Inner Membrane	1 M_gly_p + 1 M_h_p = 1 M_gly_c + 1 M_h_c	1 Glycine + 1 H+ = 1 Glycine + 1 H+	0	0	1000	(b4208 or b1801)	[]
GLYt2rpp	glycine reversible transport via proton symport (periplasm)	Transport, Inner Membrane	1 M_gly_p + 1 M_h_p = 1 M_gly_c + 1 M_h_c	1 Glycine + 1 H+ = 1 Glycine + 1 H+	1	-1000	1000	[]	[]
GLYt4pp	glycine transport in via sodium symport (periplasm)	Transport, Inner Membrane	1 M_gly_p + 1 M_na1_p = 1 M_gly_c + 1 M_na1_c	1 Glycine + 1 Sodium = 1 Glycine + 1 Sodium	0	0	1000	b0007	[]
GLYtex	Glycine transport via diffusion (extracellular to periplasm)	Transport, Outer Membrane Porin	1 M_gly_e = 1 M_gly_p	1 Glycine = 1 Glycine	1	-1000	1000	(b0241 or b0929 or b1377 or b2215)	[]
GMAND	GDP-D-mannose dehydratase	Cell Envelope Biosynthesis	1 M_gdpmann_c = 1 M_gdpddman_c + 1 M_h2o_c	1 GDP-D-mannose = 1 GDP-4-dehydro-6-deoxy-D-mannose + 1 H2O	0	0	1000	b2053	4.2.1.47
GMHEPAT	D-glycero-D-manno-hepose 1-phosphate adenyltransferase	Lipopolysaccharide Biosynthesis / Recycling	1 M_atp_c + 1 M_gmhep1p_c + 1 M_h_c = 1 M_adphep_DASH_DD_c + 1 M_ppi_c	1 ATP + 1 D-Glycero-D-manno-heptose 1-phosphate + 1 H+ = 1 ADP-D-glycero-D-manno-heptose + 1 Diphosphate	0	0	1000	b3052	[]
GMHEPK	D-glycero-D-manno-heptose 7-phosphate kinase	Lipopolysaccharide Biosynthesis / Recycling	1 M_atp_c + 1 M_gmhep7p_c = 1 M_adp_c + 1 M_gmhep17bp_c + 1 M_h_c	1 ATP + 1 D-Glycero-D-manno-heptose 7-phosphate = 1 ADP + 1 D-Glycero-D-manno-heptose 1,7-bisphosphate + 1 H+	0	0	1000	b3052	[]
GMHEPPA	D-glycero-D-manno-heptose 1,7-bisphosphate phosphatase	Lipopolysaccharide Biosynthesis / Recycling	1 M_gmhep17bp_c + 1 M_h2o_c = 1 M_gmhep1p_c + 1 M_pi_c	1 D-Glycero-D-manno-heptose 1,7-bisphosphate + 1 H2O = 1 D-Glycero-D-manno-heptose 1-phosphate + 1 Phosphate	0	0	1000	b0200	[]
GMPR	GMP reductase	Purine and Pyrimidine Biosynthesis	1 M_gmp_c + 2 M_h_c + 1 M_nadph_c = 1 M_imp_c + 1 M_nadp_c + 1 M_nh4_c	1 GMP + 2 H+ + 1 Nicotinamide adenine dinucleotide phosphate - reduced = 1 IMP + 1 Nicotinamide adenine dinucleotide phosphate +... <Preview truncated at 128 characters>	0	0	1000	b0104	1.7.1.7
GMPS2	GMP synthase	Purine and Pyrimidine Biosynthesis	1 M_atp_c + 1 M_gln_DASH_L_c + 1 M_h2o_c + 1 M_xmp_c = 1 M_amp_c + 1 M_glu_DASH_L_c + 1 M_gmp_c + 2 M_h_c + 1 M_ppi_c	1 ATP + 1 L-Glutamine + 1 H2O + 1 Xanthosine 5-phosphate = 1 AMP + 1 L-Glutamate + 1 GMP + 2 H+ + 1 Diphosphate	0	0	1000	b2507	6.3.5.2
GMPtex	GMP transport via diffusion (extracellular to periplasm)	Transport, Outer Membrane Porin	1 M_gmp_e = 1 M_gmp_p	1 GMP = 1 GMP	1	-1000	1000	(b1377 or b2215 or b0241 or b0929)	[]
GND	phosphogluconate dehydrogenase	Pentose Phosphate Pathway	1 M_6pgc_c + 1 M_nadp_c = 1 M_co2_c + 1 M_nadph_c + 1 M_ru5p_DASH_D_c	1 6-Phospho-D-gluconate + 1 Nicotinamide adenine dinucleotide phosphate = 1 CO2 + 1 Nicotinamide adenine dinucleotide phosphate ... <Preview truncated at 128 characters>	0	0	1000	b2029	1.1.1.44
GNK	gluconokinase	Alternate Carbon Metabolism	1 M_atp_c + 1 M_glcn_c = 1 M_6pgc_c + 1 M_adp_c + 1 M_h_c	1 ATP + 1 D-Gluconate = 1 6-Phospho-D-gluconate + 1 ADP + 1 H+	0	0	1000	(b4268 or b3437)	2.7.1.12
GOFUCR	GDP-4-oxo-L-fucose reductase	Cell Envelope Biosynthesis	1 M_gdpofuc_c + 1 M_h_c + 1 M_nadph_c = 1 M_gdpfuc_c + 1 M_nadp_c	1 GDP-4-oxo-L-fucose + 1 H+ + 1 Nicotinamide adenine dinucleotide phosphate - reduced = 1 GDP-L-fucose + 1 Nicotinamide adenine ... <Preview truncated at 128 characters>	0	0	1000	b2052	[]
GP4GH	Gp4G hydrolase	Nucleotide Salvage Pathway	1 M_gp4g_c + 1 M_h2o_c = 2 M_gdp_c + 2 M_h_c	1 P1,P4-Bis(5-guanosyl) tetraphosphate + 1 H2O = 2 GDP + 2 H+	0	0	1000	b0049	[]
GPDDA1	Glycerophosphodiester phosphodiesterase (Glycerophosphocholine)	Glycerophospholipid Metabolism	1 M_g3pc_c + 1 M_h2o_c = 1 M_chol_c + 1 M_glyc3p_c + 1 M_h_c	1 sn-Glycero-3-phosphocholine + 1 H2O = 1 Choline + 1 Glycerol 3-phosphate + 1 H+	0	0	1000	b3449	3.1.4.46
GPDDA1pp	Glycerophosphodiester phosphodiesterase (Glycerophosphocholine)	Glycerophospholipid Metabolism	1 M_g3pc_p + 1 M_h2o_p = 1 M_chol_p + 1 M_glyc3p_p + 1 M_h_p	1 sn-Glycero-3-phosphocholine + 1 H2O = 1 Choline + 1 Glycerol 3-phosphate + 1 H+	0	0	1000	b2239	3.1.4.46
GPDDA2	Glycerophosphodiester phosphodiesterase (Glycerophosphoethanolamine)	Glycerophospholipid Metabolism	1 M_g3pe_c + 1 M_h2o_c = 1 M_etha_c + 1 M_glyc3p_c + 1 M_h_c	1 sn-Glycero-3-phosphoethanolamine + 1 H2O = 1 Ethanolamine + 1 Glycerol 3-phosphate + 1 H+	0	0	1000	b3449	3.1.4.46
GPDDA2pp	Glycerophosphodiester phosphodiesterase (Glycerophosphoethanolamine)	Glycerophospholipid Metabolism	1 M_g3pe_p + 1 M_h2o_p = 1 M_etha_p + 1 M_glyc3p_p + 1 M_h_p	1 sn-Glycero-3-phosphoethanolamine + 1 H2O = 1 Ethanolamine + 1 Glycerol 3-phosphate + 1 H+	0	0	1000	b2239	3.1.4.46
GPDDA3	Glycerophosphodiester phosphodiesterase (Glycerophosphoserine)	Glycerophospholipid Metabolism	1 M_g3ps_c + 1 M_h2o_c = 1 M_glyc3p_c + 1 M_h_c + 1 M_ser_DASH_L_c	1 Glycerophosphoserine + 1 H2O = 1 Glycerol 3-phosphate + 1 H+ + 1 L-Serine	0	0	1000	b3449	3.1.4.46
GPDDA3pp	Glycerophosphodiester phosphodiesterase (Glycerophosphoserine)	Glycerophospholipid Metabolism	1 M_g3ps_p + 1 M_h2o_p = 1 M_glyc3p_p + 1 M_h_p + 1 M_ser_DASH_L_p	1 Glycerophosphoserine + 1 H2O = 1 Glycerol 3-phosphate + 1 H+ + 1 L-Serine	0	0	1000	b2239	3.1.4.46
GPDDA4	Glycerophosphodiester phosphodiesterase (Glycerophosphoglycerol)	Glycerophospholipid Metabolism	1 M_g3pg_c + 1 M_h2o_c = 1 M_glyc_c + 1 M_glyc3p_c + 1 M_h_c	1 Glycerophosphoglycerol + 1 H2O = 1 Glycerol + 1 Glycerol 3-phosphate + 1 H+	0	0	1000	b3449	3.1.4.46
GPDDA4pp	Glycerophosphodiester phosphodiesterase (Glycerophosphoglycerol)	Glycerophospholipid Metabolism	1 M_g3pg_p + 1 M_h2o_p = 1 M_glyc_p + 1 M_glyc3p_p + 1 M_h_p	1 Glycerophosphoglycerol + 1 H2O = 1 Glycerol + 1 Glycerol 3-phosphate + 1 H+	0	0	1000	b2239	3.1.4.46
GPDDA5	Glycerophosphodiester phosphodiesterase (Glycerophosphoinositol)	Glycerophospholipid Metabolism	1 M_g3pi_c + 1 M_h2o_c = 1 M_glyc3p_c + 1 M_h_c + 1 M_inost_c	1 sn-Glycero-3-phospho-1-inositol + 1 H2O = 1 Glycerol 3-phosphate + 1 H+ + 1 myo-Inositol	0	0	1000	b3449	3.1.4.46
GPDDA5pp	Glycerophosphodiester phosphodiesterase (Glycerophosphoinositol)	Glycerophospholipid Metabolism	1 M_g3pi_p + 1 M_h2o_p = 1 M_glyc3p_p + 1 M_h_p + 1 M_inost_p	1 sn-Glycero-3-phospho-1-inositol + 1 H2O = 1 Glycerol 3-phosphate + 1 H+ + 1 myo-Inositol	0	0	1000	b2239	3.1.4.46
GRTT	geranyltranstransferase	Cofactor and Prosthetic Group Biosynthesis	1 M_grdp_c + 1 M_ipdp_c = 1 M_frdp_c + 1 M_ppi_c	1 Geranyl diphosphate + 1 Isopentenyl diphosphate = 1 Farnesyl diphosphate + 1 Diphosphate	0	0	1000	b0421	2.5.1.10
GRXR	glutaredoxin reductase	Unassigned	1 M_grxox_c + 2 M_gthrd_c = 1 M_grxrd_c + 1 M_gthox_c	1 glutaredoxin (oxidized) + 2 Reduced glutathione = 1 glutaredoxin (reduced) + 1 Oxidized glutathione	0	0	1000	(b1064 or b3610 or b1654 or b0849)	1.8.4.2
GSNK	guanosine kinase	Nucleotide Salvage Pathway	1 M_atp_c + 1 M_gsn_c = 1 M_adp_c + 1 M_gmp_c + 1 M_h_c	1 ATP + 1 Guanosine = 1 ADP + 1 GMP + 1 H+	0	0	1000	b0477	[]
GSNt2pp	guanosine transport in via proton symport (periplasm)	Transport, Inner Membrane	1 M_gsn_p + 1 M_h_p = 1 M_gsn_c + 1 M_h_c	1 Guanosine + 1 H+ = 1 Guanosine + 1 H+	0	0	1000	b2964	[]
GSNtex	guanosine transport via diffusion (extracellular to periplasm)	Transport, Outer Membrane Porin	1 M_gsn_e = 1 M_gsn_p	1 Guanosine = 1 Guanosine	1	-1000	1000	(b0241 or b0929 or b1377 or b2215)	[]
GSPMDA	Glutathionylspermidine amidase	Arginine and Proline Metabolism	1 M_gtspmd_c + 1 M_h2o_c = 1 M_gthrd_c + 1 M_spmd_c	1 Glutathionylspermidine + 1 H2O = 1 Reduced glutathione + 1 Spermidine	0	0	1000	b2988	3.5.1.78
GSPMDS	Glutathionylspermidine synthetase	Arginine and Proline Metabolism	1 M_atp_c + 1 M_gthrd_c + 1 M_spmd_c = 1 M_adp_c + 1 M_gtspmd_c + 1 M_h_c + 1 M_pi_c	1 ATP + 1 Reduced glutathione + 1 Spermidine = 1 ADP + 1 Glutathionylspermidine + 1 H+ + 1 Phosphate	0	0	1000	b2988	6.3.1.8
GTHOXtex	glutathione (ox) transport via diffusion (extracellular to periplasm)	Transport, Outer Membrane Porin	1 M_gthox_e = 1 M_gthox_p	1 Oxidized glutathione = 1 Oxidized glutathione	1	-1000	1000	(b0241 or b0929 or b1377 or b2215)	[]
GTHOr	glutathione oxidoreductase	Cofactor and Prosthetic Group Biosynthesis	1 M_gthox_c + 1 M_h_c + 1 M_nadph_c = 2 M_gthrd_c + 1 M_nadp_c	1 Oxidized glutathione + 1 H+ + 1 Nicotinamide adenine dinucleotide phosphate - reduced = 2 Reduced glutathione + 1 Nicotinamide... <Preview truncated at 128 characters>	1	-1000	1000	b3500	1.8.1.7
GTHPi	glutathione peridoxase	Unassigned	2 M_gthrd_c + 1 M_h2o2_c = 1 M_gthox_c + 2 M_h2o_c	2 Reduced glutathione + 1 Hydrogen peroxide = 1 Oxidized glutathione + 2 H2O	0	0	1000	b1710	1.11.1.9
GTHRDHpp	glutathione hydralase (periplasmic)	Cofactor and Prosthetic Group Biosynthesis	1 M_gthrd_p + 1 M_h2o_p = 1 M_cgly_p + 1 M_glu_DASH_L_p	1 Reduced glutathione + 1 H2O = 1 Cys-Gly + 1 L-Glutamate	0	0	1000	b3447	[]
GTHRDabc2pp	glutathione export via ABC system (cytoplasm to periplasm)	Transport, Inner Membrane	1 M_atp_c + 1 M_gthrd_c + 1 M_h2o_c = 1 M_adp_c + 1 M_h_c + 1 M_pi_c + 1 M_gthrd_p	1 ATP + 1 Reduced glutathione + 1 H2O = 1 ADP + 1 H+ + 1 Phosphate + 1 Reduced glutathione	0	0	1000	(b0886 and b0887)	[]
GTHRDabcpp	Reduced glutathione via ABC system (periplasm)	Transport, Inner Membrane	1 M_atp_c + 1 M_h2o_c + 1 M_gthrd_p = 1 M_adp_c + 1 M_gthrd_c + 1 M_h_c + 1 M_pi_c	1 ATP + 1 H2O + 1 Reduced glutathione = 1 ADP + 1 Reduced glutathione + 1 H+ + 1 Phosphate	0	0	1000	(b0829 and b0830 and b0831 and b0832)	[]
GTHRDtex	glutathione transport via diffusion (extracellular to periplasm)	Transport, Outer Membrane Porin	1 M_gthrd_e = 1 M_gthrd_p	1 Reduced glutathione = 1 Reduced glutathione	1	-1000	1000	(b0241 or b0929 or b1377 or b2215)	[]
GTHS	glutathione synthetase	Cofactor and Prosthetic Group Biosynthesis	1 M_atp_c + 1 M_glucys_c + 1 M_gly_c = 1 M_adp_c + 1 M_gthrd_c + 1 M_h_c + 1 M_pi_c	1 ATP + 1 gamma-L-Glutamyl-L-cysteine + 1 Glycine = 1 ADP + 1 Reduced glutathione + 1 H+ + 1 Phosphate	0	0	1000	b2947	6.3.2.3
GTPCI	GTP cyclohydrolase I	Cofactor and Prosthetic Group Biosynthesis	1 M_gtp_c + 1 M_h2o_c = 1 M_ahdt_c + 1 M_for_c + 1 M_h_c	1 GTP + 1 H2O = 1 2-Amino-4-hydroxy-6-(erythro-1,2,3-trihydroxypropyl)dihydropteridine triphosphate + 1 Formate + 1 H+	0	0	1000	b2153	3.5.4.16
GTPCII2	GTP cyclohydrolase II (25drapp)	Cofactor and Prosthetic Group Biosynthesis	1 M_gtp_c + 3 M_h2o_c = 1 M_25drapp_c + 1 M_for_c + 2 M_h_c + 1 M_ppi_c	1 GTP + 3 H2O = 1 2,5-Diamino-6-(ribosylamino)-4-(3H)-pyrimidinone 5-phosphate + 1 Formate + 2 H+ + 1 Diphosphate	0	0	1000	b1277	[]
GTPDPDP	guanosine-5-triphosphate,3-diphosphate diphosphatase	Cofactor and Prosthetic Group Biosynthesis	1 M_gdptp_c + 1 M_h2o_c = 1 M_h_c + 1 M_pi_c + 1 M_ppgpp_c	1 Guanosine 3-diphosphate 5-triphosphate + 1 H2O = 1 H+ + 1 Phosphate + 1 Guanosine 3,5-bis(diphosphate)	0	0	1000	b3779	3.6.1.40
GTPDPK	GTP diphosphokinase	Cofactor and Prosthetic Group Biosynthesis	1 M_atp_c + 1 M_gtp_c = 1 M_amp_c + 1 M_gdptp_c + 1 M_h_c	1 ATP + 1 GTP = 1 AMP + 1 Guanosine 3-diphosphate 5-triphosphate + 1 H+	0	0	1000	b2784	2.7.6.5
GTPHs	GTP amine hydrolysis (spontaneous)	Nucleotide Salvage Pathway	1 M_gtp_c + 1 M_h_c + 1 M_h2o_c = 1 M_nh4_c + 1 M_xtp_c	1 GTP + 1 H+ + 1 H2O = 1 Ammonium + 1 XTP	0	0	1000	s0001	[]
GTPtex	GTP transport via diffusion (extracellular to periplasm)	Transport, Outer Membrane Porin	1 M_gtp_e = 1 M_gtp_p	1 GTP = 1 GTP	1	-1000	1000	(b0241 or b0929 or b1377 or b2215)	[]
GUACYC	guanylate cyclase	Nucleotide Salvage Pathway	1 M_gtp_c = 1 M_35cgmp_c + 1 M_ppi_c	1 GTP = 1 3,5-Cyclic GMP + 1 Diphosphate	0	0	1000	[]	4.6.1.2
GUAD	guanine deaminase	Nucleotide Salvage Pathway	1 M_gua_c + 1 M_h_c + 1 M_h2o_c = 1 M_nh4_c + 1 M_xan_c	1 Guanine + 1 H+ + 1 H2O = 1 Ammonium + 1 Xanthine	0	0	1000	b2883	3.5.4.3
GUAPRT	guanine phosphoribosyltransferase	Nucleotide Salvage Pathway	1 M_gua_c + 1 M_prpp_c = 1 M_gmp_c + 1 M_ppi_c	1 Guanine + 1 5-Phospho-alpha-D-ribose 1-diphosphate = 1 GMP + 1 Diphosphate	0	0	1000	(b0238 or b0125)	2.4.2.8
GUAt2pp	guanine transport in via proton symport (periplasm)	Transport, Inner Membrane	1 M_gua_p + 1 M_h_p = 1 M_gua_c + 1 M_h_c	1 Guanine + 1 H+ = 1 Guanine + 1 H+	0	0	1000	b3654	[]
GUAtex	Guanine transport via diffusion (extracellular to periplasm)	Transport, Outer Membrane	1 M_gua_e = 1 M_gua_p	1 Guanine = 1 Guanine	1	-1000	1000	b0411	[]
GUAtpp	Guanine transport via diffusion (periplasm)	Transport, Inner Membrane	1 M_gua_p = 1 M_gua_c	1 Guanine = 1 Guanine	1	-1000	1000	[]	[]
GUI1	glucuronate isomerase (D-glucuronate)	Alternate Carbon Metabolism	1 M_glcur_c = 1 M_fruur_c	1 D-Glucuronate = 1 D-Fructuronate	1	-1000	1000	b3092	5.3.1.12
GUI2	glucuronate isomerase (D-galacturonate)	Alternate Carbon Metabolism	1 M_galur_c = 1 M_tagur_c	1 D-Galacturonate = 1 D-Tagaturonate	1	-1000	1000	b3092	5.3.1.12
GUR1PPpp	Glucuronate 1-phosphate phosphatase (periplasm)	Alternate Carbon Metabolism	1 M_glcur1p_p + 1 M_h2o_p = 1 M_glcur_p + 1 M_pi_p	1 D-Glucuronate 1-phosphate + 1 H2O = 1 D-Glucuronate + 1 Phosphate	0	0	1000	[]	[]
H2O2tex	hydrogen peroxide transport via diffusion (external)	Transport, Outer Membrane Porin	1 M_h2o2_e = 1 M_h2o2_p	1 Hydrogen peroxide = 1 Hydrogen peroxide	1	-1000	1000	(b0241 or b0929 or b1377 or b2215)	[]
H2Otex	H2O transport via diffusion (extracellular to periplasm)	Transport, Outer Membrane Porin	1 M_h2o_e = 1 M_h2o_p	1 H2O = 1 H2O	1	-1000	1000	(s0001 or b0957 or b3875 or b2215 or b0241 or b1319 or b1377 or b0929)	[]
H2Otpp	H2O transport via diffusion (periplasm)	Transport, Inner Membrane	1 M_h2o_p = 1 M_h2o_c	1 H2O = 1 H2O	1	-1000	1000	(s0001 or b0875)	[]
H2SO	Hydrogen sulfide oxidation	Inorganic Ion Transport and Metabolism	1 M_h2s_c + 2 M_o2_c = 2 M_h_c + 1 M_so4_c	1 Hydrogen sulfide + 2 O2 = 2 H+ + 1 Sulfate	0	0	1000	[]	[]
H2St1pp	h2s transport (periplasm)	Transport, Inner Membrane	1 M_h2s_c = 1 M_h2s_p	1 Hydrogen sulfide = 1 Hydrogen sulfide	0	0	1000	s0001	[]
H2Stex	h2s transport via diffusion (extracellular to periplasm)	Transport, Outer Membrane Porin	1 M_h2s_e = 1 M_h2s_p	1 Hydrogen sulfide = 1 Hydrogen sulfide	1	-1000	1000	(b0241 or b0929 or b1377 or b2215)	[]
H2tex	hydrogen transport via diffusion (extracellular to periplasm)	Transport, Outer Membrane Porin	1 M_h2_e = 1 M_h2_p	1 H2 = 1 H2	1	-1000	1000	(b0241 or b0929 or b1377 or b2215)	[]
H2tpp	hydrogen transport diffusion (periplasm)	Transport, Inner Membrane	1 M_h2_p = 1 M_h2_c	1 H2 = 1 H2	1	-1000	1000	s0001	[]
HACD1	3-hydroxyacyl-CoA dehydrogenase (acetoacetyl-CoA)	Membrane Lipid Metabolism	1 M_aacoa_c + 1 M_h_c + 1 M_nadh_c = 1 M_3hbcoa_c + 1 M_nad_c	1 Acetoacetyl-CoA + 1 H+ + 1 Nicotinamide adenine dinucleotide - reduced = 1 (S)-3-Hydroxybutanoyl-CoA + 1 Nicotinamide adenine ... <Preview truncated at 128 characters>	1	-1000	1000	(b3846 or b2341)	1.1.1.35
HACD2	3-hydroxyacyl-CoA dehydrogenase (3-oxohexanoyl-CoA)	Membrane Lipid Metabolism	1 M_3ohcoa_c + 1 M_h_c + 1 M_nadh_c = 1 M_3hhcoa_c + 1 M_nad_c	1 3-Oxohexanoyl-CoA + 1 H+ + 1 Nicotinamide adenine dinucleotide - reduced = 1 (S)-3-Hydroxyhexanoyl-CoA + 1 Nicotinamide adenin... <Preview truncated at 128 characters>	1	-1000	1000	(b3846 or b2341)	1.1.1.35
HACD3	3-hydroxyacyl-CoA dehydrogenase (3-oxooctanoyl-CoA)	Membrane Lipid Metabolism	1 M_3oocoa_c + 1 M_h_c + 1 M_nadh_c = 1 M_3hocoa_c + 1 M_nad_c	1 3-Oxooctanoyl-CoA + 1 H+ + 1 Nicotinamide adenine dinucleotide - reduced = 1 (S)-3-Hydroxyoctanoyl-CoA + 1 Nicotinamide adenin... <Preview truncated at 128 characters>	1	-1000	1000	(b3846 or b2341)	1.1.1.35
HACD4	3-hydroxyacyl-CoA dehydrogenase (3-oxodecanoyl-CoA)	Membrane Lipid Metabolism	1 M_3odcoa_c + 1 M_h_c + 1 M_nadh_c = 1 M_3hdcoa_c + 1 M_nad_c	1 3-Oxodecanoyl-CoA + 1 H+ + 1 Nicotinamide adenine dinucleotide - reduced = 1 (S)-3-Hydroxydecanoyl-CoA + 1 Nicotinamide adenin... <Preview truncated at 128 characters>	1	-1000	1000	(b3846 or b2341)	1.1.1.35
HACD5	3-hydroxyacyl-CoA dehydrogenase (3-oxododecanoyl-CoA)	Membrane Lipid Metabolism	1 M_3oddcoa_c + 1 M_h_c + 1 M_nadh_c = 1 M_3hddcoa_c + 1 M_nad_c	1 3-Oxododecanoyl-CoA + 1 H+ + 1 Nicotinamide adenine dinucleotide - reduced = 1 (S)-3-Hydroxydodecanoyl-CoA + 1 Nicotinamide ad... <Preview truncated at 128 characters>	1	-1000	1000	(b3846 or b2341)	1.1.1.35
HACD6	3-hydroxyacyl-CoA dehydrogenase (3-oxotetradecanoyl-CoA)	Membrane Lipid Metabolism	1 M_3otdcoa_c + 1 M_h_c + 1 M_nadh_c = 1 M_3htdcoa_c + 1 M_nad_c	1 3-Oxotetradecanoyl-CoA + 1 H+ + 1 Nicotinamide adenine dinucleotide - reduced = 1 (S)-3-Hydroxytetradecanoyl-CoA + 1 Nicotinam... <Preview truncated at 128 characters>	1	-1000	1000	(b3846 or b2341)	1.1.1.35
HACD7	3-hydroxyacyl-CoA dehydrogenase (3-oxohexadecanoyl-CoA)	Membrane Lipid Metabolism	1 M_3ohdcoa_c + 1 M_h_c + 1 M_nadh_c = 1 M_3hhdcoa_c + 1 M_nad_c	1 3-Oxohexadecanoyl-CoA + 1 H+ + 1 Nicotinamide adenine dinucleotide - reduced = 1 (S)-3-Hydroxyhexadecanoyl-CoA + 1 Nicotinamid... <Preview truncated at 128 characters>	1	-1000	1000	(b3846 or b2341)	1.1.1.35
HACD8	3-hydroxyacyl-CoA dehydrogenase (3-oxooctadecanoyl-CoA), peroxisomal	Membrane Lipid Metabolism	1 M_3oodcoa_c + 1 M_h_c + 1 M_nadh_c = 1 M_3hodcoa_c + 1 M_nad_c	1 3-Oxooctadecanoyl-CoA + 1 H+ + 1 Nicotinamide adenine dinucleotide - reduced = 1 (S)-3-Hydroxyoctadecanoyl-CoA + 1 Nicotinamid... <Preview truncated at 128 characters>	1	-1000	1000	(b3846 or b2341)	1.1.1.35
HADPCOADH3	3-hydroxyadipyl-CoA dehydrogenase (NAD+)	Alternate Carbon Metabolism	1 M_3hadpcoa_c + 1 M_nad_c = 1 M_h_c + 1 M_nadh_c + 1 M_oxadpcoa_c	1 (3S)-3-Hydroxyadipyl-CoA + 1 Nicotinamide adenine dinucleotide = 1 H+ + 1 Nicotinamide adenine dinucleotide - reduced + 1 3-Ox... <Preview truncated at 128 characters>	1	-1000	1000	b1395	[]
HBZOPT	Hydroxybenzoate octaprenyltransferase	Cofactor and Prosthetic Group Biosynthesis	1 M_4hbz_c + 1 M_octdp_c = 1 M_3ophb_c + 1 M_ppi_c	1 4-Hydroxybenzoate + 1 all-trans-Octaprenyl diphosphate = 1 3-Octaprenyl-4-hydroxybenzoate + 1 Diphosphate	0	0	1000	b4040	[]
HCINNMt2rpp	3-hydroxycinnamic acid transport via proton symport, reversible (periplasm)	Transport, Inner Membrane	1 M_3hcinnm_p + 1 M_h_p = 1 M_3hcinnm_c + 1 M_h_c	1 3-hydroxycinnamic acid + 1 H+ = 1 3-hydroxycinnamic acid + 1 H+	1	-1000	1000	b0353	[]
HCINNMtex	3-hydroxycinnamic acid transport via diffusion (extracellular to periplasm)	Transport, Outer Membrane Porin	1 M_3hcinnm_e = 1 M_3hcinnm_p	1 3-hydroxycinnamic acid = 1 3-hydroxycinnamic acid	1	-1000	1000	(b0241 or b0929 or b1377 or b2215)	[]
HCO3E	HCO3 equilibration reaction	Unassigned	1 M_co2_c + 1 M_h2o_c = 1 M_h_c + 1 M_hco3_c	1 CO2 + 1 H2O = 1 H+ + 1 Bicarbonate	1	-1000	1000	(b0126 or b0339)	4.2.1.1
HCYSMT	homocysteine S-methyltransferase	Methionine Metabolism	1 M_amet_c + 1 M_hcys_DASH_L_c = 1 M_ahcys_c + 1 M_h_c + 1 M_met_DASH_L_c	1 S-Adenosyl-L-methionine + 1 L-Homocysteine = 1 S-Adenosyl-L-homocysteine + 1 H+ + 1 L-Methionine	0	0	1000	b0261	2.1.1.10
HCYSMT2	Homocysteine Methyltransferase	Methionine Metabolism	1 M_hcys_DASH_L_c + 1 M_mmet_c = 1 M_h_c + 2 M_met_DASH_L_c	1 L-Homocysteine + 1 S-Methyl-L-methionine = 1 H+ + 2 L-Methionine	0	0	1000	b0261	[]
HDCAtexi	Hexadecanoate transport via facilitated irreversible diffusion (extracellular to periplasm)	Transport, Outer Membrane	1 M_hdca_e = 1 M_hdca_p	1 Hexadecanoate (n-C16:0) = 1 Hexadecanoate (n-C16:0)	0	0	1000	b2344	[]
HDCEAtexi	Hexadecenoate transport via facilitated irreversible diffusion (extracellular to periplasm)	Transport, Outer Membrane	1 M_hdcea_e = 1 M_hdcea_p	1 Hexadecenoate (n-C16:1) = 1 Hexadecenoate (n-C16:1)	0	0	1000	b2344	[]
HEMEOS	Heme O synthase	Cofactor and Prosthetic Group Biosynthesis	1 M_frdp_c + 1 M_h2o_c + 1 M_pheme_c = 1 M_hemeO_c + 1 M_ppi_c	1 Farnesyl diphosphate + 1 H2O + 1 Protoheme = 1 Heme O + 1 Diphosphate	0	0	1000	b0428	[]
HEPK1	LPS heptose kinase I (LPS core synthesis)	Lipopolysaccharide Biosynthesis / Recycling	1 M_atp_c + 1 M_hhlipa_c = 1 M_adp_c + 1 M_h_c + 1 M_phhlipa_c	1 ATP + 1 heptosyl-heptosyl-kdo2-lipidA = 1 ADP + 1 H+ + 1 phospho-heptosyl-heptosyl-kdo2-lipidA	0	0	1000	b3630	[]
HEPK2	LPS heptose kinase II (LPS core synthesis)	Lipopolysaccharide Biosynthesis / Recycling	1 M_atp_c + 1 M_hphhlipa_c = 1 M_adp_c + 1 M_h_c + 1 M_phphhlipa_c	1 ATP + 1 heptosyl-phospho-heptosyl-heptosyl-kdo2-lipidA = 1 ADP + 1 H+ + 1 phospho-heptosyl-phospho-heptosyl-heptosyl-kdo2-lipi... <Preview truncated at 128 characters>	0	0	1000	b3625	[]
HEPT1	heptosyltransferase I (LPS core synthesis)	Lipopolysaccharide Biosynthesis / Recycling	1 M_adphep_DASH_LD_c + 1 M_lipa_c = 1 M_adp_c + 1 M_h_c + 1 M_hlipa_c	1 ADP-L-glycero-D-manno-heptose + 1 KDO(2)-lipid (A) = 1 ADP + 1 H+ + 1 heptosyl-kdo2-lipidA	0	0	1000	b3621	[]
HEPT2	heptosyltransferase II (LPS core synthesis)	Lipopolysaccharide Biosynthesis / Recycling	1 M_adphep_DASH_LD_c + 1 M_hlipa_c = 1 M_adp_c + 1 M_h_c + 1 M_hhlipa_c	1 ADP-L-glycero-D-manno-heptose + 1 heptosyl-kdo2-lipidA = 1 ADP + 1 H+ + 1 heptosyl-heptosyl-kdo2-lipidA	0	0	1000	b3620	[]
HEPT3	heptosyltransferase III (LPS core synthesis)	Lipopolysaccharide Biosynthesis / Recycling	1 M_adphep_DASH_LD_c + 1 M_phhlipa_c = 1 M_adp_c + 1 M_h_c + 1 M_hphhlipa_c	1 ADP-L-glycero-D-manno-heptose + 1 phospho-heptosyl-heptosyl-kdo2-lipidA = 1 ADP + 1 H+ + 1 heptosyl-phospho-heptosyl-heptosyl-... <Preview truncated at 128 characters>	0	0	1000	b3632	[]
HEPT4	heptosyltransferase IV (LPS core synthesis)	Lipopolysaccharide Biosynthesis / Recycling	1 M_adphep_DASH_LD_c + 1 M_gggagicolipa_c = 1 M_adp_c + 1 M_colipa_c + 1 M_h_c	1 ADP-L-glycero-D-manno-heptose + 1 glucosyl-glucosyl-galactosyl-glucosyl-inner core oligosaccharide lipid A = 1 ADP + 1 core ol... <Preview truncated at 128 characters>	0	0	1000	b3623	[]
HETZK	hydroxyethylthiazole kinase	Cofactor and Prosthetic Group Biosynthesis	1 M_4mhetz_c + 1 M_atp_c = 1 M_4mpetz_c + 1 M_adp_c + 1 M_h_c	1 4-Methyl-5-(2-hydroxyethyl)-thiazole + 1 ATP = 1 4-Methyl-5-(2-phosphoethyl)-thiazole + 1 ADP + 1 H+	0	0	1000	b2104	2.7.1.50
HEX1	hexokinase (D-glucose:ATP)	Glycolysis/Gluconeogenesis	1 M_atp_c + 1 M_glc_DASH_D_c = 1 M_adp_c + 1 M_g6p_c + 1 M_h_c	1 ATP + 1 D-Glucose = 1 ADP + 1 D-Glucose 6-phosphate + 1 H+	0	0	1000	b2388	2.7.1.1
HEX4	hexokinase (D-mannose:ATP)	Alternate Carbon Metabolism	1 M_atp_c + 1 M_man_c = 1 M_adp_c + 1 M_h_c + 1 M_man6p_c	1 ATP + 1 D-Mannose = 1 ADP + 1 H+ + 1 D-Mannose 6-phosphate	0	0	1000	[]	2.7.1.7
HEX7	hexokinase (D-fructose:ATP)	Alternate Carbon Metabolism	1 M_atp_c + 1 M_fru_c = 1 M_adp_c + 1 M_f6p_c + 1 M_h_c	1 ATP + 1 D-Fructose = 1 ADP + 1 D-Fructose 6-phosphate + 1 H+	0	0	1000	b0394	2.7.1.1
HEXt2rpp	hexanoate transport via proton symport, reversible (periplasm)	Transport, Inner Membrane	1 M_h_p + 1 M_hxa_p = 1 M_h_c + 1 M_hxa_c	1 H+ + 1 Hexanoate (n-C6:0) = 1 H+ + 1 Hexanoate (n-C6:0)	1	-1000	1000	b2223	[]
HG2abcpp	Mercury (Hg+2) ABC transporter (periplasm)	Inorganic Ion Transport and Metabolism	1 M_atp_c + 1 M_h2o_c + 1 M_hg2_c = 1 M_adp_c + 1 M_h_c + 1 M_pi_c + 1 M_hg2_p	1 ATP + 1 H2O + 1 Hg2+ = 1 ADP + 1 H+ + 1 Phosphate + 1 Hg2+	0	0	1000	b3469	[]
HG2t3pp	mercury (Hg+2) transport out via proton antiport (periplasm)	Inorganic Ion Transport and Metabolism	1 M_hg2_c + 1 M_h_p = 1 M_h_c + 1 M_hg2_p	1 Hg2+ + 1 H+ = 1 H+ + 1 Hg2+	0	0	1000	b3915	[]
HG2tex	mercury (Hg+2) transport via diffusion (extracellular to periplasm)	Transport, Outer Membrane Porin	1 M_hg2_e = 1 M_hg2_p	1 Hg2+ = 1 Hg2+	1	-1000	1000	(b0241 or b0929 or b1377 or b2215)	[]
HISTD	histidinol dehydrogenase	Histidine Metabolism	1 M_h2o_c + 1 M_histd_c + 2 M_nad_c = 3 M_h_c + 1 M_his_DASH_L_c + 2 M_nadh_c	1 H2O + 1 L-Histidinol + 2 Nicotinamide adenine dinucleotide = 3 H+ + 1 L-Histidine + 2 Nicotinamide adenine dinucleotide - redu... <Preview truncated at 128 characters>	0	0	1000	b2020	1.1.1.23
HISTP	histidinol-phosphatase	Histidine Metabolism	1 M_h2o_c + 1 M_hisp_c = 1 M_histd_c + 1 M_pi_c	1 H2O + 1 L-Histidinol phosphate = 1 L-Histidinol + 1 Phosphate	0	0	1000	b2022	3.1.3.15
HISTRS	Histidyl-tRNA synthetase	tRNA Charging	1 M_atp_c + 1 M_his_DASH_L_c + 1 M_trnahis_c = 1 M_amp_c + 1 M_histrna_c + 1 M_ppi_c	1 ATP + 1 L-Histidine + 1 tRNA(His) = 1 AMP + 1 L-Histidyl-tRNA(His) + 1 Diphosphate	0	0	1000	b2514	6.1.1.21
HISabcpp	L-histidine transport via ABC system (periplasm)	Transport, Inner Membrane	1 M_atp_c + 1 M_h2o_c + 1 M_his_DASH_L_p = 1 M_adp_c + 1 M_h_c + 1 M_his_DASH_L_c + 1 M_pi_c	1 ATP + 1 H2O + 1 L-Histidine = 1 ADP + 1 H+ + 1 L-Histidine + 1 Phosphate	0	0	1000	(b2309 and b2307 and b2306 and b2308)	[]
HISt2rpp	L-histidine reversible transport via proton symport (periplasm)	Transport, Inner Membrane	1 M_h_p + 1 M_his_DASH_L_p = 1 M_h_c + 1 M_his_DASH_L_c	1 H+ + 1 L-Histidine = 1 H+ + 1 L-Histidine	1	-1000	1000	b0112	[]
HIStex	L-histidine transport via diffusion (extracellular to periplasm)	Transport, Outer Membrane Porin	1 M_his_DASH_L_e = 1 M_his_DASH_L_p	1 L-Histidine = 1 L-Histidine	1	-1000	1000	(b0241 or b0929 or b1377 or b2215)	[]
HKNDDH	2-hydroxy-6-ketonona-2,4-dienedioic acid hydrolase	Alternate Carbon Metabolism	1 M_h2o_c + 1 M_hkndd_c = 1 M_h_c + 1 M_op4en_c + 1 M_succ_c	1 H2O + 1 2-Hydroxy-6-oxonona-2,4-diene-1,9-dioate = 1 H+ + 1 2-Oxopent-4-enoate + 1 Succinate	0	0	1000	b0349	[]
HKNTDH	2-hydroxy-6-ketononotrienedioate hydrolase	Alternate Carbon Metabolism	1 M_h2o_c + 1 M_hkntd_c = 1 M_fum_c + 1 M_h_c + 1 M_op4en_c	1 H2O + 1 2-hydroxy-6-ketononatrienedioate = 1 Fumarate + 1 H+ + 1 2-Oxopent-4-enoate	0	0	1000	b0349	[]
HMBS	hydroxymethylbilane synthase	Cofactor and Prosthetic Group Biosynthesis	1 M_h2o_c + 4 M_ppbng_c = 1 M_hmbil_c + 4 M_nh4_c	1 H2O + 4 Porphobilinogen = 1 Hydroxymethylbilane + 4 Ammonium	0	0	1000	b3805	4.3.1.8
HMPK1	hydroxymethylpyrimidine kinase (ATP)	Cofactor and Prosthetic Group Biosynthesis	1 M_4ahmmp_c + 1 M_atp_c = 1 M_4ampm_c + 1 M_adp_c + 1 M_h_c	1 4-Amino-5-hydroxymethyl-2-methylpyrimidine + 1 ATP = 1 4-Amino-2-methyl-5-phosphomethylpyrimidine + 1 ADP + 1 H+	0	0	1000	(b2103 or b2418)	2.7.1.49
HOMt2pp	L-homoserineserine efflux via proton symport	Transport, Inner Membrane	1 M_hom_DASH_L_c + 1 M_h_p = 1 M_h_c + 1 M_hom_DASH_L_p	1 L-Homoserine + 1 H+ = 1 H+ + 1 L-Homoserine	0	0	1000	(b0813 or b3824)	[]
HOMtex	L-homoserine transport via diffusion (extracellular to periplasm)	Transport, Outer Membrane Porin	1 M_hom_DASH_L_e = 1 M_hom_DASH_L_p	1 L-Homoserine = 1 L-Homoserine	1	-1000	1000	(b0241 or b0929 or b1377 or b2215)	[]
HOPNTAL	4-hydroxy-2-oxopentanoate aldolase	Alternate Carbon Metabolism	1 M_4h2opntn_c = 1 M_acald_c + 1 M_pyr_c	1 4-Hydroxy-2-oxopentanoate = 1 Acetaldehyde + 1 Pyruvate	0	0	1000	b0352	[]
HPPK2	6-hydroxymethyl-dihydropterin pyrophosphokinase	Cofactor and Prosthetic Group Biosynthesis	1 M_6hmhpt_c + 1 M_atp_c = 1 M_6hmhptpp_c + 1 M_amp_c + 1 M_h_c	1 6-hydroxymethyl dihydropterin + 1 ATP = 1 6-hydroxymethyl-dihydropterin pyrophosphate + 1 AMP + 1 H+	0	0	1000	b0142	2.7.6.3
HPPPNDO	2,3-dihydroxypheylpropionate 1,2-dioxygenase	Alternate Carbon Metabolism	1 M_dhpppn_c + 1 M_o2_c = 1 M_h_c + 1 M_hkndd_c	1 3-(2,3-Dihydroxyphenyl)propanoate + 1 O2 = 1 H+ + 1 2-Hydroxy-6-oxonona-2,4-diene-1,9-dioate	0	0	1000	b0348	1.13.11.16
HPPPNt2rpp	3-(3-hydroxyphenyl)propionate transport via proton symport, reversible (periplasm)	Transport, Inner Membrane	1 M_3hpppn_p + 1 M_h_p = 1 M_3hpppn_c + 1 M_h_c	1 3-(3-hydroxy-phenyl)propionate + 1 H+ = 1 3-(3-hydroxy-phenyl)propionate + 1 H+	1	-1000	1000	b0353	[]
HPPPNtex	3-(3-hydroxyphenyl)propionate transport via diffusion (extracellular to periplasm)	Transport, Outer Membrane Porin	1 M_3hpppn_e = 1 M_3hpppn_p	1 3-(3-hydroxy-phenyl)propionate = 1 3-(3-hydroxy-phenyl)propionate	1	-1000	1000	(b0929 or b1377 or b2215 or b0241)	[]
HPYRI	hydroxypyruvate isomerase	Alternate Carbon Metabolism	1 M_hpyr_c = 1 M_2h3oppan_c	1 Hydroxypyruvate = 1 2-Hydroxy-3-oxopropanoate	1	-1000	1000	b0508	5.3.1.22
HPYRRx	Hydroxypyruvate reductase (NADH)	Alternate Carbon Metabolism	1 M_h_c + 1 M_hpyr_c + 1 M_nadh_c = 1 M_glyc_DASH_R_c + 1 M_nad_c	1 H+ + 1 Hydroxypyruvate + 1 Nicotinamide adenine dinucleotide - reduced = 1 (R)-Glycerate + 1 Nicotinamide adenine dinucleotide	0	0	1000	(b1033 or b3553)	[]
HPYRRy	Hydroxypyruvate reductase (NADPH)	Alternate Carbon Metabolism	1 M_h_c + 1 M_hpyr_c + 1 M_nadph_c = 1 M_glyc_DASH_R_c + 1 M_nadp_c	1 H+ + 1 Hydroxypyruvate + 1 Nicotinamide adenine dinucleotide phosphate - reduced = 1 (R)-Glycerate + 1 Nicotinamide adenine di... <Preview truncated at 128 characters>	0	0	1000	(b1033 or b3553)	[]
HSDy	homoserine dehydrogenase (NADPH)	Threonine and Lysine Metabolism	1 M_hom_DASH_L_c + 1 M_nadp_c = 1 M_aspsa_c + 1 M_h_c + 1 M_nadph_c	1 L-Homoserine + 1 Nicotinamide adenine dinucleotide phosphate = 1 L-Aspartate 4-semialdehyde + 1 H+ + 1 Nicotinamide adenine di... <Preview truncated at 128 characters>	1	-1000	1000	(b3940 or b0002)	1.1.1.3
HSK	homoserine kinase	Threonine and Lysine Metabolism	1 M_atp_c + 1 M_hom_DASH_L_c = 1 M_adp_c + 1 M_h_c + 1 M_phom_c	1 ATP + 1 L-Homoserine = 1 ADP + 1 H+ + 1 O-Phospho-L-homoserine	0	0	1000	b0003	2.7.1.39
HSST	homoserine O-succinyltransferase	Methionine Metabolism	1 M_hom_DASH_L_c + 1 M_succoa_c = 1 M_coa_c + 1 M_suchms_c	1 L-Homoserine + 1 Succinyl-CoA = 1 Coenzyme A + 1 O-Succinyl-L-homoserine	0	0	1000	b4013	2.3.1.46
HSTPT	histidinol-phosphate transaminase	Histidine Metabolism	1 M_glu_DASH_L_c + 1 M_imacp_c = 1 M_akg_c + 1 M_hisp_c	1 L-Glutamate + 1 3-(Imidazol-4-yl)-2-oxopropyl phosphate = 1 2-Oxoglutarate + 1 L-Histidinol phosphate	0	0	1000	b2021	2.6.1.9
HXAND	hypoxanthine dehydrogenase	Nucleotide Salvage Pathway	1 M_h2o_c + 1 M_hxan_c + 1 M_nad_c = 1 M_h_c + 1 M_nadh_c + 1 M_xan_c	1 H2O + 1 Hypoxanthine + 1 Nicotinamide adenine dinucleotide = 1 H+ + 1 Nicotinamide adenine dinucleotide - reduced + 1 Xanthine	0	0	1000	(b2866 and b2867 and b2868)	[]
HXAtex	Hexanoate transport via diffusion (extracellular to periplasm)	Transport, Outer Membrane Porin	1 M_hxa_e = 1 M_hxa_p	1 Hexanoate (n-C6:0) = 1 Hexanoate (n-C6:0)	1	-1000	1000	(b2215 or b0241 or b0929 or b1377)	[]
HXCT	Acetyl-CoA:hexanoate-CoA transferase	Alternate Carbon Metabolism	1 M_accoa_c + 1 M_hxa_c = 1 M_ac_c + 1 M_hxcoa_c	1 Acetyl-CoA + 1 Hexanoate (n-C6:0) = 1 Acetate + 1 Hexanoyl-CoA (n-C6:0CoA)	0	0	1000	(b2221 and b2222)	2.8.3.8
HXPRT	hypoxanthine phosphoribosyltransferase (Hypoxanthine)	Nucleotide Salvage Pathway	1 M_hxan_c + 1 M_prpp_c = 1 M_imp_c + 1 M_ppi_c	1 Hypoxanthine + 1 5-Phospho-alpha-D-ribose 1-diphosphate = 1 IMP + 1 Diphosphate	0	0	1000	(b0238 or b0125)	2.4.2.8
HYD1pp	hydrogenase (ubiquinone-8: 2 protons) (periplasm)	Oxidative Phosphorylation	2 M_h_c + 1 M_h2_c + 1 M_q8_c = 1 M_q8h2_c + 2 M_h_p	2 H+ + 1 H2 + 1 Ubiquinone-8 = 1 Ubiquinol-8 + 2 H+	0	0	1000	((b0972 and b0973 and b0974) or (b2994 and b2995 and b2996 and b2997) or (b2719 and b2720 and b2721 and b2722 and b2723 and b27... <Preview truncated at 128 characters>	1.18.99.1
HYD2pp	Hydrogenase (menaquinone8: 2 protons) (periplasm)	Oxidative Phosphorylation	2 M_h_c + 1 M_h2_c + 1 M_mqn8_c = 1 M_mql8_c + 2 M_h_p	2 H+ + 1 H2 + 1 Menaquinone 8 = 1 Menaquinol 8 + 2 H+	0	0	1000	((b0972 and b0973 and b0974) or (b2994 and b2995 and b2996 and b2997))	1.18.99.1
HYD3pp	Hydrogenase (Demethylmenaquinone-8: 2 protons) (periplasm)	Oxidative Phosphorylation	1 M_2dmmq8_c + 2 M_h_c + 1 M_h2_c = 1 M_2dmmql8_c + 2 M_h_p	1 2-Demethylmenaquinone 8 + 2 H+ + 1 H2 = 1 2-Demethylmenaquinol 8 + 2 H+	0	0	1000	((b0972 and b0973 and b0974) or (b2994 and b2995 and b2996 and b2997))	1.18.99.1
HYPOE	hypothetical enyme	Cofactor and Prosthetic Group Biosynthesis	1 M_h2o_c + 1 M_pyam5p_c = 1 M_pi_c + 1 M_pydam_c	1 H2O + 1 Pyridoxamine 5-phosphate = 1 Phosphate + 1 Pyridoxamine	0	0	1000	[]	[]
HYXNtex	Hypoxanthine transport via diffusion (extracellular to periplasm)	Transport, Outer Membrane Porin	1 M_hxan_e = 1 M_hxan_p	1 Hypoxanthine = 1 Hypoxanthine	1	-1000	1000	(b0241 or b0929 or b1377 or b2215)	[]
HYXNtpp	Hypoxanthine transport (periplasm)	Transport, Inner Membrane	1 M_hxan_p = 1 M_hxan_c	1 Hypoxanthine = 1 Hypoxanthine	1	-1000	1000	[]	[]
Htex	proton transport via diffusion (extracellular to periplasm)	Transport, Outer Membrane Porin	1 M_h_e = 1 M_h_p	1 H+ = 1 H+	1	-1000	1000	(b0929 or b1377 or b2215 or b0241)	[]
I2FE2SR	ISC [2Fe-2S] regeneration	Cofactor and Prosthetic Group Biosynthesis	1 M_2fe1s_c + 1 M_iscssh_c + 1 M_iscu_c = 4 M_h_c + 1 M_iscs_c + 1 M_iscu_DASH_2fe2s_c	1 [2Fe-1S] desulfurated iron-sulfur cluster + 1 IscS with bound sulfur + 1 IscU scaffold protein = 4 H+ + 1 IscS sulfur acceptor... <Preview truncated at 128 characters>	0	0	1000	(b2530 and b2529)	[]
I2FE2SS	ISC [2Fe-2S] Synthesis	Cofactor and Prosthetic Group Biosynthesis	1 M_fadh2_c + 2 M_fe2_c + 2 M_iscssh_c + 1 M_iscu_c = 1 M_fad_c + 6 M_h_c + 2 M_iscs_c + 1 M_iscu_DASH_2fe2s_c	1 Flavin adenine dinucleotide reduced + 2 Fe2+ + 2 IscS with bound sulfur + 1 IscU scaffold protein = 1 Flavin adenine dinucleot... <Preview truncated at 128 characters>	0	0	1000	(b3807 and b2530 and b2529)	[]
I2FE2SS2	ISC [2Fe-2S] Synthesis II	Cofactor and Prosthetic Group Biosynthesis	1 M_fadh2_c + 2 M_fe2_c + 2 M_iscssh_c + 1 M_iscu_DASH_2fe2s_c = 1 M_fad_c + 6 M_h_c + 2 M_iscs_c + 1 M_iscu_DASH_2fe2s2_c	1 Flavin adenine dinucleotide reduced + 2 Fe2+ + 2 IscS with bound sulfur + 1 IscU with bound [2Fe-2S] cluster = 1 Flavin adenin... <Preview truncated at 128 characters>	0	0	1000	(b3807 and b2530 and b2529)	[]
I2FE2ST	ISC [2Fe-2S] Transfer	Cofactor and Prosthetic Group Biosynthesis	4 M_h_c + 1 M_iscu_DASH_2fe2s_c = 1 M_2fe2s_c + 1 M_iscu_c	4 H+ + 1 IscU with bound [2Fe-2S] cluster = 1 [2Fe-2S] iron-sulfur cluster + 1 IscU scaffold protein	0	0	1000	(b2528 and b2529)	[]
I4FE4SR	ISC [4Fe-4S] Reduction	Cofactor and Prosthetic Group Biosynthesis	1 M_fadh2_c + 2 M_h_c + 1 M_iscu_DASH_2fe2s2_c = 1 M_fad_c + 1 M_iscu_DASH_4fe4s_c	1 Flavin adenine dinucleotide reduced + 2 H+ + 1 IscU with two bound [2Fe-2S] clusters = 1 Flavin adenine dinucleotide oxidized ... <Preview truncated at 128 characters>	0	0	1000	b2529	[]
I4FE4ST	ISC [4Fe-4S] Transfer	Cofactor and Prosthetic Group Biosynthesis	4 M_h_c + 1 M_iscu_DASH_4fe4s_c = 1 M_4fe4s_c + 1 M_iscu_c	4 H+ + 1 IscU with bound [4Fe-4S] cluster = 1 [4Fe-4S] iron-sulfur cluster + 1 IscU scaffold protein	0	0	1000	(b2528 and b2529)	[]
ICDHyr	isocitrate dehydrogenase (NADP)	Citric Acid Cycle	1 M_icit_c + 1 M_nadp_c = 1 M_akg_c + 1 M_co2_c + 1 M_nadph_c	1 Isocitrate + 1 Nicotinamide adenine dinucleotide phosphate = 1 2-Oxoglutarate + 1 CO2 + 1 Nicotinamide adenine dinucleotide ph... <Preview truncated at 128 characters>	1	-1000	1000	b1136	1.1.1.42
ICHORS	isochorismate synthase	Cofactor and Prosthetic Group Biosynthesis	1 M_chor_c = 1 M_ichor_c	1 chorismate = 1 Isochorismate	1	-1000	1000	b2265	5.4.99.6
ICHORSi	Isochorismate Synthase	Cofactor and Prosthetic Group Biosynthesis	1 M_chor_c = 1 M_ichor_c	1 chorismate = 1 Isochorismate	0	0	1000	b0593	[]
ICHORT	isochorismatase	Cofactor and Prosthetic Group Biosynthesis	1 M_h2o_c + 1 M_ichor_c = 1 M_23ddhb_c + 1 M_pyr_c	1 H2O + 1 Isochorismate = 1 2,3-Dihydro-2,3-dihydroxybenzoate + 1 Pyruvate	0	0	1000	b0595	3.3.2.1
ICL	Isocitrate lyase	Anaplerotic Reactions	1 M_icit_c = 1 M_glx_c + 1 M_succ_c	1 Isocitrate = 1 Glyoxylate + 1 Succinate	0	0	1000	b4015	4.1.3.1
ICYSDS	ISC Cysteine desulfuration	Cofactor and Prosthetic Group Biosynthesis	1 M_cys_DASH_L_c + 1 M_iscs_c = 1 M_ala_DASH_L_c + 1 M_iscssh_c	1 L-Cysteine + 1 IscS sulfur acceptor protein = 1 L-Alanine + 1 IscS with bound sulfur	0	0	1000	b2530	[]
IDOND	L-idonate 5-dehydrogenase	Alternate Carbon Metabolism	1 M_5dglcn_c + 1 M_h_c + 1 M_nadh_c = 1 M_idon_DASH_L_c + 1 M_nad_c	1 5-Dehydro-D-gluconate + 1 H+ + 1 Nicotinamide adenine dinucleotide - reduced = 1 L-Idonate + 1 Nicotinamide adenine dinucleoti... <Preview truncated at 128 characters>	1	-1000	1000	b4267	[]
IDOND2	L-indonate 5-dehydrogenase (NADP)	Alternate Carbon Metabolism	1 M_5dglcn_c + 1 M_h_c + 1 M_nadph_c = 1 M_idon_DASH_L_c + 1 M_nadp_c	1 5-Dehydro-D-gluconate + 1 H+ + 1 Nicotinamide adenine dinucleotide phosphate - reduced = 1 L-Idonate + 1 Nicotinamide adenine ... <Preview truncated at 128 characters>	0	0	1000	b4267	[]
IDONt2rpp	L-idonate transport via proton symport, reversible (periplasm)	Transport, Inner Membrane	1 M_h_p + 1 M_idon_DASH_L_p = 1 M_h_c + 1 M_idon_DASH_L_c	1 H+ + 1 L-Idonate = 1 H+ + 1 L-Idonate	1	-1000	1000	b4265	[]
IDONtex	L-idonate transport via diffusion (extracellular to periplasm)	Transport, Outer Membrane Porin	1 M_idon_DASH_L_e = 1 M_idon_DASH_L_p	1 L-Idonate = 1 L-Idonate	1	-1000	1000	(b0241 or b0929 or b1377 or b2215)	[]
IG3PS	Imidazole-glycerol-3-phosphate synthase	Histidine Metabolism	1 M_gln_DASH_L_c + 1 M_prlp_c = 1 M_aicar_c + 1 M_eig3p_c + 1 M_glu_DASH_L_c + 1 M_h_c	1 L-Glutamine + 1 5-[(5-phospho-1-deoxyribulos-1-ylamino)methylideneamino]-1-(5-phosphoribosyl)imidazole-4-carboxamide = 1 5-Ami... <Preview truncated at 128 characters>	0	0	1000	(b2023 and b2025)	[]
IGPDH	imidazoleglycerol-phosphate dehydratase	Histidine Metabolism	1 M_eig3p_c = 1 M_h2o_c + 1 M_imacp_c	1 D-erythro-1-(Imidazol-4-yl)glycerol 3-phosphate = 1 H2O + 1 3-(Imidazol-4-yl)-2-oxopropyl phosphate	0	0	1000	b2022	4.2.1.19
IGPS	indole-3-glycerol-phosphate synthase	Tyrosine, Tryptophan, and Phenylalanine Metabolism	1 M_2cpr5p_c + 1 M_h_c = 1 M_3ig3p_c + 1 M_co2_c + 1 M_h2o_c	1 1-(2-Carboxyphenylamino)-1-deoxy-D-ribulose 5-phosphate + 1 H+ = 1 C-(3-Indolyl)-glycerol 3-phosphate + 1 CO2 + 1 H2O	0	0	1000	b1262	4.1.1.48
ILETA	isoleucine transaminase	Valine, Leucine, and Isoleucine Metabolism	1 M_akg_c + 1 M_ile_DASH_L_c = 1 M_3mop_c + 1 M_glu_DASH_L_c	1 2-Oxoglutarate + 1 L-Isoleucine = 1 (S)-3-Methyl-2-oxopentanoate + 1 L-Glutamate	1	-1000	1000	b3770	2.6.1.42
ILETRS	Isoleucyl-tRNA synthetase	tRNA Charging	1 M_atp_c + 1 M_ile_DASH_L_c + 1 M_trnaile_c = 1 M_amp_c + 1 M_iletrna_c + 1 M_ppi_c	1 ATP + 1 L-Isoleucine + 1 tRNA(Ile) = 1 AMP + 1 L-Isoleucyl-tRNA(Ile) + 1 Diphosphate	0	0	1000	b0026	6.1.1.5
ILEabcpp	L-isoleucine transport via ABC system (periplasm)	Transport, Inner Membrane	1 M_atp_c + 1 M_h2o_c + 1 M_ile_DASH_L_p = 1 M_adp_c + 1 M_h_c + 1 M_ile_DASH_L_c + 1 M_pi_c	1 ATP + 1 H2O + 1 L-Isoleucine = 1 ADP + 1 H+ + 1 L-Isoleucine + 1 Phosphate	0	0	1000	(b3454 and b3455 and b3457 and b3460 and b3456)	[]
ILEt2rpp	L-isoleucine reversible transport via proton symport (periplasm)	Transport, Inner Membrane	1 M_h_p + 1 M_ile_DASH_L_p = 1 M_h_c + 1 M_ile_DASH_L_c	1 H+ + 1 L-Isoleucine = 1 H+ + 1 L-Isoleucine	1	-1000	1000	b0401	[]
ILEtex	L-isoleucine transport via diffusion (extracellular to periplasm)	Transport, Outer Membrane Porin	1 M_ile_DASH_L_e = 1 M_ile_DASH_L_p	1 L-Isoleucine = 1 L-Isoleucine	1	-1000	1000	(b0241 or b0929 or b1377 or b2215)	[]
IMPC	IMP cyclohydrolase	Purine and Pyrimidine Biosynthesis	1 M_h2o_c + 1 M_imp_c = 1 M_fprica_c	1 H2O + 1 IMP = 1 5-Formamido-1-(5-phospho-D-ribosyl)imidazole-4-carboxamide	1	-1000	1000	b4006	3.5.4.10
IMPD	IMP dehydrogenase	Purine and Pyrimidine Biosynthesis	1 M_h2o_c + 1 M_imp_c + 1 M_nad_c = 1 M_h_c + 1 M_nadh_c + 1 M_xmp_c	1 H2O + 1 IMP + 1 Nicotinamide adenine dinucleotide = 1 H+ + 1 Nicotinamide adenine dinucleotide - reduced + 1 Xanthosine 5-pho... <Preview truncated at 128 characters>	0	0	1000	b2508	1.1.1.205
IMPtex	IMP transport via diffusion (extracellular to periplasm)	Transport, Outer Membrane Porin	1 M_imp_e = 1 M_imp_p	1 IMP = 1 IMP	1	-1000	1000	(b0241 or b0929 or b1377 or b2215)	[]
INDOLEt2pp	Indole transport via proton symport, irreversible (periplasm)	Transport, Inner Membrane	1 M_h_c + 1 M_indole_c = 1 M_h_p + 1 M_indole_p	1 H+ + 1 Indole = 1 H+ + 1 Indole	0	0	1000	((b3265 and b3266) and b3035)	[]
INDOLEt2rpp	Indole transport via proton symport, reversible (periplasm)	Transport, Inner Membrane	1 M_h_p + 1 M_indole_p = 1 M_h_c + 1 M_indole_c	1 H+ + 1 Indole = 1 H+ + 1 Indole	1	-1000	1000	b3161	[]
INDOLEtex	Indole transport via diffusion (extracellular to periplasm)	Transport, Outer Membrane Porin	1 M_indole_e = 1 M_indole_p	1 Indole = 1 Indole	1	-1000	1000	(b0241 or b0929 or b1377 or b2215)	[]
INOSTt4pp	Na+/myo-inositol symporter (periplasm)	Transport, Inner Membrane	1 M_inost_p + 1 M_na1_p = 1 M_inost_c + 1 M_na1_c	1 myo-Inositol + 1 Sodium = 1 myo-Inositol + 1 Sodium	0	0	1000	b3679	[]
INSH	Inosine hydrolase	Nucleotide Salvage Pathway	1 M_h2o_c + 1 M_ins_c = 1 M_hxan_c + 1 M_rib_DASH_D_c	1 H2O + 1 Inosine = 1 Hypoxanthine + 1 D-Ribose	0	0	1000	b0030	3.2.2.8
INSK	insosine kinase	Nucleotide Salvage Pathway	1 M_atp_c + 1 M_ins_c = 1 M_adp_c + 1 M_h_c + 1 M_imp_c	1 ATP + 1 Inosine = 1 ADP + 1 H+ + 1 IMP	0	0	1000	b0477	2.7.1.73
INSTtex	inositol transport via diffusion (extracellular to periplasm)	Transport, Outer Membrane Porin	1 M_inost_e = 1 M_inost_p	1 myo-Inositol = 1 myo-Inositol	1	-1000	1000	(b0241 or b0929 or b1377 or b2215)	[]
INSt2pp	inosine transport in via proton symport (periplasm)	Transport, Inner Membrane	1 M_h_p + 1 M_ins_p = 1 M_h_c + 1 M_ins_c	1 H+ + 1 Inosine = 1 H+ + 1 Inosine	0	0	1000	b2964	[]
INSt2rpp	inosine transport in via proton symport, reversible (periplasm)	Transport, Inner Membrane	1 M_h_p + 1 M_ins_p = 1 M_h_c + 1 M_ins_c	1 H+ + 1 Inosine = 1 H+ + 1 Inosine	1	-1000	1000	b2406	[]
INStex	inosine transport via diffusion (extracellular to periplasm)	Transport, Outer Membrane	1 M_ins_e = 1 M_ins_p	1 Inosine = 1 Inosine	1	-1000	1000	b0411	[]
IPDDI	isopentenyl-diphosphate D-isomerase	Cofactor and Prosthetic Group Biosynthesis	1 M_ipdp_c = 1 M_dmpp_c	1 Isopentenyl diphosphate = 1 Dimethylallyl diphosphate	1	-1000	1000	b2889	5.3.3.2
IPDPS	1-hydroxy-2-methyl-2-(E)-butenyl 4-diphosphate reductase (ipdp)	Cofactor and Prosthetic Group Biosynthesis	1 M_h_c + 1 M_h2mb4p_c + 1 M_nadh_c = 1 M_h2o_c + 1 M_ipdp_c + 1 M_nad_c	1 H+ + 1 1-hydroxy-2-methyl-2-(E)-butenyl 4-diphosphate + 1 Nicotinamide adenine dinucleotide - reduced = 1 H2O + 1 Isopentenyl ... <Preview truncated at 128 characters>	0	0	1000	b0029	[]
IPMD	3-isopropylmalate dehydrogenase	Valine, Leucine, and Isoleucine Metabolism	1 M_3c2hmp_c + 1 M_nad_c = 1 M_3c4mop_c + 1 M_h_c + 1 M_nadh_c	1 3-Carboxy-2-hydroxy-4-methylpentanoate + 1 Nicotinamide adenine dinucleotide = 1 3-Carboxy-4-methyl-2-oxopentanoate + 1 H+ + 1... <Preview truncated at 128 characters>	0	0	1000	b0073	1.1.1.85
IPPMIa	3-isopropylmalate dehydratase	Valine, Leucine, and Isoleucine Metabolism	1 M_3c2hmp_c = 1 M_2ippm_c + 1 M_h2o_c	1 3-Carboxy-2-hydroxy-4-methylpentanoate = 1 2-Isopropylmaleate + 1 H2O	1	-1000	1000	(b0071 and b0072)	4.2.1.33
IPPMIb	2-isopropylmalate hydratase	Valine, Leucine, and Isoleucine Metabolism	1 M_2ippm_c + 1 M_h2o_c = 1 M_3c3hmp_c	1 2-Isopropylmaleate + 1 H2O = 1 3-Carboxy-3-hydroxy-4-methylpentanoate	1	-1000	1000	(b0071 and b0072)	4.2.1.33
IPPS	2-isopropylmalate synthase	Valine, Leucine, and Isoleucine Metabolism	1 M_3mob_c + 1 M_accoa_c + 1 M_h2o_c = 1 M_3c3hmp_c + 1 M_coa_c + 1 M_h_c	1 3-Methyl-2-oxobutanoate + 1 Acetyl-CoA + 1 H2O = 1 3-Carboxy-3-hydroxy-4-methylpentanoate + 1 Coenzyme A + 1 H+	0	0	1000	b0074	4.1.3.12
ISETACabcpp	isethionate transport via ABC system (periplasm)	Transport, Inner Membrane	1 M_atp_c + 1 M_h2o_c + 1 M_isetac_p = 1 M_adp_c + 1 M_h_c + 1 M_isetac_c + 1 M_pi_c	1 ATP + 1 H2O + 1 Isethionic acid = 1 ADP + 1 H+ + 1 Isethionic acid + 1 Phosphate	0	0	1000	((b0365 and b0366 and b0367) or (b0936 and b0933 and b0934))	[]
ISETACtex	isethionate transport via diffusion (extracellular to periplasm)	Transport, Outer Membrane Porin	1 M_isetac_e = 1 M_isetac_p	1 Isethionic acid = 1 Isethionic acid	1	-1000	1000	(b0241 or b0929 or b1377 or b2215)	[]
K2L4Aabcpp	KDO(2)-lipid IV A transport via ABC system (periplasm)	Transport, Inner Membrane	1 M_atp_c + 1 M_h2o_c + 1 M_kdo2lipid4_c = 1 M_adp_c + 1 M_h_c + 1 M_pi_c + 1 M_kdo2lipid4_p	1 ATP + 1 H2O + 1 KDO(2)-lipid IV(A) = 1 ADP + 1 H+ + 1 Phosphate + 1 KDO(2)-lipid IV(A)	0	0	1000	b0914	[]
K2L4Aabctex	KDO(2)-lipid IV A transport via ABC system (periplasm to extracellular)	Lipopolysaccharide Biosynthesis / Recycling	1 M_atp_c + 1 M_h2o_c + 1 M_kdo2lipid4_p = 1 M_adp_c + 1 M_h_c + 1 M_pi_c + 1 M_kdo2lipid4_e	1 ATP + 1 H2O + 1 KDO(2)-lipid IV(A) = 1 ADP + 1 H+ + 1 Phosphate + 1 KDO(2)-lipid IV(A)	0	0	1000	(b3200 and b3201 and b3199 and b4261 and b4262)	[]
KARA1	ketol-acid reductoisomerase (2,3-dihydroxy-3-methylbutanoate)	Valine, Leucine, and Isoleucine Metabolism	1 M_23dhmb_c + 1 M_nadp_c = 1 M_alac_DASH_S_c + 1 M_h_c + 1 M_nadph_c	1 (R)-2,3-Dihydroxy-3-methylbutanoate + 1 Nicotinamide adenine dinucleotide phosphate = 1 (S)-2-Acetolactate + 1 H+ + 1 Nicotina... <Preview truncated at 128 characters>	1	-1000	1000	b3774	1.1.1.86
KARA2	ketol-acid reductoisomerase (2-Acetolactate)	Valine, Leucine, and Isoleucine Metabolism	1 M_2ahbut_c + 1 M_h_c + 1 M_nadph_c = 1 M_23dhmp_c + 1 M_nadp_c	1 (S)-2-Aceto-2-hydroxybutanoate + 1 H+ + 1 Nicotinamide adenine dinucleotide phosphate - reduced = 1 (R)-2,3-Dihydroxy-3-methyl... <Preview truncated at 128 characters>	1	-1000	1000	b3774	1.1.1.86
KAS14	beta-ketoacyl-ACP synthase	Membrane Lipid Metabolism	1 M_acACP_c + 1 M_h_c + 1 M_malACP_c = 1 M_ACP_c + 1 M_actACP_c + 1 M_co2_c	1 Acetyl-ACP + 1 H+ + 1 Malonyl-[acyl-carrier protein] = 1 acyl carrier protein + 1 Acetoacetyl-ACP + 1 CO2	0	0	1000	(b2323 or b1095)	2.3.1.41
KAS15	beta-ketoacyl-ACP synthase (2)	Membrane Lipid Metabolism	1 M_accoa_c + 1 M_h_c + 1 M_malACP_c = 1 M_actACP_c + 1 M_co2_c + 1 M_coa_c	1 Acetyl-CoA + 1 H+ + 1 Malonyl-[acyl-carrier protein] = 1 Acetoacetyl-ACP + 1 CO2 + 1 Coenzyme A	0	0	1000	b1091	[]
KDOCT2	3-deoxy-manno-octulosonate cytidylyltransferase	Lipopolysaccharide Biosynthesis / Recycling	1 M_ctp_c + 1 M_kdo_c = 1 M_ckdo_c + 1 M_ppi_c	1 CTP + 1 3-Deoxy-D-manno-2-octulosonate = 1 CMP-3-deoxy-D-manno-octulosonate + 1 Diphosphate	0	0	1000	b0918	2.7.7.38
KDOPP	3-deoxy-manno-octulosonate-8-phosphatase	Lipopolysaccharide Biosynthesis / Recycling	1 M_h2o_c + 1 M_kdo8p_c = 1 M_kdo_c + 1 M_pi_c	1 H2O + 1 3-Deoxy-D-manno-octulosonate 8-phosphate = 1 3-Deoxy-D-manno-2-octulosonate + 1 Phosphate	0	0	1000	b3198	3.1.3.45
KDOPS	3-deoxy -D-manno-octulosonic -acid 8-phosphate synthase	Lipopolysaccharide Biosynthesis / Recycling	1 M_ara5p_c + 1 M_h2o_c + 1 M_pep_c = 1 M_kdo8p_c + 1 M_pi_c	1 D-Arabinose 5-phosphate + 1 H2O + 1 Phosphoenolpyruvate = 1 3-Deoxy-D-manno-octulosonate 8-phosphate + 1 Phosphate	0	0	1000	b1215	4.1.2.16
KG6PDC	3-keto-L-gulonate 6-phosphate decarboxylase	Alternate Carbon Metabolism	1 M_3dhgulnp_c + 1 M_h_c = 1 M_co2_c + 1 M_xu5p_DASH_L_c	1 3-keto-L-gulonate-6-phosphate + 1 H+ = 1 CO2 + 1 L-Xylulose 5-phosphate	0	0	1000	(b4196 or b3581)	[]
Kabcpp	Potassium ABC transporter (periplasm)	Inorganic Ion Transport and Metabolism	1 M_atp_c + 1 M_h2o_c + 1 M_k_p = 1 M_adp_c + 1 M_h_c + 1 M_k_c + 1 M_pi_c	1 ATP + 1 H2O + 1 potassium = 1 ADP + 1 H+ + 1 potassium + 1 Phosphate	0	0	1000	((b0698 and b0697 and b0696) or (b0698 and b0697 and b0696 and b4513))	[]
Kt2pp	potassium transport in via proton symport (periplasm)	Inorganic Ion Transport and Metabolism	1 M_h_p + 1 M_k_p = 1 M_h_c + 1 M_k_c	1 H+ + 1 potassium = 1 H+ + 1 potassium	0	0	1000	((b1291 and b3290 and b3849) or b1250 or (b1291 and b3290 and b1363) or b3747)	[]
Kt3pp	potassium transport out via proton antiport (periplasm)	Inorganic Ion Transport and Metabolism	1 M_k_c + 1 M_h_p = 1 M_h_c + 1 M_k_p	1 potassium + 1 H+ = 1 H+ + 1 potassium	0	0	1000	(b1216 or b0842 or b3350 or b0047)	[]
Ktex	potassium transport via diffusion (extracellular to periplasm)	Transport, Outer Membrane Porin	1 M_k_e = 1 M_k_p	1 potassium = 1 potassium	1	-1000	1000	(b0241 or b0929 or b1377 or b2215)	[]
L_LACD2	L-Lactate dehydrogenase (ubiquinone)	Oxidative Phosphorylation	1 M_lac_DASH_L_c + 1 M_q8_c = 1 M_pyr_c + 1 M_q8h2_c	1 L-Lactate + 1 Ubiquinone-8 = 1 Pyruvate + 1 Ubiquinol-8	0	0	1000	(b3605 or (b0306 and b0307 and b0308))	1.1.2.3
L_LACD3	L-Lactate dehydrogenase (menaquinone)	Oxidative Phosphorylation	1 M_lac_DASH_L_c + 1 M_mqn8_c = 1 M_mql8_c + 1 M_pyr_c	1 L-Lactate + 1 Menaquinone 8 = 1 Menaquinol 8 + 1 Pyruvate	0	0	1000	(b3605 or (b0306 and b0307 and b0308))	1.1.2.3
L_LACt2rpp	L-lactate reversible transport via proton symport (periplasm)	Transport, Inner Membrane	1 M_h_p + 1 M_lac_DASH_L_p = 1 M_h_c + 1 M_lac_DASH_L_c	1 H+ + 1 L-Lactate = 1 H+ + 1 L-Lactate	1	-1000	1000	(b3603 or b2975)	[]
L_LACtex	L-lactate transport via diffusion (extracellular to periplasm)	Transport, Outer Membrane Porin	1 M_lac_DASH_L_e = 1 M_lac_DASH_L_p	1 L-Lactate = 1 L-Lactate	1	-1000	1000	(b0929 or b1377 or b2215 or b0241)	[]
LA4NTpp	4-amino-4-deoxy-L-arabinotransferase (LPS lipid A modification, periplasmic face of membrane))	Lipopolysaccharide Biosynthesis / Recycling	1 M_colipa_p + 1 M_uLa4n_p = 1 M_acolipa_p + 1 M_udcpp_p	1 core oligosaccharide lipid A + 1 undecaprenyl phosphate-4-amino-4-deoxy-L-arabinose = 1 4-Amino-4-deoxy-L-arabinose modified c... <Preview truncated at 128 characters>	0	0	1000	b2257	[]
LACZ	b-galactosidase	Alternate Carbon Metabolism	1 M_h2o_c + 1 M_lcts_c = 1 M_gal_c + 1 M_glc_DASH_D_c	1 H2O + 1 Lactose = 1 D-Galactose + 1 D-Glucose	0	0	1000	b0344	3.2.1.23
LACZpp	b-galactosidase	Alternate Carbon Metabolism	1 M_h2o_p + 1 M_lcts_p = 1 M_gal_p + 1 M_glc_DASH_D_p	1 H2O + 1 Lactose = 1 D-Galactose + 1 D-Glucose	0	0	1000	b2132	3.2.1.108
LADGMDH	L-alanyl-gamma-D-glutamyl-meso-diaminopimelate hydrolase	Murein Recycling	1 M_LalaDgluMdap_c + 1 M_h2o_c = 1 M_26dap_DASH_M_c + 1 M_LalaDglu_c	1 L-alanine-D-glutamate-meso-2,6-diaminoheptanedioate + 1 H2O = 1 meso-2,6-Diaminoheptanedioate + 1 L-alanine-D-glutamate	0	0	1000	b1326	[]
LALADGLUtex	L-alanyl-D-glutamate transport via diffusion (extracellular to periplasm)	Transport, Outer Membrane Porin	1 M_LalaDglu_e = 1 M_LalaDglu_p	1 L-alanine-D-glutamate = 1 L-alanine-D-glutamate	1	-1000	1000	(b2215 or b1377 or b0241 or b0929)	[]
LALADGLUtpp	L-alanyl-D-glutamate transport in via proton symport (periplasm)	Transport, Inner Membrane	1 M_LalaDglu_p + 1 M_h_p = 1 M_LalaDglu_c + 1 M_h_c	1 L-alanine-D-glutamate + 1 H+ = 1 L-alanine-D-glutamate + 1 H+	0	0	1000	(b1634 or b3496 or b4130 or b0709)	[]
LALALGLUtex	L-alanyl-L-glutamate transport via diffusion (extracellular to periplasm)	Transport, Outer Membrane Porin	1 M_LalaLglu_e = 1 M_LalaLglu_p	1 L-alanine-L-glutamate = 1 L-alanine-L-glutamate	1	-1000	1000	(b2215 or b1377 or b0241 or b0929)	[]
LALALGLUtpp	L-alanyl-L-glutamate transport in via proton symport (periplasm)	Transport, Inner Membrane	1 M_LalaLglu_p + 1 M_h_p = 1 M_LalaLglu_c + 1 M_h_c	1 L-alanine-L-glutamate + 1 H+ = 1 L-alanine-L-glutamate + 1 H+	0	0	1000	(b1634 or b3496 or b4130 or b0709)	[]
LALDO2x	D-Lactaldehyde:NAD+ 1-oxidoreductase	Methylglyoxal Metabolism	1 M_h_c + 1 M_mthgxl_c + 1 M_nadh_c = 1 M_lald_DASH_D_c + 1 M_nad_c	1 H+ + 1 Methylglyoxal + 1 Nicotinamide adenine dinucleotide - reduced = 1 D-Lactaldehyde + 1 Nicotinamide adenine dinucleotide	0	0	1000	b3945	1.1.1.21
LALDO3	L-Lactaldehyde:NADP+ 1-oxidoreductase	Methylglyoxal Metabolism	1 M_h_c + 1 M_mthgxl_c + 1 M_nadph_c = 1 M_lald_DASH_L_c + 1 M_nadp_c	1 H+ + 1 Methylglyoxal + 1 Nicotinamide adenine dinucleotide phosphate - reduced = 1 L-Lactaldehyde + 1 Nicotinamide adenine din... <Preview truncated at 128 characters>	0	0	1000	[]	1.1.1.21
LALGP	L-alanyl-gamma-L-glutamate peptidase	Murein Recycling	1 M_LalaLglu_c + 1 M_h2o_c = 1 M_ala_DASH_L_c + 1 M_glu_DASH_L_c	1 L-alanine-L-glutamate + 1 H2O = 1 L-Alanine + 1 L-Glutamate	0	0	1000	b0237	[]
LCADi	lactaldehyde dehydrogenase	Alternate Carbon Metabolism	1 M_h2o_c + 1 M_lald_DASH_L_c + 1 M_nad_c = 2 M_h_c + 1 M_lac_DASH_L_c + 1 M_nadh_c	1 H2O + 1 L-Lactaldehyde + 1 Nicotinamide adenine dinucleotide = 2 H+ + 1 L-Lactate + 1 Nicotinamide adenine dinucleotide - redu... <Preview truncated at 128 characters>	0	0	1000	b1415	1.2.1.21
LCARR	lacaldehyde reductase (R-propane-1,2-diol forming)	Methylglyoxal Metabolism	1 M_h_c + 1 M_lald_DASH_D_c + 1 M_nadh_c = 1 M_12ppd_DASH_R_c + 1 M_nad_c	1 H+ + 1 D-Lactaldehyde + 1 Nicotinamide adenine dinucleotide - reduced = 1 (R)-Propane-1,2-diol + 1 Nicotinamide adenine dinucl... <Preview truncated at 128 characters>	1	-1000	1000	[]	1.1.1.77
LCARS	lacaldehyde reductase (S-propane-1,2-diol forming)	Alternate Carbon Metabolism	1 M_h_c + 1 M_lald_DASH_L_c + 1 M_nadh_c = 1 M_12ppd_DASH_S_c + 1 M_nad_c	1 H+ + 1 L-Lactaldehyde + 1 Nicotinamide adenine dinucleotide - reduced = 1 (S)-Propane-1,2-diol + 1 Nicotinamide adenine dinucl... <Preview truncated at 128 characters>	1	-1000	1000	b2799	1.1.1.77
LCTSt3ipp	Lactose transport via proton aniport (periplasm)	Transport, Inner Membrane	1 M_lcts_c + 1 M_h_p = 1 M_h_c + 1 M_lcts_p	1 Lactose + 1 H+ = 1 H+ + 1 Lactose	0	0	1000	(b2170 or b0070 or b1528)	[]
LCTStex	Lactose transport via diffusion (extracellular to periplasm)	Transport, Outer Membrane Porin	1 M_lcts_e = 1 M_lcts_p	1 Lactose = 1 Lactose	1	-1000	1000	(b0241 or b0929 or b1377 or b2215)	[]
LCTStpp	Lactose transport via proton symport (periplasm)	Transport, Inner Membrane	1 M_h_p + 1 M_lcts_p = 1 M_h_c + 1 M_lcts_c	1 H+ + 1 Lactose = 1 H+ + 1 Lactose	1	-1000	1000	b0343	[]
LDH_D	D-lactate dehydrogenase	Pyruvate Metabolism	1 M_lac_DASH_D_c + 1 M_nad_c = 1 M_h_c + 1 M_nadh_c + 1 M_pyr_c	1 D-Lactate + 1 Nicotinamide adenine dinucleotide = 1 H+ + 1 Nicotinamide adenine dinucleotide - reduced + 1 Pyruvate	1	-1000	1000	(b2133 or b1380)	1.1.1.28
LDH_D2	D-lactate dehydrogenase	Oxidative Phosphorylation	1 M_lac_DASH_D_c + 1 M_q8_c = 1 M_pyr_c + 1 M_q8h2_c	1 D-Lactate + 1 Ubiquinone-8 = 1 Pyruvate + 1 Ubiquinol-8	0	0	1000	b2133	1.1.2.4
LEUTAi	leucine transaminase (irreversible)	Valine, Leucine, and Isoleucine Metabolism	1 M_4mop_c + 1 M_glu_DASH_L_c = 1 M_akg_c + 1 M_leu_DASH_L_c	1 4-Methyl-2-oxopentanoate + 1 L-Glutamate = 1 2-Oxoglutarate + 1 L-Leucine	0	0	1000	(b3770 or b4054)	2.6.1.42
LEUTRS	Leucyl-tRNA synthetase	tRNA Charging	1 M_atp_c + 1 M_leu_DASH_L_c + 1 M_trnaleu_c = 1 M_amp_c + 1 M_leutrna_c + 1 M_ppi_c	1 ATP + 1 L-Leucine + 1 tRNA(Leu) = 1 AMP + 1 L-Leucyl-tRNA(Leu) + 1 Diphosphate	0	0	1000	b0642	6.1.1.4
LEUabcpp	L-leucine transport via ABC system (periplasm)	Transport, Inner Membrane	1 M_atp_c + 1 M_h2o_c + 1 M_leu_DASH_L_p = 1 M_adp_c + 1 M_h_c + 1 M_leu_DASH_L_c + 1 M_pi_c	1 ATP + 1 H2O + 1 L-Leucine = 1 ADP + 1 H+ + 1 L-Leucine + 1 Phosphate	0	0	1000	((b3454 and b3455 and b3457 and b3460 and b3456) or (b3454 and b3455 and b3457 and b3458 and b3456))	[]
LEUt2rpp	L-leucine reversible transport via proton symport (periplasm)	Transport, Inner Membrane	1 M_h_p + 1 M_leu_DASH_L_p = 1 M_h_c + 1 M_leu_DASH_L_c	1 H+ + 1 L-Leucine = 1 H+ + 1 L-Leucine	1	-1000	1000	b0401	[]
LEUtex	L-leucine transport via diffusion (extracellular to periplasm)	Transport, Outer Membrane Porin	1 M_leu_DASH_L_e = 1 M_leu_DASH_L_p	1 L-Leucine = 1 L-Leucine	1	-1000	1000	(b0241 or b0929 or b1377 or b2215)	[]
LGTHL	lactoylglutathione lyase	Methylglyoxal Metabolism	1 M_gthrd_c + 1 M_mthgxl_c = 1 M_lgt_DASH_S_c	1 Reduced glutathione + 1 Methylglyoxal = 1 (R)-S-Lactoylglutathione	0	0	1000	b1651	4.4.1.5
LIPACabcpp	lipid (cold) A transport via ABC system (periplasm)	Lipopolysaccharide Biosynthesis / Recycling	1 M_atp_c + 1 M_h2o_c + 1 M_lipa_cold_c = 1 M_adp_c + 1 M_h_c + 1 M_pi_c + 1 M_lipa_cold_p	1 ATP + 1 H2O + 1 cold adapted KDO(2)-lipid (A) = 1 ADP + 1 H+ + 1 Phosphate + 1 cold adapted KDO(2)-lipid (A)	0	0	1000	b0914	[]
LIPAHT2ex	core oligosaccharide lipid A:hexadecanoate transferase (n-C16:0) (extracellular membrane)	Lipopolysaccharide Biosynthesis / Recycling	1 M_colipa_e + 1 M_h_e + 1 M_hdca_e = 1 M_h2o_e + 1 M_hacolipa_e	1 core oligosaccharide lipid A + 1 H+ + 1 Hexadecanoate (n-C16:0) = 1 H2O + 1 hepta-acylated core oligosaccharide lipid A (E. co... <Preview truncated at 128 characters>	0	0	1000	b0622	[]
LIPAHTex	Lipid A:hexadecanoate transferase (n-C16:0) (extracellular membrane)	Lipopolysaccharide Biosynthesis / Recycling	1 M_h_e + 1 M_hdca_e + 1 M_lipa_e = 1 M_h2o_e + 1 M_halipa_e	1 H+ + 1 Hexadecanoate (n-C16:0) + 1 KDO(2)-lipid (A) = 1 H2O + 1 hepta-acylated KDO(2)-lipid (A)	0	0	1000	b0622	[]
LIPAMPL	Lipoyl-adenylate protein ligase	Cofactor and Prosthetic Group Biosynthesis	1 M_lipoamp_c = 1 M_amp_c + 1 M_lipopb_c	1 lipoyl-AMP = 1 AMP + 1 lipoate (protein bound)	0	0	1000	b4386	[]
LIPATPT	Lipoate-ATP adenylate transferase	Cofactor and Prosthetic Group Biosynthesis	1 M_atp_c + 1 M_lipoate_c = 1 M_lipoamp_c + 1 M_ppi_c	1 ATP + 1 Lipoate = 1 lipoyl-AMP + 1 Diphosphate	0	0	1000	b4386	[]
LIPAabcpp	lipid A transport via ABC system (periplasm)	Lipopolysaccharide Biosynthesis / Recycling	1 M_atp_c + 1 M_h2o_c + 1 M_lipa_c = 1 M_adp_c + 1 M_h_c + 1 M_pi_c + 1 M_lipa_p	1 ATP + 1 H2O + 1 KDO(2)-lipid (A) = 1 ADP + 1 H+ + 1 Phosphate + 1 KDO(2)-lipid (A)	0	0	1000	b0914	[]
LIPAabctex	lipid A transport via ABC system (periplasm to extracellular)	Lipopolysaccharide Biosynthesis / Recycling	1 M_atp_c + 1 M_h2o_c + 1 M_lipa_p = 1 M_adp_c + 1 M_h_c + 1 M_pi_c + 1 M_lipa_e	1 ATP + 1 H2O + 1 KDO(2)-lipid (A) = 1 ADP + 1 H+ + 1 Phosphate + 1 KDO(2)-lipid (A)	0	0	1000	(b3200 and b3201 and b3199 and b4261 and b4262)	[]
LIPOCT	Lipoyl(octanoyl) transferase	Cofactor and Prosthetic Group Biosynthesis	1 M_h_c + 1 M_ocACP_c = 1 M_ACP_c + 1 M_octapb_c	1 H+ + 1 Octanoyl-ACP (n-C8:0ACP) = 1 acyl carrier protein + 1 octanoate (protein bound)	0	0	1000	b0630	[]
LIPOS	Lipoate synthase	Cofactor and Prosthetic Group Biosynthesis	1 M_4fe4s_c + 2 M_amet_c + 1 M_h_c + 1 M_nad_c + 1 M_octapb_c = 1 M_2fe2s_c + 2 M_dad_DASH_5_c + 2 M_fe2_c + 1 M_lipopb_c + 2 M_... <Preview truncated at 128 characters>	1 [4Fe-4S] iron-sulfur cluster + 2 S-Adenosyl-L-methionine + 1 H+ + 1 Nicotinamide adenine dinucleotide + 1 octanoate (protein b... <Preview truncated at 128 characters>	0	0	1000	b0628	[]
LIPOt2pp	Lipoate transport via proton symport (periplasm)	Transport, Inner Membrane	1 M_h_p + 1 M_lipoate_p = 1 M_h_c + 1 M_lipoate_c	1 H+ + 1 Lipoate = 1 H+ + 1 Lipoate	0	0	1000	[]	[]
LIPOtex	lipoate transport via diffusion (extracellular to periplasm)	Transport, Outer Membrane Porin	1 M_lipoate_e = 1 M_lipoate_p	1 Lipoate = 1 Lipoate	1	-1000	1000	(b1377 or b2215 or b0929 or b0241)	[]
LPADSS	Lipid A disaccaride synthase	Lipopolysaccharide Biosynthesis / Recycling	1 M_lipidX_c + 1 M_u23ga_c = 1 M_h_c + 1 M_lipidAds_c + 1 M_udp_c	1 2,3-Bis(3-hydroxytetradecanoyl)-beta-D-glucosaminyl 1-phosphate + 1 UDP-2,3-bis(3-hydroxytetradecanoyl)glucosamine = 1 H+ + 1 ... <Preview truncated at 128 characters>	0	0	1000	b0182	2.4.1.182
LPLIPAL1A120pp	Lysophospholipase L1 (2-acylglycerophosphotidate, n-C12:0) (periplasm)	Glycerophospholipid Metabolism	1 M_1ddecg3p_p + 1 M_h2o_p = 1 M_ddca_p + 1 M_glyc3p_p + 1 M_h_p	1 1-dodecanoyl-sn-glycerol 3-phosphate + 1 H2O = 1 Dodecanoate (n-C12:0) + 1 Glycerol 3-phosphate + 1 H+	0	0	1000	b0494	3.1.1.5
LPLIPAL1A140pp	Lysophospholipase L1 (2-acylglycerophosphotidate, n-C14:0) (periplasm)	Glycerophospholipid Metabolism	1 M_1tdecg3p_p + 1 M_h2o_p = 1 M_glyc3p_p + 1 M_h_p + 1 M_ttdca_p	1 1-tetradecanoyl-sn-glycerol 3-phosphate + 1 H2O = 1 Glycerol 3-phosphate + 1 H+ + 1 tetradecanoate (n-C14:0)	0	0	1000	b0494	3.1.1.5
LPLIPAL1A141pp	Lysophospholipase L1 (2-acylglycerophosphotidate, n-C14:1) (periplasm)	Glycerophospholipid Metabolism	1 M_1tdec7eg3p_p + 1 M_h2o_p = 1 M_glyc3p_p + 1 M_h_p + 1 M_ttdcea_p	1 1-tetradec-7-enoyl-sn-glycerol 3-phosphate + 1 H2O = 1 Glycerol 3-phosphate + 1 H+ + 1 tetradecenoate (n-C14:1)	0	0	1000	b0494	3.1.1.5
LPLIPAL1A160pp	Lysophospholipase L1 (2-acylglycerophosphotidate, n-C16:0) (periplasm)	Glycerophospholipid Metabolism	1 M_1hdecg3p_p + 1 M_h2o_p = 1 M_glyc3p_p + 1 M_h_p + 1 M_hdca_p	1 1-hexadecanoyl-sn-glycerol 3-phosphate + 1 H2O = 1 Glycerol 3-phosphate + 1 H+ + 1 Hexadecanoate (n-C16:0)	0	0	1000	b0494	3.1.1.5
LPLIPAL1A161pp	Lysophospholipase L1 (2-acylglycerophosphotidate, n-C16:1) (periplasm)	Glycerophospholipid Metabolism	1 M_1hdec9eg3p_p + 1 M_h2o_p = 1 M_glyc3p_p + 1 M_h_p + 1 M_hdcea_p	1 1-hexadec-9-enoyl-sn-glycerol 3-phosphate + 1 H2O = 1 Glycerol 3-phosphate + 1 H+ + 1 Hexadecenoate (n-C16:1)	0	0	1000	b0494	3.1.1.5
LPLIPAL1A180pp	Lysophospholipase L1 (2-acylglycerophosphotidate, n-C18:0) (periplasm)	Glycerophospholipid Metabolism	1 M_1odecg3p_p + 1 M_h2o_p = 1 M_glyc3p_p + 1 M_h_p + 1 M_ocdca_p	1 1-octadecanoyl-sn-glycerol 3-phosphate + 1 H2O = 1 Glycerol 3-phosphate + 1 H+ + 1 octadecanoate (n-C18:0)	0	0	1000	b0494	3.1.1.5
LPLIPAL1A181pp	Lysophospholipase L1 (2-acylglycerophosphotidate, n-C18:1) (periplasm)	Glycerophospholipid Metabolism	1 M_1odec11eg3p_p + 1 M_h2o_p = 1 M_glyc3p_p + 1 M_h_p + 1 M_ocdcea_p	1 1-octadec-11-enoyl-sn-glycerol 3-phosphate + 1 H2O = 1 Glycerol 3-phosphate + 1 H+ + 1 octadecenoate (n-C18:1)	0	0	1000	b0494	3.1.1.5
LPLIPAL1E120pp	Lysophospholipase L1 (2-acylglycerophosphoethanolamine, n-C12:0) (periplasm)	Glycerophospholipid Metabolism	1 M_1agpe120_p + 1 M_h2o_p = 1 M_ddca_p + 1 M_g3pe_p + 1 M_h_p	1 1-Acyl-sn-glycero-3-phosphoethanolamine (n-C12:0) + 1 H2O = 1 Dodecanoate (n-C12:0) + 1 sn-Glycero-3-phosphoethanolamine + 1 H... <Preview truncated at 128 characters>	0	0	1000	b0494	3.1.1.5
LPLIPAL1E140pp	Lysophospholipase L1 (2-acylglycerophosphoethanolamine, n-C14:0) (periplasm)	Glycerophospholipid Metabolism	1 M_1agpe140_p + 1 M_h2o_p = 1 M_g3pe_p + 1 M_h_p + 1 M_ttdca_p	1 1-Acyl-sn-glycero-3-phosphoethanolamine (n-C14:0) + 1 H2O = 1 sn-Glycero-3-phosphoethanolamine + 1 H+ + 1 tetradecanoate (n-C1... <Preview truncated at 128 characters>	0	0	1000	b0494	3.1.1.5
LPLIPAL1E141pp	Lysophospholipase L1 (2-acylglycerophosphoethanolamine, n-C14:1) (periplasm)	Glycerophospholipid Metabolism	1 M_1agpe141_p + 1 M_h2o_p = 1 M_g3pe_p + 1 M_h_p + 1 M_ttdcea_p	1 1-Acyl-sn-glycero-3-phosphoethanolamine (n-C14:1) + 1 H2O = 1 sn-Glycero-3-phosphoethanolamine + 1 H+ + 1 tetradecenoate (n-C1... <Preview truncated at 128 characters>	0	0	1000	b0494	3.1.1.5
LPLIPAL1E160pp	Lysophospholipase L1 (2-acylglycerophosphoethanolamine, n-C16:0) (periplasm)	Glycerophospholipid Metabolism	1 M_1agpe160_p + 1 M_h2o_p = 1 M_g3pe_p + 1 M_h_p + 1 M_hdca_p	1 1-Acyl-sn-glycero-3-phosphoethanolamine (n-C16:0) + 1 H2O = 1 sn-Glycero-3-phosphoethanolamine + 1 H+ + 1 Hexadecanoate (n-C16... <Preview truncated at 128 characters>	0	0	1000	b0494	3.1.1.5
LPLIPAL1E161pp	Lysophospholipase L1 (2-acylglycerophosphoethanolamine, n-C16:1) (periplasm)	Glycerophospholipid Metabolism	1 M_1agpe161_p + 1 M_h2o_p = 1 M_g3pe_p + 1 M_h_p + 1 M_hdcea_p	1 1-Acyl-sn-glycero-3-phosphoethanolamine (n-C16:1) + 1 H2O = 1 sn-Glycero-3-phosphoethanolamine + 1 H+ + 1 Hexadecenoate (n-C16... <Preview truncated at 128 characters>	0	0	1000	b0494	3.1.1.5
LPLIPAL1E180pp	Lysophospholipase L1 (2-acylglycerophosphoethanolamine, n-C18:0) (periplasm)	Glycerophospholipid Metabolism	1 M_1agpe180_p + 1 M_h2o_p = 1 M_g3pe_p + 1 M_h_p + 1 M_ocdca_p	1 1-Acyl-sn-glycero-3-phosphoethanolamine (n-C18:0) + 1 H2O = 1 sn-Glycero-3-phosphoethanolamine + 1 H+ + 1 octadecanoate (n-C18... <Preview truncated at 128 characters>	0	0	1000	b0494	3.1.1.5
LPLIPAL1E181pp	Lysophospholipase L1 (2-acylglycerophosphoethanolamine, n-C18:1) (periplasm)	Glycerophospholipid Metabolism	1 M_1agpe181_p + 1 M_h2o_p = 1 M_g3pe_p + 1 M_h_p + 1 M_ocdcea_p	1 1-Acyl-sn-glycero-3-phosphoethanolamine (n-C18:1) + 1 H2O = 1 sn-Glycero-3-phosphoethanolamine + 1 H+ + 1 octadecenoate (n-C18... <Preview truncated at 128 characters>	0	0	1000	b0494	3.1.1.5
LPLIPAL1G120pp	Lysophospholipase L1 (2-acylglycerophosphoglycerol, n-C12:0) (periplasm)	Glycerophospholipid Metabolism	1 M_1agpg120_p + 1 M_h2o_p = 1 M_ddca_p + 1 M_g3pg_p + 1 M_h_p	1 1-Acyl-sn-glycero-3-phosphoglycerol (n-C12:0) + 1 H2O = 1 Dodecanoate (n-C12:0) + 1 Glycerophosphoglycerol + 1 H+	0	0	1000	b0494	3.1.1.5
LPLIPAL1G140pp	Lysophospholipase L1 (2-acylglycerophosphoglycerol, n-C14:0) (periplasm)	Glycerophospholipid Metabolism	1 M_1agpg140_p + 1 M_h2o_p = 1 M_g3pg_p + 1 M_h_p + 1 M_ttdca_p	1 1-Acyl-sn-glycero-3-phosphoglycerol (n-C14:0) + 1 H2O = 1 Glycerophosphoglycerol + 1 H+ + 1 tetradecanoate (n-C14:0)	0	0	1000	b0494	3.1.1.5
LPLIPAL1G141pp	Lysophospholipase L1 (2-acylglycerophosphoglycerol, n-C14:1) (periplasm)	Glycerophospholipid Metabolism	1 M_1agpg141_p + 1 M_h2o_p = 1 M_g3pg_p + 1 M_h_p + 1 M_ttdcea_p	1 1-Acyl-sn-glycero-3-phosphoglycerol (n-C14:1) + 1 H2O = 1 Glycerophosphoglycerol + 1 H+ + 1 tetradecenoate (n-C14:1)	0	0	1000	b0494	3.1.1.5
LPLIPAL1G160pp	Lysophospholipase L1 (2-acylglycerophosphoglycerol, n-C16:0) (periplasm)	Glycerophospholipid Metabolism	1 M_1agpg160_p + 1 M_h2o_p = 1 M_g3pg_p + 1 M_h_p + 1 M_hdca_p	1 1-Acyl-sn-glycero-3-phosphoglycerol (n-C16:0) + 1 H2O = 1 Glycerophosphoglycerol + 1 H+ + 1 Hexadecanoate (n-C16:0)	0	0	1000	b0494	3.1.1.5
LPLIPAL1G161pp	Lysophospholipase L1 (2-acylglycerophosphoglycerol, n-C16:1) (periplasm)	Glycerophospholipid Metabolism	1 M_1agpg161_p + 1 M_h2o_p = 1 M_g3pg_p + 1 M_h_p + 1 M_hdcea_p	1 1-Acyl-sn-glycero-3-phosphoglycerol (n-C16:1) + 1 H2O = 1 Glycerophosphoglycerol + 1 H+ + 1 Hexadecenoate (n-C16:1)	0	0	1000	b0494	3.1.1.5
LPLIPAL1G180pp	Lysophospholipase L1 (2-acylglycerophosphoglycerol, n-C18:0) (periplasm)	Glycerophospholipid Metabolism	1 M_1agpg180_p + 1 M_h2o_p = 1 M_g3pg_p + 1 M_h_p + 1 M_ocdca_p	1 1-Acyl-sn-glycero-3-phosphoglycerol (n-C18:0) + 1 H2O = 1 Glycerophosphoglycerol + 1 H+ + 1 octadecanoate (n-C18:0)	0	0	1000	b0494	3.1.1.5
LPLIPAL1G181pp	Lysophospholipase L1 (2-acylglycerophosphoglycerol, n-C18:1) (periplasm)	Glycerophospholipid Metabolism	1 M_1agpg181_p + 1 M_h2o_p = 1 M_g3pg_p + 1 M_h_p + 1 M_ocdcea_p	1 1-Acyl-sn-glycero-3-phosphoglycerol (n-C18:1) + 1 H2O = 1 Glycerophosphoglycerol + 1 H+ + 1 octadecenoate (n-C18:1)	0	0	1000	b0494	3.1.1.5
LPLIPAL2A120	Lysophospholipase L2 (2-acylglycerophosphotidate, n-C12:0)	Glycerophospholipid Metabolism	1 M_2ddecg3p_c + 1 M_h2o_c = 1 M_ddca_c + 1 M_glyc3p_c + 2 M_h_c	1 2-dodecanoyl-sn-glycerol 3-phosphate + 1 H2O = 1 Dodecanoate (n-C12:0) + 1 Glycerol 3-phosphate + 2 H+	0	0	1000	b3825	3.1.1.5
LPLIPAL2A140	Lysophospholipase L2 (2-acylglycerophosphotidate, n-C14:0)	Glycerophospholipid Metabolism	1 M_2tdecg3p_c + 1 M_h2o_c = 1 M_glyc3p_c + 2 M_h_c + 1 M_ttdca_c	1 2-tetradecanoyl-sn-glycerol 3-phosphate + 1 H2O = 1 Glycerol 3-phosphate + 2 H+ + 1 tetradecanoate (n-C14:0)	0	0	1000	b3825	3.1.1.5
LPLIPAL2A141	Lysophospholipase L2 (2-acylglycerophosphotidate, n-C14:1)	Glycerophospholipid Metabolism	1 M_2tdec7eg3p_c + 1 M_h2o_c = 1 M_glyc3p_c + 2 M_h_c + 1 M_ttdcea_c	1 2-tetradec-7-enoyl-sn-glycerol 3-phosphate + 1 H2O = 1 Glycerol 3-phosphate + 2 H+ + 1 tetradecenoate (n-C14:1)	0	0	1000	b3825	3.1.1.5
LPLIPAL2A160	Lysophospholipase L2 (2-acylglycerophosphotidate, n-C16:0)	Glycerophospholipid Metabolism	1 M_2hdecg3p_c + 1 M_h2o_c = 1 M_glyc3p_c + 2 M_h_c + 1 M_hdca_c	1 2-hexadecanoyl-sn-glycerol 3-phosphate + 1 H2O = 1 Glycerol 3-phosphate + 2 H+ + 1 Hexadecanoate (n-C16:0)	0	0	1000	b3825	3.1.1.5
LPLIPAL2A161	Lysophospholipase L2 (2-acylglycerophosphotidate, n-C16:1)	Glycerophospholipid Metabolism	1 M_2hdec9eg3p_c + 1 M_h2o_c = 1 M_glyc3p_c + 2 M_h_c + 1 M_hdcea_c	1 2-hexadec-9-enoyl-sn-glycerol 3-phosphate + 1 H2O = 1 Glycerol 3-phosphate + 2 H+ + 1 Hexadecenoate (n-C16:1)	0	0	1000	b3825	3.1.1.5
LPLIPAL2A180	Lysophospholipase L2 (2-acylglycerophosphotidate, n-C18:0)	Glycerophospholipid Metabolism	1 M_2odecg3p_c + 1 M_h2o_c = 1 M_glyc3p_c + 2 M_h_c + 1 M_ocdca_c	1 2-octadecanoyl-sn-glycerol 3-phosphate + 1 H2O = 1 Glycerol 3-phosphate + 2 H+ + 1 octadecanoate (n-C18:0)	0	0	1000	b3825	3.1.1.5
LPLIPAL2A181	Lysophospholipase L2 (2-acylglycerophosphotidate, n-C18:1)	Glycerophospholipid Metabolism	1 M_2odec11eg3p_c + 1 M_h2o_c = 1 M_glyc3p_c + 2 M_h_c + 1 M_ocdcea_c	1 2-octadec-11-enoyl-sn-glycerol 3-phosphate + 1 H2O = 1 Glycerol 3-phosphate + 2 H+ + 1 octadecenoate (n-C18:1)	0	0	1000	b3825	3.1.1.5
LPLIPAL2ATE120	Lysophospholipase L2 (acyltransferase, 2-acyl-glycerophosphoethanolamine, n-C12:0)	Glycerophospholipid Metabolism	1 M_2agpe120_c + 1 M_pg120_c = 1 M_apg120_c + 1 M_g3pe_c	1 2-Acyl-sn-glycero-3-phosphoethanolamine (n-C12:0) + 1 Phosphatidylglycerol (didodecanoyl, n-C12:0) = 1 acyl phosphatidylglycer... <Preview truncated at 128 characters>	0	0	1000	b3825	[]
LPLIPAL2ATE140	Lysophospholipase L2 (acyltransferase, 2-acyl-glycerophosphoethanolamine, n-C14:0)	Glycerophospholipid Metabolism	1 M_2agpe140_c + 1 M_pg140_c = 1 M_apg140_c + 1 M_g3pe_c	1 2-Acyl-sn-glycero-3-phosphoethanolamine (n-C14:0) + 1 Phosphatidylglycerol (ditetradecanoyl, n-C14:0) = 1 acyl phosphatidylgly... <Preview truncated at 128 characters>	0	0	1000	b3825	[]
LPLIPAL2ATE141	Lysophospholipase L2 (acyltransferase, 2-acyl-glycerophosphoethanolamine, n-C14:1)	Glycerophospholipid Metabolism	1 M_2agpe141_c + 1 M_pg141_c = 1 M_apg141_c + 1 M_g3pe_c	1 2-Acyl-sn-glycero-3-phosphoethanolamine (n-C14:1) + 1 Phosphatidylglycerol (ditetradec-7-enoyl, n-C14:1) = 1 acyl phosphatidyl... <Preview truncated at 128 characters>	0	0	1000	b3825	[]
LPLIPAL2ATE160	Lysophospholipase L2 (acyltransferase, 2-acyl-glycerophosphoethanolamine, n-C16:0)	Glycerophospholipid Metabolism	1 M_2agpe160_c + 1 M_pg160_c = 1 M_apg160_c + 1 M_g3pe_c	1 2-Acyl-sn-glycero-3-phosphoethanolamine (n-C16:0) + 1 Phosphatidylglycerol (dihexadecanoyl, n-C16:0) = 1 acyl phosphatidylglyc... <Preview truncated at 128 characters>	0	0	1000	b3825	[]
LPLIPAL2ATE161	Lysophospholipase L2 (acyltransferase, 2-acyl-glycerophosphoethanolamine, n-C16:1)	Glycerophospholipid Metabolism	1 M_2agpe161_c + 1 M_pg161_c = 1 M_apg161_c + 1 M_g3pe_c	1 2-Acyl-sn-glycero-3-phosphoethanolamine (n-C16:1) + 1 Phosphatidylglycerol (dihexadec-9-enoyl, n-C16:1) = 1 acyl phosphatidylg... <Preview truncated at 128 characters>	0	0	1000	b3825	[]
LPLIPAL2ATE180	Lysophospholipase L2 (acyltransferase, 2-acyl-glycerophosphoethanolamine, n-C18:0)	Glycerophospholipid Metabolism	1 M_2agpe180_c + 1 M_pg180_c = 1 M_apg180_c + 1 M_g3pe_c	1 2-Acyl-sn-glycero-3-phosphoethanolamine (n-C18:0) + 1 Phosphatidylglycerol (dioctadecanoyl, n-C18:0) = 1 acyl phosphatidylglyc... <Preview truncated at 128 characters>	0	0	1000	b3825	[]
LPLIPAL2ATE181	Lysophospholipase L2 (acyltransferase, 2-acyl-glycerophosphoethanolamine, n-C18:1)	Glycerophospholipid Metabolism	1 M_2agpe181_c + 1 M_pg181_c = 1 M_apg181_c + 1 M_g3pe_c	1 2-Acyl-sn-glycero-3-phosphoethanolamine (n-C18:1) + 1 Phosphatidylglycerol (dioctadec-11-enoyl, n-C18:1) = 1 acyl phosphatidyl... <Preview truncated at 128 characters>	0	0	1000	b3825	[]
LPLIPAL2ATG120	Lysophospholipase L2 (acyltransferase, 2-acyl-glycerophosphoglycerol, n-C12:0)	Glycerophospholipid Metabolism	1 M_2agpg120_c + 1 M_pg120_c = 1 M_apg120_c + 1 M_g3pg_c	1 2-Acyl-sn-glycero-3-phosphoglycerol (n-C12:0) + 1 Phosphatidylglycerol (didodecanoyl, n-C12:0) = 1 acyl phosphatidylglycerol (... <Preview truncated at 128 characters>	0	0	1000	b3825	[]
LPLIPAL2ATG140	Lysophospholipase L2 (acyltransferase, 2-acyl-glycerophosphoglycerol, n-C14:0)	Glycerophospholipid Metabolism	1 M_2agpg140_c + 1 M_pg140_c = 1 M_apg140_c + 1 M_g3pg_c	1 2-Acyl-sn-glycero-3-phosphoglycerol (n-C14:0) + 1 Phosphatidylglycerol (ditetradecanoyl, n-C14:0) = 1 acyl phosphatidylglycero... <Preview truncated at 128 characters>	0	0	1000	b3825	[]
LPLIPAL2ATG141	Lysophospholipase L2 (acyltransferase, 2-acyl-glycerophosphoglycerol, n-C14:1)	Glycerophospholipid Metabolism	1 M_2agpg141_c + 1 M_pg141_c = 1 M_apg141_c + 1 M_g3pg_c	1 2-Acyl-sn-glycero-3-phosphoglycerol (n-C14:1) + 1 Phosphatidylglycerol (ditetradec-7-enoyl, n-C14:1) = 1 acyl phosphatidylglyc... <Preview truncated at 128 characters>	0	0	1000	b3825	[]
LPLIPAL2ATG160	Lysophospholipase L2 (acyltransferase, 2-acyl-glycerophosphoglycerol, n-C16:0)	Glycerophospholipid Metabolism	1 M_2agpg160_c + 1 M_pg160_c = 1 M_apg160_c + 1 M_g3pg_c	1 2-Acyl-sn-glycero-3-phosphoglycerol (n-C16:0) + 1 Phosphatidylglycerol (dihexadecanoyl, n-C16:0) = 1 acyl phosphatidylglycerol... <Preview truncated at 128 characters>	0	0	1000	b3825	[]
LPLIPAL2ATG161	Lysophospholipase L2 (acyltransferase, 2-acyl-glycerophosphoglycerol, n-C16:1)	Glycerophospholipid Metabolism	1 M_2agpg161_c + 1 M_pg161_c = 1 M_apg161_c + 1 M_g3pg_c	1 2-Acyl-sn-glycero-3-phosphoglycerol (n-C16:1) + 1 Phosphatidylglycerol (dihexadec-9-enoyl, n-C16:1) = 1 acyl phosphatidylglyce... <Preview truncated at 128 characters>	0	0	1000	b3825	[]
LPLIPAL2ATG180	Lysophospholipase L2 (acyltransferase, 2-acyl-glycerophosphoglycerol, n-C18:0)	Glycerophospholipid Metabolism	1 M_2agpg180_c + 1 M_pg180_c = 1 M_apg180_c + 1 M_g3pg_c	1 2-Acyl-sn-glycero-3-phosphoglycerol (n-C18:0) + 1 Phosphatidylglycerol (dioctadecanoyl, n-C18:0) = 1 acyl phosphatidylglycerol... <Preview truncated at 128 characters>	0	0	1000	b3825	[]
LPLIPAL2ATG181	Lysophospholipase L2 (acyltransferase, 2-acyl-glycerophosphoglycerol, n-C18:1)	Glycerophospholipid Metabolism	1 M_2agpg181_c + 1 M_pg181_c = 1 M_apg181_c + 1 M_g3pg_c	1 2-Acyl-sn-glycero-3-phosphoglycerol (n-C18:1) + 1 Phosphatidylglycerol (dioctadec-11-enoyl, n-C18:1) = 1 acyl phosphatidylglyc... <Preview truncated at 128 characters>	0	0	1000	b3825	[]
LPLIPAL2E120	Lysophospholipase L2 (2-acylglycerophosphoethanolamine, n-C12:0)	Glycerophospholipid Metabolism	1 M_2agpe120_c + 1 M_h2o_c = 1 M_ddca_c + 1 M_g3pe_c + 1 M_h_c	1 2-Acyl-sn-glycero-3-phosphoethanolamine (n-C12:0) + 1 H2O = 1 Dodecanoate (n-C12:0) + 1 sn-Glycero-3-phosphoethanolamine + 1 H... <Preview truncated at 128 characters>	0	0	1000	b3825	3.1.1.5
LPLIPAL2E140	Lysophospholipase L2 (2-acylglycerophosphoethanolamine, n-C14:0)	Glycerophospholipid Metabolism	1 M_2agpe140_c + 1 M_h2o_c = 1 M_g3pe_c + 1 M_h_c + 1 M_ttdca_c	1 2-Acyl-sn-glycero-3-phosphoethanolamine (n-C14:0) + 1 H2O = 1 sn-Glycero-3-phosphoethanolamine + 1 H+ + 1 tetradecanoate (n-C1... <Preview truncated at 128 characters>	0	0	1000	b3825	3.1.1.5
LPLIPAL2E141	Lysophospholipase L2 (2-acylglycerophosphoethanolamine, n-C14:1)	Glycerophospholipid Metabolism	1 M_2agpe141_c + 1 M_h2o_c = 1 M_g3pe_c + 1 M_h_c + 1 M_ttdcea_c	1 2-Acyl-sn-glycero-3-phosphoethanolamine (n-C14:1) + 1 H2O = 1 sn-Glycero-3-phosphoethanolamine + 1 H+ + 1 tetradecenoate (n-C1... <Preview truncated at 128 characters>	0	0	1000	b3825	3.1.1.5
LPLIPAL2E160	Lysophospholipase L2 (2-acylglycerophosphoethanolamine, n-C16:0)	Glycerophospholipid Metabolism	1 M_2agpe160_c + 1 M_h2o_c = 1 M_g3pe_c + 1 M_h_c + 1 M_hdca_c	1 2-Acyl-sn-glycero-3-phosphoethanolamine (n-C16:0) + 1 H2O = 1 sn-Glycero-3-phosphoethanolamine + 1 H+ + 1 Hexadecanoate (n-C16... <Preview truncated at 128 characters>	0	0	1000	b3825	3.1.1.5
LPLIPAL2E161	Lysophospholipase L2 (2-acylglycerophosphoethanolamine, n-C16:1)	Glycerophospholipid Metabolism	1 M_2agpe161_c + 1 M_h2o_c = 1 M_g3pe_c + 1 M_h_c + 1 M_hdcea_c	1 2-Acyl-sn-glycero-3-phosphoethanolamine (n-C16:1) + 1 H2O = 1 sn-Glycero-3-phosphoethanolamine + 1 H+ + 1 Hexadecenoate (n-C16... <Preview truncated at 128 characters>	0	0	1000	b3825	3.1.1.5
LPLIPAL2E180	Lysophospholipase L2 (2-acylglycerophosphoethanolamine, n-C18:0)	Glycerophospholipid Metabolism	1 M_2agpe180_c + 1 M_h2o_c = 1 M_g3pe_c + 1 M_h_c + 1 M_ocdca_c	1 2-Acyl-sn-glycero-3-phosphoethanolamine (n-C18:0) + 1 H2O = 1 sn-Glycero-3-phosphoethanolamine + 1 H+ + 1 octadecanoate (n-C18... <Preview truncated at 128 characters>	0	0	1000	b3825	3.1.1.5
LPLIPAL2E181	Lysophospholipase L2 (2-acylglycerophosphoethanolamine, n-C18:1)	Glycerophospholipid Metabolism	1 M_2agpe181_c + 1 M_h2o_c = 1 M_g3pe_c + 1 M_h_c + 1 M_ocdcea_c	1 2-Acyl-sn-glycero-3-phosphoethanolamine (n-C18:1) + 1 H2O = 1 sn-Glycero-3-phosphoethanolamine + 1 H+ + 1 octadecenoate (n-C18... <Preview truncated at 128 characters>	0	0	1000	b3825	3.1.1.5
LPLIPAL2G120	Lysophospholipase L2 (2-acylglycerophosphoglycerol, n-C12:0)	Glycerophospholipid Metabolism	1 M_2agpg120_c + 1 M_h2o_c = 1 M_ddca_c + 1 M_g3pg_c + 1 M_h_c	1 2-Acyl-sn-glycero-3-phosphoglycerol (n-C12:0) + 1 H2O = 1 Dodecanoate (n-C12:0) + 1 Glycerophosphoglycerol + 1 H+	0	0	1000	b3825	3.1.1.5
LPLIPAL2G140	Lysophospholipase L2 (2-acylglycerophosphoglycerol, n-C14:0)	Glycerophospholipid Metabolism	1 M_2agpg140_c + 1 M_h2o_c = 1 M_g3pg_c + 1 M_h_c + 1 M_ttdca_c	1 2-Acyl-sn-glycero-3-phosphoglycerol (n-C14:0) + 1 H2O = 1 Glycerophosphoglycerol + 1 H+ + 1 tetradecanoate (n-C14:0)	0	0	1000	b3825	3.1.1.5
LPLIPAL2G141	Lysophospholipase L2 (2-acylglycerophosphoglycerol, n-C14:1)	Glycerophospholipid Metabolism	1 M_2agpg141_c + 1 M_h2o_c = 1 M_g3pg_c + 1 M_h_c + 1 M_ttdcea_c	1 2-Acyl-sn-glycero-3-phosphoglycerol (n-C14:1) + 1 H2O = 1 Glycerophosphoglycerol + 1 H+ + 1 tetradecenoate (n-C14:1)	0	0	1000	b3825	3.1.1.5
LPLIPAL2G160	Lysophospholipase L2 (2-acylglycerophosphoglycerol, n-C16:0)	Glycerophospholipid Metabolism	1 M_2agpg160_c + 1 M_h2o_c = 1 M_g3pg_c + 1 M_h_c + 1 M_hdca_c	1 2-Acyl-sn-glycero-3-phosphoglycerol (n-C16:0) + 1 H2O = 1 Glycerophosphoglycerol + 1 H+ + 1 Hexadecanoate (n-C16:0)	0	0	1000	b3825	3.1.1.5
LPLIPAL2G161	Lysophospholipase L2 (2-acylglycerophosphoglycerol, n-C16:1)	Glycerophospholipid Metabolism	1 M_2agpg161_c + 1 M_h2o_c = 1 M_g3pg_c + 1 M_h_c + 1 M_hdcea_c	1 2-Acyl-sn-glycero-3-phosphoglycerol (n-C16:1) + 1 H2O = 1 Glycerophosphoglycerol + 1 H+ + 1 Hexadecenoate (n-C16:1)	0	0	1000	b3825	3.1.1.5
LPLIPAL2G180	Lysophospholipase L2 (2-acylglycerophosphoglycerol, n-C18:0)	Glycerophospholipid Metabolism	1 M_2agpg180_c + 1 M_h2o_c = 1 M_g3pg_c + 1 M_h_c + 1 M_ocdca_c	1 2-Acyl-sn-glycero-3-phosphoglycerol (n-C18:0) + 1 H2O = 1 Glycerophosphoglycerol + 1 H+ + 1 octadecanoate (n-C18:0)	0	0	1000	b3825	3.1.1.5
LPLIPAL2G181	Lysophospholipase L2 (2-acylglycerophosphoglycerol, n-C18:1)	Glycerophospholipid Metabolism	1 M_2agpg181_c + 1 M_h2o_c = 1 M_g3pg_c + 1 M_h_c + 1 M_ocdcea_c	1 2-Acyl-sn-glycero-3-phosphoglycerol (n-C18:1) + 1 H2O = 1 Glycerophosphoglycerol + 1 H+ + 1 octadecenoate (n-C18:1)	0	0	1000	b3825	3.1.1.5
LSERDHr	L-serine dehydrogenase	Glycine and Serine Metabolism	1 M_nadp_c + 1 M_ser_DASH_L_c = 1 M_2amsa_c + 1 M_h_c + 1 M_nadph_c	1 Nicotinamide adenine dinucleotide phosphate + 1 L-Serine = 1 2-Aminomalonate semialdehyde + 1 H+ + 1 Nicotinamide adenine dinu... <Preview truncated at 128 characters>	1	-1000	1000	b1539	[]
LYSDC	lysine decarboxylase	Threonine and Lysine Metabolism	1 M_h_c + 1 M_lys_DASH_L_c = 1 M_15dap_c + 1 M_co2_c	1 H+ + 1 L-Lysine = 1 1,5-Diaminopentane + 1 CO2	0	0	1000	(b0186 or b4131)	4.1.1.18
LYSTRS	Lysyl-tRNA synthetase	tRNA Charging	1 M_atp_c + 1 M_lys_DASH_L_c + 1 M_trnalys_c = 1 M_amp_c + 1 M_lystrna_c + 1 M_ppi_c	1 ATP + 1 L-Lysine + 1 tRNA(Lys) = 1 AMP + 1 L-Lysine-tRNA (Lys) + 1 Diphosphate	0	0	1000	(b4129 or b2890)	6.1.1.6
LYSabcpp	L-lysine transport via ABC system (periplasm)	Transport, Inner Membrane	1 M_atp_c + 1 M_h2o_c + 1 M_lys_DASH_L_p = 1 M_adp_c + 1 M_h_c + 1 M_lys_DASH_L_c + 1 M_pi_c	1 ATP + 1 H2O + 1 L-Lysine = 1 ADP + 1 H+ + 1 L-Lysine + 1 Phosphate	0	0	1000	(b2310 and b2307 and b2306 and b2308)	[]
LYSt2pp	L-lysine transport in via proton symport (periplasm)	Transport, Inner Membrane	1 M_h_p + 1 M_lys_DASH_L_p = 1 M_h_c + 1 M_lys_DASH_L_c	1 H+ + 1 L-Lysine = 1 H+ + 1 L-Lysine	0	0	1000	b2156	[]
LYSt3pp	L-lysine transport out via proton antiport (cytoplasm to periplasm)	Transport, Inner Membrane	1 M_lys_DASH_L_c + 1 M_h_p = 1 M_h_c + 1 M_lys_DASH_L_p	1 L-Lysine + 1 H+ = 1 H+ + 1 L-Lysine	0	0	1000	b2923	[]
LYStex	L-lysine transport via diffusion (extracellular to periplasm)	Transport, Outer Membrane Porin	1 M_lys_DASH_L_e = 1 M_lys_DASH_L_p	1 L-Lysine = 1 L-Lysine	1	-1000	1000	(b0241 or b0929 or b1377 or b2215)	[]
LYXI	Lyxose isomerase	Alternate Carbon Metabolism	1 M_lyx_DASH_L_c = 1 M_xylu_DASH_L_c	1 L-Lyxose = 1 L-Xylulose	0	0	1000	b3903	[]
LYXt2pp	L-Lyxose transport via proton symport (periplasm)	Transport, Inner Membrane	1 M_h_p + 1 M_lyx_DASH_L_p = 1 M_h_c + 1 M_lyx_DASH_L_c	1 H+ + 1 L-Lyxose = 1 H+ + 1 L-Lyxose	0	0	1000	b3907	[]
LYXtex	L-Lyxose transport via diffusion (extracellular to periplasm)	Transport, Outer Membrane Porin	1 M_lyx_DASH_L_e = 1 M_lyx_DASH_L_p	1 L-Lyxose = 1 L-Lyxose	1	-1000	1000	(b0241 or b0929 or b1377 or b2215)	[]
M1PD	mannitol-1-phosphate 5-dehydrogenase	Alternate Carbon Metabolism	1 M_mnl1p_c + 1 M_nad_c = 1 M_f6p_c + 1 M_h_c + 1 M_nadh_c	1 D-Mannitol 1-phosphate + 1 Nicotinamide adenine dinucleotide = 1 D-Fructose 6-phosphate + 1 H+ + 1 Nicotinamide adenine dinucl... <Preview truncated at 128 characters>	1	-1000	1000	b3600	1.1.1.17
MACPD	Malonyl-ACP decarboxylase	Membrane Lipid Metabolism	1 M_h_c + 1 M_malACP_c = 1 M_acACP_c + 1 M_co2_c	1 H+ + 1 Malonyl-[acyl-carrier protein] = 1 Acetyl-ACP + 1 CO2	0	0	1000	b2323	[]
MALCOAMT	Malonyl-CoA methyltransferase	Cofactor and Prosthetic Group Biosynthesis	1 M_amet_c + 1 M_malcoa_c = 1 M_ahcys_c + 1 M_malcoame_c	1 S-Adenosyl-L-methionine + 1 Malonyl-CoA = 1 S-Adenosyl-L-homocysteine + 1 malonyl-CoA methyl ester	0	0	1000	b0777	[]
MALDDH	malate decarboxylating oxidoreductase (decarboxylating)	Alternate Carbon Metabolism	1 M_mal_DASH_D_c + 1 M_nad_c = 1 M_co2_c + 1 M_nadh_c + 1 M_pyr_c	1 D-Malate + 1 Nicotinamide adenine dinucleotide = 1 CO2 + 1 Nicotinamide adenine dinucleotide - reduced + 1 Pyruvate	0	0	1000	b1800	1.1.1.83
MALDt2_2pp	D-Malate transport via proton symport (2 H) (periplasm)	Transport, Inner Membrane	2 M_h_p + 1 M_mal_DASH_D_p = 2 M_h_c + 1 M_mal_DASH_D_c	2 H+ + 1 D-Malate = 2 H+ + 1 D-Malate	0	0	1000	b3528	[]
MALDtex	D-Malate transport via diffusion (extracellular to periplasm)	Transport, Outer Membrane Porin	1 M_mal_DASH_D_e = 1 M_mal_DASH_D_p	1 D-Malate = 1 D-Malate	1	-1000	1000	(b2215 or b1377 or b0241 or b0929)	[]
MALS	malate synthase	Anaplerotic Reactions	1 M_accoa_c + 1 M_glx_c + 1 M_h2o_c = 1 M_coa_c + 1 M_h_c + 1 M_mal_DASH_L_c	1 Acetyl-CoA + 1 Glyoxylate + 1 H2O = 1 Coenzyme A + 1 H+ + 1 L-Malate	0	0	1000	(b4014 or b2976)	4.1.3.2
MALTATr	maltose O-acetyltransferase	Alternate Carbon Metabolism	1 M_accoa_c + 1 M_malt_c = 1 M_acmalt_c + 1 M_coa_c	1 Acetyl-CoA + 1 Maltose = 1 Acetyl-maltose + 1 Coenzyme A	1	-1000	1000	b0459	2.3.1.79
MALTHXabcpp	maltohexaose transport via ABC system (periplasm)	Transport, Inner Membrane	1 M_atp_c + 1 M_h2o_c + 1 M_malthx_p = 1 M_adp_c + 1 M_h_c + 1 M_malthx_c + 1 M_pi_c	1 ATP + 1 H2O + 1 Maltohexaose = 1 ADP + 1 H+ + 1 Maltohexaose + 1 Phosphate	0	0	1000	(b4034 and b4033 and b4032 and b4035)	[]
MALTHXtexi	maltohexaose transport via diffusion (extracellular to periplasm) irreversible	Transport, Outer Membrane	1 M_malthx_e = 1 M_malthx_p	1 Maltohexaose = 1 Maltohexaose	0	0	1000	b4036	[]
MALTPTabcpp	maltopentaose transport via ABC system (periplasm)	Transport, Inner Membrane	1 M_atp_c + 1 M_h2o_c + 1 M_maltpt_p = 1 M_adp_c + 1 M_h_c + 1 M_maltpt_c + 1 M_pi_c	1 ATP + 1 H2O + 1 Maltopentaose = 1 ADP + 1 H+ + 1 Maltopentaose + 1 Phosphate	0	0	1000	(b4034 and b4033 and b4032 and b4035)	[]
MALTPTtexi	maltopentaoseMaltotriose transport via diffusion (extracellular to periplasm) irreversible	Transport, Outer Membrane	1 M_maltpt_e = 1 M_maltpt_p	1 Maltopentaose = 1 Maltopentaose	0	0	1000	b4036	[]
MALTTRabcpp	Maltotriose transport via ABC system (periplasm)	Transport, Inner Membrane	1 M_atp_c + 1 M_h2o_c + 1 M_malttr_p = 1 M_adp_c + 1 M_h_c + 1 M_malttr_c + 1 M_pi_c	1 ATP + 1 H2O + 1 Maltotriose = 1 ADP + 1 H+ + 1 Maltotriose + 1 Phosphate	0	0	1000	(b4034 and b4033 and b4032 and b4035)	[]
MALTTRtexi	Maltotriose transport via diffusion (extracellular to periplasm) irreversible	Transport, Outer Membrane	1 M_malttr_e = 1 M_malttr_p	1 Maltotriose = 1 Maltotriose	0	0	1000	b4036	[]
MALTTTRabcpp	maltotetraose transport via ABC system (periplasm)	Transport, Inner Membrane	1 M_atp_c + 1 M_h2o_c + 1 M_maltttr_p = 1 M_adp_c + 1 M_h_c + 1 M_maltttr_c + 1 M_pi_c	1 ATP + 1 H2O + 1 Maltotetraose = 1 ADP + 1 H+ + 1 Maltotetraose + 1 Phosphate	0	0	1000	(b4034 and b4033 and b4032 and b4035)	[]
MALTTTRtexi	maltotetraoseMaltotriose transport via diffusion (extracellular to periplasm) irreversible	Transport, Outer Membrane	1 M_maltttr_e = 1 M_maltttr_p	1 Maltotetraose = 1 Maltotetraose	0	0	1000	b4036	[]
MALTabcpp	maltose transport via ABC system (periplasm)	Transport, Inner Membrane	1 M_atp_c + 1 M_h2o_c + 1 M_malt_p = 1 M_adp_c + 1 M_h_c + 1 M_malt_c + 1 M_pi_c	1 ATP + 1 H2O + 1 Maltose = 1 ADP + 1 H+ + 1 Maltose + 1 Phosphate	0	0	1000	(b4034 and b4033 and b4032 and b4035)	[]
MALTptspp	maltose transport via PEP:Pyr PTS (periplasm)	Transport, Inner Membrane	1 M_pep_c + 1 M_malt_p = 1 M_malt6p_c + 1 M_pyr_c	1 Phosphoenolpyruvate + 1 Maltose = 1 Maltose 6-phosphate + 1 Pyruvate	0	0	1000	(b2417 and b1621 and b2415 and b2416)	[]
MALTtexi	maltoseMaltotriose transport via diffusion (extracellular to periplasm) irreversible	Transport, Outer Membrane	1 M_malt_e = 1 M_malt_p	1 Maltose = 1 Maltose	0	0	1000	b4036	[]
MALt2_2pp	Malate transport via proton symport (2 H) (periplasm)	Transport, Inner Membrane	2 M_h_p + 1 M_mal_DASH_L_p = 2 M_h_c + 1 M_mal_DASH_L_c	2 H+ + 1 L-Malate = 2 H+ + 1 L-Malate	0	0	1000	b3528	[]
[truncated: 856 more rows]

## Sheet: Clusters
#	ID rxn	ID rxn short	reactions long	reactions less metabolites	cluster #
[truncated: 248 more rows]

## Sheet: Cluster_names
Cluster #	Pathway	# Rev Rxns
[truncated: 103 more rows]

## Sheet: Distance Matrix
cluster		EX_12ppd_S_e	EX_2ddglcn_e	EX_3amp_e	EX_3cmp_e	EX_3gmp_e	EX_3ump_e	EX_4abut_e	EX_glu_L_e	EX_akg_e	ACONTa	ICDHyr	GLUDy	GLUt2rpp	GLUABUTt7pp	EX_5dglcn_e	EX_glcn_e	GLCNt2rpp	_5DGLCNR	EX_idon_L_e	IDOND	EX_LalaDgluMdap_e	EX_LalaDgluMdapDala_e	EX_ac_e	CTECOAI8	ACACT8r	ACOAD7f	CTECOAI7	ACACT7r	ACOAD6f	CTECOAI6	ACACT6r	ACACT5r	ACACT4r	ACACT3r	ACACT2r	ACOAD1f	ACACT1r	EX_acald_e	EX_etoh_e	ACALD	ACKr	ACt2rpp	EX_acgal1p_e	EX_acgam_e	EX_acgam1p_e	EX_ade_e	EX_adn_e	ADNt2pp_ADNt2rpp
[truncated: 248 more rows]
[truncated: 200 more columns]

[truncated: 3 more sheets: Comparison, Genes in more than one rxn, GenesR]
