# Supplementary material for: The topology of genome-scale metabolic reconstructions unravels independent modules and high network flexibility
Source: PLoS Comput Biol. 2022 Jun 27;18(6):e1010203. doi: 10.1371/journal.pcbi.1010203 (PMC9269948; doi:10.1371/journal.pcbi.1010203)
Supplement: S1 Data — (ZIP) [file pcbi.1010203.s004.zip › Correlations/GenesCorrelations.m]

% author Veronica Martinez, The University of Queensland, AIBN
% 16 June 2020
% Estimate correlation of genes associated with reversible reactions of
% E.coli GeM iJO1366


clear all;clc;

% Load data on clusters, reverisble reactions and genes associated
[position,Reactions]= xlsread('EcoliGenes.xlsx','Comparison');

clusters=position(:,5);
position=position(:,2);
Reactions(1,:)=[];
Reactions=Reactions(:,[3,4,6,7]);

% Load transcriptomics data
[expression,genes]= xlsread('41467_2019_13483_MOESM4_ESM.xlsx','Expression Data'); %PRECISE 1.0

genes=genes(2:end,1);

%remove genes with stdev <=0.6
Standard=std(expression'); 

ConstitutivellyE=find(Standard<=0.6);
expression(ConstitutivellyE,:)=[]; 
genes(ConstitutivellyE)=[];

%filter data by genes that belong to reversible reactions of the GeM model
genesRU=unique(Reactions(:,3));

% genes to remove the 4 genes present in too many reactions
[~,GenesToRemove]= xlsread('EcoliGenes.xlsx','GenesR');

for i=1:length(GenesToRemove)
    positionsR=strmatch(GenesToRemove{i},genesRU,'exact');
    genesRU(positionsR)=[];
end

positionsG=zeros(length(genesRU),1);
GenesNotCovered=[];
for i=1:length(genesRU)
    gene=genesRU(i);
    positionsGPre=strmatch(gene,genes,'exact');
    if isempty(positionsGPre)
        GenesNotCovered{end+1}=gene;
    else
        positionsG(i)= positionsGPre;
    end
end
genesRU(find(positionsG==0),:)=[];
positionsG(find(positionsG==0))=[];
expressionF=expression(positionsG,:);
ReactionsFull=Reactions;

%Remove from Reactions list the genes without expression data
GenesNotCovered=[GenesNotCovered';GenesToRemove];
ToRemove=[];
for i=1:length(GenesNotCovered)
    genecheck=GenesNotCovered{i};
    posR=strmatch(genecheck,Reactions(:,3));
    ToRemove=[ToRemove ; posR];
end
Reactions(ToRemove,:)=[];
   
%Estimate Correlation between all filtered genes
Correlation=corrcoef(expressionF');

clearvars -except Correlation genesRU Reactions 

%Generate list of reactions with distance 2, adding information of cluster
%number as well
[Distance,ReactionsD]= xlsread('EcoliGenes.xlsx','Distance Matrix');

ClusterD=Distance(:,1);
Distance(:,[1,2])=[];
ReactionsD=ReactionsD(2:end,2);
PositionsR=1:length(ClusterD);

% remove from Distance and ReactionsD, the reactions without genes
% information
ReactionsU=unique(Reactions(:,1));

ToRemove=[];
for i=1:length(ReactionsD)
    rxn=ReactionsD{i};
    if isempty(strmatch(rxn,ReactionsU,'exact'))
        ToRemove(end+1)=i;
    end
end

ReactionsD(ToRemove)=[];
ClusterD(ToRemove)=[];
Distance(:,ToRemove)=[];
Distance(ToRemove,:)=[];
PositionsR(ToRemove)=[];

Distance2=[];
for i=1:length(ClusterD)-1
    check=Distance(i+1:end,i);
    dist2=find(check==2); 
    Distance2=[Distance2; i*ones(length(dist2),1) dist2+i];
end

List_Correlation2=[];
List_Correlation_Average=[];
positionsRxns=unique(Distance2(:,1));
for i=1:length(positionsRxns)
    rxn1=positionsRxns(i);
    rxns2=Distance2(find(Distance2(:,1)==rxn1),2);
    cluster1=ClusterD(positionsRxns(i));
    clusters2=ClusterD(rxns2);
    ID1=ReactionsD{rxn1};
    PreList=Reactions(strmatch(ID1,Reactions(:,1),'exact'),:);
    PreList12=[];
    for j=1:size(PreList,1)
        PreList12{j,1}=num2str(PositionsR(rxn1));
        PreList12{j,2}=num2str(cluster1);
    end
    PreList=[PreList12 PreList];
    PreListAv=PreList(1,1:3);
    genes1=[];
    for j=1:size(PreList,1)
        genes1(j)=strmatch(PreList(j,5),genesRU,'exact');
    end
    for j=1:length(rxns2)
        ID2=ReactionsD{rxns2(j)};
        PreList2=Reactions(strmatch(ID2,Reactions(:,1),'exact'),:);
        PreList22=[];
        for k=1:size(PreList2,1)
            PreList22{k,1}=num2str(PositionsR(rxns2(j)));
            PreList22{k,2}=num2str(clusters2(j));
        end
        PreList2=[PreList22 PreList2];
        PreList2Av=PreList2(1,1:3);
        genes2=[];
        for k=1:size(PreList2,1)
            genes2(k)=strmatch(PreList2(k,5),genesRU,'exact');
        end
        if cluster1==clusters2(j)
            Intra=1;
        else
            Intra=0;
        end
        for k=1:size(PreList2,1)
            Cor=Correlation(genes1,genes2(k));
            List_Correlation2pre=PreList;
            List_Correlation2preAv=PreListAv;
            for l=1:size(PreList,1)
                List_Correlation2pre(l,[7:12])=PreList2(k,:);
                List_Correlation2pre{l,13}=num2str(Intra);
                List_Correlation2pre{l,14}=num2str(Cor(l));
            end
            List_Correlation2preAv(1,4:6)=PreList2Av;
            List_Correlation2preAv{1,7}=num2str(Intra);
            List_Correlation2preAv{1,8}=num2str(mean(Cor));
            List_Correlation2preAv{1,9}=num2str(mean(abs(Cor)));
           List_Correlation2=[List_Correlation2 ; List_Correlation2pre];
           List_Correlation_Average=[List_Correlation_Average ; List_Correlation2preAv];
        end
    end
end

clearvars -except List_Correlation2 List_Correlation_Average 

% % plot distribution
IntraCluster=zeros(size(List_Correlation2,1),1);
Correlation=IntraCluster;
for i=1:size(List_Correlation2,1)
    IntraCluster(i)=str2num(List_Correlation2{i,13});
    Correlation(i)=str2num(List_Correlation2{i,14});
end

% Remove Correlation ==1
Remove=find(Correlation==1);
Correlation(Remove)=[];
List_Correlation2(Remove,:)=[];
IntraCluster(Remove)=[];


figure(1)
h1=histogram(Correlation(IntraCluster==0),'BinWidth',0.05,'FaceColor','b');
hold on
h2=histogram(Correlation(IntraCluster==1),'BinWidth',0.05,'FaceColor','r');
hold off
xlabel('Correlation'); ylabel('Frecuency');
legend ('Extra Module','Intra Module');

% stats Wilcoxon rank sum test
CorrelationIntra=Correlation(IntraCluster==1);
CorrelationExtra=Correlation(IntraCluster==0);

[p,h,stats]  = ranksum(CorrelationIntra,CorrelationExtra);

% Test to check different distributions 
[hd,pval] = kstest2(CorrelationIntra,CorrelationExtra,'alpha',0.05);

%Check quality >|0.8| and <|0.1|
CorrelationIntra=abs(CorrelationIntra);
CorrelationExtra=abs(CorrelationExtra);

PIntra80=100*length(find(CorrelationIntra>=0.8))/length(CorrelationIntra);
PIntra10=100*length(find(CorrelationIntra<=0.1))/length(CorrelationIntra);
PExtra80=100*length(find(CorrelationExtra>=0.8))/length(CorrelationExtra);
PExtra10=100*length(find(CorrelationExtra<=0.1))/length(CorrelationExtra);
