# Supplementary material for: The topology of genome-scale metabolic reconstructions unravels independent modules and high network flexibility
Source: PLoS Comput Biol. 2022 Jun 27;18(6):e1010203. doi: 10.1371/journal.pcbi.1010203 (PMC9269948; doi:10.1371/journal.pcbi.1010203)
Supplement: S1 Data — (ZIP) [file pcbi.1010203.s004.zip › Correlations/Gtex_vero_genes_10tpm_corr.xlsx]

## Sheet: Correlation
hgnc_id	HGNC:19366	HGNC:3350	HGNC:13445	HGNC:11010	HGNC:4795	HGNC:7436	HGNC:10681	HGNC:406	HGNC:438	HGNC:4116	HGNC:11071	HGNC:362	HGNC:11005	HGNC:11056	HGNC:12591	HGNC:380	HGNC:18170	HGNC:22146	HGNC:10606	HGNC:2330	HGNC:2859	HGNC:8905	HGNC:363	HGNC:20800	HGNC:2501	HGNC:365	HGNC:3012	HGNC:478	HGNC:477	HGNC:474	HGNC:475	HGNC:476	HGNC:4632	HGNC:10922	HGNC:10997	HGNC:16029	HGNC:14572	HGNC:10682	HGNC:5215	HGNC:412	HGNC:12562	HGNC:20461	HGNC:10938	HGNC:16789	HGNC:5208	HGNC:30262	HGNC:4693	HGNC:3700	HGNC:27015
HGNC:19366	1	0.319166	0.147209	0.0921079	0.513594	0.662431	0.525884	0.00577864	-0.0935988	0.213946	0.521223	0.609567	0.13271	0.148586	0.601194	0.443327	0.416746	0.159378	0.419019	0.322996	0.167448	0.279748	0.167752	0.512048	0.133368	-0.0931168	0.315522	0.243959	-0.237217	-0.229849	-0.235812	-0.237207	0.0676216	0.233244	0.507324	0.00517176	0.127291	0.56375	0.385753	0.432099	0.470568	0.547187	0.460537	0.146198	0.296688	0.647351	0.280138	0.520125	0.165038
HGNC:3350	0.319166	1	0.00555639	0.0728039	0.287171	0.239457	0.191897	0.0778664	0.132687	0.442094	0.521208	0.515704	0.571147	0.37663	0.459813	0.493761	0.464151	-0.0010517	0.301065	0.150596	0.242888	-0.0484253	0.434234	0.341349	0.204518	0.223887	0.455848	-0.261965	-0.227097	-0.230766	-0.267993	-0.243183	0.0641388	0.216349	0.339219	0.0641105	0.0362293	0.348443	0.416115	0.428823	0.587806	0.462396	-0.0244206	0.0417375	0.249493	0.473193	0.600575	0.213533	0.104976
HGNC:13445	0.147209	0.00555639	1	0.328766	0.08345	0.233575	0.0473189	-0.18673	0.0283153	0.105507	0.146351	0.174722	-0.0958593	-0.0717119	0.206722	0.0490953	-0.0688141	0.252575	0.0884454	0.194539	-0.0335305	-0.145023	0.0241045	0.160514	0.151637	-0.0499376	0.028186	-0.013058	-0.0415959	-0.0217845	-0.033177	-0.0284525	0.0133087	0.137264	0.194811	0.110067	0.0812858	0.0107918	0.0737684	0.157673	0.166757	0.255999	0.0942929	0.120693	0.0539872	0.139873	-0.0219574	0.11092	0.19148
HGNC:11010	0.0921079	0.0728039	0.328766	1	-0.0461414	0.0672721	0.159671	0.0606367	-0.0402987	0.0579559	-0.0964006	0.134742	0.042896	-0.0979122	0.0795012	-0.0820066	-0.0716419	-0.041685	0.0133041	0.146036	0.187821	0.123208	-0.0407289	-0.00451573	0.00961498	0.117733	-0.146746	-0.111223	-0.11344	-0.119812	-0.145303	-0.122278	0.0160658	0.268594	-0.140385	0.0159385	-0.0173857	0.1514	0.00297765	0.151862	0.172579	0.0116676	0.000969941	0.053129	-0.112555	0.175455	-0.0517047	0.172901	0.244975
HGNC:4795	0.513594	0.287171	0.08345	-0.0461414	1	0.615862	0.404587	0.0689073	-0.0121719	0.1861	0.313377	0.72663	0.0876177	0.140006	0.487707	0.582655	0.564459	0.349365	0.635435	0.507892	0.351804	0.406432	0.128897	0.665618	0.306606	-0.37375	0.631493	0.208443	-0.127257	-0.102196	-0.088345	-0.106852	0.0934801	0.181132	0.607474	-0.058328	0.0881564	0.40658	0.430438	0.533652	0.573797	0.408383	0.666074	-0.312513	0.573959	0.472184	0.130496	0.41091	0.0247867
HGNC:7436	0.662431	0.239457	0.233575	0.0672721	0.615862	1	0.316448	-0.0455976	0.0654278	0.237492	0.510344	0.592116	0.164666	0.111014	0.540578	0.503092	0.392902	0.313219	0.450527	0.33945	0.179966	0.0905323	0.14695	0.463055	0.288877	-0.161304	0.405358	0.33607	-0.150265	-0.165963	-0.150591	-0.171943	0.0535009	0.126622	0.620166	-0.00104045	0.114897	0.360899	0.490154	0.387462	0.427962	0.51771	0.503758	0.07683	0.404615	0.559992	0.2781	0.331439	0.256141
HGNC:10681	0.525884	0.191897	0.0473189	0.159671	0.404587	0.316448	1	0.243316	-0.156608	0.104357	0.150775	0.507331	-0.0860535	-0.167187	0.407024	0.268247	0.382458	0.00175134	0.502613	0.57531	0.238246	0.696346	0.171514	0.384874	0.19947	-0.157652	0.20238	-0.062741	-0.20804	-0.179875	-0.207762	-0.186169	0.0575122	0.465308	0.112319	-0.0856733	-0.0617037	0.701534	0.000580031	0.414227	0.395992	0.294653	0.476718	-0.0470741	0.151611	0.416012	-0.179043	0.834701	0.0386226
HGNC:406	0.00577864	0.0778664	-0.18673	0.0606367	0.0689073	-0.0455976	0.243316	1	-0.147098	0.0696935	-0.210598	0.0130328	0.11252	0.0441821	0.165009	0.0602481	0.271732	-0.20374	0.352443	0.265625	0.359909	0.313743	0.377252	0.0753564	0.208911	0.201692	-0.160391	-0.0488667	-0.197444	-0.228617	-0.260991	-0.22845	0.0753404	0.223501	-0.0453591	-0.353433	0.0700161	0.456779	0.018151	0.395766	-0.0627653	0.0720039	0.166702	0.144915	0.227514	0.114429	-0.0187874	0.349144	-0.0246199
HGNC:438	-0.0935988	0.132687	0.0283153	-0.0402987	-0.0121719	0.0654278	-0.156608	-0.147098	1	0.116558	0.179424	-0.0655641	-0.029029	-0.0909315	-0.0199706	0.0205107	-0.288436	0.217113	-0.155797	-0.101245	-0.0375234	-0.229734	-0.324627	-0.239025	-0.0721064	-0.063048	0.305474	-0.135858	-0.109083	-0.087505	-0.105478	-0.0912492	-0.0443874	-0.330612	0.135916	0.573356	-0.121239	-0.215658	0.164629	-0.0953405	-0.200586	-0.159721	-0.275012	-0.000352953	0.023713	-0.045047	0.254381	-0.381491	0.172372
HGNC:4116	0.213946	0.442094	0.105507	0.0579559	0.1861	0.237492	0.104357	0.0696935	0.116558	1	0.547156	0.469039	0.220543	0.345135	0.247476	0.677046	0.323924	0.251895	0.381852	0.463574	0.513845	-0.165546	0.197695	0.442739	0.297439	-0.0372445	0.190324	-0.0449899	-0.0297407	-0.0624436	-0.0607706	-0.0706587	0.0822679	0.0776036	0.29691	-0.0270098	0.259329	0.209104	0.56768	0.398247	0.476898	0.22233	0.0133349	-0.0153095	0.18451	0.290021	0.215256	0.222323	0.180431
HGNC:11071	0.521223	0.521208	0.146351	-0.0964006	0.313377	0.510344	0.150775	-0.210598	0.179424	0.547156	1	0.441751	0.303538	0.375712	0.450769	0.545949	0.308204	0.245469	0.304818	0.223812	0.136667	-0.173128	0.241733	0.417126	0.097194	0.0136739	0.403014	0.0292404	-0.148279	-0.156542	-0.165928	-0.164764	0.0553625	0.0959532	0.552418	0.173991	0.106954	0.256499	0.454497	0.339376	0.438019	0.469183	0.0801044	0.172686	0.210321	0.463778	0.431226	0.160825	0.215783
HGNC:362	0.609567	0.515704	0.174722	0.134742	0.72663	0.592116	0.507331	0.0130328	-0.0655641	0.469039	0.441751	1	0.210612	0.209593	0.587179	0.754086	0.660129	0.241151	0.679257	0.560332	0.390068	0.27966	0.21999	0.700116	0.381415	-0.264157	0.583399	0.122303	-0.191683	-0.148158	-0.14706	-0.160382	0.0897154	0.290471	0.545076	-0.110494	0.120715	0.520942	0.581899	0.640194	0.766828	0.53042	0.523464	-0.174997	0.420492	0.6192	0.225643	0.54818	0.138861
HGNC:11005	0.13271	0.571147	-0.0958593	0.042896	0.0876177	0.164666	-0.0860535	0.11252	-0.029029	0.220543	0.303538	0.210612	1	0.482455	0.126721	0.211473	0.258733	0.0348641	0.106825	-0.0339693	0.292832	-0.280231	0.423703	0.115003	-0.00214783	0.355409	0.113632	-0.0906649	-0.167879	-0.179961	-0.202298	-0.1857	0.0605276	0.0937736	0.184988	-0.0492335	0.261425	0.147885	0.309906	0.263975	0.322784	0.181854	-0.0945593	0.0539367	0.188902	0.183967	0.587611	-0.0319821	-0.109556
HGNC:11056	0.148586	0.37663	-0.0717119	-0.0979122	0.140006	0.111014	-0.167187	0.0441821	-0.0909315	0.345135	0.375712	0.209593	0.482455	1	0.165675	0.347643	0.311665	0.15143	0.20664	0.0447403	0.428601	-0.258897	0.335809	0.255034	-0.0611613	0.129076	0.109094	-0.0173889	-0.0721652	-0.07353	-0.0851966	-0.077781	0.0714605	0.11513	0.23448	-0.145997	0.322534	0.165104	0.442271	0.356147	0.284638	0.198874	-0.0556686	0.018459	0.249344	0.191447	0.410475	0.0258244	0.00971824
HGNC:12591	0.601194	0.459813	0.206722	0.0795012	0.487707	0.540578	0.407024	0.165009	-0.0199706	0.247476	0.450769	0.587179	0.126721	0.165675	1	0.530586	0.498584	0.018065	0.592544	0.399068	0.17839	0.134271	0.272916	0.5405	0.396792	0.182963	0.425439	0.158963	-0.193235	-0.212045	-0.22198	-0.221421	0.110073	0.293096	0.515594	-0.156607	-0.0089077	0.607973	0.424324	0.593453	0.412537	0.778291	0.315725	0.288122	0.417645	0.766764	0.329391	0.512161	0.325239
HGNC:380	0.443327	0.493761	0.0490953	-0.0820066	0.582655	0.503092	0.268247	0.0602481	0.0205107	0.677046	0.545949	0.754086	0.211473	0.347643	0.530586	1	0.663331	0.347733	0.691066	0.532758	0.411735	0.0709005	0.229693	0.671163	0.377563	-0.204916	0.556271	0.234142	0.0318878	0.0119284	0.0421642	0.00426298	0.107886	0.0258435	0.616344	-0.103668	0.152058	0.374244	0.709767	0.591119	0.582938	0.506816	0.299484	-0.127625	0.392185	0.564073	0.3127	0.342384	0.218875
HGNC:18170	0.416746	0.464151	-0.0688141	-0.0716419	0.564459	0.392902	0.382458	0.271732	-0.288436	0.323924	0.308204	0.660129	0.258733	0.311665	0.498584	0.663331	1	0.061865	0.788508	0.362413	0.338528	0.28738	0.465423	0.645106	0.37523	0.00543899	0.512626	0.21212	-0.0742858	-0.0837919	-0.0703595	-0.0899947	0.093828	0.280757	0.477085	-0.399113	-0.0842984	0.551821	0.468615	0.603824	0.584009	0.59066	0.493685	-0.0549686	0.445297	0.552652	0.245933	0.470256	0.159505
HGNC:22146	0.159378	-0.0010517	0.252575	-0.041685	0.349365	0.313219	0.00175134	-0.20374	0.217113	0.251895	0.245469	0.241151	0.0348641	0.15143	0.018065	0.347733	0.061865	1	0.23436	0.261891	0.142854	-0.144145	-0.0903794	0.309937	0.083699	-0.282908	0.274932	0.250406	0.109687	0.113764	0.144127	0.111504	0.0273671	-0.233085	0.411229	0.289288	0.215728	-0.0836394	0.342505	0.0782608	0.13159	0.0214415	0.143771	-0.265529	0.28231	0.0179578	0.112651	-0.0663727	0.087858
HGNC:10606	0.419019	0.301065	0.0884454	0.0133041	0.635435	0.450527	0.502613	0.352443	-0.155797	0.381852	0.304818	0.679257	0.106825	0.20664	0.592544	0.691066	0.788508	0.23436	1	0.601851	0.380422	0.342506	0.424835	0.735257	0.477157	-0.0586868	0.515836	0.17778	-0.121233	-0.125684	-0.121374	-0.131234	0.134224	0.362422	0.527048	-0.304969	0.0332961	0.62449	0.523282	0.710654	0.483034	0.579481	0.508213	-0.0252925	0.525649	0.5389	0.122654	0.59904	0.21658
HGNC:2330	0.322996	0.150596	0.194539	0.146036	0.507892	0.33945	0.57531	0.265625	-0.101245	0.463574	0.223812	0.560332	-0.0339693	0.0447403	0.399068	0.532758	0.362413	0.261891	0.601851	1	0.476584	0.375439	0.146207	0.596116	0.369366	-0.266369	0.199775	0.0274619	-0.0494809	-0.0450396	-0.0464587	-0.0485831	0.107192	0.315001	0.249678	-0.13683	0.13785	0.54834	0.304706	0.624941	0.399987	0.292191	0.371057	-0.139274	0.241938	0.399578	-0.242085	0.660578	0.130714
HGNC:2859	0.167448	0.242888	-0.0335305	0.187821	0.351804	0.179966	0.238246	0.359909	-0.0375234	0.513845	0.136667	0.390068	0.292832	0.428601	0.17839	0.411735	0.338528	0.142854	0.380422	0.476584	1	0.172835	0.12059	0.361431	0.223984	0.0109584	0.0125565	-0.0127973	-0.0724763	-0.0953235	-0.103311	-0.0985901	0.0934362	0.153075	0.0880422	-0.189514	0.378419	0.394565	0.415698	0.558221	0.43214	0.0825446	0.266811	-0.0614944	0.374898	0.220554	0.0821345	0.370642	-0.0284753
HGNC:8905	0.279748	-0.0484253	-0.145023	0.123208	0.406432	0.0905323	0.696346	0.313743	-0.229734	-0.165546	-0.173128	0.27966	-0.280231	-0.258897	0.134271	0.0709005	0.28738	-0.144145	0.342506	0.375439	0.172835	1	-0.0359021	0.222425	0.0543832	-0.28077	0.0877555	0.0391562	-0.0248861	-0.0303632	-0.0216309	-0.0293366	0.0284362	0.322429	-0.0640357	-0.188637	-0.164754	0.476114	-0.18677	0.280895	0.204644	0.0402688	0.516407	-0.191521	0.0961776	0.175855	-0.349723	0.595232	-0.0913905
HGNC:363	0.167752	0.434234	0.0241045	-0.0407289	0.128897	0.14695	0.171514	0.377252	-0.324627	0.197695	0.241733	0.21999	0.423703	0.335809	0.272916	0.229693	0.465423	-0.0903794	0.424835	0.146207	0.12059	-0.0359021	1	0.309828	0.155284	0.277543	0.0191312	-0.13258	-0.221516	-0.226039	-0.262781	-0.23125	0.0562576	0.481329	0.284463	-0.382505	0.217638	0.348681	0.204219	0.314155	0.336164	0.404895	0.111168	0.265251	0.308552	0.217292	0.24546	0.377164	-0.0479764
HGNC:20800	0.512048	0.341349	0.160514	-0.00451573	0.665618	0.463055	0.384874	0.0753564	-0.239025	0.442739	0.417126	0.700116	0.115003	0.255034	0.5405	0.671163	0.645106	0.309937	0.735257	0.596116	0.361431	0.222425	0.309828	1	0.479863	-0.112889	0.446285	0.167934	-0.0461368	-0.0539713	-0.0393128	-0.0573799	0.112132	0.360961	0.497051	-0.234106	0.167348	0.525395	0.527553	0.564117	0.62442	0.573418	0.472385	-0.0674702	0.481645	0.514842	0.0893776	0.519928	0.0584156
HGNC:2501	0.133368	0.204518	0.151637	0.00961498	0.306606	0.288877	0.19947	0.208911	-0.0721064	0.297439	0.097194	0.381415	-0.00214783	-0.0611613	0.396792	0.377563	0.37523	0.083699	0.477157	0.369366	0.223984	0.0543832	0.155284	0.479863	1	0.0549877	0.190335	0.185256	0.0861637	0.0388226	0.0637453	0.033741	0.0840189	0.136806	0.204098	-0.241593	0.0515659	0.265664	0.376655	0.339092	0.30011	0.448144	0.358733	0.11286	0.322401	0.36017	0.0746734	0.27816	0.130309
HGNC:365	-0.0931168	0.223887	-0.0499376	0.117733	-0.37375	-0.161304	-0.157652	0.201692	-0.063048	-0.0372445	0.0136739	-0.264157	0.355409	0.129076	0.182963	-0.204916	0.00543899	-0.282908	-0.0586868	-0.266369	0.0109584	-0.28077	0.277543	-0.112889	0.0549877	1	-0.186657	-0.0650901	-0.00689335	-0.0946367	-0.110988	-0.0961519	0.035088	0.133417	-0.237214	-0.163444	-0.146666	0.173711	-0.0484882	0.0154519	-0.0703093	0.243959	-0.345279	0.554486	0.00183209	0.142705	0.286684	-0.0417424	0.0926587
HGNC:3012	0.315522	0.455848	0.028186	-0.146746	0.631493	0.405358	0.20238	-0.160391	0.305474	0.190324	0.403014	0.583399	0.113632	0.109094	0.425439	0.556271	0.512626	0.274932	0.515836	0.199775	0.0125565	0.0877555	0.0191312	0.446285	0.190335	-0.186657	1	0.00282967	-0.156317	-0.104293	-0.108957	-0.112805	0.0590371	0.0209147	0.563963	0.226092	-0.264414	0.229029	0.451145	0.363541	0.395593	0.422187	0.264008	-0.310874	0.34605	0.439594	0.352526	0.0753195	0.184004
HGNC:478	0.243959	-0.261965	-0.013058	-0.111223	0.208443	0.33607	-0.062741	-0.0488667	-0.135858	-0.0449899	0.0292404	0.122303	-0.0906649	-0.0173889	0.158963	0.234142	0.21212	0.250406	0.17778	0.0274619	-0.0127973	0.0391562	-0.13258	0.167934	0.185256	-0.0650901	0.00282967	1	0.582227	0.49444	0.603547	0.507063	0.0151536	-0.286913	0.264613	-0.180694	0.0895306	0.013974	0.216227	0.0572679	-0.0171251	0.170532	0.309069	0.134208	0.108754	0.199929	-0.0182061	-0.039028	0.155761
HGNC:477	-0.237217	-0.227097	-0.0415959	-0.11344	-0.127257	-0.150265	-0.20804	-0.197444	-0.109083	-0.0297407	-0.148279	-0.191683	-0.167879	-0.0721652	-0.193235	0.0318878	-0.0742858	0.109687	-0.121233	-0.0494809	-0.0724763	-0.0248861	-0.221516	-0.0461368	0.0861637	-0.00689335	-0.156317	0.582227	1	0.756947	0.900495	0.777555	-0.0185169	-0.273969	-0.128299	-0.0795485	0.00246789	-0.288684	-0.0777023	-0.18139	-0.0614032	-0.0863373	-0.071713	-0.00177282	-0.15727	-0.120376	-0.191484	-0.17975	0.021413
HGNC:474	-0.229849	-0.230766	-0.0217845	-0.119812	-0.102196	-0.165963	-0.179875	-0.228617	-0.087505	-0.0624436	-0.156542	-0.148158	-0.179961	-0.07353	-0.212045	0.0119284	-0.0837919	0.113764	-0.125684	-0.0450396	-0.0953235	-0.0303632	-0.226039	-0.0539713	0.0388226	-0.0946367	-0.104293	0.49444	0.756947	1	0.892693	0.920671	-0.0245807	-0.248671	-0.103758	-0.0359408	0.0134299	-0.293014	-0.0844801	-0.177873	-0.0493828	-0.114676	-0.0505681	-0.0817319	-0.138131	-0.147525	-0.214112	-0.16889	-0.0335409
HGNC:475	-0.235812	-0.267993	-0.033177	-0.145303	-0.088345	-0.150591	-0.207762	-0.260991	-0.105478	-0.0607706	-0.165928	-0.14706	-0.202298	-0.0851966	-0.22198	0.0421642	-0.0703595	0.144127	-0.121374	-0.0464587	-0.103311	-0.0216309	-0.262781	-0.0393128	0.0637453	-0.110988	-0.108957	0.603547	0.900495	0.892693	1	0.913338	-0.0283116	-0.2998	-0.0972481	-0.0557202	0.016716	-0.325557	-0.0688805	-0.196114	-0.0479753	-0.114692	-0.0337972	-0.0848843	-0.147459	-0.144687	-0.225635	-0.195739	-0.0278598
HGNC:476	-0.237207	-0.243183	-0.0284525	-0.122278	-0.106852	-0.171943	-0.186169	-0.22845	-0.0912492	-0.0706587	-0.164764	-0.160382	-0.1857	-0.077781	-0.221421	0.00426298	-0.0899947	0.111504	-0.131234	-0.0485831	-0.0985901	-0.0293366	-0.23125	-0.0573799	0.033741	-0.0961519	-0.112805	0.507063	0.777555	0.920671	0.913338	1	-0.0215998	-0.255248	-0.109764	-0.0381824	0.013524	-0.30013	-0.09256	-0.185175	-0.0603788	-0.123906	-0.054538	-0.0819158	-0.143791	-0.1573	-0.223675	-0.176182	-0.0365406
HGNC:4632	0.0676216	0.0641388	0.0133087	0.0160658	0.0934801	0.0535009	0.0575122	0.0753404	-0.0443874	0.0822679	0.0553625	0.0897154	0.0605276	0.0714605	0.110073	0.107886	0.093828	0.0273671	0.134224	0.107192	0.0934362	0.0284362	0.0562576	0.112132	0.0840189	0.035088	0.0590371	0.0151536	-0.0185169	-0.0245807	-0.0283116	-0.0215998	1	0.0463405	0.0696481	-0.0352404	0.0490747	0.103901	0.0949447	0.154473	0.0751333	0.0938867	0.0588342	-0.00527245	0.0745491	0.0910698	0.0583961	0.0916442	0.0337652
HGNC:10922	0.233244	0.216349	0.137264	0.268594	0.181132	0.126622	0.465308	0.223501	-0.330612	0.0776036	0.0959532	0.290471	0.0937736	0.11513	0.293096	0.0258435	0.280757	-0.233085	0.362422	0.315001	0.153075	0.322429	0.481329	0.360961	0.136806	0.133417	0.0209147	-0.286913	-0.273969	-0.248671	-0.2998	-0.255248	0.0463405	1	-0.0427948	-0.314756	-0.024038	0.512492	0.00783845	0.306814	0.401605	0.352529	0.261067	0.137659	0.197152	0.308787	-0.156172	0.644069	0.0100815
HGNC:10997	0.507324	0.339219	0.194811	-0.140385	0.607474	0.620166	0.112319	-0.0453591	0.135916	0.29691	0.552418	0.545076	0.184988	0.23448	0.515594	0.616344	0.477085	0.411229	0.527048	0.249678	0.0880422	-0.0640357	0.284463	0.497051	0.204098	-0.237214	0.563963	0.264613	-0.128299	-0.103758	-0.0972481	-0.109764	0.0696481	-0.0427948	1	0.0804134	0.145459	0.155978	0.525397	0.379928	0.378541	0.509562	0.3576	-0.0374004	0.484183	0.45821	0.450589	0.100379	0.237273
HGNC:16029	0.00517176	0.0641105	0.110067	0.0159385	-0.058328	-0.00104045	-0.0856733	-0.353433	0.573356	-0.0270098	0.173991	-0.110494	-0.0492335	-0.145997	-0.156607	-0.103668	-0.399113	0.289288	-0.304969	-0.13683	-0.189514	-0.188637	-0.382505	-0.234106	-0.241593	-0.163444	0.226092	-0.180694	-0.0795485	-0.0359408	-0.0557202	-0.0381824	-0.0352404	-0.314756	0.0804134	1	-0.04686	-0.236411	-0.038393	-0.224327	-0.192643	-0.245867	-0.294626	-0.158162	-0.153034	-0.107105	0.193435	-0.359546	0.0757033
HGNC:14572	0.127291	0.0362293	0.0812858	-0.0173857	0.0881564	0.114897	-0.0617037	0.0700161	-0.121239	0.259329	0.106954	0.120715	0.261425	0.322534	-0.0089077	0.152058	-0.0842984	0.215728	0.0332961	0.13785	0.378419	-0.164754	0.217638	0.167348	0.0515659	-0.146666	-0.264414	0.0895306	0.00246789	0.0134299	0.016716	0.013524	0.0490747	-0.024038	0.145459	-0.04686	1	0.0504284	0.197555	0.17542	0.152313	-0.0604157	0.0553705	0.106733	0.259178	-0.121264	0.105462	0.0632933	-0.284548
HGNC:10682	0.56375	0.348443	0.0107918	0.1514	0.40658	0.360899	0.701534	0.456779	-0.215658	0.209104	0.256499	0.520942	0.147885	0.165104	0.607973	0.374244	0.551821	-0.0836394	0.62449	0.54834	0.394565	0.476114	0.348681	0.525395	0.265664	0.173711	0.229029	0.013974	-0.288684	-0.293014	-0.325557	-0.30013	0.103901	0.512492	0.155978	-0.236411	0.0504284	1	0.233914	0.677287	0.372561	0.541836	0.387497	0.187951	0.278644	0.614593	0.0213136	0.744961	0.0939744
HGNC:5215	0.385753	0.416115	0.0737684	0.00297765	0.430438	0.490154	0.000580031	0.018151	0.164629	0.56768	0.454497	0.581899	0.309906	0.442271	0.424324	0.709767	0.468615	0.342505	0.523282	0.304706	0.415698	-0.18677	0.204219	0.527553	0.376655	-0.0484882	0.451145	0.216227	-0.0777023	-0.0844801	-0.0688805	-0.09256	0.0949447	0.00783845	0.525397	-0.038393	0.197555	0.233914	1	0.443477	0.411645	0.437562	0.171478	-0.0418629	0.401975	0.494498	0.447661	0.107066	0.257266
HGNC:412	0.432099	0.428823	0.157673	0.151862	0.533652	0.387462	0.414227	0.395766	-0.0953405	0.398247	0.339376	0.640194	0.263975	0.356147	0.593453	0.591119	0.603824	0.0782608	0.710654	0.624941	0.558221	0.280895	0.314155	0.564117	0.339092	0.0154519	0.363541	0.0572679	-0.18139	-0.177873	-0.196114	-0.185175	0.154473	0.306814	0.379928	-0.224327	0.17542	0.677287	0.443477	1	0.508058	0.559658	0.405572	0.113594	0.38104	0.557284	0.166452	0.563343	0.159895
HGNC:12562	0.470568	0.587806	0.166757	0.172579	0.573797	0.427962	0.395992	-0.0627653	-0.200586	0.476898	0.438019	0.766828	0.322784	0.284638	0.412537	0.582938	0.584009	0.13159	0.483034	0.399987	0.43214	0.204644	0.336164	0.62442	0.30011	-0.0703093	0.395593	-0.0171251	-0.0614032	-0.0493828	-0.0479753	-0.0603788	0.0751333	0.401605	0.378541	-0.192643	0.152313	0.372561	0.411645	0.508058	1	0.48616	0.462416	-0.0666201	0.393361	0.476643	0.222374	0.504022	0.0206123
HGNC:20461	0.547187	0.462396	0.255999	0.0116676	0.408383	0.51771	0.294653	0.0720039	-0.159721	0.22233	0.469183	0.53042	0.181854	0.198874	0.778291	0.506816	0.59066	0.0214415	0.579481	0.292191	0.0825446	0.0402688	0.404895	0.573418	0.448144	0.243959	0.422187	0.170532	-0.0863373	-0.114676	-0.114692	-0.123906	0.0938867	0.352529	0.509562	-0.245867	-0.0604157	0.541836	0.437562	0.559658	0.48616	1	0.3551	0.333504	0.396791	0.763348	0.296501	0.448649	0.304213
HGNC:10938	0.460537	-0.0244206	0.0942929	0.000969941	0.666074	0.503758	0.476718	0.166702	-0.275012	0.0133349	0.0801044	0.523464	-0.0945593	-0.0556686	0.315725	0.299484	0.493685	0.143771	0.508213	0.371057	0.266811	0.516407	0.111168	0.472385	0.358733	-0.345279	0.264008	0.309069	-0.071713	-0.0505681	-0.0337972	-0.054538	0.0588342	0.261067	0.3576	-0.294626	0.0553705	0.387497	0.171478	0.405572	0.462416	0.3551	1	-0.0967608	0.406846	0.319824	-0.103567	0.512385	-0.0518708
HGNC:16789	0.146198	0.0417375	0.120693	0.053129	-0.312513	0.07683	-0.0470741	0.144915	-0.000352953	-0.0153095	0.172686	-0.174997	0.0539367	0.018459	0.288122	-0.127625	-0.0549686	-0.265529	-0.0252925	-0.139274	-0.0614944	-0.191521	0.265251	-0.0674702	0.11286	0.554486	-0.310874	0.134208	-0.00177282	-0.0817319	-0.0848843	-0.0819158	-0.00527245	0.137659	-0.0374004	-0.158162	0.106733	0.187951	-0.0418629	0.113594	-0.0666201	0.333504	-0.0967608	1	0.0431708	0.139003	0.115342	0.0884209	0.160919
HGNC:5208	0.296688	0.249493	0.0539872	-0.112555	0.573959	0.404615	0.151611	0.227514	0.023713	0.18451	0.210321	0.420492	0.188902	0.249344	0.417645	0.392185	0.445297	0.28231	0.525649	0.241938	0.374898	0.0961776	0.308552	0.481645	0.322401	0.00183209	0.34605	0.108754	-0.15727	-0.138131	-0.147459	-0.143791	0.0745491	0.197152	0.484183	-0.153034	0.259178	0.278644	0.401975	0.38104	0.393361	0.396791	0.406846	0.0431708	1	0.326268	0.266466	0.269168	0.01452
HGNC:30262	0.647351	0.473193	0.139873	0.175455	0.472184	0.559992	0.416012	0.114429	-0.045047	0.290021	0.463778	0.6192	0.183967	0.191447	0.766764	0.564073	0.552652	0.0179578	0.5389	0.399578	0.220554	0.175855	0.217292	0.514842	0.36017	0.142705	0.439594	0.199929	-0.120376	-0.147525	-0.144687	-0.1573	0.0910698	0.308787	0.45821	-0.107105	-0.121264	0.614593	0.494498	0.557284	0.476643	0.763348	0.319824	0.139003	0.326268	1	0.306383	0.484794	0.370512
HGNC:4693	0.280138	0.600575	-0.0219574	-0.0517047	0.130496	0.2781	-0.179043	-0.0187874	0.254381	0.215256	0.431226	0.225643	0.587611	0.410475	0.329391	0.3127	0.245933	0.112651	0.122654	-0.242085	0.0821345	-0.349723	0.24546	0.0893776	0.0746734	0.286684	0.352526	-0.0182061	-0.191484	-0.214112	-0.225635	-0.223675	0.0583961	-0.156172	0.450589	0.193435	0.105462	0.0213136	0.447661	0.166452	0.222374	0.296501	-0.103567	0.115342	0.266466	0.306383	1	-0.232904	0.132907
HGNC:3700	0.520125	0.213533	0.11092	0.172901	0.41091	0.331439	0.834701	0.349144	-0.381491	0.222323	0.160825	0.54818	-0.0319821	0.0258244	0.512161	0.342384	0.470256	-0.0663727	0.59904	0.660578	0.370642	0.595232	0.377164	0.519928	0.27816	-0.0417424	0.0753195	-0.039028	-0.17975	-0.16889	-0.195739	-0.176182	0.0916442	0.644069	0.100379	-0.359546	0.0632933	0.744961	0.107066	0.563343	0.504022	0.448649	0.512385	0.0884209	0.269168	0.484794	-0.232904	1	0.0532457
HGNC:27015	0.165038	0.104976	0.19148	0.244975	0.0247867	0.256141	0.0386226	-0.0246199	0.172372	0.180431	0.215783	0.138861	-0.109556	0.00971824	0.325239	0.218875	0.159505	0.087858	0.21658	0.130714	-0.0284753	-0.0913905	-0.0479764	0.0584156	0.130309	0.0926587	0.184004	0.155761	0.021413	-0.0335409	-0.0278598	-0.0365406	0.0337652	0.0100815	0.237273	0.0757033	-0.284548	0.0939744	0.257266	0.159895	0.0206123	0.304213	-0.0518708	0.160919	0.01452	0.370512	0.132907	0.0532457	1
HGNC:10452	0.0722793	0.485809	0.115662	0.182713	0.124075	0.00275482	0.14979	-0.177069	0.061649	0.524193	0.291616	0.415	0.208906	0.159529	0.0682027	0.384894	0.134321	0.0920836	0.119588	0.334738	0.268215	-0.0541726	0.0319698	0.287073	0.0513668	-0.138149	0.277654	-0.395243	-0.0938473	-0.0395207	-0.0725826	-0.0506073	0.044314	0.185662	0.045963	0.166745	0.107111	0.0899587	0.249585	0.231692	0.492005	0.0497162	-0.0994017	-0.248636	-0.00411687	0.101705	0.118129	0.212468	0.0569607
HGNC:4801	0.563255	0.169643	0.0436925	0.126019	0.657846	0.396276	0.766281	0.146904	-0.183551	0.00804655	0.108395	0.626723	-0.0499164	-0.0609237	0.376486	0.317815	0.45494	0.0812129	0.515105	0.571164	0.246344	0.715338	0.0986177	0.452035	0.0915764	-0.358915	0.382941	0.0278315	-0.212072	-0.156432	-0.168352	-0.160097	0.0698565	0.393795	0.259253	-0.0965308	-0.0591238	0.597463	0.0870877	0.487607	0.466871	0.284683	0.616247	-0.274445	0.239213	0.433258	-0.134071	0.707837	-0.0283562
HGNC:4803	0.346623	-0.0901161	0.00931766	0.16072	0.355548	0.201076	0.744767	0.335301	-0.189155	-0.155301	-0.132224	0.290198	-0.212202	-0.180285	0.230406	-0.00854873	0.243201	-0.0994481	0.356442	0.473828	0.18551	0.730777	0.0616416	0.188152	0.0220991	-0.185725	0.0798047	-0.0279604	-0.218583	-0.181713	-0.206566	-0.183021	0.0457151	0.456739	-0.0793428	-0.177339	-0.159323	0.611664	-0.159006	0.373343	0.146556	0.136943	0.493426	-0.103821	0.0967843	0.291714	-0.378264	0.713154	-0.0195486
HGNC:11068	0.169386	0.0877976	-0.118084	-0.199111	-0.148468	0.0632178	0.144419	0.0283479	0.0614115	-0.183599	0.252469	-0.200741	0.0279419	0.0455897	0.161097	-0.123821	0.021411	-0.117042	0.0165873	-0.204893	-0.35513	-0.0361539	0.338958	-0.106135	-0.215689	0.31719	0.0960411	-0.0640223	-0.122976	-0.142324	-0.166402	-0.142326	-0.0117698	0.23105	0.00446433	0.0802814	-0.21093	0.199618	-0.121395	-0.126112	-0.184243	0.216033	-0.157175	0.325721	-0.0213662	0.148212	0.123082	0.133619	0.101296
HGNC:6970	0.351427	0.0707593	-0.0729655	0.110173	0.000780417	0.194426	0.616494	0.439595	-0.294767	0.0349919	0.122175	0.131354	-0.0187994	-0.0335766	0.378282	0.0599872	0.296059	-0.344567	0.333722	0.285054	0.158869	0.424655	0.432437	0.121268	0.0995689	0.259389	-0.193851	0.0170898	-0.171661	-0.211946	-0.238794	-0.214239	0.0406723	0.524671	-0.0765509	-0.39058	-0.0689401	0.632533	-0.056109	0.313259	0.126588	0.342982	0.253272	0.4532	0.0894288	0.372266	-0.157412	0.723792	0.150727
HGNC:12527	0.464691	0.294506	-0.0767533	0.029604	0.444443	0.237129	0.732293	0.370311	-0.193237	0.00216825	0.1234	0.420159	-0.0555926	-0.121724	0.444274	0.220342	0.589194	-0.138467	0.555053	0.328767	0.147565	0.683998	0.315397	0.431452	0.215029	0.0425199	0.334603	-0.0346758	-0.230152	-0.219283	-0.244486	-0.223692	0.0538238	0.451971	0.192189	-0.215483	-0.22425	0.665399	0.00933054	0.418052	0.38651	0.420125	0.499687	0.0475265	0.292832	0.391838	0.00182931	0.650539	0.0136799
HGNC:16732	0.530794	0.184662	0.0559749	-0.0301966	0.697877	0.539755	0.48416	0.149224	-0.293566	0.355324	0.327999	0.714541	0.135136	0.212379	0.529407	0.713363	0.693088	0.220904	0.753395	0.603924	0.403609	0.353924	0.305858	0.678112	0.319649	-0.234596	0.409231	0.339036	-0.00477036	-0.00530096	0.0258958	-0.0115552	0.116911	0.26016	0.516752	-0.342806	0.161604	0.524697	0.508716	0.61974	0.570821	0.531224	0.601608	-0.140669	0.467802	0.56118	0.0482259	0.614521	0.0900558
HGNC:7434	0.35455	0.434272	0.0853865	0.0481918	0.59564	0.412286	0.350078	-0.140192	-0.104806	0.12813	0.297386	0.639573	0.131014	0.0476727	0.328859	0.458255	0.614099	0.0706475	0.412152	0.241494	0.0828951	0.267601	0.155122	0.47225	0.293012	-0.235499	0.620649	0.0367251	-0.0467106	-0.0121783	-0.00319192	-0.0204676	0.0304024	0.208303	0.447996	-0.0698946	-0.232311	0.240471	0.272976	0.324941	0.663745	0.474949	0.503847	-0.28156	0.266568	0.485367	0.176473	0.277799	0.0847472
HGNC:11449	0.553525	0.124675	0.0778463	0.0650554	0.444254	0.421602	0.784862	0.279783	-0.22728	0.277566	0.267518	0.620869	-0.0508025	0.0581298	0.440885	0.491	0.506315	0.101014	0.624363	0.644906	0.298543	0.552161	0.288103	0.492011	0.204136	-0.233761	0.187611	0.159779	-0.148629	-0.135632	-0.137285	-0.140123	0.0695633	0.403552	0.254436	-0.270095	0.0921814	0.692766	0.216675	0.56209	0.404562	0.375474	0.529812	0.0435177	0.198746	0.433015	-0.167545	0.795229	0.0601023
HGNC:3555	-0.0715492	-0.0773406	0.096714	0.0654421	0.00613492	-0.0635455	0.124277	0.0499174	0.0446157	0.274063	-0.0474109	0.0899156	-0.171665	-0.0614589	-0.0533107	0.163701	0.0294621	0.365117	0.267825	0.28498	0.0340608	0.0290877	0.0266156	0.291416	0.183056	-0.108596	-0.00155253	-0.0649345	-0.0312611	-0.036128	-0.039578	-0.0346244	0.0161603	0.0944053	-0.0168039	-0.0443081	0.0219565	-0.00917881	0.133322	-0.0622726	-0.00881484	-0.133741	-0.0667033	-0.14761	0.0454629	-0.150072	-0.168318	0.115664	-0.000590147
HGNC:10297	0.510597	0.370365	0.17216	0.175561	0.613991	0.462911	0.376677	-0.181358	-0.0104544	0.434182	0.416858	0.79493	0.1174	0.133336	0.395052	0.60227	0.462801	0.168849	0.445043	0.464016	0.31548	0.224259	-0.001731	0.536155	0.186035	-0.355679	0.543029	0.0851983	-0.0894891	-0.0548635	-0.0447071	-0.0625315	0.0775664	0.168581	0.46045	0.0296653	0.102178	0.304196	0.404786	0.509478	0.701283	0.336028	0.443391	-0.226775	0.236083	0.457302	0.161525	0.36896	0.166161
HGNC:11077	-0.0727069	-0.0198105	0.0513503	-0.0665619	-0.018029	-0.0216907	0.00691104	0.00455254	-0.0672781	0.424693	0.230511	0.0437536	0.0215301	0.0899549	-0.137988	0.166712	-0.0290971	0.103736	0.0432326	0.200721	0.196972	-0.144298	0.0873106	0.0839386	0.06336	-0.138733	-0.0798604	-0.167119	-0.0300127	-0.0257678	-0.0368892	-0.0268164	0.0249825	-0.0248844	0.0700516	0.0203244	0.173553	-0.0361566	0.0308926	0.0539726	0.101647	-0.0885909	0.00464263	-0.136523	-0.0790913	-0.11227	-0.0740084	0.0306133	-0.0572415
HGNC:11072	0.0727026	-0.191994	0.241349	0.267147	-0.0521694	-0.00843931	0.127039	-0.0438965	-0.184108	0.308553	0.158694	0.0345727	-0.101773	0.0200703	-0.0966829	0.0183484	-0.0889202	0.1519	0.0589766	0.340102	0.240973	0.0417718	-0.035068	0.208646	0.0275552	-0.055832	-0.330053	-0.0884549	-0.0672515	-0.0623781	-0.0817069	-0.0636831	0.0267878	0.125254	-0.0712266	-0.0515109	0.138178	0.0684123	-0.0554008	0.104499	0.111311	-0.0688287	0.0909156	0.0250929	-0.101279	-0.0716807	-0.263463	0.188771	0.0167764
HGNC:14025	0.112013	-0.0113651	0.0966861	-0.0553153	-0.0239198	0.0374729	-0.0587707	-0.0185651	-0.150704	-0.0445785	0.145606	-0.0242646	-0.114938	0.146575	0.201535	0.00631694	0.0971168	0.0244881	0.111572	-0.0740103	-0.241306	-0.0935084	0.178381	0.0711048	-0.0483142	0.112695	0.0723117	0.126049	-0.0280531	-0.0494515	-0.0494569	-0.0493657	0.0304768	0.152416	0.0736303	-0.0854691	-0.161898	0.120364	0.0695656	-0.024213	-0.118835	0.200828	0.0139602	0.0950339	-0.0348312	0.139198	0.00469123	0.0588913	0.194113
HGNC:10946	0.423685	0.534442	0.129851	0.0647283	0.342947	0.44101	0.21924	-0.183066	0.177005	0.383515	0.505768	0.542875	0.170531	0.0858845	0.440309	0.433544	0.384599	0.13624	0.313028	0.101156	0.112931	-0.0182338	0.115635	0.436474	0.316611	0.0979437	0.459696	0.0423238	-0.0980619	-0.110629	-0.103127	-0.120246	0.0238283	0.190448	0.379049	0.0860562	-0.0468948	0.215909	0.391916	0.226072	0.591194	0.435286	0.261401	0.14948	0.326009	0.428637	0.391458	0.195406	0.175044
HGNC:23061	-0.115166	-0.0144978	-0.0713135	0.0683518	-0.440209	-0.167785	-0.161859	0.377886	0.041785	0.0695089	-0.119584	-0.336313	0.0625152	0.00704527	0.0423127	-0.1608	-0.145039	-0.161882	-0.0741395	-0.173845	0.0373736	-0.22233	0.198384	-0.154888	0.162031	0.566245	-0.440602	0.0927867	0.0389259	-0.0589622	-0.0589604	-0.0559166	0.00529312	-0.0349453	-0.238694	-0.146201	0.197958	0.10938	-0.0123716	-0.0340118	-0.303107	0.0446097	-0.303992	0.573511	-0.028467	-0.0532856	0.104619	-0.0832174	0.0946635
HGNC:17836	0.257221	-0.00905862	0.420709	0.166863	-0.0548843	0.324571	-0.0667691	0.00960166	-0.0270086	0.129214	0.221346	0.10515	-0.0060377	0.0539915	0.446109	0.132757	0.00577671	0.0893881	0.16203	0.142445	-0.036976	-0.261993	0.072196	0.15772	0.276496	0.293649	-0.0903898	0.276496	0.0175859	-0.0331925	-0.0238752	-0.0400167	0.0584969	0.0569492	0.182247	-0.0692276	0.0455538	0.20107	0.255567	0.285917	0.00511167	0.562431	0.0700088	0.520802	0.0692417	0.383679	0.110337	0.111891	0.379914
HGNC:10293	0.529232	0.6236	0.0944083	0.016363	0.479023	0.483621	0.258993	0.140225	-0.115625	0.435214	0.527294	0.68289	0.357838	0.399	0.707652	0.678864	0.772668	0.0448375	0.695522	0.315624	0.288624	0.013333	0.478288	0.66066	0.423841	0.222749	0.549695	0.141478	-0.129682	-0.155257	-0.155621	-0.165436	0.11023	0.351469	0.523335	-0.267112	-0.0116581	0.577854	0.628759	0.652422	0.628135	0.820883	0.33134	0.201868	0.450849	0.749629	0.443521	0.423156	0.285922
HGNC:88	0.194764	-0.0247631	0.111369	-0.0970472	0.475914	0.393312	0.125349	0.170004	-0.0941061	-0.0309535	0.0316309	0.319566	0.0221888	-0.077615	0.300156	0.346847	0.462249	0.251214	0.486091	0.200155	0.124614	0.181023	0.0402767	0.335946	0.449406	-0.140982	0.295544	0.45279	0.143813	0.113729	0.162019	0.112521	0.051161	-0.188699	0.509693	-0.17189	-0.0601978	0.127502	0.237004	0.311692	0.143096	0.376917	0.499354	-0.101306	0.388115	0.297777	0.118996	0.086503	0.12943
HGNC:794	0.553026	0.599144	0.0577982	0.17748	0.491683	0.400562	0.515801	0.18733	-0.246462	0.319999	0.372911	0.672805	0.224904	0.21027	0.684472	0.569403	0.682993	-0.0572336	0.611349	0.474077	0.327107	0.335049	0.349385	0.623525	0.384291	0.179363	0.395245	0.060297	-0.0756523	-0.106623	-0.107866	-0.113134	0.11002	0.473626	0.320443	-0.274109	-0.112995	0.659769	0.392335	0.610542	0.659638	0.717059	0.36413	0.066638	0.347306	0.779416	0.196911	0.654758	0.239555
HGNC:2605	0.267768	0.0870662	0.0929074	0.0505108	0.434396	0.362964	0.0959266	0.170615	0.193366	0.128114	0.161452	0.268639	0.0631322	0.149381	0.424061	0.335923	0.316722	0.354242	0.50921	0.18913	0.181728	0.0641615	0.0447016	0.354387	0.207106	0.0806545	0.421125	0.164324	-0.216442	-0.213363	-0.223561	-0.217134	0.0807958	0.0453624	0.445159	0.0121021	-0.0964157	0.252606	0.435762	0.281488	0.0637115	0.333863	0.218416	-0.0689173	0.499638	0.398859	0.261192	0.0834366	0.23143
HGNC:3570	0.40872	0.514397	0.0747348	0.101428	0.261155	0.300403	0.356115	0.325528	-0.140849	0.464456	0.492141	0.412009	0.296851	0.346905	0.531352	0.419638	0.610468	-0.0901667	0.556889	0.332979	0.428937	0.119026	0.453533	0.501518	0.380356	0.35069	0.225574	-0.0287787	-0.199592	-0.231685	-0.260574	-0.241971	0.116423	0.399755	0.275137	-0.226725	0.046547	0.660327	0.368872	0.632143	0.482802	0.609781	0.254145	0.307359	0.314592	0.560787	0.266116	0.457669	0.202166
HGNC:16266	-0.0319937	0.114753	-0.040478	0.0257514	0.279443	0.130476	0.0322642	0.279102	0.231552	0.0834653	0.00281215	0.194751	0.0207155	0.0325282	0.14959	0.170525	0.32738	0.0986696	0.355955	0.0812201	0.195993	0.133218	0.20277	0.103597	0.189885	0.0228896	0.275542	0.140583	-0.0310129	-0.051662	-0.045721	-0.0512976	0.00134303	0.0488748	0.362328	-0.118142	-0.0924876	0.0379233	0.169592	0.239395	0.156029	0.116381	0.225133	0.127497	0.398262	0.0945614	0.140257	0.0116884	0.20767
HGNC:2851	0.535092	0.0638496	0.201675	0.175237	0.243169	0.485284	0.35276	-0.251119	0.0850118	0.0870051	0.368192	0.328189	-0.19766	-0.217955	0.25051	0.132884	0.0808716	0.116919	0.0890674	0.0878447	-0.0842841	0.179424	-0.122282	0.216366	0.131637	-0.226432	0.141995	0.108366	-0.217702	-0.183215	-0.197687	-0.18847	-0.00770296	0.0448991	0.306451	0.253528	-0.0204419	0.199529	0.10091	-0.00374996	0.210384	0.17403	0.28988	0.0475332	0.0188891	0.318588	0.0607354	0.161205	0.182479
HGNC:12540	-0.0133869	0.0406498	0.065185	0.110264	-0.0342031	-0.0250521	0.113813	-0.106828	-0.0731382	0.367453	0.185002	0.133191	0.0270446	0.124649	-0.115833	0.196613	0.108113	0.184405	0.154308	0.277459	0.0951614	0.0254014	4.45064e-07	0.253006	-0.0102821	-0.136315	0.00634462	-0.0869288	-0.0317014	-0.0251192	-0.0311148	-0.0251193	0.0188385	0.113353	-0.0251149	-0.0537044	0.00153924	0.0266503	0.0777206	0.0519022	0.143171	-0.10048	-0.0542707	-0.144267	-0.142417	-0.0739933	-0.110781	0.104529	-0.00291962
HGNC:3061	0.452454	0.616955	0.145634	0.0705109	0.431087	0.386694	0.261179	0.0566711	-0.0480867	0.606742	0.532581	0.722317	0.332556	0.386942	0.621885	0.709599	0.54437	0.111315	0.528724	0.422959	0.391463	-0.0509612	0.358944	0.615608	0.316919	0.0794244	0.430337	-0.0174857	-0.143547	-0.137207	-0.143671	-0.148446	0.094115	0.30344	0.504653	-0.133048	0.207733	0.447157	0.58079	0.567641	0.663634	0.592438	0.164892	0.0684177	0.422293	0.605563	0.362484	0.419893	0.181064
HGNC:11044	-0.215661	0.120196	-0.0448102	0.150596	-0.437468	-0.251304	-0.294492	0.371023	-0.0957241	0.122998	-0.0671159	-0.352426	0.436744	0.414383	-0.164365	-0.199931	-0.141847	-0.174712	-0.195124	-0.15111	0.282896	-0.323752	0.2814	-0.220227	-0.0989585	0.510269	-0.496899	-0.0981302	0.0049393	-0.0668107	-0.0842749	-0.065534	0.0314734	0.0439938	-0.272126	-0.124979	0.332875	0.036293	-0.015981	0.120372	-0.143701	-0.103032	-0.351104	0.412284	-0.0851601	-0.143147	0.200342	-0.123577	-0.0545038
HGNC:11042	-0.139262	-0.0135898	-0.0165331	0.132156	-0.432989	-0.11238	-0.21052	0.426376	-0.0770257	0.0326561	-0.103165	-0.364571	0.237927	0.129899	0.0383388	-0.201632	-0.0324251	-0.19675	-0.0134815	-0.218168	0.075636	-0.27302	0.302244	-0.169985	0.0976548	0.637808	-0.407438	0.0821812	-0.0197871	-0.116562	-0.123667	-0.11434	0.0278135	0.0663175	-0.163773	-0.202099	0.139123	0.111237	0.00243213	0.0114913	-0.262442	0.072091	-0.283808	0.574013	0.0497901	-0.00705837	0.192174	-0.0905759	0.136108
HGNC:11052	0.408284	0.205681	-0.0190064	0.0440804	0.363056	0.36654	0.125784	-0.245736	0.403899	0.0710753	0.367234	0.286937	0.128911	0.129783	0.123492	0.19157	0.00147762	0.243768	-0.0179267	0.0113885	0.111445	0.0973535	-0.275476	0.0439923	-0.19049	-0.31006	0.34179	0.00701524	-0.25245	-0.19149	-0.215189	-0.197234	0.0176843	-0.179846	0.271965	0.41838	0.153004	0.0810899	0.214485	0.129089	0.138477	-0.0293022	0.135669	-0.145184	0.106385	0.157083	0.278497	-0.0578803	0.0973312
HGNC:4298	0.4889	0.575721	0.139221	-0.129405	0.611367	0.540243	0.273782	-0.173057	0.226255	0.497727	0.708433	0.702502	0.182472	0.25675	0.638041	0.774861	0.513882	0.329997	0.574462	0.456798	0.204261	0.0130734	0.125979	0.656789	0.357691	-0.128202	0.71882	0.09591	-0.0525149	-0.048575	-0.0375185	-0.0567305	0.0799488	0.0704231	0.644989	0.115455	0.0106116	0.354551	0.5804	0.531967	0.547662	0.607338	0.241534	-0.0405373	0.395823	0.585093	0.34605	0.273853	0.23081
HGNC:82	0.338227	0.305524	0.0296904	-0.00115712	0.294101	0.348764	0.260874	0.092252	0.444872	0.50983	0.400888	0.445808	0.124297	0.0413046	0.365205	0.585649	0.197218	0.367036	0.414624	0.400877	0.234795	0.00460615	-0.0291292	0.342863	0.283398	-0.125126	0.415151	0.142338	-0.0533475	-0.0773744	-0.0573026	-0.0804681	0.0698309	-0.165041	0.380154	0.297793	0.128853	0.264722	0.545409	0.311169	0.142565	0.139524	-0.0423431	-0.0694913	0.200827	0.336263	0.328962	0.0955587	0.184091
HGNC:3365	0.0916639	0.0891197	-0.0574281	-0.0613267	-0.133829	0.0495345	-0.172848	0.227961	-0.141503	0.245164	0.231123	-0.0851905	0.209895	0.341641	0.120193	0.182958	0.216688	-0.0665844	0.109891	-0.0218518	0.181852	-0.170845	0.22207	0.00909184	0.0187054	0.301775	-0.1745	0.366591	0.234518	0.100763	0.147301	0.103724	0.0533795	-0.125823	0.0764631	-0.23466	0.174782	0.111319	0.154397	0.260829	-0.00600425	0.18024	-0.044998	0.464998	0.0210257	0.0865527	0.185345	-0.0203754	0.20355
HGNC:20567	0.671467	0.491268	0.159739	0.0458458	0.676639	0.549788	0.470021	-0.0669306	-0.0459111	0.40617	0.548426	0.816692	0.180729	0.199347	0.606616	0.703393	0.562092	0.221057	0.579577	0.56258	0.250581	0.241038	0.176442	0.6901	0.272808	-0.218415	0.602475	0.134204	-0.113146	-0.0937564	-0.0838957	-0.101462	0.0951959	0.225542	0.58606	0.0276192	0.121295	0.552487	0.476274	0.60473	0.645413	0.583298	0.396526	-0.108131	0.329935	0.648482	0.203523	0.470669	0.143632
HGNC:1421	0.300852	-0.0764921	0.0726833	0.112219	0.45412	0.22946	0.591245	0.192962	0.0928302	-0.0107155	-0.0275864	0.363366	-0.276408	-0.237507	0.284149	0.234714	0.254511	0.228524	0.456768	0.576627	0.118687	0.556967	-0.10489	0.318603	0.108189	-0.301116	0.32049	0.0656879	-0.0911259	-0.06774	-0.0719545	-0.0673405	0.0531043	0.191479	0.205871	0.0315005	-0.303253	0.378343	0.0661294	0.308458	0.114528	0.132733	0.366502	-0.270483	0.139915	0.318815	-0.247179	0.476585	0.19948
HGNC:18044	-0.267341	-0.40379	-0.0414674	0.117293	-0.392087	-0.270921	-0.0865914	0.365549	-0.133742	-0.127919	-0.454335	-0.415945	-0.154919	-0.212789	-0.158699	-0.314056	-0.256982	-0.152551	-0.0904598	-0.0383639	0.029881	0.0455643	-0.0741517	-0.202572	0.211402	0.372588	-0.561274	0.227069	0.292341	0.175476	0.221968	0.184956	0.00523253	-0.0125049	-0.451695	-0.232266	0.0916496	0.00649955	-0.194649	-0.125733	-0.380622	-0.166558	-0.150128	0.357862	-0.0761943	-0.164772	-0.289876	-0.0135187	-0.0110624
HGNC:396	0.481668	0.23503	0.0149448	0.123324	0.362415	0.340787	0.629194	0.116873	0.177048	0.282459	0.27777	0.478602	-0.0625169	0.0336237	0.403926	0.285534	0.209419	0.0403659	0.36947	0.448484	0.383668	0.427219	0.00880051	0.294543	0.200842	-0.250032	0.215142	-0.101161	-0.255009	-0.220478	-0.251002	-0.225787	0.0467696	0.264741	0.145972	0.0220169	0.106428	0.493985	0.263038	0.374491	0.326958	0.165826	0.310591	-0.0210557	0.190088	0.324683	-0.0133033	0.559992	0.0911839
HGNC:11834	0.224494	0.668595	0.0161999	-0.114956	0.215054	0.231454	-0.0243092	-0.203041	0.44699	0.383394	0.532544	0.392811	0.28943	0.273349	0.354987	0.513501	0.253365	0.168001	0.16667	0.0822106	0.0381605	-0.21024	0.00805571	0.213377	0.160587	-0.0146324	0.601531	-0.0173832	0.0216996	0.00688573	0.0198731	0.00267016	0.027226	-0.187141	0.410958	0.347621	-0.0485057	0.0897603	0.45835	0.265372	0.277491	0.304208	-0.171695	-0.0286909	0.069725	0.344556	0.540859	-0.147507	0.178458
HGNC:20661	0.632731	0.282697	0.173483	0.0982144	0.575968	0.55277	0.472476	0.22071	-0.390406	0.14456	0.298296	0.600867	0.188618	0.255991	0.639623	0.490064	0.676781	0.0903576	0.640442	0.416848	0.329207	0.315591	0.398201	0.575386	0.312616	0.0565579	0.267926	0.298029	-0.0823092	-0.111631	-0.0972279	-0.115776	0.116187	0.348484	0.464932	-0.366365	0.0750588	0.597313	0.365059	0.615395	0.531842	0.667857	0.575561	0.0789462	0.417748	0.63747	0.215195	0.613326	0.183002
HGNC:11450	0.356782	0.189975	-0.031717	0.00646094	0.636626	0.305596	0.623503	0.241706	-0.286565	0.200433	0.125366	0.634357	-0.067772	0.0223522	0.378219	0.497359	0.686098	0.113896	0.751864	0.583823	0.265071	0.584508	0.188417	0.616428	0.305952	-0.239721	0.502674	0.0403914	-0.12625	-0.0946619	-0.0978495	-0.0988484	0.099944	0.399074	0.268807	-0.296769	-0.23565	0.558739	0.226776	0.529515	0.467337	0.363423	0.561323	-0.376976	0.310902	0.416897	-0.141658	0.658043	0.0806919
HGNC:10955	0.322162	0.0792581	0.138633	-0.200532	0.521229	0.559143	0.0909804	-0.0413453	0.128078	0.29947	0.384147	0.465654	0.0118879	0.251052	0.290784	0.556771	0.469117	0.40953	0.44082	0.301797	0.170416	0.0071044	0.0444639	0.346287	0.163627	-0.402127	0.455567	0.332876	-0.00484261	0.0166863	0.0405998	0.0109697	0.0282174	-0.0686084	0.598383	-0.0958922	-0.0856912	0.103339	0.453478	0.348387	0.275083	0.365498	0.466322	-0.219352	0.300788	0.350969	0.136944	0.137384	0.234445
HGNC:20989	0.390143	-0.116407	0.266979	0.103971	0.338642	0.389108	0.0899389	0.138007	-0.305799	-0.0334547	0.143524	0.198405	0.168463	0.304297	0.277209	0.176688	0.214908	0.25469	0.328441	0.232927	0.202792	0.0510075	0.228708	0.279922	0.0309529	-0.0543392	-0.0417788	0.353509	-0.0242647	-0.0398325	-0.0253882	-0.0401462	0.101208	0.103344	0.378833	-0.197486	0.333973	0.233907	0.22981	0.401282	0.119016	0.329199	0.377236	0.0616256	0.265438	0.278126	0.120194	0.245014	0.109532
HGNC:2295	0.134795	0.169289	0.0507245	-0.0461861	0.36642	0.313787	0.0621888	0.200895	0.0387485	0.103505	0.0975321	0.26866	0.173276	0.107377	0.239876	0.34602	0.480641	0.194432	0.47838	0.128245	0.112537	0.0231634	0.305336	0.357772	0.278032	0.0141783	0.327253	0.177769	-0.09295	-0.108491	-0.0995825	-0.113192	0.0302089	0.0751357	0.40597	-0.200021	-0.0975791	0.127123	0.369722	0.245124	0.168928	0.308045	0.232003	-0.021344	0.428709	0.255274	0.193861	0.0912569	0.123945
HGNC:95	0.477162	0.390016	0.122558	-0.116791	0.591544	0.587431	0.238143	-0.026956	-0.0786833	0.456385	0.514851	0.688031	0.170416	0.259847	0.61926	0.755671	0.688647	0.247566	0.688556	0.431975	0.26541	0.0477311	0.281315	0.73472	0.552338	-0.0260187	0.515239	0.397339	0.152114	0.105716	0.157467	0.100424	0.0960989	0.179497	0.565757	-0.241286	0.0606451	0.403241	0.656091	0.533227	0.591435	0.716393	0.422542	0.0845111	0.481094	0.655546	0.240928	0.381041	0.228172
HGNC:10856	0.0317303	-0.0433667	0.413617	0.349755	-0.0349407	0.0579278	0.0994185	-0.23747	-0.0400738	0.229927	0.154985	0.0834066	-0.105881	-0.0229823	-0.0118411	0.0730451	-0.0428438	0.428424	0.0992302	0.250191	-0.00321811	-0.0636262	-0.0400937	0.235074	0.0339409	-0.0687742	-0.0633333	-0.0781521	-0.0229729	-0.0166237	-0.0279037	-0.018278	0.00826292	0.115171	0.0275469	0.0465298	0.0115794	-0.0401562	0.0102607	0.00960985	0.13293	0.00158043	-0.0360311	-0.00939474	-0.0912171	-0.0249652	-0.151804	0.10744	0.105821
HGNC:11006	-0.178662	-0.120052	0.0568151	-0.00864403	0.0653865	-0.117316	0.0717147	0.226015	0.092772	0.190635	-0.250603	0.0335723	-0.235376	-0.161112	-0.0524044	0.172371	-0.000381661	0.411442	0.284701	0.239747	0.1026	0.057656	0.0302244	0.219721	0.293526	-0.130771	0.0100119	0.00445352	0.10763	0.0824089	0.102595	0.0857504	0.0240057	-0.0457609	-0.0398809	-0.0340815	0.13974	-0.0560735	0.145182	-0.0331335	-0.0597342	-0.161283	-0.0317053	-0.147689	0.190827	-0.201894	-0.186606	0.0794051	-0.0427601
HGNC:6936	0.451155	0.271783	0.069653	-0.00363532	0.538004	0.495401	0.454764	0.336822	-0.231789	0.395649	0.319687	0.616603	0.158539	0.195601	0.594432	0.626736	0.676492	0.126341	0.717394	0.648545	0.486851	0.288694	0.354773	0.610502	0.529053	-0.038674	0.269355	0.343222	0.0485197	0.00416911	0.0339603	0.00118548	0.106268	0.263251	0.441898	-0.382143	0.144349	0.59796	0.46614	0.701306	0.476426	0.595216	0.518565	0.105898	0.429788	0.580918	0.0375512	0.609602	0.213641
HGNC:3247	0.033363	0.140126	0.0783788	-0.0981179	0.340822	0.13673	0.301946	0.396787	-0.00136234	0.45163	0.12678	0.397688	-0.0457097	0.0909505	0.300276	0.52099	0.434715	0.249953	0.696324	0.623624	0.326511	0.156855	0.380528	0.52278	0.418192	-0.0914103	0.277567	0.0125	0.0060623	-0.00714612	-0.00354302	-0.00874261	0.0809939	0.247593	0.277803	-0.245099	0.0678418	0.330232	0.321717	0.495001	0.241454	0.26361	0.181206	-0.0322883	0.370773	0.180211	-0.109832	0.446195	0.124262
HGNC:2853	0.326642	0.0456967	-0.0639499	-0.147297	-0.129974	0.226396	0.0928492	0.152115	-0.074887	-0.129103	0.128227	-0.110856	0.0204743	0.0610483	0.29465	-0.0737072	0.140008	-0.1252	0.0178222	-0.116672	-0.191529	-0.0648337	0.260477	-0.0698692	0.0166581	0.193806	-0.110578	0.215352	-0.119168	-0.140506	-0.148781	-0.140092	-0.00769439	0.0593268	0.146904	-0.101917	-0.0112129	0.254236	0.0135828	-0.0162568	-0.159475	0.295121	0.0692232	0.422523	0.0407584	0.273518	0.128779	0.127356	0.138133
HGNC:1027	0.111114	0.0771818	-0.0428575	-0.00666163	-0.0942715	0.0212652	0.109324	0.365754	-0.139637	0.456607	0.135875	0.103946	0.264894	0.283567	0.0331795	0.219315	0.0726684	0.0436185	0.176331	0.363128	0.430953	-0.0709073	0.300663	0.193526	0.16837	0.100879	-0.347272	0.00923807	-0.0900754	-0.113418	-0.128578	-0.11458	0.0580221	0.12182	-0.0888887	-0.23266	0.490584	0.270358	0.214256	0.297359	0.0671952	-0.0563517	-0.0337415	0.254123	0.0889665	-0.0488833	-0.0191773	0.288321	-0.112428
HGNC:2856	0.518718	0.468705	0.175255	0.0185134	0.224448	0.479059	-0.0590041	-0.107437	0.154988	0.548404	0.682485	0.367467	0.385426	0.444868	0.431153	0.52018	0.286155	0.323455	0.238929	0.156943	0.245592	-0.335013	0.22146	0.446507	0.155685	0.145693	0.189671	0.212927	-0.0611872	-0.112495	-0.0998561	-0.11849	0.0557177	-0.0655832	0.543381	0.0875445	0.33042	0.179353	0.556908	0.309371	0.355632	0.40875	-0.00837056	0.291404	0.264655	0.411896	0.570075	0.0129789	0.180597
HGNC:11020	0.192349	0.0789779	0.190963	-0.0798336	0.203755	0.304453	-0.0299399	-0.162854	0.244176	0.319041	0.27353	0.268618	-0.065965	0.196578	0.100034	0.303308	0.13128	0.410919	0.134048	0.160684	0.228113	-0.0818906	-0.1864	0.114269	0.154136	-0.191223	0.179431	0.231037	0.0624871	0.0766686	0.094417	0.0687249	0.000745445	-0.221472	0.276434	0.155211	0.0912386	-0.0145757	0.323307	0.216057	0.169843	0.175674	0.194996	-0.0301183	0.210913	0.139077	0.0965186	-0.0237672	0.231364
HGNC:8906	0.404367	0.627176	0.0904438	-0.129834	0.553698	0.435215	0.166771	-0.112477	0.0915944	0.400088	0.5935	0.631752	0.467781	0.481267	0.366739	0.642222	0.506258	0.305591	0.458941	0.281438	0.219706	-0.0918863	0.350188	0.509222	0.117268	-0.218775	0.669106	-0.0491132	-0.178161	-0.133475	-0.144694	-0.142514	0.0897906	0.139925	0.600099	0.12465	0.217174	0.276254	0.571316	0.501033	0.570083	0.426758	0.226788	-0.209718	0.305994	0.382685	0.486862	0.167616	0.0212673
HGNC:2704	0.434976	0.585767	-0.0117156	0.142506	0.204412	0.292761	0.177086	0.0611559	0.0139102	0.296703	0.451313	0.413564	0.463662	0.36456	0.506493	0.432773	0.560428	-0.00550539	0.420275	0.128433	0.266754	-0.100892	0.283409	0.384532	0.14914	0.353346	0.367707	0.0619051	-0.158496	-0.198301	-0.208234	-0.20531	0.08639	0.172354	0.346804	-0.0200187	0.0270374	0.476671	0.404339	0.478741	0.385153	0.506555	0.0396219	0.25432	0.238167	0.556612	0.507003	0.206472	0.341709
HGNC:31865	0.468712	0.23476	0.246147	0.0503918	0.472978	0.556504	0.267184	0.179968	-0.222595	0.326737	0.326814	0.574364	0.140593	0.260235	0.618512	0.526038	0.577993	0.197525	0.611368	0.473114	0.326235	0.034316	0.311958	0.620684	0.496302	0.045184	0.230027	0.324125	-0.0665071	-0.101687	-0.0798524	-0.108794	0.105188	0.250894	0.43587	-0.30336	0.138622	0.497212	0.525343	0.569952	0.432412	0.656597	0.457239	0.132564	0.410225	0.593328	0.137097	0.44975	0.230329
HGNC:21088	-0.0179805	0.0871811	0.0598106	0.0518846	-0.298462	0.0241635	-0.26487	0.192271	-0.0712245	0.0723864	0.127613	-0.215328	0.234846	0.310223	0.300525	-0.0528569	0.0415265	-0.173599	0.0315291	-0.13061	0.106171	-0.360596	0.241899	-0.0354804	0.203777	0.652846	-0.291519	0.201618	0.0892934	-0.016387	-0.00191402	-0.0154884	0.0470692	0.0839927	-0.0547698	-0.275336	0.137348	0.194783	0.155621	0.180624	-0.149761	0.389057	-0.192025	0.657048	0.0963152	0.279725	0.200593	-0.0429508	0.195433
HGNC:17890	0.235326	0.144157	0.0341027	1.69586e-06	0.360219	0.296134	0.0107905	0.0496051	-0.0170357	0.176939	0.272259	0.276059	0.155837	0.412919	0.234435	0.382897	0.447793	0.317978	0.433683	0.103067	0.157547	-0.0242995	0.240512	0.263703	-0.0585183	-0.0618345	0.377834	0.17477	-0.105532	-0.0943082	-0.0961156	-0.0957506	0.0703132	0.0524837	0.536967	-0.056469	-0.0463614	0.124447	0.341619	0.276015	0.205913	0.261409	0.219108	-0.126981	0.370437	0.266116	0.285059	0.0546109	0.299777
HGNC:253	0.453515	0.429975	0.0951903	-0.092582	0.609282	0.455322	0.473449	0.205096	-0.239341	0.15211	0.346849	0.58024	0.102927	0.141659	0.685505	0.536885	0.778061	0.0635544	0.740694	0.426638	0.0964092	0.297465	0.483935	0.640479	0.380859	0.00430729	0.589648	0.105389	-0.155015	-0.147404	-0.156414	-0.152995	0.103093	0.41213	0.567499	-0.294943	-0.187101	0.57762	0.311286	0.559053	0.487092	0.742799	0.487514	-0.0307509	0.433767	0.642421	0.147557	0.548699	0.198641
HGNC:252	0.0115502	0.0724254	0.0561436	-0.0619789	0.323095	0.0546377	0.126479	0.23822	0.0949768	0.146901	-0.118915	0.217315	-0.0794655	-0.0773744	0.162293	0.232001	0.214985	0.22905	0.390521	0.227732	0.138648	0.114293	0.167058	0.290476	0.293918	-0.168467	0.255947	-0.00895841	-0.0716883	-0.0587272	-0.0624498	-0.0587021	0.053674	0.0214301	0.258814	-0.0574718	0.0423187	0.0373401	0.234249	0.139983	0.104283	0.0451716	0.199893	-0.220392	0.334513	-0.000640062	0.0258385	0.131259	-0.00126674
HGNC:255	-0.0119174	0.0463075	0.0342722	-0.0956372	0.292897	0.0430095	0.129063	0.179597	0.00538644	0.238572	-0.0412802	0.218437	-0.0237157	0.0725258	0.0357486	0.312919	0.209819	0.472881	0.434006	0.314327	0.185729	0.0654594	0.212911	0.462411	0.278842	-0.184664	0.175473	-0.028694	-0.0565042	-0.0414833	-0.045627	-0.042046	0.0541265	0.0625444	0.208832	-0.072617	0.193198	0.038402	0.266215	0.0876852	0.131484	-0.0230875	0.109222	-0.265342	0.359297	-0.09364	-0.00546874	0.146802	-0.100051
HGNC:249	0.00697061	0.0390392	0.010757	-0.136673	0.377847	0.0987386	0.143259	0.268227	0.157908	0.0853895	-0.127128	0.218955	-0.145793	-0.152185	0.1934	0.26454	0.264597	0.23938	0.473094	0.223226	0.0950875	0.166847	0.150273	0.319113	0.366022	-0.182557	0.367587	0.0287064	-0.0450427	-0.0386613	-0.0371957	-0.0398408	0.0432156	0.0329956	0.338942	-0.0447983	-0.040269	0.0289353	0.240868	0.136196	0.0804374	0.0874886	0.217717	-0.154526	0.430809	0.0237118	0.0399142	0.115021	0.0552014
HGNC:250	0.292653	0.12033	0.00909268	-0.221759	0.730705	0.467816	0.279657	0.100966	-0.0167059	0.079095	0.180186	0.518025	-0.00709427	0.0858456	0.348624	0.504203	0.612749	0.309461	0.635311	0.318697	0.144305	0.2953	0.196893	0.489589	0.227491	-0.369109	0.650089	0.232785	-0.0861105	-0.0488918	-0.0357912	-0.0516492	0.061066	0.0976024	0.650248	-0.183782	-0.124174	0.203716	0.333462	0.364022	0.349688	0.354112	0.587663	-0.314017	0.493242	0.299791	0.103814	0.269469	0.0773337
HGNC:251	0.125215	-0.157134	0.05243	-0.0265989	0.421412	0.20349	0.268223	0.0615651	-0.0612276	0.204035	-0.00523236	0.344309	-0.208722	-0.195549	0.119946	0.333069	0.340201	0.281327	0.500624	0.368857	0.0757357	0.292013	-0.0354251	0.38235	0.270226	-0.278193	0.337707	0.215578	0.0257601	0.0228941	0.0488216	0.024517	0.0458737	0.0406077	0.307739	-0.160184	-0.215774	0.0846677	0.143352	0.141533	0.189391	0.0680447	0.403405	-0.301253	0.206502	0.0714787	-0.188909	0.213474	0.0857856
HGNC:256	-0.0856802	0.18623	-0.0156527	-0.0152968	-0.0130807	-0.0519661	0.0118675	0.175465	-0.0831289	0.469608	0.118098	0.132437	0.22394	0.252057	-0.138824	0.281518	0.158627	-0.0497372	0.100419	0.194924	0.31168	-0.0513665	0.101269	0.0525075	-0.019073	-0.178875	0.0830934	-0.17027	-0.026158	-0.0250613	-0.0342652	-0.027476	0.0611962	0.00989538	-0.000434652	-0.0324007	0.221911	0.0754278	0.144036	0.272358	0.177327	-0.0932529	-0.0132253	-0.189122	-0.154812	-0.0970215	0.0650687	0.0502744	-0.110129
HGNC:4799	0.430374	0.026291	0.110516	0.0923155	0.567833	0.392623	0.679345	0.333752	-0.359866	0.0795423	0.0705276	0.536266	-0.117397	-0.0941657	0.447183	0.36575	0.586638	0.0669586	0.694137	0.591384	0.221855	0.605675	0.331295	0.522168	0.310514	-0.246054	0.254268	0.157939	-0.127785	-0.11335	-0.115825	-0.115259	0.0834254	0.436632	0.367295	-0.382246	-0.0721623	0.555165	0.130317	0.504836	0.384295	0.424252	0.639524	-0.123118	0.300353	0.442041	-0.220125	0.731677	0.133178
HGNC:25313	0.0722366	-0.0437354	0.663576	0.408318	-0.036682	0.118048	0.0403005	-0.164717	0.0106832	0.0786543	0.0763342	0.0291977	-0.106635	-0.138866	0.158631	-0.117981	-0.238795	0.179795	-0.034988	0.19722	0.0159155	-0.197583	0.0269617	0.0969418	0.135632	0.0458588	-0.126056	-0.13648	-0.0118317	-0.0043581	-0.0257095	-0.0105065	0.0288763	0.177661	0.113851	0.190413	0.175971	-0.0478347	-0.0434863	0.114673	0.13126	0.220684	-0.000631908	0.199107	0.0139391	0.0827595	-0.0684286	0.115755	0.182425
HGNC:17929	0.207982	0.184901	0.19205	-0.00922769	0.216374	0.285932	0.0498862	0.254582	-0.173544	0.155492	0.209736	0.225397	0.104695	0.146631	0.568211	0.319243	0.469604	0.0791265	0.531687	0.165001	0.0123492	-0.0689107	0.333707	0.458847	0.428281	0.43277	0.284485	0.24844	0.0380545	-0.0321999	-0.0120159	-0.033944	0.101386	0.230903	0.338442	-0.288036	-0.211526	0.36328	0.320911	0.360603	0.174642	0.6882	0.172497	0.257906	0.35913	0.511904	0.210239	0.226615	0.273596
HGNC:3569	0.222954	0.122215	-0.0364364	0.106664	0.489401	0.184276	0.33049	0.0555191	0.395689	-0.0647269	-0.0203109	0.363995	-0.0128379	-0.134515	0.0171163	0.128325	0.104737	0.210947	0.178813	0.19817	0.222872	0.383428	-0.175372	0.0937406	-0.0463817	-0.397141	0.448763	-0.10532	-0.221991	-0.147082	-0.170907	-0.149558	-0.000623465	-0.062046	0.252306	0.360667	-0.0404384	0.111009	0.079895	0.194475	0.194279	-0.145266	0.314701	-0.344148	0.225098	0.0252165	0.111756	0.07713	-0.0523822
HGNC:10680	0.584503	0.0424512	0.061895	0.157116	0.388823	0.399604	0.837223	0.252506	-0.312917	0.0878065	0.142285	0.451933	-0.111387	-0.120866	0.427968	0.204182	0.362529	-0.0629258	0.483922	0.52971	0.23703	0.646298	0.219855	0.391922	0.199314	-0.124005	0.0646775	0.0476367	-0.223083	-0.201287	-0.223299	-0.20459	0.0586782	0.529872	0.103374	-0.278557	-0.000526545	0.664499	0.0225482	0.38214	0.349181	0.316878	0.524644	0.0365515	0.208185	0.434776	-0.238662	0.85811	0.0505255
HGNC:11073	0.273765	0.133054	0.205759	0.144275	0.200347	0.388686	0.0752163	-0.0311503	-0.130556	0.548017	0.37816	0.381945	0.369891	0.217109	0.171136	0.434722	0.21505	0.374638	0.310522	0.385281	0.319705	-0.200267	0.157989	0.415024	0.226878	-0.00205391	0.0340433	0.181726	-0.0307788	-0.0637421	-0.0485954	-0.0669475	0.0638007	0.0403003	0.313493	-0.118432	0.3049	0.163629	0.3814	0.26999	0.346409	0.194241	0.149194	0.0118077	0.117823	0.183152	0.142249	0.15803	0.0754351
HGNC:10915	0.306565	0.0441041	0.331043	-0.0239934	0.404541	0.553053	0.0522085	-0.099716	0.231025	0.316362	0.386593	0.392042	-0.0636572	0.0949858	0.283439	0.442869	0.219024	0.452391	0.376908	0.32057	0.0125721	-0.10544	0.134133	0.31902	0.177796	-0.302834	0.337993	0.213436	-0.0283306	-0.0299824	-0.00921787	-0.0339716	0.0368666	0.0374428	0.536351	0.0451399	-0.0371779	-0.0157515	0.470962	0.221094	0.214055	0.307969	0.243077	-0.107929	0.297178	0.311493	0.108588	0.126493	0.378461
HGNC:11049	0.0694718	0.0375883	0.204069	0.069721	0.108775	0.208147	-0.0620821	0.00451096	0.0897328	0.0596105	0.0839118	0.170986	0.0273637	0.0989339	0.180428	0.127846	0.13616	0.0984667	0.148557	0.0288408	0.0141133	-0.119905	-0.0323412	0.0833601	0.207456	-0.0105467	0.146227	0.135499	-0.0433729	-0.0368074	-0.0337229	-0.0421492	0.0228521	-0.00378916	0.15345	-0.000631602	-0.0504228	0.0719072	0.190552	0.168978	0.058581	0.241728	0.120422	0.0915165	0.127959	0.212542	0.107922	-0.0396185	0.168114
HGNC:14412	-0.158393	-0.0735679	-0.00693008	-0.0572323	0.0707124	-0.106099	0.0968886	0.345464	0.132659	0.182388	-0.257943	0.0541355	-0.18487	-0.144485	-0.0247305	0.163468	-0.00326372	0.31103	0.2821	0.228615	0.11636	0.045126	0.108552	0.176198	0.281451	-0.114208	0.00494452	-0.0631749	-0.0223701	-0.019144	-0.0226829	-0.0176295	0.0251333	-0.0321962	-0.025006	-0.0402595	0.200184	0.00942437	0.152929	-0.00716693	-0.0958855	-0.141642	-0.0325161	-0.147174	0.208766	-0.189329	-0.140811	0.0942245	-0.0657174
HGNC:6937	0.436762	0.232933	0.072343	0.0535787	0.58892	0.463223	0.532323	0.34217	-0.200021	0.422478	0.273905	0.69703	0.102147	0.154027	0.508784	0.633206	0.619954	0.118442	0.71941	0.742996	0.525145	0.398252	0.302051	0.636422	0.454541	-0.203724	0.236608	0.212886	-0.0605555	-0.0718599	-0.0609392	-0.0762197	0.107434	0.325745	0.344719	-0.368948	0.125103	0.600983	0.451465	0.705665	0.507536	0.442886	0.541938	-0.0635616	0.350843	0.519778	-0.0825071	0.694682	0.158374
HGNC:2205	0.679903	0.409508	0.213749	0.174373	0.539848	0.548624	0.437442	0.110961	-0.0162114	0.238879	0.453697	0.623951	0.187851	0.173194	0.625948	0.476798	0.594624	0.136236	0.562916	0.394424	0.32947	0.208057	0.198968	0.571507	0.316515	0.00202384	0.463817	0.225478	-0.200115	-0.206992	-0.21332	-0.214546	0.0955758	0.200516	0.521103	-0.005209	0.0934046	0.649931	0.411306	0.658993	0.474349	0.612094	0.44513	0.190185	0.31639	0.618908	0.274471	0.406683	0.270709
HGNC:2861	0.264363	0.457155	0.158601	0.306667	0.119539	0.116047	0.32009	0.167648	-0.0865996	0.315262	0.23386	0.436094	0.168121	0.110195	0.508342	0.324683	0.40073	-0.0978285	0.411217	0.351417	0.21079	0.0623415	0.288225	0.412096	0.273168	0.321875	0.246185	-0.179191	-0.218197	-0.207895	-0.245355	-0.217162	0.0796386	0.403003	0.121337	-0.09267	-0.0261354	0.548639	0.255901	0.467323	0.388352	0.471003	-0.0163714	0.25851	0.174307	0.479978	0.131116	0.419681	0.282053
HGNC:5213	0.392873	0.3363	0.0548039	-0.0589198	0.548124	0.487057	0.36709	0.33984	0.0205616	0.428016	0.359175	0.629158	0.194876	0.350729	0.547816	0.694381	0.700709	0.207525	0.75949	0.582626	0.524246	0.224909	0.295607	0.599818	0.44614	-0.0429034	0.405898	0.244536	-0.0495653	-0.0665111	-0.0562829	-0.0741011	0.0969584	0.213373	0.472619	-0.277445	0.05631	0.577213	0.583614	0.752162	0.427536	0.561712	0.437092	0.0942249	0.489314	0.564728	0.158024	0.491431	0.207798
HGNC:877	0.0714961	0.27904	0.0216114	-0.0506354	0.133782	0.157639	0.0345904	0.505844	-0.238737	0.314683	0.219707	0.17025	0.377781	0.429079	0.453911	0.336005	0.45786	-0.0447868	0.516978	0.286109	0.381154	-0.07927	0.508091	0.367747	0.383878	0.464704	0.0125666	0.129759	-0.0235486	-0.0920461	-0.0946304	-0.0961754	0.138776	0.28009	0.186141	-0.471945	0.183207	0.460292	0.321497	0.603328	0.188731	0.524952	0.11319	0.350908	0.379662	0.372853	0.209454	0.312349	0.0935129
HGNC:16496	-0.0814999	-0.0914799	0.114053	0.246522	-0.608373	-0.190102	-0.198037	0.151085	0.0573311	-0.0201706	-0.0516746	-0.473539	0.00318109	-0.028628	0.0223384	-0.389736	-0.375095	-0.253024	-0.320798	-0.234733	-0.0549346	-0.293803	0.0522936	-0.303738	-0.0132487	0.555881	-0.60032	0.00386584	0.0366084	-0.0500787	-0.0580878	-0.0469806	-0.0158819	0.0249355	-0.316821	0.00597712	0.178569	0.00649706	-0.167133	-0.128447	-0.335743	-0.00711114	-0.387648	0.719795	-0.178808	-0.0523046	0.0405063	-0.115108	0.15123
HGNC:10969	0.471917	-0.18986	0.0876817	0.115912	0.373294	0.407868	0.323889	0.22771	-0.321659	0.118235	0.0930549	0.314201	-0.0417036	0.0825147	0.224241	0.224719	0.284775	0.158695	0.344199	0.360237	0.319537	0.381758	0.0739825	0.406626	0.144541	-0.169046	-0.161948	0.432398	-0.0165497	-0.0435516	-0.015009	-0.0418583	0.0464869	0.179462	0.210705	-0.325368	0.270523	0.403873	0.151205	0.328882	0.2251	0.227914	0.581011	0.0808539	0.213927	0.260073	-0.183065	0.406898	-0.0342361
HGNC:10974	0.109988	0.0782649	0.0974061	0.11827	0.255037	0.158711	0.0190386	0.0478282	0.0327367	0.442932	0.133831	0.331804	0.0709298	0.175132	0.0227747	0.452897	0.185359	0.56402	0.356802	0.359145	0.307783	-0.0717954	0.0988159	0.423879	0.204355	-0.206978	0.0856676	0.112283	-0.00174143	0.000876941	0.014084	-0.000804854	0.0502973	-0.0374035	0.191567	-0.00683028	0.300929	0.037652	0.44593	0.165165	0.214624	-0.0265057	0.0462998	-0.222491	0.263227	0.0260805	0.0342261	0.091276	0.0704152
HGNC:22921	0.157125	-0.00555637	0.637239	0.368266	0.0602764	0.230645	-0.00197584	-0.162481	0.0114399	0.147843	0.152048	0.136576	0.0141166	-0.0635356	0.21191	-8.78523e-05	-0.161849	0.256109	0.0387731	0.204395	0.0673793	-0.234819	0.0328996	0.157893	0.174684	0.0367112	-0.056931	-0.021631	-0.0207547	-0.0163192	-0.02689	-0.0236724	0.0372844	0.108238	0.21113	0.162608	0.226125	-0.0372149	0.10772	0.175436	0.20352	0.272876	0.0858334	0.167601	0.0869287	0.146855	0.0543048	0.094267	0.182743
HGNC:11054	0.0845758	0.0249925	-0.0542048	0.0550134	-0.389499	-0.0268159	-0.0290721	0.0670878	-0.0559446	0.125646	0.130024	-0.223112	0.0917244	0.0657806	0.0315395	-0.131552	-0.0481618	-0.152113	-0.119875	-0.181134	0.0348224	-0.16915	0.191759	-0.0614532	0.053651	0.406017	-0.425004	0.109377	-0.000995193	-0.0559586	-0.0539306	-0.0529116	-0.0281776	0.0245243	-0.0799459	-0.135896	0.247523	0.0872045	-0.0330748	-0.127908	-0.0821181	0.0250131	-0.20844	0.588198	-0.0429641	-0.0337414	0.103798	-0.0158699	-0.0328069
HGNC:18762	0.157327	-0.255975	0.0477781	0.360649	0.130279	0.0868216	0.333583	0.184016	-0.212723	-0.233094	-0.364743	0.102506	-0.0354629	-0.34219	-0.0138744	-0.181741	-0.0443346	0.00185293	0.0363067	0.138414	0.119167	0.418495	-0.265231	-0.00437494	0.00808923	0.0125604	-0.11192	0.13054	-0.0413005	-0.0405991	-0.0364033	-0.0389598	0.0106801	0.072011	-0.164872	-0.0801217	-0.0639285	0.227286	-0.237234	0.0546412	0.0401211	-0.0862476	0.316739	-0.16496	-0.0505652	0.0277952	-0.25217	0.232532	-0.0821705
HGNC:18761	0.513168	0.332771	0.192307	0.139531	0.307055	0.456268	0.241493	-0.202506	0.210101	0.343312	0.527795	0.409984	0.179476	0.0572398	0.397514	0.370972	0.209193	0.281014	0.211607	0.211272	0.14867	-0.0261065	-0.00450007	0.411696	0.123078	0.00510854	0.313753	0.18444	-0.0618081	-0.0811205	-0.0668777	-0.0841479	0.0272651	0.00924555	0.447422	0.243944	0.2089	0.288027	0.274515	0.211955	0.392153	0.31248	0.134739	0.193939	0.209267	0.358213	0.247977	0.116772	0.102968
HGNC:19365	0.564331	0.466583	0.14744	0.058586	0.53987	0.569464	0.310955	0.121896	-0.182315	0.523693	0.534795	0.704356	0.348204	0.455311	0.595831	0.653564	0.709754	0.220249	0.690294	0.468309	0.520218	0.0386578	0.447646	0.744004	0.433971	0.0471736	0.33815	0.239922	-0.108367	-0.135353	-0.123927	-0.141947	0.115783	0.334614	0.513041	-0.29274	0.332185	0.569156	0.635326	0.667905	0.672929	0.622907	0.452482	0.198685	0.497518	0.560086	0.274413	0.492762	0.175619
HGNC:11019	-0.0656178	0.0640359	0.000393676	0.0414529	-0.020621	-0.0460921	0.0173261	0.215143	0.0661043	0.191254	-0.0715691	0.10798	0.0560222	0.0180834	-0.0764963	0.167938	-0.0417025	0.218872	0.0732872	0.1271	0.103076	-0.0797429	0.133721	0.0268602	0.0238691	-0.117133	-0.0272685	-0.0577169	-0.0426106	-0.026412	-0.0342262	-0.0265303	0.0109634	-0.0823267	0.00814659	0.0312656	0.333914	0.0168284	0.09618	0.0498835	-0.0131461	-0.0969545	-0.0731588	-0.156127	-0.0117769	-0.113442	0.00241611	0.0091455	-0.0683424
HGNC:14601	0.324242	-0.0900959	0.0853982	0.109487	0.417334	0.296128	0.582783	0.317523	-0.310453	0.132947	0.0144465	0.42507	-0.241438	-0.167419	0.483975	0.306163	0.40414	-0.0313692	0.594528	0.579305	0.242448	0.539644	0.14254	0.481804	0.415639	-0.0358827	0.108186	0.234312	0.0440038	0.0161294	0.0350776	0.0146105	0.0865006	0.428924	0.127805	-0.426291	-0.116	0.545092	0.124985	0.451591	0.294817	0.455461	0.536843	0.0478877	0.29068	0.468362	-0.327667	0.710976	0.165579
HGNC:408	0.0583123	-0.167766	-0.01281	0.264642	-0.263168	-0.00920488	0.00682432	0.517259	-0.153363	0.0615892	-0.162627	-0.168963	0.112749	0.0962182	0.0880602	-0.0831932	0.000862749	-0.132018	0.127867	0.0983983	0.279121	0.00907695	0.148412	-0.0313368	0.144382	0.362994	-0.516062	0.22832	-0.0105286	-0.0964886	-0.0934829	-0.0928699	0.0573387	0.0782291	-0.170613	-0.268912	0.237345	0.299642	0.093111	0.218117	-0.249657	0.0264126	-0.0753959	0.447146	0.019525	0.0814061	-0.00756712	0.145155	0.21401
HGNC:10932	-0.210319	-0.222214	0.0898177	0.0028424	-0.0435623	-0.146752	0.0186682	-0.108379	-0.0358931	0.235688	-0.117459	-0.0150941	-0.28132	-0.106765	-0.186637	0.161074	-0.0314094	0.43073	0.163618	0.260835	0.0182794	0.0437368	-0.106552	0.25283	0.197792	-0.18229	-0.101987	0.217354	0.437081	0.363483	0.438581	0.373586	-0.00742774	-0.0667422	-0.0824841	-0.0645947	0.0823226	-0.190515	0.0452736	-0.148821	-0.00641825	-0.202763	-0.0708854	-0.142971	-0.0293475	-0.240622	-0.314996	0.0215816	-0.0274872
HGNC:10929	-0.105714	-0.0857836	0.282791	0.118097	0.0284252	-0.0276724	0.091533	0.209904	0.109099	0.182066	-0.170625	0.0569999	-0.21319	-0.190907	0.064908	0.0774575	-0.138593	0.310752	0.190524	0.268512	0.088214	-0.0501156	0.0931747	0.17005	0.303588	-0.0870501	-0.0644323	-0.0920713	-0.0074049	-0.000187879	-0.00984231	-0.00155164	0.0310251	0.0507539	0.0289606	0.0436613	0.29871	-0.00572501	0.0980756	0.0465975	-0.036876	0.0114333	-0.0206779	-0.0336822	0.154407	-0.100021	-0.157017	0.127806	0.0263237
HGNC:10931	-0.0968231	-0.0705967	0.0753386	-0.0164073	0.0787149	-0.0163884	0.078587	0.283126	0.147869	0.180816	-0.176412	0.0745768	-0.195139	-0.158772	0.0825338	0.169936	-0.0505392	0.269002	0.247009	0.242959	0.0979244	0.0185511	0.0717097	0.177777	0.289868	-0.122032	0.0175039	-0.0441187	-0.032437	-0.0258206	-0.0308928	-0.0256263	0.0305816	-0.00643275	0.0399994	-0.00443549	0.246198	0.0360177	0.181588	0.0493996	-0.0888395	-0.00630188	7.39271e-05	-0.0898063	0.19532	-0.0603173	-0.10841	0.0950797	0.0132646
HGNC:10930	-0.143659	-0.0832091	0.0244753	-0.0853125	0.111286	-0.109256	0.089593	0.322759	0.129057	0.153292	-0.274968	0.0297965	-0.211845	-0.154537	0.00831491	0.110809	-0.00646975	0.211775	0.288506	0.23323	0.145401	0.0692108	0.084091	0.2183	0.347162	-0.0974541	0.0190588	-0.0997407	-0.00832284	-0.0105016	-0.0137627	-0.00937789	0.0334368	0.0388391	-0.0182552	-0.0140041	0.132054	-0.00940032	0.172921	0.00234714	-0.0667848	-0.121874	-0.0163798	-0.109708	0.283694	-0.170459	-0.135568	0.11965	-0.0579757
HGNC:3554	0.252096	-0.0029896	0.133626	0.043111	0.361347	0.345904	0.153086	0.121919	-0.133316	0.405614	0.168305	0.473318	0.12075	0.269358	0.224657	0.574776	0.296299	0.353865	0.454514	0.548079	0.454869	0.0856935	0.00718724	0.351157	0.198647	-0.276482	0.0717112	0.389191	0.162962	0.132833	0.1819	0.130995	0.10049	-0.0732847	0.277345	-0.17755	0.279324	0.198833	0.469495	0.513081	0.267748	0.145643	0.292501	-0.162516	0.184112	0.252416	0.0270939	0.304098	0.146187
HGNC:10971	-0.0922501	-0.111559	0.169362	0.0382138	-0.0121674	-0.0675919	0.0814896	0.307874	0.103579	0.196027	-0.21945	-3.70454e-05	-0.202709	-0.190312	0.0511691	0.0650444	-0.121674	0.240542	0.213294	0.244497	0.124246	-0.0383409	0.156149	0.181201	0.336696	-0.0245506	-0.145259	-0.0636439	-0.0111339	-0.0269901	-0.0327966	-0.0266973	0.0315318	0.0603852	-0.0111504	-0.00373866	0.316222	0.0134107	0.129734	0.0035875	-0.0819099	-0.0531329	-0.0536161	0.0787991	0.229168	-0.15041	-0.150866	0.137301	-0.0116054
HGNC:11003	0.580879	0.114308	0.0567295	-0.156196	0.612715	0.535456	0.400844	0.0418314	-0.258193	0.029134	0.312463	0.527892	-0.0407973	0.106552	0.513499	0.44514	0.573134	0.130138	0.547006	0.276497	0.046703	0.34797	0.309687	0.461526	0.149622	-0.295587	0.398441	0.344123	-0.047078	-0.0289823	-0.00792607	-0.0297239	0.0565359	0.197309	0.631428	-0.271064	-0.0443644	0.333246	0.283747	0.347273	0.402084	0.502791	0.629661	-0.0653377	0.36307	0.464167	0.0858377	0.460331	0.164822
HGNC:7526	0.490715	0.325326	0.0763722	-0.0237398	0.58095	0.467852	0.568198	0.406405	-0.306653	0.304643	0.302556	0.584435	0.188553	0.201963	0.642673	0.571221	0.744152	0.118408	0.830327	0.644542	0.423314	0.350425	0.503524	0.725985	0.545023	0.047217	0.323234	0.211146	-0.0871424	-0.116071	-0.110946	-0.120438	0.129555	0.428753	0.441331	-0.398685	0.135274	0.737285	0.406989	0.724564	0.486503	0.677147	0.555825	0.135319	0.496393	0.600898	0.0512487	0.703785	0.123385
HGNC:10006	0.0821562	0.0041405	0.0417401	-0.0226532	-0.0223043	0.10443	-0.0783817	-0.261468	0.269156	-0.159857	0.0170871	-0.00503471	0.0928407	-0.146336	0.0224071	-0.0957805	-0.152515	0.12827	-0.136256	-0.227829	-0.316896	-0.183274	-0.178075	-0.152996	-0.135947	-0.0665236	0.238305	-0.0282019	-0.0869145	-0.0598496	-0.0602147	-0.0597831	-0.0260446	-0.168517	0.0922983	0.335638	-0.180169	-0.221317	-0.00522898	-0.278564	-0.141084	-0.0963623	-0.0973818	-0.168956	-0.0928979	-0.0284687	0.227178	-0.208783	0.0413062
HGNC:8898	0.0667511	-0.0522513	0.657985	0.393299	-0.0376706	0.101193	0.039638	-0.164918	-0.00523347	0.0718898	0.0688329	0.027091	-0.11415	-0.136983	0.146577	-0.121483	-0.247284	0.176467	-0.0383286	0.195961	0.00865933	-0.18622	0.0317897	0.0944379	0.131722	0.0299413	-0.136946	-0.14549	-0.00918946	0.000952489	-0.0204603	-0.00534494	0.0276331	0.177116	0.106019	0.184906	0.189386	-0.0526537	-0.0535404	0.112134	0.13075	0.212595	0.0059384	0.192456	0.00778282	0.0670658	-0.0802917	0.120222	0.156049
HGNC:4626	-0.118408	-0.133711	0.29736	0.0960441	0.10115	-0.0024135	-0.00576954	-0.0901029	0.113019	0.404882	0.0708181	0.0851216	-0.245684	-0.00690474	0.0439758	0.231873	-0.0982874	0.409196	0.180817	0.34643	0.280365	-0.067926	-0.157627	0.216925	0.270537	-0.228112	-0.0134128	0.0519246	0.249166	0.214023	0.244602	0.215141	0.0707868	-0.113191	0.0633945	0.0629252	0.25282	-0.109246	0.222866	0.108552	0.0618404	-0.0157596	0.0211641	-0.194379	0.0650461	-0.025402	-0.183424	0.054108	0.0883563
HGNC:17027	0.162891	-0.234665	0.0107225	0.162494	0.246833	0.0705658	0.17868	0.0240274	-0.173615	-0.0296458	-0.157205	0.102522	-0.145307	0.039044	-0.150381	0.00578181	-0.0178589	0.181149	0.0182881	0.201369	0.397902	0.373524	-0.203513	0.142383	-0.0259084	-0.343377	-0.259496	0.234056	0.191406	0.186927	0.218307	0.191522	-0.00259376	-0.0268646	-0.0430871	-0.06421	0.326479	0.058956	-0.0469572	0.113228	0.149863	-0.187318	0.394479	-0.175703	0.122002	-0.10938	-0.239945	0.194097	-0.129973
HGNC:3358	0.226311	0.0182709	0.208568	0.0932795	0.216838	0.22819	0.0453159	-0.054458	0.044862	0.389638	0.335361	0.268254	0.000457661	0.234753	0.307715	0.320807	0.176946	0.303985	0.341683	0.288938	0.24853	-0.0900534	0.0781082	0.361061	0.135611	-0.0921185	0.0869101	0.16345	-0.0948783	-0.0904702	-0.0896291	-0.0920682	0.060521	0.00727347	0.328907	-0.0627822	0.2486	0.139335	0.341357	0.30021	0.151017	0.198345	0.108397	0.0646928	0.194412	0.196219	0.043269	0.129472	0.180175
HGNC:3356	0.270244	0.0917828	0.130697	-0.169697	0.602253	0.415737	0.166143	0.0599718	-0.0663919	0.113195	0.189051	0.510961	-0.0499367	-0.0147963	0.504428	0.527549	0.521643	0.200436	0.592542	0.340796	0.0383765	0.194788	0.10348	0.5699	0.447562	-0.204104	0.488823	0.345991	0.0932997	0.0940054	0.133286	0.0926572	0.0734878	0.0249389	0.554864	-0.238506	-0.0670804	0.209484	0.352408	0.417924	0.342261	0.528872	0.480907	-0.0491121	0.415249	0.386198	0.0624864	0.215591	0.123569
HGNC:21055	0.367112	0.598171	0.111906	0.0407735	0.323697	0.459936	0.169566	-0.104657	-0.00658262	0.294891	0.471645	0.504576	0.311981	0.207801	0.540056	0.449232	0.483652	-0.00274486	0.360237	0.0731253	0.139071	-0.0550591	0.354898	0.439082	0.399184	0.217596	0.372478	0.0669058	-0.0401856	-0.0615875	-0.0556513	-0.0708836	0.0309097	0.260897	0.428198	-0.122205	0.0673907	0.288341	0.430496	0.285088	0.59345	0.651578	0.1813	0.22966	0.417962	0.580741	0.429318	0.23727	0.1686
HGNC:94	0.251489	0.604234	0.16833	0.184069	0.239486	0.308178	0.187636	0.163065	0.00763537	0.64795	0.453569	0.484251	0.47864	0.434261	0.425899	0.591094	0.449047	0.195552	0.4886	0.41894	0.582814	-0.174516	0.404037	0.471141	0.421712	0.210843	0.232419	-0.0784211	-0.102448	-0.13219	-0.147822	-0.139596	0.123796	0.199501	0.359827	-0.070167	0.310641	0.362583	0.620211	0.546617	0.527672	0.431127	0.0357998	0.134823	0.348158	0.415911	0.400161	0.31555	0.209352
HGNC:10963	-0.023089	-0.00941241	0.0113197	-0.110162	0.240287	0.0226504	0.0769801	0.155657	0.356	0.134272	-0.110597	0.119432	-0.155327	-0.168937	0.0233426	0.190083	-0.0365471	0.348629	0.22976	0.205944	0.0966201	0.0513003	-0.129461	0.195835	0.267118	-0.236522	0.228674	-0.0377259	-0.0580067	-0.0423882	-0.0430153	-0.0423887	0.0328304	-0.178571	0.132739	0.266291	0.0916236	-0.0497134	0.236879	0.0174399	-0.0823693	-0.175881	-0.0113767	-0.237319	0.233346	-0.143773	0.0196944	-0.0467266	-0.0219622
HGNC:10966	0.0367086	0.0169996	0.0320953	0.0605933	0.00618367	0.025376	0.123283	0.150107	-0.0744628	-0.0149641	-0.0501738	0.0652614	-0.0485803	-0.073864	0.0704274	0.0667681	0.0464736	0.085357	0.0964408	0.0548761	-0.077419	0.0535963	0.137123	0.0512843	0.0341957	-0.0206068	-0.0116066	0.0234136	-0.0462019	-0.0322724	-0.0372581	-0.0321681	-0.00491296	0.0173463	0.0613815	-0.0632683	0.132993	0.1202	-0.0489845	0.0109754	-0.0313638	0.108679	0.0591405	-0.0588534	-0.0274653	0.0595948	-0.0415418	0.0767458	-0.0144884
HGNC:10967	0.317597	0.136919	0.0226437	0.0395655	0.59061	0.351663	0.293805	0.288247	-0.272352	0.0144802	0.0487726	0.386329	0.200584	0.153259	0.339391	0.315308	0.545985	0.190182	0.542706	0.272738	0.277389	0.341233	0.207715	0.454107	0.223948	-0.124667	0.324491	0.162291	-0.156755	-0.142554	-0.147792	-0.145225	0.0960532	0.150024	0.467733	-0.240252	0.0170786	0.368154	0.224369	0.377681	0.298504	0.330773	0.526081	-0.314032	0.392273	0.335734	0.131085	0.298359	-0.0047681
HGNC:23097	-0.0382301	-0.0659522	0.0843051	0.1033	-0.131924	0.0258884	-0.152525	0.290557	0.051122	0.0862005	0.0256959	-0.0561158	-0.0945405	0.0826002	0.164911	0.0313921	0.062429	-0.0941985	0.098459	0.00798612	0.0928539	-0.0695417	0.16149	-0.0520187	0.151606	0.239007	-0.234152	0.268992	0.146642	0.0546213	0.0886022	0.0585784	0.00217496	-0.005251	0.0609303	-0.231924	0.014873	0.0515958	0.0644689	0.201597	-0.087084	0.140953	-0.0196199	0.538995	0.0852453	0.0723028	0.00287818	-0.00462065	0.234715
HGNC:2850	-0.00108456	0.0572332	-0.0797754	0.0364538	-0.427621	-0.150545	-0.142235	0.257446	-0.121609	-0.0864708	0.00558109	-0.398502	0.0813926	0.131668	0.142993	-0.240124	-0.0628498	-0.267182	-0.110043	-0.261265	-0.1482	-0.200409	0.258267	-0.18187	-0.0362913	0.654037	-0.329404	0.0840682	0.0478109	-0.069992	-0.0741843	-0.0662229	0.0210883	0.1142	-0.239255	-0.167308	-0.143824	0.178678	-0.118307	-0.0706433	-0.280554	0.171672	-0.275202	0.564035	-0.140845	0.0786931	0.133874	-0.0157011	0.229358
HGNC:633	0.236805	0.0521988	-0.00628583	-0.146391	0.402913	0.380248	0.053584	0.15029	-0.127459	-0.0578061	0.113219	0.245803	0.11822	0.27183	0.245385	0.273683	0.517687	0.18008	0.399343	0.0126706	0.014012	0.116287	0.273885	0.184453	0.0126549	-0.134353	0.310294	0.388797	0.0226604	0.00771803	0.0359088	0.0076605	0.0224014	0.0149251	0.554155	-0.243239	-0.116133	0.12727	0.1935	0.221244	0.156431	0.333715	0.407884	-0.112194	0.326596	0.28552	0.186091	0.0847507	0.1895
HGNC:12576	0.188522	0.468363	-0.010521	-0.00145454	0.0909544	0.236288	0.0194939	-0.144905	0.56962	0.29774	0.393767	0.263291	0.237786	0.0547413	0.14641	0.236277	0.0668376	0.0460328	-0.0161241	-0.138884	-0.013595	-0.147943	-0.0879713	-0.0273059	-0.0121616	-0.0621927	0.436812	-0.0778581	-0.194142	-0.176315	-0.188765	-0.183938	-0.0266934	-0.153748	0.278629	0.401674	-0.0110804	0.00104301	0.276509	0.0523949	0.205593	0.0566062	-0.077418	0.0630231	0.0379266	0.142994	0.491519	-0.21493	0.0921254
HGNC:6971	0.570625	0.168215	0.0185767	0.167493	0.479888	0.350305	0.828154	0.272356	-0.357771	0.145689	0.132874	0.536356	-0.0345608	0.00425017	0.360086	0.32209	0.405109	-0.0617218	0.457046	0.571022	0.39129	0.71992	0.179145	0.424176	0.125933	-0.2152	0.0940705	0.00231838	-0.14498	-0.134667	-0.146591	-0.140082	0.0693338	0.475131	0.0732293	-0.263207	0.0559871	0.653268	0.0644313	0.473115	0.496353	0.280296	0.571665	-0.111208	0.176386	0.407809	-0.188377	0.867262	-0.0506676
HGNC:2366	0.52337	0.377913	0.0832121	-0.0630302	0.547126	0.47599	0.280864	0.222677	-0.279413	0.403576	0.437814	0.651205	0.336797	0.471571	0.541533	0.687997	0.688157	0.197094	0.684069	0.495939	0.425433	0.128846	0.354994	0.715022	0.302437	-0.0726357	0.345721	0.237151	-0.128402	-0.126737	-0.121957	-0.133225	0.12578	0.195555	0.490952	-0.329615	0.269984	0.560482	0.53318	0.724946	0.49734	0.567277	0.418787	0.00322699	0.399486	0.489001	0.227259	0.461594	0.0613517
HGNC:1884	-0.154175	-0.133934	0.0804354	-0.023496	0.0112809	-0.0746709	-0.129979	-0.275273	-0.0376162	0.292184	0.0819104	-0.00822565	-0.096336	0.170696	-0.241771	0.189726	0.0122221	0.403017	0.0312809	0.193995	0.168066	-0.0465191	-0.146151	0.146989	0.0340127	-0.163997	-0.0944792	0.341065	0.578757	0.472468	0.568298	0.480435	-0.00746129	-0.163817	-0.00742975	-0.00423081	0.117077	-0.249145	0.0973038	-0.0495733	0.111354	-0.13026	-0.0217054	-0.162784	-0.0299212	-0.122318	-0.180414	-0.0790685	0.0403463
HGNC:17366	0.329607	0.17682	0.0943942	-0.109507	0.677312	0.544026	0.28388	0.193473	-0.191862	0.0626776	0.17526	0.493415	0.128788	0.0576083	0.512958	0.417383	0.639784	0.215669	0.63619	0.345943	0.149661	0.230607	0.288807	0.527808	0.466009	-0.0526458	0.527611	0.347492	0.00775958	-0.0195701	0.0106489	-0.0214408	0.0868257	0.218144	0.532188	-0.309044	-0.135293	0.367454	0.317846	0.443266	0.397151	0.589658	0.631891	-0.116617	0.493223	0.512549	0.107812	0.361656	0.116121
HGNC:2297	-0.252275	-0.2456	0.0457932	-0.0635637	-0.0724429	-0.116214	-0.162937	-0.255613	-0.0942652	0.121841	-0.0562463	-0.0973474	-0.224507	-0.0403814	-0.194417	0.112113	-0.0614652	0.175512	-0.0539624	0.0745143	0.0104	-0.0575685	-0.192704	0.0290408	0.120426	-0.118405	-0.115145	0.417088	0.853119	0.623307	0.764026	0.639243	-0.0169606	-0.210718	-0.0426993	-0.046611	0.0125008	-0.289224	-0.0329542	-0.149945	0.0190251	-0.0986728	-0.0462656	-0.0897009	-0.139152	-0.0963669	-0.240384	-0.138487	0.0296892
HGNC:15722	0.0651583	-0.0644782	0.633899	0.398142	-0.0532003	0.104266	0.00749102	-0.200688	0.0273271	0.0829314	0.0770051	0.0170871	-0.118501	-0.143231	0.126467	-0.0946925	-0.277128	0.198278	-0.0736076	0.200558	0.0095265	-0.198722	-0.0335474	0.0858293	0.11031	0.0219345	-0.142131	-0.102058	0.0503809	0.0534123	0.0411912	0.0488157	0.0246718	0.119298	0.0917518	0.206439	0.189562	-0.088689	-0.0273229	0.100181	0.126369	0.195491	-0.0224891	0.196811	-0.0199261	0.0755918	-0.0779505	0.0854252	0.175846
HGNC:2296	-0.145013	-0.175286	0.0364321	-0.0853808	0.0404226	-0.0304715	-0.122923	-0.211086	-0.0698857	0.0570448	-0.0573994	-0.0203516	-0.204796	-0.0747359	-0.0992726	0.159421	0.00721008	0.159989	-0.00283945	0.0773306	-0.0220356	0.0254903	-0.185392	0.0737132	0.118882	-0.17688	-0.00266654	0.467742	0.865654	0.602185	0.753828	0.619268	-0.00866783	-0.211386	0.0390857	-0.0428959	0.0332421	-0.24463	0.0071875	-0.0760173	0.0604495	-0.0141695	0.0319977	-0.0991707	-0.069743	-0.0336433	-0.178922	-0.104781	0.0354413
HGNC:381	0.436389	0.11564	0.0531854	0.223996	0.255607	0.373211	0.434515	0.0741742	-0.023234	0.00454493	0.176384	0.318917	-0.00464649	-0.0551683	0.572999	0.124301	0.208072	-0.183219	0.22881	0.238329	0.202304	0.323942	-0.0968272	0.191907	0.170877	0.149268	0.146365	0.107475	-0.155759	-0.17164	-0.181756	-0.176688	0.0447047	0.283433	0.0764102	-0.176543	-0.162099	0.503196	0.119644	0.329647	0.22419	0.450244	0.331012	0.197608	0.147698	0.576482	-0.0123588	0.458042	0.222208
HGNC:1093	0.403257	0.425753	0.0378452	0.157997	0.0523804	0.224444	0.153328	-0.0707196	0.181046	0.0546175	0.299662	0.245575	0.340956	0.11122	0.440587	0.161633	0.210164	-0.0409244	0.13928	-0.0479698	-0.0435676	-0.0930566	0.0488535	0.0856436	0.0340121	0.253903	0.332299	-0.0603811	-0.236219	-0.22907	-0.253203	-0.236864	0.0318517	-0.0098842	0.241687	0.230368	-0.0796826	0.275456	0.210595	0.178709	0.154162	0.369042	-0.0717879	0.157995	0.0459729	0.432438	0.509802	0.0234611	0.233471
HGNC:15827	0.134933	0.201776	0.350234	0.195797	0.0947703	0.151389	0.0206683	0.0249778	-0.123622	0.296022	0.204433	0.196576	0.28744	0.276071	0.172155	0.187356	0.109837	0.0931447	0.15943	0.220921	0.262272	-0.170914	0.257826	0.276449	0.0987431	0.0695544	0.0324292	-0.115232	-0.0773111	-0.0691723	-0.0881977	-0.0754009	0.0777197	0.210265	0.210707	-0.00616809	0.375154	0.162807	0.200698	0.354416	0.308998	0.274016	0.0541502	0.130251	0.127452	0.151439	0.169983	0.139283	-0.0191439
HGNC:2855	0.158288	0.168608	0.0478037	-0.0355645	-0.269056	0.0578907	-0.0385107	0.107593	-0.0591092	0.0256633	0.200822	-0.0561463	0.0880601	0.0863711	0.304901	0.0144536	0.0721914	-0.292058	-0.00139942	-0.135547	-0.0684452	-0.152202	0.183016	0.0438923	0.18818	0.473518	-0.242978	0.117321	-0.00671611	-0.0708938	-0.0751789	-0.0746192	-0.0024475	0.087196	-0.0854072	-0.204774	0.0123123	0.244306	0.0380366	0.136083	-0.0374482	0.36045	-0.120311	0.726353	-0.0174104	0.184486	0.148814	0.0790034	0.15506
HGNC:3629	0.515551	0.487497	0.179285	0.285466	0.431458	0.391426	0.432038	0.104081	-0.0878003	0.463131	0.433546	0.60461	0.366047	0.382567	0.419944	0.521304	0.453246	0.200757	0.49926	0.523944	0.592407	0.166997	0.22947	0.501282	0.245016	-0.011754	0.314019	-0.075148	-0.214846	-0.197908	-0.224169	-0.206227	0.122657	0.259095	0.353579	0.00704961	0.213062	0.511514	0.508854	0.638274	0.582617	0.396383	0.272183	-0.0629242	0.256486	0.508667	0.296116	0.461897	0.140892
HGNC:4623	0.474144	0.490511	0.0891321	0.0768536	0.419667	0.355225	0.470874	-0.057566	0.147361	0.572358	0.542917	0.601825	0.0885267	0.111718	0.402262	0.602041	0.368493	0.174764	0.426254	0.545796	0.309453	0.214103	0.030651	0.531722	0.250584	-0.208266	0.443164	-0.0742053	-0.101035	-0.0992816	-0.102795	-0.105	0.0766437	0.177352	0.263376	0.166913	0.111763	0.475918	0.361582	0.470359	0.5059	0.326204	0.188278	-0.0766366	0.13872	0.423734	0.0978524	0.419792	0.101589
HGNC:10947	0.455421	0.118594	0.112031	-0.0194427	0.284654	0.433332	0.381366	0.276446	-0.447523	0.0138017	0.178094	0.342038	0.229925	0.239837	0.40227	0.249439	0.554784	-0.000815316	0.468021	0.244645	0.183947	0.233312	0.386335	0.393238	0.238783	0.126966	0.0283202	0.30308	-0.0529321	-0.0790872	-0.0668247	-0.082017	0.0654441	0.315975	0.25969	-0.42353	0.0761998	0.524559	0.137861	0.430257	0.302048	0.500488	0.455786	0.199578	0.282919	0.409629	0.0428849	0.494957	-0.00420723
HGNC:16354	0.303637	-0.225864	0.0942118	-0.0464836	0.362916	0.404735	0.274511	0.349528	-0.261538	-0.108712	-0.0373006	0.166225	-0.173173	-0.205044	0.41753	0.173681	0.380716	0.0983493	0.479363	0.298156	-0.0293514	0.277385	0.125992	0.312969	0.36575	-0.0305974	0.125349	0.471288	0.026916	-0.0170908	0.0169351	-0.0123374	0.0807313	0.0772584	0.348662	-0.303153	-0.150015	0.336356	0.0831471	0.256005	-0.0478272	0.377838	0.486116	0.020754	0.250954	0.37334	-0.107002	0.315799	0.168751
HGNC:17245	0.134526	0.0329233	0.27349	0.203657	0.0765739	0.0775917	-0.00252205	-0.0388413	-0.0995469	0.280965	0.23707	0.171687	-0.0158329	0.129865	0.110702	0.174822	0.099677	0.135087	0.161975	0.188052	0.0165632	-0.0970406	0.10966	0.256066	-0.00472848	-0.0813716	0.115313	-0.00430859	-0.0523376	-0.0416441	-0.0467566	-0.0435694	0.0480795	0.154275	0.15746	0.00865893	0.0156103	0.0725848	0.16246	0.108344	0.1534	0.152267	0.0237958	-0.111204	-0.00455518	0.135474	-0.0237187	0.0970914	0.0989461
HGNC:9587	0.604193	0.561664	0.00355373	-0.0263945	0.453109	0.471781	0.503203	-0.0304179	0.00476425	0.234573	0.508426	0.573816	0.323624	0.234329	0.486392	0.472006	0.473107	0.0594384	0.42063	0.29706	0.213202	0.226083	0.325662	0.444639	0.178576	0.00390092	0.400622	0.00292212	-0.125832	-0.125564	-0.135182	-0.132063	0.0713104	0.312394	0.335302	-0.00493025	0.0794566	0.459558	0.341275	0.421518	0.558581	0.480419	0.246011	0.0611543	0.314224	0.530223	0.310401	0.519425	0.128296
HGNC:17296	0.548492	0.308675	0.0871255	0.150872	0.488008	0.445492	0.482863	0.106382	-0.117146	0.0768086	0.266492	0.583062	0.0248234	0.0602265	0.582936	0.392872	0.599335	-0.0209205	0.539004	0.35684	0.215161	0.398111	0.0602524	0.526684	0.336635	0.0465236	0.423306	0.181964	-0.153238	-0.148414	-0.148346	-0.157802	0.06238	0.309608	0.249831	-0.136238	-0.189046	0.672025	0.316233	0.564868	0.439291	0.610664	0.473055	0.104558	0.277107	0.650227	0.0838392	0.480369	0.276026
HGNC:30450	0.403336	0.325595	0.150581	-0.0409006	0.534648	0.432194	0.16638	-0.0176336	0.241948	0.488343	0.463164	0.539786	0.243695	0.265963	0.258876	0.593788	0.270818	0.496536	0.398769	0.38968	0.325063	-0.0368602	0.0862144	0.433744	0.113384	-0.393125	0.454938	0.0600098	-0.185668	-0.150232	-0.154621	-0.155945	0.0619212	-0.113613	0.633929	0.227031	0.322603	0.12002	0.500984	0.386073	0.365141	0.125586	0.229814	-0.277402	0.300437	0.211143	0.380132	0.0940144	0.0523574
HGNC:4552	0.0517357	-0.342851	0.00872204	0.112379	0.194191	0.0986766	0.254407	0.373186	-0.164158	0.121323	-0.154344	0.100377	-0.0731156	-0.0648367	-0.0909648	0.0642151	0.0478424	0.177627	0.28032	0.384073	0.354604	0.342766	0.127248	0.155755	0.0834507	-0.199877	-0.300063	0.215426	0.0261133	-0.0006534	0.0165	0.00328092	0.0230279	0.0951739	0.0635707	-0.294116	0.259893	0.100472	-0.0119809	0.191096	0.0424041	-0.204004	0.335534	0.00785623	0.192987	-0.148044	-0.279692	0.313477	-0.089409
HGNC:17376	0.4786	0.129631	-0.0859557	-0.000505696	0.569659	0.408128	0.521184	0.427234	-0.399154	0.159457	0.132756	0.571336	0.0691884	0.215211	0.458035	0.436384	0.756682	-0.0182161	0.740667	0.457726	0.371825	0.516076	0.362194	0.573159	0.305367	-0.0880222	0.260258	0.28662	-0.133062	-0.138304	-0.128168	-0.141488	0.105271	0.448323	0.27546	-0.513813	0.0292571	0.685998	0.305203	0.607037	0.423964	0.457536	0.642705	-0.029089	0.421788	0.484408	-0.0411577	0.655869	0.0614283
HGNC:117	0.388329	0.265255	0.12514	-0.0585514	0.58196	0.431568	0.474655	0.269372	-0.149713	0.207241	0.255274	0.564166	-0.0869323	0.0418922	0.640893	0.471353	0.625023	0.0526032	0.689145	0.487339	0.211041	0.393407	0.40338	0.577261	0.439244	-0.06854	0.414742	0.198904	-0.00587392	-0.0320903	-0.0150639	-0.034556	0.0686704	0.402157	0.476001	-0.359408	-0.076133	0.513216	0.260121	0.556204	0.483613	0.629622	0.53865	0.123186	0.492804	0.524264	-0.0480874	0.606861	0.146544
HGNC:640	0.159752	-0.263492	0.154274	0.0770941	0.295903	0.24707	0.281113	0.171532	0.0358876	-0.0786913	-0.0642683	0.214125	-0.197692	-0.221682	0.107683	0.0339864	0.105975	0.103035	0.278028	0.221981	0.0575103	0.291025	0.126839	0.0821486	0.0391639	-0.285775	0.043027	0.197523	-0.0846805	-0.0627286	-0.0575977	-0.0609771	-0.00126059	0.111949	0.3165	-0.132208	0.105406	0.0649595	-0.0660978	0.178589	0.0941089	0.0103708	0.405522	0.126653	0.23961	-0.0191099	-0.191047	0.255426	0.0644109
HGNC:636	0.119471	0.156456	-0.00623622	-0.0758024	0.344419	0.21632	-0.0190073	0.0415528	0.0447902	0.471634	0.229689	0.310713	0.363142	0.412094	-0.149477	0.438142	0.191263	0.42087	0.198151	0.265582	0.481884	-0.0733077	0.122678	0.213332	-0.0886478	-0.390082	0.168203	0.0372744	0.000364827	0.016549	0.0303274	0.0151506	0.0550645	-0.116197	0.304171	0.0806251	0.489349	-0.0527919	0.37323	0.259701	0.322826	-0.148558	0.173677	-0.403121	0.241506	-0.075407	0.191031	0.0301268	-0.15145
HGNC:4135	0.633292	0.208687	0.0830328	-0.0974166	0.520755	0.626687	0.234883	0.119882	-0.0207723	0.339841	0.46259	0.569688	0.150664	0.240205	0.666328	0.674751	0.491518	0.316355	0.640761	0.372015	0.209108	0.0509662	0.20619	0.617402	0.313892	-0.0394072	0.399902	0.394195	-0.110656	-0.128925	-0.108121	-0.132117	0.108434	0.0593105	0.630226	-0.152732	0.151554	0.43111	0.62816	0.473867	0.283988	0.566198	0.321871	0.0865949	0.445747	0.606582	0.335793	0.336336	0.234444
HGNC:407	0.379965	0.264908	0.096385	-0.0434245	0.4801	0.301557	0.49045	0.112847	-0.34284	0.00274543	0.179574	0.448719	-0.116051	0.00168985	0.482153	0.356178	0.596092	0.0351769	0.559887	0.314263	-0.0556986	0.404658	0.356552	0.52751	0.265783	-0.136974	0.422271	0.029231	-0.100357	-0.0731254	-0.0812654	-0.0770003	0.0515543	0.395817	0.396804	-0.251707	-0.230714	0.441633	0.101707	0.298459	0.397736	0.524614	0.439685	-0.19349	0.247262	0.458622	-0.0274591	0.514926	0.0844473
HGNC:16484	0.0358583	0.138352	0.0138089	-0.0521403	0.288243	0.0895355	-0.129871	-0.0926988	0.00164145	0.306595	0.197318	0.211601	0.289191	0.437262	-0.142949	0.30163	0.128893	0.324536	0.115189	0.161931	0.382091	-0.0808415	0.121506	0.147652	-0.139968	-0.213594	0.104535	0.0926499	0.126349	0.121239	0.150704	0.12194	0.0404153	-0.0635639	0.210697	0.00808024	0.375471	-0.141765	0.280585	0.255496	0.340541	-0.0896614	0.16188	-0.190572	0.161781	-0.104593	0.165614	-0.0356165	-0.107088
HGNC:890	0.519232	0.102687	0.0575372	-0.00367782	0.394985	0.523144	0.407472	0.24506	-0.114758	0.289836	0.376085	0.439762	0.093598	0.193336	0.606761	0.459414	0.547175	0.094027	0.627428	0.414206	0.333049	0.200943	0.287111	0.47819	0.376465	0.120072	0.188312	0.432895	-0.0330055	-0.0945616	-0.0663208	-0.0965808	0.0777504	0.228931	0.353078	-0.360805	0.0745149	0.607968	0.420873	0.538197	0.278952	0.564735	0.445537	0.292914	0.340552	0.553908	0.0815536	0.494159	0.230326
HGNC:932	-0.141488	-0.15284	-0.0723149	-0.0349753	-0.0402329	-0.183962	0.0881576	0.363754	0.0701564	0.0808732	-0.339614	-0.106223	-0.235624	-0.193435	-0.0418873	-0.0222812	-0.0742885	0.0933367	0.173936	0.118214	0.152275	0.130476	0.00767249	0.108688	0.302532	0.0419907	-0.15412	-0.00203895	0.0739562	0.0242744	0.035549	0.027407	0.0253031	0.0219959	-0.175829	-0.0610279	0.11547	0.0171997	0.046433	-0.0721458	-0.151696	-0.197127	-0.0438914	0.037919	0.204658	-0.213263	-0.159962	0.10879	-0.0668081
HGNC:417	-0.182879	-0.188264	0.0542311	-0.0271246	-0.0139385	-0.0864253	-0.00832077	0.0440288	0.0716965	0.227268	-0.151877	-0.0104855	-0.270552	-0.15193	-0.107028	0.200732	-0.0495018	0.42679	0.179852	0.196115	0.0305768	-0.0119746	-0.0805674	0.158909	0.238929	-0.151586	-0.0443923	0.154007	0.320692	0.210103	0.28333	0.216651	0.00592648	-0.157499	-0.0443664	-0.0349168	0.0988585	-0.160422	0.12927	-0.138046	-0.0762292	-0.164308	-0.0608727	-0.138826	0.0468341	-0.175536	-0.200439	-0.0145338	-0.00185612
HGNC:13812	0.518058	0.0970174	0.36529	0.230995	0.337723	0.508177	0.277572	0.222349	-0.224964	0.212499	0.278373	0.393336	0.0548168	0.199618	0.630959	0.306247	0.37485	0.154314	0.478106	0.371898	0.288486	0.0493292	0.289131	0.458313	0.346756	0.0696689	0.028055	0.29147	-0.115641	-0.146801	-0.143871	-0.151798	0.0934463	0.300841	0.445277	-0.274098	0.214541	0.445731	0.358454	0.465151	0.287747	0.571216	0.38396	0.253206	0.353011	0.543899	0.112441	0.45081	0.247404
HGNC:361	0.359509	-0.190878	0.0768938	0.184068	0.0391302	0.262458	0.418496	0.257516	-0.18917	-0.236575	-0.110798	0.0237178	-0.204122	-0.203554	0.287943	-0.187325	0.0922039	-0.280212	0.125471	0.012333	-0.0484297	0.435704	-0.0132441	-0.00728046	0.00689505	0.123228	-0.134761	0.0667041	-0.247345	-0.235202	-0.265783	-0.239903	0.00484393	0.341929	-0.0341761	-0.206825	-0.178511	0.397307	-0.192271	0.0959625	-0.0650024	0.258344	0.313517	0.246747	0.0918783	0.305949	-0.121154	0.423299	0.100291
HGNC:10998	0.416571	0.418654	0.184015	0.0594723	0.310549	0.365814	0.235111	0.259838	-0.179804	0.523861	0.436416	0.437384	0.440664	0.591715	0.366526	0.533609	0.447653	0.254136	0.429339	0.43413	0.583698	-0.034286	0.434695	0.508362	0.174417	0.101081	0.0505024	0.0697448	-0.0532028	-0.0917393	-0.0931064	-0.0967522	0.0951725	0.244568	0.370083	-0.213602	0.437501	0.43074	0.421024	0.575889	0.508893	0.405901	0.214393	0.162782	0.341815	0.374508	0.28518	0.422052	-0.00608324
HGNC:1564	0.560054	0.255207	0.108007	0.0887323	0.125434	0.403202	0.194339	0.288123	-0.142558	0.2252	0.329481	0.26833	0.345374	0.185917	0.506514	0.306864	0.298569	-0.0082484	0.317347	0.147456	0.193586	-0.0625499	0.351696	0.350797	0.29297	0.357967	-0.0112032	0.22074	-0.171326	-0.211529	-0.21869	-0.217967	0.0827807	0.165373	0.30757	-0.163573	0.251704	0.507643	0.39078	0.364979	0.174864	0.554554	0.128062	0.422811	0.261798	0.547453	0.356522	0.2791	0.0982043
HGNC:2342	0.32424	-0.0923293	0.31761	0.209507	0.362352	0.248563	0.510327	0.269351	-0.292512	0.0133625	-0.00212114	0.26494	-0.267896	-0.179952	0.411058	0.12303	0.273892	0.0584301	0.434704	0.43901	0.138334	0.499244	0.112464	0.387075	0.2755	-0.0795731	0.0524077	0.196373	0.0754805	0.0587895	0.0741953	0.0608452	0.0790654	0.311202	0.198755	-0.228296	-0.00537202	0.418625	-0.0760659	0.369927	0.231999	0.341341	0.467553	0.0354855	0.199811	0.291498	-0.254787	0.554936	0.0165957
HGNC:14859	0.609943	0.280814	0.155475	0.0355854	0.390883	0.504008	0.317473	0.260524	-0.199882	0.198724	0.35494	0.437583	0.149107	0.185442	0.709949	0.417479	0.527029	0.057147	0.494102	0.298366	0.189209	0.109306	0.345057	0.508777	0.356952	0.217502	0.191436	0.358294	-0.108281	-0.16526	-0.143537	-0.168838	0.0880137	0.217373	0.474314	-0.22945	0.142072	0.596954	0.362411	0.468788	0.303004	0.66689	0.332952	0.332719	0.382261	0.651209	0.237025	0.389684	0.170047
HGNC:9592	-0.0196114	-0.13617	0.163954	0.195753	-0.270893	0.129405	-0.129172	0.189899	0.0899048	-0.0439798	-0.000913229	-0.243637	0.237087	0.0697963	0.0612776	-0.216451	-0.137462	-0.0336571	-0.0479274	-0.169681	0.033097	-0.274453	0.174059	-0.216997	-0.0493625	0.43113	-0.259453	0.0905097	-0.0550864	-0.109671	-0.118451	-0.109225	0.0149637	0.123864	-0.0218392	-0.0577351	0.0448704	0.0105928	-0.00907859	-0.00923769	-0.198111	0.111527	-0.128397	0.404987	0.0916935	0.107783	0.148652	-0.0365456	0.163106
HGNC:20305	0.130636	0.107666	0.220549	0.100421	0.0609584	0.241542	-0.0709792	0.0985534	-0.0521659	0.435152	0.226251	0.227953	0.209242	0.246733	0.0967959	0.380627	0.121576	0.265651	0.178947	0.278588	0.221628	-0.196569	0.0935753	0.18273	0.0887971	-0.0650414	0.0183242	0.113782	-0.00573098	-0.0227812	-0.0128232	-0.0257418	0.0551197	-0.0918401	0.161801	-0.0477363	0.293091	0.0999056	0.319311	0.34701	0.167537	0.176586	0.0841555	0.0671704	-0.00744476	0.113735	0.132973	0.0421078	0.0908811
HGNC:24860	0.00906958	-0.155509	0.213989	0.0543883	0.0376036	0.0730167	0.024829	-0.135697	-0.00987583	0.484892	0.197518	0.141893	-0.203631	-0.0444114	-0.00857147	0.323911	0.0217651	0.396271	0.236448	0.402562	0.0883162	-0.0716313	-0.062673	0.343198	0.212285	-0.168495	-0.0546041	0.0769924	0.0944841	0.0777571	0.101765	0.081393	0.0240357	-0.0412108	0.0938323	-0.0465631	0.0490752	-0.0760094	0.216671	0.0503893	0.100049	0.00154755	0.0262991	-0.0387979	-0.0207376	-0.0264067	-0.211958	0.0786532	0.103138
HGNC:8878	0.492765	0.526604	0.208918	0.137832	0.0931668	0.333747	0.278614	0.0720056	-0.294493	0.180951	0.439783	0.327046	0.347261	0.224225	0.445568	0.216171	0.404031	-0.187414	0.204079	0.0853374	0.00440847	0.0266038	0.549565	0.27779	0.110514	0.272209	0.0343526	-0.0716173	-0.23467	-0.240074	-0.272526	-0.250446	0.0373181	0.42395	0.240993	-0.222026	0.0507062	0.418519	0.145048	0.325436	0.464318	0.589626	0.164931	0.381685	0.117778	0.468818	0.29185	0.421825	0.130855
HGNC:387	-0.128391	-0.0869538	0.103777	-0.0288775	0.0992188	-0.0977217	0.0840027	0.258995	0.15434	0.170856	-0.241321	0.0385919	-0.230842	-0.174706	0.014653	0.103654	-0.0403899	0.266256	0.277501	0.235656	0.133671	0.0412682	0.0516587	0.21398	0.336744	-0.113822	0.0362986	-0.116231	-0.0144426	-0.0124006	-0.0193898	-0.0127669	0.0391505	0.0252893	0.0168713	0.0419742	0.133067	-0.0455649	0.163842	0.00526323	-0.0523405	-0.116896	-0.0232286	-0.105876	0.281203	-0.176196	-0.115571	0.10791	-0.013603
HGNC:25625	0.064019	0.254935	0.252235	0.0826387	0.120039	0.12393	0.0782863	-0.226758	0.442423	0.0198439	0.212934	0.0674872	0.116116	-0.173543	0.113347	0.00449915	-0.142304	0.27577	-0.106756	0.0789646	-0.101049	-0.169997	-0.156475	-0.00165875	0.0377217	-0.0356338	0.36739	-0.163364	-0.0962153	-0.0661804	-0.0888145	-0.0720695	-0.0120488	-0.123504	0.207946	0.550627	-0.0738936	-0.0260371	0.0155187	0.0144017	0.0611063	0.0893358	-0.0950292	-0.0791202	-0.0208317	0.0955522	0.177275	-0.152881	0.0601468
HGNC:30502	0.0538371	-0.0579329	0.655571	0.394613	-0.0483822	0.0905651	0.0387869	-0.155657	-0.00288475	0.0689572	0.0560394	0.0165735	-0.118985	-0.142672	0.139187	-0.131138	-0.256725	0.177722	-0.0413993	0.193329	0.00736222	-0.187203	0.0320467	0.0894051	0.136617	0.0367631	-0.145438	-0.149434	-0.00887729	0.00126814	-0.0210345	-0.00484457	0.0279699	0.176792	0.0950416	0.182249	0.190983	-0.0572726	-0.0583682	0.10407	0.121972	0.205423	-0.00251162	0.193556	0.00581733	0.0578082	-0.0864453	0.120584	0.157356
HGNC:1912	-0.0423977	0.0159106	0.154375	0.187894	-0.222834	-0.0978394	-0.0580885	0.0595126	-0.049459	0.0425498	0.0922196	-0.184413	0.0095031	0.049921	0.0339943	-0.128403	-0.114677	-0.0165615	-0.0369646	-0.00429544	-0.0540902	-0.115495	0.0990848	-0.00797345	-0.010949	0.268761	-0.22382	-0.0155929	0.0475702	-0.0221719	-0.0327737	-0.0222215	0.0163847	0.148712	-0.158453	-0.0275832	-0.0516633	0.0457629	-0.0949036	-0.0198372	-0.105753	0.0550126	-0.175806	0.281424	-0.0894872	0.0121654	-0.0305008	0.0159913	0.221977
HGNC:10986	0.453329	0.322061	0.0271928	-0.0951897	0.568095	0.528258	0.32465	0.243509	-0.0371796	0.467106	0.442168	0.614833	-0.000688836	0.185057	0.603492	0.686201	0.722196	0.195138	0.713084	0.458364	0.334486	0.205865	0.327292	0.617958	0.456763	-0.0744883	0.422649	0.360089	0.00401343	-0.0377295	-0.00652004	-0.0418964	0.08046	0.160416	0.581079	-0.258755	0.0269921	0.473972	0.512097	0.530246	0.473731	0.557981	0.486699	0.123657	0.497254	0.558854	0.148908	0.427709	0.288197
HGNC:4335	0.122053	0.485563	-0.126985	-0.0495888	0.1487	0.120192	0.0815998	0.551195	-0.0933939	0.304947	0.209726	0.205178	0.418433	0.450927	0.404725	0.349148	0.564682	-0.0261949	0.535842	0.186302	0.377318	-0.0330438	0.561956	0.348533	0.363376	0.481161	0.113206	0.0527438	-0.110543	-0.179731	-0.190732	-0.183375	0.110034	0.260876	0.173941	-0.346796	0.0713303	0.482426	0.405125	0.522234	0.218126	0.441292	0.0419357	0.2883	0.407221	0.378813	0.357608	0.263015	0.162803
HGNC:8598	0.318606	0.0215247	0.0255557	-0.0191188	0.191869	0.149589	0.343125	0.320712	-0.277774	0.280537	0.0793376	0.292046	0.159344	0.268095	0.150406	0.273052	0.258535	0.182639	0.387632	0.472185	0.51892	0.166353	0.287762	0.465289	0.233043	-0.0488982	-0.200246	0.0808305	-0.105005	-0.10074	-0.107547	-0.101612	0.0708391	0.211138	0.0849919	-0.280935	0.549409	0.444877	0.222906	0.413811	0.235232	0.115641	0.266577	0.165939	0.312973	0.0466908	-0.0770359	0.486106	-0.18316
HGNC:3363	0.427762	0.427615	0.0505521	-0.00870278	0.261939	0.388356	0.0797039	-0.147019	0.174684	0.0803508	0.450269	0.346368	0.206025	0.165245	0.370641	0.376604	0.38712	0.193595	0.25753	-0.0193662	-0.152413	-0.157362	0.163285	0.231385	0.0667603	-0.0643339	0.534898	0.110132	-0.20888	-0.184792	-0.195856	-0.190354	0.0332063	-0.0865511	0.567311	0.244499	-0.148949	0.192035	0.406333	0.143119	0.151247	0.396296	0.0299967	-0.0839045	0.078009	0.469241	0.491075	-0.0658034	0.351955
HGNC:8888	0.345179	0.855242	-0.0200862	-0.0106688	0.161557	0.23755	0.221127	0.0563826	0.108845	0.407698	0.573768	0.413843	0.569144	0.40205	0.469017	0.448122	0.394061	-0.0569512	0.297167	0.168007	0.187397	-0.116224	0.510294	0.290642	0.133374	0.253177	0.372527	-0.273685	-0.233497	-0.236272	-0.274421	-0.245786	0.07733	0.268697	0.284755	0.064411	0.123874	0.405388	0.415689	0.415152	0.463262	0.4751	-0.110305	0.203853	0.188771	0.464005	0.573298	0.270024	0.114518
HGNC:4432	0.22137	-0.17553	0.0203826	0.173299	-0.127463	0.0426857	0.526149	0.402523	-0.33352	0.108759	-0.0912959	-0.00297879	-0.163922	-0.0836025	0.0871507	-0.0988535	0.018387	-0.241483	0.135343	0.301362	0.265676	0.387133	0.198944	0.0731584	0.149969	0.134388	-0.483258	-0.0193387	-0.0884154	-0.123627	-0.142649	-0.124273	0.027652	0.448432	-0.354314	-0.356942	0.142706	0.453811	-0.157128	0.147987	0.0428086	0.0469616	0.220984	0.328425	-0.00866483	0.0882727	-0.382574	0.662642	-0.0386242
HGNC:10571	-0.113856	0.348251	0.0039472	0.233215	-0.0239823	0.0237034	-0.0629933	0.374104	0.101162	0.332876	0.096949	0.113363	0.306232	0.287055	0.243285	0.176079	0.256326	-0.127456	0.280873	0.0955356	0.430736	-0.13123	0.373717	0.0734407	0.252234	0.429893	0.0327297	-0.0860914	-0.0756795	-0.131783	-0.148994	-0.133541	0.055129	0.232047	0.0825952	-0.216049	0.0829828	0.205283	0.29307	0.352638	0.187585	0.207532	-0.091787	0.352977	0.290291	0.211788	0.234583	0.108722	0.21299
HGNC:16526	0.156939	0.189743	0.235684	0.204301	0.278536	0.332129	0.0704676	-0.0830861	0.396163	0.44521	0.299772	0.411887	-0.0706637	-0.00645958	0.176927	0.412913	0.243179	0.387965	0.384401	0.275713	0.0894651	-0.0949676	-0.0206531	0.285247	0.253297	-0.230916	0.435745	0.0349007	-0.146242	-0.127828	-0.137247	-0.132946	0.0254885	0.0354427	0.456054	0.187534	-0.152943	-0.00910685	0.441877	0.173543	0.224515	0.138433	0.0778991	-0.140116	0.211149	0.236003	0.142137	0.00834481	0.475759
HGNC:8091	0.42325	0.490841	0.129474	-0.0129649	0.390219	0.373586	0.24985	0.184327	-0.0830901	0.301647	0.51241	0.394394	0.348438	0.411766	0.642602	0.458939	0.607811	0.111124	0.59731	0.226529	0.258641	0.0371508	0.414756	0.522645	0.259557	0.314614	0.419499	0.0300418	-0.223348	-0.241115	-0.261775	-0.249452	0.123008	0.269533	0.438702	-0.176794	0.0532526	0.56679	0.380386	0.604558	0.404374	0.667412	0.272841	0.24956	0.384606	0.539587	0.399201	0.337527	0.096747
HGNC:3151	0.317205	0.159576	0.0590519	0.144957	0.372313	0.264686	0.60197	0.619975	-0.231145	0.302439	0.0534715	0.502928	-0.0253987	0.0228166	0.511158	0.449582	0.538111	-0.0301482	0.736061	0.606091	0.411729	0.490288	0.416801	0.479161	0.41459	0.0209126	0.119957	0.0517357	-0.165992	-0.177168	-0.192437	-0.181494	0.102567	0.436307	0.23361	-0.443783	0.0439945	0.629388	0.258032	0.631365	0.335795	0.409282	0.424928	0.118137	0.376156	0.425393	-0.0776395	0.731796	0.139424
HGNC:15463	0.564561	0.239575	0.391804	0.161531	0.307674	0.562064	0.207423	0.0799748	-0.145722	0.277496	0.433524	0.435669	0.140188	0.212135	0.693126	0.356146	0.341476	0.0665191	0.387171	0.269998	0.188489	-0.0587743	0.332463	0.462336	0.365399	0.242881	0.108943	0.278953	-0.074341	-0.115272	-0.104021	-0.122534	0.080903	0.333967	0.450511	-0.221289	0.203557	0.449957	0.393259	0.448992	0.392643	0.7426	0.308019	0.434755	0.377476	0.663926	0.233389	0.393746	0.226399
HGNC:11559	0.316112	0.598985	-0.00676645	-0.0240515	0.372057	0.247016	0.246222	-0.0890524	0.394217	0.293146	0.417775	0.498065	0.336857	0.182517	0.286935	0.491129	0.275228	0.195571	0.22162	0.215683	0.177953	0.0343394	-0.0449789	0.216422	0.0580462	-0.182061	0.619028	-0.137842	-0.190694	-0.149463	-0.168061	-0.157925	0.0347477	-0.143122	0.408706	0.420115	0.0154682	0.230063	0.327327	0.351549	0.323079	0.15783	0.00863632	-0.230634	0.098033	0.310462	0.477416	0.00722011	0.0296381
HGNC:10451	0.588632	0.542048	0.0983435	0.118938	0.597474	0.431614	0.500497	0.087916	-0.35884	0.336245	0.405984	0.730184	0.363062	0.353285	0.54629	0.556612	0.660734	0.0674514	0.578692	0.522028	0.468885	0.300638	0.406271	0.663303	0.26164	-0.0627532	0.350058	0.0147432	-0.14707	-0.125426	-0.136005	-0.133756	0.111421	0.437634	0.409879	-0.256064	0.246607	0.596959	0.384604	0.666134	0.766015	0.575543	0.496184	-0.048218	0.410186	0.570909	0.196129	0.66141	0.0274833
HGNC:12008	0.237697	0.183417	0.113502	-0.00279916	0.351652	0.369655	0.113322	-0.0909036	-0.177528	0.126335	0.327477	0.295681	0.200734	0.0565377	0.292597	0.370616	0.409743	0.221888	0.372325	0.158486	0.0187374	0.0346043	0.184932	0.439367	0.203004	-0.0463668	0.240083	0.151466	-0.046359	-0.0585423	-0.0471362	-0.0624874	0.0547565	0.0244988	0.506501	-0.107393	-0.048467	0.101952	0.247756	0.155475	0.29414	0.374634	0.247695	-0.0999577	0.218131	0.335513	0.229401	0.0885321	0.151438
HGNC:6535	0.465902	0.666111	-0.0127145	0.11606	0.587018	0.346433	0.560804	0.0446203	-0.0242814	0.178927	0.313179	0.668341	0.285403	0.15142	0.387984	0.419828	0.558915	0.0447762	0.460846	0.274435	0.269318	0.445563	0.293128	0.447549	0.149819	-0.143681	0.546366	-0.172179	-0.240248	-0.205849	-0.227869	-0.216386	0.0484419	0.332101	0.322504	-0.0108067	-0.0263199	0.464495	0.271861	0.428488	0.676818	0.343385	0.410164	-0.210043	0.321826	0.373411	0.295474	0.479845	-0.0309228
HGNC:6544	0.086463	-0.0366064	0.630121	0.401044	-0.0187319	0.107808	0.076667	-0.130842	-0.019734	0.0787934	0.0653306	0.059561	-0.106894	-0.128337	0.171572	-0.0956	-0.212731	0.166123	-0.00157973	0.224839	0.0382098	-0.144337	0.0455266	0.109371	0.140929	0.0421589	-0.136747	-0.132824	-0.0171072	-0.00995378	-0.0313967	-0.0166166	0.0224249	0.192804	0.0955165	0.154694	0.186459	-0.00705825	-0.0378664	0.147972	0.149013	0.227497	0.0269561	0.202492	0.0316956	0.0935641	-0.0836892	0.162536	0.173776
HGNC:28335	0.209859	-0.0176753	0.599727	0.330307	-0.0475392	0.212705	0.0671113	-0.159597	-0.00998684	0.13004	0.172118	0.0785453	-0.0888387	-0.102069	0.262264	-0.0537314	-0.19127	0.134498	-0.0112015	0.193699	0.0237206	-0.206417	0.0550558	0.163269	0.208993	0.0917765	-0.178149	-0.00533005	-0.00787608	-0.0162349	-0.026866	-0.020635	0.0260545	0.1491	0.150596	0.124902	0.321682	0.0706083	0.0165848	0.149014	0.139253	0.302817	0.0224612	0.388046	0.0398721	0.152522	-0.0528347	0.155893	0.154492
HGNC:30866	0.577997	0.505822	0.0589337	0.0256432	0.692423	0.513779	0.440153	0.151707	-0.231312	0.255005	0.437591	0.733932	0.348615	0.421458	0.596736	0.593454	0.812941	0.151286	0.731285	0.464678	0.381478	0.26351	0.438655	0.686686	0.244488	-0.00181325	0.556632	0.139856	-0.195355	-0.182209	-0.187487	-0.190421	0.0993936	0.393097	0.541648	-0.237395	0.0505692	0.662389	0.452516	0.711476	0.654269	0.652524	0.511806	-0.0404951	0.483557	0.645392	0.259686	0.542335	0.147105
HGNC:11051	0.177655	-0.0622984	0.258001	0.201817	-0.172518	0.135956	0.00432405	-0.0941432	-0.0192559	0.113276	0.117694	-0.0299772	-0.0189422	-0.0464324	0.152452	-0.0421964	-0.17153	-0.0120216	-0.0832006	0.0580983	0.0429031	-0.164275	0.0676135	0.0384137	0.0965387	0.14163	-0.291087	0.0578789	-0.00555705	-0.021882	-0.0237682	-0.0231744	-0.00707508	0.0715902	0.0415166	0.0171389	0.353587	0.0567995	0.0468311	0.0168405	0.063056	0.186263	-0.0223175	0.498317	0.0377431	0.116574	-0.00278509	0.0763465	0.0567511
HGNC:28750	-0.0615871	-0.0606829	0.0868963	0.143466	-0.133487	0.0278392	0.0711138	0.086419	0.0186818	0.0455086	0.0169188	-0.0545864	-0.0475764	-0.112314	-0.0420671	0.0298654	-0.054799	0.263642	0.0547181	0.0207636	-0.0921003	-0.0336954	0.0895719	-0.0365996	-0.0382478	0.0543457	-0.106461	0.0302143	-0.0178849	-0.0407555	-0.045367	-0.0392803	-0.0103581	0.00896459	-0.110746	-0.0367085	0.0237251	0.00264413	-0.0712817	-0.078882	-0.122187	-0.058106	-0.0719972	0.105821	-0.086656	-0.0651251	-0.102855	0.0658907	0.0583116
HGNC:2857	0.322627	0.0653708	-0.0712196	0.23125	-0.276328	0.077772	0.0335586	0.145092	0.116774	-0.00736269	0.161349	-0.193805	0.066997	-0.0276501	0.0951898	-0.14942	-0.17279	-0.181545	-0.245524	-0.175792	0.00353278	0.0157203	-0.0802061	-0.208304	-0.211887	0.413977	-0.289883	0.0931542	-0.0627153	-0.135578	-0.140246	-0.134323	-0.00663752	-0.0476745	-0.127063	0.138096	-0.0199707	0.160677	-0.0700067	-0.0238328	-0.132942	0.015238	-0.172165	0.507765	-0.142	0.165146	0.253028	-0.00937133	0.176208
HGNC:9225	0.339543	0.0535154	0.0585392	-0.220955	0.681414	0.365354	0.178289	-0.104183	-0.103491	0.142262	0.171002	0.515887	-0.132148	0.0403481	0.337017	0.53877	0.433904	0.375039	0.502511	0.362923	0.101736	0.224184	-0.0100864	0.564266	0.356117	-0.388858	0.512966	0.427865	0.279171	0.258375	0.333097	0.260505	0.0693603	-0.041164	0.524332	-0.0958455	-0.00772885	0.0916709	0.370381	0.250244	0.374691	0.312584	0.483187	-0.356194	0.393008	0.299432	0.0210992	0.22091	0.0378214
HGNC:10970	-0.269287	0.00279434	-0.104508	0.100401	-0.476443	-0.271404	-0.19771	0.333381	0.0217762	-0.0202614	-0.177194	-0.342665	0.0972958	0.0820401	-0.0999645	-0.221772	-0.176536	-0.16603	-0.182453	-0.20046	-0.0268012	-0.22042	0.162708	-0.28813	-0.0199683	0.44907	-0.403464	-0.0245505	0.0163887	-0.0429147	-0.0543584	-0.0406394	-0.00997366	-0.0486605	-0.330688	-0.117021	0.109221	0.0291561	-0.1409	-0.0868449	-0.314716	-0.0639061	-0.349019	0.358042	-0.159865	-0.076817	0.0161023	-0.155015	0.0523541
HGNC:18057	-0.081084	-0.0697297	-0.0204266	-0.111248	0.00299212	-0.0910945	0.0193164	0.33704	0.11028	0.168688	-0.171852	-0.0697365	-0.170251	-0.0670082	0.036107	0.0833011	0.0150745	0.202188	0.242288	0.112279	0.144048	0.00809542	0.105816	0.135265	0.279551	0.0788756	-0.0159278	-0.0123931	-0.00137506	-0.0301837	-0.0328645	-0.0293594	0.0409852	-0.00426123	-0.0147554	-0.0244373	0.0653559	0.0278286	0.16856	-0.00051047	-0.127962	-0.0606446	-0.0456326	0.017982	0.262947	-0.123765	-0.0147517	0.071695	0.0650946
HGNC:11004	0.314751	-0.305553	-0.0410864	0.180513	0.0478775	0.1814	0.324457	0.238452	-0.163934	0.0998184	-0.0654305	0.148593	-0.251531	-0.192251	-0.0405255	0.0733873	0.116525	-0.0744601	0.083008	0.249351	0.220843	0.445575	-0.13955	0.0223339	0.0151836	-0.242191	-0.301675	0.341598	0.0193669	0.00548544	0.0296604	0.00935354	-0.0136266	-0.0136959	-0.0228146	-0.202222	0.0468273	0.209943	-0.0486602	0.122354	0.0171703	-0.0918236	0.37495	0.129491	-0.0786508	0.0780789	-0.33126	0.307872	0.0564352
HGNC:4638	0.43267	0.54175	-0.0587352	-0.117968	0.495116	0.425442	0.21854	0.0202231	-0.154124	0.368171	0.475314	0.636608	0.458221	0.499564	0.349183	0.659104	0.617596	0.0968757	0.412438	0.276843	0.314201	0.115553	0.230638	0.408883	0.0632674	-0.183241	0.474504	0.082994	-0.128713	-0.100377	-0.100166	-0.110259	0.0821993	0.0868945	0.469631	-0.138134	0.0981041	0.35859	0.450842	0.543777	0.553443	0.426078	0.34669	-0.214578	0.226862	0.471226	0.406166	0.268149	0.015232
HGNC:411	0.0540363	0.217824	-0.060411	-0.0638036	0.227185	0.0422574	-0.0865972	0.137802	-0.118521	0.305904	0.176734	0.207348	0.503497	0.56761	-0.148688	0.277451	0.163129	0.20078	0.110452	0.17791	0.506629	-0.0936856	0.258834	0.141964	-0.186103	-0.155038	0.0164889	-0.0668146	-0.0736614	-0.04424	-0.0546928	-0.0465209	0.0688718	-0.0349567	0.158637	-0.0532664	0.526017	0.0244773	0.270455	0.34403	0.301649	-0.119468	0.10922	-0.232153	0.161677	-0.121741	0.233471	0.0380086	-0.252355
HGNC:410	0.19473	0.427574	0.00779324	-0.101242	0.454473	0.337233	0.079655	-0.212761	0.407098	0.290067	0.434989	0.381645	0.257805	0.152553	0.322065	0.450856	0.266637	0.368514	0.290322	0.183898	0.109257	-0.07797	-0.109588	0.263963	0.0528329	-0.0623442	0.750734	-0.0348866	-0.0862893	-0.0574276	-0.0605492	-0.0646225	0.0482617	-0.132642	0.479281	0.35474	-0.176779	0.0998661	0.356497	0.221707	0.268801	0.261992	0.059092	-0.303572	0.249536	0.339941	0.413565	-0.0662595	0.13084
HGNC:2328	0.411438	0.412033	0.146391	-0.154465	0.586201	0.483581	0.239634	0.00800257	0.0937742	0.306301	0.482258	0.519269	0.143017	0.195717	0.528665	0.571496	0.5659	0.349174	0.610934	0.396112	0.0333536	0.0412998	0.285219	0.574047	0.26414	-0.127183	0.658869	0.111186	-0.107759	-0.104776	-0.103658	-0.110457	0.0958268	0.169821	0.675966	-0.0194492	-0.156283	0.289597	0.457755	0.411113	0.388256	0.55563	0.295523	-0.179575	0.361345	0.515548	0.293082	0.261404	0.282336
HGNC:10962	0.116529	0.0451654	0.101402	0.0738154	0.22316	0.357903	0.00434173	0.261677	0.164209	0.266143	0.130114	0.170779	0.0239061	0.177134	0.333727	0.36727	0.387853	0.254544	0.451833	0.223863	0.214378	-0.0759175	0.138959	0.224436	0.257195	0.0136451	0.218053	0.329943	0.0128499	-0.0465476	-0.0258298	-0.045574	0.0438389	0.0303231	0.415104	-0.182197	-0.0944131	0.16657	0.396998	0.284055	0.0136443	0.302086	0.173842	0.0821717	0.338182	0.331039	0.120681	0.0775908	0.435792
HGNC:19660	0.475198	0.540166	0.0706286	-0.0334602	0.241613	0.459193	0.0825972	-0.0846407	0.193622	0.197718	0.529937	0.356423	0.298973	0.226578	0.608235	0.349726	0.429088	0.0293575	0.314989	-0.0177969	-0.0189898	-0.174287	0.288903	0.315018	0.283262	0.289875	0.409711	0.181676	-0.121453	-0.157623	-0.153305	-0.165881	0.0293882	0.0894349	0.431097	0.0452697	0.011974	0.341584	0.430857	0.279914	0.307636	0.629228	0.110089	0.425601	0.317911	0.548504	0.507957	0.0919766	0.256563
HGNC:93	0.365782	-0.0877053	0.0929378	0.092984	0.486882	0.301245	0.743108	0.394279	-0.365034	-0.000780551	-0.0856208	0.422785	-0.230199	-0.141543	0.4278	0.234827	0.450677	0.0164914	0.625543	0.6134	0.282748	0.657447	0.229217	0.470404	0.359599	-0.16765	0.0856419	0.159468	-0.0428661	-0.0395069	-0.0389677	-0.0419024	0.0799069	0.467987	0.163565	-0.396228	-0.0197546	0.603877	0.0393653	0.460066	0.300295	0.376516	0.622784	-0.051233	0.329001	0.375507	-0.358138	0.815161	0.0912488
HGNC:10683	0.539087	0.257577	-0.00238917	0.0389756	0.61377	0.410945	0.749796	0.282988	-0.193765	0.213806	0.237441	0.696538	-0.0150206	0.0523966	0.477788	0.532702	0.702171	0.0794344	0.776578	0.580643	0.255135	0.587961	0.25478	0.596887	0.263152	-0.22248	0.507436	0.0819156	-0.230608	-0.199761	-0.209139	-0.205991	0.10093	0.43737	0.325148	-0.213511	-0.121464	0.729646	0.283301	0.615376	0.460793	0.447045	0.574219	-0.190601	0.297846	0.510925	-0.0328092	0.714807	0.11805
HGNC:4061	0.410921	0.0195706	0.165493	0.195394	0.491609	0.354372	0.37055	0.117205	-0.170704	0.48895	0.142109	0.56208	-0.0898756	0.00775662	0.332511	0.583132	0.375575	0.406749	0.547201	0.625791	0.460067	0.313091	-0.0549429	0.62455	0.402707	-0.234197	0.126932	0.385432	0.191258	0.139552	0.200228	0.141937	0.0907492	0.0568254	0.312381	-0.187802	0.236016	0.330936	0.399326	0.406007	0.43545	0.22922	0.411191	-0.152043	0.30586	0.316263	-0.135992	0.436683	0.114186
HGNC:11045	-0.173808	-0.0680636	0.0747871	0.0645376	-0.463265	-0.158494	-0.265259	0.240875	0.208834	0.0403417	-0.102401	-0.327704	0.0135013	0.025382	0.00439714	-0.183104	-0.247289	-0.0624926	-0.154773	-0.166041	-0.0206156	-0.335077	-0.0146179	-0.204952	0.172614	0.450262	-0.397706	0.0998928	0.0608697	-0.0129685	-0.00927929	-0.0142839	-0.0178934	-0.11908	-0.231292	-0.000183634	0.120596	-0.00739449	0.016418	-0.0480506	-0.381355	-0.00515871	-0.378152	0.537922	-0.0466551	-0.0879765	0.0629039	-0.220336	0.16556
HGNC:11046	-0.116667	-0.14756	0.170491	0.0949579	-0.384231	-0.0483645	-0.125762	0.294823	0.114211	0.0126128	-0.152033	-0.22566	-0.0286369	-0.0976711	0.0671215	-0.156327	-0.215875	-0.000936695	-0.0477114	-0.0424884	-0.0261817	-0.244252	0.0354054	-0.137172	0.236318	0.389373	-0.380074	0.0918208	-0.0138524	-0.063511	-0.0728814	-0.0662099	-0.00752178	-0.0364402	-0.216622	-0.074914	0.0955417	0.0546902	-0.0071811	0.00468625	-0.334008	0.0591933	-0.231082	0.497033	-0.0128729	-0.0544537	-0.0352909	-0.0456281	0.147552
HGNC:4141	0.379022	0.413381	-0.118523	0.280441	0.124385	0.0513431	0.598903	0.160573	-0.153037	-0.0854311	0.0383925	0.273659	0.163967	-0.0715434	0.21137	-0.0218036	0.174166	-0.333291	0.0895498	0.106751	0.0844627	0.543825	0.102677	0.0840655	-0.0844297	0.111564	0.0939143	-0.350977	-0.369634	-0.324299	-0.384167	-0.333033	0.0164583	0.402068	-0.190801	0.0146818	-0.138966	0.54182	-0.134379	0.189531	0.29378	0.122169	0.142264	-0.0341738	-0.0478088	0.275165	0.0818456	0.485917	-0.10879
HGNC:12009	0.512862	0.612043	0.0249708	0.269107	0.197495	0.23886	0.597317	0.135715	-0.0801921	0.303972	0.344428	0.490639	0.28937	0.128886	0.386679	0.267582	0.281753	-0.171802	0.245967	0.262637	0.286339	0.368244	0.274734	0.262354	0.0853227	0.0926735	0.15146	-0.273551	-0.310819	-0.288218	-0.336579	-0.299573	0.0523138	0.428174	0.0195586	-0.0271186	0.0990432	0.575091	0.161631	0.385929	0.513927	0.295579	0.178763	0.103353	0.0956343	0.393878	0.258	0.575096	-0.0281917
HGNC:3353	0.348882	0.38084	-0.0226189	0.000803547	-0.14948	0.264823	-0.0661394	0.0940094	-0.131846	0.122846	0.371111	0.0434876	0.348603	0.258135	0.45409	0.144152	0.298699	-0.201176	0.124493	-0.202022	-0.0736805	-0.270147	0.44441	0.131736	0.173454	0.564249	-0.058796	0.195982	-0.109698	-0.179742	-0.182554	-0.182937	0.0263443	0.158192	0.207139	-0.232494	0.0133149	0.296798	0.293974	0.102116	0.0832426	0.547155	-0.0905911	0.612302	0.139255	0.466245	0.44652	0.0653982	0.244184
HGNC:11007	0.266719	0.329977	-0.0169187	0.0318787	0.148781	0.279711	-0.0601417	-0.256334	0.445421	-0.0826699	0.253082	0.214269	0.181864	-0.0646104	0.178897	0.0651215	0.0579896	0.0365938	-0.00115857	-0.356462	-0.23016	-0.123846	-0.0871621	-0.0695414	-0.00618248	0.0661476	0.493593	0.0104594	-0.223415	-0.182763	-0.200385	-0.191206	-0.0252254	-0.150844	0.307492	0.371426	-0.197542	-0.073444	0.224948	-0.0749723	0.131094	0.140233	0.0350835	0.0643341	0.137384	0.184083	0.558714	-0.257939	0.191493
HGNC:13819	-0.153707	0.0273024	0.0423804	0.184133	-0.454048	-0.130671	-0.248986	0.315202	0.0252744	-0.0572574	-0.071313	-0.36874	0.179583	0.0593509	0.0595427	-0.273085	-0.10827	-0.234028	-0.0948915	-0.233912	-0.0728025	-0.262945	0.176922	-0.235434	0.0603056	0.697138	-0.370359	0.0767164	0.0346803	-0.065847	-0.0731461	-0.0659829	0.00489812	0.0242043	-0.208375	-0.163906	-0.13353	0.0491792	-0.0734975	0.0403797	-0.27733	0.134278	-0.312335	0.596848	-0.0928357	0.043808	0.17398	-0.139632	0.288156
HGNC:10961	-0.0389372	-0.0550731	0.162055	0.0279401	0.17075	0.0598302	0.0870303	0.222636	0.086805	0.203733	-0.181645	0.138706	0.0053262	-0.160164	0.104809	0.168233	0.0600661	0.310242	0.338054	0.274887	0.180311	-0.0172561	0.0482793	0.25755	0.384166	0.012458	0.0959641	0.0340413	0.00903434	-0.0129751	-0.00150276	-0.0129984	0.054334	0.00435584	0.088739	-0.0234699	0.0940496	0.0337867	0.238699	0.0955594	0.0352152	0.0120266	0.0526222	-0.103234	0.277843	-0.0376637	-0.0500812	0.12014	0.0229995
HGNC:10959	-0.139596	-0.0885376	0.000220911	-0.097754	0.120214	-0.105128	0.0901358	0.328756	0.120038	0.156676	-0.273783	0.0327619	-0.190361	-0.149801	0.0122008	0.126395	0.0172255	0.220384	0.312526	0.237906	0.157543	0.0785306	0.0854838	0.225963	0.351687	-0.0883894	0.0346515	-0.0760153	-0.0106904	-0.015016	-0.0167571	-0.0137246	0.0414183	0.0324472	-0.00883958	-0.0310296	0.119729	0.00406957	0.185136	0.017447	-0.0708055	-0.122173	-0.00132929	-0.112997	0.296802	-0.167143	-0.129422	0.123347	-0.0538588
HGNC:10956	-0.339742	-0.0626599	-0.0965129	0.153011	-0.617643	-0.361438	-0.330313	0.271749	0.0159021	-0.0779686	-0.217387	-0.508104	0.13402	0.148634	-0.130774	-0.385192	-0.214536	-0.302953	-0.271244	-0.32586	0.0342675	-0.325379	0.106153	-0.365896	-0.0327587	0.680445	-0.512249	-0.0514389	0.0245647	-0.0535803	-0.0671227	-0.0507087	-0.0163864	0.0403051	-0.431338	-0.123098	0.0090402	-0.001877	-0.144762	-0.140997	-0.386861	-0.0989267	-0.476007	0.537259	-0.117171	-0.0905587	0.0636017	-0.228949	0.100108
HGNC:6541	0.221926	0.249238	-0.0374474	0.0206143	-0.0476255	0.207853	0.321475	0.137483	-0.111285	-0.0103769	0.231474	0.152217	0.0300946	-0.0651106	0.43368	0.0719751	0.308442	-0.395841	0.184152	0.0488327	-0.131574	0.142035	0.316469	0.0315485	0.211015	0.316725	0.0712355	0.0800301	-0.0229123	-0.0657053	-0.0663513	-0.066649	0.0111203	0.348664	0.0466781	-0.260474	-0.270635	0.411371	-0.00794178	0.187528	0.121296	0.509613	0.0860965	0.393696	-0.00135361	0.506319	0.0285018	0.372934	0.254752
HGNC:18290	0.391627	0.376831	0.225033	0.263075	0.184082	0.284338	0.394474	0.278527	-0.314538	0.451581	0.335093	0.384171	0.261205	0.314078	0.549025	0.416872	0.543309	-0.0333149	0.548905	0.460767	0.458828	0.114356	0.443979	0.530864	0.350533	0.302358	0.0428028	0.0363221	-0.0843458	-0.138179	-0.149199	-0.144092	0.117604	0.466992	0.162643	-0.33477	0.178541	0.634599	0.356253	0.613265	0.470956	0.60419	0.238816	0.351114	0.218081	0.536099	0.13777	0.587969	0.197839
HGNC:976	0.0711555	0.37062	0.131542	0.0860885	0.160682	0.165471	0.0476372	-0.21427	0.126659	0.147622	0.266241	0.207252	0.0105369	-0.00856401	0.365821	0.253763	0.255199	0.0458643	0.186415	0.0892176	-0.0380734	-0.0376882	0.0140695	0.244188	0.32552	0.248266	0.408787	0.115904	0.252262	0.188564	0.221199	0.186245	0.0290962	0.140509	0.164522	0.0679268	-0.280051	0.147093	0.210663	0.145976	0.314441	0.496909	0.0481	0.204919	0.193799	0.444486	0.177531	0.0556908	0.336724
HGNC:15956	0.232753	0.32152	0.0031165	-0.0423044	0.0540854	0.246135	0.0675138	0.181084	-0.0891884	0.161123	0.342167	0.0730789	0.19491	0.240446	0.476068	0.210426	0.448539	-0.0493616	0.372882	0.0246673	0.0394663	-0.0857357	0.447199	0.290397	0.27543	0.50315	0.125294	0.20777	0.0384603	-0.0607328	-0.04997	-0.0623659	0.056043	0.230264	0.19248	-0.304615	-0.150262	0.348081	0.265982	0.25019	0.166287	0.582492	0.0956861	0.506113	0.258733	0.428257	0.268985	0.230544	0.312548
HGNC:14679	-0.00998549	-0.0203337	-0.0768675	-0.0896763	0.289455	-0.121602	0.292841	0.186259	-0.187011	0.107099	-0.190532	0.239323	-0.18209	-0.0835705	0.0303241	0.183376	0.183328	0.0814942	0.332382	0.3377	0.251176	0.393347	-0.0171366	0.434229	0.248967	-0.0773379	0.159904	-0.0678243	0.0927827	0.0854264	0.107526	0.0844798	0.0480929	0.195506	-0.13427	-0.157728	0.0524162	0.214376	0.00584851	0.182803	0.242265	-0.0179323	0.211296	-0.220021	0.235838	-0.0789996	-0.258238	0.345266	-0.288777
HGNC:8877	0.485927	-0.101635	0.0614725	0.252641	0.123455	0.252866	0.553192	0.281226	-0.476383	-0.181643	-0.0387129	0.14009	-0.124696	-0.136975	0.354479	-0.101274	0.188065	-0.330651	0.1865	0.219168	0.0823974	0.543241	0.135358	0.181181	0.071559	0.136052	-0.218086	0.0949236	-0.193112	-0.197949	-0.220691	-0.199912	0.0423863	0.505932	-0.115554	-0.366586	-0.0405114	0.619092	-0.179263	0.267514	0.147969	0.378117	0.44995	0.277513	0.0333853	0.405605	-0.265413	0.650253	0.042842
HGNC:634	-0.0141862	0.00981943	0.0926795	0.0294854	0.0241636	0.0544621	0.0465059	0.0833402	0.0991924	0.0862161	0.0356145	0.083392	-0.0356297	0.00276756	0.0560179	0.0844333	-0.0504399	0.142287	0.0428385	0.102837	0.0586765	-0.0416842	0.0732598	-5.9661e-05	0.0366032	-0.0947058	-0.0329948	7.51914e-05	-0.0244708	-0.00884108	-0.0130668	-0.0121875	-0.00733646	-0.0540052	0.0375403	-0.0116659	0.221747	0.0235269	0.0473979	0.0566531	-0.0283753	0.0545294	0.0350819	-0.0477639	0.0232502	0.0262365	-0.0496036	0.0540552	-0.0153396
HGNC:638	0.0733272	0.0790797	0.275895	0.0705651	0.0644436	0.106158	-0.130001	-0.0135514	-0.0169344	0.293209	0.252128	0.0657086	0.274687	0.399414	-0.0236827	0.106677	-0.0509546	0.283063	0.0154847	0.162126	0.377492	-0.252914	0.185667	0.072133	-0.0381586	0.00649004	-0.188891	-0.0350054	-0.0329971	-0.0254484	-0.0403471	-0.0313891	0.0539448	-0.0168995	0.165789	0.0451762	0.473932	-0.0527543	0.176905	0.289019	0.184354	0.0526253	0.0423243	0.101671	0.177048	-0.0319037	0.140855	0.0353449	0.00394402
HGNC:4455	0.0183724	-0.190103	-0.0560402	0.213195	0.208966	0.0470861	0.242552	0.363311	0.0493349	-0.127214	-0.279652	0.123232	-0.164885	-0.145872	0.041248	-0.0280046	0.17434	0.00756982	0.255724	0.13528	0.259522	0.410994	-0.000967675	-0.0339927	0.034229	-0.0611733	-0.00440736	0.154767	-0.0766334	-0.0750636	-0.076356	-0.0717966	0.00378339	0.0494171	0.0928523	-0.175942	-0.0540294	0.14413	-0.0944662	0.204713	0.0449243	-0.10919	0.342884	0.0893957	0.246172	-0.00896022	-0.144577	0.180239	0.0913426
HGNC:9940	0.346916	0.134917	0.099591	-0.0529337	0.550976	0.403745	0.333137	0.161288	0.0184172	0.0354872	0.207732	0.473969	-0.0310724	-0.0693332	0.436375	0.373764	0.476123	0.201277	0.560895	0.264535	-0.0270591	0.253318	0.305109	0.403978	0.150506	-0.202773	0.500894	0.158605	-0.203255	-0.16218	-0.167618	-0.165651	0.0405411	0.167837	0.626296	-0.0863162	-0.095916	0.268788	0.211713	0.309764	0.271332	0.340735	0.406425	-0.0451178	0.395138	0.313099	0.130703	0.285494	0.104348
HGNC:2849	0.357186	0.572172	0.0801252	-0.0267814	0.353026	0.366812	-0.091498	-0.231703	0.173096	0.509509	0.628916	0.430043	0.546724	0.511053	0.192202	0.55243	0.284508	0.36948	0.188101	0.107945	0.270748	-0.28628	0.180902	0.355441	-0.0385314	-0.117368	0.417047	0.0162625	-0.0788325	-0.0776241	-0.0736609	-0.0841396	0.0684447	-0.110628	0.516496	0.221841	0.341714	0.0184097	0.525111	0.300984	0.465395	0.185942	0.00375902	-0.158376	0.198081	0.214489	0.60963	-0.0795185	0.0149316
HGNC:7103	0.00624858	-0.0687058	0.541126	0.370204	-0.136444	0.0372823	0.0598706	-0.00306099	0.0399242	0.141428	-0.00343818	-0.0520635	-0.139378	-0.113134	0.156457	-0.108545	-0.247273	0.108218	-0.00144144	0.209835	0.129431	-0.167936	0.0608846	0.0903336	0.225372	0.159908	-0.249805	-0.12238	0.0308357	-0.0043211	-0.0154627	-0.00881547	0.0288197	0.188409	-0.0296943	0.0954006	0.211896	0.0149763	0.0118506	0.100402	0.0581827	0.167699	-0.0777383	0.328946	0.0350634	0.0624776	-0.103523	0.16753	0.17513
HGNC:29674	0.116276	-0.00422967	0.116975	-0.000220512	0.285379	0.1516	-0.0257459	0.262629	0.0859494	0.319075	-0.0205606	0.211206	0.100541	0.148483	0.0857148	0.300792	0.0811643	0.409384	0.329071	0.283947	0.368915	-0.10483	0.161514	0.359754	0.249273	-0.130634	0.0549264	0.0905287	-0.0403999	-0.0495175	-0.0411793	-0.0500188	0.0790077	-0.00139538	0.241755	0.010855	0.43928	0.0377503	0.429067	0.184518	0.110292	-0.0324237	0.0735965	-0.129091	0.438957	-0.0221482	0.113988	0.087864	-0.055
HGNC:10928	0.31898	0.317129	0.0615501	-0.111181	0.479382	0.434417	0.370852	-0.0215956	-0.0365667	0.259006	0.384841	0.500474	0.111168	0.12955	0.325581	0.422141	0.474665	0.0719495	0.431791	0.285297	0.200907	0.184716	0.373033	0.394453	0.167829	-0.215446	0.44805	0.0539516	0.00620369	0.00856938	0.025222	0.00392247	0.0299589	0.296047	0.439792	-0.110304	0.0747016	0.283373	0.272188	0.350882	0.540685	0.387688	0.377769	-0.0452116	0.340012	0.347698	0.106564	0.41001	0.0520639
HGNC:20692	0.108758	-0.0444365	0.316526	0.250489	-0.16689	0.131561	-0.0388879	-0.0566259	0.0262658	0.0925649	0.0966533	-0.0822903	-0.0493107	-0.0946997	0.160382	-0.032582	-0.167849	0.0154485	-0.0737601	0.0944274	-0.00547933	-0.169784	0.00447708	0.0167868	0.0982707	0.202314	-0.187693	-0.0206625	0.00655277	-0.0221986	-0.0318746	-0.0245742	0.00698197	0.0728444	0.00182302	0.0558006	0.070911	0.00907699	0.0753056	0.0569029	0.0349829	0.262429	-0.039524	0.418482	-0.0117704	0.170541	0.0165969	0.0576055	0.224122
HGNC:19119	0.178341	-0.00183331	0.236284	-0.0762005	0.112729	0.275089	-0.0315293	-0.0601394	0.15004	0.119019	0.182303	0.261171	-0.10947	0.0928238	0.270577	0.251545	0.0981482	0.142445	0.147375	0.159214	0.0683964	-0.0909004	-0.223403	0.143174	0.275927	-0.138104	0.100718	0.210514	-0.0315267	-0.00599551	-0.00100024	-0.0140146	0.0121324	-0.193111	0.147125	-0.00969325	0.0201788	0.12241	0.263603	0.314075	-0.0201134	0.26066	0.135949	0.124101	0.0490855	0.173983	0.0261136	0.0197483	0.169997
HGNC:8582	-0.214225	-0.165563	0.103285	0.0310484	-0.117965	-0.156057	-0.0304353	0.293274	0.13706	0.165119	-0.266241	-0.121481	-0.236374	-0.152499	0.0347931	0.0490877	-0.150331	0.178989	0.154275	0.204871	0.152871	-0.0605128	0.018766	0.0882515	0.350263	0.0856389	-0.195556	0.0536577	0.20711	0.149432	0.177104	0.154681	0.026907	-0.0462332	-0.137724	-0.0625824	0.202604	-0.0316902	0.151063	0.0134122	-0.169699	-0.0386647	-0.133528	0.130022	0.133699	-0.116583	-0.167126	0.0495059	0.0396006
HGNC:12437	0.463042	0.428685	0.0899734	-0.0205924	0.543246	0.421036	0.556821	-0.00747309	0.00695216	0.13144	0.389193	0.537169	-0.0533557	-0.000527347	0.581606	0.367014	0.515049	0.017557	0.48386	0.377867	0.0949169	0.386974	0.152161	0.535506	0.311563	-0.0756114	0.569085	-0.09916	-0.203265	-0.168807	-0.194657	-0.177897	0.0383695	0.425958	0.323372	-0.0462614	-0.25767	0.551307	0.196366	0.400582	0.497039	0.603133	0.435893	-0.041158	0.306055	0.582758	0.0223207	0.524685	0.120513
HGNC:404	0.179149	0.111903	-0.0896075	-0.111266	0.273803	0.19899	0.238883	0.585992	0.0134223	0.0265189	0.10074	0.0877793	0.083768	0.266681	0.291105	0.179376	0.395544	0.127423	0.508744	0.195502	0.222471	0.250033	0.40241	0.183409	0.113862	0.0327478	0.134451	0.0894979	-0.230002	-0.244013	-0.269392	-0.245647	0.0729159	0.174295	0.348351	-0.165528	0.00482359	0.377697	0.183631	0.395672	-0.0563666	0.201871	0.253766	0.0993279	0.379994	0.197349	0.18791	0.261185	0.135514
HGNC:10985	0.18421	0.18949	0.280639	0.0842348	0.321642	0.192655	0.295916	0.0351929	-0.122347	0.40523	0.138283	0.502268	-0.0681465	0.019033	0.319328	0.4878	0.327419	0.265919	0.477514	0.539044	0.29834	0.153983	0.04166	0.569197	0.49462	-0.0325716	0.182077	0.132784	0.23949	0.183107	0.230525	0.180153	0.0799563	0.171444	0.121713	-0.15589	0.0740333	0.283915	0.292084	0.435698	0.464042	0.346703	0.223188	0.0160884	0.240892	0.262865	-0.121269	0.432424	0.113447
HGNC:2854	0.563799	0.458536	0.060686	-0.088588	0.447042	0.548886	0.169734	0.0374162	-0.174995	0.271196	0.54481	0.491617	0.319417	0.333327	0.488375	0.459513	0.622255	0.163975	0.478152	0.107676	0.0912552	-0.0171254	0.470008	0.509256	0.222575	0.061153	0.400021	0.279578	-0.140488	-0.167529	-0.166433	-0.175884	0.0720761	0.223506	0.572109	-0.176903	0.084781	0.388587	0.435851	0.36776	0.502687	0.616772	0.397281	0.177555	0.393067	0.494189	0.410495	0.258005	0.249824
HGNC:11448	0.564161	0.125155	0.0210956	0.164914	0.324371	0.376643	0.679377	0.417722	-0.443874	0.0463771	0.160651	0.410978	0.068252	0.0785324	0.52028	0.236047	0.594375	-0.21083	0.57309	0.396534	0.306999	0.540044	0.399536	0.416974	0.230644	0.145397	0.0337092	0.182669	-0.177116	-0.195632	-0.207803	-0.199286	0.0728652	0.535733	0.165132	-0.469411	0.0239625	0.802774	0.0769373	0.564963	0.377136	0.552309	0.555503	0.309637	0.25881	0.547258	-0.0943601	0.770457	0.112053
HGNC:7892	0.124326	0.573829	0.0198647	0.0038417	0.271559	0.274799	0.0197937	-0.103554	0.384019	0.524703	0.427932	0.483837	0.329033	0.29243	0.125995	0.514444	0.291992	0.226801	0.234618	0.115409	0.212114	-0.174149	0.149124	0.224599	0.132972	-0.196861	0.486918	-0.170311	-0.145312	-0.114744	-0.130803	-0.125067	0.00415835	-0.00123764	0.405375	0.19729	0.0369053	-0.0324444	0.496171	0.224984	0.49344	0.129944	0.0513264	-0.171755	0.199479	0.171189	0.457498	-0.0522589	0.143516
HGNC:14411	0.224361	0.099503	0.463859	0.136817	0.268941	0.291915	0.177612	-0.0415703	-0.203038	0.177191	0.233262	0.306353	-0.000316023	0.053051	0.395881	0.237407	0.234782	0.12614	0.358744	0.32388	0.0453944	-0.0313335	0.190758	0.316398	0.262415	-0.0557501	0.246682	0.045844	0.0168036	0.0130704	0.0176951	0.00694538	0.101106	0.223416	0.311323	-0.037612	0.0609459	0.204917	0.143069	0.410132	0.286777	0.468725	0.285491	0.0384412	0.107011	0.308289	0.0166535	0.295144	0.150839
HGNC:7432	0.424306	0.427869	-0.104022	0.05163	0.543937	0.290926	0.635084	0.449846	-0.2882	0.209847	0.0982706	0.617871	0.117719	0.0208688	0.513392	0.490503	0.705162	-0.0892276	0.683146	0.500983	0.379258	0.568213	0.381615	0.566566	0.4487	0.00521486	0.349683	0.0723873	-0.0811636	-0.102807	-0.106017	-0.107183	0.0887636	0.419006	0.266476	-0.376615	-0.0575511	0.6459	0.237914	0.578447	0.55673	0.472687	0.50676	-0.0336917	0.394122	0.514935	0.0311949	0.710569	0.104229
HGNC:11070	0.0851438	-0.17441	-0.130004	0.365367	-0.296348	-0.191468	0.16523	0.292333	-0.269594	-0.192638	-0.306745	-0.245451	-0.137945	-0.144604	-0.0947334	-0.35719	-0.119082	-0.345575	-0.199729	-0.0905862	0.136033	0.307703	-0.105762	-0.191806	-0.0714795	0.307992	-0.519006	0.0581144	-0.0218236	-0.0741744	-0.0840917	-0.0699523	-0.00698256	0.144135	-0.45777	-0.154031	-0.0201039	0.260663	-0.295988	-0.0563591	-0.122277	-0.145823	0.0340259	0.332994	-0.188849	-0.0112759	-0.215025	0.169898	0.0658886
HGNC:33128	0.309197	0.137475	0.0424209	0.0118171	0.405523	0.27515	0.512672	0.377872	-0.194963	-0.0417743	0.0807201	0.308941	-0.108088	-0.0022048	0.490296	0.212275	0.458163	-0.0197758	0.535796	0.377905	0.121361	0.447031	0.372588	0.325478	0.228107	-0.0323954	0.221466	0.0629013	-0.161401	-0.15461	-0.174825	-0.155983	0.0790995	0.366871	0.322916	-0.304376	-0.134895	0.479727	0.0408285	0.402307	0.21102	0.40444	0.434919	0.0421318	0.33346	0.373313	-0.0678811	0.564795	0.130196
HGNC:33159	-0.104704	-0.0400696	0.150799	0.164748	-0.19057	-0.0792639	-0.0466283	0.370825	0.0518505	0.0657763	-0.153348	-0.163592	-0.0211082	-0.107433	0.132727	-0.123267	-0.13733	-0.0103332	0.0790512	0.0765644	0.057478	-0.12322	0.185498	-0.0189683	0.268665	0.317764	-0.296298	0.0459053	0.0130611	-0.0531174	-0.0574604	-0.052586	0.0130317	0.0700189	-0.0413554	-0.0669358	0.198783	0.0798602	0.000336641	0.092778	-0.187932	0.0685229	-0.139554	0.378692	0.114142	-0.0334031	0.000949851	0.0392471	0.124401
HGNC:20091	0.173937	0.120085	0.268568	0.150826	0.13946	0.249535	-0.0997021	0.0147603	0.0409817	0.318112	0.254765	0.162443	0.256171	0.463085	0.147803	0.250677	0.054194	0.3213	0.163492	0.294935	0.432933	-0.249801	0.129873	0.226834	0.0536243	0.0481434	-0.0669879	0.0710543	-0.00998234	-0.0320967	-0.0400283	-0.0389542	0.061928	0.0482248	0.208983	0.0219758	0.346452	0.0891435	0.376561	0.392578	0.206898	0.248179	0.0661046	0.188472	0.24229	0.172051	0.177475	0.0980566	0.209998
HGNC:10914	0.444049	0.441992	0.234116	0.206455	0.245703	0.359143	0.154891	-0.185389	0.294486	0.291817	0.474367	0.392484	0.294161	0.16226	0.263569	0.343152	0.170361	0.225315	0.154877	0.171902	0.12983	-0.0940473	-0.0359493	0.278427	0.0268431	-0.0829035	0.418397	-0.058708	-0.219092	-0.193348	-0.218244	-0.201848	0.050144	-0.0204991	0.38644	0.42418	0.142308	0.250495	0.349749	0.339749	0.307697	0.25044	0.00624782	0.0378363	0.0260235	0.315109	0.423978	-0.00210096	0.240778
HGNC:4175	-0.0543801	-0.150214	0.0527634	0.134077	-0.132703	0.0183948	-0.115585	0.274165	-0.310338	0.073464	-0.195367	-0.0911588	0.189909	0.137258	0.00956884	0.0749648	0.110531	0.143285	0.18546	0.0905647	0.219525	-0.15832	0.228448	0.0786827	0.266878	0.287713	-0.376868	0.462395	0.390186	0.262287	0.333224	0.272553	0.0589447	-0.0404953	-0.0404613	-0.327455	0.341006	0.0748039	0.178071	0.106794	-0.0781918	0.0768618	-0.0345649	0.214181	0.105911	0.0501172	-0.0142171	0.0483054	0.0868745
HGNC:10996	-0.026872	-0.00124177	0.0505185	0.017818	0.0167519	0.0330099	0.00387123	0.147348	0.196551	0.473878	0.0701141	0.131096	-0.103116	0.0974357	0.0574896	0.352163	0.0467357	0.267943	0.258814	0.367559	0.329835	-0.0284936	-0.0232447	0.248512	0.264932	-0.144178	-0.0616268	0.0820717	0.113381	0.0707707	0.0930522	0.0733843	0.0375598	-0.0994069	0.0497992	-0.0453955	0.248958	0.0102317	0.377998	0.20339	0.0430052	-0.0102531	-0.0186391	0.104755	0.115993	-0.0275488	-0.0535042	0.0751941	0.111272
HGNC:643	-0.00871197	0.183713	-0.0860785	-0.094392	0.151566	0.0183896	-0.113402	-0.180482	0.625302	0.0220363	0.100491	0.00568987	0.0897387	0.0602058	-0.185489	0.0369982	-0.224599	0.349553	-0.14334	-0.120024	0.0420364	-0.122059	-0.225108	-0.115504	-0.205872	-0.254622	0.309113	-0.198287	-0.125495	-0.0739544	-0.0952822	-0.0765656	-0.0290471	-0.285407	0.170269	0.614188	0.106086	-0.258511	0.14616	-0.135264	-0.0613992	-0.323699	-0.167525	-0.284957	0.149663	-0.214916	0.33641	-0.336578	-0.00823993
HGNC:21481	0.159411	0.0649728	0.641087	0.382654	0.138171	0.226032	0.0835748	-0.16097	-0.0494165	0.123671	0.156094	0.193082	0.0162387	-0.0554507	0.208471	0.029154	-0.0352667	0.269104	0.128665	0.230862	0.0608687	-0.160206	0.140813	0.25019	0.183413	-0.00876408	0.0269174	-0.0911396	-0.0540873	-0.0326809	-0.0534551	-0.0405081	0.0420651	0.20331	0.273889	0.126173	0.172975	-0.000831331	0.0890463	0.1984	0.299362	0.304494	0.135511	0.102932	0.132293	0.152082	0.047629	0.155947	0.181752
HGNC:9021	0.475464	0.539927	-0.0105876	0.260516	0.0921083	0.201962	0.45278	0.0431303	-0.136738	0.111173	0.377713	0.29521	0.356171	0.163317	0.326881	0.101763	0.178854	-0.281379	0.0313745	0.110464	0.168663	0.277367	0.16777	0.105561	-0.130376	0.193234	0.0713341	-0.262428	-0.306319	-0.28274	-0.333963	-0.292113	0.0359828	0.326993	-0.00961924	0.0384042	0.0254973	0.533305	-0.00593276	0.306719	0.378632	0.300132	0.0888335	0.126533	-0.0478519	0.415472	0.230808	0.42358	0.00722953
HGNC:7216	0.503876	0.339827	0.195109	0.285635	0.234348	0.409438	0.428819	0.231414	-0.224318	0.377308	0.327339	0.493556	0.1533	0.0969155	0.67438	0.445834	0.411153	-0.106877	0.492232	0.487816	0.293426	0.191498	0.273418	0.499253	0.399418	0.298405	0.0926717	0.16721	-0.0544038	-0.111104	-0.107365	-0.117284	0.109569	0.420767	0.161795	-0.307812	0.0294035	0.667539	0.349428	0.547592	0.403829	0.644556	0.206165	0.324676	0.179297	0.721666	0.084642	0.603984	0.259455
HGNC:28107	0.372477	0.463305	0.16252	0.0611713	0.42913	0.343634	0.125174	-0.236276	0.289101	0.373287	0.432271	0.605717	0.192857	0.110469	0.401031	0.59777	0.283604	0.286335	0.295875	0.269792	0.122547	-0.0788713	-0.144949	0.350329	0.175673	-0.187545	0.65405	0.0360332	-0.0779604	-0.0629608	-0.0474133	-0.0732723	0.0718913	-0.165252	0.488206	0.346578	-0.0652423	0.14011	0.511972	0.340637	0.383863	0.32504	0.0534879	-0.297236	0.116001	0.494545	0.452936	-0.00274579	0.230411
HGNC:5384	0.585449	0.253251	0.0755397	0.216544	0.316164	0.426003	0.682678	0.25539	-0.382821	0.0558177	0.22544	0.430478	0.0962126	0.0931348	0.455209	0.201846	0.549898	-0.154545	0.461136	0.36568	0.241794	0.486676	0.41748	0.396927	0.192088	0.0630209	0.0630132	0.0541859	-0.202556	-0.204605	-0.230994	-0.209981	0.0572194	0.599247	0.127646	-0.359196	-0.0406635	0.697485	0.0919446	0.4452	0.462414	0.523311	0.496256	0.208428	0.200334	0.559742	-0.0638789	0.767037	0.137352
HGNC:6115	0.666698	0.429013	0.187441	0.119849	0.748616	0.65131	0.451569	0.0394722	-0.136243	0.380742	0.497649	0.807802	0.211871	0.242362	0.670806	0.639899	0.669302	0.218516	0.677978	0.577055	0.437133	0.253954	0.225459	0.759229	0.391604	-0.137975	0.515951	0.251791	-0.121884	-0.123731	-0.112605	-0.131297	0.117698	0.303365	0.554708	-0.163587	0.191898	0.62114	0.535313	0.71394	0.692965	0.640019	0.586258	0.0150108	0.45972	0.638125	0.172966	0.54752	0.192945
HGNC:5383	0.0813905	-0.125482	-0.226037	0.0522831	-0.00311453	-0.141909	0.397847	0.299274	-0.356385	-0.0136991	-0.214633	-0.00405806	-0.161393	-0.0569491	-0.228282	-0.0460532	0.0842805	-0.127084	0.0643696	0.204705	0.0771532	0.501863	0.116616	-0.0421105	-0.196694	-0.15136	-0.223637	-0.0760046	-0.00853469	-0.0140462	-0.0149405	-0.0117527	0.00549902	0.221794	-0.299063	-0.175704	-0.0760759	0.23997	-0.229375	-0.0384384	-0.0091865	-0.271615	0.138205	-0.304424	-0.160944	-0.098485	-0.344591	0.41526	-0.145051
HGNC:10952	0.348209	0.289501	0.230718	-0.0188534	0.262173	0.433639	-0.00940945	-0.131507	0.398241	0.0464582	0.429822	0.240233	0.369077	0.326904	0.263112	0.192185	0.111964	0.239424	0.120732	-0.0536924	0.0782962	-0.23217	0.103662	0.075008	-0.144381	0.00879071	0.397409	-0.00333755	-0.250565	-0.212438	-0.237867	-0.220857	0.0256097	-0.0497675	0.5163	0.348724	0.143924	0.0842401	0.295391	0.26918	0.166201	0.276632	0.0324465	0.14	0.302846	0.271282	0.544057	-0.105315	0.146695
HGNC:409	0.249838	0.211951	0.184891	0.123487	0.377913	0.336884	0.0987019	0.040694	-0.00266513	0.349337	0.317938	0.391456	0.0840653	0.145757	0.365686	0.368497	0.402229	0.0834461	0.409995	0.204836	0.187353	0.0505887	0.258131	0.285209	0.121079	0.0165591	0.369919	0.141989	-0.0410436	-0.0565549	-0.0432117	-0.059481	0.0597061	0.236407	0.36831	-0.182058	-0.0391145	0.217579	0.294212	0.370613	0.440526	0.3833	0.353594	0.0679615	0.299248	0.341698	0.0914148	0.227422	0.152515
HGNC:7852	0.391917	0.407115	0.129896	-0.0913194	0.364484	0.385487	0.178082	0.100136	-0.103304	0.190711	0.424203	0.431178	0.055888	0.136179	0.73488	0.437649	0.507399	-0.0471339	0.51915	0.171512	-0.093036	0.0170716	0.46455	0.450565	0.338166	0.145886	0.446144	0.0651093	-0.17227	-0.175225	-0.183394	-0.181897	0.0704637	0.30271	0.524225	-0.20955	-0.138409	0.381529	0.386345	0.342881	0.312301	0.717833	0.208395	0.172693	0.361676	0.621383	0.308246	0.318099	0.239391
HGNC:7851	0.491468	0.305242	0.0860384	-0.0903699	0.326519	0.533179	-0.0132579	0.0806995	-0.061663	0.337577	0.524181	0.423629	0.254383	0.359375	0.656464	0.589357	0.503913	0.141768	0.472882	0.160538	0.133021	-0.201148	0.324286	0.455194	0.30368	0.151292	0.274201	0.413112	-0.0660032	-0.11865	-0.0886245	-0.123212	0.0847129	0.0192234	0.630053	-0.224735	0.135261	0.31531	0.614185	0.398063	0.254392	0.650639	0.185815	0.269441	0.373217	0.646943	0.464544	0.118637	0.281166
HGNC:2703	0.531139	-0.0340361	0.0523819	-0.0505852	0.499742	0.444731	0.585885	0.311824	-0.350703	0.144437	0.100322	0.574294	-0.0998632	0.0508253	0.443594	0.447893	0.510833	0.0875074	0.581938	0.518303	0.243595	0.488489	0.186427	0.473667	0.302446	-0.259302	0.119745	0.33461	-0.113942	-0.103579	-0.0832479	-0.10751	0.0691061	0.276087	0.291644	-0.406976	0.0625788	0.550523	0.235439	0.471453	0.310759	0.365424	0.620081	-0.0418391	0.299062	0.427364	-0.161824	0.662208	-0.00614989
HGNC:23	-0.101692	0.0122708	0.0330882	-0.00248791	-0.354596	-0.0352803	-0.191496	0.30216	0.0802271	0.146045	0.0175491	-0.267741	0.124021	0.0361349	0.183525	0.00635812	-0.0295005	-0.0565194	0.0580737	-0.00377448	0.0464641	-0.319244	0.161469	0.00204898	0.343207	0.556051	-0.30672	0.233321	0.193823	0.0825092	0.106183	0.0877856	0.027223	-0.0714258	-0.126679	-0.138615	0.106775	0.135738	0.143684	0.092528	-0.264936	0.22552	-0.28606	0.62463	0.0163751	0.11687	0.0952212	-0.086038	0.159435
HGNC:23091	-0.211234	-0.0407142	-0.000603822	0.265034	-0.47142	-0.222545	-0.217327	0.151144	0.0170373	0.00968599	-0.12141	-0.301777	0.134986	0.211314	-0.0565772	-0.211698	-0.111903	-0.117505	-0.153311	-0.21752	0.105788	-0.301614	0.0967579	-0.211969	-0.0190605	0.553745	-0.374327	-0.00200996	0.00732256	-0.0475747	-0.055826	-0.045935	-0.0175056	0.0565294	-0.304501	-0.104037	0.058701	0.0484627	-0.00832578	-0.0968496	-0.232204	-0.054025	-0.387416	0.441474	-0.0525985	0.0220614	0.0748684	-0.160568	0.0921415
HGNC:642	-0.154901	-0.208522	0.00920828	-0.0530522	-0.119335	-0.0939572	-0.121016	-0.283226	-0.147547	0.1073	0.00305298	-0.105828	-0.110246	0.0120442	-0.18252	0.0552783	-0.0581949	0.172383	-0.0569308	0.0789441	-0.02985	-0.0427967	-0.153704	0.104873	0.0738735	-0.0468066	-0.210701	0.476228	0.718401	0.575189	0.690877	0.588457	-0.0240445	-0.134061	-0.0617179	-0.088517	0.0808505	-0.255727	-0.0445911	-0.183129	0.0232672	-0.107896	-0.0718174	0.00821685	-0.145701	-0.148136	-0.205854	-0.0970095	0.000764558
HGNC:9755	-0.0180733	-0.119275	0.0125212	0.105937	-2.19101e-05	0.137008	0.0228398	0.117266	0.0983602	0.255916	0.0225868	0.0669729	-0.0988548	0.0275048	0.205994	0.234289	0.00598093	0.147498	0.281377	0.244915	0.160602	-0.0490338	-0.0392218	0.149225	0.285382	0.124008	-0.0103724	0.220231	0.168728	0.0913532	0.128206	0.0958315	0.0697554	0.106381	-0.0450336	-0.146581	-0.0104042	0.123129	0.343706	0.0952912	-0.0795153	0.140822	-0.070952	0.0907582	0.109317	0.225937	-0.0866182	0.157293	0.322431
HGNC:1769	0.609323	0.466546	0.112022	-0.202775	0.542288	0.612197	0.215047	0.010907	0.0771798	0.279177	0.654523	0.50857	0.279391	0.315085	0.715131	0.581153	0.51417	0.209373	0.511663	0.222889	0.12219	-0.0520242	0.410883	0.552305	0.288028	0.073791	0.496395	0.266419	-0.125831	-0.158436	-0.141998	-0.164098	0.0776963	0.127048	0.732759	-0.0454546	0.183273	0.414929	0.511679	0.428204	0.41375	0.694956	0.290686	0.259307	0.495516	0.62997	0.483413	0.243617	0.126719
HGNC:414	0.462106	0.222769	-0.135075	0.192572	0.168777	0.128403	0.605417	0.12649	-0.21591	-0.139478	0.0866776	0.233078	0.039341	-0.0871976	0.149514	-0.0432832	0.150311	-0.323242	0.0299525	0.104559	0.044428	0.634472	0.0139111	0.00715053	-0.199408	-0.0785886	0.0499109	-0.15895	-0.288377	-0.253849	-0.290592	-0.259034	0.0121794	0.297908	-0.125551	-0.00892671	-0.135239	0.487368	-0.204685	0.176538	0.211787	0.0606903	0.302786	-0.0649738	-0.144435	0.235663	-0.00618011	0.469656	-0.127132
HGNC:18324	0.273543	0.303281	0.113049	-0.101711	0.641577	0.407922	0.164679	0.0129329	0.127303	0.388689	0.358572	0.570513	0.0961473	0.303844	0.435257	0.625315	0.42005	0.41392	0.553648	0.35308	0.279343	0.0690585	0.215419	0.544119	0.174672	-0.208067	0.563323	0.158847	-0.00383953	0.00254976	0.0285463	-0.00133378	0.0848613	0.118314	0.626077	-0.0354412	0.153228	0.199345	0.510555	0.39125	0.479402	0.33585	0.298353	-0.202598	0.549102	0.304132	0.21615	0.224499	0.0619291
HGNC:11037	0.179844	-0.00432642	0.529938	0.251359	-0.0086603	0.228987	0.0333046	-0.129755	0.0155829	0.179648	0.189372	0.122623	-0.0870247	-0.048582	0.195752	0.068162	-0.141834	0.337408	0.0375289	0.17373	-0.0332248	-0.23917	0.0932877	0.170941	0.156326	-0.0146067	-0.0834446	0.0447996	0.00169139	0.00272284	0.000354712	-0.00225148	0.0207354	0.0517463	0.248607	0.148635	0.33004	0.012073	0.0926984	0.0853956	0.109946	0.279361	0.0302656	0.186078	0.0393124	0.130321	0.0128838	0.0703373	0.144061
HGNC:18062	-0.109417	-0.0348041	-0.0162355	0.213242	-0.0143403	-0.12529	0.0118296	0.489504	-0.249884	0.311263	-0.122593	0.0314467	0.217906	0.235213	-0.0438994	0.0920078	0.102311	-0.0684423	0.183062	0.308267	0.565628	0.108113	0.212158	0.108654	0.175593	0.233167	-0.357054	0.106433	0.192572	0.105536	0.134159	0.109033	0.0629549	0.156586	-0.151773	-0.356996	0.290074	0.191445	0.073609	0.387011	0.167094	-0.0571028	0.0971018	0.181377	0.113273	-0.0352981	-0.105078	0.212007	-0.0795007
HGNC:11048	0.166469	0.039913	0.397331	0.176398	0.240102	0.164286	0.00124682	-0.0316985	-0.0456248	0.0478904	0.130277	0.164741	0.0980002	0.212122	0.195015	0.0595631	-0.0188618	0.271196	0.144342	0.218755	0.190614	-0.12625	0.2003	0.195165	-0.025501	-0.0692351	0.0280552	-0.023537	-0.0666437	-0.0435164	-0.0590105	-0.0475083	0.0591258	0.116462	0.321625	0.0485441	0.319413	0.0207893	0.124292	0.293881	0.227096	0.190063	0.138746	0.0657662	0.235446	0.079923	0.0805472	0.144043	0.105638
HGNC:4433	0.48836	-0.0217145	0.0107993	0.137185	0.173003	0.230184	0.671412	0.358106	-0.429892	0.141906	0.0358277	0.309469	-0.0789012	0.0172541	0.30311	0.154892	0.28273	-0.182461	0.374542	0.46079	0.31931	0.515797	0.240202	0.326701	0.148498	0.00220902	-0.180154	0.00861053	-0.1699	-0.167102	-0.187578	-0.169386	0.0731383	0.528654	-0.133135	-0.377622	0.122165	0.654828	0.0377118	0.357681	0.271816	0.264247	0.407153	0.130907	0.12087	0.337415	-0.297279	0.825586	-0.0311298
HGNC:11831	0.389374	0.316274	0.253543	-0.0262033	0.495494	0.517179	0.142068	0.131343	0.17837	0.218626	0.461838	0.423276	0.152209	0.121356	0.725159	0.483449	0.44169	0.220415	0.56025	0.291293	0.14099	-0.0339118	0.218938	0.498649	0.390472	0.211644	0.514468	0.294624	-0.028949	-0.0857908	-0.0611731	-0.0899505	0.0981521	0.0650986	0.65192	-0.0149198	-0.0127981	0.387769	0.418991	0.539565	0.286612	0.703693	0.26141	0.309165	0.492083	0.608756	0.357425	0.183776	0.295803
HGNC:11078	0.334508	0.156524	0.171682	0.236716	-0.0564555	0.280782	0.023597	0.0419979	-0.00776735	0.222363	0.300347	0.0785176	0.0939559	0.043781	0.397903	0.0424313	0.0136992	-0.111691	0.00773742	0.0188881	0.181293	-0.165689	0.121927	0.150425	0.158783	0.416296	-0.192784	0.188008	-0.0402924	-0.105828	-0.108132	-0.110924	0.0437311	0.169365	0.0846325	-0.0526619	0.232864	0.251328	0.124342	0.168737	0.16264	0.346518	-0.0237389	0.602129	0.210492	0.328307	0.149177	0.163936	0.237079
HGNC:5209	0.168555	0.0450287	0.127637	-0.0188245	0.219088	0.204761	-0.0603645	-0.0263302	-0.0472434	0.494106	0.372338	0.285513	0.21623	0.458757	0.0393895	0.411585	0.133191	0.433149	0.243445	0.324936	0.395522	-0.175242	0.109512	0.326255	0.0154952	-0.198898	-0.0447089	0.201279	0.0129206	0.00529529	0.0228884	0.00383429	0.0753242	-0.0631263	0.260969	-0.0942946	0.495354	0.0395289	0.356067	0.318971	0.218919	0.00992829	0.122178	-0.0715333	0.16601	-0.0166278	0.0754404	0.0787698	-0.0261482
HGNC:10913	0.579514	0.297128	0.150049	-0.134717	0.732008	0.654301	0.322176	0.0321274	-0.136214	0.0938165	0.407246	0.651456	0.125985	0.179658	0.615229	0.531063	0.655006	0.225261	0.618605	0.301039	0.0685265	0.228215	0.295738	0.573804	0.271289	-0.177834	0.606936	0.290017	-0.117717	-0.0953043	-0.0816978	-0.102382	0.0770817	0.227614	0.699806	-0.200826	-0.104198	0.384767	0.411237	0.477521	0.500862	0.673976	0.595445	-0.119079	0.504017	0.6238	0.237392	0.398686	0.179996
HGNC:11064	0.607167	0.165061	0.123977	0.155273	0.64908	0.571058	0.509404	0.0309686	-0.0935373	-0.0192787	0.19545	0.645031	0.00660809	-0.129789	0.450363	0.299985	0.459423	0.0533888	0.380239	0.363482	0.194696	0.477457	0.0368171	0.431375	0.178302	-0.260982	0.364489	0.221461	-0.202298	-0.155558	-0.160979	-0.162087	0.0184072	0.23637	0.417259	-0.133926	-0.107855	0.41781	0.148927	0.417724	0.516047	0.393223	0.700945	-0.0165853	0.308292	0.464082	-0.0103175	0.486743	0.0786016
HGNC:11573	-0.0826385	-0.0775494	0.129349	-0.00192659	0.127131	-0.0418157	0.0841717	0.215598	0.159567	0.191095	-0.154145	0.0861789	-0.181634	-0.140315	0.0647607	0.126249	-0.00658816	0.253185	0.299632	0.258678	0.168958	0.0155347	0.0671058	0.214608	0.321434	-0.025261	0.050428	-0.0510219	-0.0139043	-0.0159219	-0.0185416	-0.0154497	0.056173	0.00727726	0.0753525	0.011442	0.110646	-0.0274215	0.202787	0.0633263	0.0153535	-0.0424117	0.0362164	-0.0557377	0.247071	-0.107615	-0.100011	0.111216	0.0281832
HGNC:19708	-0.0126758	-0.398765	-0.0900415	-0.011431	0.0385536	0.0877443	0.313111	0.533266	-0.163344	-0.00130297	-0.238669	-0.0479433	-0.201201	-0.185156	0.0439393	0.0139506	0.108954	-0.0756076	0.314574	0.338238	0.198258	0.416963	0.0231664	0.0409326	0.257766	-0.0250238	-0.264832	0.260756	0.0459278	-0.00539863	0.0151823	-0.00113183	0.0324301	0.0876925	-0.0813291	-0.375261	-0.0234621	0.280358	-0.0826169	0.200551	-0.205724	-0.0266489	0.300248	0.11327	0.0708519	0.0166203	-0.338088	0.331388	0.00952659
HGNC:626	0.410335	0.561993	0.0500028	-0.0756723	0.659397	0.423596	0.216858	-0.0632027	0.105517	0.545666	0.504382	0.761329	0.342472	0.412943	0.3959	0.810252	0.514699	0.357541	0.503752	0.450639	0.447122	0.0469624	0.160851	0.564517	0.19501	-0.313505	0.589542	0.0495783	-0.0579039	-0.0314026	-0.021043	-0.0417131	0.0894461	-0.000256702	0.588993	0.0444431	0.219595	0.227005	0.605348	0.534687	0.649712	0.324512	0.302239	-0.326417	0.38846	0.418072	0.414099	0.249865	0.0263113
HGNC:23087	0.301916	0.12797	0.0197479	0.237877	0.0509221	0.231059	0.0662952	-0.101691	0.429415	-0.0247751	0.146712	0.090277	-0.0517376	-0.217008	0.126328	-0.0026139	-0.101444	0.0844728	-0.125749	-0.0855186	-0.0471944	0.048585	-0.376553	-0.13246	-0.0559796	0.0113915	0.136219	0.134581	-0.137788	-0.140418	-0.144607	-0.143098	-0.0257201	-0.280444	0.140425	0.399714	-0.152489	0.0625255	0.0486072	-0.0146549	-0.0471666	-0.00816751	0.00335245	0.105115	-0.0832914	0.198848	0.236413	-0.190836	0.252335
HGNC:26891	-0.015398	0.0779755	0.0134681	-0.0686598	0.184174	0.0218608	-0.093627	-0.0492201	-0.133724	0.492698	0.256399	0.196357	0.303095	0.512029	-0.238963	0.3715	0.130012	0.409724	0.135342	0.310561	0.476641	-0.108096	0.119395	0.242057	-0.107495	-0.274876	-0.039584	0.0517053	0.146774	0.142678	0.168218	0.144321	0.0577268	-0.108345	0.145648	-0.0466341	0.479385	-0.0891607	0.265744	0.24318	0.294929	-0.173265	0.0859467	-0.3182	0.0791288	-0.171149	0.0528558	0.0180584	-0.185107
HGNC:9068	0.389271	0.497419	0.0242562	-0.0915156	0.46447	0.49611	-0.077345	0.111577	-0.00734642	0.501437	0.54832	0.516515	0.578007	0.591145	0.392114	0.646796	0.530844	0.244336	0.459988	0.191522	0.35645	-0.213854	0.38837	0.438111	0.142619	0.0315095	0.415267	0.249635	-0.0922308	-0.120122	-0.0997883	-0.12586	0.110581	0.0054322	0.637776	-0.115313	0.365944	0.241171	0.632619	0.529575	0.466626	0.417176	0.186178	0.0350137	0.438304	0.395732	0.570709	0.0562335	0.0887225
HGNC:10981	0.530047	0.0694487	-0.165498	0.0731748	0.191532	0.259484	0.647641	0.390704	-0.155834	0.0338174	0.144582	0.256531	0.0443574	0.0600138	0.299778	0.170173	0.207845	-0.138954	0.268506	0.319402	0.232255	0.53088	0.161725	0.153324	-0.0758882	0.0187625	-0.06196	0.0172561	-0.303126	-0.297001	-0.3251	-0.300319	0.0404944	0.330774	0.00586663	-0.137877	0.0456722	0.658603	0.0357346	0.302391	0.0876257	0.153325	0.277987	0.120476	0.0945787	0.385624	-0.0535172	0.619428	-0.0193028
HGNC:3354	0.26262	-0.448146	0.0350207	0.224961	0.159438	0.0939191	0.507805	0.1138	-0.224455	-0.292798	-0.340589	0.0917959	-0.437192	-0.456967	-0.0754603	-0.206864	-0.0979168	-0.096019	0.0221904	0.194	-0.0265244	0.655616	-0.284689	0.0025416	-0.0954328	-0.350025	-0.158438	0.0355879	-0.149674	-0.0956788	-0.105763	-0.0938947	-0.0104452	0.194823	-0.207947	-0.0507384	-0.0972145	0.226686	-0.305052	-0.0437054	-0.0487517	-0.179944	0.416314	-0.198295	-0.0881269	-0.0230356	-0.485201	0.415056	-0.0942133
HGNC:23089	-0.202486	-0.0216907	0.0405906	0.0745954	-0.235391	-0.189882	-0.0979258	0.445696	0.156786	0.205298	-0.204878	-0.255087	-0.0760096	-0.0597344	0.0444365	-0.0774752	-0.165625	-0.0586918	0.0610276	0.0938617	0.197649	-0.129822	0.118689	-0.0126629	0.271215	0.286084	-0.300582	-0.0965916	0.0146658	-0.0569079	-0.0681124	-0.0546324	0.0424601	0.0442338	-0.207201	-0.0590271	0.184947	0.0340849	0.0956755	0.0675789	-0.221822	-0.0628156	-0.256695	0.321403	0.110547	-0.102468	-0.0335873	0.0185859	0.0810282
HGNC:11009	0.288256	-0.282131	0.0852951	0.047706	0.289293	0.199425	0.397382	0.18068	-0.302552	-0.32522	-0.146641	0.124099	-0.323894	-0.188477	0.125788	-0.122817	0.155285	-0.0654345	0.191089	0.183041	-0.174478	0.494777	0.0908512	0.0352445	-0.0950872	-0.332005	0.0659163	0.108011	-0.185775	-0.13492	-0.150362	-0.134067	0.000570767	0.277127	0.0950589	-0.198537	-0.233142	0.248063	-0.225946	0.100154	-0.0152783	0.079436	0.525803	-0.160585	-0.0151163	0.0997108	-0.326799	0.408074	-0.00957225
HGNC:10850	0.342124	0.315426	0.173698	0.0916947	0.584711	0.387742	0.317088	0.291171	0.0132977	0.503443	0.228134	0.678033	0.177303	0.206061	0.400641	0.64385	0.507273	0.337024	0.643939	0.597602	0.507152	0.147119	0.248979	0.563859	0.389769	-0.269055	0.380921	0.132216	-0.126283	-0.108718	-0.107597	-0.114546	0.102063	0.11188	0.520698	-0.130305	0.350276	0.369532	0.489908	0.652407	0.477895	0.273247	0.40991	-0.111236	0.430093	0.268869	0.106755	0.385918	0.0652893
HGNC:23155	0.165358	0.128863	0.154457	0.132512	0.126176	0.227306	-0.0617371	-0.10686	0.262025	0.236683	0.182039	0.243737	0.131866	0.109497	-0.0190244	0.248007	-0.0736234	0.363145	-0.0252394	0.0956322	0.111746	-0.225457	-0.070151	0.0491459	-0.114378	-0.258191	0.137016	-0.0136906	-0.11707	-0.0719115	-0.081857	-0.0764091	0.00769673	-0.156834	0.19871	0.284242	0.286369	-0.097425	0.286778	0.0708978	0.0862469	-0.0837273	-0.0852197	-0.208103	0.0311365	0.0387166	0.20608	-0.0934123	0.0991995
HGNC:403	0.447514	0.260035	0.0654248	-0.0347893	0.598747	0.441199	0.26623	0.299334	-0.231572	0.392321	0.334209	0.565145	0.287979	0.542254	0.440263	0.637073	0.618329	0.310945	0.651793	0.523992	0.615897	0.190897	0.32528	0.612714	0.243134	-0.183082	0.253154	0.274879	-0.0359966	-0.0580815	-0.0394156	-0.0619559	0.127358	0.160655	0.495662	-0.292131	0.365669	0.485162	0.537622	0.715435	0.464778	0.42432	0.476744	-0.101498	0.468654	0.412372	0.193982	0.440686	0.0574041
HGNC:405	0.0391188	0.202796	0.018076	-0.0411382	0.21707	0.0981977	-0.0178751	0.134004	-0.108566	0.517423	0.267813	0.25211	0.390557	0.484156	-0.102039	0.389157	0.211762	0.21022	0.20504	0.289159	0.519686	-0.0996976	0.204127	0.201606	-0.0679008	-0.226696	0.0684865	-0.105797	-0.0811423	-0.0607822	-0.0746459	-0.0650268	0.0778727	-0.00643261	0.230652	-0.0353901	0.411745	0.0478865	0.28647	0.379369	0.326408	-0.0678461	0.125588	-0.247679	0.112554	-0.0682689	0.182005	0.0834388	-0.116714
HGNC:10917	0.0497203	0.0625969	0.0800693	0.0598394	0.151927	0.0219071	0.00862529	-0.098036	-0.0371849	0.273515	0.20562	0.158075	0.179636	0.284347	-0.0931463	0.207875	0.0900251	0.4523	0.140024	0.229392	0.251797	-0.0544556	0.125826	0.205195	-0.10175	-0.101185	-0.0345431	-0.00385109	-0.0588119	-0.0307382	-0.0391251	-0.0323667	0.0309842	-0.0537838	0.108765	-0.047276	0.279158	-0.0378674	0.142319	0.162148	0.205493	-0.1085	0.0591206	-0.1606	0.0734769	-0.100306	-0.00381725	0.0609394	-0.0940935
HGNC:418	-0.0582877	0.269195	-0.133866	0.0837786	-0.375271	-0.0604321	-0.120446	0.343083	-0.0151444	0.0397693	0.0567519	-0.237893	0.493636	0.211246	0.0813842	-0.148883	-0.0141504	-0.261854	-0.0575222	-0.189957	0.0876918	-0.273541	0.497351	-0.195284	0.0244814	0.605963	-0.347249	-0.0999269	-0.145405	-0.209279	-0.238308	-0.208564	0.0200782	0.166069	-0.122569	-0.171832	0.182306	0.134606	0.0661879	0.0276319	-0.128529	0.0890929	-0.357657	0.542262	0.0697295	0.0758357	0.317884	0.00304941	0.0704321
HGNC:11050	0.175113	0.159316	0.0899456	0.0167161	0.180838	0.276702	0.0627901	-0.0931091	0.15924	0.305556	0.241793	0.221487	0.0433446	0.223786	0.035288	0.283755	0.188475	0.449718	0.167665	0.145107	0.249539	-0.022955	-0.11335	0.130885	0.0619409	-0.197465	0.231622	0.066411	-0.0353881	-0.0182843	-0.0235318	-0.0245308	0.0347196	-0.0898895	0.285289	0.223674	0.0438889	0.0310383	0.280585	0.139782	0.177596	0.0957398	0.138626	-0.146363	0.207311	0.142251	0.188086	0.022987	0.283679
HGNC:17579	0.630622	0.454567	0.228924	0.0661943	0.530309	0.630971	0.0683612	-0.125389	0.242134	0.396932	0.593242	0.588621	0.343762	0.307498	0.596749	0.588163	0.374999	0.397264	0.384643	0.240666	0.238042	-0.180768	0.0526223	0.487136	0.232293	0.00727776	0.546759	0.27228	-0.135483	-0.156684	-0.140994	-0.16436	0.0840242	-0.0685699	0.701813	0.209174	0.13344	0.270707	0.654818	0.436391	0.42733	0.534003	0.226063	0.0475329	0.38616	0.604627	0.593142	0.0404963	0.285394
HGNC:2158	0.0511524	0.319778	-0.0352132	0.151701	-0.110896	0.0785901	-0.114338	0.349522	-0.1112	0.140598	0.102324	0.0304687	0.499039	0.385258	0.342787	0.106949	0.300069	-0.1539	0.208827	-0.0302511	0.224151	-0.261326	0.36503	0.0761047	0.172831	0.716954	-0.0308095	0.105222	-0.0580086	-0.146795	-0.14934	-0.148838	0.0629192	0.212742	0.0149816	-0.28633	-0.012706	0.359759	0.246018	0.284678	0.05787	0.366214	-0.172802	0.417585	0.191437	0.387771	0.334534	0.055662	0.188031
HGNC:5210	0.542026	0.288644	0.130569	-0.0299552	0.378034	0.510992	0.0376344	0.0749033	-0.086529	0.260274	0.475582	0.407547	0.352683	0.397688	0.481044	0.433794	0.428362	0.183199	0.383536	0.165381	0.198263	-0.13388	0.330261	0.514999	0.222219	0.17483	0.267947	0.32485	-0.0887013	-0.125044	-0.107896	-0.127626	0.0901236	0.117951	0.543553	-0.115445	0.295409	0.416807	0.49417	0.427116	0.32046	0.561568	0.205568	0.262631	0.365647	0.501066	0.404265	0.117778	0.0974023
HGNC:7849	0.23201	0.649515	0.00731129	0.15957	0.1841	0.204282	0.2215	0.224382	-0.0460705	0.526637	0.349858	0.483276	0.395241	0.393475	0.461144	0.507962	0.44173	-0.134055	0.360085	0.263592	0.5152	0.0217909	0.381031	0.357112	0.306884	0.343167	0.109603	-0.0570989	-0.00584316	-0.0604338	-0.0656401	-0.0697109	0.0754155	0.336588	0.121783	-0.2722	0.149512	0.431935	0.414218	0.521485	0.626714	0.485332	0.0883216	0.293333	0.320578	0.499023	0.316048	0.421486	0.124923
HGNC:7850	0.457324	0.584813	-0.0619717	-0.0631543	0.664	0.424201	0.3924	0.142927	-0.209106	0.369554	0.391923	0.74389	0.289183	0.368803	0.54261	0.722455	0.781652	0.0474866	0.632129	0.376987	0.386353	0.304364	0.364919	0.596037	0.273384	-0.0688155	0.544127	0.120179	-0.0554737	-0.0572591	-0.0464057	-0.0661857	0.0882981	0.290722	0.477214	-0.312947	-0.00513198	0.48989	0.475794	0.585791	0.720444	0.57505	0.480134	-0.169819	0.45254	0.597808	0.315544	0.497037	0.0666673
HGNC:2852	0.527687	0.252097	0.226408	0.0630475	0.1587	0.536659	-0.0110116	-0.0213969	-0.049673	0.342313	0.500026	0.332519	0.173699	0.184357	0.54646	0.402354	0.397043	0.138255	0.346954	0.0941037	0.0238009	-0.286219	0.294224	0.40091	0.337855	0.230473	0.176584	0.414052	-0.00623583	-0.0781026	-0.0510229	-0.0816429	0.0703816	0.0984225	0.497124	-0.121993	0.107366	0.279033	0.511314	0.27296	0.270805	0.637331	0.15171	0.463909	0.262913	0.55289	0.359845	0.126204	0.434301
HGNC:6678	-0.0069868	0.0185359	0.253798	0.178559	-0.0421163	-0.0455855	-0.0328213	-0.110718	0.0115531	0.234885	0.114887	0.00588129	-0.0196243	-0.0151015	0.0323891	0.00668214	-0.0586635	0.0328196	-0.0407254	0.0939291	0.097116	-0.127066	-0.000709207	-0.0264115	0.0374995	0.0242914	-0.0805596	-0.0923397	-0.0209714	-0.0107026	-0.0246789	-0.0138674	0.0145263	-0.0449474	-0.0106795	0.0662238	0.0862692	-0.0679638	0.00277482	0.133658	0.0828568	0.0396593	-0.042668	0.0831194	-0.0801204	0.0442262	-0.0430947	0.0230076	0.0900098
HGNC:10980	0.0873585	0.145982	0.234917	0.158117	0.266278	0.19287	0.144934	0.231837	-0.0466531	0.622479	0.17798	0.450187	0.217522	0.219833	0.227974	0.513933	0.247894	0.307467	0.437172	0.596347	0.581879	-0.0434492	0.206914	0.392864	0.355114	-0.0593042	0.0129219	0.12158	0.0984403	0.0530841	0.0806576	0.0484616	0.0936463	0.0762013	0.231147	-0.198562	0.370549	0.173276	0.392992	0.500818	0.404304	0.139867	0.176762	0.0169469	0.255017	0.148689	0.00335272	0.332394	0.0826797
HGNC:9721	0.106819	0.286084	0.12268	0.169203	0.0964838	0.0869222	0.104118	-0.0892885	-0.162001	0.558053	0.305671	0.340355	0.069277	0.173996	0.144381	0.424184	0.224222	-0.0151324	0.201998	0.310455	0.309515	0.0505269	0.097927	0.362505	0.251508	0.13783	0.0373361	-0.0201044	0.234947	0.185886	0.212951	0.180978	0.0391422	0.24379	-0.00554293	-0.163787	0.0129796	0.165249	0.244384	0.262644	0.536931	0.312033	0.0672554	0.067437	0.0904628	0.319238	-0.0325651	0.289682	0.0931908
HGNC:18985	0.19787	0.0610837	-0.0041681	0.000993731	0.273384	0.191054	0.300524	0.582889	-0.0331419	0.314099	-0.0143255	0.297501	0.0654898	-0.00627905	0.273376	0.333236	0.303152	0.0660052	0.440501	0.407423	0.443586	0.217923	0.253084	0.278956	0.44884	-0.031414	-0.0406097	0.125942	-0.124465	-0.144162	-0.147813	-0.148267	0.0966684	0.0719378	0.229386	-0.234019	0.24958	0.327717	0.245848	0.404772	0.146998	0.145134	0.347884	0.0877882	0.393798	0.210857	0.0508719	0.343706	-0.055996
HGNC:3594	0.283875	0.403533	0.00374882	0.0547572	0.437188	0.362035	0.165779	0.359003	-0.00585271	0.431912	0.313165	0.48929	0.286246	0.322521	0.395257	0.512124	0.524247	0.0658591	0.500901	0.363979	0.574056	0.113472	0.423807	0.395416	0.337654	0.0494163	0.207992	0.122457	-0.097346	-0.122746	-0.125886	-0.127115	0.08128	0.159153	0.463318	-0.277958	0.212333	0.312542	0.441556	0.572638	0.512708	0.35478	0.377082	0.2135	0.490505	0.344673	0.258153	0.317558	0.113492
HGNC:10924	0.269157	0.398532	0.132086	0.207754	0.277174	0.162575	0.256395	-0.334636	0.323809	0.125296	0.246529	0.401132	0.00559631	-0.155738	0.13844	0.152798	0.0390725	0.0594245	-0.000954235	0.070782	-0.074247	0.167622	-0.269515	0.138088	-0.014226	-0.202193	0.536342	-0.298714	-0.238487	-0.15423	-0.190482	-0.165189	-0.0137801	0.0547912	0.123508	0.454452	-0.245672	0.119497	0.0777475	0.0578767	0.324372	0.0818794	0.0817535	-0.27629	-0.0489846	0.203505	0.1868	0.027311	0.0318167
HGNC:637	-0.143354	-0.106017	-0.0664125	0.123645	-0.500059	-0.180005	-0.156031	0.282689	0.0468159	-0.0335236	-0.116554	-0.41825	-0.0386724	0.0791403	-0.0926812	-0.334403	-0.193327	-0.216473	-0.207941	-0.216894	0.05184	-0.119806	-0.0465986	-0.32842	0.0274598	0.503988	-0.469844	0.0313855	0.00737144	-0.0571717	-0.074653	-0.0581444	-0.0188385	0.00271987	-0.361105	-0.0548421	-0.0863049	0.0941006	-0.142994	-0.0549379	-0.368901	-0.0355567	-0.255698	0.499047	-0.100431	-0.024896	-0.00108731	-0.104945	0.213148
HGNC:10919	0.137929	0.0973054	0.225595	0.109823	0.272067	0.222772	0.122755	0.0608576	0.159458	0.0190051	0.146486	0.241225	-0.0922429	-0.0393093	0.365205	0.167291	0.15807	0.0701102	0.257088	0.21702	0.1325	0.0818693	-0.0112941	0.174338	0.159528	-0.10621	0.241072	0.051246	-0.0598567	-0.0524281	-0.0603987	-0.0574354	0.0390479	0.013156	0.290964	0.00751424	-0.04414	0.134607	0.157258	0.332853	0.131772	0.288844	0.178412	0.093178	0.203038	0.246626	0.0527836	0.136396	0.245742
HGNC:10918	-0.12401	0.0252175	-0.0965341	-0.0248071	-0.269931	-0.112878	-0.219255	0.137512	0.090459	-0.163944	0.0215812	-0.27182	0.168506	0.0947596	-0.0344569	-0.131763	0.0203485	-0.111002	-0.0795451	-0.303486	-0.170885	-0.175655	0.0844895	-0.180308	-0.0783493	0.290097	-0.12145	0.00419239	-0.0600593	-0.0839187	-0.0945746	-0.0841096	-0.0284152	-0.112269	0.00496094	0.00925092	-0.186645	-0.0684838	-0.0311613	-0.118279	-0.321363	0.025793	-0.285758	0.128437	-0.0569575	0.0366988	0.245093	-0.270582	0.162261
HGNC:83	0.212986	0.0423168	0.109372	0.138693	0.36691	0.214883	0.603918	0.337719	-0.0356147	0.00191159	-0.0850249	0.385027	-0.253246	-0.198524	0.399012	0.213883	0.360591	0.0775951	0.572776	0.564387	0.0915198	0.554673	0.149319	0.345971	0.301504	-0.11775	0.248181	0.0303515	-0.11877	-0.109329	-0.122519	-0.111667	0.0620046	0.422547	0.138603	-0.217014	-0.273418	0.484131	0.0719198	0.392923	0.169466	0.297269	0.375916	-0.0341216	0.240461	0.331509	-0.269699	0.612156	0.235998
HGNC:28697	0.702899	0.169542	0.0410919	0.0265763	0.471353	0.547952	0.370991	0.162616	-0.241861	0.288444	0.385509	0.558962	0.0946945	0.195247	0.557641	0.498238	0.571085	0.0964502	0.570616	0.378969	0.239608	0.251487	0.252232	0.580895	0.239734	0.0481824	0.263828	0.437149	-0.0865881	-0.127699	-0.0988092	-0.129873	0.0942847	0.271207	0.404275	-0.285116	0.113097	0.645994	0.440558	0.525693	0.408742	0.569189	0.466198	0.234015	0.343814	0.580833	0.118789	0.483599	0.188232
HGNC:4136	0.0625292	-0.346876	0.0197938	0.220641	-0.00921877	-0.0472816	0.224843	0.389432	-0.377691	-0.16108	-0.400268	-0.0501782	-0.115546	-0.201039	0.0579193	-0.121622	-0.0248274	-0.16228	0.119943	0.1487	0.232345	0.36272	-0.0313703	0.0632074	0.154259	0.218668	-0.406442	0.223947	0.171391	0.116389	0.146488	0.121456	0.054425	0.157385	-0.258826	-0.326968	0.126426	0.254263	-0.146487	0.117087	-0.0316226	0.0123436	0.221508	0.156766	0.11657	0.0464246	-0.269671	0.331703	-0.103156
HGNC:24174	0.138289	-0.0322641	0.643774	0.360116	-0.0241115	0.147757	0.023537	-0.166853	-0.0377302	0.0881256	0.111774	0.0569556	-0.105723	-0.106353	0.20799	-0.0833918	-0.208583	0.179273	-0.0144573	0.175584	-0.0277542	-0.21342	0.0876758	0.131078	0.131821	0.0519128	-0.132357	-0.073595	-0.0172868	-0.011339	-0.0275411	-0.0169072	0.0303375	0.182705	0.17298	0.156932	0.226516	-0.0169728	-0.00393546	0.111611	0.145033	0.272551	0.0252464	0.246557	0.043333	0.117529	-0.0418848	0.124908	0.17375
HGNC:10995	0.489679	0.0192325	0.153521	0.0601761	0.313125	0.502353	0.0836698	0.210919	-0.0673271	0.060616	0.284469	0.265309	0.175246	0.153893	0.560441	0.222844	0.273548	0.00126727	0.334261	0.147212	0.162017	0.00870546	0.204393	0.274299	0.193087	0.27333	0.0944796	0.428456	-0.0928572	-0.142811	-0.120225	-0.144509	0.0759147	0.111262	0.429978	-0.208586	0.154163	0.413092	0.296612	0.428206	0.120082	0.542466	0.304129	0.42575	0.361276	0.545396	0.21703	0.210265	0.157578
HGNC:11040	0.167298	-0.0456347	0.170716	-0.0761109	-0.0257685	0.179746	-0.0133355	-0.135849	0.0350171	0.290077	0.283249	0.154192	-0.0810276	-0.00202942	0.107647	0.183331	0.00886373	0.0488251	0.0327608	0.0993801	0.0398441	-0.184551	-0.07325	0.102625	0.155603	-0.0976814	-0.0918762	0.116271	-0.0327086	-0.0254272	-0.0168403	-0.0283562	-0.00892485	-0.123663	0.146783	0.0113637	0.132127	0.0282303	0.123818	0.10376	0.0331261	0.0915552	0.0391009	0.188507	-0.0433416	0.0504853	-0.0241331	0.00774287	0.0762889
HGNC:4458	0.563212	0.47243	0.0212316	0.217753	0.172554	0.343624	0.547181	0.300275	-0.173714	0.226585	0.311766	0.421298	0.170642	0.0945342	0.536694	0.248021	0.355879	-0.281515	0.344753	0.271683	0.207995	0.360203	0.439507	0.262124	0.15358	0.135801	0.0278059	-0.0735624	-0.285993	-0.297843	-0.332363	-0.305395	0.0505872	0.469816	0.144722	-0.252005	0.0965246	0.60399	0.189675	0.398748	0.393282	0.424496	0.256736	0.345543	0.157162	0.484133	0.184956	0.653291	0.127083
HGNC:24864	0.0917327	-0.0193746	0.623268	0.361231	0.0233719	0.123836	0.0119556	-0.149447	-0.035091	0.0789272	0.0960804	0.0499021	-0.000572004	-0.00404006	0.116182	-0.0895162	-0.231537	0.238877	-0.0333193	0.214766	0.101985	-0.205022	0.0945752	0.131405	0.0842579	0.0137071	-0.162615	-0.142347	-0.0242381	-0.0095986	-0.0328013	-0.0157182	0.0365224	0.175729	0.139523	0.16553	0.310752	-0.0528042	-0.00965183	0.155324	0.177954	0.182223	0.0301676	0.166765	0.0843035	0.0375559	-0.0230872	0.123429	0.0869661
HGNC:17325	-0.214893	-0.163231	0.106547	-0.0349482	0.00577487	-0.141581	0.0245842	0.235432	0.0895095	0.160991	-0.290629	-0.0156304	-0.265104	-0.206538	-0.0598512	0.107688	-0.10726	0.303659	0.187615	0.219256	0.0768839	-0.00677505	0.0484097	0.143683	0.320156	-0.113317	-0.0868425	0.0623072	0.230739	0.190789	0.226654	0.196887	0.0157893	-0.0610045	-0.0442605	-0.0120688	0.248933	-0.101268	0.0906883	-0.0570538	-0.0929925	-0.118103	-0.0496598	-0.0877468	0.153675	-0.212703	-0.213081	0.0513504	-0.0425737
HGNC:11069	0.0705255	-0.0185654	-0.00325538	0.0463134	-0.472535	-0.0906024	-0.162667	0.129669	-0.145019	0.0123446	0.0851628	-0.371499	0.0313154	0.111395	0.117053	-0.211172	-0.154355	-0.24619	-0.193379	-0.217681	-0.103114	-0.260334	0.257612	-0.136063	0.0106563	0.513002	-0.501028	0.16453	0.121561	0.0186984	0.0332813	0.0259581	-0.0130032	0.0942801	-0.148477	-0.163436	0.18932	0.100661	-0.072343	-0.119269	-0.206627	0.163952	-0.254073	0.710687	-0.122761	0.0559119	0.0663124	-0.0277571	0.064517
HGNC:977	0.557664	0.179516	0.112576	-0.0360219	0.5698	0.55468	0.44203	0.114572	-0.279291	0.339508	0.355343	0.62341	0.0653439	0.125821	0.573971	0.584675	0.540435	0.149475	0.561536	0.586044	0.322533	0.277226	0.19911	0.609747	0.426742	-0.197719	0.275467	0.36872	0.0440076	0.0297706	0.0635038	0.0276599	0.0864449	0.240949	0.494281	-0.302886	0.136227	0.519718	0.406449	0.510995	0.470086	0.580651	0.557085	-0.0471878	0.333974	0.617483	-0.0144581	0.555457	0.0966273
HGNC:18540	0.15519	0.147733	0.0733594	0.0665531	-0.230692	0.126133	-0.190863	0.171894	-0.0222169	0.163512	0.248551	-0.122137	0.172191	0.223074	0.35982	0.026741	0.0371406	-0.219611	0.0223583	-0.133086	0.0363329	-0.305988	0.291582	0.0616665	0.126112	0.617854	-0.214921	0.12956	-0.0261446	-0.112024	-0.112491	-0.114156	0.0273081	0.189408	0.0353049	-0.214611	0.136757	0.225976	0.167139	0.137488	-0.00802836	0.447431	-0.153969	0.766783	0.182327	0.321813	0.246673	0.0224792	0.187754
HGNC:10999	0.0342194	0.186262	0.168813	0.0630646	0.00813411	0.0526404	-0.00260323	0.395773	-0.0299599	0.28563	-0.00287645	0.087789	0.0623801	0.100332	0.382737	0.248	0.174678	0.0786138	0.375383	0.202825	0.212065	-0.169132	0.372195	0.314765	0.506127	0.365266	-0.0848074	0.0350052	-0.00924997	-0.0703656	-0.0748201	-0.0737755	0.0842582	0.153072	0.123399	-0.216748	0.168706	0.213075	0.371913	0.237924	0.061562	0.357994	-0.074891	0.334028	0.346866	0.241348	0.172928	0.18673	0.186832
HGNC:5385	0.841252	0.363573	0.111712	0.092478	0.551234	0.656534	0.667954	0.125534	-0.206765	0.271314	0.505481	0.697848	0.198983	0.182491	0.671414	0.52938	0.5496	0.0855846	0.565478	0.454013	0.268576	0.358365	0.309273	0.54177	0.211265	-0.0879802	0.302403	0.227262	-0.238094	-0.23543	-0.238554	-0.241257	0.100364	0.34605	0.498921	-0.16405	0.173241	0.682027	0.367342	0.549188	0.539738	0.565363	0.515344	0.107806	0.330649	0.658396	0.225028	0.684308	0.136675
HGNC:6176	0.494244	0.643344	0.142296	0.0386994	0.587774	0.510662	0.283559	0.0922925	0.00601734	0.557281	0.565299	0.769138	0.387156	0.415629	0.646586	0.794406	0.630183	0.207127	0.597087	0.467005	0.473944	0.027868	0.259641	0.612482	0.345302	0.00505751	0.506796	0.109893	-0.103144	-0.124859	-0.117303	-0.135608	0.119483	0.147521	0.557209	-0.112074	0.122055	0.455923	0.607411	0.685931	0.66798	0.592333	0.310502	-0.0361783	0.409682	0.634769	0.455488	0.391413	0.205926
HGNC:15894	0.630467	0.668257	0.184866	0.0682027	0.433964	0.5328	0.303274	-0.0298258	0.0910703	0.39441	0.646071	0.594406	0.365511	0.256812	0.659465	0.565796	0.528833	0.139519	0.447176	0.277728	0.215846	-0.0350666	0.281496	0.557949	0.319132	0.138067	0.538744	0.0748615	-0.172705	-0.189945	-0.198303	-0.198954	0.0970676	0.156768	0.57438	0.109101	0.114693	0.516657	0.500909	0.545607	0.549065	0.688301	0.185921	0.216884	0.303874	0.640229	0.502547	0.261932	0.238066
HGNC:10973	0.321856	0.309019	0.103262	0.00451531	0.218597	0.475908	-0.0808725	0.15306	0.124794	0.299466	0.384493	0.276913	0.285406	0.287277	0.636414	0.401041	0.343798	0.0963396	0.408491	0.121287	0.224575	-0.267661	0.203202	0.360488	0.451277	0.370966	0.19383	0.319444	-0.0456292	-0.124113	-0.105703	-0.128218	0.0969177	0.0355058	0.386301	-0.164635	0.12957	0.313904	0.581655	0.385756	0.155717	0.569218	0.0547945	0.422859	0.402301	0.556317	0.430709	0.0803687	0.346691
HGNC:16437	0.176772	0.00810248	0.433054	0.0993021	0.0886421	0.284662	0.0202344	-0.198198	0.220619	0.19017	0.200334	0.15567	-0.191656	0.0432511	0.143461	0.0989068	-0.0422772	0.386272	0.0526026	0.143408	0.106175	-0.127409	-0.217163	0.0862919	0.182303	-0.133183	0.115786	0.0465915	-0.00828663	0.0199086	0.00893055	0.00984878	0.000721701	-0.0602049	0.247714	0.291947	0.0197566	-0.0236369	0.167847	0.133521	0.0983013	0.241967	0.126944	0.0554855	0.185463	0.157026	0.0685602	0.0225554	0.334737
HGNC:4259	0.59329	0.0419166	0.0786804	0.0270474	0.256153	0.512349	0.207843	0.154007	-0.243123	0.140914	0.299923	0.288457	0.0627386	0.0796698	0.534177	0.292943	0.384486	-0.0154607	0.344679	0.121054	0.139373	0.1405	0.167902	0.399729	0.282372	0.25309	-0.0233985	0.514092	0.00918342	-0.0630106	-0.0280973	-0.0636826	0.0523666	0.129699	0.316915	-0.332879	0.101366	0.449076	0.266509	0.297727	0.219292	0.557218	0.394186	0.447433	0.294023	0.522342	0.138628	0.31774	0.120719
HGNC:13818	-0.0530869	-0.00306951	-0.0721921	0.119063	-0.560798	-0.166882	-0.19188	0.223823	0.00563777	0.0326417	0.00667007	-0.436843	0.108738	0.0764213	0.0345937	-0.288402	-0.222355	-0.316706	-0.260366	-0.275443	0.0475341	-0.261583	0.152747	-0.260952	0.0151043	0.626942	-0.578196	0.0733889	0.0527596	-0.0534074	-0.0556918	-0.0498296	-0.0167705	0.0154522	-0.296059	-0.121555	0.194039	0.0805703	-0.102082	-0.106583	-0.264659	0.0308726	-0.350066	0.773223	-0.0923928	-0.0256125	0.112376	-0.0982511	0.104086
HGNC:14430	-0.0304593	0.057438	0.0704524	0.132454	-0.0853694	0.084293	-0.15342	0.295774	-0.0314403	0.193635	0.0162311	-0.0209377	0.285829	0.205345	0.247956	0.0885539	0.0672755	0.0387712	0.173848	0.0266549	0.266856	-0.274235	0.257458	0.0963299	0.308557	0.563901	-0.204077	0.25694	0.12597	0.0213629	0.0499162	0.0227358	0.0556426	0.0337489	0.0191352	-0.233825	0.243942	0.173625	0.226325	0.180467	0.00570286	0.257072	-0.0986127	0.409077	0.242612	0.204608	0.171276	0.00142885	0.10324
HGNC:13444	0.237318	0.271929	0.0990723	-0.261136	0.58858	0.390355	0.125394	0.0501968	-0.045206	0.351689	0.392527	0.527986	0.030673	0.189674	0.536894	0.634959	0.613803	0.204153	0.677309	0.371161	0.130546	0.0891812	0.224998	0.636626	0.436755	-0.019318	0.598351	0.237295	0.0843491	0.0697241	0.100808	0.063967	0.0968302	0.120292	0.529858	-0.256294	-0.14932	0.278033	0.435706	0.489145	0.420837	0.601362	0.376447	-0.0470659	0.477399	0.43958	0.131025	0.268878	0.138932
HGNC:9603	0.333445	0.213067	0.124867	-0.16619	0.603727	0.46825	0.226587	0.0227399	-0.139299	-0.0363638	0.290088	0.399281	0.0320787	0.121251	0.412485	0.367465	0.565763	0.153179	0.529895	0.123194	-0.0973298	0.208363	0.371595	0.404886	0.153218	-0.217935	0.568057	0.145682	-0.131521	-0.100669	-0.102751	-0.105196	0.0567446	0.217059	0.646929	-0.168374	-0.173882	0.215487	0.221569	0.264311	0.320918	0.515065	0.494857	-0.194155	0.391312	0.386703	0.19834	0.242108	0.119702
HGNC:10953	0.302868	0.160971	0.00206832	0.0639692	0.352915	0.403287	0.0936766	0.14152	0.0617702	0.124631	0.135412	0.305627	0.270417	0.240509	0.0634279	0.174493	0.334871	0.211171	0.206585	0.0536472	0.228261	0.0432205	0.193252	0.076828	0.0577343	-0.182829	0.178509	0.207365	-0.170711	-0.151532	-0.15821	-0.156381	0.00520171	0.0633497	0.398261	-0.0851825	0.0674688	0.104858	0.277212	0.193448	0.27803	0.113141	0.455988	-0.0911406	0.286759	0.164461	0.252345	0.0723492	0.126081
HGNC:15938	0.758999	0.181766	0.161079	0.0246757	0.617233	0.720991	0.359023	0.0292431	-0.199044	0.35478	0.44663	0.72288	0.125518	0.199074	0.592409	0.618796	0.548066	0.219489	0.57083	0.386714	0.255141	0.180972	0.198619	0.611208	0.288914	-0.222138	0.35027	0.451256	-0.114614	-0.114328	-0.0843737	-0.11986	0.0877698	0.177509	0.622543	-0.230255	0.276863	0.449609	0.54217	0.495626	0.519303	0.539706	0.588485	0.0545029	0.428315	0.599467	0.212033	0.452063	0.112901
HGNC:11038	0.469563	0.407456	0.19948	0.0023359	0.444378	0.505442	0.14557	0.0211368	-0.091496	0.246392	0.414193	0.578793	0.320022	0.30252	0.527888	0.54187	0.597364	0.208586	0.554088	0.243825	0.172962	-0.0332083	0.29497	0.585833	0.360135	0.0365171	0.437644	0.201473	-0.121324	-0.11119	-0.111998	-0.120305	0.0808575	0.119574	0.567446	-0.17822	0.0239153	0.347933	0.56607	0.515661	0.430049	0.637869	0.294678	0.0687314	0.348206	0.499915	0.370108	0.223301	0.266337
HGNC:8876	0.41942	0.680219	0.184758	0.0573446	0.392755	0.512962	0.0630059	0.0700381	0.0436763	0.603573	0.631295	0.605027	0.56152	0.451235	0.577959	0.702759	0.565175	0.27963	0.539783	0.318397	0.314208	-0.267363	0.490521	0.529799	0.345709	0.211621	0.430715	0.102809	-0.131749	-0.165537	-0.165818	-0.175973	0.106539	0.130572	0.634316	-0.0774406	0.172676	0.312129	0.665927	0.532361	0.55519	0.586928	0.0921264	0.14227	0.411112	0.576221	0.610372	0.193985	0.276658
HGNC:10937	0.236744	0.415937	0.0850975	0.00105515	0.13389	0.303115	-0.0536924	-0.171953	0.502376	0.241077	0.441197	0.252085	0.196214	0.0314894	0.334599	0.292734	0.0604262	0.250462	0.0900291	-0.0384518	-0.05198	-0.248394	-0.117966	0.150384	0.238263	0.163679	0.404273	0.0794294	-0.0779676	-0.0962852	-0.0923394	-0.102644	0.0133886	-0.217544	0.349867	0.412308	-0.066676	0.0651725	0.382416	0.0653944	0.0851122	0.246049	-0.189998	0.116938	0.145165	0.324488	0.487114	-0.222556	0.25493
HGNC:33426	0.18312	0.0104742	0.297567	0.0260552	0.0741505	0.259365	-0.00695059	-0.115628	0.131895	0.157339	0.173804	0.195749	-0.0993047	0.0333668	0.178911	0.153078	0.00736441	0.258286	0.0700308	0.126006	0.044358	-0.134165	-0.126015	0.112861	0.193317	-0.102454	0.046556	0.166787	-0.0222668	0.00745731	0.00939778	-0.000597576	0.0144142	-0.110889	0.215527	0.118553	0.0995642	0.029378	0.182033	0.132094	0.0604152	0.19596	0.103761	0.113182	0.106978	0.126556	0.0517271	0.00329801	0.177957
HGNC:10979	0.315801	0.543883	0.162464	-0.00842439	0.586944	0.419778	0.198435	0.176434	0.0142154	0.480475	0.441812	0.687431	0.255795	0.324079	0.600182	0.740031	0.667946	0.259684	0.687602	0.477073	0.377923	0.0325462	0.406017	0.637238	0.468126	-0.0565778	0.546734	0.0981964	-0.0775624	-0.0835129	-0.0758333	-0.0914272	0.103013	0.151036	0.661454	-0.182321	0.0791358	0.337561	0.603018	0.627514	0.562079	0.58213	0.310874	-0.0235748	0.489126	0.538641	0.355468	0.303517	0.184523
HGNC:18155	0.661841	0.242147	0.168576	-0.0206613	0.510227	0.611711	0.402804	0.0786142	2.89861e-05	0.370578	0.46842	0.574538	0.0696347	0.0372913	0.733854	0.548397	0.361096	0.20387	0.504141	0.467487	0.256998	0.126315	0.127096	0.567484	0.418347	-0.0239569	0.281839	0.291642	-0.125131	-0.140766	-0.124075	-0.146848	0.0775682	0.120776	0.522921	-0.0648284	0.217347	0.506386	0.46435	0.428949	0.372225	0.566693	0.376711	0.145029	0.431996	0.618474	0.178711	0.45798	0.139831
HGNC:4251	0.201702	0.0141767	0.306028	-0.0469124	0.110133	0.269026	-0.0444476	-0.0916135	0.111517	0.136062	0.19638	0.257668	-0.040553	0.114686	0.191864	0.226042	0.0560416	0.261392	0.107149	0.171212	0.061153	-0.15721	-0.111093	0.153673	0.202952	-0.119422	0.0450659	0.2069	-0.0248503	0.0108757	0.0127095	0.00108193	0.00900365	-0.169534	0.208181	0.0331821	0.106438	0.0584545	0.229793	0.261094	0.0608664	0.223621	0.132055	0.127526	0.0763394	0.10893	0.0570911	0.0064376	0.134658
HGNC:18596	0.120466	-0.0297023	0.596638	0.274576	0.0109682	0.186542	0.0333369	-0.171938	0.0833214	0.118434	0.127189	0.102998	-0.142755	-0.0773715	0.180927	-0.011644	-0.158499	0.241492	0.0136405	0.199465	0.0273791	-0.177603	-0.0675213	0.111478	0.181865	-0.0298559	-0.0386801	-0.0528007	-0.0158569	0.00510889	-0.0125577	-0.00310759	0.0141384	0.0725779	0.167052	0.206342	0.121198	-0.019708	0.0431851	0.15518	0.105567	0.249959	0.0503579	0.168995	0.0537908	0.113115	-0.0304664	0.0890763	0.22919
HGNC:14239	0.405364	-0.0725555	0.108408	0.0404624	-0.0277338	0.378839	0.0787542	0.123592	-0.21525	0.103202	0.230702	0.0980611	-0.00117404	0.0447173	0.496655	0.199451	0.174125	-0.0549599	0.221021	0.147117	-0.00282435	-0.0677952	0.186147	0.235746	0.270917	0.323282	-0.215394	0.53675	0.128641	0.0293064	0.0770136	0.0321035	0.0514431	0.0768553	0.163333	-0.304163	0.147948	0.372419	0.248278	0.196747	-0.0381598	0.494452	0.108359	0.560585	0.0949693	0.480353	0.0340468	0.248375	0.256198
HGNC:4260	0.292068	0.203655	0.0787107	-0.148836	0.607497	0.494813	0.202086	0.196612	-0.0212262	0.113929	0.277459	0.486732	0.131324	0.152041	0.516487	0.468109	0.617465	0.128724	0.588484	0.282965	0.171883	0.14817	0.284126	0.463386	0.304697	-0.0540438	0.502638	0.248783	-0.100084	-0.0912655	-0.0809738	-0.0968947	0.0421722	0.181165	0.557129	-0.339717	-0.149855	0.302778	0.316972	0.472925	0.381851	0.564002	0.530156	0.029574	0.542292	0.459145	0.126787	0.308558	0.100832
HGNC:4250	0.182995	0.0734657	0.252269	0.0417932	0.0820102	0.276767	-0.104594	-0.280213	0.344416	0.393394	0.328082	0.245961	-0.0643916	-0.0288406	0.114985	0.384169	-0.0303961	0.546558	0.127489	0.159394	-0.0231331	-0.301305	-0.204956	0.207678	0.244815	-0.144081	0.187514	0.290887	0.16866	0.136258	0.182094	0.135931	0.0129483	-0.335924	0.32829	0.361561	0.0955478	-0.137743	0.400788	-0.0356298	0.0327903	0.0559944	-0.108515	-0.0523322	0.0693208	0.122913	0.182903	-0.198871	0.281086
HGNC:11036	0.0416031	-0.109474	0.123228	0.0134143	0.0975106	0.116772	0.0998773	-0.0914899	-0.0704555	0.239691	0.168584	0.0741575	0.173574	0.227249	-0.244373	0.117511	-0.0468226	0.364196	0.045687	0.277246	0.246888	-0.0139233	0.16286	0.0902896	-0.229198	-0.272534	-0.134018	-0.097291	-0.0598328	-0.0213203	-0.0318993	-0.0220907	0.0147471	0.0868195	0.0188084	0.00595287	0.329707	-0.088737	0.0750704	0.0820655	0.148224	-0.197975	0.0764489	-0.187148	0.0497909	-0.17363	-0.116743	0.190397	-0.148865
HGNC:16270	0.244224	0.110083	0.140369	0.103378	0.160732	0.366978	-0.095388	0.192325	-0.0689201	0.103746	0.217962	0.135735	0.383449	0.197027	0.366014	0.242511	0.294215	0.127178	0.282477	0.0787372	0.180734	-0.189489	0.221139	0.23266	0.229283	0.367216	0.0312311	0.365709	-0.00123319	-0.0787462	-0.0609144	-0.0813018	0.0612703	-0.0488831	0.353475	-0.17555	0.025878	0.201361	0.323801	0.302809	0.0989778	0.434894	0.151379	0.313616	0.258482	0.409153	0.351307	-0.00532645	0.242222
HGNC:118	0.390088	-0.0218448	-0.037569	0.221793	0.013633	0.146855	0.664975	0.410474	-0.330318	-0.0689056	-0.0249393	0.108639	-0.0956993	-0.125207	0.212444	-0.0944383	0.196636	-0.289994	0.210502	0.308208	0.158927	0.581259	0.201433	0.0758515	0.0485328	0.130561	-0.253194	-0.00107579	-0.155305	-0.169654	-0.200075	-0.170851	0.0224165	0.477178	-0.206748	-0.308254	-0.134402	0.61491	-0.238669	0.271906	0.0891869	0.167506	0.31528	0.248678	-0.0779483	0.286104	-0.275668	0.696978	0.0411325
HGNC:3148	0.243334	0.368258	0.0190181	-0.0115718	0.461599	0.368703	0.0747834	-0.215755	0.508567	0.293964	0.354924	0.508307	0.103219	0.118498	0.135009	0.48947	0.221494	0.336872	0.213205	0.135275	0.0846406	-0.014433	-0.119182	0.174295	-0.0323359	-0.431	0.664757	-0.0184694	-0.164226	-0.107508	-0.10812	-0.114248	-0.0124193	-0.184815	0.51231	0.387649	-0.066324	-0.0430981	0.437534	0.162017	0.304305	0.0306987	0.102792	-0.361782	0.213215	0.187096	0.351502	-0.106906	0.228259
HGNC:2329	0.371361	-0.377469	0.262654	0.282662	0.02532	0.307216	0.276108	-0.0302843	0.0408218	0.0229883	-0.0290996	0.134724	-0.232803	-0.269631	-0.0134802	-0.0448442	-0.215886	0.11622	-0.0479451	0.250921	0.0395106	0.175132	-0.213971	-0.023795	-0.0854285	-0.289016	-0.240204	0.247601	-0.0670811	-0.0626624	-0.049585	-0.0623991	-0.0166932	0.0175256	-0.00644496	0.104257	0.160804	0.104188	0.00765465	0.0279295	-0.0575028	-0.109319	0.216851	0.105874	-0.124484	0.0498497	-0.262861	0.236173	0.134245
HGNC:10992	0.433364	0.637985	-0.00226704	-0.181051	0.490404	0.459812	0.0958108	-0.100237	0.0339176	0.446031	0.652993	0.598973	0.320959	0.410828	0.560091	0.724197	0.565505	0.15158	0.437764	0.253523	0.166478	-0.0759148	0.30514	0.482331	0.263585	-0.016784	0.550422	0.190741	0.0211907	-0.00839847	0.0159079	-0.0156529	0.0761504	0.0285719	0.574608	-0.0762321	0.0501874	0.276391	0.55382	0.460688	0.532289	0.562295	0.200987	0.0182317	0.300807	0.563212	0.498878	0.172031	0.172745
HGNC:18070	-0.0575219	0.351312	-0.0663808	-0.105668	-0.132437	-0.0477163	-0.329094	-0.356211	0.219287	0.334798	0.298162	0.0884291	0.289632	0.370899	-0.0903468	0.224605	-0.0272469	0.115072	-0.190913	-0.17809	0.0918817	-0.365561	-0.132263	-0.00491186	-0.0111126	0.118139	0.0766755	0.0609208	0.286518	0.241608	0.283679	0.23876	-0.0257675	-0.178264	-0.0229535	0.204767	0.113	-0.201534	0.233696	-0.0626824	0.180968	-0.029138	-0.328833	0.0139124	0.00585188	0.0191544	0.343932	-0.286705	0.0408287
HGNC:4800	0.492391	0.498765	-0.000697623	-0.0950363	0.692866	0.504294	0.499242	0.255235	-0.121579	0.308326	0.327544	0.759008	0.280227	0.294744	0.580055	0.724958	0.663241	0.178227	0.688613	0.538619	0.38438	0.321019	0.339867	0.584605	0.33934	-0.257313	0.511571	0.0857491	-0.159765	-0.13706	-0.139106	-0.145851	0.111695	0.235084	0.540529	-0.198025	0.113833	0.514085	0.506393	0.628541	0.564702	0.50828	0.48882	-0.234445	0.44452	0.595263	0.268938	0.55791	0.0307351
HGNC:397	-0.107289	0.0232484	-0.046466	-0.0269286	-0.191195	-0.141272	-0.26253	-0.375046	0.583506	-0.160258	-0.00678574	-0.190538	-0.0293291	-0.196102	-0.228013	-0.207272	-0.433911	0.0821176	-0.416894	-0.38875	-0.35138	-0.243154	-0.440451	-0.367578	-0.27676	-0.136567	0.200158	-0.188836	-0.091802	-0.0454394	-0.0563272	-0.0456937	-0.0646112	-0.418866	-0.0385243	0.665478	-0.1392	-0.412268	-0.0678257	-0.401354	-0.301281	-0.362902	-0.388495	-0.191353	-0.247179	-0.24127	0.306658	-0.554039	0.0115824
HGNC:10923	0.331818	0.216004	0.0139003	-0.240133	0.401531	0.443403	0.11685	0.27086	-0.0563333	0.195852	0.320225	0.353578	0.076183	0.228607	0.657278	0.455888	0.539333	0.0295769	0.600027	0.166931	0.124167	0.0599039	0.348607	0.466132	0.396746	0.224666	0.37429	0.300611	-0.046485	-0.0933601	-0.0753533	-0.0964804	0.0891347	0.206777	0.43555	-0.381702	-0.0494188	0.426642	0.435234	0.450255	0.238599	0.693625	0.342232	0.315695	0.526036	0.528262	0.215123	0.311602	0.192509
HGNC:8896	0.524715	0.655875	-0.134157	0.0781129	0.380147	0.304072	0.576789	-0.00821028	0.141944	0.196717	0.382102	0.545741	0.276101	0.0691813	0.340884	0.356438	0.365403	-0.0642142	0.25627	0.223085	0.169161	0.403764	0.13224	0.262084	0.0126031	-0.0970528	0.460242	-0.205083	-0.291349	-0.2493	-0.285248	-0.258174	0.0338606	0.222687	0.170933	0.196239	-0.0632944	0.513639	0.21004	0.331285	0.481706	0.241228	0.202472	-0.0944843	0.0994612	0.395582	0.311217	0.400007	0.0148879
HGNC:4296	0.483547	0.556604	0.0541806	0.0412553	0.502225	0.497321	0.198061	-0.256088	0.395097	0.327994	0.543328	0.618895	0.228594	0.194364	0.452297	0.560448	0.337431	0.262523	0.332507	0.133923	0.126546	0.000294825	-0.0432605	0.343033	0.148689	-0.162886	0.697925	0.00195164	-0.216021	-0.175217	-0.185883	-0.185948	0.0505009	-0.0188732	0.538182	0.308586	-0.0371447	0.188837	0.569416	0.300305	0.470576	0.370884	0.215138	-0.141946	0.296942	0.47396	0.535402	0.0695224	0.250205
HGNC:3571	0.435853	0.500709	0.104427	0.122012	0.456336	0.396499	0.392218	-0.0845913	0.245353	0.122028	0.375951	0.509356	0.0719414	0.0336741	0.451574	0.289546	0.416445	0.0121994	0.328462	0.145698	0.156477	0.238645	0.115252	0.31051	0.199221	-0.00419613	0.550065	-0.0584016	-0.228941	-0.20005	-0.226174	-0.209803	0.0291278	0.266808	0.331905	0.163271	-0.134248	0.421125	0.269785	0.360651	0.49487	0.469952	0.355971	0.0915035	0.270174	0.511325	0.271973	0.278604	0.22932
HGNC:4336	0.0942735	0.136435	0.502708	0.310081	0.156926	0.192735	0.143841	0.091002	0.0904621	0.128634	0.0958589	0.18177	-0.0114678	-0.0660559	0.384751	0.0662044	0.0717394	0.112067	0.291726	0.288486	0.161159	-0.0514916	0.223339	0.244953	0.333003	0.212641	0.100411	-0.0558989	0.00370787	-0.027704	-0.0378566	-0.0322396	0.0588023	0.278152	0.24039	0.000527628	0.0213201	0.16761	0.112094	0.364698	0.249805	0.429201	0.12973	0.313861	0.249773	0.267163	0.0369941	0.247465	0.278776
HGNC:11055	0.237229	0.00109314	0.0596314	0.226513	-0.0464826	0.093441	0.237598	0.22813	-0.317466	-0.153941	0.0584021	-0.0673537	0.238268	0.159685	0.139697	-0.245053	0.0509654	-0.181447	-0.0146831	-0.00250831	0.0802923	0.191004	0.330873	-0.0417111	-0.217655	0.2225	-0.276397	-0.0292487	-0.216151	-0.229822	-0.255532	-0.22956	0.0192774	0.372469	-0.0740867	-0.228345	0.108718	0.322335	-0.211266	0.10542	0.0213335	0.098785	0.173977	0.230562	-0.0367979	0.127651	0.0172226	0.30023	-0.182828
HGNC:5386	0.784087	0.522978	0.0814303	0.0957484	0.475294	0.622357	0.544285	0.109977	-0.0649811	0.29133	0.592013	0.614577	0.255152	0.171461	0.732521	0.555335	0.523819	0.0341647	0.492896	0.339621	0.233401	0.270411	0.270019	0.476002	0.234658	0.0502101	0.318162	0.199282	-0.215162	-0.237663	-0.246305	-0.247865	0.0905391	0.195409	0.532386	-0.0796785	0.0936989	0.60354	0.372457	0.527423	0.494598	0.611155	0.383468	0.226114	0.301844	0.707302	0.412357	0.523888	0.231945
HGNC:9959	0.220797	0.335448	-0.0702955	-0.0205511	0.176943	0.32965	-0.0149728	-0.0166949	0.447815	0.0212559	0.328036	0.150052	0.250897	0.152939	0.313484	0.245409	0.211954	0.218099	0.164307	-0.0637159	-0.0459159	-0.193584	0.0341674	0.00467945	-0.063	0.134395	0.491321	0.0803684	-0.203559	-0.204548	-0.222287	-0.208674	0.00514845	-0.173433	0.433608	0.278407	-0.273372	0.0696254	0.316114	0.092399	-0.0519481	0.205298	-0.103223	-0.013909	0.186726	0.354137	0.496164	-0.16837	0.370906
HGNC:11835	0.0791761	-0.0809146	0.525457	0.33818	-0.133307	0.0981408	-0.0215286	-0.288351	0.222584	-0.0490407	0.0367773	-0.0569323	-0.126107	-0.244811	0.021431	-0.228872	-0.396509	0.112454	-0.192069	-0.00236662	-0.18545	-0.199888	-0.111452	-0.125506	-0.0457041	-0.037884	-0.0644188	-0.217716	-0.0666815	-0.0355883	-0.0620095	-0.0401941	-0.00996222	0.0454406	0.044757	0.380055	0.0598935	-0.22805	-0.0899154	-0.0896353	-0.0246193	0.0338273	-0.122735	0.119635	-0.0940044	-0.0110858	0.048597	-0.0449303	0.161246
HGNC:4057	0.3348	0.674205	0.213898	0.0254636	0.295862	0.384668	0.0296259	-0.192695	0.411323	0.354545	0.637302	0.435441	0.381534	0.242998	0.487949	0.476126	0.205074	0.149377	0.184875	0.131737	0.121654	-0.234756	0.0626202	0.262512	0.161106	0.0509809	0.566758	-0.159286	-0.189751	-0.166164	-0.193121	-0.177913	0.0466555	-0.0813682	0.522029	0.35315	0.0476895	0.15673	0.428075	0.404145	0.378865	0.468311	-0.0450322	0.107067	0.187013	0.458998	0.606679	-0.0445643	0.172897
[truncated: 347 more columns]

## Sheet: Stdev
hgnc_id	Stdev
HGNC:19366	0.680598
HGNC:3350	1.1184
HGNC:13445	0.135986
HGNC:11010	1.35357
HGNC:4795	1.15629
HGNC:7436	0.809425
HGNC:10681	0.70095
HGNC:406	1.22035
HGNC:438	1.95058
HGNC:4116	1.09314
HGNC:11071	0.921939
HGNC:362	0.792398
HGNC:11005	1.93543
HGNC:11056	1.53584
HGNC:12591	0.705923
HGNC:380	0.933093
HGNC:18170	0.981655
HGNC:22146	1.02078
HGNC:10606	0.799206
HGNC:2330	0.810296
HGNC:2859	2.05794
HGNC:8905	1.13837
HGNC:363	1.47252
HGNC:20800	0.90103
HGNC:2501	1.13953
HGNC:365	1.8393
HGNC:3012	1.32352
HGNC:478	1.3041
HGNC:477	1.61832
HGNC:474	0.19429
HGNC:475	0.483954
HGNC:476	0.248554
HGNC:4632	2.83581
HGNC:10922	1.21912
HGNC:10997	1.30718
HGNC:16029	0.494499
HGNC:14572	1.47343
HGNC:10682	0.560628
HGNC:5215	0.93766
HGNC:412	0.87664
HGNC:12562	1.01165
HGNC:20461	0.964751
HGNC:10938	1.42875
HGNC:16789	1.7785
HGNC:5208	1.79194
HGNC:30262	0.648219
HGNC:4693	0.781411
HGNC:3700	0.872896
HGNC:27015	0.863487
HGNC:10452	1.64546
HGNC:4801	0.77607
HGNC:4803	0.898951
HGNC:11068	1.0892
HGNC:6970	1.09431
HGNC:12527	0.937738
HGNC:16732	0.862562
HGNC:7434	1.58794
HGNC:11449	0.685933
HGNC:3555	1.86804
HGNC:10297	0.853484
HGNC:11077	0.665546
HGNC:11072	1.0058
HGNC:14025	0.696524
HGNC:10946	1.00407
HGNC:23061	0.556101
HGNC:17836	1.17728
HGNC:10293	0.916121
HGNC:88	1.94062
HGNC:794	0.844316
HGNC:2605	1.23881
HGNC:3570	0.832512
HGNC:16266	1.64656
HGNC:2851	1.20082
HGNC:12540	0.521642
HGNC:3061	0.889299
HGNC:11044	1.44338
HGNC:11042	2.06846
HGNC:11052	1.32368
HGNC:4298	0.960793
HGNC:82	0.678822
HGNC:3365	1.28503
HGNC:20567	0.687564
HGNC:1421	0.866871
HGNC:18044	1.63672
HGNC:396	0.974877
HGNC:11834	1.32474
HGNC:20661	0.642809
HGNC:11450	1.10988
HGNC:10955	2.25459
HGNC:20989	0.980242
HGNC:2295	1.86022
HGNC:95	0.812052
HGNC:10856	0.80204
HGNC:11006	0.90232
HGNC:6936	0.833855
HGNC:3247	0.937691
HGNC:2853	1.41888
HGNC:1027	1.35528
HGNC:2856	0.916027
HGNC:11020	1.99124
HGNC:8906	1.30368
HGNC:2704	0.836101
HGNC:31865	0.618599
HGNC:21088	2.06235
HGNC:17890	1.06824
HGNC:253	1.28551
HGNC:252	1.31534
HGNC:255	0.916686
HGNC:249	1.13248
HGNC:250	3.18471
HGNC:251	2.10294
HGNC:256	1.41021
HGNC:4799	1.14541
HGNC:25313	0.857403
HGNC:17929	1.14197
HGNC:3569	1.72067
HGNC:10680	0.856721
HGNC:11073	1.43347
HGNC:10915	1.16122
HGNC:11049	0.691864
HGNC:14412	0.774587
HGNC:6937	0.877763
HGNC:2205	0.800829
HGNC:2861	0.875812
HGNC:5213	0.850678
HGNC:877	1.13812
HGNC:16496	1.57581
HGNC:10969	1.0469
HGNC:10974	0.864994
HGNC:22921	0.583587
HGNC:11054	1.54516
HGNC:18762	1.38822
HGNC:18761	1.0297
HGNC:19365	0.886427
HGNC:11019	0.410081
HGNC:14601	0.897085
HGNC:408	1.21269
HGNC:10932	0.951904
HGNC:10929	0.651877
HGNC:10931	0.569586
HGNC:10930	0.596115
HGNC:3554	1.05783
HGNC:10971	0.968662
HGNC:11003	1.51379
HGNC:7526	0.837217
HGNC:10006	0.746848
HGNC:8898	1.20247
HGNC:4626	2.38645
HGNC:17027	1.08858
HGNC:3358	0.771506
HGNC:3356	1.47111
HGNC:21055	1.40892
HGNC:94	1.19336
HGNC:10963	1.04144
HGNC:10966	0.300784
HGNC:10967	2.03687
HGNC:23097	1.32832
HGNC:2850	1.10732
HGNC:633	2.32794
HGNC:12576	1.35647
HGNC:6971	0.864117
HGNC:2366	1.04743
HGNC:1884	1.18574
HGNC:17366	1.55369
HGNC:2297	2.08619
HGNC:15722	0.809152
HGNC:2296	2.42012
HGNC:381	1.2609
HGNC:1093	0.774136
HGNC:15827	0.777552
HGNC:2855	0.995878
HGNC:3629	0.847816
HGNC:4623	0.806395
HGNC:10947	1.12296
HGNC:16354	1.21401
HGNC:17245	0.572937
HGNC:9587	0.710385
HGNC:17296	0.833788
HGNC:30450	1.08848
HGNC:4552	1.6316
HGNC:17376	0.945112
HGNC:117	1.15941
HGNC:640	2.04989
HGNC:636	2.76247
HGNC:4135	0.858714
HGNC:407	1.93362
HGNC:16484	1.41802
HGNC:890	0.773198
HGNC:932	0.908204
HGNC:417	1.98425
HGNC:13812	0.928639
HGNC:361	1.09134
HGNC:10998	0.976313
HGNC:1564	0.758382
HGNC:2342	1.0212
HGNC:14859	0.666259
HGNC:9592	2.58061
HGNC:20305	0.661427
HGNC:24860	1.16458
HGNC:8878	1.28735
HGNC:387	0.841164
HGNC:25625	1.40211
HGNC:30502	0.873371
HGNC:1912	0.221706
HGNC:10986	0.703412
HGNC:4335	0.945096
HGNC:8598	0.858632
HGNC:3363	1.26852
HGNC:8888	1.02729
HGNC:4432	1.4011
HGNC:10571	2.44977
HGNC:16526	1.35194
HGNC:8091	1.05585
HGNC:3151	0.837059
HGNC:15463	0.802478
HGNC:11559	1.01337
HGNC:10451	1.0652
HGNC:12008	0.992424
HGNC:6535	1.25459
HGNC:6544	1.21684
HGNC:28335	0.519471
HGNC:30866	0.758469
HGNC:11051	0.345656
HGNC:28750	0.678702
HGNC:2857	0.91611
HGNC:9225	1.29405
HGNC:10970	0.748468
HGNC:18057	0.451588
HGNC:11004	1.42371
HGNC:4638	1.22137
HGNC:411	2.39642
HGNC:410	1.51131
HGNC:2328	1.04724
HGNC:10962	1.60962
HGNC:19660	0.801019
HGNC:93	1.0414
HGNC:10683	0.791427
HGNC:4061	0.977633
HGNC:11045	1.44463
HGNC:11046	1.12364
HGNC:4141	1.04773
HGNC:12009	0.784746
HGNC:3353	1.93106
HGNC:11007	1.91803
HGNC:13819	1.15157
HGNC:10961	0.755487
HGNC:10959	0.667203
HGNC:10956	1.57705
HGNC:6541	1.21782
HGNC:18290	0.874256
HGNC:976	1.27917
HGNC:15956	0.904273
HGNC:14679	1.2936
HGNC:8877	1.50587
HGNC:634	0.681242
HGNC:638	2.27684
HGNC:4455	2.62367
HGNC:9940	1.32806
HGNC:2849	1.47791
HGNC:7103	0.254182
HGNC:29674	1.05132
HGNC:10928	0.925834
HGNC:20692	0.105231
HGNC:19119	1.00084
HGNC:8582	1.13157
HGNC:12437	1.32773
HGNC:404	1.06091
HGNC:10985	0.972771
HGNC:2854	1.01669
HGNC:11448	0.964808
HGNC:7892	1.33262
HGNC:14411	0.459876
HGNC:7432	0.944119
HGNC:11070	0.929068
HGNC:33128	1.10505
HGNC:33159	0.312098
HGNC:20091	0.846334
HGNC:10914	0.936173
HGNC:4175	1.93291
HGNC:10996	1.34895
HGNC:643	2.35515
HGNC:21481	0.890476
HGNC:9021	1.08502
HGNC:7216	0.677552
HGNC:28107	0.756609
HGNC:5384	0.939796
HGNC:6115	0.835009
HGNC:5383	1.29333
HGNC:10952	1.05168
HGNC:409	1.53878
HGNC:7852	1.09751
HGNC:7851	0.951536
HGNC:2703	0.785977
HGNC:23	1.64856
HGNC:23091	1.19273
HGNC:642	1.39772
HGNC:9755	1.50411
HGNC:1769	0.803529
HGNC:414	1.03159
HGNC:18324	1.27842
HGNC:11037	0.696549
HGNC:18062	1.74297
HGNC:11048	0.619663
HGNC:4433	1.06187
HGNC:11831	0.883165
HGNC:11078	1.17127
HGNC:5209	2.25865
HGNC:10913	1.31256
HGNC:11064	1.30603
HGNC:11573	1.20771
HGNC:19708	1.38419
HGNC:626	1.08198
HGNC:23087	1.20339
HGNC:26891	2.19222
HGNC:9068	1.12842
HGNC:10981	0.697954
HGNC:3354	2.12224
HGNC:23089	1.26242
HGNC:11009	2.09292
HGNC:10850	1.35889
HGNC:23155	0.535993
HGNC:403	1.25107
HGNC:405	2.03328
HGNC:10917	1.20903
HGNC:418	2.07391
HGNC:11050	1.032
HGNC:17579	0.82482
HGNC:2158	1.37136
HGNC:5210	0.60777
HGNC:7849	1.14159
HGNC:7850	0.9536
HGNC:2852	0.919887
HGNC:6678	0.640364
HGNC:10980	1.36731
HGNC:9721	1.41162
HGNC:18985	0.882586
HGNC:3594	1.80223
HGNC:10924	1.68324
HGNC:637	1.99838
HGNC:10919	0.359612
HGNC:10918	1.58681
HGNC:83	1.01543
HGNC:28697	0.734474
HGNC:4136	1.45463
HGNC:24174	1.14395
HGNC:10995	0.907208
HGNC:11040	0.96404
HGNC:4458	0.792748
HGNC:24864	1.26577
HGNC:17325	0.905323
HGNC:11069	1.85771
HGNC:977	0.958895
HGNC:18540	1.55592
HGNC:10999	1.00228
HGNC:5385	0.668088
HGNC:6176	0.8341
HGNC:15894	0.7362
HGNC:10973	1.16947
HGNC:16437	1.22751
HGNC:4259	1.06105
HGNC:13818	1.99085
HGNC:14430	1.05143
HGNC:13444	1.40778
HGNC:9603	2.40581
HGNC:10953	1.58264
HGNC:15938	0.933429
HGNC:11038	1.31393
HGNC:8876	0.932127
HGNC:10937	0.978447
HGNC:33426	0.300947
HGNC:10979	1.09019
HGNC:18155	0.717376
HGNC:4251	0.691388
HGNC:18596	0.676672
HGNC:14239	0.927725
HGNC:4260	1.80448
HGNC:4250	1.18625
HGNC:11036	1.81651
HGNC:16270	0.882939
HGNC:118	1.01696
HGNC:3148	1.79492
HGNC:2329	1.39059
HGNC:10992	0.999154
HGNC:18070	1.56335
HGNC:4800	0.800727
HGNC:397	2.00177
HGNC:10923	1.34757
HGNC:8896	0.949907
HGNC:4296	0.926134
HGNC:3571	1.07597
HGNC:4336	0.798175
HGNC:11055	1.21247
HGNC:5386	0.617279
HGNC:9959	1.29693
HGNC:11835	1.22717
HGNC:4057	1.31128
