# Supplementary material for: The topology of genome-scale metabolic reconstructions unravels independent modules and high network flexibility
Source: PLoS Comput Biol. 2022 Jun 27;18(6):e1010203. doi: 10.1371/journal.pcbi.1010203 (PMC9269948; doi:10.1371/journal.pcbi.1010203)
Supplement: S2 Data — Code to process large TPM files from the GTEx (The Genotype-Tissue Expression) project and produce correlation tables. (ZIP) [file pcbi.1010203.s005.zip]

Archive with 19 entries (18 files):
- gtex/
- gtex/.Rhistory
- gtex/._filter_and_corr.pbspro
- gtex/._filter_by_vero_ids_and_corr.py
- gtex/._mapHgncIDtoSymbols.R
- gtex/filter_and_corr.pbspro
- gtex/filter_by_vero_ids_and_corr.py
- gtex/gtex_ensembl
- gtex/gtex_hgncs_symbols
- gtex/Gtex_vero_genes_10tpm_corr.csv
- gtex/Gtex_vero_genes_10tpm_nolog_corr.csv
- gtex/Gtex_vero_genes_10tpm_nolog_STD.tsv
- gtex/Gtex_vero_genes_10tpm_STD.tsv
- gtex/Gtex_vero_genes_corr.csv
- gtex/mapHgncIDtoSymbols.R
- gtex/Recon22_GPR.xlsx
- gtex/sample
- gtex/vero_hgncids.txt
- gtex/vero_hgnc_id_to_symbols.txt
