# Supplementary material for: The topology of genome-scale metabolic reconstructions unravels independent modules and high network flexibility
Source: PLoS Comput Biol. 2022 Jun 27;18(6):e1010203. doi: 10.1371/journal.pcbi.1010203 (PMC9269948; doi:10.1371/journal.pcbi.1010203)
Supplement: S2 Data — Code to process large TPM files from the GTEx (The Genotype-Tissue Expression) project and produce correlation tables. (ZIP) [file pcbi.1010203.s005.zip › gtex/filter_and_corr.pbspro]

#!/bin/bash

#PBS -N vero

#PBS -A UQ-AIBN

#-#PBS -l nodes=1:ppn=8:intel,mem=50GB,walltime=0:30:00
#PBS -l select=1:ncpus=8:mpiprocs=8:intel=true:mem=50GB,walltime=0:30:00

#-#PBS -m n

IODIR="/gpfs1/scratch/30days/uqktiwar/random"

#gunzip -c $IODIR"/GTEx_Analysis_2017-06-05_v8_RNASeQCv1.1.9_gene_tpm.gct.gz" > $IODIR"/GTEx_gene_tpms.gct"

python $IODIR"/filter_by_vero_ids_and_corr.py" GTEx_gene_tpms.gct vero_hgnc_id_to_symbols.txt $IODIR
