# Supplementary material for: The topology of genome-scale metabolic reconstructions unravels independent modules and high network flexibility
Source: PLoS Comput Biol. 2022 Jun 27;18(6):e1010203. doi: 10.1371/journal.pcbi.1010203 (PMC9269948; doi:10.1371/journal.pcbi.1010203)
Supplement: S2 Data — Code to process large TPM files from the GTEx (The Genotype-Tissue Expression) project and produce correlation tables. (ZIP) [file pcbi.1010203.s005.zip › gtex/gtex_ensembl]

#1.2
56200
Name
ENSG00000223972.5
ENSG00000227232.5
ENSG00000278267.1
ENSG00000243485.5
ENSG00000237613.2
ENSG00000268020.3
ENSG00000240361.1
ENSG00000186092.4
ENSG00000238009.6
ENSG00000233750.3
ENSG00000268903.1
ENSG00000269981.1
ENSG00000239906.1
ENSG00000241860.6
ENSG00000222623.1
ENSG00000241599.1
ENSG00000279928.2
ENSG00000279457.4
ENSG00000273874.1
ENSG00000228463.9
ENSG00000236679.2
ENSG00000236743.1
ENSG00000236601.2
ENSG00000237094.11
ENSG00000269732.1
ENSG00000278566.1
ENSG00000233653.3
ENSG00000250575.1
ENSG00000278757.1
ENSG00000230021.8
ENSG00000235146.2
ENSG00000225972.1
ENSG00000225630.1
ENSG00000237973.1
ENSG00000229344.1
ENSG00000240409.1
ENSG00000248527.1
ENSG00000198744.5
ENSG00000268663.1
ENSG00000273547.1
ENSG00000283574.1
ENSG00000229376.3
ENSG00000228327.3
ENSG00000223181.1
ENSG00000229905.1
ENSG00000237491.8
ENSG00000230092.7
ENSG00000177757.2
ENSG00000228794.8
ENSG00000225880.5
ENSG00000230368.2
ENSG00000234711.1
ENSG00000283040.1
ENSG00000272438.1
ENSG00000230699.2
ENSG00000241180.1
ENSG00000223764.2
ENSG00000187634.11
ENSG00000188976.10
ENSG00000187961.13
ENSG00000187583.10
ENSG00000187642.9
ENSG00000272512.1
ENSG00000188290.10
ENSG00000187608.8
ENSG00000231702.2
ENSG00000224969.1
ENSG00000188157.14
ENSG00000217801.9
ENSG00000273443.1
ENSG00000237330.2
ENSG00000131591.17
ENSG00000223823.1
ENSG00000207730.3
ENSG00000207607.3
ENSG00000198976.1
ENSG00000272141.1
ENSG00000205231.1
ENSG00000162571.13
ENSG00000186891.13
ENSG00000186827.10
ENSG00000078808.16
ENSG00000176022.4
ENSG00000184163.3
ENSG00000260179.1
ENSG00000160087.20
ENSG00000230415.1
ENSG00000162572.20
ENSG00000131584.18
ENSG00000278073.1
ENSG00000169972.11
ENSG00000127054.20
ENSG00000283712.1
ENSG00000240731.1
ENSG00000224051.6
ENSG00000169962.4
ENSG00000107404.19
ENSG00000284372.1
ENSG00000162576.16
ENSG00000175756.13
ENSG00000223663.2
ENSG00000221978.11
ENSG00000224870.6
ENSG00000242485.5
ENSG00000272455.1
ENSG00000235098.8
ENSG00000225905.1
ENSG00000205116.3
ENSG00000225285.1
ENSG00000179403.11
ENSG00000215915.9
ENSG00000160072.19
ENSG00000197785.13
ENSG00000205090.8
ENSG00000160075.11
ENSG00000215014.4
ENSG00000274481.1
ENSG00000228594.3
ENSG00000272106.1
ENSG00000197530.12
ENSG00000189409.13
ENSG00000248333.8
ENSG00000272004.1
ENSG00000189339.11
ENSG00000269737.2
ENSG00000215914.4
ENSG00000008128.22
ENSG00000227775.3
ENSG00000215790.6
ENSG00000008130.15
ENSG00000078369.17
ENSG00000231050.1
ENSG00000169885.9
ENSG00000178821.12
ENSG00000142609.17
ENSG00000233542.1
ENSG00000187730.8
ENSG00000226969.1
ENSG00000067606.16
ENSG00000271806.1
ENSG00000182873.5
ENSG00000162585.16
ENSG00000234396.3
ENSG00000157933.9
ENSG00000116151.13
ENSG00000272161.1
ENSG00000269896.2
ENSG00000272420.1
ENSG00000157916.19
ENSG00000157911.9
ENSG00000149527.17
ENSG00000224387.1
ENSG00000229393.1
ENSG00000157881.13
ENSG00000197921.5
ENSG00000272449.1
ENSG00000238164.6
ENSG00000157873.17
ENSG00000225931.3
ENSG00000228037.1
ENSG00000157870.14
ENSG00000142606.15
ENSG00000237058.1
ENSG00000215912.12
ENSG00000283259.1
ENSG00000233234.1
ENSG00000231630.1
ENSG00000169717.6
ENSG00000177133.10
ENSG00000142611.16
ENSG00000283572.1
ENSG00000226286.1
ENSG00000279839.1
ENSG00000272235.1
ENSG00000130762.14
ENSG00000272088.1
ENSG00000162591.15
ENSG00000207776.1
ENSG00000238260.1
ENSG00000158109.14
ENSG00000116213.15
ENSG00000078900.14
ENSG00000227589.1
ENSG00000235131.1
ENSG00000227372.11
ENSG00000162592.9
ENSG00000235169.7
ENSG00000130764.9
ENSG00000266075.2
ENSG00000272153.1
ENSG00000116198.12
ENSG00000169598.15
ENSG00000198912.10
ENSG00000236423.5
ENSG00000233304.6
ENSG00000226374.2
ENSG00000229280.1
ENSG00000235054.3
ENSG00000227169.2
ENSG00000232596.2
ENSG00000196581.10
ENSG00000231510.1
ENSG00000260972.1
ENSG00000283356.1
ENSG00000236948.2
ENSG00000264341.1
ENSG00000264101.1
ENSG00000131697.17
ENSG00000069424.14
ENSG00000116254.17
ENSG00000116251.9
ENSG00000226944.1
ENSG00000158286.12
ENSG00000116237.15
ENSG00000225077.2
ENSG00000173673.7
ENSG00000158292.6
ENSG00000097021.19
ENSG00000069812.11
ENSG00000187017.15
ENSG00000265392.1
ENSG00000231868.1
ENSG00000215788.9
ENSG00000171680.21
ENSG00000162408.10
ENSG00000253022.1
ENSG00000229519.2
ENSG00000173662.20
ENSG00000204859.12
ENSG00000162413.16
ENSG00000116273.5
ENSG00000041988.15
ENSG00000007923.15
ENSG00000228750.6
ENSG00000237436.1
ENSG00000171735.18
ENSG00000227950.1
ENSG00000237365.1
ENSG00000207056.1
ENSG00000237402.1
ENSG00000237728.2
ENSG00000225126.1
ENSG00000270171.1
ENSG00000270035.1
ENSG00000269978.1
ENSG00000049245.12
ENSG00000269925.1
ENSG00000049246.14
ENSG00000236266.1
ENSG00000049247.13
ENSG00000049249.8
ENSG00000270330.1
ENSG00000116288.12
ENSG00000200344.1
ENSG00000116285.12
ENSG00000238290.1
ENSG00000232848.1
ENSG00000229305.1
ENSG00000227634.2
ENSG00000200975.1
ENSG00000233645.1
ENSG00000251977.1
ENSG00000162426.14
ENSG00000252254.1
ENSG00000142599.17
ENSG00000232912.5
ENSG00000221083.1
ENSG00000270282.1
ENSG00000234619.1
ENSG00000224315.2
ENSG00000222511.2
ENSG00000226545.1
ENSG00000228423.2
ENSG00000229716.2
ENSG00000074800.13
ENSG00000274258.1
ENSG00000236269.1
ENSG00000230679.1
ENSG00000201725.1
ENSG00000238249.2
ENSG00000232208.2
ENSG00000232663.2
ENSG00000131686.14
ENSG00000265141.2
ENSG00000197241.3
ENSG00000142583.17
ENSG00000252404.1
ENSG00000180758.11
ENSG00000228526.6
ENSG00000234546.3
ENSG00000281937.1
ENSG00000049239.12
ENSG00000171621.13
ENSG00000252956.1
ENSG00000235263.1
ENSG00000171612.6
ENSG00000231181.1
ENSG00000188807.12
ENSG00000171608.15
ENSG00000179840.5
ENSG00000233268.3
ENSG00000231789.2
ENSG00000171603.16
ENSG00000271264.1
ENSG00000280113.2
ENSG00000178585.14
ENSG00000162441.11
ENSG00000228150.1
ENSG00000173614.13
ENSG00000202415.1
ENSG00000283611.1
ENSG00000265521.1
ENSG00000162444.11
ENSG00000130939.18
ENSG00000224340.1
ENSG00000233623.2
ENSG00000201746.1
ENSG00000054523.17
ENSG00000264881.1
ENSG00000199562.1
ENSG00000142657.20
ENSG00000271989.1
ENSG00000175279.21
ENSG00000241563.3
ENSG00000160049.11
ENSG00000142655.12
ENSG00000243267.3
ENSG00000130940.14
ENSG00000272078.1
ENSG00000225158.2
ENSG00000175262.14
ENSG00000215785.2
ENSG00000120948.16
ENSG00000009724.16
ENSG00000271895.2
ENSG00000116649.9
ENSG00000171824.13
ENSG00000226849.1
ENSG00000230337.1
ENSG00000198793.12
ENSG00000225602.5
ENSG00000253086.1
ENSG00000171819.4
ENSG00000207451.1
ENSG00000238173.1
ENSG00000120942.13
ENSG00000238199.1
ENSG00000224338.2
ENSG00000204624.7
ENSG00000235643.1
ENSG00000116661.9
ENSG00000132879.13
ENSG00000116663.10
ENSG00000116670.14
ENSG00000162490.6
ENSG00000177674.15
ENSG00000215910.7
ENSG00000177553.6
ENSG00000177000.10
ENSG00000011021.21
ENSG00000242349.5
ENSG00000175206.10
ENSG00000120937.8
ENSG00000224904.1
ENSG00000199347.1
ENSG00000201801.1
ENSG00000116685.15
ENSG00000083444.16
ENSG00000116688.16
ENSG00000270914.1
ENSG00000116691.10
ENSG00000202461.1
ENSG00000276869.1
ENSG00000243539.3
ENSG00000120949.14
ENSG00000201135.1
ENSG00000227875.2
ENSG00000283789.1
ENSG00000028137.18
ENSG00000263676.1
ENSG00000225196.2
ENSG00000252969.1
ENSG00000048707.13
ENSG00000239149.1
ENSG00000229484.1
ENSG00000162496.8
ENSG00000221340.1
ENSG00000276830.1
ENSG00000272482.1
ENSG00000204518.2
ENSG00000226166.2
ENSG00000188984.11
ENSG00000157330.9
ENSG00000116726.4
ENSG00000116721.9
ENSG00000228338.1
ENSG00000239810.3
ENSG00000231103.2
ENSG00000179172.9
ENSG00000120952.4
ENSG00000243073.3
ENSG00000187545.5
ENSG00000204510.5
ENSG00000207434.1
ENSG00000234064.1
ENSG00000232423.6
ENSG00000274178.2
ENSG00000274764.5
ENSG00000277058.2
ENSG00000229571.7
ENSG00000277862.1
ENSG00000236179.1
ENSG00000275774.2
ENSG00000229978.1
ENSG00000233336.1
ENSG00000280267.4
ENSG00000179412.10
ENSG00000204505.4
ENSG00000279169.2
ENSG00000279804.2
ENSG00000250894.1
ENSG00000270601.4
ENSG00000231219.1
ENSG00000207511.1
ENSG00000182330.10
ENSG00000237700.2
ENSG00000204501.7
ENSG00000228229.2
ENSG00000204481.7
ENSG00000204480.7
ENSG00000204479.4
ENSG00000204478.9
ENSG00000162494.5
ENSG00000259961.1
ENSG00000215909.3
ENSG00000162493.16
ENSG00000222952.1
ENSG00000237445.2
ENSG00000253085.1
ENSG00000116731.22
ENSG00000189337.16
ENSG00000252151.1
ENSG00000231606.1
ENSG00000234593.2
ENSG00000235829.1
ENSG00000175147.11
ENSG00000171729.13
ENSG00000204464.7
ENSG00000215720.4
ENSG00000278480.1
ENSG00000142621.19
ENSG00000233485.1
ENSG00000236045.1
ENSG00000228140.1
ENSG00000142634.12
ENSG00000162438.11
ENSG00000142615.7
ENSG00000215704.9
ENSG00000132906.17
ENSG00000116138.12
ENSG00000251866.1
ENSG00000272510.1
ENSG00000116771.5
ENSG00000237301.1
ENSG00000235084.3
ENSG00000252417.1
ENSG00000236500.1
ENSG00000197312.11
ENSG00000271742.1
ENSG00000116786.11
ENSG00000237938.5
ENSG00000162461.7
ENSG00000162460.6
ENSG00000224459.1
ENSG00000162458.12
ENSG00000224321.1
ENSG00000233954.6
ENSG00000178715.8
ENSG00000179743.4
ENSG00000065526.10
ENSG00000270620.1
ENSG00000116809.11
ENSG00000234607.2
ENSG00000231353.1
ENSG00000275503.1
ENSG00000224966.4
ENSG00000183888.4
ENSG00000173641.17
ENSG00000186510.11
ENSG00000232456.1
ENSG00000184908.17
ENSG00000185519.8
ENSG00000142627.12
ENSG00000227959.1
ENSG00000224621.1
ENSG00000142632.16
ENSG00000237276.8
ENSG00000132881.11
ENSG00000233929.1
ENSG00000037637.10
ENSG00000055070.16
ENSG00000226457.1
ENSG00000187144.11
ENSG00000157191.19
ENSG00000226029.1
ENSG00000080947.14
ENSG00000206652.1
ENSG00000261135.1
ENSG00000224174.2
ENSG00000233421.4
ENSG00000277344.1
ENSG00000268991.2
ENSG00000225710.1
ENSG00000219481.10
ENSG00000271732.1
ENSG00000215908.10
ENSG00000186301.8
ENSG00000282143.1
ENSG00000207513.1
ENSG00000237847.2
ENSG00000280114.1
ENSG00000236698.1
ENSG00000268869.5
ENSG00000279151.1
ENSG00000279132.2
ENSG00000282740.1
ENSG00000207389.1
ENSG00000227684.2
ENSG00000186715.10
ENSG00000223643.6
ENSG00000230239.1
ENSG00000263811.1
ENSG00000228549.3
ENSG00000238142.1
ENSG00000235241.1
ENSG00000207005.1
ENSG00000272426.1
ENSG00000058453.16
ENSG00000117122.13
ENSG00000226526.1
ENSG00000159363.17
ENSG00000117118.9
ENSG00000117115.12
ENSG00000204362.6
ENSG00000282843.1
ENSG00000142623.9
ENSG00000142619.4
ENSG00000266634.1
ENSG00000159339.13
ENSG00000276747.1
ENSG00000179051.13
ENSG00000074964.16
ENSG00000236648.1
ENSG00000117148.7
ENSG00000261781.1
ENSG00000117154.11
ENSG00000280222.1
ENSG00000230035.2
ENSG00000225387.1
ENSG00000179023.8
ENSG00000235282.3
ENSG00000225478.2
ENSG00000009709.11
ENSG00000179002.5
ENSG00000159423.16
ENSG00000265606.1
ENSG00000221662.1
ENSG00000169991.10
ENSG00000272084.1
ENSG00000127481.14
ENSG00000230424.1
ENSG00000127463.13
ENSG00000053372.4
ENSG00000211454.13
ENSG00000162482.4
ENSG00000270728.1
ENSG00000053371.12
ENSG00000200403.1
ENSG00000040487.12
ENSG00000077549.17
ENSG00000240490.3
ENSG00000201609.1
ENSG00000235185.1
ENSG00000173436.13
ENSG00000226396.1
ENSG00000158747.13
ENSG00000158748.3
ENSG00000162542.13
ENSG00000178828.6
ENSG00000235434.1
ENSG00000169914.5
ENSG00000188784.4
ENSG00000242688.3
ENSG00000188257.10
ENSG00000127472.10
ENSG00000117215.14
ENSG00000158786.4
ENSG00000227066.1
ENSG00000187980.6
ENSG00000225986.1
ENSG00000162543.5
ENSG00000228105.1
ENSG00000158816.15
ENSG00000226664.1
ENSG00000236963.6
ENSG00000226487.1
ENSG00000162545.5
ENSG00000090432.6
ENSG00000215520.3
ENSG00000183114.7
ENSG00000158825.5
ENSG00000158828.7
ENSG00000117242.7
ENSG00000244038.9
ENSG00000117245.12
ENSG00000235432.1
ENSG00000189410.11
ENSG00000233069.1
ENSG00000127483.17
ENSG00000075151.20
ENSG00000251914.1
ENSG00000221808.1
ENSG00000233072.1
ENSG00000236073.2
ENSG00000235112.1
ENSG00000117298.14
ENSG00000236936.1
ENSG00000231105.1
ENSG00000236216.5
ENSG00000228823.1
ENSG00000236009.1
ENSG00000227001.3
ENSG00000187952.9
ENSG00000186543.7
ENSG00000142794.18
ENSG00000176378.8
ENSG00000162551.13
ENSG00000233431.1
ENSG00000076864.19
ENSG00000090686.15
ENSG00000231978.2
ENSG00000187942.11
ENSG00000142798.17
ENSG00000232037.3
ENSG00000283234.1
ENSG00000219073.7
ENSG00000273610.1
ENSG00000201919.1
ENSG00000142789.19
ENSG00000278124.1
ENSG00000201273.1
ENSG00000228397.2
ENSG00000218510.6
ENSG00000070831.15
ENSG00000230068.2
ENSG00000271428.1
ENSG00000271840.1
ENSG00000162552.14
ENSG00000266564.1
ENSG00000234397.3
ENSG00000279625.1
ENSG00000184677.16
ENSG00000237200.1
ENSG00000070886.11
ENSG00000276835.2
ENSG00000173372.16
ENSG00000159189.11
ENSG00000173369.15
ENSG00000133216.16
ENSG00000265422.1
ENSG00000225952.1
ENSG00000264014.1
ENSG00000215906.8
ENSG00000227868.5
ENSG00000004487.15
ENSG00000240553.1
ENSG00000263793.1
ENSG00000266802.1
ENSG00000169641.13
ENSG00000229010.1
ENSG00000206935.1
ENSG00000252578.1
ENSG00000179546.4
ENSG00000215381.3
ENSG00000261326.2
ENSG00000125944.18
ENSG00000125945.14
ENSG00000249087.6
ENSG00000271420.1
ENSG00000204219.9
ENSG00000232482.2
ENSG00000088280.18
ENSG00000007968.6
ENSG00000235052.1
ENSG00000117318.8
ENSG00000197880.8
ENSG00000229239.2
ENSG00000142676.12
ENSG00000011007.12
ENSG00000236810.5
ENSG00000057757.9
ENSG00000011009.10
ENSG00000117308.14
ENSG00000117305.14
ENSG00000179163.11
ENSG00000188822.7
ENSG00000229106.1
ENSG00000232557.3
ENSG00000264926.1
ENSG00000230228.2
ENSG00000189266.11
ENSG00000188529.14
ENSG00000215905.4
ENSG00000225315.2
ENSG00000142661.18
ENSG00000230703.1
ENSG00000142677.3
ENSG00000185436.11
ENSG00000230023.2
ENSG00000232298.2
ENSG00000158055.15
ENSG00000001460.17
ENSG00000001461.16
ENSG00000117602.11
ENSG00000264443.1
ENSG00000184454.6
ENSG00000227312.2
ENSG00000239106.1
ENSG00000133226.16
ENSG00000169504.14
ENSG00000238482.1
ENSG00000020633.18
ENSG00000278034.1
ENSG00000229162.1
ENSG00000261025.1
ENSG00000264371.1
ENSG00000233755.1
ENSG00000233419.3
ENSG00000231953.2
ENSG00000117614.9
ENSG00000117616.17
ENSG00000272432.1
ENSG00000261349.1
ENSG00000187010.19
ENSG00000224183.1
ENSG00000259984.1
ENSG00000183726.10
ENSG00000188672.17
ENSG00000238084.4
ENSG00000204178.9
ENSG00000157978.11
ENSG00000225643.1
ENSG00000117643.14
ENSG00000233478.1
ENSG00000162430.16
ENSG00000228172.5
ENSG00000117640.17
ENSG00000127423.10
ENSG00000236528.1
ENSG00000182749.5
ENSG00000207302.1
ENSG00000117632.22
ENSG00000229786.1
ENSG00000223624.1
ENSG00000283938.1
ENSG00000158006.13
ENSG00000207237.1
ENSG00000252190.1
ENSG00000252691.1
ENSG00000158008.9
ENSG00000158014.14
ENSG00000284309.1
ENSG00000158022.6
ENSG00000175087.9
ENSG00000197245.5
ENSG00000282872.1
ENSG00000236782.6
ENSG00000142684.8
ENSG00000142675.17
ENSG00000188782.8
ENSG00000236155.6
ENSG00000278572.1
ENSG00000130695.14
ENSG00000270733.1
ENSG00000142669.14
ENSG00000158062.20
ENSG00000169442.8
ENSG00000176092.14
ENSG00000225854.2
ENSG00000176083.17
ENSG00000131914.10
ENSG00000117682.16
ENSG00000223583.1
ENSG00000225891.1
ENSG00000198830.10
ENSG00000224129.1
ENSG00000117676.13
ENSG00000238705.1
ENSG00000243905.3
ENSG00000252802.1
ENSG00000252429.2
ENSG00000229247.2
ENSG00000238316.1
ENSG00000235069.2
ENSG00000260063.1
ENSG00000117713.18
ENSG00000060642.10
ENSG00000241188.3
ENSG00000204160.11
ENSG00000175793.11
ENSG00000142751.14
ENSG00000198746.12
ENSG00000090273.13
ENSG00000131910.4
ENSG00000175707.8
ENSG00000172746.6
ENSG00000224064.1
ENSG00000225294.1
ENSG00000253368.3
ENSG00000158246.7
ENSG00000090020.10
ENSG00000229985.2
ENSG00000214973.3
ENSG00000225159.1
ENSG00000225990.2
ENSG00000224311.1
ENSG00000142784.15
ENSG00000252098.1
ENSG00000243659.1
ENSG00000186501.14
ENSG00000206888.1
ENSG00000241547.1
ENSG00000142765.17
ENSG00000142733.14
ENSG00000142748.12
ENSG00000174950.10
ENSG00000231207.1
ENSG00000181773.6
ENSG00000158195.10
ENSG00000241169.1
ENSG00000237429.1
ENSG00000126705.13
ENSG00000000938.12
ENSG00000235912.1
ENSG00000233975.1
ENSG00000126709.14
ENSG00000225886.3
ENSG00000206767.1
ENSG00000226662.2
ENSG00000207095.1
ENSG00000009780.15
ENSG00000231344.1
ENSG00000230833.1
ENSG00000117758.13
ENSG00000269971.1
ENSG00000270031.1
ENSG00000223062.1
ENSG00000117751.17
ENSG00000252947.1
ENSG00000130775.15
ENSG00000117748.9
ENSG00000130768.14
ENSG00000227050.1
ENSG00000158156.7
ENSG00000158161.15
ENSG00000238231.2
ENSG00000240750.3
ENSG00000228589.3
ENSG00000228943.1
ENSG00000214812.3
ENSG00000253005.1
ENSG00000169403.11
ENSG00000126698.10
ENSG00000130770.17
ENSG00000270605.1
ENSG00000271398.1
ENSG00000130766.4
ENSG00000130772.13
ENSG00000204138.12
ENSG00000206779.1
ENSG00000229820.2
ENSG00000221216.1
ENSG00000180198.15
ENSG00000274266.1
ENSG00000200087.1
ENSG00000231468.2
ENSG00000279443.1
ENSG00000180098.9
ENSG00000197989.13
ENSG00000221539.1
ENSG00000278274.1
ENSG00000273544.1
ENSG00000274582.1
ENSG00000120656.11
ENSG00000188060.7
ENSG00000229388.1
ENSG00000274978.1
ENSG00000162419.12
ENSG00000252777.1
ENSG00000198492.15
ENSG00000116329.10
ENSG00000233427.1
ENSG00000199756.1
ENSG00000159023.19
ENSG00000225616.2
ENSG00000206704.1
ENSG00000277958.1
ENSG00000253304.1
ENSG00000225750.1
ENSG00000116350.16
ENSG00000277916.1
ENSG00000116353.15
ENSG00000237934.1
ENSG00000060656.19
ENSG00000230523.1
ENSG00000225011.4
ENSG00000228176.1
ENSG00000270927.1
ENSG00000233399.2
ENSG00000233372.1
ENSG00000231251.1
ENSG00000236335.1
ENSG00000231949.1
ENSG00000162510.5
ENSG00000186056.9
ENSG00000162511.7
ENSG00000264773.1
ENSG00000229607.1
ENSG00000223382.4
ENSG00000222784.1
ENSG00000235143.1
ENSG00000162512.15
ENSG00000266210.2
ENSG00000134644.15
ENSG00000237329.2
ENSG00000232768.1
ENSG00000215900.4
ENSG00000225142.2
ENSG00000084628.9
ENSG00000060688.12
ENSG00000229447.2
ENSG00000121766.15
ENSG00000229044.1
ENSG00000121769.7
ENSG00000168528.11
ENSG00000215899.3
ENSG00000206981.1
ENSG00000260386.6
ENSG00000265961.1
ENSG00000284543.1
ENSG00000229167.1
ENSG00000142910.15
ENSG00000121764.11
ENSG00000162517.12
ENSG00000235790.7
ENSG00000264078.1
ENSG00000084636.17
ENSG00000121753.12
ENSG00000266580.1
ENSG00000254545.1
ENSG00000134668.12
ENSG00000203620.2
ENSG00000269967.1
ENSG00000184007.18
ENSG00000228634.1
ENSG00000121774.17
ENSG00000203325.3
ENSG00000121775.17
ENSG00000266203.1
ENSG00000276493.1
ENSG00000025800.13
ENSG00000084652.15
ENSG00000160050.14
ENSG00000224066.1
ENSG00000160051.11
ENSG00000222046.2
ENSG00000160055.19
ENSG00000084623.11
ENSG00000220785.7
ENSG00000183615.5
ENSG00000182866.16
ENSG00000277617.1
ENSG00000252450.1
ENSG00000116478.11
ENSG00000175130.6
ENSG00000233775.1
ENSG00000162526.6
ENSG00000225828.1
ENSG00000160058.18
ENSG00000224333.1
ENSG00000270850.1
ENSG00000229259.1
ENSG00000263529.2
ENSG00000273274.1
ENSG00000160062.14
ENSG00000176261.15
ENSG00000200591.1
ENSG00000162521.18
ENSG00000162520.14
ENSG00000224409.1
ENSG00000162522.10
ENSG00000134684.10
ENSG00000116497.17
ENSG00000160097.16
ENSG00000121905.9
ENSG00000121900.18
ENSG00000116514.16
ENSG00000278966.2
ENSG00000217644.5
ENSG00000239670.1
ENSG00000004455.16
ENSG00000276645.1
ENSG00000236065.2
ENSG00000142920.16
ENSG00000278997.1
ENSG00000116525.13
ENSG00000279179.1
ENSG00000160094.14
ENSG00000270115.1
ENSG00000184389.9
ENSG00000225313.5
ENSG00000134686.18
ENSG00000284154.1
ENSG00000222112.1
ENSG00000233246.1
ENSG00000234512.1
ENSG00000121903.14
ENSG00000235907.2
ENSG00000121904.17
ENSG00000227000.2
ENSG00000176256.10
ENSG00000231163.5
ENSG00000201148.1
ENSG00000142698.14
ENSG00000270241.1
ENSG00000207941.1
ENSG00000163866.8
ENSG00000189280.3
ENSG00000189433.5
ENSG00000188910.7
ENSG00000255811.1
ENSG00000187513.8
ENSG00000230163.1
ENSG00000116544.11
ENSG00000241014.1
ENSG00000243749.1
ENSG00000163867.16
ENSG00000233940.1
ENSG00000197056.9
ENSG00000228348.1
ENSG00000116560.10
ENSG00000201868.1
ENSG00000146463.11
ENSG00000240374.3
ENSG00000201542.1
ENSG00000229994.1
ENSG00000227409.1
ENSG00000278702.1
ENSG00000142687.17
ENSG00000236274.1
ENSG00000020129.15
ENSG00000239636.1
ENSG00000116819.6
ENSG00000126067.11
ENSG00000142686.7
ENSG00000092853.13
ENSG00000232335.1
ENSG00000134698.10
ENSG00000092847.11
ENSG00000271164.1
ENSG00000126070.19
ENSG00000271554.1
ENSG00000232862.5
ENSG00000092850.11
ENSG00000116863.10
ENSG00000171812.12
ENSG00000054116.11
ENSG00000116871.15
ENSG00000264592.2
ENSG00000054118.13
ENSG00000231849.1
ENSG00000214193.10
ENSG00000142694.6
ENSG00000116883.8
ENSG00000196182.10
ENSG00000181817.5
ENSG00000222821.1
ENSG00000116885.18
ENSG00000201448.1
ENSG00000116898.11
ENSG00000119535.17
ENSG00000230214.1
ENSG00000234481.1
ENSG00000163873.9
ENSG00000264698.1
ENSG00000207328.1
ENSG00000223944.1
ENSG00000252368.1
ENSG00000230451.2
ENSG00000233621.1
ENSG00000163874.10
ENSG00000283724.1
ENSG00000163875.15
ENSG00000263675.1
ENSG00000163877.10
ENSG00000232273.1
ENSG00000237749.4
ENSG00000163879.10
ENSG00000134697.12
ENSG00000169218.13
ENSG00000116922.14
ENSG00000134690.10
ENSG00000183317.16
ENSG00000200421.1
ENSG00000214141.4
ENSG00000227416.2
ENSG00000185090.14
ENSG00000196449.3
ENSG00000197982.13
ENSG00000188786.9
ENSG00000235673.1
ENSG00000204084.12
ENSG00000252448.1
ENSG00000222282.1
ENSG00000277168.1
ENSG00000183431.11
ENSG00000212541.1
ENSG00000183386.9
ENSG00000183520.11
ENSG00000185668.7
ENSG00000224592.5
ENSG00000223589.2
ENSG00000265596.1
ENSG00000237290.1
ENSG00000275350.1
ENSG00000200796.1
ENSG00000238063.2
ENSG00000215895.4
ENSG00000116954.7
ENSG00000228436.2
ENSG00000214114.8
ENSG00000131233.9
ENSG00000158315.10
ENSG00000199963.1
ENSG00000207466.1
ENSG00000235549.1
ENSG00000174574.15
ENSG00000168653.10
ENSG00000127603.23
ENSG00000206654.1
ENSG00000222378.1
ENSG00000270040.1
ENSG00000226438.1
ENSG00000217897.2
ENSG00000183682.7
ENSG00000237624.1
ENSG00000182109.7
ENSG00000243970.1
ENSG00000090621.13
ENSG00000201457.1
ENSG00000228060.1
ENSG00000163909.7
ENSG00000225903.1
ENSG00000116981.3
ENSG00000116983.12
ENSG00000084072.16
ENSG00000225333.6
ENSG00000252413.1
ENSG00000116985.11
ENSG00000198754.5
ENSG00000261798.1
ENSG00000229213.1
ENSG00000043514.15
ENSG00000202222.1
ENSG00000116990.10
ENSG00000236546.1
ENSG00000207356.1
ENSG00000168389.17
ENSG00000228477.1
ENSG00000131236.16
ENSG00000131238.16
ENSG00000226745.2
ENSG00000117000.8
ENSG00000207508.1
ENSG00000188800.5
ENSG00000259943.1
ENSG00000084073.8
ENSG00000231296.1
ENSG00000049089.13
ENSG00000227311.3
ENSG00000084070.11
ENSG00000213172.3
ENSG00000187801.14
ENSG00000260920.2
ENSG00000279667.1
ENSG00000187815.9
ENSG00000238287.1
ENSG00000164002.11
ENSG00000227278.1
ENSG00000238186.1
ENSG00000117010.15
ENSG00000236505.1
ENSG00000233910.1
ENSG00000117016.9
ENSG00000237899.1
ENSG00000272145.1
ENSG00000066136.20
ENSG00000198974.3
ENSG00000207962.1
ENSG00000117013.14
ENSG00000264582.2
ENSG00000179862.6
ENSG00000229528.1
ENSG00000228940.1
ENSG00000233118.2
ENSG00000171793.13
ENSG00000281207.1
ENSG00000171790.15
ENSG00000010803.16
ENSG00000215893.3
ENSG00000235358.1
ENSG00000213987.4
ENSG00000204060.6
ENSG00000229901.1
ENSG00000252563.1
ENSG00000127129.9
ENSG00000127124.14
ENSG00000230881.1
ENSG00000230638.4
ENSG00000227538.1
ENSG00000228776.2
ENSG00000044012.3
ENSG00000197273.3
ENSG00000198815.8
ENSG00000227527.2
ENSG00000177181.14
ENSG00000235002.1
ENSG00000066185.12
ENSG00000127125.8
ENSG00000186409.14
ENSG00000230116.1
ENSG00000236876.3
ENSG00000200254.1
ENSG00000236180.2
ENSG00000171960.10
ENSG00000234917.2
ENSG00000065978.18
ENSG00000164007.10
ENSG00000117385.15
ENSG00000164008.14
ENSG00000228452.1
ENSG00000274386.5
ENSG00000177868.11
ENSG00000164010.13
ENSG00000228192.7
ENSG00000164011.17
ENSG00000233708.1
ENSG00000237090.1
ENSG00000225099.1
ENSG00000117394.20
ENSG00000284138.1
ENSG00000227533.5
ENSG00000283973.1
ENSG00000207256.1
ENSG00000283136.1
ENSG00000277513.1
ENSG00000186973.10
ENSG00000117395.12
ENSG00000243710.7
ENSG00000199240.1
ENSG00000179178.10
ENSG00000253313.5
ENSG00000066056.13
ENSG00000117400.16
ENSG00000234694.1
ENSG00000117399.13
ENSG00000066322.14
ENSG00000159479.16
ENSG00000229431.1
ENSG00000198198.15
ENSG00000229372.1
ENSG00000229348.1
ENSG00000142949.16
ENSG00000066135.12
ENSG00000236200.5
ENSG00000126091.19
ENSG00000229444.1
ENSG00000283414.1
ENSG00000233674.2
ENSG00000283477.1
ENSG00000224751.2
ENSG00000117407.16
ENSG00000237950.1
ENSG00000117408.10
ENSG00000132768.13
ENSG00000117410.13
ENSG00000117411.16
ENSG00000159214.12
ENSG00000196517.11
ENSG00000230615.6
ENSG00000227163.2
ENSG00000271647.1
ENSG00000239560.3
ENSG00000171872.4
ENSG00000233514.1
ENSG00000283039.1
ENSG00000226804.4
ENSG00000200171.1
ENSG00000238037.1
ENSG00000227994.1
ENSG00000271329.1
ENSG00000178028.13
ENSG00000117419.14
ENSG00000233602.1
ENSG00000199385.1
ENSG00000187147.17
ENSG00000263381.1
ENSG00000126106.13
ENSG00000198520.10
ENSG00000199377.1
ENSG00000200169.1
ENSG00000142945.12
ENSG00000225721.5
ENSG00000142937.11
ENSG00000200913.1
ENSG00000202031.1
ENSG00000234093.3
ENSG00000142959.4
ENSG00000173846.12
ENSG00000188396.3
ENSG00000222009.8
ENSG00000117425.13
ENSG00000226499.1
ENSG00000070785.16
ENSG00000253039.1
ENSG00000229815.1
ENSG00000232369.1
ENSG00000268949.1
ENSG00000126107.14
ENSG00000126088.13
ENSG00000162415.6
ENSG00000234315.1
ENSG00000281912.1
ENSG00000186603.5
ENSG00000132781.17
ENSG00000132773.11
ENSG00000070759.16
ENSG00000236872.1
ENSG00000280670.2
ENSG00000132763.14
ENSG00000117450.13
ENSG00000234379.1
ENSG00000117448.13
ENSG00000281133.1
ENSG00000280836.1
ENSG00000132780.16
ENSG00000281112.1
ENSG00000281825.1
ENSG00000159588.14
ENSG00000159592.10
ENSG00000225447.1
ENSG00000234329.1
ENSG00000159596.6
ENSG00000197429.10
ENSG00000230896.1
ENSG00000236111.5
ENSG00000086015.20
ENSG00000232467.2
ENSG00000117461.14
ENSG00000226957.1
ENSG00000233114.2
ENSG00000227857.2
ENSG00000117472.9
ENSG00000250719.1
ENSG00000085998.13
ENSG00000171357.5
ENSG00000085999.11
ENSG00000132128.16
ENSG00000173660.11
ENSG00000117481.10
ENSG00000225779.1
ENSG00000117480.15
ENSG00000232022.7
ENSG00000224863.2
ENSG00000197587.10
ENSG00000282881.1
ENSG00000269956.1
ENSG00000162456.9
ENSG00000079277.19
ENSG00000142961.14
ENSG00000123472.12
ENSG00000233647.2
ENSG00000186118.8
ENSG00000228237.5
ENSG00000159658.10
ENSG00000236476.2
ENSG00000142973.13
ENSG00000154198.14
ENSG00000238145.2
ENSG00000187048.12
ENSG00000259832.1
ENSG00000261196.1
ENSG00000261593.1
ENSG00000261290.1
ENSG00000186377.7
ENSG00000186160.4
ENSG00000225154.2
ENSG00000225506.2
ENSG00000162365.11
ENSG00000225514.1
ENSG00000224805.2
ENSG00000162366.7
ENSG00000162367.11
ENSG00000226252.1
ENSG00000123473.15
ENSG00000162368.13
ENSG00000225762.1
ENSG00000186790.5
ENSG00000237424.1
ENSG00000186564.5
ENSG00000271355.1
ENSG00000229554.2
ENSG00000227883.1
ENSG00000227947.1
ENSG00000269113.3
ENSG00000225028.1
ENSG00000226133.6
ENSG00000231413.1
ENSG00000237180.1
ENSG00000242267.6
ENSG00000279096.2
ENSG00000223720.2
ENSG00000117834.12
ENSG00000272491.1
ENSG00000279214.1
ENSG00000132122.11
ENSG00000224986.2
ENSG00000206700.1
ENSG00000235105.1
ENSG00000223175.1
ENSG00000232514.1
ENSG00000186094.16
ENSG00000162373.12
ENSG00000229846.1
ENSG00000230114.1
ENSG00000225623.1
ENSG00000237478.2
ENSG00000215887.5
ENSG00000279324.1
ENSG00000233595.2
ENSG00000162374.16
ENSG00000230828.1
ENSG00000237337.1
ENSG00000233407.1
ENSG00000234080.3
ENSG00000229316.1
ENSG00000225671.2
ENSG00000142700.11
ENSG00000185104.19
ENSG00000225767.1
ENSG00000207194.1
ENSG00000230585.2
ENSG00000237130.1
ENSG00000123080.10
ENSG00000265538.1
ENSG00000275816.1
ENSG00000204006.8
ENSG00000200262.1
ENSG00000213478.2
ENSG00000203356.2
ENSG00000123091.4
ENSG00000233406.5
ENSG00000236434.2
ENSG00000085831.15
ENSG00000261664.5
ENSG00000085832.16
ENSG00000232027.2
ENSG00000206595.1
ENSG00000238140.1
ENSG00000227070.1
ENSG00000252032.1
ENSG00000227742.1
ENSG00000117859.18
ENSG00000236973.2
ENSG00000232846.1
ENSG00000212624.1
ENSG00000078618.21
ENSG00000266993.3
ENSG00000272175.1
ENSG00000283899.1
ENSG00000230604.2
ENSG00000169213.6
ENSG00000200839.1
ENSG00000229032.1
ENSG00000264613.2
ENSG00000117862.11
ENSG00000198841.3
ENSG00000223390.1
ENSG00000228369.2
ENSG00000134717.17
ENSG00000157077.14
ENSG00000241745.3
ENSG00000228407.2
ENSG00000223429.1
ENSG00000224255.2
ENSG00000236004.2
ENSG00000237663.2
ENSG00000213735.2
ENSG00000154222.14
ENSG00000272100.1
ENSG00000224680.4
ENSG00000085840.12
ENSG00000134748.12
ENSG00000134744.13
ENSG00000272371.1
ENSG00000236290.1
ENSG00000116157.5
ENSG00000182183.14
ENSG00000162377.5
ENSG00000233664.1
ENSG00000239640.3
ENSG00000162378.12
ENSG00000252018.1
ENSG00000228929.1
ENSG00000206627.1
ENSG00000203995.9
ENSG00000242391.2
ENSG00000121310.16
ENSG00000230953.2
ENSG00000231866.2
ENSG00000116171.17
ENSG00000264834.1
ENSG00000266188.1
ENSG00000265815.1
ENSG00000237279.2
ENSG00000236360.2
ENSG00000226147.1
ENSG00000174348.13
ENSG00000162383.11
ENSG00000235563.1
ENSG00000277397.1
ENSG00000157184.6
ENSG00000236723.2
ENSG00000162384.13
ENSG00000259818.1
ENSG00000162385.10
ENSG00000226754.1
ENSG00000157193.15
ENSG00000234578.1
ENSG00000228838.1
ENSG00000225030.1
ENSG00000232762.1
ENSG00000225675.2
ENSG00000226938.1
ENSG00000230138.1
ENSG00000236253.7
ENSG00000143006.7
ENSG00000174332.5
ENSG00000239007.1
ENSG00000058804.11
ENSG00000201003.1
ENSG00000229687.2
ENSG00000058799.14
ENSG00000211452.10
ENSG00000081870.11
ENSG00000116212.14
ENSG00000219102.3
ENSG00000203985.10
ENSG00000116209.11
ENSG00000280378.1
ENSG00000116205.12
ENSG00000283749.1
ENSG00000225183.1
ENSG00000157211.11
ENSG00000280425.2
ENSG00000215883.10
ENSG00000116221.15
ENSG00000157216.15
ENSG00000198711.5
ENSG00000225632.1
ENSG00000232245.1
ENSG00000235741.1
ENSG00000237173.1
ENSG00000227453.1
ENSG00000162390.17
ENSG00000162391.11
ENSG00000230728.1
ENSG00000184313.19
ENSG00000243725.6
ENSG00000162396.5
ENSG00000006555.10
ENSG00000237453.1
ENSG00000162398.11
ENSG00000116133.11
ENSG00000242396.1
ENSG00000233203.6
ENSG00000143001.4
ENSG00000162399.6
ENSG00000169174.10
ENSG00000162402.13
ENSG00000231090.1
ENSG00000231095.1
ENSG00000265822.1
ENSG00000231900.3
ENSG00000232198.2
ENSG00000199831.1
ENSG00000252162.1
ENSG00000272051.1
ENSG00000234810.2
ENSG00000230250.2
ENSG00000227104.3
ENSG00000233079.1
ENSG00000235612.1
ENSG00000229871.1
ENSG00000260971.3
ENSG00000223956.2
ENSG00000162407.8
ENSG00000236776.1
ENSG00000224980.1
ENSG00000225475.1
ENSG00000162409.10
ENSG00000187889.12
ENSG00000229913.1
ENSG00000157131.10
ENSG00000021852.12
ENSG00000236341.1
ENSG00000173406.15
ENSG00000227935.1
ENSG00000236888.1
ENSG00000226759.7
ENSG00000229887.4
ENSG00000223416.3
ENSG00000235038.1
ENSG00000230546.1
ENSG00000233216.1
ENSG00000162600.11
ENSG00000270209.1
ENSG00000264128.2
ENSG00000184292.6
ENSG00000185839.3
ENSG00000162601.9
ENSG00000283445.1
ENSG00000177606.6
ENSG00000234807.5
ENSG00000272226.1
ENSG00000231740.1
ENSG00000232453.6
ENSG00000237352.3
ENSG00000228121.1
ENSG00000241042.1
ENSG00000235215.2
ENSG00000224609.6
ENSG00000270457.1
ENSG00000172456.17
ENSG00000266150.1
ENSG00000226883.1
ENSG00000134709.10
ENSG00000134716.9
ENSG00000265535.2
ENSG00000162598.13
ENSG00000229332.2
ENSG00000238242.1
ENSG00000226476.3
ENSG00000231252.2
ENSG00000162599.15
ENSG00000237928.5
ENSG00000270742.1
ENSG00000237853.6
ENSG00000223920.2
ENSG00000162604.12
ENSG00000271200.1
ENSG00000132849.19
ENSG00000200575.1
ENSG00000212360.1
ENSG00000236646.1
ENSG00000242860.3
ENSG00000263908.1
ENSG00000234204.1
ENSG00000234088.1
ENSG00000240563.1
ENSG00000237227.1
ENSG00000132854.18
ENSG00000201153.1
ENSG00000162607.12
ENSG00000116641.17
ENSG00000270549.1
ENSG00000132855.4
ENSG00000278967.1
ENSG00000213703.2
ENSG00000235545.1
ENSG00000125703.14
ENSG00000234318.1
ENSG00000237163.1
ENSG00000229537.5
ENSG00000227485.1
ENSG00000229225.1
ENSG00000203605.3
ENSG00000224209.7
ENSG00000252259.1
ENSG00000228734.2
ENSG00000223683.1
ENSG00000230798.5
ENSG00000187140.5
ENSG00000275836.1
ENSG00000252784.1
ENSG00000236674.1
ENSG00000088035.15
ENSG00000142856.16
ENSG00000203965.12
ENSG00000264271.2
ENSG00000251720.1
ENSG00000116652.6
ENSG00000079739.15
ENSG00000244256.3
ENSG00000185483.11
ENSG00000177452.7
ENSG00000228056.3
ENSG00000207190.1
ENSG00000200508.1
ENSG00000223949.6
ENSG00000177414.13
ENSG00000238653.1
ENSG00000158966.13
ENSG00000264470.1
ENSG00000162437.14
ENSG00000162434.11
ENSG00000234784.2
ENSG00000233877.2
ENSG00000226891.7
ENSG00000185031.6
ENSG00000272506.1
ENSG00000212257.1
ENSG00000265996.1
ENSG00000199135.1
ENSG00000231485.1
ENSG00000235804.2
ENSG00000234496.2
ENSG00000162433.14
ENSG00000231622.1
ENSG00000116675.15
ENSG00000229294.1
ENSG00000234144.1
ENSG00000222624.1
ENSG00000213625.8
ENSG00000237852.1
ENSG00000116678.19
ENSG00000224570.1
ENSG00000239319.3
ENSG00000184588.17
ENSG00000227466.1
ENSG00000223152.1
ENSG00000118473.21
ENSG00000264720.3
ENSG00000248458.2
ENSG00000152760.9
ENSG00000172410.4
ENSG00000152763.16
ENSG00000231080.1
ENSG00000198160.14
ENSG00000116704.7
ENSG00000203963.11
ENSG00000252433.1
ENSG00000275678.1
ENSG00000162594.15
ENSG00000253074.1
ENSG00000252116.1
ENSG00000228523.1
ENSG00000081985.10
ENSG00000142864.14
ENSG00000223263.1
ENSG00000235200.2
ENSG00000207504.1
ENSG00000238139.2
ENSG00000242482.3
ENSG00000232048.2
ENSG00000116717.11
ENSG00000172380.5
ENSG00000238778.1
ENSG00000232284.7
ENSG00000235055.3
ENSG00000162595.5
ENSG00000228431.1
ENSG00000116729.13
ENSG00000234383.1
ENSG00000221203.1
ENSG00000229133.1
ENSG00000225242.2
ENSG00000237622.1
ENSG00000229440.1
ENSG00000116745.6
ENSG00000024526.16
ENSG00000233589.1
ENSG00000234264.1
ENSG00000225167.1
ENSG00000223883.1
ENSG00000235446.1
ENSG00000229639.1
ENSG00000033122.18
ENSG00000270615.1
ENSG00000240692.3
ENSG00000229359.2
ENSG00000237919.5
ENSG00000066557.5
ENSG00000244389.3
ENSG00000116754.13
ENSG00000228988.1
ENSG00000118454.12
ENSG00000197568.13
ENSG00000226088.1
ENSG00000116761.11
ENSG00000278636.1
ENSG00000271992.1
ENSG00000233020.1
ENSG00000237033.2
ENSG00000229051.1
ENSG00000226208.1
ENSG00000050628.20
ENSG00000235782.1
ENSG00000269933.1
ENSG00000235079.1
ENSG00000132485.13
ENSG00000207721.1
ENSG00000229956.10
ENSG00000226324.1
ENSG00000172260.14
ENSG00000231985.1
ENSG00000271618.1
ENSG00000228853.1
ENSG00000233994.2
ENSG00000227207.2
ENSG00000212366.1
ENSG00000225087.1
ENSG00000227016.3
ENSG00000280317.1
ENSG00000229636.2
ENSG00000251825.1
ENSG00000233973.6
ENSG00000223479.3
ENSG00000200601.1
ENSG00000252005.2
ENSG00000162620.15
ENSG00000254685.6
ENSG00000116783.14
ENSG00000237324.3
ENSG00000233894.1
ENSG00000162621.6
ENSG00000178965.13
ENSG00000234497.5
ENSG00000272864.1
ENSG00000116791.13
ENSG00000162623.15
ENSG00000229943.1
ENSG00000261213.1
ENSG00000224127.1
ENSG00000162624.14
ENSG00000224149.1
ENSG00000206999.1
ENSG00000137968.16
ENSG00000224493.1
ENSG00000252338.1
ENSG00000213579.3
ENSG00000230863.2
ENSG00000178193.5
ENSG00000117054.13
ENSG00000181227.3
ENSG00000137955.15
ENSG00000057468.6
ENSG00000154007.6
ENSG00000225605.2
ENSG00000230027.1
ENSG00000184005.10
ENSG00000223905.1
ENSG00000272855.1
ENSG00000226415.1
ENSG00000199921.1
ENSG00000237552.1
ENSG00000117069.14
ENSG00000276081.1
ENSG00000230498.1
ENSG00000142892.14
ENSG00000226084.5
ENSG00000228187.1
ENSG00000154027.18
ENSG00000233099.1
ENSG00000251767.1
ENSG00000036549.12
ENSG00000251785.1
ENSG00000243437.3
ENSG00000077254.14
ENSG00000232672.1
ENSG00000180488.14
ENSG00000222849.1
ENSG00000219201.4
ENSG00000235613.2
ENSG00000232015.2
ENSG00000235927.4
ENSG00000162614.18
ENSG00000162613.16
ENSG00000162616.8
ENSG00000273338.1
ENSG00000213561.4
ENSG00000137960.5
ENSG00000251958.1
ENSG00000213560.4
ENSG00000202263.1
ENSG00000233333.2
ENSG00000237413.5
ENSG00000122420.9
ENSG00000227556.1
ENSG00000212308.1
ENSG00000137959.15
ENSG00000137965.10
ENSG00000238015.2
ENSG00000235400.1
ENSG00000162618.13
ENSG00000230787.1
ENSG00000282898.1
ENSG00000235011.2
ENSG00000232676.1
ENSG00000235756.2
ENSG00000260322.1
ENSG00000277670.1
ENSG00000236407.1
ENSG00000225598.1
ENSG00000213559.4
ENSG00000227062.2
ENSG00000234108.1
ENSG00000224326.1
ENSG00000234184.5
ENSG00000227937.1
ENSG00000229752.1
ENSG00000235089.1
ENSG00000223026.1
ENSG00000117114.19
ENSG00000224494.1
ENSG00000227288.3
ENSG00000227960.1
ENSG00000234953.2
ENSG00000242598.1
ENSG00000236676.1
ENSG00000234683.1
ENSG00000215875.4
ENSG00000233290.1
ENSG00000230817.5
ENSG00000236268.5
ENSG00000231364.2
ENSG00000233008.5
ENSG00000237076.1
ENSG00000137941.16
ENSG00000233061.1
ENSG00000229486.2
ENSG00000271576.1
ENSG00000142875.19
ENSG00000213540.3
ENSG00000226970.2
ENSG00000199959.1
ENSG00000203943.8
ENSG00000249237.5
ENSG00000240520.6
ENSG00000137976.7
ENSG00000117133.10
ENSG00000174021.10
ENSG00000122432.17
ENSG00000117151.12
ENSG00000180869.4
ENSG00000232622.1
ENSG00000117155.16
ENSG00000171517.5
ENSG00000153898.12
ENSG00000162643.12
ENSG00000055732.12
ENSG00000266110.1
ENSG00000280099.1
ENSG00000097096.8
ENSG00000162642.13
ENSG00000223254.1
ENSG00000142867.12
ENSG00000223653.5
ENSG00000153904.18
ENSG00000199459.1
ENSG00000273264.1
ENSG00000282057.1
ENSG00000272691.1
ENSG00000142871.16
ENSG00000199934.1
ENSG00000230285.1
ENSG00000117174.10
ENSG00000171502.14
ENSG00000201620.1
ENSG00000229505.1
ENSG00000122417.15
ENSG00000278281.1
ENSG00000231349.2
ENSG00000137975.7
ENSG00000016490.15
ENSG00000016602.9
ENSG00000224466.1
ENSG00000236915.1
ENSG00000153923.10
ENSG00000261737.1
ENSG00000097033.14
ENSG00000230721.1
ENSG00000183291.15
ENSG00000153936.16
ENSG00000267734.1
ENSG00000235251.2
ENSG00000225568.1
ENSG00000267272.5
ENSG00000284240.1
ENSG00000143013.12
ENSG00000227290.1
ENSG00000199318.1
ENSG00000279778.1
ENSG00000224235.1
ENSG00000270507.1
ENSG00000239504.3
ENSG00000230053.2
ENSG00000274321.1
ENSG00000237505.6
ENSG00000237959.1
ENSG00000065243.19
ENSG00000207234.1
ENSG00000241975.1
ENSG00000137947.11
ENSG00000235308.1
ENSG00000137944.17
ENSG00000213516.9
ENSG00000117226.11
ENSG00000202385.1
ENSG00000117228.9
ENSG00000234518.2
ENSG00000162645.12
ENSG00000213512.1
ENSG00000162654.8
ENSG00000154451.14
ENSG00000238081.1
ENSG00000233235.1
ENSG00000183347.14
ENSG00000215874.3
ENSG00000225492.6
ENSG00000197147.13
ENSG00000231999.6
ENSG00000230735.1
ENSG00000171488.14
ENSG00000226394.2
ENSG00000231613.1
ENSG00000272931.1
ENSG00000171492.14
ENSG00000272672.1
ENSG00000252797.1
ENSG00000228175.3
ENSG00000162664.16
ENSG00000212459.1
ENSG00000229201.1
ENSG00000199666.2
ENSG00000143032.7
ENSG00000233593.8
ENSG00000225446.2
ENSG00000272094.1
ENSG00000232882.1
ENSG00000122482.20
ENSG00000232393.1
ENSG00000162669.15
ENSG00000206817.1
ENSG00000215873.2
ENSG00000097046.12
ENSG00000241318.3
ENSG00000229067.1
ENSG00000203914.4
ENSG00000069702.10
ENSG00000239794.3
ENSG00000137948.18
ENSG00000172031.6
ENSG00000233228.1
ENSG00000230667.5
ENSG00000284413.1
ENSG00000224678.3
ENSG00000233401.1
ENSG00000069712.12
ENSG00000273487.1
ENSG00000226773.1
ENSG00000203910.8
ENSG00000233125.3
ENSG00000174842.16
ENSG00000122484.8
ENSG00000242764.3
ENSG00000162676.11
ENSG00000067208.14
ENSG00000223787.2
ENSG00000229992.1
ENSG00000201317.1
ENSG00000225505.1
ENSG00000234202.2
ENSG00000223896.2
ENSG00000122406.12
ENSG00000154511.11
ENSG00000206680.1
ENSG00000207523.1
ENSG00000207022.1
ENSG00000229052.2
ENSG00000252121.1
ENSG00000239710.3
ENSG00000252752.1
ENSG00000222664.1
ENSG00000251837.1
ENSG00000143033.17
ENSG00000117500.12
ENSG00000122483.17
ENSG00000237003.1
ENSG00000225297.1
ENSG00000223745.7
ENSG00000229567.1
ENSG00000117505.12
ENSG00000229635.1
ENSG00000207379.1
ENSG00000137942.16
ENSG00000212601.1
ENSG00000137936.16
ENSG00000224093.5
ENSG00000230439.2
ENSG00000211575.3
ENSG00000260464.1
ENSG00000067334.13
ENSG00000023909.9
ENSG00000223490.2
ENSG00000234099.1
ENSG00000235794.1
ENSG00000232752.1
ENSG00000229842.2
ENSG00000250890.1
ENSG00000236689.1
ENSG00000226960.1
ENSG00000233129.1
ENSG00000198691.11
ENSG00000233482.1
ENSG00000137962.12
ENSG00000264963.2
ENSG00000226835.2
ENSG00000178596.10
ENSG00000236098.1
ENSG00000232918.2
ENSG00000117528.11
ENSG00000117525.13
ENSG00000223675.1
ENSG00000224081.8
ENSG00000232857.2
ENSG00000263526.1
ENSG00000143036.16
ENSG00000117519.15
ENSG00000235501.5
ENSG00000172339.9
ENSG00000230427.1
ENSG00000152078.9
ENSG00000231992.1
ENSG00000206679.1
ENSG00000226026.5
ENSG00000122481.16
ENSG00000228852.6
ENSG00000228504.1
ENSG00000230434.1
ENSG00000237954.7
ENSG00000233907.1
ENSG00000228971.2
ENSG00000271252.1
ENSG00000237435.9
ENSG00000200800.1
ENSG00000231987.1
ENSG00000225923.1
ENSG00000234422.1
ENSG00000228502.1
ENSG00000241992.3
ENSG00000234226.5
ENSG00000137970.7
ENSG00000223229.1
ENSG00000117569.18
ENSG00000188641.12
ENSG00000232878.3
ENSG00000232542.1
ENSG00000228057.1
ENSG00000226128.1
ENSG00000230718.1
ENSG00000235777.1
ENSG00000270911.1
ENSG00000269998.1
ENSG00000259946.1
ENSG00000225206.8
ENSG00000233557.2
ENSG00000226053.1
ENSG00000280040.1
ENSG00000162627.16
ENSG00000117598.11
ENSG00000232825.1
ENSG00000227034.1
ENSG00000117600.12
ENSG00000233983.2
ENSG00000224445.3
ENSG00000099260.10
ENSG00000223656.1
ENSG00000156869.12
ENSG00000201491.1
ENSG00000202254.1
ENSG00000231996.1
ENSG00000162688.16
ENSG00000228084.1
ENSG00000117620.14
ENSG00000212248.1
ENSG00000202259.1
ENSG00000156875.13
ENSG00000241073.1
ENSG00000156876.9
ENSG00000226952.1
ENSG00000122435.9
ENSG00000122477.12
ENSG00000137992.14
ENSG00000271415.1
ENSG00000225169.1
ENSG00000230287.3
ENSG00000224616.1
ENSG00000137996.12
ENSG00000207750.1
ENSG00000215871.2
ENSG00000223906.1
ENSG00000079335.18
ENSG00000234332.1
ENSG00000228086.1
ENSG00000181656.6
ENSG00000213421.4
ENSG00000230402.2
ENSG00000224685.1
ENSG00000162692.10
ENSG00000162694.13
ENSG00000162695.11
ENSG00000230946.3
ENSG00000117543.20
ENSG00000235795.1
ENSG00000233184.6
ENSG00000252765.1
ENSG00000271578.1
ENSG00000225938.1
ENSG00000170989.8
ENSG00000260940.1
ENSG00000228399.1
ENSG00000173810.9
ENSG00000231671.1
ENSG00000226715.2
ENSG00000252530.1
ENSG00000183298.5
ENSG00000118733.16
ENSG00000252717.1
ENSG00000271277.1
ENSG00000162699.5
ENSG00000233359.1
ENSG00000230864.1
ENSG00000060718.20
ENSG00000234257.1
ENSG00000230759.1
ENSG00000224613.6
ENSG00000222069.1
ENSG00000185946.15
ENSG00000240038.6
ENSG00000243480.7
ENSG00000237763.9
ENSG00000234441.1
ENSG00000174876.16
ENSG00000227408.1
ENSG00000187733.6
ENSG00000225191.1
ENSG00000215869.4
ENSG00000228347.1
ENSG00000225036.1
ENSG00000230768.7
ENSG00000227850.1
ENSG00000237897.2
ENSG00000232952.1
ENSG00000233047.6
ENSG00000237480.2
ENSG00000230932.2
ENSG00000270342.1
ENSG00000270976.1
ENSG00000233449.1
ENSG00000232551.2
ENSG00000237460.2
ENSG00000198890.7
ENSG00000162631.18
ENSG00000224550.1
ENSG00000134215.15
ENSG00000275455.1
ENSG00000230489.1
ENSG00000226822.2
ENSG00000085491.15
ENSG00000280186.1
ENSG00000196427.13
ENSG00000238122.1
ENSG00000241361.8
ENSG00000243967.4
ENSG00000238118.1
ENSG00000224698.1
ENSG00000186086.18
ENSG00000283354.1
ENSG00000227832.1
ENSG00000226483.2
ENSG00000162636.15
ENSG00000162639.15
ENSG00000134186.11
ENSG00000143107.8
ENSG00000232971.2
ENSG00000116266.10
ENSG00000228076.2
ENSG00000162641.18
ENSG00000203897.3
ENSG00000121957.12
ENSG00000121940.15
ENSG00000085433.15
ENSG00000237349.1
ENSG00000244716.3
ENSG00000228665.2
ENSG00000228054.2
ENSG00000197780.9
ENSG00000273382.1
ENSG00000215717.5
ENSG00000270066.3
ENSG00000251484.3
ENSG00000179902.12
ENSG00000116299.16
ENSG00000031698.12
ENSG00000143126.7
ENSG00000134222.16
ENSG00000221986.6
ENSG00000134243.11
ENSG00000143106.12
ENSG00000143028.8
ENSG00000162650.16
ENSG00000174151.14
ENSG00000181754.6
ENSG00000156097.12
ENSG00000065135.10
ENSG00000206832.1
ENSG00000116337.15
ENSG00000228703.1
ENSG00000235045.2
ENSG00000168765.16
ENSG00000213366.12
ENSG00000134184.12
ENSG00000260246.1
ENSG00000134201.10
ENSG00000241720.2
ENSG00000134202.10
ENSG00000198758.10
ENSG00000224927.2
ENSG00000228420.1
ENSG00000235005.1
ENSG00000261055.1
ENSG00000184371.13
ENSG00000168710.17
ENSG00000143093.14
ENSG00000258634.3
ENSG00000156150.6
ENSG00000258673.1
ENSG00000186150.4
ENSG00000197106.6
ENSG00000227091.1
ENSG00000235526.1
ENSG00000224965.1
ENSG00000116396.14
ENSG00000282852.1
ENSG00000200536.1
ENSG00000227963.1
ENSG00000162775.14
ENSG00000224699.8
ENSG00000168679.17
ENSG00000273373.1
ENSG00000134248.13
ENSG00000143125.5
ENSG00000282887.2
ENSG00000240194.7
ENSG00000235407.1
ENSG00000143105.7
ENSG00000177301.14
ENSG00000259834.1
ENSG00000177272.8
ENSG00000199710.1
ENSG00000237415.2
ENSG00000232791.3
ENSG00000143119.12
ENSG00000261654.1
ENSG00000232811.1
ENSG00000121931.15
ENSG00000273010.1
ENSG00000225672.1
ENSG00000252760.1
ENSG00000156171.14
ENSG00000134255.13
ENSG00000162777.16
ENSG00000064886.13
ENSG00000236040.1
ENSG00000203878.11
ENSG00000134216.18
ENSG00000229283.1
ENSG00000232240.2
ENSG00000173947.13
ENSG00000234020.1
ENSG00000236012.2
ENSG00000227179.6
ENSG00000085465.12
ENSG00000260948.1
ENSG00000233337.1
ENSG00000243960.1
ENSG00000116455.13
ENSG00000199890.1
ENSG00000116459.10
ENSG00000143110.11
ENSG00000121933.18
ENSG00000200360.1
ENSG00000282608.1
ENSG00000116473.14
ENSG00000231346.5
ENSG00000215867.4
ENSG00000201028.1
ENSG00000197852.9
ENSG00000227811.2
ENSG00000064703.11
ENSG00000171385.9
ENSG00000232558.1
ENSG00000237556.1
ENSG00000231437.3
ENSG00000231246.1
ENSG00000234388.2
ENSG00000238761.1
ENSG00000143079.14
ENSG00000283296.1
ENSG00000134245.17
ENSG00000273483.1
ENSG00000007341.18
ENSG00000116489.12
ENSG00000235299.2
ENSG00000252750.1
ENSG00000155363.18
ENSG00000225075.1
ENSG00000155366.16
ENSG00000155367.15
ENSG00000261595.1
ENSG00000184599.13
ENSG00000234790.1
ENSG00000215866.7
ENSG00000224167.1
ENSG00000228040.1
ENSG00000155380.11
ENSG00000229020.4
ENSG00000226419.7
ENSG00000238198.1
ENSG00000198799.11
ENSG00000233839.1
ENSG00000236887.1
ENSG00000081026.18
ENSG00000232499.2
ENSG00000238256.1
ENSG00000116793.15
ENSG00000232450.1
ENSG00000081019.13
ENSG00000231128.5
ENSG00000134242.15
ENSG00000226167.1
ENSG00000188761.11
ENSG00000134262.12
ENSG00000118655.4
ENSG00000235527.6
ENSG00000163349.21
ENSG00000116774.11
ENSG00000270780.1
ENSG00000282048.1
ENSG00000134207.14
ENSG00000232895.2
ENSG00000273698.1
ENSG00000271419.1
ENSG00000197323.11
ENSG00000226984.1
ENSG00000225650.2
ENSG00000201114.1
ENSG00000236480.1
ENSG00000116752.5
ENSG00000175984.14
ENSG00000116748.21
ENSG00000242769.3
ENSG00000213281.4
ENSG00000009307.15
ENSG00000201900.1
ENSG00000052723.11
ENSG00000227970.1
ENSG00000198765.11
ENSG00000134200.3
ENSG00000134198.9
ENSG00000233730.1
ENSG00000228035.1
ENSG00000134259.3
ENSG00000226973.1
ENSG00000274468.1
ENSG00000229101.1
ENSG00000232185.1
ENSG00000270631.1
ENSG00000239984.3
ENSG00000207502.1
ENSG00000173218.14
ENSG00000118729.11
ENSG00000177551.5
ENSG00000214204.4
ENSG00000271143.1
ENSG00000228127.2
ENSG00000163393.12
ENSG00000237993.1
ENSG00000173212.4
ENSG00000235933.1
ENSG00000221040.2
ENSG00000163399.15
ENSG00000203865.9
ENSG00000212385.1
ENSG00000233154.5
ENSG00000230381.2
ENSG00000200547.1
ENSG00000224950.2
ENSG00000116815.15
ENSG00000177173.5
ENSG00000264419.1
ENSG00000143061.17
ENSG00000211543.2
ENSG00000203864.3
ENSG00000231072.1
ENSG00000223489.1
ENSG00000116824.4
ENSG00000225079.2
ENSG00000272715.1
ENSG00000134247.9
ENSG00000252510.1
ENSG00000134256.12
ENSG00000236137.1
ENSG00000116830.11
ENSG00000215930.1
ENSG00000134253.9
ENSG00000228453.1
ENSG00000134258.16
ENSG00000277141.1
ENSG00000235202.1
ENSG00000271427.1
ENSG00000198162.12
ENSG00000279513.1
ENSG00000226755.2
ENSG00000236866.5
ENSG00000183508.4
ENSG00000213262.3
ENSG00000212266.1
ENSG00000270719.1
ENSG00000228217.1
ENSG00000196505.10
ENSG00000065183.15
ENSG00000155761.13
ENSG00000222209.1
ENSG00000226126.2
ENSG00000229911.2
ENSG00000092607.13
ENSG00000226172.2
ENSG00000239216.1
ENSG00000116874.11
ENSG00000224238.2
ENSG00000223575.2
ENSG00000236804.1
ENSG00000231365.5
ENSG00000227056.2
ENSG00000227712.1
ENSG00000232650.5
ENSG00000194297.2
ENSG00000116882.14
ENSG00000230921.1
ENSG00000203859.9
ENSG00000232780.2
ENSG00000203858.3
ENSG00000235595.1
ENSG00000187481.2
ENSG00000229570.2
ENSG00000203857.9
ENSG00000226443.3
ENSG00000249798.1
ENSG00000239873.2
ENSG00000203855.7
ENSG00000240244.3
ENSG00000260941.1
ENSG00000198857.3
ENSG00000143067.4
ENSG00000092621.11
ENSG00000134240.11
ENSG00000134193.14
ENSG00000215864.5
ENSG00000227205.4
ENSG00000226446.1
ENSG00000134249.6
ENSG00000261662.1
ENSG00000134250.19
ENSG00000273406.1
ENSG00000207149.1
ENSG00000265808.3
ENSG00000274642.1
ENSG00000277313.1
ENSG00000223804.5
ENSG00000273727.1
ENSG00000270392.2
ENSG00000270231.3
ENSG00000275131.2
ENSG00000273694.1
ENSG00000275933.1
ENSG00000273136.6
ENSG00000275538.1
ENSG00000263353.3
ENSG00000281741.2
ENSG00000277610.1
ENSG00000226067.6
ENSG00000275585.2
ENSG00000273516.1
ENSG00000275296.1
ENSG00000198019.12
ENSG00000234998.1
ENSG00000233029.3
ENSG00000223345.3
ENSG00000227193.2
ENSG00000213244.3
ENSG00000268993.1
ENSG00000188610.12
ENSG00000171943.11
ENSG00000275129.1
ENSG00000230806.1
ENSG00000227082.1
ENSG00000231429.2
ENSG00000228826.2
ENSG00000233432.2
ENSG00000272583.1
ENSG00000231752.5
ENSG00000224857.1
ENSG00000276118.1
ENSG00000277095.1
ENSG00000277702.1
ENSG00000252830.2
ENSG00000264145.2
ENSG00000274927.1
ENSG00000242943.1
ENSG00000223495.2
ENSG00000235887.2
ENSG00000203825.4
ENSG00000179571.10
ENSG00000226028.2
ENSG00000202167.1
ENSG00000207349.1
ENSG00000252826.1
ENSG00000206737.1
ENSG00000232721.2
ENSG00000223779.5
ENSG00000242352.2
ENSG00000270962.1
ENSG00000263590.2
ENSG00000252105.1
ENSG00000233430.3
ENSG00000237503.2
ENSG00000265531.3
ENSG00000240929.2
ENSG00000234571.1
ENSG00000230186.3
ENSG00000203818.7
ENSG00000268074.1
ENSG00000263513.5
ENSG00000270872.2
ENSG00000276674.1
ENSG00000275075.1
ENSG00000275767.1
ENSG00000232527.7
ENSG00000276442.1
ENSG00000175658.4
ENSG00000276756.4
ENSG00000271567.1
ENSG00000271439.1
ENSG00000207205.1
ENSG00000237343.1
ENSG00000233586.1
ENSG00000266338.6
ENSG00000227212.3
ENSG00000229002.1
ENSG00000275291.1
ENSG00000278099.1
ENSG00000277918.1
ENSG00000279782.1
ENSG00000277199.1
ENSG00000224363.2
ENSG00000278273.1
ENSG00000222854.1
ENSG00000273825.1
ENSG00000196369.10
ENSG00000271644.1
ENSG00000215784.5
ENSG00000283752.1
ENSG00000272419.6
ENSG00000277678.1
ENSG00000281571.2
ENSG00000223612.3
ENSG00000256374.2
ENSG00000271291.1
ENSG00000276216.1
ENSG00000236140.1
ENSG00000162825.16
ENSG00000234367.1
ENSG00000270384.1
ENSG00000270722.1
ENSG00000278182.1
ENSG00000275064.1
ENSG00000272150.5
ENSG00000117262.18
ENSG00000174827.13
ENSG00000117281.15
ENSG00000265491.4
ENSG00000186141.8
ENSG00000186364.11
ENSG00000131788.15
ENSG00000278549.1
ENSG00000198483.12
ENSG00000143127.12
ENSG00000244619.2
ENSG00000131779.10
ENSG00000211451.12
ENSG00000265241.6
ENSG00000234222.6
ENSG00000271601.3
ENSG00000272031.2
ENSG00000121851.12
ENSG00000265972.5
ENSG00000168509.19
ENSG00000201558.1
ENSG00000233396.7
ENSG00000271425.7
ENSG00000264343.5
ENSG00000276509.1
ENSG00000201789.1
ENSG00000271121.2
ENSG00000277406.1
ENSG00000270339.3
ENSG00000273768.1
ENSG00000274428.1
ENSG00000277655.1
ENSG00000277420.1
ENSG00000274408.1
ENSG00000276975.2
ENSG00000274450.1
ENSG00000268043.7
ENSG00000244371.2
ENSG00000234225.2
ENSG00000227242.4
ENSG00000225603.3
ENSG00000201142.1
ENSG00000230832.3
ENSG00000283342.1
ENSG00000131791.7
ENSG00000237188.3
ENSG00000131781.12
ENSG00000180867.10
ENSG00000226015.2
ENSG00000236806.1
ENSG00000131778.18
ENSG00000278811.4
ENSG00000213226.4
ENSG00000226653.2
ENSG00000207209.1
ENSG00000272443.1
ENSG00000272480.1
ENSG00000116128.10
ENSG00000162836.11
ENSG00000277762.1
ENSG00000227139.1
ENSG00000265107.2
ENSG00000234190.1
ENSG00000223728.3
ENSG00000121634.5
ENSG00000188092.14
ENSG00000215859.8
ENSG00000244211.3
ENSG00000273059.1
ENSG00000206791.1
ENSG00000274372.4
ENSG00000206585.1
ENSG00000229828.2
ENSG00000263956.6
ENSG00000225080.1
ENSG00000198658.4
ENSG00000227733.9
ENSG00000232265.7
ENSG00000238765.1
ENSG00000224335.2
ENSG00000227700.1
ENSG00000199879.1
ENSG00000234283.1
ENSG00000228626.1
ENSG00000274020.2
ENSG00000238107.1
ENSG00000235988.1
ENSG00000224481.1
ENSG00000252744.1
ENSG00000283676.1
ENSG00000202408.2
ENSG00000272824.1
ENSG00000207340.1
ENSG00000252135.1
ENSG00000278596.1
ENSG00000238825.1
ENSG00000231551.8
ENSG00000201183.1
ENSG00000225871.2
ENSG00000280649.2
ENSG00000236334.2
ENSG00000274210.1
ENSG00000270629.5
ENSG00000252515.2
ENSG00000177144.7
ENSG00000275140.1
ENSG00000271546.1
ENSG00000178104.19
ENSG00000252656.1
ENSG00000222788.1
ENSG00000254913.1
ENSG00000255148.2
ENSG00000254539.1
ENSG00000269713.7
ENSG00000274019.1
ENSG00000201699.1
ENSG00000274265.4
ENSG00000215861.5
ENSG00000272755.1
ENSG00000273591.1
ENSG00000274423.1
ENSG00000271383.6
ENSG00000263464.2
ENSG00000277147.4
ENSG00000275557.1
ENSG00000206828.1
ENSG00000234232.7
ENSG00000275229.1
ENSG00000226500.2
ENSG00000150337.13
ENSG00000203814.6
ENSG00000233030.2
ENSG00000183598.3
ENSG00000270882.2
ENSG00000203811.1
ENSG00000203812.2
ENSG00000220323.3
ENSG00000261716.1
ENSG00000203819.6
ENSG00000272196.2
ENSG00000203852.3
ENSG00000270276.2
ENSG00000264207.1
ENSG00000184678.10
ENSG00000184260.5
ENSG00000184270.4
ENSG00000178096.8
ENSG00000159164.9
ENSG00000143368.9
ENSG00000014914.20
ENSG00000264522.5
ENSG00000223945.2
ENSG00000136631.12
ENSG00000023902.13
ENSG00000266187.2
ENSG00000143401.14
ENSG00000222222.1
ENSG00000276110.1
ENSG00000118298.10
ENSG00000117362.12
ENSG00000118292.8
ENSG00000159208.15
ENSG00000266472.5
ENSG00000117360.12
ENSG00000163125.15
ENSG00000143374.16
ENSG00000283933.1
ENSG00000143369.14
ENSG00000228126.1
ENSG00000237781.3
ENSG00000143382.14
ENSG00000264553.1
ENSG00000203804.4
ENSG00000277452.1
ENSG00000274963.1
ENSG00000143384.12
ENSG00000253047.1
ENSG00000143420.18
ENSG00000276103.1
ENSG00000143457.10
ENSG00000143452.15
ENSG00000206931.1
ENSG00000163131.10
ENSG00000236713.1
ENSG00000143387.12
ENSG00000224690.2
ENSG00000143437.20
ENSG00000200175.1
ENSG00000224800.1
ENSG00000283324.1
ENSG00000229357.1
ENSG00000143379.12
ENSG00000143418.19
ENSG00000231073.1
ENSG00000143412.9
ENSG00000143409.15
ENSG00000143363.15
ENSG00000200759.1
ENSG00000163141.18
ENSG00000143443.9
ENSG00000197622.12
ENSG00000213190.3
ENSG00000143458.11
ENSG00000233717.1
ENSG00000261168.1
ENSG00000143434.15
ENSG00000163154.5
ENSG00000163155.11
ENSG00000163156.11
ENSG00000163157.14
ENSG00000163159.12
ENSG00000143398.19
ENSG00000159352.15
ENSG00000232671.5
ENSG00000143373.17
ENSG00000143393.16
ENSG00000265753.2
ENSG00000273481.1
ENSG00000143390.17
ENSG00000237976.1
ENSG00000143416.20
ENSG00000159377.10
ENSG00000143442.21
ENSG00000238711.1
ENSG00000143375.14
ENSG00000252840.1
ENSG00000143367.15
ENSG00000232536.1
ENSG00000207606.1
ENSG00000223861.1
ENSG00000250734.2
ENSG00000143376.12
ENSG00000206635.1
ENSG00000227045.1
ENSG00000159409.14
ENSG00000178796.12
ENSG00000206980.1
ENSG00000269621.1
ENSG00000236940.1
ENSG00000143436.10
ENSG00000143450.16
ENSG00000268288.1
ENSG00000249602.1
ENSG00000182134.15
ENSG00000203288.3
ENSG00000269489.1
ENSG00000213171.2
ENSG00000143365.17
ENSG00000225556.1
ENSG00000201134.1
ENSG00000234614.1
ENSG00000196407.11
ENSG00000159445.12
ENSG00000223810.2
ENSG00000197747.8
ENSG00000229021.2
ENSG00000240667.1
ENSG00000163191.5
ENSG00000232678.2
ENSG00000182898.3
ENSG00000159450.12
ENSG00000226716.1
ENSG00000233792.3
ENSG00000215853.3
ENSG00000237975.6
ENSG00000236427.1
ENSG00000197915.5
ENSG00000143631.10
ENSG00000143520.6
ENSG00000183586.8
ENSG00000143536.7
ENSG00000186207.4
ENSG00000169509.5
ENSG00000185966.3
ENSG00000163202.4
ENSG00000244057.4
ENSG00000187238.5
ENSG00000185962.1
ENSG00000226947.1
ENSG00000176075.7
ENSG00000187223.3
ENSG00000187180.3
ENSG00000159455.8
ENSG00000187173.3
ENSG00000187170.4
ENSG00000198854.5
ENSG00000229713.1
ENSG00000233819.1
ENSG00000203786.6
ENSG00000240386.3
ENSG00000186226.8
ENSG00000172155.9
ENSG00000197084.5
ENSG00000196734.8
ENSG00000186844.5
ENSG00000235942.2
ENSG00000163206.5
ENSG00000163207.6
ENSG00000224308.1
ENSG00000283227.1
ENSG00000184148.3
ENSG00000169474.4
ENSG00000163209.14
ENSG00000252920.1
ENSG00000234262.1
ENSG00000169469.8
ENSG00000163216.6
ENSG00000241794.1
ENSG00000196805.7
ENSG00000203785.8
ENSG00000244094.1
ENSG00000229035.2
ENSG00000159516.8
ENSG00000229699.1
ENSG00000203784.2
ENSG00000203783.4
ENSG00000230779.1
ENSG00000203782.5
ENSG00000159527.3
ENSG00000163218.14
ENSG00000207321.1
ENSG00000163220.10
ENSG00000163221.8
ENSG00000237008.2
ENSG00000143546.9
ENSG00000224784.2
ENSG00000184330.11
ENSG00000203781.4
ENSG00000197364.6
ENSG00000143556.8
ENSG00000263841.2
ENSG00000238279.1
ENSG00000197956.9
ENSG00000196420.7
ENSG00000196154.11
ENSG00000188015.9
ENSG00000196754.10
ENSG00000188643.10
ENSG00000189334.8
ENSG00000189171.14
ENSG00000160678.11
ENSG00000272030.1
ENSG00000160679.12
ENSG00000143553.10
ENSG00000143621.16
ENSG00000169418.9
ENSG00000274940.1
ENSG00000242565.3
ENSG00000235015.1
ENSG00000199565.1
ENSG00000143624.13
ENSG00000243613.1
ENSG00000233222.2
ENSG00000143554.13
ENSG00000207039.1
ENSG00000143614.9
ENSG00000231827.3
ENSG00000223599.1
ENSG00000236327.2
ENSG00000198837.9
ENSG00000160741.16
ENSG00000143570.17
ENSG00000276584.1
ENSG00000282386.1
ENSG00000273026.1
ENSG00000143578.15
ENSG00000143543.14
ENSG00000272654.1
ENSG00000143545.8
ENSG00000177954.11
ENSG00000143552.9
ENSG00000231416.1
ENSG00000200220.1
ENSG00000231837.2
ENSG00000263987.1
ENSG00000143549.19
ENSG00000264384.2
ENSG00000215938.3
ENSG00000163263.6
ENSG00000143612.19
ENSG00000143569.18
ENSG00000201129.1
ENSG00000143575.14
ENSG00000252682.1
ENSG00000212292.1
ENSG00000222457.1
ENSG00000278694.1
ENSG00000143595.12
ENSG00000143515.16
ENSG00000238365.3
ENSG00000237920.2
ENSG00000226855.1
ENSG00000228013.1
ENSG00000160712.12
ENSG00000228264.1
ENSG00000169291.9
ENSG00000163239.12
ENSG00000160714.9
ENSG00000229780.1
ENSG00000160716.5
ENSG00000160710.15
ENSG00000143603.18
ENSG00000163344.5
ENSG00000270361.1
ENSG00000163346.16
ENSG00000268154.2
ENSG00000163348.3
ENSG00000271380.1
ENSG00000160691.18
ENSG00000173207.12
ENSG00000264349.1
ENSG00000160688.18
ENSG00000163352.5
ENSG00000160685.13
ENSG00000163354.14
ENSG00000163357.10
ENSG00000232093.1
ENSG00000143537.13
ENSG00000243364.7
ENSG00000143590.13
ENSG00000202027.1
ENSG00000169242.11
ENSG00000169241.17
ENSG00000179085.7
ENSG00000223452.3
ENSG00000163463.11
ENSG00000163462.17
ENSG00000185499.16
ENSG00000231064.7
ENSG00000169231.13
ENSG00000173171.14
ENSG00000236263.1
ENSG00000160766.14
ENSG00000236675.1
ENSG00000177628.15
ENSG00000160767.20
ENSG00000116521.10
ENSG00000176444.18
ENSG00000143630.9
ENSG00000143627.17
ENSG00000160752.14
ENSG00000225855.6
ENSG00000160753.15
ENSG00000116539.12
ENSG00000283701.1
ENSG00000207134.1
ENSG00000227773.1
ENSG00000207144.1
ENSG00000237872.4
ENSG00000235919.4
ENSG00000271267.1
ENSG00000225082.2
ENSG00000223503.1
ENSG00000232519.2
ENSG00000125459.14
ENSG00000246203.2
ENSG00000163374.19
ENSG00000132676.15
ENSG00000227673.1
ENSG00000203761.5
ENSG00000116580.18
ENSG00000234937.1
ENSG00000132718.8
ENSG00000283442.1
ENSG00000143622.10
ENSG00000132680.10
ENSG00000207475.1
ENSG00000173080.5
ENSG00000116584.17
ENSG00000277817.1
ENSG00000273002.1
ENSG00000224276.1
ENSG00000163479.13
ENSG00000160803.7
ENSG00000116586.11
ENSG00000132698.14
ENSG00000254726.2
ENSG00000160789.19
ENSG00000196189.12
ENSG00000252236.1
ENSG00000160785.13
ENSG00000160783.19
ENSG00000242252.1
ENSG00000160781.15
ENSG00000198952.8
ENSG00000163472.18
ENSG00000198715.11
ENSG00000189030.9
ENSG00000163468.14
ENSG00000163467.11
ENSG00000132677.12
ENSG00000237390.1
ENSG00000125462.16
ENSG00000207933.3
ENSG00000236947.5
ENSG00000116604.17
ENSG00000206651.1
ENSG00000260460.1
ENSG00000183856.10
ENSG00000187862.11
ENSG00000163382.11
ENSG00000160818.16
ENSG00000272971.1
ENSG00000132702.12
ENSG00000272068.1
ENSG00000132692.18
ENSG00000272405.1
ENSG00000229953.1
ENSG00000132688.10
ENSG00000237588.2
ENSG00000143320.8
ENSG00000223356.1
ENSG00000143319.16
ENSG00000143303.11
ENSG00000143314.12
ENSG00000143321.18
ENSG00000143294.14
ENSG00000027869.11
ENSG00000198400.11
ENSG00000027644.4
ENSG00000187800.13
ENSG00000160838.13
ENSG00000132694.18
ENSG00000211581.1
ENSG00000266160.2
ENSG00000237842.2
ENSG00000224520.2
ENSG00000253831.1
ENSG00000117036.11
ENSG00000235700.1
ENSG00000229961.2
ENSG00000284592.1
ENSG00000228239.1
ENSG00000271736.1
ENSG00000237189.1
ENSG00000143297.18
ENSG00000163518.10
ENSG00000236731.1
ENSG00000233712.1
ENSG00000160856.20
ENSG00000227217.1
ENSG00000231700.3
ENSG00000232366.1
ENSG00000132704.15
ENSG00000163534.14
ENSG00000073754.5
ENSG00000227425.1
ENSG00000236957.7
ENSG00000183853.17
ENSG00000226520.1
ENSG00000231666.6
ENSG00000227295.2
ENSG00000158473.6
ENSG00000229914.1
ENSG00000176320.2
ENSG00000158477.6
ENSG00000230942.1
ENSG00000158481.12
ENSG00000158485.10
ENSG00000158488.15
ENSG00000186306.1
ENSG00000180708.4
ENSG00000203758.4
ENSG00000236257.1
ENSG00000173285.3
ENSG00000236656.1
ENSG00000198965.3
ENSG00000198703.2
ENSG00000227445.1
ENSG00000231434.1
ENSG00000197532.1
ENSG00000186440.1
ENSG00000279111.2
ENSG00000198967.3
ENSG00000163554.12
ENSG00000231237.1
ENSG00000196171.3
ENSG00000203757.1
ENSG00000180437.5
ENSG00000226949.1
ENSG00000180433.4
ENSG00000197403.3
ENSG00000188340.1
ENSG00000229724.1
ENSG00000180409.3
ENSG00000163563.7
ENSG00000229849.1
ENSG00000163564.14
ENSG00000163565.18
ENSG00000163568.14
ENSG00000233473.2
ENSG00000162706.12
ENSG00000222552.1
ENSG00000225670.4
ENSG00000213088.9
ENSG00000215846.6
ENSG00000248642.1
ENSG00000179639.10
ENSG00000196266.4
ENSG00000228560.1
ENSG00000248442.2
ENSG00000251686.1
ENSG00000249197.1
ENSG00000249730.1
ENSG00000196184.8
ENSG00000224943.1
ENSG00000184155.8
ENSG00000231100.1
ENSG00000271890.1
ENSG00000132703.3
ENSG00000158731.2
ENSG00000276632.1
ENSG00000223603.1
ENSG00000132693.12
ENSG00000235226.1
ENSG00000158716.8
ENSG00000181036.13
ENSG00000158714.10
ENSG00000188004.9
ENSG00000212161.1
ENSG00000243284.1
ENSG00000272668.1
ENSG00000213085.9
ENSG00000266458.1
ENSG00000279430.1
ENSG00000158710.14
ENSG00000085552.16
ENSG00000162723.9
ENSG00000224259.6
ENSG00000273933.1
ENSG00000177807.8
ENSG00000237409.2
ENSG00000260766.1
ENSG00000143315.6
ENSG00000225279.1
ENSG00000162728.4
ENSG00000162729.13
ENSG00000018625.14
ENSG00000132681.16
ENSG00000143318.12
ENSG00000227741.1
ENSG00000162734.12
ENSG00000132716.18
ENSG00000228606.1
ENSG00000224261.2
ENSG00000162735.18
ENSG00000122218.14
ENSG00000235082.2
ENSG00000202078.1
ENSG00000162736.15
ENSG00000171786.5
ENSG00000201608.1
ENSG00000162738.5
ENSG00000162739.13
ENSG00000234425.1
ENSG00000066294.14
ENSG00000117090.14
ENSG00000235101.1
ENSG00000228863.8
ENSG00000117091.9
ENSG00000026751.16
ENSG00000275801.1
ENSG00000274562.1
ENSG00000122224.17
ENSG00000122223.12
ENSG00000226003.2
ENSG00000179914.4
ENSG00000213080.3
ENSG00000232188.1
ENSG00000198358.4
ENSG00000233691.2
ENSG00000158764.6
ENSG00000158769.17
ENSG00000232879.2
ENSG00000215845.10
ENSG00000158773.14
ENSG00000186517.13
ENSG00000143217.8
ENSG00000228917.1
ENSG00000162755.13
ENSG00000143256.4
ENSG00000158793.13
ENSG00000158796.16
ENSG00000238934.1
ENSG00000143222.11
ENSG00000224985.1
ENSG00000143258.15
ENSG00000143224.17
ENSG00000158850.14
ENSG00000158859.9
ENSG00000158864.12
ENSG00000158869.10
ENSG00000158874.11
ENSG00000158882.14
ENSG00000284035.1
ENSG00000143257.11
ENSG00000248485.1
ENSG00000158887.15
ENSG00000143252.14
ENSG00000236484.2
ENSG00000283696.1
ENSG00000206921.1
ENSG00000283360.1
ENSG00000215840.3
ENSG00000277882.1
ENSG00000283317.1
ENSG00000143226.13
ENSG00000173110.7
ENSG00000224203.2
ENSG00000203747.10
ENSG00000224515.1
ENSG00000244682.7
ENSG00000225217.1
ENSG00000231586.2
ENSG00000162747.9
ENSG00000072694.20
ENSG00000234211.2
ENSG00000213075.7
ENSG00000199595.1
ENSG00000132185.16
ENSG00000162746.14
ENSG00000241347.3
ENSG00000081721.11
ENSG00000226889.3
ENSG00000118217.5
ENSG00000229808.1
ENSG00000162745.10
ENSG00000227818.1
ENSG00000198929.12
ENSG00000266144.1
ENSG00000227094.1
ENSG00000252262.1
ENSG00000207729.3
ENSG00000171722.12
ENSG00000239887.4
ENSG00000198574.5
ENSG00000227243.3
ENSG00000152332.15
ENSG00000227941.1
ENSG00000259788.1
ENSG00000117143.13
ENSG00000272574.1
ENSG00000162733.16
ENSG00000243173.3
ENSG00000132196.13
ENSG00000185860.13
ENSG00000230739.1
ENSG00000227667.1
ENSG00000117152.13
ENSG00000143248.12
ENSG00000232892.1
ENSG00000225755.2
ENSG00000232995.7
ENSG00000237756.1
ENSG00000143228.12
ENSG00000225122.1
ENSG00000200327.1
ENSG00000212527.1
ENSG00000228289.1
ENSG00000212538.2
ENSG00000225719.2
ENSG00000199849.1
ENSG00000213070.3
ENSG00000185630.18
ENSG00000207082.1
ENSG00000269887.1
ENSG00000276359.1
ENSG00000233693.1
ENSG00000271917.1
ENSG00000201987.1
ENSG00000225487.2
ENSG00000201270.1
ENSG00000162761.14
ENSG00000224702.1
ENSG00000238022.1
ENSG00000143171.12
ENSG00000237463.5
ENSG00000230748.1
ENSG00000162763.3
ENSG00000237783.2
ENSG00000236206.1
ENSG00000143198.12
ENSG00000143149.12
ENSG00000230175.1
ENSG00000225272.2
ENSG00000215838.4
ENSG00000273365.1
ENSG00000143183.16
ENSG00000224358.1
ENSG00000230659.3
ENSG00000143179.14
ENSG00000236364.3
ENSG00000271527.1
ENSG00000226292.1
ENSG00000207341.1
ENSG00000188859.6
ENSG00000203307.2
ENSG00000230898.1
ENSG00000215952.1
ENSG00000215835.2
ENSG00000229588.1
ENSG00000225325.1
ENSG00000230231.1
ENSG00000234142.1
ENSG00000238087.3
ENSG00000215834.9
ENSG00000234984.1
ENSG00000232341.2
ENSG00000232148.1
ENSG00000232223.1
ENSG00000143157.11
ENSG00000152382.5
ENSG00000225171.2
ENSG00000143195.12
ENSG00000143194.12
ENSG00000200036.1
ENSG00000227907.1
ENSG00000143167.11
ENSG00000198842.9
ENSG00000213068.3
ENSG00000231605.5
ENSG00000272205.1
ENSG00000143190.21
ENSG00000272033.1
ENSG00000198821.10
ENSG00000233411.1
ENSG00000273160.1
ENSG00000227776.1
ENSG00000143162.7
ENSG00000231029.2
ENSG00000241666.2
ENSG00000198771.10
ENSG00000197965.11
ENSG00000143199.17
ENSG00000250762.1
ENSG00000232194.1
ENSG00000143158.10
ENSG00000143164.15
ENSG00000221545.1
ENSG00000224837.1
ENSG00000143147.14
ENSG00000143155.12
ENSG00000237049.1
ENSG00000237131.1
ENSG00000213064.9
ENSG00000206880.1
ENSG00000143178.12
ENSG00000227722.2
ENSG00000207974.1
ENSG00000228697.2
ENSG00000283255.1
ENSG00000215833.3
ENSG00000143185.3
ENSG00000227777.1
ENSG00000143184.4
ENSG00000229757.2
ENSG00000143196.4
ENSG00000235736.1
ENSG00000225826.1
ENSG00000229612.1
ENSG00000203601.3
ENSG00000213063.3
ENSG00000252987.1
ENSG00000237707.1
ENSG00000143153.12
ENSG00000143156.13
ENSG00000235575.1
ENSG00000117475.13
ENSG00000117477.12
ENSG00000117479.12
ENSG00000234604.2
ENSG00000213062.4
ENSG00000198734.10
ENSG00000174175.16
ENSG00000000460.16
ENSG00000188404.8
ENSG00000007908.15
ENSG00000230704.1
ENSG00000171806.11
ENSG00000000457.13
ENSG00000239494.2
ENSG00000075945.12
ENSG00000243051.3
ENSG00000235378.2
ENSG00000232959.1
ENSG00000224896.2
ENSG00000203740.3
ENSG00000233985.1
ENSG00000238051.1
ENSG00000224286.5
ENSG00000226967.1
ENSG00000231407.5
ENSG00000120370.12
ENSG00000225545.1
ENSG00000235303.1
ENSG00000116132.11
ENSG00000271811.1
ENSG00000117501.14
ENSG00000226552.2
ENSG00000007933.12
ENSG00000221390.1
ENSG00000117507.6
ENSG00000094963.13
ENSG00000225243.5
ENSG00000231424.2
ENSG00000010932.16
ENSG00000206692.1
ENSG00000230547.1
ENSG00000076258.9
ENSG00000225704.2
ENSG00000239428.2
ENSG00000234333.2
ENSG00000117523.15
ENSG00000283683.1
ENSG00000034971.16
ENSG00000233328.3
ENSG00000230364.1
ENSG00000117533.14
ENSG00000232261.1
ENSG00000271459.1
ENSG00000236741.4
ENSG00000253060.1
ENSG00000010165.19
ENSG00000213060.4
ENSG00000224600.5
ENSG00000197959.13
ENSG00000233540.1
ENSG00000230630.4
ENSG00000208024.1
ENSG00000206684.1
ENSG00000135845.9
ENSG00000180999.10
ENSG00000094975.13
ENSG00000251943.1
ENSG00000117560.7
ENSG00000229785.1
ENSG00000279061.1
ENSG00000224228.2
ENSG00000227177.1
ENSG00000224000.1
ENSG00000120337.8
ENSG00000230849.2
ENSG00000226375.1
ENSG00000117586.10
ENSG00000232751.1
ENSG00000231615.2
ENSG00000203739.3
ENSG00000117592.8
ENSG00000162753.11
ENSG00000238272.1
ENSG00000183831.6
ENSG00000232113.2
ENSG00000076321.10
ENSG00000225591.2
ENSG00000200674.1
ENSG00000120334.15
ENSG00000252357.1
ENSG00000117593.9
ENSG00000270084.1
ENSG00000234741.7
ENSG00000185278.15
ENSG00000117601.13
ENSG00000252231.1
ENSG00000135870.11
ENSG00000200755.1
ENSG00000236535.1
ENSG00000224977.1
ENSG00000225713.5
ENSG00000227373.5
ENSG00000152061.23
ENSG00000237317.2
ENSG00000203737.3
ENSG00000223828.1
ENSG00000231378.1
ENSG00000237249.1
ENSG00000223525.1
ENSG00000235869.1
ENSG00000229531.5
ENSG00000252552.1
ENSG00000116161.17
ENSG00000120333.4
ENSG00000206659.1
ENSG00000181101.7
ENSG00000120332.15
ENSG00000235750.9
ENSG00000230687.1
ENSG00000233946.2
ENSG00000260990.1
ENSG00000116147.16
ENSG00000235628.1
ENSG00000224718.1
ENSG00000227740.1
ENSG00000230777.1
ENSG00000143207.19
ENSG00000252906.1
ENSG00000228686.2
ENSG00000236021.1
ENSG00000273629.1
ENSG00000232463.1
ENSG00000253025.1
ENSG00000227815.2
ENSG00000231020.1
ENSG00000225904.1
ENSG00000116183.10
ENSG00000237514.3
ENSG00000152092.15
ENSG00000202609.4
ENSG00000198797.6
ENSG00000224968.1
ENSG00000227579.5
ENSG00000236720.1
ENSG00000120341.18
ENSG00000242193.10
ENSG00000276563.1
ENSG00000224687.1
ENSG00000075391.16
ENSG00000270575.1
ENSG00000213058.3
ENSG00000264809.2
ENSG00000188585.7
ENSG00000240021.9
ENSG00000213057.5
ENSG00000201347.1
ENSG00000273384.1
ENSG00000266417.1
ENSG00000273062.1
ENSG00000228196.1
ENSG00000201791.1
ENSG00000116191.17
ENSG00000116194.12
ENSG00000116199.11
ENSG00000232750.2
ENSG00000186283.13
ENSG00000143322.19
ENSG00000234041.1
ENSG00000231905.2
ENSG00000212338.1
ENSG00000201619.1
ENSG00000231564.1
ENSG00000225711.1
ENSG00000223794.1
ENSG00000228191.1
ENSG00000057252.12
ENSG00000162779.21
ENSG00000224620.2
ENSG00000236539.3
ENSG00000261250.1
ENSG00000116218.12
ENSG00000251875.1
ENSG00000227141.2
ENSG00000261060.1
ENSG00000162782.15
ENSG00000243062.5
ENSG00000143340.6
ENSG00000229407.5
ENSG00000231966.1
ENSG00000169905.12
ENSG00000272906.1
ENSG00000143337.18
ENSG00000264916.2
ENSG00000261831.2
ENSG00000260360.1
ENSG00000135837.15
ENSG00000235145.2
ENSG00000223450.1
ENSG00000261817.1
ENSG00000116260.16
ENSG00000121454.5
ENSG00000230124.6
ENSG00000235060.1
ENSG00000265435.1
ENSG00000206905.1
ENSG00000236719.2
ENSG00000143324.13
ENSG00000283575.1
ENSG00000225857.5
ENSG00000135835.11
ENSG00000243155.1
ENSG00000232586.1
ENSG00000251520.1
ENSG00000270711.1
ENSG00000135823.13
ENSG00000153029.14
ENSG00000162783.10
ENSG00000237292.1
ENSG00000225359.1
ENSG00000179452.2
ENSG00000198216.10
ENSG00000273573.1
ENSG00000252977.1
ENSG00000272880.1
ENSG00000222397.1
ENSG00000179930.5
ENSG00000224810.1
ENSG00000225982.1
ENSG00000232309.1
ENSG00000228918.3
ENSG00000232096.1
ENSG00000206764.1
ENSG00000228664.1
ENSG00000231684.3
ENSG00000135821.17
ENSG00000203730.2
ENSG00000203729.8
ENSG00000121446.18
ENSG00000270443.1
ENSG00000233537.1
ENSG00000135828.11
ENSG00000276839.1
ENSG00000143333.6
ENSG00000261504.1
ENSG00000135824.12
ENSG00000227181.1
ENSG00000271269.1
ENSG00000135838.13
ENSG00000135829.16
ENSG00000157060.15
ENSG00000224040.1
ENSG00000199837.1
ENSG00000226570.2
ENSG00000176855.11
ENSG00000207472.1
ENSG00000135862.5
ENSG00000224468.3
ENSG00000058085.14
ENSG00000157064.10
ENSG00000233562.1
ENSG00000232860.7
ENSG00000116698.21
ENSG00000116701.14
ENSG00000162704.15
ENSG00000143344.15
ENSG00000173627.7
ENSG00000270994.1
ENSG00000227554.1
ENSG00000198756.10
ENSG00000198860.11
ENSG00000199840.1
ENSG00000207080.2
ENSG00000231791.1
ENSG00000244568.3
ENSG00000271387.1
ENSG00000116667.12
ENSG00000230470.1
ENSG00000232036.2
ENSG00000116406.18
ENSG00000135842.16
ENSG00000252222.1
ENSG00000260976.1
ENSG00000201312.1
ENSG00000121481.10
ENSG00000232792.2
ENSG00000121486.11
ENSG00000116668.12
ENSG00000231084.2
ENSG00000213051.3
ENSG00000201421.1
ENSG00000206640.1
ENSG00000233583.1
ENSG00000252612.1
ENSG00000238061.2
ENSG00000279838.1
ENSG00000116679.15
ENSG00000273004.1
ENSG00000261024.6
ENSG00000252407.1
ENSG00000270920.1
ENSG00000279401.1
ENSG00000228309.6
ENSG00000207108.1
ENSG00000201596.1
ENSG00000261729.1
ENSG00000143341.11
ENSG00000224691.1
ENSG00000116690.12
ENSG00000047410.13
ENSG00000157181.15
ENSG00000262180.1
ENSG00000229739.2
ENSG00000116703.13
ENSG00000273198.1
ENSG00000228238.1
ENSG00000233196.2
ENSG00000073756.11
ENSG00000273129.1
ENSG00000116711.9
ENSG00000236030.1
ENSG00000231599.1
ENSG00000272827.1
ENSG00000271558.1
ENSG00000225462.1
ENSG00000274702.1
ENSG00000230426.2
ENSG00000236401.1
ENSG00000223847.1
ENSG00000150732.8
ENSG00000222240.1
ENSG00000261182.1
ENSG00000224278.1
ENSG00000225006.1
ENSG00000235083.1
ENSG00000231022.1
ENSG00000237283.1
ENSG00000238054.1
ENSG00000226486.1
ENSG00000271036.1
ENSG00000226196.1
ENSG00000252553.1
ENSG00000232212.1
ENSG00000238270.1
ENSG00000230987.2
ENSG00000162670.10
ENSG00000225811.1
ENSG00000237457.6
ENSG00000241505.1
ENSG00000231175.1
ENSG00000236025.1
ENSG00000238108.1
ENSG00000228020.2
ENSG00000261642.1
ENSG00000271187.1
ENSG00000233882.2
ENSG00000223344.1
ENSG00000228215.2
ENSG00000150681.9
ENSG00000226723.2
ENSG00000236792.1
ENSG00000253148.1
ENSG00000232498.1
ENSG00000236069.1
ENSG00000090104.11
ENSG00000127074.14
ENSG00000231767.3
ENSG00000228687.1
ENSG00000226814.2
ENSG00000116741.7
ENSG00000223075.1
ENSG00000234871.1
ENSG00000234473.1
ENSG00000116750.13
ENSG00000238754.1
ENSG00000116747.12
ENSG00000272579.1
ENSG00000023572.8
ENSG00000134371.10
ENSG00000221680.1
ENSG00000162630.5
ENSG00000276735.1
ENSG00000232077.1
ENSG00000226640.2
ENSG00000237011.1
ENSG00000237213.2
ENSG00000227240.1
ENSG00000233057.1
ENSG00000231714.1
ENSG00000251813.1
ENSG00000228167.1
ENSG00000227421.1
ENSG00000162687.16
ENSG00000265986.1
ENSG00000000971.15
ENSG00000116785.13
ENSG00000244414.6
ENSG00000134365.12
ENSG00000080910.11
ENSG00000273844.1
ENSG00000134389.9
ENSG00000143278.3
ENSG00000066279.17
ENSG00000235748.1
ENSG00000177888.7
ENSG00000237861.1
ENSG00000134376.15
ENSG00000221879.3
ENSG00000230260.1
ENSG00000213047.12
ENSG00000207139.1
ENSG00000213046.4
ENSG00000235582.2
ENSG00000233040.2
ENSG00000224901.1
ENSG00000203724.10
ENSG00000143355.15
ENSG00000151414.14
ENSG00000232824.1
ENSG00000151418.11
ENSG00000223881.1
ENSG00000081237.18
ENSG00000261573.1
ENSG00000236278.2
ENSG00000229989.3
ENSG00000207975.1
ENSG00000207759.1
ENSG00000227747.2
ENSG00000225172.5
ENSG00000233410.1
ENSG00000235492.1
ENSG00000231718.1
ENSG00000228190.2
ENSG00000236468.1
ENSG00000231984.1
ENSG00000228530.1
ENSG00000200139.1
ENSG00000229747.1
ENSG00000202491.1
ENSG00000202329.1
ENSG00000116833.13
ENSG00000252860.1
ENSG00000229220.1
ENSG00000233827.2
ENSG00000203721.6
ENSG00000273093.1
ENSG00000213045.3
ENSG00000230623.4
ENSG00000162702.7
ENSG00000282849.1
ENSG00000118193.11
ENSG00000118197.13
ENSG00000260088.1
ENSG00000118200.14
ENSG00000231333.2
ENSG00000170128.4
ENSG00000163362.10
ENSG00000233217.2
ENSG00000201032.1
ENSG00000116852.14
ENSG00000229191.1
ENSG00000234132.2
ENSG00000081248.10
ENSG00000232237.3
ENSG00000116857.16
ENSG00000163395.16
ENSG00000229821.1
ENSG00000081277.12
ENSG00000118194.18
ENSG00000159166.13
ENSG00000282221.1
ENSG00000159173.18
ENSG00000227048.2
ENSG00000174307.6
ENSG00000159176.13
ENSG00000224536.2
ENSG00000223396.2
ENSG00000134369.15
ENSG00000236390.1
ENSG00000231871.5
ENSG00000264802.1
ENSG00000235121.1
ENSG00000200942.1
ENSG00000221028.1
ENSG00000198700.9
ENSG00000277681.1
ENSG00000198892.6
ENSG00000223774.5
ENSG00000163431.12
ENSG00000134375.10
ENSG00000206637.1
ENSG00000238003.1
ENSG00000176393.10
ENSG00000273478.1
ENSG00000234678.1
ENSG00000275207.1
ENSG00000163435.15
ENSG00000249007.1
ENSG00000232296.1
ENSG00000235811.1
ENSG00000212512.2
ENSG00000227109.1
ENSG00000170075.8
ENSG00000143862.7
ENSG00000143851.15
ENSG00000243323.6
ENSG00000133067.17
ENSG00000077152.9
ENSG00000077157.21
ENSG00000229120.2
ENSG00000272262.1
ENSG00000232626.3
ENSG00000236439.4
ENSG00000253042.1
ENSG00000143858.11
ENSG00000226862.1
ENSG00000225620.1
ENSG00000117139.16
ENSG00000235449.2
ENSG00000226148.1
ENSG00000260021.1
ENSG00000228288.6
ENSG00000184774.9
ENSG00000214796.8
ENSG00000234996.4
ENSG00000183155.4
ENSG00000117153.15
ENSG00000230280.2
ENSG00000199471.1
ENSG00000159346.12
ENSG00000159348.12
ENSG00000234761.1
ENSG00000231547.1
ENSG00000163444.11
ENSG00000143847.15
ENSG00000122180.4
ENSG00000163485.16
ENSG00000234775.1
ENSG00000224671.2
ENSG00000133055.8
ENSG00000133048.12
ENSG00000133063.15
ENSG00000236523.2
ENSG00000231507.1
ENSG00000233791.5
ENSG00000159388.5
ENSG00000202300.1
ENSG00000122176.10
ENSG00000229652.1
ENSG00000271588.1
ENSG00000188783.5
ENSG00000188770.9
ENSG00000058668.14
ENSG00000236035.2
ENSG00000221643.1
ENSG00000122188.12
ENSG00000058673.16
ENSG00000257315.2
ENSG00000227417.3
ENSG00000223505.2
ENSG00000182004.12
ENSG00000236430.1
ENSG00000232917.5
ENSG00000237379.1
ENSG00000176754.12
ENSG00000143842.14
ENSG00000143845.14
ENSG00000230550.1
ENSG00000143839.14
ENSG00000225522.2
ENSG00000170498.8
ENSG00000174567.7
ENSG00000143850.13
ENSG00000231691.1
ENSG00000219133.2
ENSG00000280924.1
ENSG00000226330.1
ENSG00000237848.1
ENSG00000158615.8
ENSG00000133056.13
ENSG00000198625.12
ENSG00000236779.1
ENSG00000200408.1
ENSG00000240710.1
ENSG00000170382.11
ENSG00000240219.1
ENSG00000228153.1
ENSG00000252650.1
ENSG00000251861.1
ENSG00000163531.15
ENSG00000229657.2
ENSG00000184144.11
ENSG00000174529.7
ENSG00000117222.13
ENSG00000271580.1
ENSG00000236108.1
ENSG00000133059.16
ENSG00000213041.4
ENSG00000133069.15
ENSG00000225063.1
ENSG00000163545.8
ENSG00000162873.14
ENSG00000235363.1
ENSG00000226235.1
ENSG00000186007.9
ENSG00000281406.1
ENSG00000199059.3
ENSG00000224717.1
ENSG00000117266.15
ENSG00000253097.1
ENSG00000174514.12
ENSG00000206762.1
ENSG00000158711.13
ENSG00000236942.1
ENSG00000158715.5
ENSG00000275213.1
ENSG00000069275.12
ENSG00000201944.1
ENSG00000117280.12
ENSG00000133065.10
ENSG00000162877.12
ENSG00000174502.18
ENSG00000227687.1
ENSG00000276600.4
ENSG00000196188.10
ENSG00000263961.6
ENSG00000252692.1
ENSG00000198049.6
ENSG00000226780.1
ENSG00000225483.1
ENSG00000236889.1
ENSG00000196550.10
ENSG00000266028.7
ENSG00000229509.1
ENSG00000263528.7
ENSG00000278465.1
ENSG00000162888.4
ENSG00000261000.1
ENSG00000266094.7
ENSG00000234981.1
ENSG00000279946.1
ENSG00000143486.15
ENSG00000237605.1
ENSG00000143479.15
ENSG00000162889.10
ENSG00000224114.1
ENSG00000199349.1
ENSG00000284486.1
ENSG00000136634.5
ENSG00000142224.15
ENSG00000162891.10
ENSG00000162892.15
ENSG00000162894.11
ENSG00000271680.1
ENSG00000226945.1
ENSG00000162896.5
ENSG00000162897.14
ENSG00000182795.12
ENSG00000123836.14
ENSG00000180667.10
ENSG00000123843.12
ENSG00000123838.10
ENSG00000275392.1
ENSG00000226565.2
ENSG00000224462.2
ENSG00000243636.1
ENSG00000232621.1
ENSG00000237074.2
ENSG00000196352.14
ENSG00000274245.1
ENSG00000283044.1
ENSG00000117322.17
ENSG00000203710.10
ENSG00000236911.6
ENSG00000197721.16
ENSG00000244703.3
ENSG00000226289.1
ENSG00000274059.1
ENSG00000117335.19
ENSG00000234219.1
ENSG00000203709.11
ENSG00000174059.16
ENSG00000284237.1
ENSG00000076356.6
ENSG00000226843.1
ENSG00000261453.1
ENSG00000259815.1
ENSG00000227887.1
ENSG00000232812.1
ENSG00000236950.1
ENSG00000278684.1
ENSG00000232537.1
ENSG00000228081.2
ENSG00000224540.1
ENSG00000225712.1
ENSG00000227940.1
ENSG00000231648.1
ENSG00000230937.11
ENSG00000284485.1
ENSG00000224260.6
ENSG00000008118.9
ENSG00000196878.14
ENSG00000283876.1
ENSG00000227591.5
ENSG00000123689.5
ENSG00000117594.9
ENSG00000236136.1
ENSG00000009790.14
ENSG00000162757.4
ENSG00000117595.10
ENSG00000117597.17
ENSG00000143469.18
ENSG00000203706.8
ENSG00000082497.11
ENSG00000228110.4
ENSG00000233455.2
ENSG00000054392.12
ENSG00000200972.1
ENSG00000270936.1
ENSG00000143473.12
ENSG00000224668.1
ENSG00000284376.1
ENSG00000234233.1
ENSG00000234004.4
ENSG00000226986.4
ENSG00000117625.13
ENSG00000082512.14
ENSG00000153363.12
ENSG00000236809.2
ENSG00000238137.2
ENSG00000198570.5
ENSG00000170385.9
ENSG00000261314.1
ENSG00000228792.2
ENSG00000227764.1
ENSG00000117650.12
ENSG00000224763.1
ENSG00000231057.3
ENSG00000226868.1
ENSG00000123684.12
ENSG00000241395.3
ENSG00000212205.1
ENSG00000229258.5
ENSG00000233626.2
ENSG00000143493.12
ENSG00000212187.1
ENSG00000143476.17
ENSG00000220749.4
ENSG00000264358.1
ENSG00000252879.1
ENSG00000229983.1
ENSG00000226251.5
ENSG00000066027.11
ENSG00000230063.1
ENSG00000234915.1
ENSG00000225338.1
ENSG00000201544.1
ENSG00000229832.1
ENSG00000065600.12
ENSG00000117691.9
ENSG00000224535.1
ENSG00000228067.1
ENSG00000260805.2
ENSG00000162772.16
ENSG00000235862.2
ENSG00000162771.7
ENSG00000226036.1
ENSG00000237980.1
ENSG00000123685.8
ENSG00000117697.14
ENSG00000203705.10
ENSG00000236905.2
ENSG00000185523.6
ENSG00000198468.7
ENSG00000236317.1
ENSG00000162769.12
ENSG00000282718.1
ENSG00000143494.15
ENSG00000174606.13
ENSG00000136643.11
ENSG00000228646.3
ENSG00000225233.1
ENSG00000228255.1
ENSG00000230461.8
ENSG00000281664.1
ENSG00000117707.15
ENSG00000274895.1
ENSG00000272167.2
ENSG00000283518.1
ENSG00000143499.13
ENSG00000228470.1
ENSG00000152104.11
ENSG00000213036.3
ENSG00000215819.3
ENSG00000117724.12
ENSG00000250536.1
ENSG00000224584.2
ENSG00000185221.6
ENSG00000223869.1
ENSG00000082482.13
ENSG00000232809.1
ENSG00000282265.1
ENSG00000136636.12
ENSG00000042781.12
ENSG00000202498.1
ENSG00000229242.1
ENSG00000233620.5
ENSG00000236292.1
ENSG00000226013.1
ENSG00000196482.16
ENSG00000092978.10
ENSG00000162814.10
ENSG00000234070.1
ENSG00000228247.1
ENSG00000231814.2
ENSG00000230714.1
ENSG00000232100.1
ENSG00000201493.1
ENSG00000067533.5
ENSG00000229016.1
ENSG00000223375.1
ENSG00000232480.1
ENSG00000092969.11
ENSG00000228208.6
ENSG00000212610.2
ENSG00000226693.1
ENSG00000225561.1
ENSG00000228063.1
ENSG00000143353.11
ENSG00000225920.2
ENSG00000223842.1
ENSG00000277007.1
ENSG00000228536.2
ENSG00000238232.1
ENSG00000215817.5
ENSG00000196660.10
ENSG00000252086.1
ENSG00000221673.2
ENSG00000136628.17
ENSG00000162813.17
ENSG00000067704.9
ENSG00000207590.1
ENSG00000207624.1
ENSG00000232134.1
ENSG00000118873.15
ENSG00000281696.1
ENSG00000222370.1
ENSG00000270585.1
ENSG00000270708.1
ENSG00000218283.2
ENSG00000213033.4
ENSG00000230318.2
ENSG00000232883.1
ENSG00000226927.1
ENSG00000260505.1
ENSG00000235163.2
ENSG00000234863.1
ENSG00000226226.1
ENSG00000231529.1
ENSG00000116141.15
ENSG00000243872.3
ENSG00000233012.2
ENSG00000162817.6
ENSG00000117791.15
ENSG00000186205.12
ENSG00000221571.3
ENSG00000272823.1
ENSG00000238078.1
ENSG00000257551.1
ENSG00000136630.12
ENSG00000226211.1
ENSG00000234754.1
ENSG00000232436.1
ENSG00000227585.2
ENSG00000143507.17
ENSG00000227925.1
ENSG00000200033.1
ENSG00000238042.5
ENSG00000228437.5
ENSG00000232679.1
ENSG00000236230.1
ENSG00000227613.1
ENSG00000226643.2
ENSG00000234419.1
ENSG00000276997.4
ENSG00000222399.1
ENSG00000267305.2
ENSG00000143512.12
ENSG00000143498.17
ENSG00000225265.1
ENSG00000154305.16
ENSG00000229399.1
ENSG00000272750.1
ENSG00000186063.12
ENSG00000162819.11
ENSG00000197520.10
ENSG00000228106.5
ENSG00000154309.8
ENSG00000234523.1
ENSG00000187554.11
ENSG00000236846.1
ENSG00000226601.1
ENSG00000143502.14
ENSG00000251789.2
ENSG00000178395.6
ENSG00000203697.11
ENSG00000227002.2
ENSG00000212398.1
ENSG00000162909.17
ENSG00000143514.16
ENSG00000227621.1
ENSG00000188460.4
ENSG00000233771.2
ENSG00000272645.3
ENSG00000212157.1
ENSG00000185495.10
ENSG00000278467.1
ENSG00000229930.1
ENSG00000252484.1
ENSG00000143756.11
ENSG00000236773.1
ENSG00000143753.12
ENSG00000201898.1
ENSG00000232628.5
ENSG00000237101.1
ENSG00000143748.17
ENSG00000221406.1
ENSG00000229742.1
ENSG00000206887.1
ENSG00000143771.11
ENSG00000162923.14
ENSG00000266618.1
ENSG00000143786.7
ENSG00000229991.1
ENSG00000233384.2
ENSG00000234247.1
ENSG00000229400.1
ENSG00000225334.1
ENSG00000185842.15
ENSG00000143815.14
ENSG00000234476.1
ENSG00000282418.1
ENSG00000154380.17
ENSG00000227496.1
ENSG00000226349.1
ENSG00000223306.2
ENSG00000143742.12
ENSG00000234112.2
ENSG00000143819.12
ENSG00000242861.1
ENSG00000196187.11
ENSG00000243709.1
ENSG00000143811.18
ENSG00000284519.1
ENSG00000248322.1
ENSG00000143768.12
ENSG00000213032.3
ENSG00000143751.9
ENSG00000272562.1
ENSG00000163041.9
ENSG00000225518.2
ENSG00000270598.1
ENSG00000182827.8
ENSG00000234478.1
ENSG00000223570.2
ENSG00000185155.11
ENSG00000183814.15
ENSG00000236994.1
ENSG00000275406.1
ENSG00000143799.12
ENSG00000270287.1
ENSG00000229965.1
ENSG00000223282.1
ENSG00000177770.11
ENSG00000203685.9
ENSG00000143772.9
ENSG00000228382.1
ENSG00000228548.1
ENSG00000238183.2
ENSG00000143801.16
ENSG00000163050.16
ENSG00000228525.1
ENSG00000143776.18
ENSG00000228625.1
ENSG00000228729.1
ENSG00000236636.2
ENSG00000234277.2
ENSG00000232864.1
ENSG00000224834.1
ENSG00000237193.1
ENSG00000278180.1
ENSG00000237469.2
ENSG00000235827.2
ENSG00000227711.3
ENSG00000202264.1
ENSG00000181450.17
ENSG00000225934.2
ENSG00000215812.5
ENSG00000143740.14
ENSG00000081692.12
ENSG00000230005.2
ENSG00000185888.5
ENSG00000143816.7
ENSG00000264483.1
ENSG00000233003.4
ENSG00000274886.1
ENSG00000154342.5
ENSG00000276255.2
ENSG00000143761.15
ENSG00000143793.12
ENSG00000162910.18
ENSG00000224566.2
ENSG00000280157.1
ENSG00000227625.2
ENSG00000143774.16
ENSG00000198835.3
ENSG00000203684.5
ENSG00000181873.12
ENSG00000162913.9
ENSG00000154358.20
ENSG00000269890.1
ENSG00000269934.1
ENSG00000270110.1
ENSG00000270104.1
ENSG00000154370.15
ENSG00000231563.1
ENSG00000162931.11
ENSG00000168148.3
ENSG00000230841.2
ENSG00000181218.5
ENSG00000196890.4
ENSG00000266174.1
ENSG00000181201.3
ENSG00000279306.1
ENSG00000168159.11
ENSG00000215811.6
ENSG00000202056.1
ENSG00000251823.2
ENSG00000199352.1
ENSG00000201588.1
ENSG00000199337.1
ENSG00000200381.1
ENSG00000199396.1
ENSG00000200624.1
ENSG00000202521.1
ENSG00000200343.1
ENSG00000201321.1
ENSG00000199910.1
ENSG00000199334.1
ENSG00000199270.1
ENSG00000202526.1
ENSG00000201355.1
ENSG00000201925.1
ENSG00000202257.1
ENSG00000200370.1
ENSG00000212237.1
ENSG00000183929.7
ENSG00000206878.1
ENSG00000234975.6
ENSG00000116574.5
ENSG00000271475.1
ENSG00000271399.1
ENSG00000282111.1
ENSG00000229840.2
ENSG00000236975.1
ENSG00000233920.1
ENSG00000177800.2
ENSG00000177788.5
ENSG00000240524.2
ENSG00000168118.11
ENSG00000237481.1
ENSG00000154429.10
ENSG00000252506.1
ENSG00000252051.1
ENSG00000230331.1
ENSG00000143632.14
ENSG00000069248.11
ENSG00000223635.1
ENSG00000135776.4
ENSG00000199672.1
ENSG00000201492.1
ENSG00000229367.1
ENSG00000135801.9
ENSG00000135763.9
ENSG00000213028.3
ENSG00000225984.1
ENSG00000227043.1
ENSG00000228058.1
ENSG00000143641.9
ENSG00000227006.1
ENSG00000177614.10
ENSG00000282564.1
ENSG00000232964.2
ENSG00000235817.2
ENSG00000135775.13
ENSG00000135744.7
ENSG00000135773.12
ENSG00000244137.1
ENSG00000202063.1
ENSG00000225656.1
ENSG00000119280.16
ENSG00000223393.1
ENSG00000240502.2
ENSG00000143643.12
ENSG00000173409.13
ENSG00000182118.7
ENSG00000227934.1
ENSG00000229595.1
ENSG00000119283.15
ENSG00000235710.4
ENSG00000143633.12
ENSG00000116906.11
ENSG00000222407.1
ENSG00000116903.7
ENSG00000010072.15
ENSG00000135766.8
ENSG00000223982.3
ENSG00000233461.5
ENSG00000116918.13
ENSG00000229228.1
ENSG00000162946.21
ENSG00000222986.1
ENSG00000274121.1
ENSG00000226758.1
ENSG00000235152.1
ENSG00000236372.1
ENSG00000224436.1
ENSG00000242794.2
ENSG00000116991.10
ENSG00000238382.1
ENSG00000225919.1
ENSG00000236497.1
ENSG00000212916.4
ENSG00000206835.1
ENSG00000232175.1
ENSG00000135778.11
ENSG00000135749.18
ENSG00000231940.1
ENSG00000251508.1
ENSG00000143674.10
ENSG00000252501.1
ENSG00000135750.14
ENSG00000265744.1
ENSG00000225486.1
ENSG00000183780.12
ENSG00000236101.1
ENSG00000233332.1
ENSG00000231272.1
ENSG00000236244.1
ENSG00000232166.1
ENSG00000264377.1
ENSG00000235605.1
ENSG00000236358.1
ENSG00000273367.1
ENSG00000231663.1
ENSG00000168275.14
ENSG00000059588.9
ENSG00000231768.1
ENSG00000230404.1
ENSG00000212144.1
ENSG00000168264.10
ENSG00000224939.1
ENSG00000272362.1
ENSG00000228044.2
ENSG00000241475.1
ENSG00000230628.1
ENSG00000282097.1
ENSG00000227630.2
ENSG00000279261.2
ENSG00000201638.2
ENSG00000239690.3
ENSG00000237520.1
ENSG00000238005.2
ENSG00000258082.1
ENSG00000280587.1
ENSG00000233018.1
ENSG00000273416.1
ENSG00000173726.10
ENSG00000207181.1
ENSG00000188739.14
ENSG00000054267.21
ENSG00000263439.1
ENSG00000236863.2
ENSG00000152904.11
ENSG00000227962.1
ENSG00000230026.2
ENSG00000116957.12
ENSG00000229795.2
ENSG00000162885.12
ENSG00000238236.1
ENSG00000235638.1
ENSG00000231199.2
ENSG00000226663.2
ENSG00000231582.2
ENSG00000232714.1
ENSG00000235761.2
ENSG00000168243.10
ENSG00000270710.1
ENSG00000227236.2
ENSG00000143669.13
ENSG00000235674.2
ENSG00000229463.2
ENSG00000222831.1
ENSG00000206803.1
ENSG00000237845.1
ENSG00000229291.1
ENSG00000116962.14
ENSG00000252822.1
ENSG00000235371.1
ENSG00000077585.13
ENSG00000086619.13
ENSG00000222650.1
ENSG00000237922.1
ENSG00000186197.13
ENSG00000116977.18
ENSG00000223776.5
ENSG00000273058.2
ENSG00000230325.1
ENSG00000119285.10
ENSG00000077522.12
ENSG00000116984.12
ENSG00000226498.2
ENSG00000237991.3
ENSG00000244020.2
ENSG00000198626.15
ENSG00000252396.1
ENSG00000266262.1
ENSG00000252290.1
ENSG00000237250.3
ENSG00000116996.9
ENSG00000283174.1
ENSG00000283166.1
ENSG00000283377.1
ENSG00000270188.1
ENSG00000232154.2
ENSG00000225723.1
ENSG00000227860.1
ENSG00000230019.1
ENSG00000232989.1
ENSG00000234464.1
ENSG00000252371.1
ENSG00000215808.2
ENSG00000231877.1
ENSG00000215149.3
ENSG00000224783.1
ENSG00000227854.1
ENSG00000259776.1
ENSG00000133019.11
ENSG00000233355.6
ENSG00000234601.1
ENSG00000231979.1
ENSG00000215805.3
ENSG00000217327.3
ENSG00000155816.19
ENSG00000228818.1
ENSG00000202041.1
ENSG00000223694.1
ENSG00000233735.5
ENSG00000252317.1
ENSG00000233519.1
ENSG00000180875.4
ENSG00000224359.2
ENSG00000226014.1
ENSG00000231440.1
ENSG00000228844.1
ENSG00000251750.1
ENSG00000234872.2
ENSG00000199241.1
ENSG00000230015.3
ENSG00000226919.1
ENSG00000223963.2
ENSG00000182901.16
ENSG00000215802.3
ENSG00000233615.1
ENSG00000238085.1
ENSG00000265831.1
ENSG00000224348.2
ENSG00000225554.1
ENSG00000091483.6
ENSG00000117009.11
ENSG00000054277.13
ENSG00000203668.2
ENSG00000162843.17
ENSG00000229022.1
ENSG00000174371.16
ENSG00000235990.2
ENSG00000196289.7
ENSG00000213026.4
ENSG00000197769.5
ENSG00000224625.2
ENSG00000277099.1
ENSG00000180287.16
ENSG00000272865.1
ENSG00000252084.1
ENSG00000224525.2
ENSG00000226750.1
ENSG00000235467.1
ENSG00000213690.3
ENSG00000270859.1
ENSG00000215800.2
ENSG00000270818.1
ENSG00000277704.1
ENSG00000230199.1
ENSG00000234116.1
ENSG00000231512.5
ENSG00000282831.1
ENSG00000278455.1
ENSG00000253326.2
ENSG00000214837.8
ENSG00000212230.1
ENSG00000143702.15
ENSG00000227230.1
ENSG00000232085.1
ENSG00000054282.15
ENSG00000224727.1
ENSG00000265201.1
ENSG00000117020.16
ENSG00000236031.1
ENSG00000226766.1
ENSG00000232184.1
ENSG00000228939.1
ENSG00000226828.1
ENSG00000179456.10
ENSG00000279774.1
ENSG00000229960.1
ENSG00000244066.3
ENSG00000237759.1
ENSG00000173728.10
ENSG00000240963.1
ENSG00000225401.2
ENSG00000035687.9
ENSG00000179397.17
ENSG00000227735.1
ENSG00000121644.18
ENSG00000232059.3
ENSG00000284188.1
ENSG00000282317.1
ENSG00000203667.9
ENSG00000153187.18
ENSG00000273175.1
ENSG00000201758.1
ENSG00000252073.1
ENSG00000272195.1
ENSG00000203666.12
ENSG00000252282.1
ENSG00000251754.1
ENSG00000201170.1
ENSG00000162849.15
ENSG00000232192.1
ENSG00000232793.2
ENSG00000238224.1
ENSG00000231612.1
ENSG00000185420.18
ENSG00000235096.2
ENSG00000226876.2
ENSG00000225222.2
ENSG00000202184.1
ENSG00000230184.1
ENSG00000207326.1
ENSG00000227728.2
ENSG00000242042.1
ENSG00000230813.1
ENSG00000229112.1
ENSG00000162851.7
ENSG00000162852.13
ENSG00000225300.1
ENSG00000228955.2
ENSG00000260698.1
ENSG00000235021.1
ENSG00000143653.9
ENSG00000228879.1
ENSG00000223519.7
ENSG00000260855.1
ENSG00000227953.6
ENSG00000235386.1
ENSG00000252011.1
ENSG00000153207.14
ENSG00000197472.14
ENSG00000236775.1
ENSG00000277462.1
ENSG00000215796.3
ENSG00000228982.1
ENSG00000188295.14
ENSG00000221953.5
ENSG00000226164.2
ENSG00000196418.12
ENSG00000224014.1
ENSG00000215795.2
ENSG00000259865.1
ENSG00000227671.4
ENSG00000252516.1
ENSG00000232347.1
ENSG00000214144.3
ENSG00000235818.3
ENSG00000197617.7
ENSG00000202079.1
ENSG00000162714.12
ENSG00000162711.16
ENSG00000177535.7
ENSG00000203664.6
ENSG00000169224.12
ENSG00000227135.1
ENSG00000196242.7
ENSG00000236817.5
ENSG00000177489.1
ENSG00000177476.3
ENSG00000283369.1
ENSG00000198452.6
ENSG00000235749.2
ENSG00000230411.1
ENSG00000197437.3
ENSG00000239395.1
ENSG00000169214.3
ENSG00000241128.1
ENSG00000153230.4
ENSG00000221888.3
ENSG00000228336.1
ENSG00000196772.3
ENSG00000232908.3
ENSG00000230576.1
ENSG00000197591.3
ENSG00000162722.8
ENSG00000238243.3
ENSG00000177462.6
ENSG00000177275.3
ENSG00000226191.3
ENSG00000224830.2
ENSG00000279263.1
ENSG00000187080.8
ENSG00000237492.1
ENSG00000224227.2
ENSG00000199442.1
ENSG00000232215.2
ENSG00000197454.1
ENSG00000200085.1
ENSG00000203663.3
ENSG00000200982.1
ENSG00000198128.3
ENSG00000197067.5
ENSG00000196071.4
ENSG00000177233.2
ENSG00000162727.3
ENSG00000198601.2
ENSG00000228198.2
ENSG00000171180.1
ENSG00000177212.3
ENSG00000177201.1
ENSG00000177186.3
ENSG00000177174.1
ENSG00000196944.3
ENSG00000198104.2
ENSG00000175143.3
ENSG00000227152.5
ENSG00000196240.3
ENSG00000196539.3
ENSG00000229255.1
ENSG00000203661.3
ENSG00000271934.1
ENSG00000188558.5
ENSG00000224521.1
ENSG00000227102.2
ENSG00000182783.4
ENSG00000183310.3
ENSG00000184022.3
ENSG00000201602.1
ENSG00000271701.1
ENSG00000279301.3
ENSG00000177151.3
ENSG00000187701.3
ENSG00000189181.4
ENSG00000229703.6
ENSG00000276520.1
ENSG00000259823.5
ENSG00000229663.1
ENSG00000175137.10
ENSG00000171161.12
ENSG00000171163.15
ENSG00000227237.1
ENSG00000185220.11
ENSG00000200495.1
ENSG00000233084.2
ENSG00000184731.5
ENSG00000227061.1
ENSG00000035115.21
ENSG00000143727.15
ENSG00000189292.15
ENSG00000228643.1
ENSG00000235779.7
ENSG00000277997.1
ENSG00000233684.2
ENSG00000236856.1
ENSG00000226277.1
ENSG00000223985.1
ENSG00000284452.1
ENSG00000225942.1
ENSG00000233633.1
ENSG00000151353.14
ENSG00000233296.1
ENSG00000280360.1
ENSG00000233970.1
ENSG00000227713.1
ENSG00000272342.1
ENSG00000231173.1
ENSG00000223751.1
ENSG00000237667.5
ENSG00000228799.5
ENSG00000234796.1
ENSG00000235688.2
ENSG00000172554.11
ENSG00000235403.1
ENSG00000236665.1
ENSG00000233553.1
ENSG00000115705.20
ENSG00000228613.1
ENSG00000283766.1
ENSG00000231482.2
ENSG00000203635.2
ENSG00000130508.10
ENSG00000186487.17
ENSG00000284600.1
ENSG00000232057.1
ENSG00000225619.1
ENSG00000234929.1
ENSG00000227364.1
ENSG00000237720.1
ENSG00000228391.1
ENSG00000234423.1
ENSG00000236760.1
ENSG00000226649.1
ENSG00000032389.12
ENSG00000224885.1
ENSG00000171853.15
ENSG00000225234.1
ENSG00000271868.1
ENSG00000182551.13
ENSG00000235078.1
ENSG00000242282.6
ENSG00000171865.9
ENSG00000234171.2
ENSG00000171863.12
ENSG00000118004.17
ENSG00000237370.1
ENSG00000188765.7
ENSG00000151360.9
ENSG00000232718.1
ENSG00000224661.1
ENSG00000214866.8
ENSG00000237401.6
ENSG00000229550.1
ENSG00000231821.1
ENSG00000231532.5
ENSG00000252238.1
ENSG00000207192.1
ENSG00000228585.1
ENSG00000232835.1
ENSG00000224128.1
ENSG00000230090.5
ENSG00000176887.6
ENSG00000242540.2
ENSG00000236106.1
ENSG00000237266.1
ENSG00000232044.6
ENSG00000276733.1
ENSG00000234275.1
ENSG00000227007.1
ENSG00000231610.1
ENSG00000226488.1
ENSG00000236172.6
ENSG00000205837.7
ENSG00000225964.5
ENSG00000134326.11
ENSG00000134321.11
ENSG00000271947.1
ENSG00000228203.6
ENSG00000151692.14
ENSG00000223884.5
ENSG00000223145.1
ENSG00000272002.1
ENSG00000213774.3
ENSG00000229727.6
ENSG00000221255.1
ENSG00000230515.1
ENSG00000235576.1
ENSG00000232979.1
ENSG00000229405.1
ENSG00000226506.5
ENSG00000235665.5
ENSG00000236790.5
ENSG00000229740.1
ENSG00000231435.1
ENSG00000236008.1
ENSG00000231083.1
ENSG00000225642.1
ENSG00000235092.5
ENSG00000115738.9
ENSG00000134313.15
ENSG00000143797.11
ENSG00000230886.3
ENSG00000223640.1
ENSG00000242136.1
ENSG00000261104.1
ENSG00000244310.1
ENSG00000240980.1
ENSG00000151693.9
ENSG00000213772.3
ENSG00000119185.12
ENSG00000119203.13
ENSG00000134330.18
ENSG00000151694.12
ENSG00000239300.5
ENSG00000271855.1
ENSG00000134308.13
ENSG00000207086.1
ENSG00000240687.1
ENSG00000244260.1
ENSG00000200034.1
ENSG00000240960.1
ENSG00000243491.1
ENSG00000115750.16
ENSG00000269973.1
ENSG00000134317.17
ENSG00000188525.3
ENSG00000260476.1
ENSG00000260077.1
ENSG00000172059.10
ENSG00000271787.1
ENSG00000205795.4
ENSG00000233502.1
ENSG00000212558.1
ENSG00000272524.1
ENSG00000171848.13
ENSG00000163009.8
ENSG00000206647.1
ENSG00000265418.1
ENSG00000264030.2
ENSG00000206898.1
ENSG00000115756.12
ENSG00000115758.12
ENSG00000206633.1
ENSG00000257135.5
ENSG00000217258.2
ENSG00000115761.15
ENSG00000234818.1
ENSG00000243819.4
ENSG00000236162.1
ENSG00000143882.10
ENSG00000239053.1
ENSG00000272275.1
ENSG00000143870.12
ENSG00000238962.1
ENSG00000232056.1
ENSG00000270488.1
ENSG00000271952.1
ENSG00000162975.4
ENSG00000226080.1
ENSG00000145063.14
ENSG00000150873.11
ENSG00000162976.12
ENSG00000134318.13
ENSG00000207267.1
ENSG00000230154.1
ENSG00000226961.3
ENSG00000230952.1
ENSG00000231403.1
ENSG00000224177.6
ENSG00000169016.16
ENSG00000196208.13
ENSG00000201610.1
ENSG00000264010.1
ENSG00000251718.1
ENSG00000202248.1
ENSG00000239899.3
ENSG00000169006.6
ENSG00000230044.1
ENSG00000276411.1
ENSG00000134324.11
ENSG00000228496.1
ENSG00000203643.3
ENSG00000230790.2
ENSG00000265056.1
ENSG00000265172.1
ENSG00000224184.5
ENSG00000238503.1
ENSG00000264089.1
ENSG00000207183.1
ENSG00000223360.1
ENSG00000261117.1
ENSG00000071575.11
ENSG00000264370.1
ENSG00000225649.5
ENSG00000229370.1
ENSG00000230448.5
ENSG00000227718.1
ENSG00000251859.1
ENSG00000237261.2
ENSG00000228505.5
ENSG00000162981.13
ENSG00000235127.1
ENSG00000151779.12
ENSG00000229087.1
ENSG00000234022.1
ENSG00000079785.14
ENSG00000224194.1
ENSG00000231031.6
ENSG00000237326.1
ENSG00000202160.1
ENSG00000214657.4
ENSG00000238371.1
ENSG00000223850.1
ENSG00000233718.6
ENSG00000134323.11
ENSG00000243541.3
ENSG00000226764.2
ENSG00000236289.2
ENSG00000236989.5
ENSG00000271315.1
ENSG00000251704.1
ENSG00000226041.1
ENSG00000228876.1
ENSG00000231266.1
ENSG00000232444.1
ENSG00000224400.5
ENSG00000237633.2
ENSG00000279663.2
ENSG00000197872.11
ENSG00000223536.5
ENSG00000224604.1
ENSG00000237670.1
ENSG00000222842.1
ENSG00000214843.3
ENSG00000236348.1
ENSG00000214842.5
ENSG00000163032.11
ENSG00000163029.15
ENSG00000178295.14
ENSG00000151379.3
ENSG00000170745.11
ENSG00000212455.1
ENSG00000260331.1
ENSG00000240857.1
ENSG00000185013.16
ENSG00000207170.1
ENSG00000224626.1
ENSG00000236204.5
ENSG00000266738.1
ENSG00000143867.6
ENSG00000234597.1
ENSG00000237992.1
ENSG00000235911.1
ENSG00000213403.2
ENSG00000228784.7
ENSG00000183891.5
ENSG00000271991.1
ENSG00000118965.14
ENSG00000227210.1
ENSG00000132031.12
ENSG00000068697.6
ENSG00000223734.2
ENSG00000234378.1
ENSG00000213729.3
ENSG00000266059.2
ENSG00000200763.1
ENSG00000115884.10
ENSG00000235411.1
ENSG00000238735.1
ENSG00000055917.15
ENSG00000232800.1
ENSG00000212171.1
ENSG00000143878.9
ENSG00000228950.1
ENSG00000200829.1
ENSG00000227047.1
ENSG00000279307.2
ENSG00000118960.12
ENSG00000269976.1
ENSG00000231948.2
ENSG00000233416.1
ENSG00000143869.6
ENSG00000118961.14
ENSG00000236436.1
ENSG00000261012.2
ENSG00000084674.14
ENSG00000280390.1
ENSG00000218819.4
ENSG00000271629.1
ENSG00000233005.1
ENSG00000231204.5
ENSG00000270654.1
ENSG00000235537.1
ENSG00000228538.5
ENSG00000229621.1
ENSG00000264192.1
ENSG00000231200.1
ENSG00000228999.2
ENSG00000223691.1
ENSG00000234189.1
ENSG00000206882.1
ENSG00000234207.1
ENSG00000233587.1
ENSG00000222616.1
ENSG00000232451.1
ENSG00000223530.1
ENSG00000233714.1
ENSG00000223634.1
ENSG00000235497.5
ENSG00000119771.14
ENSG00000224361.1
ENSG00000279526.1
ENSG00000283031.1
ENSG00000119778.14
ENSG00000224464.2
ENSG00000238111.1
ENSG00000173960.13
ENSG00000234946.1
ENSG00000243847.3
ENSG00000205639.9
ENSG00000163026.11
ENSG00000222940.1
ENSG00000119782.13
ENSG00000115128.6
ENSG00000219626.8
ENSG00000115129.13
ENSG00000176732.6
ENSG00000232642.1
ENSG00000186453.12
ENSG00000223754.1
ENSG00000198399.14
ENSG00000242628.5
ENSG00000251805.1
ENSG00000232963.1
ENSG00000233747.1
ENSG00000084676.15
ENSG00000202430.1
ENSG00000206732.1
ENSG00000184924.5
ENSG00000138092.10
ENSG00000138031.14
ENSG00000271936.1
ENSG00000115137.11
ENSG00000237953.1
ENSG00000202479.1
ENSG00000224165.5
ENSG00000207069.1
ENSG00000084710.13
ENSG00000276653.1
ENSG00000229593.1
ENSG00000115138.10
ENSG00000230452.1
ENSG00000119772.16
ENSG00000221445.3
ENSG00000235072.2
ENSG00000138101.18
ENSG00000224220.1
ENSG00000201160.1
ENSG00000143970.16
ENSG00000187536.4
ENSG00000217643.1
ENSG00000218682.1
ENSG00000217718.1
ENSG00000084731.14
ENSG00000237629.1
ENSG00000268412.2
ENSG00000084733.10
ENSG00000199872.1
ENSG00000235440.1
ENSG00000231655.1
ENSG00000214465.3
ENSG00000227133.1
ENSG00000237951.1
ENSG00000157833.12
ENSG00000084754.10
ENSG00000138029.13
ENSG00000173567.14
ENSG00000138018.17
ENSG00000157856.10
ENSG00000115155.16
ENSG00000173557.14
ENSG00000157884.10
ENSG00000225378.1
ENSG00000225024.1
ENSG00000171303.6
ENSG00000213699.8
ENSG00000115163.14
ENSG00000145835.6
ENSG00000157851.16
ENSG00000230286.1
ENSG00000084764.10
ENSG00000205500.8
ENSG00000119777.18
ENSG00000084693.15
ENSG00000231636.1
ENSG00000272056.1
ENSG00000229122.1
ENSG00000272148.1
ENSG00000228474.5
ENSG00000138080.13
ENSG00000138030.12
ENSG00000138028.15
ENSG00000143994.13
ENSG00000138073.13
ENSG00000186143.10
ENSG00000163792.6
ENSG00000236099.1
ENSG00000138074.14
ENSG00000138085.16
ENSG00000084774.13
ENSG00000115194.10
ENSG00000163793.12
ENSG00000138100.13
ENSG00000163794.6
ENSG00000115204.14
ENSG00000115207.13
ENSG00000234945.7
ENSG00000234072.1
ENSG00000115211.15
ENSG00000115234.10
ENSG00000163795.13
ENSG00000115241.10
ENSG00000213453.3
ENSG00000115216.13
ENSG00000157992.12
ENSG00000138002.14
ENSG00000235267.1
ENSG00000200003.1
ENSG00000115226.9
ENSG00000084734.8
ENSG00000221843.4
ENSG00000243943.9
ENSG00000176714.9
ENSG00000198522.13
ENSG00000206731.1
ENSG00000119760.15
ENSG00000163798.13
ENSG00000205334.2
ENSG00000243147.7
ENSG00000171174.13
ENSG00000158019.20
ENSG00000270846.1
ENSG00000265321.1
ENSG00000270528.1
ENSG00000277035.1
ENSG00000223522.1
ENSG00000229951.5
ENSG00000075426.11
ENSG00000270640.1
ENSG00000270210.1
ENSG00000227938.1
ENSG00000163803.12
ENSG00000242915.1
ENSG00000230730.1
ENSG00000222232.1
ENSG00000226833.5
ENSG00000213639.9
ENSG00000163806.15
ENSG00000273233.1
ENSG00000171103.10
ENSG00000163811.11
ENSG00000264994.1
ENSG00000265145.1
ENSG00000222224.1
ENSG00000265706.1
ENSG00000189350.12
ENSG00000200283.1
ENSG00000179270.6
ENSG00000229224.1
ENSG00000115295.19
ENSG00000171094.16
ENSG00000242699.3
ENSG00000230737.1
ENSG00000197644.2
ENSG00000233862.5
ENSG00000225943.1
ENSG00000119801.12
ENSG00000207187.1
ENSG00000231712.1
ENSG00000213626.11
ENSG00000235997.2
ENSG00000280154.1
ENSG00000172954.13
ENSG00000278908.1
ENSG00000162949.16
ENSG00000230118.1
ENSG00000158089.14
ENSG00000234579.1
ENSG00000214711.9
ENSG00000201671.1
ENSG00000013016.15
ENSG00000213620.3
ENSG00000158125.9
ENSG00000277893.1
ENSG00000228563.1
ENSG00000270422.1
ENSG00000223647.1
ENSG00000237007.4
ENSG00000242272.1
ENSG00000273165.1
ENSG00000162959.13
ENSG00000162961.13
ENSG00000271228.1
ENSG00000021574.11
ENSG00000272716.1
ENSG00000152683.14
ENSG00000229816.1
ENSG00000201113.1
ENSG00000091106.18
ENSG00000119820.10
ENSG00000272754.1
ENSG00000115760.13
ENSG00000230046.1
ENSG00000276334.1
ENSG00000276517.1
ENSG00000207653.1
ENSG00000274159.1
ENSG00000279897.1
ENSG00000279544.1
ENSG00000018699.11
ENSG00000265057.1
ENSG00000230876.6
ENSG00000236854.1
ENSG00000206951.1
ENSG00000049323.15
ENSG00000223951.1
ENSG00000212204.1
ENSG00000252246.1
ENSG00000283591.1
ENSG00000152689.17
ENSG00000237133.1
ENSG00000119812.18
ENSG00000238038.1
ENSG00000187999.4
ENSG00000203386.6
ENSG00000239649.3
ENSG00000235064.1
ENSG00000237790.1
ENSG00000226785.1
ENSG00000228262.8
ENSG00000272027.2
ENSG00000232153.2
ENSG00000226994.7
ENSG00000264352.2
ENSG00000237320.2
ENSG00000196085.5
ENSG00000265301.1
ENSG00000207255.1
ENSG00000229013.1
ENSG00000234587.1
ENSG00000233752.1
ENSG00000260025.1
ENSG00000150938.9
ENSG00000273090.1
ENSG00000171055.14
ENSG00000270677.1
ENSG00000205221.12
ENSG00000279519.1
ENSG00000115808.11
ENSG00000252756.1
ENSG00000008869.11
ENSG00000152133.14
ENSG00000055332.16
ENSG00000224891.1
ENSG00000138068.10
ENSG00000233159.1
ENSG00000218739.9
ENSG00000115816.14
ENSG00000272054.1
ENSG00000003509.15
ENSG00000115825.9
ENSG00000232028.1
ENSG00000207364.1
ENSG00000115828.15
ENSG00000253078.1
ENSG00000236213.1
ENSG00000163171.7
ENSG00000236572.1
ENSG00000225402.1
ENSG00000237803.5
ENSG00000115841.19
ENSG00000235848.4
ENSG00000138061.11
ENSG00000232973.11
ENSG00000280276.1
ENSG00000229160.1
ENSG00000199603.1
ENSG00000273006.1
ENSG00000227292.1
ENSG00000227770.1
ENSG00000213594.4
ENSG00000119787.13
ENSG00000231367.5
ENSG00000235009.1
ENSG00000213553.4
ENSG00000271443.1
ENSG00000143889.15
ENSG00000235586.1
ENSG00000143891.16
ENSG00000232518.3
ENSG00000115875.18
ENSG00000152147.10
ENSG00000227238.1
ENSG00000232114.1
ENSG00000163214.20
ENSG00000223922.1
ENSG00000225284.1
ENSG00000188010.12
ENSG00000207295.1
ENSG00000214694.10
ENSG00000265905.2
ENSG00000269210.2
ENSG00000115904.12
ENSG00000229692.3
ENSG00000206985.1
ENSG00000225900.1
ENSG00000202309.1
ENSG00000205111.8
ENSG00000011566.14
ENSG00000252473.1
ENSG00000273035.1
ENSG00000231312.6
ENSG00000152154.10
ENSG00000138050.14
ENSG00000227028.6
ENSG00000235653.1
ENSG00000183023.18
ENSG00000233128.1
ENSG00000237442.3
ENSG00000236090.2
ENSG00000236533.1
ENSG00000207218.1
ENSG00000223245.1
ENSG00000214691.7
ENSG00000234362.5
ENSG00000205086.6
ENSG00000226398.1
ENSG00000162878.12
ENSG00000224875.2
ENSG00000143924.18
ENSG00000115944.14
ENSG00000221300.1
ENSG00000171126.7
ENSG00000232526.1
ENSG00000236913.1
ENSG00000057935.13
ENSG00000273913.1
ENSG00000215263.2
ENSG00000226523.1
ENSG00000200550.1
ENSG00000162881.6
ENSG00000162882.14
ENSG00000226491.1
ENSG00000232202.1
ENSG00000224739.2
ENSG00000231826.5
ENSG00000233978.1
ENSG00000207087.1
ENSG00000230587.1
ENSG00000152518.7
ENSG00000279873.2
ENSG00000234936.1
ENSG00000115970.18
ENSG00000252804.1
ENSG00000264071.2
ENSG00000207411.1
ENSG00000152527.13
ENSG00000223658.7
ENSG00000229695.1
ENSG00000252490.1
ENSG00000138036.18
ENSG00000138075.11
ENSG00000143921.6
ENSG00000138095.18
ENSG00000200924.1
ENSG00000264047.2
ENSG00000219391.1
ENSG00000252599.1
ENSG00000224637.1
ENSG00000273106.1
ENSG00000138032.20
ENSG00000226972.2
ENSG00000138079.13
ENSG00000138078.15
ENSG00000143919.14
ENSG00000259439.2
ENSG00000278957.1
ENSG00000274520.1
ENSG00000277311.1
ENSG00000277809.1
ENSG00000276048.1
ENSG00000276670.1
ENSG00000236502.1
ENSG00000138083.4
ENSG00000225156.2
ENSG00000231848.1
ENSG00000170577.7
ENSG00000231156.1
ENSG00000205054.6
ENSG00000231054.1
ENSG00000068784.12
ENSG00000239396.3
ENSG00000171132.13
ENSG00000228481.1
ENSG00000233829.1
ENSG00000232696.1
ENSG00000231336.1
ENSG00000233335.1
ENSG00000278764.1
ENSG00000116016.13
ENSG00000228100.1
ENSG00000187600.12
ENSG00000241791.3
ENSG00000250565.6
ENSG00000253515.1
ENSG00000119729.11
ENSG00000250116.2
ENSG00000151665.12
ENSG00000119878.5
ENSG00000279254.1
ENSG00000171150.7
ENSG00000260977.1
ENSG00000222005.8
ENSG00000239332.5
ENSG00000226548.1
ENSG00000228925.1
ENSG00000180398.11
ENSG00000068724.15
ENSG00000272814.1
ENSG00000233845.1
ENSG00000239605.9
ENSG00000225187.1
ENSG00000273269.2
ENSG00000143933.16
ENSG00000234690.6
ENSG00000226087.1
ENSG00000236824.2
ENSG00000119888.10
ENSG00000222685.1
ENSG00000207923.1
ENSG00000277396.1
ENSG00000095002.13
ENSG00000184261.4
ENSG00000235760.3
ENSG00000230979.3
ENSG00000116062.14
ENSG00000224443.1
ENSG00000224058.2
ENSG00000283502.1
ENSG00000138081.20
ENSG00000235369.1
ENSG00000236549.1
ENSG00000233230.1
ENSG00000226473.2
ENSG00000230773.6
ENSG00000275423.1
ENSG00000201010.1
ENSG00000170802.15
ENSG00000251889.1
ENSG00000272663.1
ENSG00000162869.15
ENSG00000202227.1
ENSG00000243244.5
ENSG00000242441.7
ENSG00000239995.2
ENSG00000138039.14
ENSG00000068781.21
ENSG00000232285.1
ENSG00000282890.1
ENSG00000214602.3
ENSG00000170820.11
ENSG00000212036.3
ENSG00000282998.1
ENSG00000206915.1
ENSG00000282828.1
ENSG00000234253.1
ENSG00000212580.1
ENSG00000179915.22
ENSG00000230327.1
ENSG00000283058.1
ENSG00000216191.1
ENSG00000238165.1
ENSG00000231918.1
ENSG00000224344.1
ENSG00000223710.1
ENSG00000230840.1
ENSG00000226366.1
ENSG00000236538.1
ENSG00000202195.1
ENSG00000225444.1
ENSG00000225842.1
ENSG00000236837.1
ENSG00000204993.3
ENSG00000233083.1
ENSG00000264975.1
ENSG00000228033.5
ENSG00000232604.1
ENSG00000232668.1
ENSG00000251942.1
ENSG00000223897.1
ENSG00000115239.21
ENSG00000207456.1
ENSG00000143942.4
ENSG00000068912.13
ENSG00000265452.1
ENSG00000119737.5
ENSG00000068878.14
ENSG00000170634.12
ENSG00000235937.1
ENSG00000233266.1
ENSG00000272156.1
ENSG00000252934.1
ENSG00000178021.10
ENSG00000177994.15
ENSG00000115306.15
ENSG00000228108.1
ENSG00000237887.1
ENSG00000234943.2
ENSG00000238018.2
ENSG00000214595.11
ENSG00000231334.1
ENSG00000252507.1
ENSG00000115310.17
ENSG00000200086.1
ENSG00000162994.15
ENSG00000203327.2
ENSG00000227799.1
ENSG00000143947.13
ENSG00000085760.14
ENSG00000162997.15
ENSG00000206964.1
ENSG00000115355.15
ENSG00000240401.8
ENSG00000233594.2
ENSG00000238619.1
ENSG00000238493.1
ENSG00000239189.1
ENSG00000163001.11
ENSG00000275052.4
ENSG00000212175.1
ENSG00000272606.1
ENSG00000138035.14
ENSG00000115380.19
ENSG00000202344.1
ENSG00000272180.1
ENSG00000226702.1
ENSG00000207548.3
ENSG00000207798.1
ENSG00000211520.2
ENSG00000229805.1
ENSG00000233251.7
ENSG00000055813.5
ENSG00000199395.1
ENSG00000231570.1
ENSG00000271115.1
ENSG00000270569.1
ENSG00000212168.1
ENSG00000271615.1
ENSG00000028116.16
ENSG00000115392.11
ENSG00000273063.1
ENSG00000233426.3
ENSG00000225226.1
ENSG00000233723.7
ENSG00000231043.3
ENSG00000222030.1
ENSG00000271955.1
ENSG00000233891.7
ENSG00000231815.1
ENSG00000270447.1
ENSG00000200101.1
ENSG00000252726.1
ENSG00000228590.1
ENSG00000223929.1
ENSG00000200807.1
ENSG00000266078.1
ENSG00000119866.20
ENSG00000233953.1
ENSG00000242158.3
ENSG00000271134.1
ENSG00000213495.3
ENSG00000252718.1
ENSG00000271707.1
ENSG00000115421.12
ENSG00000228414.6
ENSG00000241524.3
ENSG00000237024.1
ENSG00000162924.13
ENSG00000201076.1
ENSG00000237522.1
ENSG00000232713.2
ENSG00000162927.13
ENSG00000222251.1
ENSG00000162928.8
ENSG00000162929.13
ENSG00000212978.6
ENSG00000237651.6
ENSG00000271889.1
ENSG00000173209.22
ENSG00000115464.14
ENSG00000273302.1
ENSG00000271146.1
ENSG00000234624.2
ENSG00000206937.1
ENSG00000270820.5
ENSG00000082898.16
ENSG00000271243.1
ENSG00000226884.1
ENSG00000206973.1
ENSG00000213486.3
ENSG00000227361.1
ENSG00000229831.2
ENSG00000170264.12
ENSG00000230702.1
ENSG00000277498.1
ENSG00000115484.14
ENSG00000236498.1
ENSG00000173163.10
ENSG00000278523.1
ENSG00000229839.6
ENSG00000271657.1
ENSG00000170340.10
ENSG00000266097.1
ENSG00000239958.3
ENSG00000270335.1
ENSG00000228541.1
ENSG00000241625.3
ENSG00000186889.9
ENSG00000233702.1
ENSG00000229503.1
ENSG00000232144.1
ENSG00000230595.1
ENSG00000226622.5
ENSG00000115504.14
ENSG00000252436.1
ENSG00000226605.1
ENSG00000237162.1
ENSG00000231609.5
ENSG00000115507.9
ENSG00000270437.1
ENSG00000232403.1
ENSG00000242412.1
ENSG00000143951.15
ENSG00000283636.1
ENSG00000233716.1
ENSG00000279485.1
ENSG00000014641.17
ENSG00000228305.2
ENSG00000229920.2
ENSG00000234488.1
ENSG00000228872.2
ENSG00000229221.1
ENSG00000169764.15
ENSG00000251775.1
ENSG00000143952.19
ENSG00000228079.2
ENSG00000197329.11
ENSG00000225889.7
ENSG00000230923.1
ENSG00000270354.1
ENSG00000238012.1
ENSG00000238201.1
ENSG00000264297.2
ENSG00000236148.5
ENSG00000223935.1
ENSG00000237217.1
ENSG00000119862.12
ENSG00000223863.1
ENSG00000260101.1
ENSG00000119844.15
ENSG00000283204.1
ENSG00000252414.1
ENSG00000233694.5
ENSG00000179833.4
ENSG00000226756.1
ENSG00000227791.3
ENSG00000275588.1
ENSG00000199964.1
ENSG00000234572.1
ENSG00000237638.1
ENSG00000244534.3
ENSG00000227394.1
ENSG00000115902.10
ENSG00000252892.1
ENSG00000232613.6
ENSG00000011523.13
ENSG00000138069.16
ENSG00000272025.1
ENSG00000273763.1
ENSG00000172974.11
ENSG00000138071.13
ENSG00000198369.9
ENSG00000232693.2
ENSG00000204929.12
ENSG00000234255.8
ENSG00000237979.1
ENSG00000223739.1
ENSG00000243029.3
ENSG00000251900.1
ENSG00000235725.1
ENSG00000281920.1
ENSG00000214533.3
ENSG00000280257.1
ENSG00000227293.1
ENSG00000225815.2
ENSG00000264525.1
ENSG00000232164.1
ENSG00000226819.1
ENSG00000143995.19
ENSG00000230749.4
ENSG00000232046.6
ENSG00000237179.5
ENSG00000224071.1
ENSG00000230355.1
ENSG00000230525.5
ENSG00000232688.1
ENSG00000223859.1
ENSG00000235885.7
ENSG00000236780.5
ENSG00000236605.1
ENSG00000143971.7
ENSG00000224173.1
ENSG00000235495.1
ENSG00000237013.1
ENSG00000235968.1
ENSG00000197223.11
ENSG00000243667.6
ENSG00000236259.1
ENSG00000115946.7
ENSG00000221823.10
ENSG00000273064.1
ENSG00000119865.8
ENSG00000203395.2
ENSG00000115956.9
ENSG00000229462.1
ENSG00000204923.3
ENSG00000169621.9
ENSG00000214525.4
ENSG00000169618.6
ENSG00000163219.11
ENSG00000237576.1
ENSG00000228329.1
ENSG00000163217.1
ENSG00000283586.1
ENSG00000183607.9
ENSG00000169605.5
ENSG00000169604.19
ENSG00000266649.1
ENSG00000251850.1
ENSG00000199460.2
ENSG00000271597.1
ENSG00000198380.12
ENSG00000252250.1
ENSG00000169599.12
ENSG00000115977.18
ENSG00000244236.3
ENSG00000207016.1
ENSG00000232228.1
ENSG00000229948.2
ENSG00000196975.15
ENSG00000231024.1
ENSG00000087338.4
ENSG00000275381.1
ENSG00000270723.1
ENSG00000124380.10
ENSG00000059728.10
ENSG00000244617.2
ENSG00000179818.13
ENSG00000263669.2
ENSG00000169564.6
ENSG00000233060.1
ENSG00000225392.1
ENSG00000231327.1
ENSG00000115998.7
ENSG00000116001.15
ENSG00000221238.1
ENSG00000231414.1
ENSG00000116005.11
ENSG00000143977.13
ENSG00000035141.7
ENSG00000235289.1
ENSG00000229229.1
ENSG00000163235.15
ENSG00000224606.1
ENSG00000075340.22
ENSG00000235035.1
ENSG00000183733.6
ENSG00000228034.1
ENSG00000152672.7
ENSG00000231386.1
ENSG00000116031.8
ENSG00000237751.2
ENSG00000277764.1
ENSG00000116035.2
ENSG00000116039.11
ENSG00000226186.1
ENSG00000241159.3
ENSG00000144031.11
ENSG00000144043.11
ENSG00000228384.4
ENSG00000236469.1
ENSG00000205847.5
ENSG00000234485.5
ENSG00000234896.1
ENSG00000124357.12
ENSG00000272735.1
ENSG00000124370.10
ENSG00000124383.8
ENSG00000233870.1
ENSG00000124374.8
ENSG00000075292.18
ENSG00000281195.1
ENSG00000200779.1
ENSG00000135636.13
ENSG00000233971.1
ENSG00000003137.8
ENSG00000144036.15
ENSG00000228568.1
ENSG00000222536.1
ENSG00000212378.1
ENSG00000116096.5
ENSG00000135638.13
ENSG00000278060.1
ENSG00000144040.12
ENSG00000135631.16
ENSG00000272702.1
ENSG00000214513.3
ENSG00000135632.11
ENSG00000135617.3
ENSG00000135624.15
ENSG00000163013.11
ENSG00000135625.7
ENSG00000252988.1
ENSG00000214484.3
ENSG00000116127.17
ENSG00000230002.2
ENSG00000144035.3
ENSG00000163016.9
ENSG00000204872.4
ENSG00000144034.14
ENSG00000273245.1
ENSG00000280037.1
ENSG00000144048.10
ENSG00000187833.7
ENSG00000124356.15
ENSG00000271536.1
ENSG00000163017.13
ENSG00000114956.19
ENSG00000237883.1
ENSG00000201876.1
ENSG00000235499.1
ENSG00000187605.15
ENSG00000279181.1
ENSG00000257800.1
ENSG00000217702.2
ENSG00000163170.11
ENSG00000225439.2
ENSG00000114978.17
ENSG00000279201.1
ENSG00000279070.2
ENSG00000065911.11
ENSG00000188687.17
ENSG00000229798.1
ENSG00000252214.1
ENSG00000234632.1
ENSG00000225658.1
ENSG00000204843.12
ENSG00000237737.5
ENSG00000234521.2
ENSG00000284308.1
ENSG00000233155.1
ENSG00000005448.16
ENSG00000114993.16
ENSG00000115274.14
ENSG00000239779.6
ENSG00000115275.11
ENSG00000204822.6
ENSG00000135637.13
ENSG00000115282.19
ENSG00000179528.15
ENSG00000272183.1
ENSG00000257702.3
ENSG00000115289.13
ENSG00000115297.10
ENSG00000144045.13
ENSG00000115307.16
ENSG00000115317.11
ENSG00000115318.11
ENSG00000115325.13
ENSG00000159374.17
ENSG00000233872.1
ENSG00000108442.2
ENSG00000135622.12
ENSG00000224646.2
ENSG00000272711.1
ENSG00000159399.9
ENSG00000204792.2
ENSG00000236209.1
ENSG00000230836.1
ENSG00000115350.11
ENSG00000115353.10
ENSG00000263909.1
ENSG00000270571.2
ENSG00000236167.1
ENSG00000115363.13
ENSG00000237293.1
ENSG00000238410.1
ENSG00000231172.2
ENSG00000230477.1
ENSG00000221638.2
ENSG00000115364.13
ENSG00000226247.1
ENSG00000005436.13
ENSG00000270696.1
ENSG00000271452.1
ENSG00000270462.1
ENSG00000270996.1
ENSG00000233107.1
ENSG00000228209.1
ENSG00000271356.1
ENSG00000200488.1
ENSG00000251947.1
ENSG00000176204.13
ENSG00000200028.1
ENSG00000234653.1
ENSG00000227088.1
ENSG00000230968.1
ENSG00000237077.1
ENSG00000233605.2
ENSG00000229494.1
ENSG00000214429.3
ENSG00000270470.1
ENSG00000234877.2
ENSG00000202423.1
ENSG00000200048.1
ENSG00000143954.12
ENSG00000172023.7
ENSG00000115386.5
ENSG00000204787.8
ENSG00000172016.15
ENSG00000224879.1
ENSG00000066032.18
ENSG00000229385.1
ENSG00000277171.1
ENSG00000230237.1
ENSG00000252031.1
ENSG00000266436.1
ENSG00000276917.1
ENSG00000224731.1
ENSG00000223427.1
ENSG00000162951.10
ENSG00000237031.7
ENSG00000230975.1
ENSG00000234429.1
ENSG00000231722.1
ENSG00000235519.1
ENSG00000200890.1
ENSG00000233444.1
ENSG00000242118.3
ENSG00000231781.1
ENSG00000229560.1
ENSG00000201311.1
ENSG00000237498.2
ENSG00000226860.1
ENSG00000226700.1
ENSG00000225045.1
ENSG00000224695.1
ENSG00000227789.1
ENSG00000168129.8
ENSG00000223977.1
ENSG00000232548.1
ENSG00000224627.1
ENSG00000199295.1
ENSG00000228225.1
ENSG00000228902.1
ENSG00000182814.7
ENSG00000228272.1
ENSG00000163541.11
ENSG00000115423.18
ENSG00000259056.1
ENSG00000235847.2
ENSG00000186854.10
ENSG00000276362.1
ENSG00000213400.3
ENSG00000034510.5
ENSG00000213399.3
ENSG00000176407.17
ENSG00000260840.1
ENSG00000235463.1
ENSG00000225787.1
ENSG00000152284.4
ENSG00000231134.1
ENSG00000200701.1
ENSG00000230299.1
ENSG00000246575.2
ENSG00000152291.13
ENSG00000239143.1
ENSG00000270532.1
ENSG00000042445.13
ENSG00000115459.17
ENSG00000271014.1
ENSG00000202382.1
ENSG00000278590.1
ENSG00000273196.1
ENSG00000042493.15
ENSG00000152292.16
ENSG00000207207.1
ENSG00000244399.3
ENSG00000199936.1
ENSG00000229648.1
ENSG00000168906.12
ENSG00000115486.11
ENSG00000118640.10
ENSG00000276281.1
ENSG00000168899.4
ENSG00000168894.9
ENSG00000168890.13
ENSG00000168883.19
ENSG00000168887.10
ENSG00000168878.16
ENSG00000203363.2
ENSG00000115523.16
ENSG00000199687.1
ENSG00000168874.12
ENSG00000278783.1
ENSG00000229498.1
ENSG00000252321.1
ENSG00000115525.17
ENSG00000232504.4
ENSG00000272564.1
ENSG00000068654.15
ENSG00000132300.18
ENSG00000208772.1
ENSG00000132305.20
ENSG00000200241.1
ENSG00000265420.1
ENSG00000273080.1
ENSG00000132313.14
ENSG00000068615.17
ENSG00000202537.1
ENSG00000251974.1
ENSG00000115548.16
ENSG00000115561.15
ENSG00000200563.1
ENSG00000228363.2
ENSG00000239305.6
ENSG00000153561.12
ENSG00000153563.15
ENSG00000172116.21
ENSG00000233673.6
ENSG00000213605.2
ENSG00000187627.14
ENSG00000231351.2
ENSG00000226114.1
ENSG00000183281.14
ENSG00000231259.4
ENSG00000266931.1
ENSG00000230395.1
ENSG00000204745.3
ENSG00000264793.1
ENSG00000233671.1
ENSG00000281477.1
ENSG00000271097.1
ENSG00000233999.3
ENSG00000224881.1
ENSG00000280721.1
ENSG00000222041.10
ENSG00000273445.1
ENSG00000214354.3
ENSG00000265507.1
ENSG00000225933.1
ENSG00000234231.3
ENSG00000125551.18
ENSG00000185304.14
ENSG00000229604.2
ENSG00000225428.1
ENSG00000233205.1
ENSG00000275597.1
ENSG00000222724.1
ENSG00000172086.7
ENSG00000115593.14
ENSG00000265003.1
ENSG00000163586.9
ENSG00000144115.16
ENSG00000232508.1
ENSG00000283262.1
ENSG00000212133.1
ENSG00000252395.2
ENSG00000224291.1
ENSG00000214336.4
ENSG00000172073.3
ENSG00000225420.1
ENSG00000172071.11
ENSG00000234028.3
ENSG00000153574.8
ENSG00000230006.7
ENSG00000283270.1
ENSG00000265510.1
ENSG00000211592.8
ENSG00000211593.2
ENSG00000211594.2
ENSG00000211595.2
ENSG00000211596.3
ENSG00000211597.2
ENSG00000211598.2
ENSG00000211599.2
ENSG00000197794.2
ENSG00000225136.1
ENSG00000253435.1
ENSG00000243466.1
ENSG00000239855.1
ENSG00000243063.1
ENSG00000240671.4
ENSG00000241755.1
ENSG00000253278.1
ENSG00000241351.3
ENSG00000243290.3
ENSG00000253497.1
ENSG00000253265.1
ENSG00000244437.1
ENSG00000240864.3
ENSG00000240382.3
ENSG00000254157.1
ENSG00000253732.1
ENSG00000239951.1
ENSG00000211611.2
ENSG00000253578.1
ENSG00000253625.1
ENSG00000241294.1
ENSG00000253202.1
ENSG00000254098.1
ENSG00000277852.1
ENSG00000244575.3
ENSG00000244116.3
ENSG00000253998.3
ENSG00000243238.1
ENSG00000253158.1
ENSG00000253870.1
ENSG00000242076.2
ENSG00000253860.1
ENSG00000253461.1
ENSG00000253487.1
ENSG00000239862.1
ENSG00000253592.1
ENSG00000242371.1
ENSG00000273962.1
ENSG00000283427.1
ENSG00000283196.1
ENSG00000276861.1
ENSG00000283132.1
ENSG00000283214.1
ENSG00000283659.1
ENSG00000251039.2
ENSG00000251546.1
ENSG00000254009.1
ENSG00000250036.1
ENSG00000253127.1
ENSG00000232747.2
ENSG00000253501.1
ENSG00000239975.2
ENSG00000253191.1
ENSG00000253999.1
ENSG00000239571.1
ENSG00000243264.2
ENSG00000242534.2
ENSG00000224607.4
ENSG00000211623.2
ENSG00000254097.1
ENSG00000241566.1
ENSG00000254345.1
ENSG00000253365.1
ENSG00000225523.2
ENSG00000211625.2
ENSG00000253765.1
ENSG00000254220.1
ENSG00000211626.2
ENSG00000242766.1
ENSG00000241244.1
ENSG00000224041.3
ENSG00000254292.1
ENSG00000276566.1
ENSG00000278857.1
ENSG00000211632.4
ENSG00000253906.1
ENSG00000211633.3
ENSG00000242580.1
ENSG00000239819.2
ENSG00000228325.5
ENSG00000275490.1
ENSG00000270999.1
ENSG00000265897.2
ENSG00000281904.1
ENSG00000230964.1
ENSG00000261600.1
ENSG00000278131.1
ENSG00000143429.10
ENSG00000222835.1
ENSG00000184303.5
ENSG00000230572.5
ENSG00000271627.1
ENSG00000223703.1
ENSG00000232531.3
ENSG00000236969.2
ENSG00000235235.6
ENSG00000214330.4
ENSG00000237085.2
ENSG00000227497.1
ENSG00000214329.7
ENSG00000226481.3
ENSG00000234898.1
ENSG00000235147.1
ENSG00000223816.5
ENSG00000261522.5
ENSG00000259916.1
ENSG00000237383.1
ENSG00000227265.2
ENSG00000213355.3
ENSG00000234837.1
ENSG00000223564.1
ENSG00000232502.1
ENSG00000235571.1
ENSG00000204717.4
ENSG00000229089.6
ENSG00000212140.1
ENSG00000278631.1
ENSG00000259848.8
ENSG00000163060.7
ENSG00000237055.1
ENSG00000232128.1
ENSG00000233158.1
ENSG00000231331.1
ENSG00000232594.1
ENSG00000233105.1
ENSG00000224585.1
ENSG00000233447.1
ENSG00000235186.1
ENSG00000277591.1
ENSG00000233850.1
ENSG00000172005.10
ENSG00000231062.1
ENSG00000144029.11
ENSG00000144026.11
ENSG00000275111.4
ENSG00000275768.1
ENSG00000233757.6
ENSG00000155066.15
ENSG00000115041.12
ENSG00000235129.1
ENSG00000115042.9
ENSG00000233275.1
ENSG00000227120.1
ENSG00000204705.3
ENSG00000277747.1
ENSG00000234903.1
ENSG00000144010.9
ENSG00000238162.1
ENSG00000223917.1
ENSG00000237308.1
ENSG00000224719.1
ENSG00000226185.2
ENSG00000272913.1
ENSG00000229689.3
ENSG00000236431.1
ENSG00000273305.1
ENSG00000233037.2
ENSG00000168992.4
ENSG00000232717.1
ENSG00000274028.1
ENSG00000230083.1
ENSG00000144015.4
ENSG00000236026.1
ENSG00000270193.1
ENSG00000204699.4
ENSG00000275497.1
ENSG00000235959.1
ENSG00000236750.1
ENSG00000235584.2
ENSG00000237510.7
ENSG00000232931.5
ENSG00000174501.14
ENSG00000275961.1
ENSG00000231584.8
ENSG00000186281.12
ENSG00000274286.1
ENSG00000188886.3
ENSG00000158050.4
ENSG00000228873.1
ENSG00000084090.13
ENSG00000204685.6
ENSG00000135956.8
ENSG00000144021.2
ENSG00000144028.14
ENSG00000230747.1
ENSG00000198885.9
ENSG00000121152.9
ENSG00000163121.9
ENSG00000235480.1
ENSG00000196843.15
ENSG00000114982.17
ENSG00000249715.10
ENSG00000114988.11
ENSG00000158158.11
ENSG00000264157.3
ENSG00000273265.1
ENSG00000168763.15
ENSG00000163126.14
ENSG00000213337.8
ENSG00000168758.10
ENSG00000168754.14
ENSG00000274206.1
ENSG00000252845.1
ENSG00000275094.1
ENSG00000273634.1
ENSG00000248134.1
ENSG00000144188.9
ENSG00000230343.1
ENSG00000236847.1
ENSG00000270748.1
ENSG00000271402.1
ENSG00000204670.7
ENSG00000188383.8
ENSG00000144199.11
ENSG00000279791.1
ENSG00000275655.1
ENSG00000135976.17
ENSG00000277701.4
ENSG00000237837.1
ENSG00000271351.1
ENSG00000276050.1
ENSG00000271015.1
ENSG00000270252.1
ENSG00000271569.1
ENSG00000270450.1
ENSG00000278537.1
ENSG00000270187.1
ENSG00000230606.10
ENSG00000278766.2
ENSG00000196912.12
ENSG00000235833.1
ENSG00000228970.6
ENSG00000135940.6
ENSG00000115073.7
ENSG00000228486.10
ENSG00000201806.1
ENSG00000115085.13
ENSG00000075568.16
ENSG00000235734.4
ENSG00000238719.1
ENSG00000168658.18
ENSG00000231635.1
ENSG00000222000.7
ENSG00000144191.11
ENSG00000227987.1
ENSG00000040933.15
ENSG00000183513.8
ENSG00000115446.11
ENSG00000071073.12
ENSG00000236564.1
ENSG00000226791.6
ENSG00000201070.1
ENSG00000196872.11
ENSG00000238830.1
ENSG00000135951.14
ENSG00000231822.1
ENSG00000273045.5
ENSG00000144182.16
ENSG00000158411.11
ENSG00000185414.19
ENSG00000185674.9
ENSG00000144214.9
ENSG00000241962.9
ENSG00000115514.11
ENSG00000158417.10
ENSG00000135945.9
ENSG00000273306.1
ENSG00000144218.18
ENSG00000230393.1
ENSG00000232084.5
ENSG00000170500.12
ENSG00000269383.2
ENSG00000270699.1
ENSG00000115526.10
ENSG00000238029.1
ENSG00000204640.1
ENSG00000204637.4
ENSG00000115539.13
ENSG00000227259.2
ENSG00000234988.1
ENSG00000226034.2
ENSG00000234169.1
ENSG00000228488.1
ENSG00000170485.16
ENSG00000232034.1
ENSG00000230140.5
ENSG00000223947.1
ENSG00000071082.10
ENSG00000204634.12
ENSG00000271532.1
ENSG00000272902.2
ENSG00000158435.7
ENSG00000163162.8
ENSG00000212283.1
ENSG00000264857.1
ENSG00000175874.9
ENSG00000226058.1
ENSG00000196460.12
ENSG00000223826.1
ENSG00000237549.1
ENSG00000232556.1
ENSG00000071054.16
ENSG00000281162.2
ENSG00000115590.13
ENSG00000115594.11
ENSG00000226925.1
ENSG00000115598.9
ENSG00000205716.4
ENSG00000115602.16
ENSG00000115604.10
ENSG00000236785.1
ENSG00000115607.9
ENSG00000264764.1
ENSG00000236525.1
ENSG00000234389.1
ENSG00000180251.4
ENSG00000115616.2
ENSG00000135953.10
ENSG00000170417.15
ENSG00000277527.1
ENSG00000224095.1
ENSG00000227680.1
ENSG00000229209.1
ENSG00000227623.1
ENSG00000236596.1
ENSG00000221849.2
ENSG00000231723.1
ENSG00000232597.5
ENSG00000236141.1
ENSG00000256637.6
ENSG00000273515.1
ENSG00000228968.1
ENSG00000233955.1
ENSG00000227157.1
ENSG00000225765.1
ENSG00000235597.1
ENSG00000234781.2
ENSG00000231626.1
ENSG00000236109.1
ENSG00000230690.1
ENSG00000225669.1
ENSG00000228528.1
ENSG00000279904.1
ENSG00000207249.1
ENSG00000234177.5
ENSG00000213301.2
ENSG00000233639.5
ENSG00000269707.1
ENSG00000198914.3
ENSG00000239587.1
ENSG00000229743.2
ENSG00000224509.2
ENSG00000135972.8
ENSG00000231851.5
ENSG00000226508.1
ENSG00000135973.2
ENSG00000272861.1
ENSG00000135966.12
ENSG00000235319.1
ENSG00000272994.1
ENSG00000135974.9
ENSG00000115641.18
ENSG00000238273.3
ENSG00000071051.13
ENSG00000235522.6
ENSG00000234162.1
ENSG00000119147.9
ENSG00000115652.14
ENSG00000233339.1
ENSG00000273595.1
ENSG00000213295.3
ENSG00000224061.1
ENSG00000230353.5
ENSG00000233939.1
ENSG00000227513.1
ENSG00000229682.1
ENSG00000235486.1
ENSG00000240935.6
ENSG00000153165.18
ENSG00000237666.2
ENSG00000254126.6
ENSG00000231505.1
ENSG00000232001.1
ENSG00000214199.3
ENSG00000144057.15
ENSG00000238250.1
ENSG00000227294.1
ENSG00000229360.1
ENSG00000226905.1
ENSG00000229457.1
ENSG00000225588.2
ENSG00000237880.1
ENSG00000224568.1
ENSG00000232991.5
ENSG00000230651.7
ENSG00000196862.9
ENSG00000233494.1
ENSG00000227270.1
ENSG00000237745.1
ENSG00000235325.1
ENSG00000115665.8
ENSG00000231221.1
ENSG00000229890.1
ENSG00000225328.1
ENSG00000236877.2
ENSG00000196228.3
ENSG00000227597.1
ENSG00000198203.9
ENSG00000261209.1
ENSG00000237223.6
ENSG00000271070.1
ENSG00000198075.9
ENSG00000271284.1
ENSG00000135968.20
ENSG00000214184.3
ENSG00000169756.16
ENSG00000228763.1
ENSG00000233648.1
ENSG00000235644.1
ENSG00000153201.15
ENSG00000163006.11
ENSG00000227470.1
ENSG00000135960.9
ENSG00000277628.1
ENSG00000259863.1
ENSG00000172985.10
ENSG00000264934.1
ENSG00000228551.1
ENSG00000265965.1
ENSG00000186522.14
ENSG00000237916.1
ENSG00000230696.1
ENSG00000198142.4
ENSG00000230603.1
ENSG00000231099.1
ENSG00000233307.1
ENSG00000233707.3
ENSG00000282033.1
ENSG00000015568.12
ENSG00000256977.12
ENSG00000186148.13
ENSG00000240069.1
ENSG00000225108.1
ENSG00000204588.5
ENSG00000235721.1
ENSG00000229730.2
ENSG00000283331.1
ENSG00000283283.1
ENSG00000265682.1
ENSG00000144063.3
ENSG00000264979.1
ENSG00000144061.12
ENSG00000233370.1
ENSG00000175701.10
ENSG00000261760.8
ENSG00000282785.1
ENSG00000263881.1
ENSG00000283167.1
ENSG00000226991.2
ENSG00000230650.1
ENSG00000175772.10
ENSG00000226065.1
ENSG00000230596.3
ENSG00000184115.17
ENSG00000256671.6
ENSG00000227574.2
ENSG00000231583.1
ENSG00000183054.11
ENSG00000231536.1
ENSG00000216867.2
ENSG00000169679.14
ENSG00000235881.2
ENSG00000153093.18
ENSG00000236330.1
ENSG00000204581.2
ENSG00000153094.22
ENSG00000230499.1
ENSG00000172965.14
ENSG00000227992.1
ENSG00000271590.1
ENSG00000229118.1
ENSG00000270190.1
ENSG00000226928.1
ENSG00000266139.2
ENSG00000279191.1
ENSG00000223973.2
ENSG00000280878.1
ENSG00000240350.2
ENSG00000224959.1
ENSG00000271635.1
ENSG00000225744.1
ENSG00000237583.1
ENSG00000227842.1
ENSG00000228615.1
ENSG00000153107.11
ENSG00000266063.1
ENSG00000230958.1
ENSG00000236307.2
ENSG00000153208.16
ENSG00000240183.3
ENSG00000225496.1
ENSG00000232277.1
ENSG00000153214.9
ENSG00000144152.12
ENSG00000278962.1
ENSG00000144161.12
ENSG00000188177.13
ENSG00000235258.1
ENSG00000236555.1
ENSG00000169629.11
ENSG00000283698.1
ENSG00000114999.7
ENSG00000125630.15
ENSG00000207383.1
ENSG00000125611.15
ENSG00000228251.1
ENSG00000243389.1
ENSG00000231747.1
ENSG00000237753.1
ENSG00000144136.10
ENSG00000144130.11
ENSG00000169607.12
ENSG00000115008.5
ENSG00000125538.11
ENSG00000280228.1
ENSG00000180152.3
ENSG00000125571.9
ENSG00000227368.1
ENSG00000136688.10
ENSG00000236124.1
ENSG00000232090.2
ENSG00000136694.8
ENSG00000136696.10
ENSG00000136695.14
ENSG00000136697.12
ENSG00000201805.1
ENSG00000136689.18
ENSG00000125637.15
ENSG00000234174.1
ENSG00000189223.14
ENSG00000125618.16
ENSG00000231292.6
ENSG00000234997.1
ENSG00000272563.1
ENSG00000136682.14
ENSG00000184492.6
ENSG00000234148.2
ENSG00000231943.7
ENSG00000225398.3
ENSG00000226516.7
ENSG00000221055.1
ENSG00000146556.14
ENSG00000236397.3
ENSG00000279267.1
ENSG00000240356.6
ENSG00000144134.18
ENSG00000144158.4
ENSG00000175509.8
ENSG00000233479.1
ENSG00000227359.1
ENSG00000202427.1
ENSG00000115084.13
ENSG00000265429.3
ENSG00000244063.1
ENSG00000228857.2
ENSG00000270019.1
ENSG00000115091.11
ENSG00000279957.1
ENSG00000234199.2
ENSG00000243179.1
ENSG00000212182.2
ENSG00000235242.1
ENSG00000231926.1
ENSG00000222923.1
ENSG00000175497.16
ENSG00000231538.1
ENSG00000235717.1
ENSG00000235026.5
ENSG00000230391.1
ENSG00000271667.1
ENSG00000224869.1
ENSG00000226341.1
ENSG00000235871.1
ENSG00000230158.1
ENSG00000230950.1
ENSG00000228898.1
ENSG00000239185.1
ENSG00000227291.1
ENSG00000238207.1
ENSG00000088205.12
ENSG00000236255.1
ENSG00000125631.7
ENSG00000125633.10
ENSG00000224967.1
ENSG00000235066.6
ENSG00000272895.1
ENSG00000279227.1
ENSG00000243510.3
ENSG00000125629.14
ENSG00000226856.5
ENSG00000258910.2
ENSG00000163064.6
ENSG00000019169.10
ENSG00000259094.1
ENSG00000144119.3
ENSG00000264833.1
ENSG00000115107.19
ENSG00000229867.1
ENSG00000186132.14
ENSG00000155368.16
ENSG00000171227.6
ENSG00000080293.9
ENSG00000231013.1
ENSG00000163075.12
ENSG00000144120.12
ENSG00000229326.3
ENSG00000088179.8
ENSG00000233741.1
ENSG00000115109.13
ENSG00000202046.1
ENSG00000236878.1
ENSG00000227788.1
ENSG00000233286.1
ENSG00000243104.1
ENSG00000234065.2
ENSG00000223549.1
ENSG00000224789.1
ENSG00000226479.3
ENSG00000144118.13
ENSG00000235840.1
ENSG00000163083.5
ENSG00000280409.1
ENSG00000237614.1
ENSG00000232140.1
ENSG00000201006.1
ENSG00000229774.1
ENSG00000074047.21
ENSG00000271709.1
ENSG00000201584.1
ENSG00000234455.1
ENSG00000236145.1
ENSG00000115112.7
ENSG00000232723.1
ENSG00000074054.17
ENSG00000265451.1
ENSG00000264229.1
ENSG00000222467.1
ENSG00000236859.6
ENSG00000230993.1
ENSG00000279721.1
ENSG00000213239.3
ENSG00000155438.11
ENSG00000211460.11
ENSG00000270798.1
ENSG00000224655.5
ENSG00000237856.1
ENSG00000232740.1
ENSG00000226708.1
ENSG00000235640.1
ENSG00000227738.1
ENSG00000279874.1
ENSG00000223118.1
ENSG00000228400.1
ENSG00000155052.14
ENSG00000238046.1
ENSG00000270815.1
ENSG00000252674.1
ENSG00000206726.1
ENSG00000235491.1
ENSG00000224410.1
ENSG00000226813.2
ENSG00000235774.1
ENSG00000236655.1
ENSG00000213236.3
ENSG00000136732.14
ENSG00000235128.1
ENSG00000206963.1
ENSG00000237524.8
ENSG00000238788.1
ENSG00000260634.1
ENSG00000260163.1
ENSG00000136717.14
ENSG00000237630.1
ENSG00000186684.12
ENSG00000226789.1
ENSG00000163161.12
ENSG00000169967.16
ENSG00000200250.1
ENSG00000236682.1
ENSG00000115718.17
ENSG00000264075.1
ENSG00000163166.14
ENSG00000231731.7
ENSG00000202429.1
ENSG00000169994.18
ENSG00000272789.1
ENSG00000072163.19
ENSG00000144230.16
ENSG00000136709.11
ENSG00000201470.1
ENSG00000200390.1
ENSG00000274010.1
ENSG00000144231.10
ENSG00000273950.1
ENSG00000144233.9
ENSG00000272667.1
ENSG00000204399.3
ENSG00000136715.17
ENSG00000234044.1
ENSG00000200432.1
ENSG00000136731.12
ENSG00000229173.1
ENSG00000232101.1
ENSG00000229758.2
ENSG00000185631.7
ENSG00000238180.1
ENSG00000136720.6
ENSG00000252742.1
ENSG00000238379.1
ENSG00000227653.1
ENSG00000237532.1
ENSG00000238277.1
ENSG00000204460.3
ENSG00000233428.1
ENSG00000229536.1
ENSG00000214100.8
ENSG00000237574.1
ENSG00000234559.1
ENSG00000225449.3
ENSG00000222014.5
ENSG00000180178.10
ENSG00000250207.1
ENSG00000217289.3
ENSG00000231147.2
ENSG00000231240.1
ENSG00000248313.1
ENSG00000196604.12
ENSG00000228471.1
ENSG00000224087.1
ENSG00000252223.1
ENSG00000223760.4
ENSG00000152076.18
ENSG00000136699.19
ENSG00000152082.13
ENSG00000152086.8
ENSG00000227632.2
ENSG00000230756.1
ENSG00000213225.7
ENSG00000234398.1
ENSG00000236595.1
ENSG00000237722.2
ENSG00000231954.1
ENSG00000236211.1
ENSG00000230496.1
ENSG00000232990.2
ENSG00000249997.1
ENSG00000283940.1
ENSG00000284171.1
ENSG00000230548.1
ENSG00000234934.1
ENSG00000248136.1
ENSG00000233550.1
ENSG00000226915.1
ENSG00000271435.1
ENSG00000224352.1
ENSG00000136710.9
ENSG00000136718.9
ENSG00000072135.12
ENSG00000178162.8
ENSG00000230646.1
ENSG00000239402.3
ENSG00000196834.11
ENSG00000251973.1
ENSG00000225819.1
ENSG00000274711.1
ENSG00000152093.7
ENSG00000225341.1
ENSG00000184761.7
ENSG00000183292.12
ENSG00000232408.1
ENSG00000136698.8
ENSG00000277668.1
ENSG00000222038.3
ENSG00000251757.1
ENSG00000214081.8
ENSG00000240253.5
ENSG00000223349.1
ENSG00000173302.5
ENSG00000229797.1
ENSG00000178171.10
ENSG00000232503.1
ENSG00000233221.6
ENSG00000136002.18
ENSG00000152102.17
ENSG00000115762.16
ENSG00000230450.1
ENSG00000225448.1
ENSG00000236956.1
ENSG00000248796.1
ENSG00000188219.14
ENSG00000212199.1
ENSG00000231431.7
ENSG00000236516.1
ENSG00000227817.4
ENSG00000224425.2
ENSG00000233087.7
ENSG00000283303.1
ENSG00000233285.1
ENSG00000227275.1
ENSG00000235080.1
ENSG00000231777.1
ENSG00000284003.1
ENSG00000283865.1
ENSG00000227661.1
ENSG00000236590.1
ENSG00000234480.1
ENSG00000237910.1
ENSG00000234939.1
ENSG00000234576.1
ENSG00000226831.1
ENSG00000276460.1
ENSG00000223631.1
ENSG00000214077.4
ENSG00000217950.4
ENSG00000232742.3
ENSG00000273073.1
ENSG00000173272.15
ENSG00000075886.10
ENSG00000284149.1
ENSG00000152117.17
ENSG00000163040.14
ENSG00000224679.1
ENSG00000204434.5
ENSG00000251956.1
ENSG00000273588.1
ENSG00000224559.2
ENSG00000270930.1
ENSG00000197927.12
ENSG00000213222.3
ENSG00000186825.5
ENSG00000274353.1
ENSG00000229203.1
ENSG00000232760.1
ENSG00000244337.2
ENSG00000235615.2
ENSG00000236485.1
ENSG00000226886.1
ENSG00000271179.1
ENSG00000225594.1
ENSG00000227745.1
ENSG00000163046.15
ENSG00000202174.1
ENSG00000221288.1
ENSG00000233786.1
ENSG00000230803.1
ENSG00000018607.6
ENSG00000272769.1
ENSG00000230992.3
ENSG00000252705.1
ENSG00000183840.6
ENSG00000232349.2
ENSG00000200718.1
ENSG00000150551.10
ENSG00000230065.1
ENSG00000176771.16
ENSG00000228721.1
ENSG00000233729.1
ENSG00000279512.1
ENSG00000226953.7
ENSG00000252688.1
ENSG00000222068.1
ENSG00000232474.1
ENSG00000223430.1
ENSG00000200708.1
ENSG00000152127.8
ENSG00000263813.1
ENSG00000222921.1
ENSG00000234060.1
ENSG00000152128.13
ENSG00000224043.7
ENSG00000234682.1
ENSG00000228098.1
ENSG00000153086.13
ENSG00000263783.1
ENSG00000082258.12
ENSG00000176601.12
ENSG00000115839.17
ENSG00000208308.1
ENSG00000121988.17
ENSG00000235651.1
ENSG00000048991.16
ENSG00000201308.1
ENSG00000207654.4
ENSG00000144224.16
ENSG00000115850.9
ENSG00000200664.1
ENSG00000226806.1
ENSG00000076003.4
ENSG00000214070.3
ENSG00000115866.10
ENSG00000231890.7
ENSG00000237262.1
ENSG00000121966.6
ENSG00000227347.1
ENSG00000279024.1
ENSG00000230037.1
ENSG00000251976.1
ENSG00000229568.1
ENSG00000144229.11
ENSG00000212425.1
ENSG00000222394.2
ENSG00000150540.13
ENSG00000224231.1
ENSG00000233045.1
ENSG00000234645.3
ENSG00000237939.1
ENSG00000232915.1
ENSG00000228043.5
ENSG00000230569.1
ENSG00000144228.8
ENSG00000241772.2
ENSG00000260059.1
ENSG00000237772.1
ENSG00000144227.4
ENSG00000222826.1
ENSG00000229104.1
ENSG00000232992.2
ENSG00000226939.1
ENSG00000229131.1
ENSG00000206901.1
ENSG00000235232.1
ENSG00000228374.1
ENSG00000223554.1
ENSG00000240977.3
ENSG00000224028.1
ENSG00000227149.1
ENSG00000231567.1
ENSG00000223921.1
ENSG00000168702.17
ENSG00000277306.1
ENSG00000283506.1
ENSG00000236440.1
ENSG00000238065.1
ENSG00000201892.1
ENSG00000252015.1
ENSG00000233329.1
ENSG00000244125.1
ENSG00000228134.1
ENSG00000229781.1
ENSG00000115919.14
ENSG00000270390.1
ENSG00000075884.13
ENSG00000224288.2
ENSG00000226839.1
ENSG00000224852.1
ENSG00000232772.1
ENSG00000236300.2
ENSG00000227557.1
ENSG00000225476.1
ENSG00000284167.1
ENSG00000231766.1
ENSG00000257284.1
ENSG00000228655.6
ENSG00000257640.1
ENSG00000258268.1
ENSG00000283994.1
ENSG00000231758.2
ENSG00000257277.1
ENSG00000257226.1
ENSG00000236356.1
ENSG00000200287.1
ENSG00000232377.1
ENSG00000121964.14
ENSG00000169554.18
ENSG00000283118.1
ENSG00000279166.1
ENSG00000238057.8
ENSG00000232606.1
ENSG00000226674.8
ENSG00000234940.1
ENSG00000276706.1
ENSG00000235352.1
ENSG00000268580.1
ENSG00000235435.1
ENSG00000214064.3
ENSG00000225107.1
ENSG00000226218.1
ENSG00000234119.1
ENSG00000279876.1
ENSG00000233842.1
ENSG00000251905.1
ENSG00000230559.1
ENSG00000227134.1
ENSG00000198526.7
ENSG00000271583.1
ENSG00000231040.1
ENSG00000227902.2
ENSG00000207225.1
ENSG00000207161.1
ENSG00000202074.1
ENSG00000253083.1
ENSG00000229143.1
ENSG00000121989.14
ENSG00000212389.1
ENSG00000223911.1
ENSG00000115947.13
ENSG00000204406.12
ENSG00000281469.1
ENSG00000281772.1
ENSG00000212181.1
ENSG00000224007.1
ENSG00000232238.1
ENSG00000135999.11
ENSG00000222126.1
ENSG00000223962.1
ENSG00000231079.7
ENSG00000228848.3
ENSG00000226340.1
ENSG00000168280.16
ENSG00000150556.16
ENSG00000228236.2
ENSG00000224337.1
ENSG00000187123.14
ENSG00000223604.1
ENSG00000168288.12
ENSG00000231969.1
ENSG00000207270.1
ENSG00000162947.4
ENSG00000230645.1
ENSG00000231420.1
ENSG00000115963.13
ENSG00000236049.1
ENSG00000237220.1
ENSG00000232359.1
ENSG00000224048.5
ENSG00000228064.1
ENSG00000222031.1
ENSG00000236885.1
ENSG00000213201.3
ENSG00000184898.6
ENSG00000123609.10
ENSG00000123610.4
ENSG00000242113.3
ENSG00000080345.17
ENSG00000183091.19
ENSG00000162980.16
ENSG00000182389.19
ENSG00000225214.1
ENSG00000115145.9
ENSG00000234272.1
ENSG00000199884.1
ENSG00000157827.19
ENSG00000213197.3
ENSG00000270776.1
ENSG00000196504.15
ENSG00000177917.10
ENSG00000234932.2
ENSG00000226213.1
ENSG00000214025.2
ENSG00000224612.1
ENSG00000226338.1
ENSG00000227708.1
ENSG00000214024.2
ENSG00000242575.1
ENSG00000227400.2
ENSG00000200377.1
ENSG00000177519.3
ENSG00000236917.1
ENSG00000144278.14
ENSG00000230251.1
ENSG00000224675.1
ENSG00000238004.1
ENSG00000223290.1
ENSG00000235949.1
ENSG00000162989.4
ENSG00000228837.2
ENSG00000230991.1
ENSG00000223197.1
ENSG00000232982.1
ENSG00000229701.1
ENSG00000227682.2
ENSG00000233709.1
ENSG00000233039.1
ENSG00000233248.1
ENSG00000229935.1
ENSG00000206718.1
ENSG00000226383.6
ENSG00000235548.1
ENSG00000282440.1
ENSG00000153234.13
ENSG00000115159.15
ENSG00000283436.1
ENSG00000238069.1
ENSG00000213194.3
ENSG00000136542.8
ENSG00000222404.1
ENSG00000136541.14
ENSG00000230562.3
ENSG00000115165.9
ENSG00000123612.15
ENSG00000234584.1
ENSG00000115170.13
ENSG00000007001.12
ENSG00000270557.1
ENSG00000251980.1
ENSG00000271320.1
ENSG00000228937.1
ENSG00000212410.1
ENSG00000231158.1
ENSG00000237327.1
ENSG00000227480.2
ENSG00000153237.17
ENSG00000234890.1
ENSG00000243723.3
ENSG00000144283.21
ENSG00000227331.1
ENSG00000204380.4
ENSG00000228586.1
ENSG00000231675.1
ENSG00000163331.11
ENSG00000243792.1
ENSG00000251491.2
ENSG00000188668.4
ENSG00000222300.1
ENSG00000115183.14
ENSG00000213189.5
ENSG00000202029.1
ENSG00000226878.2
ENSG00000275141.1
ENSG00000196151.10
ENSG00000123636.17
ENSG00000223642.7
ENSG00000270893.1
ENSG00000207117.1
ENSG00000224152.1
ENSG00000226266.6
ENSG00000230783.1
ENSG00000136536.14
ENSG00000241399.6
ENSG00000054219.10
ENSG00000227055.1
ENSG00000153246.12
ENSG00000115221.10
ENSG00000153250.19
ENSG00000279844.1
ENSG00000244372.3
ENSG00000232337.1
ENSG00000224467.1
ENSG00000136560.13
ENSG00000235724.8
ENSG00000227403.1
ENSG00000225813.1
ENSG00000115233.11
ENSG00000232320.6
ENSG00000271924.1
ENSG00000136535.14
ENSG00000224076.5
ENSG00000144290.16
ENSG00000251621.1
ENSG00000280105.1
ENSG00000226121.2
ENSG00000238570.1
ENSG00000226946.1
ENSG00000235716.1
ENSG00000234732.1
ENSG00000197635.9
ENSG00000230918.1
ENSG00000231445.1
ENSG00000224674.1
ENSG00000233397.1
ENSG00000115263.14
ENSG00000236841.7
ENSG00000078098.13
ENSG00000115267.5
ENSG00000115271.10
ENSG00000184611.11
ENSG00000212312.1
ENSG00000237750.2
ENSG00000230282.1
ENSG00000200902.1
ENSG00000182263.13
ENSG00000237844.1
ENSG00000226847.1
ENSG00000229641.1
ENSG00000115290.9
ENSG00000277998.1
ENSG00000082438.15
ENSG00000224331.2
ENSG00000206869.1
ENSG00000236283.4
ENSG00000199508.1
ENSG00000223318.1
ENSG00000169507.9
ENSG00000153253.16
ENSG00000136531.15
ENSG00000233204.1
ENSG00000178662.15
ENSG00000115339.13
ENSG00000235192.1
ENSG00000229195.1
ENSG00000232411.1
ENSG00000123607.14
ENSG00000224490.5
ENSG00000236107.7
ENSG00000144285.17
ENSG00000238813.1
ENSG00000222376.1
ENSG00000169432.14
ENSG00000136546.13
ENSG00000283657.1
ENSG00000163092.19
ENSG00000225182.1
ENSG00000254552.1
ENSG00000228222.1
ENSG00000238357.1
ENSG00000214211.2
ENSG00000235335.2
ENSG00000172318.5
ENSG00000198648.10
ENSG00000238259.1
ENSG00000241074.3
ENSG00000172292.14
ENSG00000265694.1
ENSG00000199348.1
ENSG00000227617.8
ENSG00000163072.15
ENSG00000152253.8
ENSG00000152254.10
ENSG00000073734.8
ENSG00000073737.16
ENSG00000235321.1
ENSG00000235995.1
ENSG00000081479.12
ENSG00000163093.11
ENSG00000239474.6
ENSG00000138399.17
ENSG00000229827.1
ENSG00000138398.15
ENSG00000154479.12
ENSG00000226072.1
ENSG00000144362.11
ENSG00000206961.1
ENSG00000213160.9
ENSG00000231550.1
ENSG00000214369.2
ENSG00000138385.15
ENSG00000138382.14
ENSG00000144357.16
ENSG00000227176.1
ENSG00000252807.1
ENSG00000071909.18
ENSG00000231898.8
ENSG00000214821.4
ENSG00000213981.8
ENSG00000275414.1
ENSG00000222033.1
ENSG00000204335.3
ENSG00000234350.4
ENSG00000128692.8
ENSG00000239467.5
ENSG00000222509.1
ENSG00000204334.7
ENSG00000128683.13
ENSG00000235934.1
ENSG00000115806.12
ENSG00000198586.13
ENSG00000123600.19
ENSG00000224553.1
ENSG00000115827.13
ENSG00000228507.1
ENSG00000234061.1
ENSG00000233762.3
ENSG00000071967.11
ENSG00000233934.2
ENSG00000077380.15
ENSG00000115840.13
ENSG00000252779.1
ENSG00000128708.12
ENSG00000172878.13
ENSG00000144355.14
ENSG00000115844.10
ENSG00000236651.1
ENSG00000232555.1
ENSG00000278924.1
ENSG00000091409.14
ENSG00000226963.1
ENSG00000232788.1
ENSG00000225205.5
ENSG00000152256.13
ENSG00000199866.1
ENSG00000230104.1
ENSG00000228016.1
ENSG00000239041.1
ENSG00000091428.17
ENSG00000232292.1
ENSG00000091436.16
ENSG00000238133.6
ENSG00000231735.1
ENSG00000236391.3
ENSG00000144354.13
ENSG00000213148.3
ENSG00000236832.1
ENSG00000226131.1
ENSG00000237016.1
ENSG00000237617.1
ENSG00000270460.1
ENSG00000234415.1
ENSG00000224638.1
ENSG00000172845.14
ENSG00000271151.1
ENSG00000273258.1
ENSG00000260868.1
ENSG00000235414.3
ENSG00000138430.15
ENSG00000270799.1
ENSG00000243770.3
ENSG00000201088.1
ENSG00000227180.1
ENSG00000237804.1
ENSG00000231453.1
ENSG00000280414.1
ENSG00000217236.1
ENSG00000138433.15
ENSG00000144306.14
ENSG00000163328.13
ENSG00000226853.2
ENSG00000179997.8
ENSG00000279884.1
ENSG00000236449.1
ENSG00000206965.1
ENSG00000115935.17
ENSG00000237798.1
ENSG00000235655.3
ENSG00000138435.15
ENSG00000128656.13
ENSG00000212167.1
ENSG00000199827.1
ENSG00000227187.1
ENSG00000115966.16
ENSG00000277948.1
ENSG00000215973.1
ENSG00000229750.1
ENSG00000154518.9
ENSG00000229066.1
ENSG00000223976.1
ENSG00000235047.1
ENSG00000229779.1
ENSG00000144320.13
ENSG00000174279.4
ENSG00000128714.5
ENSG00000170178.6
ENSG00000128713.13
ENSG00000128710.5
ENSG00000237380.6
ENSG00000128709.12
ENSG00000175879.8
ENSG00000128652.11
ENSG00000207744.1
ENSG00000170166.5
ENSG00000272729.1
ENSG00000224189.6
ENSG00000226363.3
ENSG00000128645.14
ENSG00000279160.1
ENSG00000218175.2
ENSG00000230384.1
ENSG00000128654.13
ENSG00000237260.1
ENSG00000229434.1
ENSG00000236231.1
ENSG00000283203.1
ENSG00000272551.1
ENSG00000163364.9
ENSG00000224577.1
ENSG00000252027.1
ENSG00000230552.5
ENSG00000237053.1
ENSG00000223777.1
ENSG00000279205.1
ENSG00000227098.1
ENSG00000206866.1
ENSG00000236501.5
ENSG00000251746.1
ENSG00000229337.1
ENSG00000226273.2
ENSG00000201102.1
ENSG00000213069.3
ENSG00000170144.20
ENSG00000116044.15
ENSG00000225808.1
ENSG00000265396.1
ENSG00000222043.2
ENSG00000213963.6
ENSG00000271825.1
ENSG00000271996.1
ENSG00000278418.1
ENSG00000280374.1
ENSG00000237178.2
ENSG00000238295.1
ENSG00000018510.13
ENSG00000196659.9
ENSG00000237655.1
ENSG00000197557.6
ENSG00000128655.16
ENSG00000229941.5
ENSG00000236664.1
ENSG00000213962.2
ENSG00000229744.1
ENSG00000206788.1
ENSG00000249909.1
ENSG00000227241.1
ENSG00000155636.14
ENSG00000223096.1
ENSG00000079156.16
ENSG00000223960.6
ENSG00000180228.12
ENSG00000204311.12
ENSG00000238082.1
ENSG00000079150.17
ENSG00000116095.10
ENSG00000237298.9
ENSG00000155657.26
ENSG00000270956.1
ENSG00000270277.1
ENSG00000279598.1
ENSG00000271011.1
ENSG00000270574.1
ENSG00000271141.1
ENSG00000271401.1
ENSG00000267784.1
ENSG00000163492.14
ENSG00000238542.1
ENSG00000231541.1
ENSG00000187231.13
ENSG00000237477.1
ENSG00000237964.3
ENSG00000144331.18
ENSG00000213126.2
ENSG00000221240.1
ENSG00000280636.1
ENSG00000163510.13
ENSG00000270289.1
ENSG00000225258.1
ENSG00000281131.1
ENSG00000279559.1
ENSG00000226564.1
ENSG00000236667.1
ENSG00000170035.15
ENSG00000236153.1
ENSG00000238171.1
ENSG00000234663.5
ENSG00000266705.1
ENSG00000226681.1
ENSG00000115232.13
ENSG00000188452.13
ENSG00000162992.3
ENSG00000234595.1
ENSG00000225570.1
ENSG00000223873.1
ENSG00000221023.1
ENSG00000260742.1
ENSG00000138434.16
ENSG00000150722.10
ENSG00000213958.2
ENSG00000222418.1
ENSG00000115252.18
ENSG00000242121.3
ENSG00000077232.17
ENSG00000212404.1
ENSG00000162998.4
ENSG00000207178.1
ENSG00000061676.14
ENSG00000202141.1
ENSG00000221498.1
ENSG00000231203.1
ENSG00000162999.12
ENSG00000224643.5
ENSG00000163002.12
ENSG00000272800.1
ENSG00000213120.3
ENSG00000177855.8
ENSG00000234172.1
ENSG00000266808.1
ENSG00000283839.1
ENSG00000170396.7
ENSG00000237824.2
ENSG00000225406.1
ENSG00000212581.1
ENSG00000226747.6
ENSG00000188738.14
ENSG00000231646.5
ENSG00000224019.1
ENSG00000237877.6
ENSG00000226410.1
ENSG00000232568.2
ENSG00000259915.2
ENSG00000227692.1
ENSG00000065548.17
ENSG00000224323.2
ENSG00000138448.11
ENSG00000227227.1
ENSG00000144369.12
ENSG00000163012.3
ENSG00000226553.1
ENSG00000222845.1
ENSG00000224063.5
ENSG00000199626.1
ENSG00000064989.12
ENSG00000231739.2
ENSG00000003436.15
ENSG00000231689.2
ENSG00000235616.1
ENSG00000213115.2
ENSG00000200650.1
ENSG00000144366.15
ENSG00000207951.1
ENSG00000223523.1
ENSG00000174325.4
ENSG00000168542.14
ENSG00000284180.1
ENSG00000204262.11
ENSG00000228073.1
ENSG00000264725.1
ENSG00000213601.3
ENSG00000115368.9
ENSG00000233996.1
ENSG00000138449.10
ENSG00000276828.1
ENSG00000138381.9
ENSG00000151687.14
ENSG00000128694.11
ENSG00000273240.1
ENSG00000253559.1
ENSG00000128699.13
ENSG00000064933.17
ENSG00000187699.10
ENSG00000223824.1
ENSG00000204253.4
ENSG00000213110.2
ENSG00000138379.4
ENSG00000198130.15
ENSG00000151689.12
ENSG00000151690.14
ENSG00000272979.1
ENSG00000189362.11
ENSG00000233654.1
ENSG00000251935.1
ENSG00000284052.1
ENSG00000138386.16
ENSG00000228509.5
ENSG00000235852.1
ENSG00000115419.12
ENSG00000115415.18
ENSG00000229023.1
ENSG00000230686.1
ENSG00000231858.5
ENSG00000138378.17
ENSG00000207402.1
ENSG00000280083.1
ENSG00000230611.1
ENSG00000227542.1
ENSG00000128641.18
ENSG00000252130.1
ENSG00000173559.12
ENSG00000274845.1
ENSG00000225884.2
ENSG00000168497.4
ENSG00000213946.3
ENSG00000233766.7
ENSG00000144339.11
ENSG00000229395.1
ENSG00000232227.5
ENSG00000227418.6
ENSG00000226242.1
ENSG00000232658.1
ENSG00000235218.2
ENSG00000224219.1
ENSG00000260142.1
ENSG00000224670.1
ENSG00000215043.2
ENSG00000236695.1
ENSG00000225539.5
ENSG00000225394.1
ENSG00000276123.1
ENSG00000252517.1
ENSG00000230173.1
ENSG00000235056.1
ENSG00000224099.1
ENSG00000271893.1
ENSG00000202206.1
ENSG00000223466.1
ENSG00000234919.1
ENSG00000196950.13
ENSG00000213107.2
ENSG00000201813.1
ENSG00000118997.13
ENSG00000203435.2
ENSG00000227878.2
ENSG00000081320.10
ENSG00000272211.1
ENSG00000138411.10
ENSG00000229056.2
ENSG00000276200.1
ENSG00000282836.1
ENSG00000144395.17
ENSG00000252923.1
ENSG00000119041.10
ENSG00000187944.2
ENSG00000280176.1
ENSG00000197121.14
ENSG00000065413.18
ENSG00000225636.1
ENSG00000224442.1
ENSG00000231621.1
ENSG00000236977.1
ENSG00000230482.1
ENSG00000225979.1
ENSG00000213104.3
ENSG00000115524.15
ENSG00000202434.1
ENSG00000206836.1
ENSG00000115520.8
ENSG00000144381.16
ENSG00000115541.10
ENSG00000115540.14
ENSG00000231699.1
ENSG00000162944.10
ENSG00000222017.1
ENSG00000247626.4
ENSG00000152430.17
ENSG00000115896.15
ENSG00000237035.1
ENSG00000236653.2
ENSG00000225421.2
ENSG00000231557.1
ENSG00000230407.1
ENSG00000238698.1
ENSG00000119042.16
ENSG00000257045.1
ENSG00000225953.2
ENSG00000238217.5
ENSG00000213938.3
ENSG00000226124.6
ENSG00000232732.9
ENSG00000227004.2
ENSG00000240302.3
ENSG00000178074.5
ENSG00000162971.10
ENSG00000162972.10
ENSG00000196141.13
ENSG00000201649.1
ENSG00000155729.12
ENSG00000163535.17
ENSG00000138356.13
ENSG00000244301.6
ENSG00000237166.1
ENSG00000243478.9
ENSG00000201737.1
ENSG00000230408.3
ENSG00000082153.17
ENSG00000207116.1
ENSG00000224346.1
ENSG00000223092.1
ENSG00000013441.15
ENSG00000252759.1
ENSG00000240344.8
ENSG00000201499.1
ENSG00000196290.14
ENSG00000252916.1
ENSG00000115942.8
ENSG00000183308.6
ENSG00000155744.9
ENSG00000225695.1
ENSG00000226658.1
ENSG00000119013.8
ENSG00000252148.1
ENSG00000273975.1
ENSG00000232719.1
ENSG00000224672.4
ENSG00000003402.19
ENSG00000232133.1
ENSG00000226312.7
ENSG00000238829.1
ENSG00000235579.1
ENSG00000003400.14
ENSG00000227348.1
ENSG00000225796.2
ENSG00000235318.3
ENSG00000064012.21
ENSG00000155749.12
ENSG00000115993.12
ENSG00000082146.12
ENSG00000213090.2
ENSG00000202008.1
ENSG00000155754.14
ENSG00000234842.1
ENSG00000224299.1
ENSG00000227736.1
ENSG00000224590.1
ENSG00000234731.2
ENSG00000249177.1
ENSG00000227841.1
ENSG00000155755.18
ENSG00000082126.17
ENSG00000222972.1
ENSG00000003393.14
ENSG00000230799.1
ENSG00000138395.14
ENSG00000202137.1
ENSG00000231124.1
ENSG00000212184.1
ENSG00000273209.1
ENSG00000155760.2
ENSG00000182329.12
ENSG00000222035.3
ENSG00000231903.1
ENSG00000227890.1
ENSG00000223825.5
ENSG00000116030.16
ENSG00000224463.1
ENSG00000055044.10
ENSG00000212534.1
ENSG00000212309.1
ENSG00000271852.1
ENSG00000238317.2
ENSG00000264275.1
ENSG00000226261.1
ENSG00000272966.1
ENSG00000242696.3
ENSG00000273456.1
ENSG00000204217.13
ENSG00000270915.1
ENSG00000236047.1
ENSG00000223619.1
ENSG00000233888.2
ENSG00000235433.1
ENSG00000237542.1
ENSG00000233134.1
ENSG00000241221.2
ENSG00000227454.2
ENSG00000233311.1
ENSG00000138439.11
ENSG00000163596.16
ENSG00000233579.1
ENSG00000138442.9
ENSG00000138380.17
ENSG00000232479.2
ENSG00000270664.1
ENSG00000144426.18
ENSG00000232994.1
ENSG00000202059.1
ENSG00000228513.1
ENSG00000225124.1
ENSG00000204196.5
ENSG00000119004.15
ENSG00000264041.2
ENSG00000238285.1
ENSG00000138443.15
ENSG00000256458.1
ENSG00000173166.17
ENSG00000233459.1
ENSG00000233031.1
ENSG00000178562.17
ENSG00000224791.1
ENSG00000213925.3
ENSG00000206970.1
ENSG00000163599.14
ENSG00000163600.12
ENSG00000235951.1
ENSG00000234714.1
ENSG00000237271.1
ENSG00000236681.1
ENSG00000225304.1
ENSG00000236634.1
ENSG00000237843.1
ENSG00000116117.17
ENSG00000223890.1
ENSG00000118257.16
ENSG00000225216.6
ENSG00000201875.1
ENSG00000213739.3
ENSG00000225610.1
ENSG00000114933.15
ENSG00000252485.1
ENSG00000207386.1
ENSG00000237041.1
ENSG00000227946.1
ENSG00000023228.13
ENSG00000114942.13
ENSG00000277502.1
ENSG00000281780.1
ENSG00000207047.2
ENSG00000207406.1
ENSG00000183671.12
ENSG00000279220.1
ENSG00000222496.1
ENSG00000159186.4
ENSG00000224070.1
ENSG00000252716.1
ENSG00000204186.7
ENSG00000180105.11
ENSG00000234491.1
ENSG00000114948.12
ENSG00000228577.1
ENSG00000231653.1
ENSG00000235118.7
ENSG00000232125.2
ENSG00000213083.3
ENSG00000207319.1
ENSG00000138400.12
ENSG00000118246.13
ENSG00000260171.1
ENSG00000229321.1
ENSG00000144410.4
ENSG00000118263.14
ENSG00000253008.2
ENSG00000237892.1
ENSG00000277590.1
ENSG00000224342.1
ENSG00000234902.6
ENSG00000225916.1
ENSG00000240440.1
ENSG00000229647.1
ENSG00000223725.6
ENSG00000225064.1
ENSG00000221628.1
ENSG00000118260.14
ENSG00000144401.14
ENSG00000223433.1
ENSG00000224137.1
ENSG00000199251.1
ENSG00000213082.3
ENSG00000200764.1
ENSG00000163249.11
ENSG00000163251.3
ENSG00000178385.14
ENSG00000225111.1
ENSG00000212246.1
ENSG00000185078.3
ENSG00000251941.1
ENSG00000224839.1
ENSG00000229150.1
ENSG00000118231.4
ENSG00000163254.4
ENSG00000224529.1
ENSG00000182187.3
ENSG00000168582.4
ENSG00000188674.10
ENSG00000233869.1
ENSG00000228111.1
ENSG00000138413.13
ENSG00000231908.1
ENSG00000115020.16
ENSG00000228380.1
ENSG00000144407.9
ENSG00000213081.3
ENSG00000227430.1
ENSG00000231896.1
ENSG00000232409.1
ENSG00000202164.1
ENSG00000235864.1
ENSG00000232799.1
ENSG00000240286.1
ENSG00000229670.2
ENSG00000078018.19
ENSG00000222317.1
ENSG00000144406.18
ENSG00000237194.1
ENSG00000197713.14
ENSG00000144445.16
ENSG00000272807.1
ENSG00000229127.1
ENSG00000231063.1
ENSG00000279317.2
ENSG00000115361.7
ENSG00000199203.1
ENSG00000168530.15
ENSG00000234281.5
ENSG00000115365.11
ENSG00000021826.14
ENSG00000280837.1
ENSG00000271074.1
ENSG00000231017.1
ENSG00000178568.14
ENSG00000199585.1
ENSG00000232631.1
ENSG00000236007.1
ENSG00000221782.1
ENSG00000273118.1
ENSG00000234308.2
ENSG00000231254.2
ENSG00000223373.1
ENSG00000030419.16
ENSG00000270659.1
ENSG00000236193.3
ENSG00000272519.1
ENSG00000196096.3
ENSG00000144451.18
ENSG00000265734.1
ENSG00000197585.9
ENSG00000213917.2
ENSG00000174453.9
ENSG00000224257.1
ENSG00000177261.8
ENSG00000138376.10
ENSG00000229267.2
ENSG00000207274.1
ENSG00000230076.1
ENSG00000144452.14
ENSG00000227769.7
ENSG00000237571.1
ENSG00000138363.14
ENSG00000115414.18
ENSG00000230695.1
ENSG00000225166.1
ENSG00000228618.1
ENSG00000234938.2
ENSG00000237525.6
ENSG00000227981.2
ENSG00000235770.5
ENSG00000230838.1
ENSG00000216721.3
ENSG00000227824.1
ENSG00000226276.1
ENSG00000118242.15
ENSG00000115425.13
ENSG00000163449.10
ENSG00000079246.15
ENSG00000232970.1
ENSG00000236478.2
ENSG00000279348.1
ENSG00000260804.3
ENSG00000144583.4
ENSG00000231092.1
ENSG00000233581.1
ENSG00000207303.1
ENSG00000235042.1
ENSG00000138375.12
ENSG00000232485.2
ENSG00000241520.1
ENSG00000197756.9
ENSG00000224391.1
ENSG00000225794.1
ENSG00000235444.2
ENSG00000115457.9
ENSG00000115461.4
ENSG00000236886.2
ENSG00000237930.1
ENSG00000222832.1
ENSG00000229352.1
ENSG00000234588.1
ENSG00000231597.1
ENSG00000118245.2
ENSG00000237479.1
ENSG00000227021.1
ENSG00000236295.1
ENSG00000223874.1
ENSG00000259855.1
ENSG00000251982.1
ENSG00000233143.1
ENSG00000278004.1
ENSG00000231672.6
ENSG00000224414.1
ENSG00000231035.1
ENSG00000079308.16
ENSG00000275458.1
ENSG00000223923.1
ENSG00000188282.12
ENSG00000229754.1
ENSG00000180871.7
ENSG00000163464.7
ENSG00000224159.1
ENSG00000163466.15
ENSG00000261338.2
ENSG00000179921.14
ENSG00000127837.9
ENSG00000127838.13
ENSG00000135926.14
ENSG00000284173.1
ENSG00000237281.1
ENSG00000278524.1
ENSG00000230580.1
ENSG00000158428.3
ENSG00000225062.1
ENSG00000018280.16
ENSG00000144579.7
ENSG00000273361.1
ENSG00000199121.4
ENSG00000127831.10
ENSG00000135913.10
ENSG00000222714.1
ENSG00000144580.13
ENSG00000207393.1
ENSG00000115556.13
ENSG00000273466.1
ENSG00000115568.15
ENSG00000074582.12
ENSG00000163481.7
ENSG00000163482.11
ENSG00000135912.10
ENSG00000135929.8
ENSG00000272555.1
ENSG00000115592.11
ENSG00000283639.1
ENSG00000232625.1
ENSG00000115596.3
ENSG00000135925.8
ENSG00000228135.1
ENSG00000200029.1
ENSG00000235024.1
ENSG00000224928.2
ENSG00000171450.5
ENSG00000236445.4
ENSG00000163497.2
ENSG00000163499.11
ENSG00000198973.4
ENSG00000224090.1
ENSG00000181378.13
ENSG00000163501.6
ENSG00000264755.1
ENSG00000272644.1
ENSG00000187736.12
ENSG00000240317.3
ENSG00000213901.10
ENSG00000115649.15
ENSG00000144567.10
ENSG00000158552.12
ENSG00000115657.12
ENSG00000198925.10
ENSG00000163516.13
ENSG00000163521.15
ENSG00000115661.13
ENSG00000127824.13
ENSG00000243910.7
ENSG00000135924.15
ENSG00000054356.13
ENSG00000207647.1
ENSG00000230432.1
ENSG00000182698.11
ENSG00000232789.1
ENSG00000123992.18
ENSG00000229525.1
ENSG00000175084.11
ENSG00000234638.1
ENSG00000280323.1
ENSG00000072195.14
ENSG00000227432.1
ENSG00000268603.1
ENSG00000144591.18
ENSG00000072182.12
ENSG00000123989.13
ENSG00000188760.10
ENSG00000268896.1
ENSG00000265252.1
ENSG00000124006.14
ENSG00000269068.1
ENSG00000123999.4
ENSG00000222678.1
ENSG00000144589.21
ENSG00000228973.1
ENSG00000114923.16
ENSG00000267919.1
ENSG00000231802.1
ENSG00000227308.2
ENSG00000223903.1
ENSG00000228909.1
ENSG00000266518.1
ENSG00000225911.1
ENSG00000239498.1
ENSG00000235337.1
ENSG00000236451.2
ENSG00000224819.1
ENSG00000232089.1
ENSG00000116106.11
ENSG00000226726.1
ENSG00000272944.1
ENSG00000230406.2
ENSG00000234446.2
ENSG00000233868.1
ENSG00000226666.1
ENSG00000226331.1
ENSG00000135903.18
ENSG00000163081.2
ENSG00000267034.1
ENSG00000237732.9
ENSG00000200822.1
ENSG00000163082.9
ENSG00000228670.4
ENSG00000202016.1
ENSG00000234285.1
ENSG00000261428.2
ENSG00000116120.9
ENSG00000124003.12
ENSG00000233751.1
ENSG00000203531.3
ENSG00000235225.1
ENSG00000123983.13
ENSG00000224121.1
ENSG00000234193.1
ENSG00000278083.1
ENSG00000152049.6
ENSG00000243125.3
ENSG00000233299.1
ENSG00000231189.1
ENSG00000235610.1
ENSG00000171951.4
ENSG00000226539.1
ENSG00000152056.16
ENSG00000085449.14
ENSG00000135900.3
ENSG00000228802.1
ENSG00000135919.12
ENSG00000224826.1
ENSG00000228681.1
ENSG00000124019.9
ENSG00000274629.1
ENSG00000036257.12
ENSG00000228446.2
ENSG00000283428.1
ENSG00000135905.18
ENSG00000263828.1
ENSG00000144460.12
ENSG00000228206.2
ENSG00000273301.1
ENSG00000279015.1
ENSG00000230621.1
ENSG00000235070.3
ENSG00000263363.1
ENSG00000169047.5
ENSG00000272622.1
ENSG00000261379.1
ENSG00000144468.16
ENSG00000212391.1
ENSG00000081052.11
ENSG00000169031.18
ENSG00000236432.7
ENSG00000168958.19
ENSG00000168955.3
ENSG00000284092.1
ENSG00000173744.17
ENSG00000042304.10
ENSG00000236116.1
ENSG00000250599.1
ENSG00000135917.13
ENSG00000252346.1
ENSG00000226718.1
ENSG00000229172.1
ENSG00000115009.11
ENSG00000183514.4
ENSG00000123977.9
ENSG00000272237.1
ENSG00000153820.12
ENSG00000200281.1
ENSG00000203387.2
ENSG00000232023.2
ENSG00000228226.1
ENSG00000237322.1
ENSG00000153823.18
ENSG00000226297.1
ENSG00000253006.1
ENSG00000187957.7
ENSG00000238782.1
ENSG00000235993.1
ENSG00000153827.13
ENSG00000222344.1
ENSG00000153832.11
ENSG00000252333.1
ENSG00000231534.1
ENSG00000206725.1
ENSG00000163053.10
ENSG00000199400.1
ENSG00000225963.7
ENSG00000283451.1
ENSG00000135899.17
ENSG00000079263.18
ENSG00000185404.16
ENSG00000279964.1
ENSG00000067066.16
ENSG00000243650.3
ENSG00000250011.1
ENSG00000235419.5
ENSG00000183022.5
ENSG00000283202.1
ENSG00000199791.1
ENSG00000226125.1
ENSG00000135932.10
ENSG00000237758.1
ENSG00000201044.1
ENSG00000270891.1
ENSG00000135916.15
ENSG00000232520.1
ENSG00000135898.9
ENSG00000283164.1
ENSG00000235013.1
ENSG00000238062.5
ENSG00000173699.15
ENSG00000204128.5
ENSG00000261829.1
ENSG00000173692.12
ENSG00000135914.5
ENSG00000201574.1
ENSG00000135931.17
ENSG00000237039.1
ENSG00000263641.1
ENSG00000224376.1
ENSG00000156966.6
ENSG00000172799.5
ENSG00000230047.1
ENSG00000233538.1
ENSG00000115053.15
ENSG00000206885.1
ENSG00000207280.1
ENSG00000202400.1
ENSG00000283312.1
ENSG00000283491.1
ENSG00000223198.1
ENSG00000181798.2
ENSG00000171596.6
ENSG00000231494.1
ENSG00000228884.2
ENSG00000177673.3
ENSG00000239202.3
ENSG00000187514.16
ENSG00000277986.1
ENSG00000156973.13
ENSG00000281072.1
ENSG00000144524.17
ENSG00000237641.1
ENSG00000261096.1
ENSG00000222246.1
ENSG00000163273.3
ENSG00000144535.19
ENSG00000227033.1
ENSG00000207626.1
ENSG00000251485.1
ENSG00000230122.1
ENSG00000275157.1
ENSG00000163283.6
ENSG00000224516.5
ENSG00000244280.1
ENSG00000163286.8
ENSG00000204121.2
ENSG00000237087.1
ENSG00000223788.4
ENSG00000163295.4
ENSG00000171551.11
ENSG00000237412.6
ENSG00000135902.9
ENSG00000196811.11
ENSG00000221944.6
ENSG00000135930.13
ENSG00000237126.8
ENSG00000115468.11
ENSG00000244384.3
ENSG00000204120.14
ENSG00000213055.3
ENSG00000241409.1
ENSG00000115474.6
ENSG00000252452.1
ENSG00000199781.1
ENSG00000182600.9
ENSG00000066248.14
ENSG00000222001.2
ENSG00000115488.3
ENSG00000168918.13
ENSG00000263941.2
ENSG00000085978.21
ENSG00000252010.1
ENSG00000251791.1
ENSG00000130561.16
ENSG00000259793.1
ENSG00000077044.10
ENSG00000201013.1
ENSG00000085982.13
ENSG00000271639.1
ENSG00000228949.1
ENSG00000227846.1
ENSG00000242366.3
ENSG00000242515.5
ENSG00000234143.1
ENSG00000241119.1
ENSG00000244122.2
ENSG00000167165.18
ENSG00000224814.1
ENSG00000240224.1
ENSG00000244474.5
ENSG00000233445.1
ENSG00000243135.6
ENSG00000248114.1
ENSG00000227802.1
ENSG00000228445.1
ENSG00000248705.1
ENSG00000178836.6
ENSG00000241635.7
ENSG00000185038.14
ENSG00000123485.11
ENSG00000224287.2
ENSG00000144481.16
ENSG00000237581.1
ENSG00000072080.10
ENSG00000279218.1
ENSG00000226442.2
ENSG00000261298.1
ENSG00000237784.1
ENSG00000228162.1
ENSG00000231682.1
ENSG00000232690.1
ENSG00000188042.7
ENSG00000280744.1
ENSG00000278593.1
ENSG00000235726.5
ENSG00000130147.15
ENSG00000226542.1
ENSG00000231032.1
ENSG00000235293.1
ENSG00000157985.18
ENSG00000235529.1
ENSG00000222007.6
ENSG00000228499.1
ENSG00000238812.1
ENSG00000264676.2
ENSG00000207049.1
ENSG00000168505.6
ENSG00000233611.3
ENSG00000182177.13
ENSG00000200745.1
ENSG00000132321.16
ENSG00000270540.1
ENSG00000232893.1
ENSG00000231546.1
ENSG00000144476.5
ENSG00000232328.1
ENSG00000202341.1
ENSG00000124835.2
ENSG00000227252.1
ENSG00000198612.10
ENSG00000224844.1
ENSG00000224132.2
ENSG00000163359.15
ENSG00000222022.1
ENSG00000222032.1
ENSG00000115648.13
ENSG00000277842.1
ENSG00000222449.1
ENSG00000071677.1
ENSG00000124839.12
ENSG00000234949.2
ENSG00000227107.1
ENSG00000124831.18
ENSG00000177483.11
ENSG00000132329.10
ENSG00000263723.1
ENSG00000184182.18
ENSG00000251971.1
ENSG00000132330.16
ENSG00000144488.14
ENSG00000168427.8
ENSG00000279484.1
ENSG00000178752.15
ENSG00000132323.8
ENSG00000186235.10
ENSG00000225057.2
ENSG00000144485.10
ENSG00000132326.11
ENSG00000283635.1
ENSG00000232306.2
ENSG00000204104.11
ENSG00000202099.1
ENSG00000065802.11
ENSG00000229915.1
ENSG00000274346.1
ENSG00000225493.1
ENSG00000234279.1
ENSG00000224252.1
ENSG00000226992.1
ENSG00000233608.3
ENSG00000227744.4
ENSG00000068024.16
ENSG00000266109.1
ENSG00000264810.1
ENSG00000265215.1
ENSG00000264292.1
ENSG00000222020.2
ENSG00000196758.3
ENSG00000227459.1
ENSG00000259889.1
ENSG00000220256.3
ENSG00000130414.11
ENSG00000264279.1
ENSG00000182083.7
ENSG00000221961.3
ENSG00000178586.4
ENSG00000231278.1
ENSG00000213048.3
ENSG00000172428.10
ENSG00000178602.7
ENSG00000227479.1
ENSG00000276366.1
ENSG00000063660.8
ENSG00000218416.4
ENSG00000207611.1
ENSG00000144504.15
ENSG00000188542.9
ENSG00000142327.12
ENSG00000260942.1
ENSG00000142330.19
ENSG00000178623.11
ENSG00000276949.1
ENSG00000185176.12
ENSG00000219159.4
ENSG00000184945.13
ENSG00000274977.1
ENSG00000130294.15
ENSG00000172482.4
ENSG00000172478.17
ENSG00000226321.5
ENSG00000233392.5
ENSG00000223991.1
ENSG00000162804.13
ENSG00000229996.1
ENSG00000225521.1
ENSG00000122085.16
ENSG00000115687.13
ENSG00000235861.1
ENSG00000115685.14
ENSG00000146205.13
ENSG00000115677.16
ENSG00000168385.17
ENSG00000223374.1
ENSG00000006607.13
ENSG00000263752.1
ENSG00000224232.1
ENSG00000115694.14
ENSG00000234235.1
ENSG00000176720.4
ENSG00000273113.1
ENSG00000176946.11
ENSG00000207186.1
ENSG00000168397.16
ENSG00000168393.12
ENSG00000168395.15
ENSG00000235351.1
ENSG00000180902.17
ENSG00000215692.2
ENSG00000234793.1
ENSG00000154252.11
ENSG00000215023.2
ENSG00000224272.2
ENSG00000204099.11
ENSG00000235151.1
ENSG00000188389.10
ENSG00000188011.5
ENSG00000233806.7
ENSG00000216921.7
ENSG00000237940.3
ENSG00000280119.1
ENSG00000226423.1
ENSG00000232002.1
ENSG00000261186.2
ENSG00000220804.8
ENSG00000224160.1
ENSG00000244528.1
ENSG00000271153.1
ENSG00000223587.1
ENSG00000224918.1
ENSG00000224318.5
ENSG00000134121.9
ENSG00000252017.1
ENSG00000231660.1
ENSG00000234661.2
ENSG00000224957.5
ENSG00000238075.1
ENSG00000224239.1
ENSG00000235158.1
ENSG00000244169.3
ENSG00000134115.12
ENSG00000232563.1
ENSG00000184423.5
ENSG00000214074.3
ENSG00000214073.2
ENSG00000225044.1
ENSG00000223040.1
ENSG00000144619.14
ENSG00000227588.2
ENSG00000230398.1
ENSG00000225310.1
ENSG00000237990.3
ENSG00000091181.19
ENSG00000253049.1
ENSG00000072756.16
ENSG00000113851.14
ENSG00000271870.1
ENSG00000223727.6
ENSG00000144455.13
ENSG00000175928.5
ENSG00000229241.1
ENSG00000170364.12
ENSG00000234325.1
ENSG00000231249.1
ENSG00000150995.18
ENSG00000235947.1
ENSG00000275981.1
ENSG00000235978.6
ENSG00000235831.6
ENSG00000134107.4
ENSG00000230182.1
ENSG00000224082.1
ENSG00000207283.1
ENSG00000237566.1
ENSG00000134108.12
ENSG00000233912.1
ENSG00000268509.2
ENSG00000134109.10
ENSG00000265180.1
ENSG00000241227.3
ENSG00000230944.1
ENSG00000229642.1
ENSG00000226022.1
ENSG00000232958.1
ENSG00000189229.10
ENSG00000226258.6
ENSG00000223719.1
ENSG00000196277.15
ENSG00000236152.1
ENSG00000237665.1
ENSG00000236202.1
ENSG00000270207.1
ENSG00000227110.6
ENSG00000228351.1
ENSG00000253081.1
ENSG00000231401.1
ENSG00000071282.11
ENSG00000224884.1
ENSG00000125046.14
ENSG00000215160.2
ENSG00000182533.6
ENSG00000180914.10
ENSG00000070950.9
ENSG00000281863.1
ENSG00000196220.15
ENSG00000224808.1
ENSG00000228723.6
ENSG00000227929.4
ENSG00000235830.1
ENSG00000254485.5
ENSG00000214041.4
ENSG00000134077.15
ENSG00000206573.8
ENSG00000168137.15
ENSG00000156959.8
ENSG00000235338.1
ENSG00000163719.19
ENSG00000144550.12
ENSG00000156983.15
ENSG00000114026.21
ENSG00000134072.10
ENSG00000171148.13
ENSG00000241553.12
ENSG00000214021.15
ENSG00000269886.1
ENSG00000156990.14
ENSG00000187288.10
ENSG00000171135.13
ENSG00000163701.18
ENSG00000163702.18
ENSG00000212327.1
ENSG00000163703.17
ENSG00000269894.1
ENSG00000163704.11
ENSG00000230082.1
ENSG00000269982.1
ENSG00000125037.12
ENSG00000180385.8
ENSG00000232901.1
ENSG00000206567.9
ENSG00000186162.10
ENSG00000144554.10
ENSG00000201182.1
ENSG00000229217.1
ENSG00000163705.12
ENSG00000254999.3
ENSG00000134086.7
ENSG00000134070.4
ENSG00000157014.10
ENSG00000231177.4
ENSG00000157017.15
ENSG00000240288.7
ENSG00000157020.17
ENSG00000157087.17
ENSG00000264534.3
ENSG00000216135.3
ENSG00000236999.1
ENSG00000224771.1
ENSG00000226567.1
ENSG00000230599.2
ENSG00000132164.9
ENSG00000157103.10
ENSG00000232287.2
ENSG00000196639.6
ENSG00000213964.3
ENSG00000197548.12
ENSG00000226621.1
ENSG00000235240.1
ENSG00000270531.1
ENSG00000144560.14
ENSG00000271716.1
ENSG00000272483.1
ENSG00000144559.10
ENSG00000230342.2
ENSG00000224263.1
ENSG00000225275.4
ENSG00000231897.1
ENSG00000251038.1
ENSG00000263988.2
ENSG00000157152.16
ENSG00000226642.1
ENSG00000157150.4
ENSG00000233026.1
ENSG00000236062.1
ENSG00000132170.19
ENSG00000225026.1
ENSG00000154743.17
ENSG00000200114.1
ENSG00000251774.1
ENSG00000225526.4
ENSG00000075975.15
ENSG00000274514.1
ENSG00000132155.11
ENSG00000233252.1
ENSG00000088726.15
ENSG00000213943.3
ENSG00000144712.11
ENSG00000272263.1
ENSG00000144713.12
ENSG00000232746.1
ENSG00000144711.13
ENSG00000231362.1
ENSG00000132182.11
ENSG00000238138.1
ENSG00000223398.1
ENSG00000244502.2
ENSG00000163517.14
ENSG00000163520.13
ENSG00000224514.2
ENSG00000154764.5
ENSG00000233121.1
ENSG00000275340.1
ENSG00000180438.15
ENSG00000224752.1
ENSG00000163528.12
ENSG00000170876.7
ENSG00000228242.6
ENSG00000154767.14
ENSG00000170860.3
ENSG00000255021.1
ENSG00000251576.1
ENSG00000199609.1
ENSG00000131389.16
ENSG00000144596.12
ENSG00000207163.1
ENSG00000234123.1
ENSG00000283392.1
ENSG00000235629.1
ENSG00000154781.15
ENSG00000131379.9
ENSG00000230172.1
ENSG00000260902.1
ENSG00000154783.11
ENSG00000225733.5
ENSG00000177463.15
ENSG00000131368.7
ENSG00000131381.12
ENSG00000228874.1
ENSG00000227578.1
ENSG00000230524.8
ENSG00000131375.9
ENSG00000224660.1
ENSG00000131370.15
ENSG00000201162.1
ENSG00000226427.1
ENSG00000206562.11
ENSG00000144597.13
ENSG00000206926.1
ENSG00000249786.7
ENSG00000206561.12
ENSG00000263573.1
ENSG00000241064.3
ENSG00000131373.14
ENSG00000169814.12
ENSG00000206560.11
ENSG00000264354.1
ENSG00000279465.1
ENSG00000270409.1
ENSG00000263740.2
ENSG00000207815.1
ENSG00000224728.1
ENSG00000131386.17
ENSG00000154813.9
ENSG00000154814.13
ENSG00000270739.1
ENSG00000131378.13
ENSG00000271964.1
ENSG00000272498.1
ENSG00000272529.1
ENSG00000269391.1
ENSG00000233570.1
ENSG00000092345.13
ENSG00000229271.1
ENSG00000224039.1
ENSG00000154822.17
ENSG00000226441.2
ENSG00000131374.14
ENSG00000231780.1
ENSG00000227309.1
ENSG00000271841.1
ENSG00000233133.1
ENSG00000213383.2
ENSG00000214286.2
ENSG00000226238.1
ENSG00000274840.4
ENSG00000182568.16
ENSG00000272477.1
ENSG00000228956.8
ENSG00000236570.1
ENSG00000251761.1
ENSG00000183960.8
ENSG00000271898.1
ENSG00000163576.17
ENSG00000232953.1
ENSG00000144566.10
ENSG00000183977.13
ENSG00000201545.1
ENSG00000230697.1
ENSG00000229468.1
ENSG00000114166.7
ENSG00000266745.1
ENSG00000129810.14
ENSG00000231304.2
ENSG00000199577.1
ENSG00000261734.1
ENSG00000206807.1
ENSG00000282987.1
ENSG00000236380.5
ENSG00000151789.10
ENSG00000225542.1
ENSG00000223351.5
ENSG00000132967.9
ENSG00000234723.1
ENSG00000271235.1
ENSG00000226183.1
ENSG00000231915.2
ENSG00000215016.2
ENSG00000233153.5
ENSG00000182247.9
ENSG00000206728.1
ENSG00000228171.1
ENSG00000252562.1
ENSG00000212269.1
ENSG00000223791.1
ENSG00000170142.11
ENSG00000231395.1
ENSG00000197885.10
ENSG00000174748.18
ENSG00000174738.12
ENSG00000224074.3
ENSG00000151090.17
ENSG00000229756.1
ENSG00000224822.1
ENSG00000228791.7
ENSG00000272554.1
ENSG00000265028.1
ENSG00000233544.1
ENSG00000237838.1
ENSG00000244404.3
ENSG00000201713.1
ENSG00000077092.18
ENSG00000213877.3
ENSG00000201962.1
ENSG00000229421.1
ENSG00000272166.1
ENSG00000077097.15
ENSG00000275227.1
ENSG00000283971.1
ENSG00000238225.1
ENSG00000151092.16
ENSG00000213872.3
ENSG00000213871.3
ENSG00000151093.7
ENSG00000230891.6
ENSG00000234158.1
ENSG00000237603.1
ENSG00000230465.1
ENSG00000225386.1
ENSG00000179796.11
ENSG00000234165.1
ENSG00000163491.16
ENSG00000224237.1
ENSG00000207251.1
ENSG00000033867.16
ENSG00000227523.1
ENSG00000230807.1
ENSG00000201033.1
ENSG00000232167.1
ENSG00000238912.1
ENSG00000223968.1
ENSG00000213846.5
ENSG00000271943.1
ENSG00000232766.1
ENSG00000272282.1
ENSG00000163508.12
ENSG00000225548.5
ENSG00000229243.1
ENSG00000235493.1
ENSG00000187118.12
ENSG00000163512.13
ENSG00000206559.7
ENSG00000234048.1
ENSG00000230480.1
ENSG00000144642.21
ENSG00000215004.3
ENSG00000235904.2
ENSG00000226216.1
ENSG00000203506.5
ENSG00000227795.1
ENSG00000235593.1
ENSG00000227260.1
ENSG00000227549.1
ENSG00000163513.17
ENSG00000224618.1
ENSG00000261468.1
ENSG00000144644.14
ENSG00000265376.1
ENSG00000213854.3
ENSG00000222983.1
ENSG00000230111.1
ENSG00000227339.1
ENSG00000163527.9
ENSG00000144645.13
ENSG00000232490.6
ENSG00000223965.2
ENSG00000197385.5
ENSG00000235670.1
ENSG00000201701.1
ENSG00000252398.1
ENSG00000251590.1
ENSG00000152642.10
ENSG00000236732.1
ENSG00000237433.1
ENSG00000261572.1
ENSG00000170293.8
ENSG00000270377.1
ENSG00000234737.1
ENSG00000153551.13
ENSG00000091317.7
ENSG00000276147.1
ENSG00000213849.3
ENSG00000144635.8
ENSG00000226955.1
ENSG00000231552.1
ENSG00000237676.1
ENSG00000182973.18
ENSG00000251224.1
ENSG00000213842.2
ENSG00000227337.1
ENSG00000206557.5
ENSG00000183813.6
ENSG00000170266.15
ENSG00000223899.1
ENSG00000235424.1
ENSG00000188167.8
ENSG00000275090.1
ENSG00000170275.14
ENSG00000173705.8
ENSG00000230119.1
ENSG00000153558.13
ENSG00000153560.11
ENSG00000252700.1
ENSG00000202175.1
ENSG00000163539.16
ENSG00000238008.1
ENSG00000228112.1
ENSG00000227707.1
ENSG00000271324.1
ENSG00000271643.1
ENSG00000271020.1
ENSG00000170248.13
ENSG00000226320.5
ENSG00000236452.1
ENSG00000227498.2
ENSG00000235534.1
ENSG00000228767.1
ENSG00000212442.1
ENSG00000172995.16
ENSG00000230830.1
ENSG00000207625.1
ENSG00000226489.1
ENSG00000236158.1
ENSG00000144681.10
ENSG00000231382.1
ENSG00000201315.1
ENSG00000163673.7
ENSG00000230067.3
ENSG00000279727.1
ENSG00000281100.1
ENSG00000168016.13
ENSG00000234073.1
ENSG00000210181.1
ENSG00000272334.1
ENSG00000236165.1
ENSG00000178567.7
ENSG00000076242.14
ENSG00000224858.5
ENSG00000093167.17
ENSG00000206645.1
ENSG00000225558.1
ENSG00000199594.1
ENSG00000224080.1
ENSG00000271993.1
ENSG00000231449.1
ENSG00000271653.1
ENSG00000270194.1
ENSG00000144674.16
ENSG00000230409.3
ENSG00000222208.1
ENSG00000198590.11
ENSG00000144668.11
ENSG00000239105.1
ENSG00000235257.8
ENSG00000235482.1
ENSG00000236411.1
ENSG00000144677.14
ENSG00000199075.1
ENSG00000136059.14
ENSG00000187091.13
ENSG00000200579.1
ENSG00000008226.19
ENSG00000231668.2
ENSG00000060971.17
ENSG00000201965.1
ENSG00000172936.12
ENSG00000172939.8
ENSG00000172940.11
ENSG00000237982.1
ENSG00000144671.10
ENSG00000199514.1
ENSG00000230123.1
ENSG00000093217.9
ENSG00000229589.1
ENSG00000114739.13
ENSG00000157036.12
ENSG00000207512.1
ENSG00000230683.1
ENSG00000232439.1
ENSG00000183873.15
ENSG00000185313.6
ENSG00000231243.1
ENSG00000168356.11
ENSG00000206708.1
ENSG00000114742.13
ENSG00000114745.13
ENSG00000168026.18
ENSG00000284158.1
ENSG00000144655.14
ENSG00000283849.1
ENSG00000214305.4
ENSG00000168334.8
ENSG00000215034.4
ENSG00000168329.13
ENSG00000270367.1
ENSG00000179934.6
ENSG00000228168.1
ENSG00000238267.1
ENSG00000223668.1
ENSG00000144659.10
ENSG00000168028.13
ENSG00000202363.1
ENSG00000168314.17
ENSG00000230757.1
ENSG00000170011.13
ENSG00000201570.1
ENSG00000280739.2
ENSG00000265327.2
ENSG00000202517.1
ENSG00000114784.3
ENSG00000223797.5
ENSG00000230274.1
ENSG00000168032.8
ENSG00000188846.13
ENSG00000177873.12
ENSG00000199906.1
ENSG00000177842.11
ENSG00000172888.11
ENSG00000234067.1
ENSG00000226845.1
ENSG00000226302.1
ENSG00000229072.1
ENSG00000234287.1
ENSG00000231873.1
ENSG00000233096.1
ENSG00000233919.1
ENSG00000275256.1
ENSG00000168036.16
ENSG00000168038.10
ENSG00000252409.1
ENSG00000222942.1
ENSG00000223513.1
ENSG00000251986.1
ENSG00000212145.2
ENSG00000234270.1
ENSG00000235339.1
ENSG00000182606.14
ENSG00000229339.1
ENSG00000234562.1
ENSG00000222872.1
ENSG00000187094.11
ENSG00000281160.1
ENSG00000231280.1
ENSG00000229572.1
ENSG00000157093.8
ENSG00000235787.1
ENSG00000114812.12
ENSG00000232354.8
ENSG00000093183.13
ENSG00000008324.11
ENSG00000114857.17
ENSG00000230084.5
ENSG00000114853.13
ENSG00000240203.3
ENSG00000157119.11
ENSG00000010282.14
ENSG00000230970.3
ENSG00000244607.5
ENSG00000173811.10
ENSG00000225611.1
ENSG00000181061.13
ENSG00000144648.15
ENSG00000235288.3
ENSG00000273328.5
ENSG00000180432.5
ENSG00000236459.1
ENSG00000182983.14
ENSG00000206552.4
ENSG00000240747.7
ENSG00000144649.8
ENSG00000232375.1
ENSG00000144647.5
ENSG00000227245.1
ENSG00000163788.13
ENSG00000241939.3
ENSG00000271941.1
ENSG00000234617.1
ENSG00000160746.12
ENSG00000251811.1
ENSG00000223916.1
ENSG00000011198.7
ENSG00000235886.1
ENSG00000271192.1
ENSG00000272121.1
ENSG00000252980.1
ENSG00000207954.1
ENSG00000280435.1
ENSG00000261786.1
ENSG00000173769.4
ENSG00000271937.1
ENSG00000179152.19
ENSG00000225873.3
ENSG00000283036.2
ENSG00000185219.16
ENSG00000178917.15
ENSG00000214825.2
ENSG00000277509.1
ENSG00000196345.12
ENSG00000236869.1
ENSG00000144792.9
ENSG00000214820.3
ENSG00000186448.14
ENSG00000233509.2
ENSG00000169981.10
ENSG00000272077.1
ENSG00000235805.1
ENSG00000196653.11
ENSG00000186446.11
ENSG00000163807.5
ENSG00000163808.16
ENSG00000169964.7
ENSG00000163810.11
ENSG00000235845.1
ENSG00000163812.13
ENSG00000227123.1
ENSG00000075914.12
ENSG00000163815.5
ENSG00000252410.1
ENSG00000163814.7
ENSG00000224094.1
ENSG00000249992.1
ENSG00000202268.2
ENSG00000011376.9
ENSG00000232455.2
ENSG00000144791.9
ENSG00000230530.1
ENSG00000211456.10
ENSG00000244357.3
ENSG00000279017.1
ENSG00000163817.15
ENSG00000163818.16
ENSG00000236930.1
ENSG00000173585.15
ENSG00000201635.1
ENSG00000163820.14
ENSG00000172215.5
ENSG00000173578.7
ENSG00000226933.1
ENSG00000229515.1
ENSG00000183625.14
ENSG00000163823.3
ENSG00000236736.1
ENSG00000121807.5
ENSG00000223552.1
ENSG00000160791.13
ENSG00000121797.9
ENSG00000283646.1
ENSG00000012223.12
ENSG00000163825.3
ENSG00000163827.12
ENSG00000268324.2
ENSG00000241186.9
ENSG00000283473.2
ENSG00000251967.1
ENSG00000178038.16
ENSG00000181585.3
ENSG00000261603.1
ENSG00000188086.13
ENSG00000238013.1
ENSG00000226074.4
ENSG00000178055.11
ENSG00000160808.9
ENSG00000160801.13
ENSG00000273682.1
ENSG00000160799.11
ENSG00000160796.16
ENSG00000236409.1
ENSG00000181555.20
ENSG00000275940.1
ENSG00000227398.3
ENSG00000088727.12
ENSG00000239128.1
ENSG00000114648.11
ENSG00000280173.1
ENSG00000260236.1
ENSG00000076201.14
ENSG00000114650.18
ENSG00000276925.1
ENSG00000163832.15
ENSG00000271161.1
ENSG00000244732.3
ENSG00000114646.9
ENSG00000173473.10
ENSG00000214773.1
ENSG00000235695.1
ENSG00000132153.14
ENSG00000274420.1
ENSG00000221585.1
ENSG00000047849.21
ENSG00000199591.1
ENSG00000224895.1
ENSG00000270285.1
ENSG00000265078.2
ENSG00000236768.1
ENSG00000164045.11
ENSG00000235627.1
ENSG00000253056.1
ENSG00000231884.1
ENSG00000265483.1
ENSG00000164047.4
ENSG00000164048.13
ENSG00000229759.1
ENSG00000199476.1
ENSG00000228638.1
ENSG00000172113.8
ENSG00000229453.2
ENSG00000252466.1
ENSG00000164049.14
ENSG00000277483.1
ENSG00000164050.12
ENSG00000164051.13
ENSG00000244380.1
ENSG00000232112.3
ENSG00000164053.19
ENSG00000213689.11
ENSG00000164054.15
ENSG00000114268.11
ENSG00000278799.1
ENSG00000145040.3
ENSG00000114270.17
ENSG00000284251.1
ENSG00000010256.10
ENSG00000183396.3
ENSG00000225697.12
ENSG00000008300.16
ENSG00000284575.1
ENSG00000228350.1
ENSG00000271973.1
ENSG00000213672.7
ENSG00000068745.14
ENSG00000114302.15
ENSG00000224424.7
ENSG00000178537.9
ENSG00000221883.2
ENSG00000177479.19
ENSG00000235236.1
ENSG00000223343.1
ENSG00000178467.17
ENSG00000178252.17
ENSG00000178149.16
ENSG00000199032.1
ENSG00000178057.14
ENSG00000207605.3
ENSG00000178035.11
ENSG00000272434.1
ENSG00000198218.10
ENSG00000241461.3
ENSG00000172053.17
ENSG00000284488.1
ENSG00000172046.18
ENSG00000172037.13
ENSG00000270441.1
ENSG00000177352.9
ENSG00000185909.14
ENSG00000236980.9
ENSG00000173421.16
ENSG00000270538.1
ENSG00000225399.4
ENSG00000188315.7
ENSG00000264633.1
ENSG00000114316.12
ENSG00000233276.3
ENSG00000067560.10
ENSG00000235908.1
ENSG00000145022.4
ENSG00000145020.15
ENSG00000145029.13
ENSG00000201301.1
ENSG00000173402.11
ENSG00000226913.1
ENSG00000164061.4
ENSG00000235120.1
ENSG00000164062.12
ENSG00000173531.15
ENSG00000164068.15
ENSG00000176020.8
ENSG00000173540.12
ENSG00000176095.11
ENSG00000239576.1
ENSG00000244730.1
ENSG00000187492.8
ENSG00000185614.4
ENSG00000182179.12
ENSG00000283726.1
ENSG00000183763.8
ENSG00000164076.16
ENSG00000264706.2
ENSG00000234667.1
ENSG00000164078.12
ENSG00000230698.1
ENSG00000228008.1
ENSG00000164077.13
ENSG00000004534.14
ENSG00000003756.16
ENSG00000281691.1
ENSG00000235016.1
ENSG00000001617.11
ENSG00000207922.1
ENSG00000114349.9
ENSG00000188338.14
ENSG00000114353.16
ENSG00000275334.1
ENSG00000213600.3
ENSG00000230454.1
ENSG00000232352.1
ENSG00000012171.19
ENSG00000179564.3
ENSG00000214706.10
ENSG00000186792.16
ENSG00000243477.5
ENSG00000114378.16
ENSG00000068001.13
ENSG00000114383.9
ENSG00000068028.17
ENSG00000281358.1
ENSG00000235058.1
ENSG00000004838.13
ENSG00000114388.12
ENSG00000114395.10
ENSG00000126062.3
ENSG00000007402.11
ENSG00000271858.5
ENSG00000202322.1
ENSG00000088543.14
ENSG00000114735.9
ENSG00000280382.1
ENSG00000114737.15
ENSG00000114738.10
ENSG00000273356.1
ENSG00000272543.1
ENSG00000088538.12
ENSG00000228337.1
ENSG00000213587.3
ENSG00000235278.2
ENSG00000240959.1
ENSG00000145050.15
ENSG00000259956.1
ENSG00000145041.15
ENSG00000164080.13
ENSG00000221015.1
ENSG00000164081.12
ENSG00000201595.1
ENSG00000164082.14
ENSG00000214686.4
ENSG00000224792.6
ENSG00000229972.7
ENSG00000184345.4
ENSG00000241789.3
ENSG00000235455.1
ENSG00000214681.3
ENSG00000173389.15
ENSG00000114767.6
ENSG00000041880.14
ENSG00000280422.1
ENSG00000180929.5
ENSG00000090097.21
ENSG00000114779.19
ENSG00000248487.8
ENSG00000243989.8
ENSG00000162244.10
ENSG00000164086.9
ENSG00000164087.7
ENSG00000242849.2
ENSG00000023330.14
ENSG00000280003.1
ENSG00000239732.3
ENSG00000247596.8
ENSG00000243224.1
ENSG00000164088.17
ENSG00000164091.11
ENSG00000199150.3
ENSG00000168237.17
ENSG00000242797.3
ENSG00000207926.1
ENSG00000114841.17
ENSG00000239557.1
ENSG00000163930.9
ENSG00000010318.20
ENSG00000010319.6
ENSG00000114854.7
ENSG00000010322.15
ENSG00000010327.10
ENSG00000168268.10
ENSG00000168273.7
ENSG00000163939.18
ENSG00000252768.1
ENSG00000221518.1
ENSG00000163938.16
ENSG00000280904.1
ENSG00000212493.1
ENSG00000238862.1
ENSG00000222345.1
ENSG00000212452.1
ENSG00000016864.18
ENSG00000114902.13
ENSG00000114904.12
ENSG00000275956.1
ENSG00000270941.1
ENSG00000271137.1
ENSG00000055957.10
ENSG00000162267.12
ENSG00000055955.15
ENSG00000239799.1
ENSG00000272573.5
ENSG00000213533.11
ENSG00000275789.1
ENSG00000279144.1
ENSG00000163935.13
ENSG00000280417.1
ENSG00000242142.1
ENSG00000163933.9
ENSG00000163932.13
ENSG00000163931.15
ENSG00000272886.5
ENSG00000274967.1
ENSG00000157388.15
ENSG00000207109.1
ENSG00000212608.1
ENSG00000227224.1
ENSG00000251987.1
ENSG00000271916.1
ENSG00000016391.10
ENSG00000056736.9
ENSG00000271976.1
ENSG00000113812.13
ENSG00000113811.10
ENSG00000242983.1
ENSG00000157445.14
ENSG00000229806.1
ENSG00000265992.1
ENSG00000243715.1
ENSG00000144771.7
ENSG00000239991.1
ENSG00000243572.1
ENSG00000240708.1
ENSG00000242568.1
ENSG00000242775.1
ENSG00000114251.14
ENSG00000244586.1
ENSG00000242317.1
ENSG00000187672.12
ENSG00000240777.2
ENSG00000281708.1
ENSG00000264013.1
ENSG00000200379.1
ENSG00000200238.1
ENSG00000180376.16
ENSG00000163946.13
ENSG00000163947.11
ENSG00000240198.5
ENSG00000186451.1
ENSG00000272202.1
ENSG00000144730.17
ENSG00000229863.1
ENSG00000163666.8
ENSG00000157500.10
ENSG00000239388.8
ENSG00000174844.14
ENSG00000212392.1
ENSG00000206918.1
ENSG00000239831.1
ENSG00000237186.1
ENSG00000202428.1
ENSG00000206815.1
ENSG00000174840.8
ENSG00000168374.10
ENSG00000272146.5
ENSG00000210841.1
ENSG00000174839.12
ENSG00000239801.1
ENSG00000241933.1
ENSG00000163681.14
ENSG00000270772.1
ENSG00000213509.4
ENSG00000136068.14
ENSG00000244161.1
ENSG00000283148.1
ENSG00000283511.1
ENSG00000163687.13
ENSG00000163686.14
ENSG00000163684.11
ENSG00000255154.7
ENSG00000273493.1
ENSG00000168297.15
ENSG00000275607.1
ENSG00000168291.12
ENSG00000272182.1
ENSG00000272360.1
ENSG00000168301.12
ENSG00000168306.12
ENSG00000236722.1
ENSG00000168309.16
ENSG00000243384.1
ENSG00000244383.1
ENSG00000198643.6
ENSG00000163689.19
ENSG00000242428.5
ENSG00000243295.1
ENSG00000243903.1
ENSG00000242545.1
ENSG00000241804.1
ENSG00000277592.1
ENSG00000189283.9
ENSG00000240097.1
ENSG00000232407.3
ENSG00000225673.3
ENSG00000244183.1
ENSG00000212211.2
ENSG00000144724.19
ENSG00000252420.1
ENSG00000226360.5
ENSG00000252184.1
ENSG00000237456.3
ENSG00000241472.6
ENSG00000114405.10
ENSG00000153266.12
ENSG00000163618.17
ENSG00000225662.2
ENSG00000244632.3
ENSG00000252449.1
ENSG00000226082.2
ENSG00000244342.5
ENSG00000242841.1
ENSG00000240359.1
ENSG00000163630.10
ENSG00000241359.1
ENSG00000252301.1
ENSG00000188817.7
ENSG00000224479.6
ENSG00000163632.12
ENSG00000163634.11
ENSG00000240549.2
ENSG00000163635.17
ENSG00000280620.1
ENSG00000239653.1
ENSG00000271843.1
ENSG00000163636.10
ENSG00000243410.1
ENSG00000272181.1
ENSG00000241111.1
ENSG00000200222.2
ENSG00000189196.4
ENSG00000163637.12
ENSG00000241101.1
ENSG00000239926.1
ENSG00000226017.2
ENSG00000244564.1
ENSG00000212340.1
ENSG00000163638.13
ENSG00000241158.5
ENSG00000241684.5
ENSG00000243149.1
ENSG00000151276.23
ENSG00000270059.1
ENSG00000244226.1
ENSG00000223409.1
ENSG00000272610.1
ENSG00000240175.1
ENSG00000202071.1
ENSG00000203647.2
ENSG00000144741.17
ENSG00000206759.1
ENSG00000241587.3
ENSG00000144749.13
ENSG00000271174.1
ENSG00000214560.4
ENSG00000163376.11
ENSG00000283298.1
ENSG00000241884.2
ENSG00000172340.14
ENSG00000242510.1
ENSG00000241316.6
ENSG00000183662.10
ENSG00000214552.4
ENSG00000240568.1
ENSG00000244640.1
ENSG00000241506.1
ENSG00000163377.15
ENSG00000252828.1
ENSG00000163378.13
ENSG00000244513.6
ENSG00000144747.15
ENSG00000265355.1
ENSG00000144744.16
ENSG00000144746.6
ENSG00000163380.15
ENSG00000114541.14
ENSG00000239263.1
ENSG00000240265.1
ENSG00000240842.1
ENSG00000241667.1
ENSG00000187098.14
ENSG00000241665.3
ENSG00000240405.5
ENSG00000271034.1
ENSG00000242728.1
ENSG00000242120.3
ENSG00000240156.1
ENSG00000243873.1
ENSG00000206939.1
ENSG00000114861.18
ENSG00000277539.1
ENSG00000244203.2
ENSG00000221264.1
ENSG00000274387.1
ENSG00000242094.1
ENSG00000270562.1
ENSG00000277855.1
ENSG00000163412.12
ENSG00000170837.2
ENSG00000163421.8
ENSG00000239250.3
ENSG00000244130.1
ENSG00000241163.7
ENSG00000273461.5
ENSG00000276471.1
ENSG00000239350.2
ENSG00000242609.1
ENSG00000243083.5
ENSG00000272774.1
ENSG00000242618.1
ENSG00000260670.1
ENSG00000163602.10
ENSG00000244345.1
ENSG00000199469.1
ENSG00000239568.1
ENSG00000222838.1
ENSG00000144736.13
ENSG00000241537.1
ENSG00000240135.1
ENSG00000271266.1
ENSG00000172986.12
ENSG00000276890.1
ENSG00000242960.1
ENSG00000163605.14
ENSG00000238959.1
ENSG00000255423.1
ENSG00000252651.1
ENSG00000223247.1
ENSG00000182921.9
ENSG00000252937.1
ENSG00000121440.14
ENSG00000239119.1
ENSG00000239677.6
ENSG00000278934.1
ENSG00000242364.1
ENSG00000242741.1
ENSG00000278554.1
ENSG00000239454.1
ENSG00000223738.3
ENSG00000213452.4
ENSG00000113805.8
ENSG00000241022.1
ENSG00000242638.3
ENSG00000266780.1
ENSG00000213300.5
ENSG00000228868.3
ENSG00000243674.1
ENSG00000179799.8
ENSG00000230655.3
ENSG00000244699.1
ENSG00000240665.1
ENSG00000242953.1
ENSG00000238278.3
ENSG00000244026.6
ENSG00000272690.5
ENSG00000239959.1
ENSG00000243794.1
ENSG00000272710.1
ENSG00000244674.1
ENSG00000239383.1
ENSG00000244222.2
ENSG00000172971.7
ENSG00000243422.2
ENSG00000282912.1
ENSG00000282511.1
ENSG00000283894.1
ENSG00000241532.1
ENSG00000241622.1
ENSG00000172969.7
ENSG00000236138.4
ENSG00000242516.1
ENSG00000227124.8
ENSG00000185008.17
ENSG00000222883.1
ENSG00000240809.1
ENSG00000199520.1
ENSG00000213450.4
ENSG00000206891.1
ENSG00000244461.1
ENSG00000240573.1
ENSG00000243957.3
ENSG00000222574.1
ENSG00000240241.5
ENSG00000239226.1
ENSG00000169855.19
ENSG00000240752.1
ENSG00000240964.3
ENSG00000265193.1
ENSG00000243877.1
ENSG00000271389.1
ENSG00000239699.1
ENSG00000242586.1
ENSG00000242828.1
ENSG00000242781.1
ENSG00000243694.2
ENSG00000242145.1
ENSG00000241593.5
ENSG00000244281.1
ENSG00000114480.12
ENSG00000222389.1
ENSG00000241319.1
ENSG00000240404.2
ENSG00000242190.1
ENSG00000242009.1
ENSG00000239440.5
ENSG00000241367.1
ENSG00000241095.1
ENSG00000242195.1
ENSG00000242641.5
ENSG00000241776.1
ENSG00000242339.1
ENSG00000175161.13
ENSG00000264084.1
ENSG00000241648.1
ENSG00000239519.1
ENSG00000243915.1
ENSG00000201410.1
ENSG00000251773.1
ENSG00000239767.1
ENSG00000222934.1
ENSG00000241328.1
ENSG00000277746.1
ENSG00000206538.8
ENSG00000241293.1
ENSG00000281392.1
ENSG00000264119.1
ENSG00000083937.8
ENSG00000064835.10
ENSG00000239829.1
ENSG00000240902.1
ENSG00000240255.1
ENSG00000239572.1
ENSG00000200703.1
ENSG00000221059.1
ENSG00000179097.5
ENSG00000163320.10
ENSG00000175105.6
ENSG00000241535.1
ENSG00000179021.9
ENSG00000242159.1
ENSG00000283434.1
ENSG00000207316.1
ENSG00000242365.1
ENSG00000242705.1
ENSG00000241861.2
ENSG00000044524.10
ENSG00000240951.1
ENSG00000240309.1
ENSG00000212598.2
ENSG00000222490.1
ENSG00000189002.10
ENSG00000271024.1
ENSG00000283367.1
ENSG00000283544.1
ENSG00000251727.1
ENSG00000184500.14
ENSG00000201339.1
ENSG00000200366.1
ENSG00000169379.15
ENSG00000239614.1
ENSG00000178750.2
ENSG00000178700.7
ENSG00000178694.9
ENSG00000242457.1
ENSG00000178660.6
ENSG00000242911.1
ENSG00000234629.1
ENSG00000239589.5
ENSG00000244048.1
ENSG00000244681.1
ENSG00000271671.1
ENSG00000243547.1
ENSG00000278103.1
ENSG00000241815.1
ENSG00000199286.1
ENSG00000269028.3
ENSG00000218754.4
ENSG00000241018.1
ENSG00000176243.9
ENSG00000080224.17
ENSG00000251172.1
ENSG00000261292.2
ENSG00000113966.9
ENSG00000282527.1
ENSG00000080200.9
ENSG00000279658.1
ENSG00000170854.17
ENSG00000183185.9
ENSG00000250750.1
ENSG00000213439.3
ENSG00000196578.4
ENSG00000249225.1
ENSG00000251090.1
ENSG00000248365.3
ENSG00000231192.1
ENSG00000236032.2
ENSG00000233412.4
ENSG00000249321.1
ENSG00000249975.1
ENSG00000248507.1
ENSG00000251088.1
ENSG00000187900.4
ENSG00000230301.5
ENSG00000197938.4
ENSG00000232535.1
ENSG00000196098.2
ENSG00000206536.1
ENSG00000244653.1
ENSG00000232382.1
ENSG00000231861.2
ENSG00000080822.16
ENSG00000080819.6
ENSG00000250562.1
ENSG00000248839.1
ENSG00000154165.4
ENSG00000240827.1
ENSG00000244153.1
ENSG00000239445.5
ENSG00000064225.12
ENSG00000249274.1
ENSG00000057019.15
ENSG00000206712.1
ENSG00000239462.1
ENSG00000207331.1
ENSG00000240476.1
ENSG00000275108.1
ENSG00000241305.1
ENSG00000240572.1
ENSG00000243296.1
ENSG00000243089.1
ENSG00000244464.1
ENSG00000144810.15
ENSG00000273374.1
ENSG00000184220.11
ENSG00000168386.18
ENSG00000264897.1
ENSG00000235156.5
ENSG00000277000.1
ENSG00000243974.1
ENSG00000036054.12
ENSG00000114021.11
ENSG00000154174.7
ENSG00000206535.7
ENSG00000181458.10
ENSG00000144820.7
ENSG00000252989.1
ENSG00000243495.1
ENSG00000114354.13
ENSG00000154175.16
ENSG00000213431.4
ENSG00000201642.1
ENSG00000242573.1
ENSG00000081148.11
ENSG00000138468.15
ENSG00000241738.1
ENSG00000232830.5
ENSG00000282978.1
ENSG00000201554.1
ENSG00000175841.8
ENSG00000174173.6
ENSG00000081154.11
ENSG00000242299.1
ENSG00000243396.1
ENSG00000252348.1
ENSG00000212319.1
ENSG00000201511.1
ENSG00000066422.4
ENSG00000201121.1
ENSG00000256628.3
ENSG00000114391.12
ENSG00000244119.1
ENSG00000182504.10
ENSG00000144815.15
ENSG00000144802.11
ENSG00000214407.3
ENSG00000202177.1
ENSG00000241280.1
ENSG00000170044.8
ENSG00000241754.1
ENSG00000201065.1
ENSG00000201922.1
ENSG00000236691.3
ENSG00000265328.1
ENSG00000240107.1
ENSG00000243195.1
ENSG00000214405.3
ENSG00000243635.1
ENSG00000170017.12
ENSG00000114423.18
ENSG00000244652.1
ENSG00000200610.1
ENSG00000200361.1
ENSG00000242759.6
ENSG00000239997.1
ENSG00000241787.1
ENSG00000239632.1
ENSG00000242214.1
ENSG00000242836.1
ENSG00000249580.1
ENSG00000243658.1
ENSG00000240034.1
ENSG00000250630.1
ENSG00000239586.1
ENSG00000240796.1
ENSG00000252626.1
ENSG00000239455.1
ENSG00000243701.5
ENSG00000239828.6
ENSG00000241218.1
ENSG00000272597.1
ENSG00000138483.2
ENSG00000273125.1
ENSG00000114439.18
ENSG00000241469.7
ENSG00000240423.1
ENSG00000279277.1
ENSG00000196776.14
ENSG00000271856.1
ENSG00000114446.4
ENSG00000114455.13
ENSG00000243188.1
ENSG00000144821.9
ENSG00000241634.1
ENSG00000163507.13
ENSG00000202379.1
ENSG00000276763.1
ENSG00000198919.12
ENSG00000241777.1
ENSG00000163515.6
ENSG00000163519.13
ENSG00000138472.10
ENSG00000114487.9
ENSG00000221633.2
ENSG00000239314.1
ENSG00000241224.7
ENSG00000261364.1
ENSG00000214381.4
ENSG00000252889.1
ENSG00000239288.1
ENSG00000163530.4
ENSG00000277635.1
ENSG00000121570.12
ENSG00000241257.1
ENSG00000244561.1
ENSG00000230618.3
ENSG00000228980.3
ENSG00000244196.1
ENSG00000265956.1
ENSG00000242029.1
ENSG00000271249.1
ENSG00000214380.4
ENSG00000243945.1
ENSG00000240895.1
ENSG00000221206.1
ENSG00000244722.1
ENSG00000201426.1
ENSG00000206532.2
ENSG00000242242.5
ENSG00000177707.10
ENSG00000153283.12
ENSG00000239311.1
ENSG00000244142.1
ENSG00000240787.1
ENSG00000177494.5
ENSG00000244720.1
ENSG00000240891.7
ENSG00000240766.1
ENSG00000144824.20
ENSG00000144827.8
ENSG00000144834.13
ENSG00000239439.1
ENSG00000176040.13
ENSG00000114529.12
ENSG00000207940.1
ENSG00000174500.12
ENSG00000261488.1
ENSG00000172139.14
ENSG00000244144.1
ENSG00000239482.6
ENSG00000283669.1
ENSG00000091972.18
ENSG00000243081.2
ENSG00000186265.9
ENSG00000242525.1
ENSG00000279349.1
ENSG00000144848.10
ENSG00000138459.8
ENSG00000091986.15
ENSG00000242308.2
ENSG00000240893.1
ENSG00000242770.2
ENSG00000206531.10
ENSG00000163606.10
ENSG00000272844.1
ENSG00000163607.15
ENSG00000163608.14
ENSG00000240057.5
ENSG00000243483.1
ENSG00000241219.1
ENSG00000243795.1
ENSG00000144857.14
ENSG00000206530.10
ENSG00000240751.1
ENSG00000243849.1
ENSG00000275670.1
ENSG00000163611.11
ENSG00000072858.10
ENSG00000239453.1
ENSG00000265253.1
ENSG00000241529.3
ENSG00000176542.9
ENSG00000121579.12
ENSG00000239280.1
ENSG00000242659.1
ENSG00000114573.9
ENSG00000178075.19
ENSG00000240776.1
ENSG00000241889.1
ENSG00000240375.1
ENSG00000273394.1
ENSG00000184307.14
ENSG00000163617.10
ENSG00000270880.1
ENSG00000151576.10
ENSG00000240912.1
ENSG00000151577.12
ENSG00000241490.1
ENSG00000240487.1
ENSG00000174255.6
ENSG00000181847.11
ENSG00000181722.16
ENSG00000241560.5
ENSG00000242290.2
ENSG00000241295.1
ENSG00000264623.3
ENSG00000239946.1
ENSG00000240002.1
ENSG00000242767.1
ENSG00000242880.1
ENSG00000244157.1
ENSG00000172020.12
ENSG00000241596.1
ENSG00000185565.11
ENSG00000243359.3
ENSG00000240922.1
ENSG00000241397.1
ENSG00000241156.3
ENSG00000198406.7
ENSG00000243197.7
ENSG00000265433.1
ENSG00000274732.1
ENSG00000242385.1
ENSG00000200372.1
ENSG00000243014.1
ENSG00000206889.1
ENSG00000239268.2
ENSG00000240393.1
ENSG00000241213.1
ENSG00000242816.1
ENSG00000243276.5
ENSG00000144847.12
ENSG00000239877.2
ENSG00000163424.8
ENSG00000114638.7
ENSG00000121578.12
ENSG00000240254.1
ENSG00000031081.10
ENSG00000242829.1
ENSG00000241155.1
ENSG00000207310.1
ENSG00000176142.12
ENSG00000163389.10
ENSG00000272662.1
ENSG00000113845.9
ENSG00000121594.11
ENSG00000272967.1
ENSG00000144843.11
ENSG00000144837.8
ENSG00000242052.1
ENSG00000121577.13
ENSG00000138495.6
ENSG00000183833.16
ENSG00000239994.2
ENSG00000144852.17
ENSG00000240471.1
ENSG00000082701.14
ENSG00000239835.1
ENSG00000241546.1
ENSG00000242622.1
ENSG00000244308.2
ENSG00000244139.3
ENSG00000175697.10
ENSG00000206721.1
ENSG00000240882.1
ENSG00000163428.3
ENSG00000240661.3
ENSG00000282950.1
ENSG00000242613.1
ENSG00000163430.11
ENSG00000240774.1
ENSG00000244441.1
ENSG00000065518.7
ENSG00000113924.11
ENSG00000144840.8
ENSG00000240452.1
ENSG00000243257.1
ENSG00000153767.9
ENSG00000213371.4
ENSG00000243593.1
ENSG00000145087.12
ENSG00000270782.1
ENSG00000264477.1
ENSG00000243813.1
ENSG00000242103.1
ENSG00000051341.13
ENSG00000242445.1
ENSG00000186103.3
ENSG00000163833.7
ENSG00000180353.10
ENSG00000243544.3
ENSG00000222057.1
ENSG00000173230.15
ENSG00000173226.16
ENSG00000145088.8
ENSG00000163406.10
ENSG00000145103.12
ENSG00000202388.1
ENSG00000114013.15
ENSG00000036828.15
ENSG00000240236.1
ENSG00000121552.3
ENSG00000160124.9
ENSG00000114023.15
ENSG00000196981.3
ENSG00000272758.5
ENSG00000242531.1
ENSG00000114030.12
ENSG00000275348.1
ENSG00000138496.16
ENSG00000163840.9
ENSG00000173200.12
ENSG00000243918.1
ENSG00000173193.13
ENSG00000169087.10
ENSG00000138463.8
ENSG00000273033.2
ENSG00000082684.14
ENSG00000065485.19
ENSG00000121542.11
ENSG00000273454.1
ENSG00000173175.14
ENSG00000206527.9
ENSG00000239523.5
ENSG00000065534.18
ENSG00000250174.5
ENSG00000273123.1
ENSG00000207002.1
ENSG00000175455.14
ENSG00000065371.17
ENSG00000160145.15
ENSG00000266383.1
ENSG00000240622.1
ENSG00000276656.1
ENSG00000252751.1
ENSG00000114491.13
ENSG00000265981.1
ENSG00000242199.1
ENSG00000082781.11
ENSG00000244286.1
ENSG00000280042.1
ENSG00000243986.2
ENSG00000173702.7
ENSG00000173706.12
ENSG00000252642.1
ENSG00000221955.10
ENSG00000199327.1
ENSG00000264986.1
ENSG00000163848.19
ENSG00000229048.5
ENSG00000243508.1
ENSG00000252953.1
ENSG00000114520.10
ENSG00000201800.1
ENSG00000252965.1
ENSG00000144909.7
ENSG00000243072.1
ENSG00000242001.1
ENSG00000234458.4
ENSG00000243429.1
ENSG00000228963.3
ENSG00000239978.1
ENSG00000179170.11
ENSG00000239432.1
ENSG00000272840.1
ENSG00000239804.1
ENSG00000221737.1
ENSG00000242229.1
ENSG00000241346.1
ENSG00000241288.7
ENSG00000241278.1
ENSG00000248787.1
ENSG00000171084.15
ENSG00000189366.9
ENSG00000241439.1
ENSG00000114547.9
ENSG00000114544.16
ENSG00000248607.1
ENSG00000250012.1
ENSG00000144908.13
ENSG00000250218.1
ENSG00000272020.1
ENSG00000246022.2
ENSG00000250934.1
ENSG00000251448.1
ENSG00000163884.3
ENSG00000249833.5
ENSG00000163885.11
ENSG00000279328.1
ENSG00000070476.14
ENSG00000159650.8
ENSG00000180767.9
ENSG00000180697.8
ENSG00000201968.1
ENSG00000283374.1
ENSG00000197763.14
ENSG00000248557.1
ENSG00000198284.9
ENSG00000248850.1
ENSG00000159685.10
ENSG00000249558.1
ENSG00000280053.1
ENSG00000114554.11
ENSG00000214324.5
ENSG00000212556.1
ENSG00000243016.1
ENSG00000201288.1
ENSG00000239620.1
ENSG00000244215.1
ENSG00000239921.3
ENSG00000240562.1
ENSG00000282975.1
ENSG00000282860.1
ENSG00000163870.14
ENSG00000275067.1
ENSG00000276083.1
ENSG00000073111.13
ENSG00000114631.10
ENSG00000114626.17
ENSG00000074416.13
ENSG00000187715.13
ENSG00000201210.1
ENSG00000058262.9
ENSG00000175792.11
ENSG00000222627.1
ENSG00000239608.1
ENSG00000212344.1
ENSG00000132394.10
ENSG00000179407.3
ENSG00000242049.1
ENSG00000179348.11
ENSG00000244300.2
ENSG00000239405.1
ENSG00000198685.3
ENSG00000163902.11
ENSG00000277250.1
ENSG00000242551.2
ENSG00000207130.1
ENSG00000075785.12
ENSG00000239503.1
ENSG00000242992.3
ENSG00000244232.3
ENSG00000239483.1
ENSG00000244065.1
ENSG00000243022.1
ENSG00000242062.1
ENSG00000261159.1
ENSG00000231305.3
ENSG00000250796.1
ENSG00000177646.18
ENSG00000114656.10
ENSG00000279507.1
ENSG00000187695.8
ENSG00000114654.7
ENSG00000249505.1
ENSG00000169704.4
ENSG00000172780.16
ENSG00000273174.1
ENSG00000240682.9
ENSG00000273437.1
ENSG00000169714.16
ENSG00000241673.1
ENSG00000181789.14
ENSG00000278658.1
ENSG00000183624.13
ENSG00000184897.5
ENSG00000206417.8
ENSG00000248916.1
ENSG00000270492.1
ENSG00000270773.1
ENSG00000244932.2
ENSG00000251474.6
ENSG00000207088.1
ENSG00000172771.11
ENSG00000129071.9
ENSG00000163913.11
ENSG00000163914.4
ENSG00000178804.7
ENSG00000004399.12
ENSG00000239437.3
ENSG00000248659.1
ENSG00000172765.16
ENSG00000202412.1
ENSG00000283509.1
ENSG00000203644.3
ENSG00000271270.5
ENSG00000250643.1
ENSG00000170893.3
ENSG00000248459.1
ENSG00000249869.1
ENSG00000180770.3
ENSG00000251178.1
ENSG00000251610.1
ENSG00000251287.8
ENSG00000248243.1
ENSG00000253540.5
ENSG00000249846.6
ENSG00000248618.1
ENSG00000250580.1
ENSG00000228252.9
ENSG00000249253.1
ENSG00000172752.14
ENSG00000206384.10
ENSG00000196455.7
ENSG00000222783.1
ENSG00000232829.3
ENSG00000017260.19
ENSG00000284095.1
ENSG00000250592.1
ENSG00000252894.2
ENSG00000249098.1
ENSG00000251579.1
ENSG00000034533.11
ENSG00000114670.13
ENSG00000250129.5
ENSG00000201550.1
ENSG00000250608.1
ENSG00000246082.2
ENSG00000198585.11
ENSG00000261167.1
ENSG00000114686.8
ENSG00000249020.1
ENSG00000248468.1
ENSG00000248530.1
ENSG00000196353.11
ENSG00000251447.1
ENSG00000265859.1
ENSG00000240854.1
ENSG00000242899.1
ENSG00000014257.15
ENSG00000240890.2
ENSG00000213264.3
ENSG00000138246.15
ENSG00000240303.7
ENSG00000129048.6
ENSG00000251614.1
ENSG00000081307.12
ENSG00000113971.19
ENSG00000248724.6
ENSG00000249725.1
ENSG00000144868.13
ENSG00000251011.5
ENSG00000170819.4
ENSG00000249820.1
ENSG00000249993.1
ENSG00000214301.4
ENSG00000272832.1
ENSG00000250983.1
ENSG00000201827.1
ENSG00000091527.15
ENSG00000163781.12
ENSG00000242337.5
ENSG00000252641.2
ENSG00000201394.1
ENSG00000091513.14
ENSG00000244062.1
ENSG00000144867.11
ENSG00000154917.10
ENSG00000221972.3
ENSG00000174640.12
ENSG00000243832.1
ENSG00000163785.12
ENSG00000231845.3
ENSG00000240006.1
ENSG00000260633.1
ENSG00000214289.2
ENSG00000114019.14
ENSG00000277723.1
ENSG00000248377.1
ENSG00000214288.4
ENSG00000129055.12
ENSG00000182923.16
ENSG00000249691.1
ENSG00000154928.16
ENSG00000174611.11
ENSG00000253087.1
ENSG00000201413.1
ENSG00000240086.5
ENSG00000242222.1
ENSG00000241905.1
ENSG00000073711.10
ENSG00000227267.3
ENSG00000273455.1
ENSG00000174579.3
ENSG00000241438.1
ENSG00000244740.1
ENSG00000114054.13
ENSG00000118007.12
ENSG00000200571.1
ENSG00000244101.1
ENSG00000252914.1
ENSG00000240695.1
ENSG00000261758.1
ENSG00000242968.1
ENSG00000168917.8
ENSG00000273486.1
ENSG00000239213.5
ENSG00000158092.6
ENSG00000214283.4
ENSG00000174564.12
ENSG00000249407.1
ENSG00000201325.1
ENSG00000243886.1
ENSG00000242070.1
ENSG00000168875.2
ENSG00000239513.5
ENSG00000261146.1
ENSG00000241478.1
ENSG00000066405.12
ENSG00000272609.1
ENSG00000158163.14
ENSG00000240668.1
ENSG00000118017.3
ENSG00000138231.12
ENSG00000114098.17
ENSG00000181322.13
ENSG00000158186.12
ENSG00000158220.13
ENSG00000280399.1
ENSG00000114107.8
ENSG00000158234.12
ENSG00000174715.7
ENSG00000051382.8
ENSG00000239207.2
ENSG00000242321.1
ENSG00000241429.1
ENSG00000242244.1
ENSG00000244578.1
ENSG00000183770.5
ENSG00000206262.8
ENSG00000206260.3
ENSG00000184814.5
ENSG00000233701.3
ENSG00000251137.1
ENSG00000232416.3
ENSG00000175110.11
ENSG00000281473.1
ENSG00000272656.1
ENSG00000184432.9
ENSG00000283418.1
ENSG00000248932.5
ENSG00000114113.6
ENSG00000248790.1
ENSG00000178631.7
ENSG00000114115.9
ENSG00000163864.15
ENSG00000214280.3
ENSG00000201600.1
ENSG00000244692.3
ENSG00000261763.1
ENSG00000250543.1
ENSG00000251471.1
ENSG00000250161.1
ENSG00000158258.16
ENSG00000249290.5
ENSG00000251058.1
ENSG00000250433.1
ENSG00000249305.1
ENSG00000155890.3
ENSG00000261826.1
ENSG00000224085.3
ENSG00000114120.11
ENSG00000248773.1
ENSG00000175093.4
ENSG00000251270.1
ENSG00000155893.12
ENSG00000241400.1
ENSG00000249417.1
ENSG00000249540.1
ENSG00000177311.11
ENSG00000215606.4
ENSG00000155903.11
ENSG00000250170.1
ENSG00000249986.1
ENSG00000242104.4
ENSG00000241899.1
ENSG00000241526.1
ENSG00000114125.13
ENSG00000114124.2
ENSG00000228398.3
ENSG00000069849.10
ENSG00000200389.1
ENSG00000244124.1
ENSG00000279147.1
ENSG00000114126.17
ENSG00000233597.3
ENSG00000206604.1
ENSG00000175066.15
ENSG00000114127.10
ENSG00000251804.1
ENSG00000202125.1
ENSG00000175054.14
ENSG00000244327.1
ENSG00000242390.1
ENSG00000252745.1
ENSG00000120756.12
ENSG00000239641.1
ENSG00000199319.1
ENSG00000144935.14
ENSG00000251787.1
ENSG00000163710.7
ENSG00000240950.1
ENSG00000243818.4
ENSG00000188582.8
ENSG00000241592.1
ENSG00000241570.8
ENSG00000268129.1
ENSG00000163714.17
ENSG00000243733.1
ENSG00000175040.5
ENSG00000241679.2
ENSG00000244171.4
ENSG00000181804.14
ENSG00000240888.1
ENSG00000240012.1
ENSG00000244493.1
ENSG00000243033.2
ENSG00000243759.1
ENSG00000248374.1
ENSG00000235110.5
ENSG00000181744.8
ENSG00000222778.1
ENSG00000280397.1
ENSG00000244024.1
ENSG00000241695.1
ENSG00000239797.1
ENSG00000244358.1
ENSG00000240095.1
ENSG00000261051.1
ENSG00000243415.2
ENSG00000240032.1
ENSG00000152952.11
ENSG00000114698.14
ENSG00000243596.1
ENSG00000241358.1
ENSG00000163746.11
ENSG00000279320.1
ENSG00000188313.12
ENSG00000199812.1
ENSG00000231213.6
ENSG00000241457.1
ENSG00000243620.1
ENSG00000242671.1
ENSG00000207156.1
ENSG00000239412.1
ENSG00000174963.17
ENSG00000152977.9
ENSG00000240804.1
ENSG00000239661.1
ENSG00000239922.1
ENSG00000241131.1
ENSG00000241792.1
ENSG00000244650.2
ENSG00000205412.5
ENSG00000243347.1
ENSG00000242440.1
ENSG00000241993.1
ENSG00000144891.17
ENSG00000153002.11
ENSG00000244089.1
ENSG00000240521.1
ENSG00000163751.3
ENSG00000241627.3
ENSG00000163754.17
ENSG00000071794.15
ENSG00000201031.1
ENSG00000240511.1
ENSG00000239718.1
ENSG00000163755.8
ENSG00000047457.13
ENSG00000240216.7
ENSG00000244468.1
ENSG00000163762.6
ENSG00000243822.1
ENSG00000169908.11
ENSG00000240541.2
ENSG00000243885.1
ENSG00000240246.1
ENSG00000241929.1
ENSG00000282502.1
ENSG00000239408.1
ENSG00000169903.6
ENSG00000244503.1
ENSG00000018408.14
ENSG00000252581.1
ENSG00000241985.1
ENSG00000241313.2
ENSG00000114744.8
ENSG00000206199.10
ENSG00000251854.1
ENSG00000082996.19
ENSG00000252172.1
ENSG00000239351.1
ENSG00000070087.13
ENSG00000242791.2
ENSG00000224831.3
ENSG00000182000.9
ENSG00000241947.1
ENSG00000243944.5
ENSG00000240477.1
ENSG00000243321.3
ENSG00000241143.1
ENSG00000241048.1
ENSG00000244541.5
ENSG00000278234.1
ENSG00000243550.2
ENSG00000196428.12
ENSG00000120742.10
ENSG00000144895.11
ENSG00000198843.12
ENSG00000271711.1
ENSG00000163645.14
ENSG00000240137.5
ENSG00000244668.1
ENSG00000181788.3
ENSG00000244265.1
ENSG00000239265.5
ENSG00000214237.10
ENSG00000243273.1
ENSG00000163646.10
ENSG00000144893.12
ENSG00000199994.1
ENSG00000174946.6
ENSG00000174944.8
ENSG00000239570.1
ENSG00000138271.5
ENSG00000181631.6
ENSG00000169313.9
ENSG00000152580.8
ENSG00000242810.1
ENSG00000242119.1
ENSG00000264330.1
ENSG00000241151.1
ENSG00000197953.5
ENSG00000242908.6
ENSG00000242097.1
ENSG00000240602.7
ENSG00000250271.2
ENSG00000114771.13
ENSG00000198829.6
ENSG00000239941.1
ENSG00000152601.17
ENSG00000229619.3
ENSG00000221962.5
ENSG00000201217.1
ENSG00000243305.1
ENSG00000244545.1
ENSG00000242561.1
ENSG00000169860.6
ENSG00000241810.1
ENSG00000241671.1
ENSG00000244268.1
ENSG00000181467.4
ENSG00000265813.2
ENSG00000241220.1
ENSG00000241912.1
ENSG00000238755.3
ENSG00000243012.1
ENSG00000207323.1
ENSG00000237787.4
ENSG00000200162.1
ENSG00000243486.1
ENSG00000201398.1
ENSG00000240068.1
ENSG00000243069.7
ENSG00000114790.12
ENSG00000174953.13
ENSG00000271922.1
ENSG00000279305.1
ENSG00000174948.5
ENSG00000240048.1
ENSG00000243861.1
ENSG00000243154.1
ENSG00000242151.1
ENSG00000240601.1
ENSG00000243969.1
ENSG00000243953.1
ENSG00000196549.10
ENSG00000240666.2
ENSG00000241336.1
ENSG00000240045.1
ENSG00000242790.1
ENSG00000239443.1
ENSG00000114805.16
ENSG00000243518.1
ENSG00000242152.1
ENSG00000272096.2
ENSG00000239508.1
ENSG00000242925.1
ENSG00000239212.2
ENSG00000214919.3
ENSG00000241307.1
ENSG00000174928.15
ENSG00000169359.13
ENSG00000163655.15
ENSG00000240489.1
ENSG00000174930.4
ENSG00000169282.17
ENSG00000242017.1
ENSG00000242537.1
ENSG00000227709.4
ENSG00000240596.1
ENSG00000242370.1
ENSG00000272990.1
ENSG00000114850.6
ENSG00000243926.1
ENSG00000163659.12
ENSG00000174912.7
ENSG00000240875.5
ENSG00000230457.3
ENSG00000197980.12
ENSG00000241879.1
ENSG00000239706.1
ENSG00000222499.1
ENSG00000243629.1
ENSG00000241544.1
ENSG00000241135.5
ENSG00000163660.11
ENSG00000201778.1
ENSG00000244515.1
ENSG00000241770.1
ENSG00000222675.1
ENSG00000243176.5
ENSG00000270981.1
ENSG00000197415.11
ENSG00000163661.3
ENSG00000174899.10
ENSG00000251751.1
ENSG00000239716.1
ENSG00000242536.1
ENSG00000168779.19
ENSG00000174891.12
ENSG00000241723.1
ENSG00000277143.1
ENSG00000243314.1
ENSG00000243150.5
ENSG00000178053.17
ENSG00000243025.1
ENSG00000243165.1
ENSG00000168827.14
ENSG00000079257.7
ENSG00000272087.1
ENSG00000272440.1
ENSG00000118849.9
ENSG00000240207.6
ENSG00000118855.18
ENSG00000243675.1
ENSG00000271778.1
ENSG00000272247.1
ENSG00000232374.5
ENSG00000279311.1
ENSG00000283154.2
ENSG00000214216.10
ENSG00000263634.1
ENSG00000244249.1
ENSG00000243116.1
ENSG00000241211.1
ENSG00000252763.1
ENSG00000151967.18
ENSG00000244040.5
ENSG00000168811.6
ENSG00000242107.2
ENSG00000184100.6
ENSG00000180044.5
ENSG00000068885.14
ENSG00000243687.1
ENSG00000113810.15
ENSG00000207779.1
ENSG00000198987.1
ENSG00000213186.7
ENSG00000244009.1
ENSG00000238427.1
ENSG00000186432.8
ENSG00000238741.1
ENSG00000229320.3
ENSG00000242285.1
ENSG00000179674.3
ENSG00000207084.1
ENSG00000260572.1
ENSG00000163590.13
ENSG00000169255.13
ENSG00000169251.12
ENSG00000271052.1
ENSG00000240138.1
ENSG00000243838.1
ENSG00000196542.8
ENSG00000240567.1
ENSG00000269888.1
ENSG00000234851.4
ENSG00000182447.4
ENSG00000240354.1
ENSG00000241874.1
ENSG00000243044.1
ENSG00000241168.1
ENSG00000244571.1
ENSG00000241369.5
ENSG00000238924.2
ENSG00000240792.1
ENSG00000214210.4
ENSG00000221251.1
ENSG00000241636.1
ENSG00000241767.2
ENSG00000090402.7
ENSG00000200052.1
ENSG00000239205.1
ENSG00000121871.3
ENSG00000244128.5
ENSG00000114200.9
ENSG00000242178.1
ENSG00000240084.1
ENSG00000240824.1
ENSG00000242456.1
ENSG00000242326.1
ENSG00000244429.1
ENSG00000244321.1
ENSG00000274149.1
ENSG00000251759.1
ENSG00000224962.4
ENSG00000240458.1
ENSG00000231516.3
ENSG00000240033.1
ENSG00000239227.1
ENSG00000220343.5
ENSG00000169064.12
ENSG00000241669.1
ENSG00000114204.14
ENSG00000174776.10
ENSG00000114209.14
ENSG00000241120.1
ENSG00000163536.12
ENSG00000244227.6
ENSG00000244706.2
ENSG00000239238.1
ENSG00000242036.1
ENSG00000241203.1
ENSG00000173905.8
ENSG00000206120.11
ENSG00000241882.1
ENSG00000222357.1
ENSG00000207717.1
ENSG00000226765.1
ENSG00000231688.1
ENSG00000242268.2
ENSG00000272797.1
ENSG00000273177.1
ENSG00000241383.1
ENSG00000085276.17
ENSG00000241479.1
ENSG00000213178.3
ENSG00000242795.2
ENSG00000244381.1
ENSG00000206777.1
ENSG00000270141.3
ENSG00000184378.2
ENSG00000269889.1
ENSG00000085274.15
ENSG00000269984.1
ENSG00000171757.15
ENSG00000270135.1
ENSG00000270096.1
ENSG00000188306.6
ENSG00000114248.9
ENSG00000240128.1
ENSG00000187033.9
ENSG00000244039.1
ENSG00000239219.2
ENSG00000008952.16
ENSG00000240373.1
ENSG00000173890.16
ENSG00000201342.1
ENSG00000242583.1
ENSG00000173889.15
ENSG00000199536.1
ENSG00000163558.12
ENSG00000200118.1
ENSG00000239628.1
ENSG00000136603.13
ENSG00000242578.1
ENSG00000013297.10
ENSG00000283474.1
ENSG00000013293.5
ENSG00000241416.1
ENSG00000213174.3
ENSG00000244738.1
ENSG00000239739.1
ENSG00000163584.17
ENSG00000163577.7
ENSG00000240704.1
ENSG00000199488.1
ENSG00000163581.13
ENSG00000154310.16
ENSG00000207963.1
ENSG00000222506.1
ENSG00000279673.1
ENSG00000240497.2
ENSG00000207114.1
ENSG00000234594.1
ENSG00000075651.15
ENSG00000186329.9
ENSG00000234717.1
ENSG00000235943.1
ENSG00000075420.12
ENSG00000237483.1
ENSG00000243398.3
ENSG00000279862.1
ENSG00000236686.1
ENSG00000121853.3
ENSG00000121858.10
ENSG00000224611.1
ENSG00000223387.6
ENSG00000224426.1
ENSG00000144959.9
ENSG00000231384.1
ENSG00000252082.1
ENSG00000114346.13
ENSG00000200355.1
ENSG00000201458.1
ENSG00000227440.1
ENSG00000237501.1
ENSG00000144962.6
ENSG00000237473.1
ENSG00000169760.17
ENSG00000237645.1
ENSG00000228213.5
ENSG00000252982.1
ENSG00000232601.1
ENSG00000213169.3
ENSG00000177694.15
ENSG00000253020.2
ENSG00000230497.2
ENSG00000230292.5
ENSG00000226779.1
ENSG00000264974.1
ENSG00000199792.1
ENSG00000201648.1
ENSG00000236241.1
ENSG00000214192.3
ENSG00000201452.1
ENSG00000225552.1
ENSG00000260217.1
ENSG00000230362.1
ENSG00000236357.1
ENSG00000271413.1
ENSG00000238026.1
ENSG00000283333.1
ENSG00000223715.1
ENSG00000232461.1
ENSG00000252302.1
ENSG00000228308.1
ENSG00000231888.1
ENSG00000177565.16
ENSG00000231310.3
ENSG00000201343.1
ENSG00000200882.1
ENSG00000203645.2
ENSG00000236893.1
ENSG00000226782.2
ENSG00000228221.5
ENSG00000252028.1
ENSG00000236385.1
ENSG00000200288.1
ENSG00000228561.2
ENSG00000277241.1
ENSG00000231574.5
ENSG00000225790.1
ENSG00000270321.1
ENSG00000199858.1
ENSG00000223930.5
ENSG00000197584.11
ENSG00000223941.5
ENSG00000252336.1
ENSG00000271131.1
ENSG00000237978.5
ENSG00000172667.10
ENSG00000200616.1
ENSG00000229102.1
ENSG00000121879.3
ENSG00000201957.1
ENSG00000171121.16
ENSG00000240429.1
ENSG00000121864.9
ENSG00000260743.1
ENSG00000171109.18
ENSG00000114450.9
ENSG00000272699.1
ENSG00000239255.1
ENSG00000181260.8
ENSG00000136518.16
ENSG00000272910.1
ENSG00000272660.1
ENSG00000136522.13
ENSG00000136521.12
ENSG00000239096.1
ENSG00000243977.1
ENSG00000058056.8
ENSG00000114757.18
ENSG00000270178.1
ENSG00000243799.1
ENSG00000244302.1
ENSG00000201822.1
ENSG00000282327.1
ENSG00000213158.6
ENSG00000239880.1
ENSG00000241696.1
ENSG00000201810.1
ENSG00000239774.1
ENSG00000199986.1
ENSG00000241946.1
ENSG00000163728.10
ENSG00000145075.11
ENSG00000243187.1
ENSG00000242811.3
ENSG00000242068.1
ENSG00000241473.1
ENSG00000239516.1
ENSG00000114416.17
ENSG00000213157.3
ENSG00000205981.6
ENSG00000242808.7
ENSG00000242140.1
ENSG00000206932.1
ENSG00000237806.1
ENSG00000241231.1
ENSG00000235294.1
ENSG00000239381.6
ENSG00000181449.3
ENSG00000266317.2
ENSG00000199839.1
ENSG00000239805.1
ENSG00000213155.4
ENSG00000242512.8
ENSG00000252257.1
ENSG00000240478.1
ENSG00000242012.1
ENSG00000241098.1
ENSG00000244199.1
ENSG00000244247.1
ENSG00000228766.3
ENSG00000238837.3
ENSG00000243378.1
ENSG00000260377.1
ENSG00000240063.1
ENSG00000058063.15
ENSG00000270554.1
ENSG00000273261.1
ENSG00000043093.13
ENSG00000244346.1
ENSG00000078070.12
ENSG00000243368.2
ENSG00000078081.7
ENSG00000053524.12
ENSG00000176597.11
ENSG00000202502.1
ENSG00000240024.5
ENSG00000201229.1
ENSG00000253092.1
ENSG00000199363.1
ENSG00000251730.1
ENSG00000271682.1
ENSG00000172578.11
ENSG00000242522.1
ENSG00000243584.1
ENSG00000114796.15
ENSG00000163872.15
ENSG00000233885.7
ENSG00000180834.7
ENSG00000175193.13
ENSG00000234371.6
ENSG00000263932.1
ENSG00000233441.6
ENSG00000114770.16
ENSG00000223882.1
ENSG00000223529.1
ENSG00000186090.10
ENSG00000178084.1
ENSG00000233576.1
ENSG00000207351.1
ENSG00000238020.1
ENSG00000186038.9
ENSG00000205955.4
ENSG00000273181.1
ENSG00000272721.5
ENSG00000145191.12
ENSG00000228205.1
ENSG00000161202.17
ENSG00000161203.13
ENSG00000161204.11
ENSG00000145198.14
ENSG00000221120.1
ENSG00000214160.9
ENSG00000145194.17
ENSG00000163888.3
ENSG00000175166.16
ENSG00000114867.20
ENSG00000212158.1
ENSG00000175182.14
ENSG00000114859.15
ENSG00000163882.9
ENSG00000090534.17
ENSG00000090539.15
ENSG00000224153.2
ENSG00000283625.1
ENSG00000227509.1
ENSG00000230215.1
ENSG00000182580.2
ENSG00000177383.4
ENSG00000272970.1
ENSG00000273403.1
ENSG00000272922.1
ENSG00000229433.1
ENSG00000156931.15
ENSG00000187068.2
ENSG00000223358.5
ENSG00000113790.10
ENSG00000229704.1
ENSG00000264614.1
ENSG00000073803.13
ENSG00000229638.1
ENSG00000163900.10
ENSG00000163898.9
ENSG00000163904.12
ENSG00000236489.1
ENSG00000073792.15
ENSG00000163915.7
ENSG00000265470.1
ENSG00000136527.17
ENSG00000171658.8
ENSG00000244405.7
ENSG00000277118.1
ENSG00000234197.1
ENSG00000058866.14
ENSG00000234548.5
ENSG00000224406.5
ENSG00000226859.1
ENSG00000213139.7
ENSG00000113838.12
ENSG00000090520.11
ENSG00000197099.8
ENSG00000283390.1
ENSG00000145192.12
ENSG00000275696.1
ENSG00000090512.11
ENSG00000113905.4
ENSG00000225175.1
ENSG00000226724.1
ENSG00000113889.11
ENSG00000226652.3
ENSG00000207505.1
ENSG00000230951.1
ENSG00000263826.1
ENSG00000156976.16
ENSG00000238942.1
ENSG00000200418.1
ENSG00000283958.1
ENSG00000221420.2
ENSG00000200320.1
ENSG00000263776.1
ENSG00000163918.10
ENSG00000231724.1
ENSG00000232233.1
ENSG00000231982.1
ENSG00000181092.9
ENSG00000226482.1
ENSG00000223803.1
ENSG00000233565.1
ENSG00000073849.14
ENSG00000163923.9
ENSG00000198491.3
ENSG00000175077.5
ENSG00000127241.16
ENSG00000283175.1
ENSG00000136514.2
ENSG00000280270.1
ENSG00000239093.1
ENSG00000228952.1
ENSG00000157005.3
ENSG00000198471.1
ENSG00000228804.5
ENSG00000113916.17
ENSG00000223401.2
ENSG00000224049.1
ENSG00000236864.1
ENSG00000224187.1
ENSG00000225058.1
ENSG00000236412.1
ENSG00000234238.1
ENSG00000270959.1
ENSG00000279891.1
ENSG00000145012.13
ENSG00000224563.1
ENSG00000207651.1
ENSG00000234076.1
ENSG00000188001.9
ENSG00000236182.1
ENSG00000230115.1
ENSG00000073282.12
ENSG00000227971.1
ENSG00000216058.1
ENSG00000090530.9
ENSG00000230077.1
ENSG00000225764.1
ENSG00000212489.1
ENSG00000238077.1
ENSG00000163347.5
ENSG00000113946.3
ENSG00000198398.2
ENSG00000196083.9
ENSG00000231047.1
ENSG00000223117.1
ENSG00000228730.1
ENSG00000232610.1
ENSG00000214147.2
ENSG00000205835.8
ENSG00000188729.6
ENSG00000233308.1
ENSG00000188958.9
ENSG00000152492.13
ENSG00000253548.1
ENSG00000223812.5
ENSG00000201860.1
ENSG00000237653.2
ENSG00000232353.5
ENSG00000222583.1
ENSG00000114279.13
ENSG00000231383.2
ENSG00000230126.1
ENSG00000226709.1
ENSG00000238902.1
ENSG00000200184.1
ENSG00000180611.6
ENSG00000232130.1
ENSG00000236229.1
ENSG00000127252.5
ENSG00000187527.10
ENSG00000236508.1
ENSG00000127249.14
ENSG00000225473.1
ENSG00000236297.1
ENSG00000198836.8
ENSG00000224855.5
ENSG00000207370.1
ENSG00000243991.3
ENSG00000223986.1
ENSG00000229155.1
ENSG00000214146.2
ENSG00000238043.1
ENSG00000224403.1
ENSG00000230102.7
ENSG00000276407.4
ENSG00000229964.1
ENSG00000232874.1
ENSG00000114315.3
ENSG00000242201.3
ENSG00000225742.5
ENSG00000238097.1
ENSG00000228271.1
ENSG00000214145.6
ENSG00000178772.6
ENSG00000172061.8
ENSG00000178732.5
ENSG00000133657.14
ENSG00000271483.1
ENSG00000233058.1
ENSG00000244675.2
ENSG00000252053.1
ENSG00000232873.1
ENSG00000231770.5
ENSG00000145014.17
ENSG00000229334.1
ENSG00000272707.1
ENSG00000041802.10
ENSG00000185112.5
ENSG00000233987.1
ENSG00000237222.3
ENSG00000234805.1
ENSG00000230401.1
ENSG00000238031.1
ENSG00000173950.15
ENSG00000233303.1
ENSG00000265333.1
ENSG00000244314.3
ENSG00000230266.1
ENSG00000206600.1
ENSG00000114331.13
ENSG00000229325.1
ENSG00000227433.1
ENSG00000207368.1
ENSG00000184203.7
ENSG00000252620.1
ENSG00000223711.1
ENSG00000265882.2
ENSG00000236844.1
ENSG00000236425.1
ENSG00000189058.8
ENSG00000224769.1
ENSG00000282206.1
ENSG00000271662.1
ENSG00000229178.1
ENSG00000215837.7
ENSG00000207650.1
ENSG00000283426.1
ENSG00000176945.16
ENSG00000145113.21
ENSG00000223783.1
ENSG00000235836.1
ENSG00000061938.16
ENSG00000276489.1
ENSG00000224614.1
ENSG00000226155.1
ENSG00000273009.1
ENSG00000239122.1
ENSG00000231443.2
ENSG00000260261.1
ENSG00000185485.14
ENSG00000231464.1
ENSG00000072274.12
ENSG00000228413.1
ENSG00000252174.1
ENSG00000224652.1
ENSG00000163958.13
ENSG00000222335.1
ENSG00000163959.9
ENSG00000161217.11
ENSG00000228028.2
ENSG00000213123.10
ENSG00000237418.1
ENSG00000235897.1
ENSG00000145107.15
ENSG00000212146.1
ENSG00000163960.11
ENSG00000206644.1
ENSG00000241868.3
ENSG00000243339.3
ENSG00000226345.1
ENSG00000225822.4
ENSG00000225240.1
ENSG00000163961.4
ENSG00000273013.1
ENSG00000214097.4
ENSG00000213358.3
ENSG00000225770.1
ENSG00000185798.7
ENSG00000174013.7
ENSG00000232065.1
ENSG00000174004.5
ENSG00000174007.7
ENSG00000201441.1
ENSG00000163964.14
ENSG00000180370.10
ENSG00000272359.1
ENSG00000206892.1
ENSG00000119231.10
ENSG00000230732.4
ENSG00000114503.10
ENSG00000225578.1
ENSG00000270170.1
ENSG00000119227.7
ENSG00000233487.6
ENSG00000228109.1
ENSG00000163975.11
ENSG00000075711.20
ENSG00000265850.1
ENSG00000227375.5
ENSG00000235126.1
ENSG00000229912.1
ENSG00000237167.1
ENSG00000272989.1
ENSG00000161267.11
ENSG00000214135.8
ENSG00000213519.2
ENSG00000249626.1
ENSG00000273308.1
ENSG00000236833.1
ENSG00000145016.15
ENSG00000122068.12
ENSG00000273375.1
ENSG00000186001.12
ENSG00000234136.1
ENSG00000234742.1
ENSG00000114473.13
ENSG00000199306.1
ENSG00000182899.14
ENSG00000185621.11
ENSG00000201622.1
ENSG00000232832.1
ENSG00000226435.10
ENSG00000212297.1
ENSG00000232783.5
ENSG00000213113.3
ENSG00000236246.2
ENSG00000236438.7
ENSG00000222792.1
ENSG00000230304.1
ENSG00000226008.1
ENSG00000248302.3
ENSG00000272602.5
ENSG00000250238.1
ENSG00000250312.6
ENSG00000275426.1
ENSG00000250892.1
ENSG00000198155.5
ENSG00000251188.1
ENSG00000251689.1
ENSG00000186777.11
ENSG00000251535.1
ENSG00000131127.13
ENSG00000248564.1
ENSG00000250321.1
ENSG00000207642.1
ENSG00000281016.1
ENSG00000249025.1
ENSG00000272885.1
ENSG00000251595.7
ENSG00000182903.15
ENSG00000174227.15
ENSG00000273238.1
ENSG00000283183.1
ENSG00000133256.12
ENSG00000242686.4
ENSG00000272927.1
ENSG00000169020.9
ENSG00000215375.6
ENSG00000169026.12
ENSG00000185619.18
ENSG00000248416.1
ENSG00000272588.1
ENSG00000249592.5
ENSG00000233799.1
ENSG00000168993.14
ENSG00000260262.1
ENSG00000178950.16
ENSG00000127419.16
ENSG00000145214.13
ENSG00000145217.13
ENSG00000127415.12
ENSG00000127418.14
ENSG00000250259.1
ENSG00000178222.12
ENSG00000251639.2
ENSG00000251652.1
ENSG00000215367.10
ENSG00000212458.1
ENSG00000227189.2
ENSG00000159674.11
ENSG00000273179.1
ENSG00000280927.1
ENSG00000159692.15
ENSG00000196810.4
ENSG00000090316.15
ENSG00000163945.15
ENSG00000254094.1
ENSG00000253399.1
ENSG00000179979.8
ENSG00000235608.1
ENSG00000272783.1
ENSG00000244459.2
ENSG00000174137.12
ENSG00000207009.1
ENSG00000163950.12
ENSG00000270195.1
ENSG00000168936.10
ENSG00000013810.18
ENSG00000068078.17
ENSG00000168924.14
ENSG00000109685.17
ENSG00000249784.1
ENSG00000185049.14
ENSG00000284587.1
ENSG00000243449.6
ENSG00000185818.7
ENSG00000130997.16
ENSG00000249006.1
ENSG00000250623.1
ENSG00000214367.7
ENSG00000249047.2
ENSG00000123933.16
ENSG00000159733.13
ENSG00000251148.1
ENSG00000239247.3
ENSG00000249077.1
ENSG00000206113.10
ENSG00000063978.15
ENSG00000248399.1
ENSG00000251229.1
ENSG00000125386.15
ENSG00000248155.1
ENSG00000206738.1
ENSG00000168884.14
ENSG00000087266.15
ENSG00000087274.16
ENSG00000109736.14
ENSG00000249673.6
ENSG00000087269.15
ENSG00000125388.19
ENSG00000199335.1
ENSG00000251075.1
ENSG00000197386.10
ENSG00000188981.10
ENSG00000248840.2
ENSG00000159788.18
ENSG00000248843.1
ENSG00000109758.8
ENSG00000175920.16
ENSG00000261643.1
ENSG00000163956.10
ENSG00000270090.5
ENSG00000216560.4
ENSG00000250681.1
ENSG00000250632.1
ENSG00000250986.1
ENSG00000184160.7
ENSG00000251166.1
ENSG00000234386.4
ENSG00000249522.1
ENSG00000271977.1
ENSG00000251271.3
ENSG00000251669.5
ENSG00000250476.1
ENSG00000243894.1
ENSG00000250940.1
ENSG00000248669.1
ENSG00000198787.5
ENSG00000250381.1
ENSG00000250710.3
ENSG00000249844.1
ENSG00000163982.5
ENSG00000132406.11
ENSG00000145220.13
ENSG00000168826.15
ENSG00000248516.1
ENSG00000168824.14
ENSG00000168818.9
ENSG00000248221.1
ENSG00000237170.3
ENSG00000247708.7
ENSG00000280310.1
ENSG00000273396.1
ENSG00000163132.6
ENSG00000251587.1
ENSG00000200761.1
ENSG00000170891.10
ENSG00000152953.12
ENSG00000252266.1
ENSG00000201496.1
ENSG00000082929.8
ENSG00000173040.12
ENSG00000072840.12
ENSG00000072832.14
ENSG00000181215.14
ENSG00000263631.1
ENSG00000152969.17
ENSG00000249896.2
ENSG00000251408.1
ENSG00000109501.13
ENSG00000074211.13
ENSG00000013288.8
ENSG00000179010.14
ENSG00000251580.1
ENSG00000170846.16
ENSG00000246526.2
ENSG00000279859.2
ENSG00000163993.6
ENSG00000282742.1
ENSG00000178988.10
ENSG00000186222.4
ENSG00000170871.11
ENSG00000132405.18
ENSG00000187904.3
ENSG00000202392.1
ENSG00000245748.1
ENSG00000173013.5
ENSG00000173011.11
ENSG00000109519.12
ENSG00000245468.3
ENSG00000200867.1
ENSG00000184985.16
ENSG00000264658.1
ENSG00000178597.6
ENSG00000266690.1
ENSG00000272620.1
ENSG00000196526.10
ENSG00000228919.5
ENSG00000163995.19
ENSG00000207807.1
ENSG00000273267.1
ENSG00000251460.1
ENSG00000250471.2
ENSG00000125089.16
ENSG00000170801.9
ENSG00000249145.1
ENSG00000248986.1
ENSG00000251615.3
ENSG00000087008.15
ENSG00000202054.1
ENSG00000155275.18
ENSG00000251186.1
ENSG00000205959.3
ENSG00000155269.11
ENSG00000109625.18
ENSG00000250915.1
ENSG00000215612.7
ENSG00000258507.1
ENSG00000197468.5
ENSG00000249272.1
ENSG00000250804.1
ENSG00000249347.1
ENSG00000271057.1
ENSG00000251313.1
ENSG00000250342.1
ENSG00000249767.1
ENSG00000163612.10
ENSG00000250268.3
ENSG00000229924.3
ENSG00000231396.2
ENSG00000233136.2
ENSG00000227551.1
ENSG00000232399.3
ENSG00000249482.1
ENSG00000223569.6
ENSG00000250231.1
ENSG00000249104.2
ENSG00000250844.2
ENSG00000248920.2
ENSG00000250745.2
ENSG00000249811.2
ENSG00000248933.2
ENSG00000250913.2
ENSG00000232264.4
ENSG00000230430.4
ENSG00000229579.4
ENSG00000227140.3
ENSG00000235780.3
ENSG00000231051.3
ENSG00000231637.3
ENSG00000251694.1
ENSG00000228856.3
ENSG00000205946.1
ENSG00000219492.4
ENSG00000188438.4
ENSG00000252307.1
ENSG00000232773.2
ENSG00000186146.1
ENSG00000248364.1
ENSG00000250884.1
ENSG00000251624.1
ENSG00000249866.1
ENSG00000249443.1
ENSG00000242034.1
ENSG00000221275.1
ENSG00000244004.1
ENSG00000249799.1
ENSG00000250942.1
ENSG00000186234.7
ENSG00000251087.3
ENSG00000203436.2
ENSG00000249563.1
ENSG00000250425.1
ENSG00000109667.11
ENSG00000169676.5
ENSG00000252002.1
ENSG00000249219.1
ENSG00000250413.1
ENSG00000261490.1
ENSG00000071127.16
ENSG00000264931.1
ENSG00000223086.1
ENSG00000250393.1
ENSG00000251296.1
ENSG00000248777.1
ENSG00000271544.1
ENSG00000250040.2
ENSG00000250573.1
ENSG00000250074.1
ENSG00000250505.1
ENSG00000251278.1
ENSG00000251338.1
ENSG00000250613.1
ENSG00000178163.7
ENSG00000248419.2
ENSG00000109684.14
ENSG00000249334.1
ENSG00000283083.1
ENSG00000207716.1
ENSG00000250896.1
ENSG00000002587.9
ENSG00000222182.1
ENSG00000251152.1
ENSG00000249631.5
ENSG00000248300.1
ENSG00000248262.1
ENSG00000251210.5
ENSG00000212282.1
ENSG00000249995.1
ENSG00000249780.1
ENSG00000250371.1
ENSG00000250098.1
ENSG00000283271.1
ENSG00000205940.8
ENSG00000157869.14
ENSG00000281202.2
ENSG00000109705.7
ENSG00000246095.2
ENSG00000038219.12
ENSG00000266240.1
ENSG00000249148.2
ENSG00000242209.1
ENSG00000250634.5
ENSG00000250497.1
ENSG00000224569.3
ENSG00000248698.5
ENSG00000251317.1
ENSG00000251679.1
ENSG00000249988.1
ENSG00000251412.1
ENSG00000248425.1
ENSG00000248360.7
ENSG00000251252.1
ENSG00000202449.1
ENSG00000247624.6
ENSG00000137449.15
ENSG00000249252.5
ENSG00000199420.1
ENSG00000163145.12
ENSG00000251379.1
ENSG00000048342.15
ENSG00000249930.1
ENSG00000273133.1
ENSG00000118564.14
ENSG00000237765.6
ENSG00000109743.10
ENSG00000214846.4
ENSG00000248188.2
ENSG00000004468.12
ENSG00000251644.1
ENSG00000137440.4
ENSG00000137441.7
ENSG00000007062.11
ENSG00000169762.16
ENSG00000249234.1
ENSG00000263327.6
ENSG00000248851.1
ENSG00000249506.3
ENSG00000248138.5
ENSG00000169744.12
ENSG00000249998.1
ENSG00000251212.1
ENSG00000250819.1
ENSG00000206780.1
ENSG00000215278.4
ENSG00000151552.11
ENSG00000249581.2
ENSG00000249488.1
ENSG00000283219.1
ENSG00000002549.12
ENSG00000249502.1
ENSG00000118579.12
ENSG00000047662.4
ENSG00000163257.10
ENSG00000109805.9
ENSG00000178177.15
ENSG00000235413.3
ENSG00000251048.1
ENSG00000279918.1
ENSG00000248238.1
ENSG00000251816.1
ENSG00000279379.1
ENSG00000248515.1
ENSG00000249441.1
ENSG00000241612.1
ENSG00000250611.1
ENSG00000145147.19
ENSG00000248228.1
ENSG00000207732.1
ENSG00000163138.18
ENSG00000185774.14
ENSG00000272995.1
ENSG00000250243.2
ENSG00000283281.1
ENSG00000250092.2
ENSG00000242768.2
ENSG00000248343.1
ENSG00000280650.1
ENSG00000250039.3
ENSG00000239001.1
ENSG00000152990.13
ENSG00000244538.1
ENSG00000251516.1
ENSG00000249948.6
ENSG00000237350.1
ENSG00000248837.5
ENSG00000249645.1
ENSG00000249547.1
ENSG00000251220.2
ENSG00000250137.1
ENSG00000251292.1
ENSG00000109819.8
ENSG00000249453.1
ENSG00000109606.12
ENSG00000207697.1
ENSG00000243005.3
ENSG00000249256.2
ENSG00000261121.1
ENSG00000251638.1
ENSG00000248444.1
ENSG00000109610.5
ENSG00000181982.18
ENSG00000153012.11
ENSG00000109618.11
ENSG00000281501.1
ENSG00000271172.1
ENSG00000038210.12
ENSG00000278135.1
ENSG00000168228.14
ENSG00000053900.10
ENSG00000249320.1
ENSG00000248608.2
ENSG00000238632.1
ENSG00000248545.2
ENSG00000228154.3
ENSG00000157765.11
ENSG00000242640.1
ENSG00000249277.1
ENSG00000250050.1
ENSG00000248133.1
ENSG00000251353.1
ENSG00000248654.1
ENSG00000091490.10
ENSG00000250541.1
ENSG00000250317.8
ENSG00000251009.2
ENSG00000283314.1
ENSG00000248452.2
ENSG00000168214.20
ENSG00000163394.5
ENSG00000109680.10
ENSG00000200999.1
ENSG00000109689.15
ENSG00000240005.5
ENSG00000248340.2
ENSG00000251080.1
ENSG00000205830.1
ENSG00000249699.1
ENSG00000222206.1
ENSG00000251325.1
ENSG00000250858.1
ENSG00000251410.1
ENSG00000250038.5
ENSG00000250064.1
ENSG00000243548.3
ENSG00000283275.1
ENSG00000250927.1
ENSG00000250190.1
ENSG00000276507.1
ENSG00000249228.1
ENSG00000248176.1
ENSG00000248338.1
ENSG00000251373.1
ENSG00000251113.2
ENSG00000283666.1
ENSG00000249542.2
ENSG00000249564.1
ENSG00000244031.3
ENSG00000248281.1
ENSG00000169851.15
ENSG00000249678.1
ENSG00000250624.1
ENSG00000251182.1
ENSG00000251434.1
ENSG00000249882.1
ENSG00000251129.1
ENSG00000251329.1
ENSG00000250076.1
ENSG00000249452.2
ENSG00000249766.1
ENSG00000248417.1
ENSG00000250954.5
ENSG00000250723.5
ENSG00000239983.1
ENSG00000248685.5
ENSG00000250597.5
ENSG00000275250.1
ENSG00000238694.1
ENSG00000250416.2
ENSG00000206665.1
ENSG00000047365.11
ENSG00000248466.1
ENSG00000247193.2
ENSG00000197057.9
ENSG00000251438.1
ENSG00000283207.1
ENSG00000248215.5
ENSG00000251588.2
ENSG00000261761.3
ENSG00000247810.6
ENSG00000264319.1
ENSG00000174145.7
ENSG00000154274.14
ENSG00000248936.1
ENSG00000181826.9
ENSG00000207075.1
ENSG00000239532.1
ENSG00000169299.13
ENSG00000279386.1
ENSG00000249863.2
ENSG00000065882.15
ENSG00000250254.1
ENSG00000251332.1
ENSG00000249649.1
ENSG00000251642.1
ENSG00000248227.1
ENSG00000280015.1
ENSG00000249534.1
ENSG00000249667.1
ENSG00000251635.1
ENSG00000231160.9
ENSG00000271958.1
ENSG00000109787.12
ENSG00000222230.1
ENSG00000174123.10
ENSG00000174125.7
ENSG00000174130.12
ENSG00000197712.11
ENSG00000207944.1
ENSG00000121895.7
ENSG00000109790.16
ENSG00000249207.1
ENSG00000249685.1
ENSG00000157796.17
ENSG00000035928.15
ENSG00000206675.1
ENSG00000222592.1
ENSG00000134962.6
ENSG00000264621.1
ENSG00000238797.1
ENSG00000163682.15
ENSG00000121897.14
ENSG00000224097.5
ENSG00000109814.11
ENSG00000249348.1
ENSG00000163683.11
ENSG00000252796.1
ENSG00000255458.5
ENSG00000078140.13
ENSG00000252975.1
ENSG00000249019.2
ENSG00000243260.3
ENSG00000180610.10
ENSG00000121892.14
ENSG00000271278.1
ENSG00000252970.1
ENSG00000250568.1
ENSG00000231707.4
ENSG00000249064.1
ENSG00000205794.4
ENSG00000078177.13
ENSG00000200455.1
ENSG00000201863.1
ENSG00000248977.1
ENSG00000260296.1
ENSG00000168421.12
ENSG00000250338.1
ENSG00000249241.1
ENSG00000174343.5
ENSG00000239010.1
ENSG00000163694.14
ENSG00000250893.1
ENSG00000242197.2
ENSG00000263642.1
ENSG00000179299.16
ENSG00000248780.1
ENSG00000163697.16
ENSG00000250906.1
ENSG00000207195.1
ENSG00000201736.1
ENSG00000199790.1
ENSG00000207198.1
ENSG00000251173.1
ENSG00000154277.12
ENSG00000207481.1
ENSG00000064042.17
ENSG00000239627.3
ENSG00000249216.1
ENSG00000249081.1
ENSG00000109132.6
ENSG00000250467.1
ENSG00000249122.1
ENSG00000200338.1
ENSG00000249745.1
ENSG00000245870.3
ENSG00000249771.1
ENSG00000249887.1
ENSG00000109133.12
ENSG00000182308.6
ENSG00000272862.1
ENSG00000014824.13
ENSG00000249212.1
ENSG00000188848.15
ENSG00000250781.1
ENSG00000178343.4
ENSG00000124406.16
ENSG00000240167.1
ENSG00000248283.2
ENSG00000260519.1
ENSG00000251517.1
ENSG00000252595.1
ENSG00000215203.2
ENSG00000248939.1
ENSG00000250657.1
ENSG00000277096.1
ENSG00000213851.3
ENSG00000248143.1
ENSG00000251501.1
ENSG00000239464.3
ENSG00000239679.3
ENSG00000124399.4
ENSG00000250863.1
ENSG00000251350.1
ENSG00000183783.6
ENSG00000251159.1
ENSG00000177752.14
ENSG00000151806.13
ENSG00000163281.11
ENSG00000273369.1
ENSG00000249729.2
ENSG00000248987.2
ENSG00000275959.1
ENSG00000248744.1
ENSG00000248320.1
ENSG00000224560.3
ENSG00000200720.1
ENSG00000222257.1
ENSG00000163285.7
ENSG00000260878.1
ENSG00000151834.15
ENSG00000249330.1
ENSG00000252243.1
ENSG00000249936.3
ENSG00000170516.16
ENSG00000109158.10
ENSG00000163288.13
ENSG00000260918.1
ENSG00000169019.10
ENSG00000282904.1
ENSG00000145246.13
ENSG00000242431.2
ENSG00000248254.1
ENSG00000145244.11
ENSG00000277388.1
ENSG00000242262.1
ENSG00000282917.1
ENSG00000259959.1
ENSG00000170448.11
ENSG00000163293.11
ENSG00000198515.13
ENSG00000074966.10
ENSG00000200269.1
ENSG00000283499.1
ENSG00000135605.12
ENSG00000202014.1
ENSG00000109171.14
ENSG00000145248.6
ENSG00000182223.7
ENSG00000075539.13
ENSG00000251722.1
ENSG00000109180.14
ENSG00000248256.1
ENSG00000145247.11
ENSG00000252913.1
ENSG00000251334.2
ENSG00000109182.11
ENSG00000225455.3
ENSG00000249828.2
ENSG00000249079.1
ENSG00000280043.1
ENSG00000250016.2
ENSG00000237961.4
ENSG00000268736.1
ENSG00000248946.2
ENSG00000248583.1
ENSG00000251056.1
ENSG00000250769.2
ENSG00000248532.2
ENSG00000269848.1
ENSG00000268967.1
ENSG00000268391.1
ENSG00000232471.3
ENSG00000251630.1
ENSG00000251539.1
ENSG00000250753.2
ENSG00000249337.2
ENSG00000109184.14
ENSG00000250473.1
ENSG00000272576.1
ENSG00000243929.1
ENSG00000188993.3
ENSG00000163069.12
ENSG00000251040.1
ENSG00000163071.10
ENSG00000251286.2
ENSG00000199924.1
ENSG00000109189.12
ENSG00000248866.1
ENSG00000260120.1
ENSG00000226950.6
ENSG00000264585.1
ENSG00000212588.1
ENSG00000248375.1
ENSG00000226887.7
ENSG00000212490.1
ENSG00000199901.1
ENSG00000250302.1
ENSG00000128045.6
ENSG00000184178.15
ENSG00000248115.1
ENSG00000207385.1
ENSG00000145216.15
ENSG00000072201.13
ENSG00000250930.5
ENSG00000173966.7
ENSG00000248494.1
ENSG00000249341.1
ENSG00000249706.1
ENSG00000250815.1
ENSG00000229585.4
ENSG00000272650.1
ENSG00000109220.10
ENSG00000269506.2
ENSG00000251105.1
ENSG00000250147.1
ENSG00000180613.10
ENSG00000242670.1
ENSG00000134853.11
ENSG00000248184.1
ENSG00000248518.1
ENSG00000251264.1
ENSG00000250456.1
ENSG00000157404.15
ENSG00000249727.1
ENSG00000251256.1
ENSG00000248317.1
ENSG00000244422.3
ENSG00000252815.1
ENSG00000250646.1
ENSG00000244034.3
ENSG00000128052.8
ENSG00000239545.3
ENSG00000250812.2
ENSG00000206839.1
ENSG00000250464.1
ENSG00000128039.10
ENSG00000251111.2
ENSG00000249700.8
ENSG00000273257.1
ENSG00000134851.12
ENSG00000239040.1
ENSG00000134852.14
ENSG00000238585.1
ENSG00000223305.1
ENSG00000272969.1
ENSG00000163440.11
ENSG00000109255.11
ENSG00000251923.1
ENSG00000250821.2
ENSG00000090989.17
ENSG00000202358.1
ENSG00000174799.10
ENSG00000109265.13
ENSG00000200741.1
ENSG00000252489.1
ENSG00000250324.2
ENSG00000157426.13
ENSG00000242083.2
ENSG00000269921.1
ENSG00000128059.8
ENSG00000270147.1
ENSG00000283156.1
ENSG00000128050.8
ENSG00000174780.15
ENSG00000196503.3
ENSG00000249693.2
ENSG00000248590.2
ENSG00000171476.21
ENSG00000280285.1
ENSG00000241250.1
ENSG00000227040.4
ENSG00000240545.3
ENSG00000265894.2
ENSG00000128040.10
ENSG00000278226.1
ENSG00000251799.1
ENSG00000084093.16
ENSG00000269949.1
ENSG00000084092.6
ENSG00000047315.15
ENSG00000251703.1
ENSG00000163453.11
ENSG00000250384.1
ENSG00000245067.6
ENSG00000250192.1
ENSG00000243920.2
ENSG00000248505.1
ENSG00000251459.1
ENSG00000251049.2
ENSG00000250333.1
ENSG00000249831.2
ENSG00000248660.1
ENSG00000249105.2
ENSG00000250340.1
ENSG00000250078.1
ENSG00000251339.5
ENSG00000251266.1
ENSG00000249382.2
ENSG00000250375.2
ENSG00000249111.1
ENSG00000199780.1
ENSG00000249392.1
ENSG00000249892.1
ENSG00000201676.1
ENSG00000201775.1
ENSG00000283043.1
ENSG00000249066.1
ENSG00000248237.2
ENSG00000265829.1
ENSG00000240152.2
ENSG00000150471.16
ENSG00000241261.1
ENSG00000205682.2
ENSG00000226439.3
ENSG00000202169.1
ENSG00000248692.5
ENSG00000225405.3
ENSG00000241344.1
ENSG00000250249.2
ENSG00000248847.2
ENSG00000248336.1
ENSG00000180673.9
ENSG00000251055.2
ENSG00000231442.3
ENSG00000250775.1
ENSG00000205678.7
ENSG00000252104.1
ENSG00000250768.1
ENSG00000251430.1
ENSG00000251385.2
ENSG00000249893.1
ENSG00000250169.1
ENSG00000248259.1
ENSG00000249045.1
ENSG00000248328.1
ENSG00000244669.1
ENSG00000250125.1
ENSG00000248447.2
ENSG00000248998.2
ENSG00000249351.2
ENSG00000145242.13
ENSG00000243199.1
ENSG00000250846.6
ENSG00000248479.1
ENSG00000222765.1
ENSG00000251527.1
ENSG00000249413.2
ENSG00000272304.1
ENSG00000236562.4
ENSG00000221563.1
ENSG00000244099.1
ENSG00000252890.1
ENSG00000250075.5
ENSG00000206629.1
ENSG00000274759.1
ENSG00000250030.2
ENSG00000145241.10
ENSG00000035720.7
ENSG00000279464.1
ENSG00000033178.12
ENSG00000270257.1
ENSG00000248049.6
ENSG00000250656.2
ENSG00000270228.1
ENSG00000270292.1
ENSG00000109163.6
ENSG00000202374.1
ENSG00000232398.1
ENSG00000153802.11
ENSG00000187054.15
ENSG00000229009.7
ENSG00000207428.1
ENSG00000227725.3
ENSG00000283131.1
ENSG00000198092.5
ENSG00000215127.6
ENSG00000250426.2
ENSG00000250026.5
ENSG00000185873.7
ENSG00000250642.3
ENSG00000248639.2
ENSG00000249531.2
ENSG00000248122.1
ENSG00000083896.12
ENSG00000162840.4
ENSG00000087128.9
ENSG00000250566.1
ENSG00000197888.2
ENSG00000249472.1
ENSG00000251101.1
ENSG00000251074.1
ENSG00000196620.9
ENSG00000248635.1
ENSG00000250376.1
ENSG00000251236.1
ENSG00000109181.11
ENSG00000251424.1
ENSG00000249235.1
ENSG00000251529.1
ENSG00000248547.2
ENSG00000248613.1
ENSG00000272626.1
ENSG00000249985.1
ENSG00000198277.6
ENSG00000135220.10
ENSG00000251498.1
ENSG00000249735.1
ENSG00000250277.2
ENSG00000251685.3
ENSG00000249890.1
ENSG00000250919.1
ENSG00000171234.13
ENSG00000248763.2
ENSG00000251284.2
ENSG00000250100.2
ENSG00000251427.1
ENSG00000196472.4
ENSG00000250696.5
ENSG00000213759.9
ENSG00000249763.1
ENSG00000135226.17
ENSG00000251691.2
ENSG00000250612.2
ENSG00000268209.1
ENSG00000215110.7
ENSG00000248824.2
ENSG00000249956.4
ENSG00000250828.2
ENSG00000249686.1
ENSG00000156096.13
ENSG00000248886.2
ENSG00000251177.2
ENSG00000173610.12
ENSG00000271271.5
ENSG00000173597.8
ENSG00000236959.1
ENSG00000109193.10
ENSG00000251489.2
ENSG00000126545.13
ENSG00000135222.6
ENSG00000126549.9
ENSG00000205649.7
ENSG00000126550.8
ENSG00000234124.6
ENSG00000187533.13
ENSG00000109205.16
ENSG00000181617.5
ENSG00000171209.3
ENSG00000145309.5
ENSG00000109208.4
ENSG00000171201.10
ENSG00000171199.10
ENSG00000171195.10
ENSG00000187689.9
ENSG00000178522.14
ENSG00000132464.11
ENSG00000132465.10
ENSG00000132467.3
ENSG00000207448.1
ENSG00000207058.1
ENSG00000272986.1
ENSG00000018189.12
ENSG00000132463.13
ENSG00000283313.1
ENSG00000207007.1
ENSG00000173542.8
ENSG00000156136.9
ENSG00000080493.15
ENSG00000249170.1
ENSG00000270098.1
ENSG00000145321.12
ENSG00000222236.1
ENSG00000248567.1
ENSG00000056291.17
ENSG00000156140.9
ENSG00000250877.1
ENSG00000270665.1
ENSG00000252955.1
ENSG00000210839.1
ENSG00000163626.16
ENSG00000132466.18
ENSG00000248641.1
ENSG00000250220.1
ENSG00000221639.1
ENSG00000249976.2
ENSG00000163631.16
ENSG00000081051.7
ENSG00000079557.4
ENSG00000250436.1
ENSG00000249970.1
ENSG00000169435.13
ENSG00000228277.1
ENSG00000169429.10
ENSG00000249051.2
ENSG00000124875.9
ENSG00000109272.3
ENSG00000163739.4
ENSG00000249920.2
ENSG00000250339.2
ENSG00000163737.3
ENSG00000163736.3
ENSG00000163735.6
ENSG00000244194.3
ENSG00000163734.4
ENSG00000248848.1
ENSG00000251017.1
ENSG00000081041.8
ENSG00000163738.18
ENSG00000269559.2
ENSG00000182585.9
ENSG00000124882.3
ENSG00000250532.1
ENSG00000109321.10
ENSG00000249942.1
ENSG00000174808.11
ENSG00000250356.1
ENSG00000169116.11
ENSG00000249717.1
ENSG00000248165.1
ENSG00000260265.1
ENSG00000250315.2
ENSG00000250560.2
ENSG00000251185.1
ENSG00000251454.1
ENSG00000251383.1
ENSG00000248646.1
ENSG00000250735.5
ENSG00000163743.13
ENSG00000174796.12
ENSG00000174792.10
ENSG00000138769.10
ENSG00000138757.14
ENSG00000201644.2
ENSG00000138768.14
ENSG00000222644.1
ENSG00000229717.2
ENSG00000156194.17
ENSG00000138744.14
ENSG00000198301.11
ENSG00000245928.2
ENSG00000138755.5
ENSG00000156219.16
ENSG00000169245.5
ENSG00000169248.12
ENSG00000225846.4
ENSG00000138750.14
ENSG00000138760.9
ENSG00000189157.13
ENSG00000118804.8
ENSG00000163749.17
ENSG00000249858.2
ENSG00000212368.1
ENSG00000240426.1
ENSG00000199857.1
ENSG00000138771.14
ENSG00000249278.1
ENSG00000207307.1
ENSG00000263445.1
ENSG00000283682.1
ENSG00000231335.1
ENSG00000233860.1
ENSG00000224218.1
ENSG00000270244.1
ENSG00000242727.2
ENSG00000186212.3
ENSG00000138758.11
ENSG00000234036.4
ENSG00000118816.9
ENSG00000214062.5
ENSG00000271676.1
ENSG00000201641.1
ENSG00000138764.14
ENSG00000270669.1
ENSG00000250006.2
ENSG00000248831.2
ENSG00000249036.1
ENSG00000156234.7
ENSG00000221711.1
ENSG00000138767.12
ENSG00000169288.17
ENSG00000250214.1
ENSG00000248926.1
ENSG00000248956.1
ENSG00000248640.1
ENSG00000248128.1
ENSG00000249072.1
ENSG00000138759.18
ENSG00000249565.2
ENSG00000248117.1
ENSG00000138772.12
ENSG00000200998.1
ENSG00000251442.5
ENSG00000251019.1
ENSG00000239793.1
ENSG00000260278.1
ENSG00000138756.17
ENSG00000266270.1
ENSG00000163291.14
ENSG00000242175.3
ENSG00000249307.5
ENSG00000156269.4
ENSG00000196475.5
ENSG00000250334.5
ENSG00000249646.2
ENSG00000251399.1
ENSG00000248408.1
ENSG00000251321.1
ENSG00000212620.1
ENSG00000163297.16
ENSG00000236530.2
ENSG00000244002.1
ENSG00000248719.1
ENSG00000152784.15
ENSG00000138675.16
ENSG00000197826.11
ENSG00000232327.4
ENSG00000152785.6
ENSG00000138669.9
ENSG00000251059.5
ENSG00000207065.1
ENSG00000138670.17
ENSG00000248282.1
ENSG00000248448.2
ENSG00000252762.1
ENSG00000248543.2
ENSG00000250826.2
ENSG00000202485.1
ENSG00000234568.3
ENSG00000284516.1
ENSG00000273156.1
ENSG00000138668.18
ENSG00000272677.1
ENSG00000250325.1
ENSG00000202440.1
ENSG00000152795.17
ENSG00000145293.15
ENSG00000249242.7
ENSG00000214988.4
ENSG00000227304.3
ENSG00000249960.2
ENSG00000248113.2
ENSG00000231782.6
ENSG00000145284.11
ENSG00000270480.1
ENSG00000207746.1
ENSG00000270842.1
ENSG00000138674.16
ENSG00000251022.6
ENSG00000168152.12
ENSG00000189308.10
ENSG00000199530.1
ENSG00000251874.1
ENSG00000138663.8
ENSG00000145287.10
ENSG00000250057.1
ENSG00000250677.1
ENSG00000248401.2
ENSG00000173085.13
ENSG00000173083.14
ENSG00000274154.1
ENSG00000251647.2
ENSG00000163312.10
ENSG00000163319.10
ENSG00000163322.13
ENSG00000213608.5
ENSG00000239525.1
ENSG00000138678.10
ENSG00000201633.1
ENSG00000249171.1
ENSG00000250546.5
ENSG00000200108.1
ENSG00000214980.4
ENSG00000248749.1
ENSG00000163623.9
ENSG00000258013.2
ENSG00000163624.5
ENSG00000163625.15
ENSG00000239466.3
ENSG00000251260.1
ENSG00000252062.1
ENSG00000180769.8
ENSG00000201901.1
ENSG00000248725.3
ENSG00000138639.17
ENSG00000266421.3
ENSG00000273389.1
ENSG00000109339.19
ENSG00000250062.5
ENSG00000252757.1
ENSG00000266515.1
ENSG00000163629.12
ENSG00000145283.7
ENSG00000243312.3
ENSG00000163633.10
ENSG00000250202.2
ENSG00000251411.1
ENSG00000172493.20
ENSG00000235043.3
ENSG00000145332.13
ENSG00000248196.1
ENSG00000248180.1
ENSG00000250572.1
ENSG00000263981.1
ENSG00000170509.11
ENSG00000198189.10
ENSG00000240966.3
ENSG00000249262.2
ENSG00000170502.12
ENSG00000272856.1
ENSG00000152583.12
ENSG00000249001.5
ENSG00000152591.12
ENSG00000152592.13
ENSG00000200024.1
ENSG00000249973.2
ENSG00000029559.6
ENSG00000152595.16
ENSG00000183199.6
ENSG00000118785.13
ENSG00000202000.1
ENSG00000118762.7
ENSG00000118777.10
ENSG00000241853.1
ENSG00000201707.1
ENSG00000221440.1
ENSG00000251285.2
ENSG00000199326.1
ENSG00000163644.14
ENSG00000246375.2
ENSG00000207480.1
ENSG00000138642.14
ENSG00000138646.8
ENSG00000249934.2
ENSG00000145337.4
ENSG00000138641.15
ENSG00000249755.2
ENSG00000252322.1
ENSG00000207524.1
ENSG00000177432.6
ENSG00000248019.2
ENSG00000138640.14
ENSG00000180346.3
ENSG00000270720.1
ENSG00000212226.1
ENSG00000185477.4
ENSG00000251095.6
ENSG00000145335.15
ENSG00000274238.1
ENSG00000277695.1
ENSG00000276542.1
ENSG00000247775.2
ENSG00000138722.9
ENSG00000184305.14
ENSG00000252087.1
ENSG00000251401.2
ENSG00000187653.11
ENSG00000248984.1
ENSG00000249049.1
ENSG00000279013.1
ENSG00000249891.2
ENSG00000249052.1
ENSG00000248817.1
ENSG00000280056.1
ENSG00000249152.1
ENSG00000248511.1
ENSG00000152208.12
ENSG00000251449.2
ENSG00000249239.2
ENSG00000248627.1
ENSG00000248750.2
ENSG00000250908.1
ENSG00000252342.1
ENSG00000172238.4
ENSG00000246541.2
ENSG00000250897.2
ENSG00000163104.17
ENSG00000163106.10
ENSG00000241103.1
ENSG00000163110.14
ENSG00000249951.1
ENSG00000249599.1
ENSG00000138696.10
ENSG00000182168.14
ENSG00000271474.1
ENSG00000242936.1
ENSG00000163114.5
ENSG00000200622.1
ENSG00000201744.1
ENSG00000250655.1
ENSG00000248510.2
ENSG00000201640.2
ENSG00000236764.4
ENSG00000253170.1
ENSG00000163116.9
ENSG00000254044.5
ENSG00000251620.1
ENSG00000250293.1
ENSG00000242697.2
ENSG00000214904.5
ENSG00000214559.3
ENSG00000138698.14
ENSG00000242318.1
ENSG00000168785.7
ENSG00000251523.1
ENSG00000260641.1
ENSG00000249764.1
ENSG00000227118.3
ENSG00000151247.12
ENSG00000249055.1
ENSG00000263923.1
ENSG00000214886.4
ENSG00000252548.1
ENSG00000251437.1
ENSG00000164024.11
ENSG00000265213.1
ENSG00000250496.2
ENSG00000272777.1
ENSG00000197894.10
ENSG00000246090.6
ENSG00000198099.8
ENSG00000249065.2
ENSG00000172955.17
ENSG00000187758.7
ENSG00000196616.13
ENSG00000248144.5
ENSG00000196344.11
ENSG00000250300.1
ENSG00000138813.9
ENSG00000145331.13
ENSG00000138823.13
ENSG00000248676.1
ENSG00000248713.1
ENSG00000070190.12
ENSG00000279913.1
ENSG00000109270.12
ENSG00000164031.16
ENSG00000279098.1
ENSG00000164032.11
ENSG00000245322.6
ENSG00000250403.1
ENSG00000248820.2
ENSG00000145358.6
ENSG00000249710.1
ENSG00000164035.9
ENSG00000250223.1
ENSG00000251219.1
ENSG00000251636.1
ENSG00000138814.16
ENSG00000273882.1
ENSG00000221265.1
ENSG00000254531.1
ENSG00000153064.11
ENSG00000199529.1
ENSG00000251149.1
ENSG00000251309.1
ENSG00000138821.12
ENSG00000241144.3
ENSG00000248161.5
ENSG00000251572.2
ENSG00000260651.1
ENSG00000109320.11
ENSG00000109323.8
ENSG00000241981.2
ENSG00000230069.3
ENSG00000248971.2
ENSG00000224207.3
ENSG00000251288.2
ENSG00000109332.19
ENSG00000246560.2
ENSG00000252739.1
ENSG00000145354.9
ENSG00000164037.16
ENSG00000250651.1
ENSG00000249283.3
ENSG00000164038.14
ENSG00000164039.14
ENSG00000138778.11
ENSG00000248740.5
ENSG00000251577.5
ENSG00000250920.1
ENSG00000251571.1
ENSG00000169836.4
ENSG00000252460.1
ENSG00000249614.1
ENSG00000251170.5
ENSG00000168772.10
ENSG00000250670.1
ENSG00000245384.1
ENSG00000248242.1
ENSG00000244470.2
ENSG00000248373.5
ENSG00000251906.2
ENSG00000276992.1
ENSG00000251473.2
ENSG00000252136.1
ENSG00000251259.1
ENSG00000168769.13
ENSG00000251586.1
ENSG00000243383.3
ENSG00000138777.19
ENSG00000200917.1
ENSG00000249264.1
ENSG00000216425.4
ENSG00000250922.1
ENSG00000250522.1
ENSG00000236699.8
ENSG00000249885.1
ENSG00000248778.1
ENSG00000138785.14
ENSG00000138780.14
ENSG00000251175.5
ENSG00000168743.12
ENSG00000250740.1
ENSG00000249635.1
ENSG00000145348.16
ENSG00000164022.16
ENSG00000250298.3
ENSG00000249613.1
ENSG00000248915.2
ENSG00000155011.8
ENSG00000213522.4
ENSG00000251081.1
ENSG00000252470.1
ENSG00000138801.8
ENSG00000164023.14
ENSG00000245293.2
ENSG00000222691.1
ENSG00000155016.17
ENSG00000249604.1
ENSG00000138796.16
ENSG00000138795.9
ENSG00000232021.6
ENSG00000239939.1
ENSG00000278589.1
ENSG00000250485.1
ENSG00000234492.4
ENSG00000109475.16
ENSG00000198856.12
ENSG00000206601.1
ENSG00000164089.8
ENSG00000249257.1
ENSG00000250185.2
ENSG00000188517.14
ENSG00000246774.1
ENSG00000249465.1
ENSG00000247950.6
ENSG00000138802.11
ENSG00000243227.3
ENSG00000207988.1
ENSG00000225094.3
ENSG00000249965.2
ENSG00000005059.15
ENSG00000248785.1
ENSG00000138794.9
ENSG00000273447.1
ENSG00000123739.10
ENSG00000205403.12
ENSG00000272795.1
ENSG00000109534.16
ENSG00000180245.4
ENSG00000183423.11
ENSG00000249681.2
ENSG00000138798.11
ENSG00000207260.1
ENSG00000170522.9
ENSG00000263940.2
ENSG00000248200.2
ENSG00000166530.8
ENSG00000250594.2
ENSG00000212160.1
ENSG00000250304.2
ENSG00000138792.9
ENSG00000251464.2
ENSG00000251046.2
ENSG00000199894.1
ENSG00000250511.1
ENSG00000250103.2
ENSG00000164093.15
ENSG00000249519.1
ENSG00000215961.1
ENSG00000251483.2
ENSG00000251312.2
ENSG00000200963.1
ENSG00000241722.2
ENSG00000248656.1
ENSG00000250855.1
ENSG00000248432.1
ENSG00000249815.1
ENSG00000250556.1
ENSG00000250307.2
ENSG00000240459.2
ENSG00000174749.5
ENSG00000243280.2
ENSG00000260526.1
ENSG00000138660.11
ENSG00000272567.1
ENSG00000145365.10
ENSG00000073331.17
ENSG00000251441.2
ENSG00000248697.1
ENSG00000178403.3
ENSG00000249509.1
ENSG00000248439.2
ENSG00000138658.15
ENSG00000250966.2
ENSG00000174720.15
ENSG00000249532.5
ENSG00000199169.1
ENSG00000199145.1
ENSG00000207927.1
ENSG00000199102.1
ENSG00000284463.1
ENSG00000220924.4
ENSG00000250046.3
ENSG00000248633.1
ENSG00000241002.1
ENSG00000202536.2
ENSG00000241741.1
ENSG00000250500.1
ENSG00000145362.17
ENSG00000234841.4
ENSG00000251126.2
ENSG00000228814.4
ENSG00000248152.1
ENSG00000249373.2
ENSG00000283193.1
ENSG00000275810.1
ENSG00000196656.7
ENSG00000239279.3
ENSG00000206820.1
ENSG00000145349.16
ENSG00000250229.1
ENSG00000180801.13
ENSG00000249304.1
ENSG00000248716.2
ENSG00000174607.10
ENSG00000207931.1
ENSG00000250215.1
ENSG00000240637.3
ENSG00000138653.9
ENSG00000251308.1
ENSG00000250693.2
ENSG00000248488.2
ENSG00000250363.1
ENSG00000248173.5
ENSG00000250442.1
ENSG00000249259.2
ENSG00000250627.2
ENSG00000270394.4
ENSG00000250272.1
ENSG00000248139.2
ENSG00000250791.1
ENSG00000213493.3
ENSG00000201752.1
ENSG00000271053.1
ENSG00000174599.5
ENSG00000223605.1
ENSG00000224932.1
ENSG00000228358.5
ENSG00000236922.9
ENSG00000237684.1
ENSG00000213492.2
ENSG00000229565.1
ENSG00000164100.8
ENSG00000251463.2
ENSG00000269893.6
ENSG00000164099.3
ENSG00000230671.2
ENSG00000273716.2
ENSG00000154608.14
ENSG00000260404.3
ENSG00000223225.1
ENSG00000248213.3
ENSG00000251155.2
ENSG00000281731.2
ENSG00000145388.14
ENSG00000150961.14
ENSG00000172403.10
ENSG00000249002.2
ENSG00000280551.1
ENSG00000172399.5
ENSG00000178636.8
ENSG00000145390.11
ENSG00000164096.12
ENSG00000145384.3
ENSG00000250412.1
ENSG00000201186.1
ENSG00000249244.1
ENSG00000283050.1
ENSG00000260091.1
ENSG00000223208.1
ENSG00000245958.6
ENSG00000250950.1
ENSG00000138735.15
ENSG00000221245.1
ENSG00000250772.5
ENSG00000250183.2
ENSG00000250392.2
ENSG00000200553.1
ENSG00000253825.1
ENSG00000164109.13
ENSG00000250938.5
ENSG00000250219.2
ENSG00000225665.4
ENSG00000249409.1
ENSG00000138738.10
ENSG00000212359.1
ENSG00000251609.2
ENSG00000173376.13
ENSG00000223006.1
ENSG00000250344.1
ENSG00000271302.1
ENSG00000050730.15
ENSG00000252183.1
ENSG00000207148.1
ENSG00000186867.10
ENSG00000213480.3
ENSG00000224062.4
ENSG00000164111.14
ENSG00000164112.12
ENSG00000226757.2
ENSG00000123737.12
ENSG00000145386.9
ENSG00000138686.9
ENSG00000261501.1
ENSG00000138741.10
ENSG00000237868.1
ENSG00000241037.3
ENSG00000138688.15
ENSG00000164113.10
ENSG00000109471.4
ENSG00000138684.7
ENSG00000227145.1
ENSG00000224786.1
ENSG00000181004.9
ENSG00000244083.1
ENSG00000138685.13
ENSG00000240775.1
ENSG00000273007.1
ENSG00000170917.13
ENSG00000145375.7
ENSG00000250322.2
ENSG00000164056.10
ENSG00000249125.1
ENSG00000251526.1
ENSG00000249464.5
ENSG00000226655.1
ENSG00000228489.1
ENSG00000250458.2
ENSG00000250484.2
ENSG00000249837.1
ENSG00000248506.1
ENSG00000248565.2
ENSG00000261083.1
ENSG00000151458.11
ENSG00000196159.11
ENSG00000201297.1
ENSG00000283550.1
ENSG00000250149.1
ENSG00000251436.2
ENSG00000249555.2
ENSG00000251649.1
ENSG00000251005.1
ENSG00000223620.3
ENSG00000199862.1
ENSG00000250945.1
ENSG00000248491.5
ENSG00000248209.1
ENSG00000249795.1
ENSG00000164066.12
ENSG00000151475.5
ENSG00000164070.11
ENSG00000282855.1
ENSG00000244021.4
ENSG00000261668.1
ENSG00000142731.10
ENSG00000251821.1
ENSG00000164073.9
ENSG00000164074.14
ENSG00000138709.17
ENSG00000241651.4
ENSG00000248394.1
ENSG00000164040.16
ENSG00000251432.6
ENSG00000273077.1
ENSG00000248187.1
ENSG00000248802.1
ENSG00000280711.1
ENSG00000077684.15
ENSG00000151466.11
ENSG00000275647.1
ENSG00000281369.1
ENSG00000151470.12
ENSG00000251345.2
ENSG00000248958.2
ENSG00000251195.1
ENSG00000250193.1
ENSG00000246876.6
ENSG00000249618.5
ENSG00000234125.5
ENSG00000251326.1
ENSG00000248877.2
ENSG00000249018.2
ENSG00000280059.1
ENSG00000250503.1
ENSG00000250213.2
ENSG00000206782.1
ENSG00000250102.5
ENSG00000248715.2
ENSG00000241392.3
ENSG00000252014.1
ENSG00000249416.2
ENSG00000251676.1
ENSG00000184139.8
ENSG00000251555.1
ENSG00000251598.1
ENSG00000249463.1
ENSG00000251051.1
ENSG00000248369.1
ENSG00000251398.1
ENSG00000249038.2
ENSG00000251488.1
ENSG00000249513.2
ENSG00000250241.5
ENSG00000248735.2
ENSG00000138650.8
ENSG00000250191.1
ENSG00000251388.1
ENSG00000254535.3
ENSG00000251199.5
ENSG00000248191.1
ENSG00000251291.1
ENSG00000249000.1
ENSG00000249847.1
ENSG00000251228.1
ENSG00000241411.1
ENSG00000250144.1
ENSG00000248434.1
ENSG00000248456.1
ENSG00000283432.1
ENSG00000250834.1
ENSG00000248104.1
ENSG00000250865.1
ENSG00000248330.5
ENSG00000207322.1
ENSG00000251492.1
ENSG00000261166.1
ENSG00000251567.5
ENSG00000250665.1
ENSG00000249311.4
ENSG00000279749.1
ENSG00000248869.5
ENSG00000250341.1
ENSG00000250813.1
ENSG00000251440.2
ENSG00000213448.3
ENSG00000189184.11
ENSG00000251632.1
ENSG00000250126.1
ENSG00000250777.1
ENSG00000250034.1
ENSG00000248307.5
ENSG00000250033.5
ENSG00000151012.13
ENSG00000249091.1
ENSG00000248397.1
ENSG00000251372.5
ENSG00000249381.1
ENSG00000248305.1
ENSG00000248795.1
ENSG00000250977.1
ENSG00000250501.2
ENSG00000250195.1
ENSG00000250577.1
ENSG00000151014.5
ENSG00000109381.19
ENSG00000252503.1
ENSG00000240723.3
ENSG00000179967.11
ENSG00000276396.1
ENSG00000265892.2
ENSG00000207384.1
ENSG00000252362.1
ENSG00000206722.1
ENSG00000137463.4
ENSG00000109390.11
ENSG00000164134.12
ENSG00000200520.1
ENSG00000273247.5
ENSG00000248863.2
ENSG00000239005.1
ENSG00000172007.5
ENSG00000145391.13
ENSG00000249302.2
ENSG00000272717.1
ENSG00000261268.1
ENSG00000085871.8
ENSG00000201533.1
ENSG00000178458.5
ENSG00000196782.12
ENSG00000252233.1
ENSG00000250698.1
ENSG00000153130.17
ENSG00000196951.10
ENSG00000249754.2
ENSG00000241923.2
ENSG00000153132.12
ENSG00000205301.11
ENSG00000280262.1
ENSG00000179387.9
ENSG00000109424.3
ENSG00000242102.3
ENSG00000248621.2
ENSG00000109436.7
ENSG00000249661.1
ENSG00000207155.1
ENSG00000248335.1
ENSG00000273472.1
ENSG00000222613.1
ENSG00000170153.10
ENSG00000109445.10
ENSG00000248747.1
ENSG00000248810.1
ENSG00000250189.2
ENSG00000272632.1
ENSG00000250141.1
ENSG00000164136.16
ENSG00000109452.12
ENSG00000242134.2
ENSG00000250835.1
ENSG00000251248.1
ENSG00000249806.1
ENSG00000250326.1
ENSG00000251300.1
ENSG00000170185.9
ENSG00000250969.1
ENSG00000200049.1
ENSG00000109458.8
ENSG00000265623.1
ENSG00000228981.3
ENSG00000243175.1
ENSG00000250540.1
ENSG00000153147.5
ENSG00000245112.2
ENSG00000236296.7
ENSG00000183090.5
ENSG00000246448.2
ENSG00000250345.2
ENSG00000197465.13
ENSG00000249741.2
ENSG00000251600.5
ENSG00000248828.1
ENSG00000250361.7
ENSG00000170180.19
ENSG00000261129.1
ENSG00000250504.2
ENSG00000248890.1
ENSG00000164161.9
ENSG00000249193.1
ENSG00000250406.1
ENSG00000251452.2
ENSG00000164162.12
ENSG00000222594.1
ENSG00000164163.10
ENSG00000164164.15
ENSG00000238713.1
ENSG00000240992.1
ENSG00000272727.1
ENSG00000251333.3
ENSG00000278943.1
ENSG00000248745.2
ENSG00000170365.9
ENSG00000250582.1
ENSG00000250902.1
ENSG00000248686.1
ENSG00000151611.13
ENSG00000249245.2
ENSG00000248356.1
ENSG00000237136.7
ENSG00000151612.15
ENSG00000279481.1
ENSG00000251687.1
ENSG00000201314.1
ENSG00000260303.1
ENSG00000251024.1
ENSG00000248809.5
ENSG00000164167.10
ENSG00000279845.1
ENSG00000250673.2
ENSG00000280250.1
ENSG00000251010.1
ENSG00000120519.14
ENSG00000278438.1
ENSG00000207182.1
ENSG00000151615.3
ENSG00000137473.17
ENSG00000248764.1
ENSG00000248346.1
ENSG00000260090.1
ENSG00000279376.1
ENSG00000221369.1
ENSG00000241281.1
ENSG00000249004.1
ENSG00000151617.15
ENSG00000280219.1
ENSG00000251254.1
ENSG00000251688.1
ENSG00000251298.1
ENSG00000164168.7
ENSG00000164169.12
ENSG00000071205.11
ENSG00000252951.1
ENSG00000264274.1
ENSG00000240014.3
ENSG00000270387.1
ENSG00000151623.14
ENSG00000250354.1
ENSG00000251418.2
ENSG00000201846.1
ENSG00000250357.1
ENSG00000225176.2
ENSG00000279016.1
ENSG00000249317.1
ENSG00000239168.1
ENSG00000249752.1
ENSG00000250252.1
ENSG00000248210.1
ENSG00000234828.8
ENSG00000250905.1
ENSG00000251482.1
ENSG00000202331.1
ENSG00000207121.1
ENSG00000250704.1
ENSG00000170390.15
ENSG00000238721.1
ENSG00000198589.10
ENSG00000248521.1
ENSG00000249690.1
ENSG00000181541.5
ENSG00000183432.6
ENSG00000252451.1
ENSG00000235606.3
ENSG00000145425.9
ENSG00000201264.1
ENSG00000109686.17
ENSG00000208797.1
ENSG00000270681.1
ENSG00000249012.2
ENSG00000189099.11
ENSG00000250350.1
ENSG00000252544.1
ENSG00000270265.1
ENSG00000251611.1
ENSG00000164142.15
ENSG00000253019.1
ENSG00000251603.1
ENSG00000278978.1
ENSG00000059691.11
ENSG00000251455.1
ENSG00000249184.1
ENSG00000249708.1
ENSG00000249818.1
ENSG00000248991.1
ENSG00000251249.1
ENSG00000253077.1
ENSG00000245954.6
ENSG00000250706.1
ENSG00000251377.1
ENSG00000244544.2
ENSG00000270302.1
ENSG00000270883.1
ENSG00000270750.1
ENSG00000109670.13
ENSG00000270751.1
ENSG00000264678.1
ENSG00000268471.6
ENSG00000243417.1
ENSG00000240669.1
ENSG00000170006.11
ENSG00000248571.1
ENSG00000169989.2
ENSG00000164144.15
ENSG00000250980.1
ENSG00000231841.1
ENSG00000137460.8
ENSG00000249022.1
ENSG00000109654.14
ENSG00000252030.1
ENSG00000201786.1
ENSG00000213406.3
ENSG00000121211.7
ENSG00000243883.3
ENSG00000121210.15
ENSG00000250771.2
ENSG00000248208.1
ENSG00000137462.6
ENSG00000145428.14
ENSG00000249309.1
ENSG00000145423.4
ENSG00000280241.3
ENSG00000197410.12
ENSG00000278981.1
ENSG00000280005.1
ENSG00000249200.1
ENSG00000250609.1
ENSG00000171566.11
ENSG00000200350.1
ENSG00000248611.1
ENSG00000171564.11
ENSG00000171560.14
ENSG00000171557.16
ENSG00000121207.11
ENSG00000249074.1
ENSG00000249041.1
ENSG00000249692.1
ENSG00000151962.7
ENSG00000222582.1
ENSG00000252604.1
ENSG00000250910.7
ENSG00000250538.5
ENSG00000185149.5
ENSG00000249924.2
ENSG00000164114.18
ENSG00000250205.1
ENSG00000250398.1
ENSG00000271606.1
ENSG00000249247.1
ENSG00000249770.1
ENSG00000248748.1
ENSG00000248548.1
ENSG00000249127.1
ENSG00000249698.1
ENSG00000248420.1
ENSG00000249386.1
ENSG00000251223.1
ENSG00000248907.1
ENSG00000251407.1
ENSG00000251244.1
ENSG00000164116.16
ENSG00000260244.1
ENSG00000061918.12
ENSG00000256394.2
ENSG00000151790.8
ENSG00000256043.2
ENSG00000249013.1
ENSG00000251511.1
ENSG00000251283.1
ENSG00000249479.1
ENSG00000248912.1
ENSG00000145431.10
ENSG00000248629.1
ENSG00000280284.1
ENSG00000278880.1
ENSG00000250622.1
ENSG00000252350.1
ENSG00000252524.1
ENSG00000109738.10
ENSG00000199859.1
ENSG00000120251.18
ENSG00000249819.1
ENSG00000234111.6
ENSG00000249275.1
ENSG00000200521.1
ENSG00000249627.1
ENSG00000279703.1
ENSG00000279994.1
ENSG00000250475.1
ENSG00000279139.1
ENSG00000280140.1
ENSG00000164125.15
ENSG00000248429.5
ENSG00000251073.1
ENSG00000164124.10
ENSG00000251429.1
ENSG00000171509.15
ENSG00000199634.1
ENSG00000248387.1
ENSG00000249901.1
ENSG00000205208.4
ENSG00000171503.11
ENSG00000271817.2
ENSG00000171497.4
ENSG00000052795.12
ENSG00000206703.1
ENSG00000164123.6
ENSG00000274535.1
ENSG00000248988.1
ENSG00000249367.1
ENSG00000206978.1
ENSG00000109756.8
ENSG00000264105.1
ENSG00000248552.1
ENSG00000250180.1
ENSG00000250488.1
ENSG00000250997.1
ENSG00000249425.1
ENSG00000242635.2
ENSG00000249568.1
ENSG00000168843.13
ENSG00000249419.1
ENSG00000251253.1
ENSG00000248396.1
ENSG00000248431.1
ENSG00000251123.1
ENSG00000283468.1
ENSG00000250027.1
ENSG00000145414.8
ENSG00000250547.1
ENSG00000164128.6
ENSG00000164129.11
ENSG00000227283.1
ENSG00000151005.4
ENSG00000198498.9
ENSG00000145416.13
ENSG00000273449.1
ENSG00000253001.1
ENSG00000177803.7
ENSG00000250746.1
ENSG00000248546.3
ENSG00000251162.1
ENSG00000223037.1
ENSG00000248162.1
ENSG00000248771.5
ENSG00000201050.1
ENSG00000248329.5
ENSG00000250227.1
ENSG00000244146.1
ENSG00000221891.2
ENSG00000270960.1
ENSG00000248645.1
ENSG00000121089.4
ENSG00000236941.6
ENSG00000183439.7
ENSG00000250486.3
ENSG00000248632.1
ENSG00000248229.1
ENSG00000250887.1
ENSG00000250712.1
ENSG00000240674.1
ENSG00000276623.1
ENSG00000250430.1
ENSG00000176979.12
ENSG00000249617.1
ENSG00000250374.3
ENSG00000170088.13
ENSG00000109466.13
ENSG00000200974.1
ENSG00000229894.4
ENSG00000052802.12
ENSG00000109472.13
ENSG00000207559.1
ENSG00000251596.1
ENSG00000248287.1
ENSG00000248327.1
ENSG00000250725.2
ENSG00000249500.1
ENSG00000038295.7
ENSG00000252959.1
ENSG00000206711.1
ENSG00000249675.1
ENSG00000196104.10
ENSG00000212373.1
ENSG00000250150.1
ENSG00000240772.3
ENSG00000248913.1
ENSG00000222721.1
ENSG00000270336.1
ENSG00000248601.1
ENSG00000109511.11
ENSG00000137628.16
ENSG00000181381.13
ENSG00000207171.1
ENSG00000129116.17
ENSG00000229226.3
ENSG00000249623.1
ENSG00000206613.1
ENSG00000214676.4
ENSG00000249609.1
ENSG00000279384.1
ENSG00000145439.11
ENSG00000201176.1
ENSG00000201818.1
ENSG00000251445.1
ENSG00000154447.14
ENSG00000214671.4
ENSG00000251171.1
ENSG00000137601.16
ENSG00000109572.13
ENSG00000056050.6
ENSG00000229204.3
ENSG00000248625.1
ENSG00000248319.1
ENSG00000251200.1
ENSG00000249955.1
ENSG00000198948.11
ENSG00000109576.13
ENSG00000248822.1
ENSG00000248739.1
ENSG00000250266.1
ENSG00000251061.2
ENSG00000250082.1
ENSG00000181359.5
ENSG00000250968.1
ENSG00000249943.1
ENSG00000251961.1
ENSG00000248872.1
ENSG00000249525.1
ENSG00000248755.1
ENSG00000278502.1
ENSG00000248339.1
ENSG00000251176.1
ENSG00000249297.1
ENSG00000174473.15
ENSG00000248637.1
ENSG00000245213.6
ENSG00000241652.3
ENSG00000109586.11
ENSG00000221296.2
ENSG00000248774.1
ENSG00000164104.11
ENSG00000272870.1
ENSG00000164105.3
ENSG00000164106.7
ENSG00000242882.1
ENSG00000252898.1
ENSG00000261646.1
ENSG00000164107.8
ENSG00000237125.8
ENSG00000261672.1
ENSG00000234801.3
ENSG00000213370.3
ENSG00000250043.1
ENSG00000250708.1
ENSG00000251216.1
ENSG00000248174.5
ENSG00000250957.1
ENSG00000251213.1
ENSG00000164117.13
ENSG00000164118.12
ENSG00000249875.1
ENSG00000265846.1
ENSG00000164120.13
ENSG00000250596.1
ENSG00000251584.1
ENSG00000250760.1
ENSG00000145451.12
ENSG00000168594.15
ENSG00000250200.1
ENSG00000250431.1
ENSG00000249411.1
ENSG00000249284.1
ENSG00000248551.1
ENSG00000249945.1
ENSG00000251174.1
ENSG00000248574.1
ENSG00000150625.16
ENSG00000249106.1
ENSG00000248249.1
ENSG00000250372.1
ENSG00000150627.15
ENSG00000201516.1
ENSG00000150628.6
ENSG00000164122.8
ENSG00000248980.1
ENSG00000129128.12
ENSG00000248480.1
ENSG00000248388.5
ENSG00000150630.3
ENSG00000249458.1
ENSG00000250263.1
ENSG00000222859.1
ENSG00000249008.1
ENSG00000109674.3
ENSG00000249084.1
ENSG00000038002.8
ENSG00000250131.1
ENSG00000201931.1
ENSG00000251416.1
ENSG00000231171.3
ENSG00000251504.1
ENSG00000253000.1
ENSG00000241877.1
ENSG00000201727.1
ENSG00000212191.1
ENSG00000250839.1
ENSG00000250993.1
ENSG00000248921.1
ENSG00000251025.1
ENSG00000249883.1
ENSG00000248197.1
ENSG00000248770.1
ENSG00000249460.1
ENSG00000225356.3
ENSG00000251336.1
ENSG00000251742.1
ENSG00000177822.7
ENSG00000251433.1
ENSG00000218336.8
ENSG00000248266.1
ENSG00000221227.1
ENSG00000252343.1
ENSG00000251714.1
ENSG00000248816.1
ENSG00000248694.1
ENSG00000272646.1
ENSG00000129187.14
ENSG00000250636.1
ENSG00000230219.3
ENSG00000273180.1
ENSG00000272784.1
ENSG00000251359.4
ENSG00000151718.15
ENSG00000251128.1
ENSG00000185758.8
ENSG00000250292.1
ENSG00000248376.2
ENSG00000168564.5
ENSG00000213434.2
ENSG00000232648.3
ENSG00000168556.6
ENSG00000272744.1
ENSG00000182552.14
ENSG00000252157.1
ENSG00000168538.15
ENSG00000201433.1
ENSG00000251739.1
ENSG00000283383.1
ENSG00000173320.11
ENSG00000248206.1
ENSG00000283355.1
ENSG00000250726.1
ENSG00000164303.10
ENSG00000240159.1
ENSG00000244512.3
ENSG00000227765.4
ENSG00000180712.3
ENSG00000249096.6
ENSG00000168310.10
ENSG00000251878.1
ENSG00000270426.1
ENSG00000271646.1
ENSG00000271538.5
ENSG00000249056.1
ENSG00000254233.1
ENSG00000164305.18
ENSG00000164306.10
ENSG00000151725.11
ENSG00000151726.13
ENSG00000249138.1
ENSG00000251139.2
ENSG00000251230.5
ENSG00000266698.1
ENSG00000249173.5
ENSG00000251147.1
ENSG00000263458.1
ENSG00000279460.1
ENSG00000248517.1
ENSG00000187821.8
ENSG00000250754.5
ENSG00000249520.1
ENSG00000151729.10
ENSG00000164323.12
ENSG00000109762.15
ENSG00000109771.15
ENSG00000250410.1
ENSG00000186352.8
ENSG00000109775.10
ENSG00000207231.1
ENSG00000205129.8
ENSG00000168491.9
ENSG00000249679.1
ENSG00000154553.13
ENSG00000154556.17
ENSG00000233110.1
ENSG00000235902.1
ENSG00000207497.1
ENSG00000235149.1
ENSG00000222727.1
ENSG00000164342.12
ENSG00000109794.13
ENSG00000253013.1
ENSG00000250327.1
ENSG00000251008.1
ENSG00000279943.1
ENSG00000145476.15
ENSG00000164344.15
ENSG00000088926.13
ENSG00000251165.5
ENSG00000213332.4
ENSG00000212387.1
ENSG00000168412.6
ENSG00000083857.13
ENSG00000250829.2
ENSG00000272218.1
ENSG00000249539.1
ENSG00000249742.1
ENSG00000250971.1
ENSG00000249747.1
ENSG00000250658.1
ENSG00000250042.1
ENSG00000250620.1
ENSG00000251643.1
ENSG00000251490.1
ENSG00000250590.5
ENSG00000249642.1
ENSG00000249162.1
ENSG00000213331.4
ENSG00000179059.9
ENSG00000179046.8
ENSG00000241011.1
ENSG00000201085.1
ENSG00000184108.7
ENSG00000247130.2
ENSG00000248370.1
ENSG00000242169.2
ENSG00000248880.1
ENSG00000249378.5
ENSG00000250523.1
ENSG00000275826.1
ENSG00000252275.1
ENSG00000180015.12
ENSG00000278974.1
ENSG00000249269.1
ENSG00000251619.1
ENSG00000250626.2
ENSG00000250024.1
ENSG00000251310.1
ENSG00000249877.1
ENSG00000205100.2
ENSG00000250739.1
ENSG00000272566.1
ENSG00000202215.1
ENSG00000245685.6
ENSG00000250666.1
ENSG00000109536.11
ENSG00000249462.1
ENSG00000271307.3
ENSG00000251297.1
ENSG00000199572.1
ENSG00000201145.1
ENSG00000224807.5
ENSG00000205097.6
ENSG00000250053.1
ENSG00000214273.4
ENSG00000249003.1
ENSG00000281591.1
ENSG00000281720.1
ENSG00000281652.1
ENSG00000281058.1
ENSG00000280799.1
ENSG00000258834.4
ENSG00000280757.1
ENSG00000281627.1
ENSG00000280457.1
ENSG00000260596.5
ENSG00000261914.2
ENSG00000250020.1
ENSG00000153404.14
ENSG00000199540.1
ENSG00000185028.3
ENSG00000261434.1
ENSG00000164366.3
ENSG00000073578.16
ENSG00000248925.1
ENSG00000249915.7
ENSG00000250848.1
ENSG00000063438.16
ENSG00000214278.4
ENSG00000250645.1
ENSG00000221990.4
ENSG00000180104.15
ENSG00000188242.4
ENSG00000225138.7
ENSG00000066230.10
ENSG00000250385.1
ENSG00000264233.1
ENSG00000249650.1
ENSG00000112877.7
ENSG00000171368.11
ENSG00000271781.1
ENSG00000206077.10
ENSG00000249908.2
ENSG00000188818.12
ENSG00000247872.2
ENSG00000028310.17
ENSG00000071539.13
ENSG00000248949.1
ENSG00000250173.1
ENSG00000215246.5
ENSG00000272347.1
ENSG00000145506.13
ENSG00000113504.20
ENSG00000263834.1
ENSG00000249201.2
ENSG00000174358.15
ENSG00000164363.9
ENSG00000164362.18
ENSG00000263670.1
ENSG00000049656.13
ENSG00000250584.2
ENSG00000248951.2
ENSG00000279908.1
ENSG00000142319.17
ENSG00000153395.9
ENSG00000273742.1
ENSG00000251532.1
ENSG00000185986.11
ENSG00000271119.1
ENSG00000248126.1
ENSG00000188002.10
ENSG00000232615.4
ENSG00000263746.1
ENSG00000260066.1
ENSG00000171421.12
ENSG00000145494.11
ENSG00000249966.1
ENSG00000250417.1
ENSG00000279222.1
ENSG00000113430.9
ENSG00000249116.1
ENSG00000249326.1
ENSG00000248994.1
ENSG00000248597.1
ENSG00000249731.1
ENSG00000201026.1
ENSG00000275733.1
ENSG00000281560.1
ENSG00000259757.1
ENSG00000170561.12
ENSG00000186493.11
ENSG00000249541.1
ENSG00000248137.1
ENSG00000248736.1
ENSG00000249808.2
ENSG00000248118.1
ENSG00000249830.1
ENSG00000250716.1
ENSG00000170549.3
ENSG00000248962.1
ENSG00000249994.1
ENSG00000250921.1
ENSG00000260763.1
ENSG00000248973.1
ENSG00000231291.3
ENSG00000251371.1
ENSG00000249521.1
ENSG00000248311.1
ENSG00000248467.1
ENSG00000249941.1
ENSG00000251506.1
ENSG00000250481.1
ENSG00000215231.7
ENSG00000251426.1
ENSG00000250529.1
ENSG00000223007.1
ENSG00000250579.1
ENSG00000145536.15
ENSG00000250866.1
ENSG00000251568.1
ENSG00000248729.1
ENSG00000250808.1
ENSG00000251476.2
ENSG00000164151.11
ENSG00000261037.1
ENSG00000259861.1
ENSG00000278913.1
ENSG00000250730.2
ENSG00000250490.1
ENSG00000133398.3
ENSG00000215218.3
ENSG00000271230.1
ENSG00000250056.5
ENSG00000037474.14
ENSG00000145545.11
ENSG00000248677.1
ENSG00000112941.13
ENSG00000251365.1
ENSG00000272071.1
ENSG00000249734.1
ENSG00000283420.1
ENSG00000200243.1
ENSG00000250060.1
ENSG00000250974.1
ENSG00000212258.1
ENSG00000237611.2
ENSG00000248775.1
ENSG00000247732.2
ENSG00000205976.4
ENSG00000251250.1
ENSG00000251678.1
ENSG00000250668.1
ENSG00000249638.1
ENSG00000249865.1
ENSG00000223597.2
ENSG00000078295.16
ENSG00000250761.2
ENSG00000215217.6
ENSG00000124275.14
ENSG00000124279.11
ENSG00000251168.1
ENSG00000199773.1
ENSG00000280338.1
ENSG00000280251.1
ENSG00000249486.1
ENSG00000245729.2
ENSG00000251549.2
ENSG00000249159.6
ENSG00000272049.1
ENSG00000247516.6
ENSG00000250037.1
ENSG00000279075.1
ENSG00000249782.1
ENSG00000279097.1
ENSG00000279264.1
ENSG00000250389.1
ENSG00000248765.1
ENSG00000279002.1
ENSG00000280373.1
ENSG00000279125.1
ENSG00000280438.1
ENSG00000278877.1
ENSG00000260981.1
ENSG00000280185.1
ENSG00000250198.1
ENSG00000279635.1
ENSG00000250619.1
ENSG00000112902.11
ENSG00000266415.1
ENSG00000248537.1
ENSG00000279698.1
ENSG00000251370.1
ENSG00000250001.1
ENSG00000250786.1
ENSG00000239112.1
ENSG00000248525.2
ENSG00000169777.6
ENSG00000249781.6
ENSG00000222054.1
ENSG00000250814.1
ENSG00000279011.1
ENSG00000279755.1
ENSG00000278874.1
ENSG00000280016.1
ENSG00000249807.1
ENSG00000280449.1
ENSG00000280368.1
ENSG00000260515.1
ENSG00000272417.1
ENSG00000150756.13
ENSG00000248968.1
ENSG00000150753.11
ENSG00000271980.1
ENSG00000271715.1
ENSG00000164237.8
ENSG00000252341.1
ENSG00000252671.1
ENSG00000280369.1
ENSG00000259802.1
ENSG00000145495.15
ENSG00000250600.1
ENSG00000145491.11
ENSG00000277073.1
ENSG00000246016.2
ENSG00000244361.1
ENSG00000249166.1
ENSG00000249396.1
ENSG00000249160.4
ENSG00000280017.1
ENSG00000279450.1
ENSG00000164236.11
ENSG00000250106.1
ENSG00000251548.1
ENSG00000279979.1
ENSG00000278865.1
ENSG00000112977.15
ENSG00000272324.5
ENSG00000250576.1
ENSG00000169862.18
ENSG00000207312.1
ENSG00000212305.1
ENSG00000248783.1
ENSG00000248131.5
ENSG00000251112.2
ENSG00000249053.1
ENSG00000248457.1
ENSG00000248145.1
ENSG00000242608.1
ENSG00000248462.1
ENSG00000243744.2
ENSG00000039139.9
ENSG00000251423.2
ENSG00000038382.18
ENSG00000145569.5
ENSG00000248791.1
ENSG00000250526.1
ENSG00000250182.3
ENSG00000261360.1
ENSG00000154124.4
ENSG00000154122.12
ENSG00000249485.1
ENSG00000264792.1
ENSG00000272057.1
ENSG00000249928.2
ENSG00000250662.1
ENSG00000250247.1
ENSG00000202269.1
ENSG00000249332.1
ENSG00000248486.1
ENSG00000248834.2
ENSG00000248699.1
ENSG00000183580.9
ENSG00000250250.1
ENSG00000216077.3
ENSG00000222312.1
ENSG00000183654.8
ENSG00000250981.1
ENSG00000250448.1
ENSG00000248403.1
ENSG00000248150.1
ENSG00000249737.1
ENSG00000173545.4
ENSG00000154153.13
ENSG00000246214.1
ENSG00000250415.1
ENSG00000201370.1
ENSG00000145555.14
ENSG00000253093.1
ENSG00000243538.1
ENSG00000201436.1
ENSG00000176788.8
ENSG00000271892.1
ENSG00000206814.1
ENSG00000215196.4
ENSG00000251990.1
ENSG00000250816.1
ENSG00000252908.1
ENSG00000185296.8
ENSG00000201715.1
ENSG00000223361.5
ENSG00000248223.1
ENSG00000249199.1
ENSG00000250822.1
ENSG00000248455.5
ENSG00000249662.5
ENSG00000284552.1
ENSG00000268799.2
ENSG00000250667.1
ENSG00000284373.1
ENSG00000248205.1
ENSG00000249620.1
ENSG00000284439.1
ENSG00000284283.1
ENSG00000284234.1
ENSG00000284042.1
ENSG00000284465.1
ENSG00000250088.1
ENSG00000283967.1
ENSG00000283988.1
ENSG00000284356.1
ENSG00000248422.1
ENSG00000249282.1
ENSG00000283740.1
ENSG00000249156.2
ENSG00000271296.1
ENSG00000250351.1
ENSG00000250386.1
ENSG00000283776.1
ENSG00000250782.1
ENSG00000248471.2
ENSG00000248160.1
ENSG00000248542.2
ENSG00000248337.1
ENSG00000269466.2
ENSG00000274832.1
ENSG00000250715.1
ENSG00000249937.5
ENSG00000240785.2
ENSG00000212278.1
ENSG00000241552.3
ENSG00000248693.1
ENSG00000249191.1
ENSG00000249927.1
ENSG00000249285.1
ENSG00000276764.1
ENSG00000249174.1
ENSG00000251487.1
ENSG00000242654.1
ENSG00000249557.2
ENSG00000145526.11
ENSG00000248766.2
ENSG00000214132.4
ENSG00000249854.1
ENSG00000251629.6
ENSG00000249490.1
ENSG00000248308.1
ENSG00000248286.1
ENSG00000249359.2
ENSG00000183666.16
ENSG00000233974.3
ENSG00000279107.1
ENSG00000272130.1
ENSG00000253766.1
ENSG00000154162.14
ENSG00000213430.6
ENSG00000253104.1
ENSG00000168967.14
ENSG00000249206.2
ENSG00000249404.1
ENSG00000250319.1
ENSG00000206912.1
ENSG00000250332.1
ENSG00000249289.1
ENSG00000164256.10
ENSG00000248591.1
ENSG00000249607.1
ENSG00000248874.5
ENSG00000252083.1
ENSG00000234865.3
ENSG00000200600.1
ENSG00000226432.3
ENSG00000250694.1
ENSG00000277455.1
ENSG00000040731.10
ENSG00000251294.1
ENSG00000249562.1
ENSG00000250099.1
ENSG00000248156.2
ENSG00000223004.1
ENSG00000248908.1
ENSG00000250524.1
ENSG00000199911.1
ENSG00000251273.1
ENSG00000245662.2
ENSG00000251654.2
ENSG00000260761.1
ENSG00000279671.1
ENSG00000248605.5
ENSG00000279531.1
ENSG00000201016.1
ENSG00000279869.1
ENSG00000251593.1
ENSG00000222560.1
ENSG00000249099.1
ENSG00000230571.2
ENSG00000248426.1
ENSG00000250703.1
ENSG00000251033.1
ENSG00000249616.1
ENSG00000113100.9
ENSG00000207261.1
ENSG00000248490.1
ENSG00000250337.5
ENSG00000250079.1
ENSG00000249785.1
ENSG00000252867.1
ENSG00000250453.1
ENSG00000270495.1
ENSG00000271035.1
ENSG00000162685.6
ENSG00000226400.2
ENSG00000277878.1
ENSG00000249226.1
ENSG00000252601.1
ENSG00000248687.2
ENSG00000270430.1
ENSG00000259786.6
ENSG00000248391.5
ENSG00000276098.1
ENSG00000248418.2
ENSG00000250984.1
ENSG00000249744.1
ENSG00000233787.3
ENSG00000223136.1
ENSG00000280305.1
ENSG00000250587.2
ENSG00000250118.1
ENSG00000241668.2
ENSG00000253940.1
ENSG00000254138.1
ENSG00000113361.12
ENSG00000250482.3
ENSG00000113360.16
ENSG00000206682.1
ENSG00000082213.17
ENSG00000279923.1
ENSG00000199765.1
ENSG00000133401.15
ENSG00000248624.1
ENSG00000248878.1
ENSG00000249114.1
ENSG00000248813.1
ENSG00000248378.1
ENSG00000250164.1
ENSG00000249688.1
ENSG00000252373.1
ENSG00000224282.3
ENSG00000251887.2
ENSG00000241739.1
ENSG00000243914.1
ENSG00000214108.4
ENSG00000249774.1
ENSG00000266243.1
ENSG00000250764.1
ENSG00000113384.13
ENSG00000200065.1
ENSG00000272086.1
ENSG00000230829.3
ENSG00000150712.10
ENSG00000199731.1
ENSG00000207052.1
ENSG00000056097.15
ENSG00000207956.1
ENSG00000249142.1
ENSG00000113387.11
ENSG00000250885.1
ENSG00000113389.15
ENSG00000251062.1
ENSG00000250697.1
ENSG00000248279.5
ENSG00000249102.1
ENSG00000251281.1
ENSG00000250672.1
ENSG00000240376.1
ENSG00000251443.1
ENSG00000249572.1
ENSG00000113407.13
ENSG00000249360.1
ENSG00000250583.1
ENSG00000151388.10
ENSG00000201623.1
ENSG00000182631.6
ENSG00000164175.14
ENSG00000250914.1
ENSG00000242110.7
ENSG00000250767.1
ENSG00000082196.20
ENSG00000278900.1
ENSG00000279995.1
ENSG00000271771.1
ENSG00000215158.9
ENSG00000215156.5
ENSG00000249380.1
ENSG00000271874.1
ENSG00000039560.13
ENSG00000250234.1
ENSG00000272323.1
ENSG00000205838.13
ENSG00000250140.1
ENSG00000241829.1
ENSG00000113456.18
ENSG00000113460.12
ENSG00000168724.14
ENSG00000113492.13
ENSG00000113494.16
ENSG00000250886.1
ENSG00000201368.2
ENSG00000152582.13
ENSG00000238441.1
ENSG00000248969.1
ENSG00000168685.14
ENSG00000279737.1
ENSG00000248349.1
ENSG00000152611.11
ENSG00000249748.1
ENSG00000145626.11
ENSG00000168671.9
ENSG00000251591.2
ENSG00000164187.6
ENSG00000207756.1
ENSG00000145604.15
ENSG00000201223.1
ENSG00000152620.12
ENSG00000245711.2
ENSG00000164188.8
ENSG00000222178.1
ENSG00000242292.2
ENSG00000079215.13
ENSG00000274441.1
ENSG00000250155.1
ENSG00000279400.1
ENSG00000272103.1
ENSG00000164190.17
ENSG00000249850.1
ENSG00000244073.1
ENSG00000197603.13
ENSG00000271378.1
ENSG00000228212.1
ENSG00000242493.3
ENSG00000270558.1
ENSG00000113569.15
ENSG00000251880.1
ENSG00000250455.1
ENSG00000082068.8
ENSG00000248216.1
ENSG00000222743.1
ENSG00000206743.1
ENSG00000248587.7
ENSG00000168621.14
ENSG00000248539.1
ENSG00000250032.1
ENSG00000251518.1
ENSG00000248533.1
ENSG00000250003.2
ENSG00000248461.1
ENSG00000276332.1
ENSG00000164318.17
ENSG00000248730.1
ENSG00000249071.2
ENSG00000248572.5
ENSG00000249491.1
ENSG00000248234.1
ENSG00000251257.2
ENSG00000113594.9
ENSG00000244968.6
ENSG00000251189.1
ENSG00000249740.2
ENSG00000248577.1
ENSG00000250629.1
ENSG00000145623.12
ENSG00000164327.12
ENSG00000249089.1
ENSG00000082074.15
ENSG00000251215.1
ENSG00000113600.10
ENSG00000153071.14
ENSG00000271334.5
ENSG00000251515.1
ENSG00000250492.1
ENSG00000248651.1
ENSG00000250048.2
ENSG00000249668.1
ENSG00000250585.2
ENSG00000199361.1
ENSG00000283286.1
ENSG00000113638.13
ENSG00000199552.1
ENSG00000171522.5
ENSG00000132356.11
ENSG00000212567.1
ENSG00000145592.13
ENSG00000212296.1
ENSG00000132357.13
ENSG00000112936.18
ENSG00000253098.1
ENSG00000248120.1
ENSG00000171495.16
ENSG00000039537.13
ENSG00000182836.9
ENSG00000251478.1
ENSG00000083720.12
ENSG00000248668.2
ENSG00000240281.2
ENSG00000205765.8
ENSG00000151876.12
ENSG00000239694.1
ENSG00000199487.1
ENSG00000249266.1
ENSG00000260786.1
ENSG00000112964.13
ENSG00000248873.1
ENSG00000250860.1
ENSG00000270513.1
ENSG00000198865.9
ENSG00000250722.5
ENSG00000272234.1
ENSG00000249092.1
ENSG00000251163.1
ENSG00000251656.1
ENSG00000249516.1
ENSG00000250711.1
ENSG00000271788.1
ENSG00000177738.3
ENSG00000251131.1
ENSG00000272382.1
ENSG00000177721.4
ENSG00000215068.7
ENSG00000272144.1
ENSG00000172262.11
ENSG00000278487.1
ENSG00000177453.7
ENSG00000249779.1
ENSG00000249888.1
ENSG00000247763.2
ENSG00000261604.1
ENSG00000112972.14
ENSG00000188850.9
ENSG00000151882.11
ENSG00000151881.14
ENSG00000249492.1
ENSG00000172244.8
ENSG00000249855.1
ENSG00000248554.1
ENSG00000248240.1
ENSG00000172239.13
ENSG00000248092.7
ENSG00000279557.1
ENSG00000249286.1
ENSG00000112992.16
ENSG00000224993.3
ENSG00000249276.1
ENSG00000212561.1
ENSG00000070193.4
ENSG00000248464.1
ENSG00000249203.1
ENSG00000250418.1
ENSG00000263556.2
ENSG00000251141.5
ENSG00000248779.1
ENSG00000112996.10
ENSG00000272335.1
ENSG00000248148.1
ENSG00000164588.6
ENSG00000250422.1
ENSG00000250017.1
ENSG00000250122.1
ENSG00000170571.11
ENSG00000271455.1
ENSG00000213956.4
ENSG00000271752.1
ENSG00000151883.17
ENSG00000249405.1
ENSG00000270830.1
ENSG00000251601.1
ENSG00000250360.1
ENSG00000251573.2
ENSG00000248918.2
ENSG00000207060.1
ENSG00000278734.1
ENSG00000206606.1
ENSG00000240627.1
ENSG00000259663.2
ENSG00000016082.14
ENSG00000249338.1
ENSG00000248891.2
ENSG00000251125.1
ENSG00000251873.1
ENSG00000249270.1
ENSG00000279470.1
ENSG00000248789.5
ENSG00000244621.1
ENSG00000250827.1
ENSG00000248898.1
ENSG00000213949.8
ENSG00000152684.10
ENSG00000251237.1
ENSG00000241809.1
ENSG00000249899.5
ENSG00000164171.10
ENSG00000272123.1
ENSG00000164172.18
ENSG00000247796.2
ENSG00000213940.4
ENSG00000240052.1
ENSG00000134363.11
ENSG00000164258.11
ENSG00000250447.5
ENSG00000217791.4
ENSG00000272416.1
ENSG00000185305.10
ENSG00000222960.1
ENSG00000207627.1
ENSG00000241230.3
ENSG00000265421.1
ENSG00000279638.1
ENSG00000249069.7
ENSG00000251597.1
ENSG00000169271.2
ENSG00000178996.13
ENSG00000280159.1
ENSG00000232517.2
ENSG00000226810.3
ENSG00000249843.1
ENSG00000249016.1
ENSG00000164283.12
ENSG00000240535.8
ENSG00000113088.5
ENSG00000207229.1
ENSG00000251376.1
ENSG00000248029.2
ENSG00000249454.1
ENSG00000145649.7
ENSG00000164287.12
ENSG00000164294.13
ENSG00000198983.1
ENSG00000207728.1
ENSG00000251856.1
ENSG00000234602.7
ENSG00000152669.8
ENSG00000251307.1
ENSG00000067248.9
ENSG00000039123.15
ENSG00000271410.1
ENSG00000067113.16
ENSG00000279883.1
ENSG00000265135.1
ENSG00000250853.1
ENSG00000249410.1
ENSG00000177058.11
ENSG00000152670.18
ENSG00000251368.1
ENSG00000199322.1
ENSG00000248854.1
ENSG00000164509.13
ENSG00000134352.19
ENSG00000264281.3
ENSG00000227908.3
ENSG00000238326.1
ENSG00000249236.1
ENSG00000164512.17
ENSG00000253032.1
ENSG00000243592.1
ENSG00000223003.1
ENSG00000251435.1
ENSG00000212265.1
ENSG00000248781.1
ENSG00000210678.1
ENSG00000249697.1
ENSG00000250787.1
ENSG00000248727.5
ENSG00000226221.1
ENSG00000225940.5
ENSG00000234553.1
ENSG00000228650.2
ENSG00000095015.5
ENSG00000237705.1
ENSG00000225230.1
ENSG00000155542.11
ENSG00000155545.19
ENSG00000271828.1
ENSG00000235635.1
ENSG00000233943.1
ENSG00000248652.2
ENSG00000250480.3
ENSG00000207293.1
ENSG00000062194.15
ENSG00000248586.2
ENSG00000250961.1
ENSG00000250308.2
ENSG00000169067.3
ENSG00000248294.1
ENSG00000249436.1
ENSG00000249198.1
ENSG00000249584.1
ENSG00000248132.2
ENSG00000248271.1
ENSG00000145632.14
ENSG00000175857.8
ENSG00000271257.1
ENSG00000265699.1
ENSG00000250127.1
ENSG00000152932.7
ENSG00000248475.5
ENSG00000240412.1
ENSG00000248733.1
ENSG00000113448.18
ENSG00000247345.2
ENSG00000276214.1
ENSG00000251306.1
ENSG00000202601.4
ENSG00000248935.1
ENSG00000202017.1
ENSG00000213896.4
ENSG00000214244.4
ENSG00000152931.7
ENSG00000035499.12
ENSG00000251303.1
ENSG00000250148.1
ENSG00000164181.13
ENSG00000272308.1
ENSG00000049167.13
ENSG00000215032.2
ENSG00000233847.1
ENSG00000164182.10
ENSG00000279985.1
ENSG00000276945.1
ENSG00000188725.7
ENSG00000251279.1
ENSG00000249279.5
ENSG00000130449.5
ENSG00000251682.1
ENSG00000250461.1
ENSG00000213891.3
ENSG00000178722.12
ENSG00000248529.5
ENSG00000212215.1
ENSG00000251575.2
ENSG00000249878.1
ENSG00000248199.1
ENSG00000251983.1
ENSG00000068796.16
ENSG00000086189.9
ENSG00000086200.16
ENSG00000199279.1
ENSG00000268942.2
ENSG00000241991.1
ENSG00000240436.1
ENSG00000186105.7
ENSG00000217416.4
ENSG00000249579.2
ENSG00000248185.1
ENSG00000248285.1
ENSG00000178394.4
ENSG00000164197.11
ENSG00000236068.2
ENSG00000186479.4
ENSG00000242547.3
ENSG00000201869.1
ENSG00000224296.3
ENSG00000145642.11
ENSG00000153006.15
ENSG00000153015.15
ENSG00000272370.1
ENSG00000272354.1
ENSG00000207439.1
ENSG00000049192.14
ENSG00000248288.1
ENSG00000250732.1
ENSG00000205644.5
ENSG00000250081.1
ENSG00000123219.12
ENSG00000113593.11
ENSG00000113595.14
ENSG00000207352.1
ENSG00000113597.17
ENSG00000253251.2
ENSG00000197860.9
ENSG00000123213.22
ENSG00000251648.2
ENSG00000269961.1
ENSG00000112851.14
ENSG00000252904.1
ENSG00000153914.15
ENSG00000253744.1
ENSG00000248846.2
ENSG00000251391.4
ENSG00000250313.2
ENSG00000234838.3
ENSG00000069020.18
ENSG00000248803.1
ENSG00000249057.1
ENSG00000229666.1
ENSG00000134061.5
ENSG00000251206.1
ENSG00000249364.5
ENSG00000250978.5
ENSG00000239870.1
ENSG00000249736.1
ENSG00000249238.1
ENSG00000250669.1
ENSG00000249721.1
ENSG00000250421.5
ENSG00000273860.1
ENSG00000249894.1
ENSG00000253801.2
ENSG00000252108.1
ENSG00000213864.3
ENSG00000253787.1
ENSG00000145675.14
ENSG00000251044.2
ENSG00000248884.1
ENSG00000249588.1
ENSG00000248359.1
ENSG00000249335.1
ENSG00000250289.1
ENSG00000212249.2
ENSG00000250066.1
ENSG00000276309.1
ENSG00000249352.4
ENSG00000250237.1
ENSG00000249183.1
ENSG00000145740.18
ENSG00000248664.1
ENSG00000220986.1
ENSG00000134057.14
ENSG00000280187.1
ENSG00000153044.9
ENSG00000134056.11
ENSG00000134058.11
ENSG00000183323.12
ENSG00000213830.3
ENSG00000215006.4
ENSG00000271045.1
ENSG00000085231.13
ENSG00000273841.4
ENSG00000152942.18
ENSG00000152939.14
ENSG00000244717.1
ENSG00000249295.1
ENSG00000266477.2
ENSG00000197822.10
ENSG00000212260.1
ENSG00000183474.15
ENSG00000248477.6
ENSG00000250138.4
ENSG00000253203.6
ENSG00000248769.1
ENSG00000198237.8
ENSG00000251158.1
ENSG00000249230.1
ENSG00000205572.9
ENSG00000205571.13
ENSG00000179978.11
ENSG00000253492.1
ENSG00000254701.3
ENSG00000253816.3
ENSG00000226259.10
ENSG00000269983.1
ENSG00000250687.6
ENSG00000253333.1
ENSG00000196302.5
ENSG00000253366.3
ENSG00000254335.1
ENSG00000172058.15
ENSG00000172062.16
ENSG00000249437.7
ENSG00000145736.14
ENSG00000230847.4
ENSG00000251634.2
ENSG00000253900.1
ENSG00000215630.6
ENSG00000235558.3
ENSG00000250387.2
ENSG00000253985.1
ENSG00000169040.14
ENSG00000249981.1
ENSG00000145734.18
ENSG00000253536.1
ENSG00000247911.3
ENSG00000131844.15
ENSG00000164326.4
ENSG00000278824.1
ENSG00000131711.14
ENSG00000264099.1
ENSG00000113048.16
ENSG00000244748.3
ENSG00000049883.14
ENSG00000244061.1
ENSG00000251108.1
ENSG00000261269.1
ENSG00000178175.11
ENSG00000248371.5
ENSG00000251613.3
ENSG00000226544.4
ENSG00000223497.1
ENSG00000206770.1
ENSG00000249085.1
ENSG00000083312.17
ENSG00000263593.1
ENSG00000242602.1
ENSG00000271926.1
ENSG00000272081.1
ENSG00000157107.13
ENSG00000251467.1
ENSG00000248930.1
ENSG00000157111.12
ENSG00000251599.1
ENSG00000250747.1
ENSG00000164325.7
ENSG00000249743.5
ENSG00000251543.1
ENSG00000249149.2
ENSG00000251493.4
ENSG00000251604.1
ENSG00000251324.1
ENSG00000272525.1
ENSG00000145741.15
ENSG00000255883.1
ENSG00000164331.9
ENSG00000164338.9
ENSG00000214944.9
ENSG00000249293.1
ENSG00000184084.7
ENSG00000238913.1
ENSG00000259968.3
ENSG00000248474.1
ENSG00000248942.1
ENSG00000244326.3
ENSG00000251041.1
ENSG00000249343.1
ENSG00000250446.1
ENSG00000248673.1
ENSG00000171617.13
ENSG00000049860.13
ENSG00000164347.17
ENSG00000207336.1
ENSG00000164346.9
ENSG00000198780.11
ENSG00000250071.1
ENSG00000271714.1
ENSG00000212363.1
ENSG00000249856.1
ENSG00000196390.6
ENSG00000239517.1
ENSG00000182383.8
ENSG00000249157.1
ENSG00000176928.5
ENSG00000250889.2
ENSG00000145700.9
ENSG00000251663.1
ENSG00000247372.2
ENSG00000113161.15
ENSG00000271815.1
ENSG00000113163.15
ENSG00000242198.1
ENSG00000122008.15
ENSG00000251724.1
ENSG00000272040.1
ENSG00000189045.13
ENSG00000152359.14
ENSG00000207333.1
ENSG00000251078.1
ENSG00000251419.1
ENSG00000249301.1
ENSG00000248684.1
ENSG00000228367.3
ENSG00000249777.1
ENSG00000251342.1
ENSG00000248127.1
ENSG00000122012.13
ENSG00000252833.1
ENSG00000254893.5
ENSG00000251668.2
ENSG00000249014.2
ENSG00000251107.1
ENSG00000250348.1
ENSG00000251235.3
ENSG00000145703.15
ENSG00000250574.1
ENSG00000249713.1
ENSG00000164220.6
ENSG00000225407.3
ENSG00000277188.1
ENSG00000278237.1
ENSG00000181104.6
ENSG00000164251.4
ENSG00000264391.2
ENSG00000171643.13
ENSG00000252684.1
ENSG00000145708.10
ENSG00000164252.12
ENSG00000132846.5
ENSG00000238961.1
ENSG00000250802.6
ENSG00000251566.1
ENSG00000113231.13
ENSG00000251400.1
ENSG00000164253.13
ENSG00000244019.1
ENSG00000244363.3
ENSG00000171540.7
ENSG00000171530.13
ENSG00000213763.4
ENSG00000253572.2
ENSG00000132842.13
ENSG00000253558.1
ENSG00000249372.1
ENSG00000251605.1
ENSG00000200331.1
ENSG00000206714.1
ENSG00000245556.2
ENSG00000085365.17
ENSG00000145685.13
ENSG00000248909.1
ENSG00000254170.1
ENSG00000254310.1
ENSG00000113273.15
ENSG00000132837.14
ENSG00000214890.3
ENSG00000132840.9
ENSG00000145692.14
ENSG00000201955.1
ENSG00000249829.2
ENSG00000206592.1
ENSG00000250330.1
ENSG00000152409.8
ENSG00000213757.3
ENSG00000152413.14
ENSG00000213755.3
ENSG00000243160.1
ENSG00000207391.1
ENSG00000277818.1
ENSG00000164329.13
ENSG00000164309.14
ENSG00000250258.1
ENSG00000238254.3
ENSG00000250888.1
ENSG00000177034.14
ENSG00000113296.14
ENSG00000251050.1
ENSG00000249778.1
ENSG00000249825.5
ENSG00000164300.16
ENSG00000251675.1
ENSG00000249438.2
ENSG00000184188.6
ENSG00000251828.1
ENSG00000244076.1
ENSG00000164299.6
ENSG00000227087.4
ENSG00000248569.1
ENSG00000220157.4
ENSG00000206774.1
ENSG00000039319.16
ENSG00000249042.5
ENSG00000152380.9
ENSG00000242706.2
ENSG00000240003.2
ENSG00000189127.7
ENSG00000251366.1
ENSG00000251221.1
ENSG00000228716.6
ENSG00000249655.1
ENSG00000271043.2
ENSG00000113318.9
ENSG00000248967.1
ENSG00000244630.2
ENSG00000251450.1
ENSG00000113319.12
ENSG00000251001.1
ENSG00000249772.1
ENSG00000247572.7
ENSG00000131730.15
ENSG00000248794.1
ENSG00000131732.11
ENSG00000172497.8
ENSG00000145687.16
ENSG00000249483.1
ENSG00000214857.4
ENSG00000152348.15
ENSG00000236447.2
ENSG00000251495.1
ENSG00000248192.1
ENSG00000265684.2
ENSG00000251374.1
ENSG00000186468.12
ENSG00000205464.11
ENSG00000248393.1
ENSG00000248870.1
ENSG00000249100.1
ENSG00000240411.2
ENSG00000248105.1
ENSG00000283359.1
ENSG00000281327.1
ENSG00000248112.1
ENSG00000249857.1
ENSG00000248400.2
ENSG00000249664.1
ENSG00000271862.1
ENSG00000174695.9
ENSG00000238835.1
ENSG00000152422.15
ENSG00000243385.2
ENSG00000251552.1
ENSG00000251395.1
ENSG00000038427.15
ENSG00000249835.2
ENSG00000145681.10
ENSG00000253073.1
ENSG00000206744.1
ENSG00000242858.1
ENSG00000202157.1
ENSG00000250013.1
ENSG00000164176.12
ENSG00000252861.1
ENSG00000250320.5
ENSG00000214853.5
ENSG00000249349.1
ENSG00000248674.1
ENSG00000250253.3
ENSG00000249792.1
ENSG00000248170.1
ENSG00000248667.1
ENSG00000249023.1
ENSG00000249842.1
ENSG00000243859.3
ENSG00000251066.1
ENSG00000250874.1
ENSG00000241965.2
ENSG00000249153.1
ENSG00000250359.1
ENSG00000205449.11
ENSG00000280009.1
ENSG00000248195.1
ENSG00000248363.5
ENSG00000250124.1
ENSG00000251585.1
ENSG00000127184.12
ENSG00000207013.1
ENSG00000250544.1
ENSG00000248701.1
ENSG00000242477.1
ENSG00000249061.1
ENSG00000251951.1
ENSG00000265919.1
ENSG00000233828.3
ENSG00000145715.14
ENSG00000241243.3
ENSG00000207452.1
ENSG00000272367.1
ENSG00000134480.13
ENSG00000200462.1
ENSG00000249362.1
ENSG00000248708.1
ENSG00000164180.13
ENSG00000247828.7
ENSG00000207129.1
ENSG00000240083.2
ENSG00000206958.1
ENSG00000250306.1
ENSG00000250156.3
ENSG00000271904.1
ENSG00000245526.10
ENSG00000250705.1
ENSG00000250377.1
ENSG00000245864.2
ENSG00000081189.15
ENSG00000248309.7
ENSG00000250831.1
ENSG00000250437.1
ENSG00000214942.4
ENSG00000249265.1
ENSG00000264342.3
ENSG00000248555.6
ENSG00000253321.1
ENSG00000260871.1
ENSG00000153140.8
ENSG00000255647.3
ENSG00000176055.9
ENSG00000113356.11
ENSG00000176018.12
ENSG00000164199.16
ENSG00000249514.1
ENSG00000212930.3
ENSG00000251093.1
ENSG00000199643.1
ENSG00000234292.3
ENSG00000248323.5
ENSG00000277001.1
ENSG00000240388.2
ENSG00000241059.2
ENSG00000113369.8
ENSG00000281357.2
ENSG00000251356.1
ENSG00000248826.2
ENSG00000250049.5
ENSG00000248864.1
ENSG00000249776.5
ENSG00000249169.1
ENSG00000249984.1
ENSG00000248588.1
ENSG00000248950.1
ENSG00000249958.1
ENSG00000248528.1
ENSG00000251361.1
ENSG00000213730.3
ENSG00000237187.8
ENSG00000175745.11
ENSG00000278905.1
ENSG00000113391.18
ENSG00000249353.2
ENSG00000248483.6
ENSG00000272406.1
ENSG00000251023.1
ENSG00000185261.14
ENSG00000251544.1
ENSG00000254132.1
ENSG00000251340.1
ENSG00000232578.4
ENSG00000270133.1
ENSG00000133302.12
ENSG00000175471.19
ENSG00000249175.1
ENSG00000243806.1
ENSG00000276514.1
ENSG00000249545.1
ENSG00000153347.9
ENSG00000225165.3
ENSG00000198677.10
ENSG00000212259.1
ENSG00000164291.16
ENSG00000178015.4
ENSG00000175449.13
ENSG00000145757.15
ENSG00000250240.5
ENSG00000164292.12
ENSG00000173221.13
ENSG00000251348.1
ENSG00000251000.1
ENSG00000251409.1
ENSG00000272021.1
ENSG00000236882.7
ENSG00000250362.1
ENSG00000118985.15
ENSG00000250955.1
ENSG00000213716.3
ENSG00000250551.1
ENSG00000207578.1
ENSG00000206997.1
ENSG00000249746.1
ENSG00000250158.1
ENSG00000251314.2
ENSG00000175426.10
ENSG00000153113.23
ENSG00000249180.1
ENSG00000164307.12
ENSG00000248734.2
ENSG00000272109.1
ENSG00000247121.6
ENSG00000164308.16
ENSG00000113441.15
ENSG00000227836.1
ENSG00000200884.1
ENSG00000213701.4
ENSG00000251513.2
ENSG00000145721.11
ENSG00000058729.10
ENSG00000206698.1
ENSG00000248758.1
ENSG00000251054.1
ENSG00000249761.1
ENSG00000251389.1
ENSG00000249977.1
ENSG00000250331.1
ENSG00000248931.1
ENSG00000251193.1
ENSG00000248202.1
ENSG00000249101.1
ENSG00000248901.1
ENSG00000249135.1
ENSG00000238000.1
ENSG00000176183.8
ENSG00000250221.1
ENSG00000250830.1
ENSG00000249990.1
ENSG00000249448.1
ENSG00000251102.1
ENSG00000251553.1
ENSG00000174136.11
ENSG00000246763.6
ENSG00000279232.2
ENSG00000250162.1
ENSG00000153922.10
ENSG00000222610.1
ENSG00000248489.1
ENSG00000200351.1
ENSG00000241597.2
ENSG00000249444.2
ENSG00000206356.5
ENSG00000227762.4
ENSG00000249515.1
ENSG00000248236.1
ENSG00000248928.1
ENSG00000250391.1
ENSG00000249963.1
ENSG00000199378.1
ENSG00000270232.1
ENSG00000270230.1
ENSG00000271687.1
ENSG00000270906.1
ENSG00000270350.1
ENSG00000271480.1
ENSG00000270388.1
ENSG00000270307.1
ENSG00000270225.1
ENSG00000271207.1
ENSG00000274455.1
ENSG00000207077.1
ENSG00000275374.1
ENSG00000273957.1
ENSG00000249787.1
ENSG00000247877.6
ENSG00000174132.8
ENSG00000250806.2
ENSG00000207269.1
ENSG00000113532.12
ENSG00000221263.1
ENSG00000277506.1
ENSG00000251261.4
ENSG00000249495.1
ENSG00000199786.1
ENSG00000248261.1
ENSG00000173930.8
ENSG00000222987.1
ENSG00000205359.9
ENSG00000249017.1
ENSG00000250958.1
ENSG00000247402.2
ENSG00000250682.5
ENSG00000145730.20
ENSG00000175749.11
ENSG00000145723.16
ENSG00000145725.19
ENSG00000248203.1
ENSG00000181751.9
ENSG00000250567.1
ENSG00000226926.7
ENSG00000248757.2
ENSG00000112874.9
ENSG00000283462.1
ENSG00000251026.1
ENSG00000201910.1
ENSG00000239808.3
ENSG00000251574.6
ENSG00000278958.1
ENSG00000252881.1
ENSG00000253776.1
ENSG00000253584.1
ENSG00000232159.3
ENSG00000201790.1
ENSG00000251204.1
ENSG00000250145.1
ENSG00000252337.1
ENSG00000251027.1
ENSG00000250273.1
ENSG00000184349.12
ENSG00000249959.5
ENSG00000248827.1
ENSG00000239708.3
ENSG00000251732.1
ENSG00000145743.15
ENSG00000244245.1
ENSG00000272523.1
ENSG00000151422.12
ENSG00000249921.2
ENSG00000250383.1
ENSG00000207404.1
ENSG00000250441.1
ENSG00000206593.1
ENSG00000176857.5
ENSG00000249476.1
ENSG00000198961.9
ENSG00000248867.1
ENSG00000251367.1
ENSG00000248876.1
ENSG00000248440.1
ENSG00000214794.4
ENSG00000271849.1
ENSG00000112893.9
ENSG00000202512.1
ENSG00000249068.1
ENSG00000254106.1
ENSG00000253224.1
ENSG00000186952.14
ENSG00000221436.1
ENSG00000207177.1
ENSG00000164209.16
ENSG00000270779.1
ENSG00000248966.1
ENSG00000248428.1
ENSG00000251627.1
ENSG00000145777.14
ENSG00000253613.2
ENSG00000134987.11
ENSG00000250728.1
ENSG00000214784.4
ENSG00000152495.10
ENSG00000249318.1
ENSG00000248268.1
ENSG00000164211.12
ENSG00000246859.2
ENSG00000249619.1
ENSG00000251099.2
ENSG00000134986.13
ENSG00000253057.1
ENSG00000249439.1
ENSG00000250095.5
ENSG00000129595.12
ENSG00000224032.6
ENSG00000238363.1
ENSG00000250882.1
ENSG00000251187.5
ENSG00000251076.1
ENSG00000248350.1
ENSG00000278921.2
ENSG00000248430.1
ENSG00000251014.1
ENSG00000250358.5
ENSG00000134982.16
ENSG00000250045.2
ENSG00000212370.1
ENSG00000153037.13
ENSG00000129625.12
ENSG00000249947.2
ENSG00000212643.2
ENSG00000270067.1
ENSG00000279522.1
ENSG00000272389.1
ENSG00000172795.15
ENSG00000171444.17
ENSG00000232633.4
ENSG00000212122.3
ENSG00000251741.1
ENSG00000047188.15
ENSG00000251628.1
ENSG00000222706.1
ENSG00000080709.14
ENSG00000246316.7
ENSG00000251542.1
ENSG00000251132.1
ENSG00000250242.1
ENSG00000152503.9
ENSG00000250472.1
ENSG00000249791.1
ENSG00000164219.9
ENSG00000271797.1
ENSG00000243304.3
ENSG00000164221.12
ENSG00000250197.1
ENSG00000249026.2
ENSG00000248722.1
ENSG00000249944.1
ENSG00000249433.1
ENSG00000250444.1
ENSG00000145780.7
ENSG00000243414.5
ENSG00000249249.1
ENSG00000134970.13
ENSG00000249021.1
ENSG00000248709.1
ENSG00000251118.1
ENSG00000222598.1
ENSG00000129596.4
ENSG00000145782.12
ENSG00000177879.15
ENSG00000172901.19
ENSG00000248295.2
ENSG00000268223.4
ENSG00000185641.6
ENSG00000272265.1
ENSG00000271918.1
ENSG00000145781.8
ENSG00000212457.1
ENSG00000232916.1
ENSG00000250015.1
ENSG00000092421.16
ENSG00000248445.5
ENSG00000239528.1
ENSG00000249167.1
ENSG00000197575.6
ENSG00000251311.1
ENSG00000249150.1
ENSG00000250650.1
ENSG00000250949.1
ENSG00000243758.1
ENSG00000248663.6
ENSG00000251477.1
ENSG00000249582.1
ENSG00000249797.1
ENSG00000250427.1
ENSG00000250891.1
ENSG00000249551.1
ENSG00000249128.1
ENSG00000238904.1
ENSG00000249426.1
ENSG00000169570.9
ENSG00000197744.5
ENSG00000283498.1
ENSG00000249494.5
ENSG00000223179.3
ENSG00000250678.1
ENSG00000250928.1
ENSG00000172869.14
ENSG00000248885.1
ENSG00000248979.2
ENSG00000206786.1
ENSG00000264536.1
ENSG00000145779.7
ENSG00000243333.3
ENSG00000202092.1
ENSG00000133835.14
ENSG00000213663.4
ENSG00000249919.1
ENSG00000164334.15
ENSG00000250895.1
ENSG00000234259.3
ENSG00000251293.1
ENSG00000251975.1
ENSG00000261036.1
ENSG00000184838.14
ENSG00000270741.1
ENSG00000222609.1
ENSG00000248927.1
ENSG00000251135.2
ENSG00000248853.1
ENSG00000250847.1
ENSG00000229855.8
ENSG00000279860.1
ENSG00000244088.1
ENSG00000213661.3
ENSG00000249600.1
ENSG00000181867.2
ENSG00000151304.5
ENSG00000113083.13
ENSG00000247311.2
ENSG00000164185.5
ENSG00000249610.1
ENSG00000250803.6
ENSG00000272139.1
ENSG00000064692.18
ENSG00000249621.1
ENSG00000249916.1
ENSG00000250328.5
ENSG00000251538.5
ENSG00000240058.3
ENSG00000205302.6
ENSG00000260686.1
ENSG00000064652.10
ENSG00000263432.2
ENSG00000168938.5
ENSG00000249996.1
ENSG00000276047.1
ENSG00000223652.2
ENSG00000061455.10
ENSG00000213655.4
ENSG00000168944.15
ENSG00000250539.1
ENSG00000249400.1
ENSG00000279772.1
ENSG00000151292.17
ENSG00000235275.3
ENSG00000253807.5
ENSG00000250862.1
ENSG00000251421.2
ENSG00000248600.1
ENSG00000251214.1
ENSG00000250438.1
ENSG00000248296.1
ENSG00000168916.15
ENSG00000249112.1
ENSG00000251456.1
ENSG00000242814.2
ENSG00000248443.1
ENSG00000249261.1
ENSG00000249423.1
ENSG00000250411.1
ENSG00000250194.1
ENSG00000249365.1
ENSG00000250721.1
ENSG00000281608.1
ENSG00000222107.1
ENSG00000250402.2
ENSG00000260192.1
ENSG00000249950.1
ENSG00000249904.1
ENSG00000241888.2
ENSG00000248752.1
ENSG00000248107.1
ENSG00000155324.9
ENSG00000250602.5
ENSG00000279118.1
ENSG00000164904.17
ENSG00000202082.2
ENSG00000164902.13
ENSG00000230929.5
ENSG00000196900.4
ENSG00000213630.3
ENSG00000249768.2
ENSG00000251072.2
ENSG00000252185.1
ENSG00000113368.11
ENSG00000173926.5
ENSG00000164241.13
ENSG00000279446.1
ENSG00000214743.4
ENSG00000250080.1
ENSG00000271585.1
ENSG00000250956.1
ENSG00000283897.1
ENSG00000145794.16
ENSG00000249577.1
ENSG00000271766.1
ENSG00000250859.1
ENSG00000164244.20
ENSG00000282925.1
ENSG00000205279.8
ENSG00000248799.1
ENSG00000230561.4
ENSG00000251032.1
ENSG00000250603.1
ENSG00000245937.7
ENSG00000064651.13
ENSG00000250329.1
ENSG00000138829.11
ENSG00000207290.1
ENSG00000248634.1
ENSG00000113396.12
ENSG00000066583.11
ENSG00000264563.1
ENSG00000265691.1
ENSG00000249421.1
ENSG00000145808.9
ENSG00000251680.5
ENSG00000186367.6
ENSG00000198108.3
ENSG00000221562.1
ENSG00000199455.1
ENSG00000248610.1
ENSG00000252514.1
ENSG00000249312.1
ENSG00000249418.2
ENSG00000244192.1
ENSG00000250405.2
ENSG00000248955.1
ENSG00000169567.11
ENSG00000186687.15
ENSG00000158985.13
ENSG00000279370.1
ENSG00000158987.20
ENSG00000275939.1
ENSG00000217128.11
ENSG00000279584.1
ENSG00000239642.5
ENSG00000234758.1
ENSG00000164398.12
ENSG00000223548.1
ENSG00000231585.1
ENSG00000164399.4
ENSG00000164400.5
ENSG00000253067.1
ENSG00000227616.1
ENSG00000235775.1
ENSG00000224015.1
ENSG00000237714.1
ENSG00000072682.18
ENSG00000224431.1
ENSG00000283678.1
ENSG00000131435.12
ENSG00000197208.5
ENSG00000233006.6
ENSG00000263597.1
ENSG00000197375.12
ENSG00000197536.11
ENSG00000238160.1
ENSG00000202533.1
ENSG00000234290.2
ENSG00000125347.13
ENSG00000113525.9
ENSG00000113522.13
ENSG00000223442.1
ENSG00000169194.9
ENSG00000113520.10
ENSG00000230612.3
ENSG00000131437.15
ENSG00000205089.7
ENSG00000164402.13
ENSG00000198944.5
ENSG00000272203.1
ENSG00000164403.14
ENSG00000201274.1
ENSG00000164404.8
ENSG00000164405.10
ENSG00000164406.7
ENSG00000072364.12
ENSG00000235253.1
ENSG00000202417.1
ENSG00000225364.1
ENSG00000272023.1
ENSG00000229738.1
ENSG00000199677.1
ENSG00000155329.11
ENSG00000248648.1
ENSG00000170606.14
ENSG00000279691.1
ENSG00000251616.1
ENSG00000248245.1
ENSG00000240611.1
ENSG00000053108.16
ENSG00000249478.1
ENSG00000250244.5
ENSG00000250409.1
ENSG00000221287.1
ENSG00000280104.1
ENSG00000279197.1
ENSG00000251243.1
ENSG00000249073.1
ENSG00000113583.7
ENSG00000213585.10
ENSG00000271737.1
ENSG00000271128.1
ENSG00000081059.19
ENSG00000113558.18
ENSG00000113575.9
ENSG00000266751.1
ENSG00000270177.1
ENSG00000239615.1
ENSG00000006837.11
ENSG00000119048.7
ENSG00000279469.1
ENSG00000248559.1
ENSG00000237190.3
ENSG00000243648.1
ENSG00000250564.1
ENSG00000250994.1
ENSG00000207222.1
ENSG00000251169.2
ENSG00000240250.3
ENSG00000280420.1
ENSG00000043143.20
ENSG00000152700.13
ENSG00000207459.1
ENSG00000113615.12
ENSG00000201298.1
ENSG00000222266.1
ENSG00000164615.4
ENSG00000145833.15
ENSG00000241179.1
ENSG00000181904.8
ENSG00000270892.1
ENSG00000113621.14
ENSG00000132570.14
ENSG00000279799.1
ENSG00000244921.2
ENSG00000249119.1
ENSG00000248923.1
ENSG00000247627.2
ENSG00000198868.3
ENSG00000249192.1
ENSG00000152705.7
ENSG00000069011.15
ENSG00000224186.8
ENSG00000277619.1
ENSG00000249082.2
ENSG00000248753.1
ENSG00000248482.1
ENSG00000249647.2
ENSG00000113648.16
ENSG00000270021.1
ENSG00000251380.3
ENSG00000255833.1
ENSG00000249639.1
ENSG00000181965.5
ENSG00000250167.1
ENSG00000145824.12
ENSG00000251045.1
ENSG00000223539.4
ENSG00000265924.1
ENSG00000250378.2
ENSG00000145832.12
ENSG00000145839.1
ENSG00000254239.1
ENSG00000253927.1
ENSG00000145826.8
ENSG00000164616.15
ENSG00000120708.16
ENSG00000270123.3
ENSG00000164621.5
ENSG00000113658.16
ENSG00000271824.1
ENSG00000069018.17
ENSG00000248211.1
ENSG00000250947.1
ENSG00000279240.1
ENSG00000248351.1
ENSG00000213568.4
ENSG00000249803.5
ENSG00000250284.1
ENSG00000248616.1
ENSG00000222285.1
ENSG00000152377.13
ENSG00000146021.14
ENSG00000216009.3
ENSG00000177733.6
ENSG00000270697.1
ENSG00000226306.6
ENSG00000250159.6
ENSG00000120729.9
ENSG00000078795.16
ENSG00000031003.10
ENSG00000246323.2
ENSG00000250260.1
ENSG00000222924.1
ENSG00000061492.11
ENSG00000112981.4
ENSG00000212460.1
ENSG00000199880.1
ENSG00000112983.17
ENSG00000112984.11
ENSG00000094880.10
ENSG00000146013.10
ENSG00000249851.1
ENSG00000158402.18
ENSG00000120709.10
ENSG00000120733.13
ENSG00000132563.15
ENSG00000271196.1
ENSG00000120738.7
ENSG00000241458.1
ENSG00000120705.12
ENSG00000113013.12
ENSG00000222937.1
ENSG00000206989.1
ENSG00000044115.20
ENSG00000232174.3
ENSG00000238745.1
ENSG00000253404.1
ENSG00000146006.7
ENSG00000120725.12
ENSG00000201532.1
ENSG00000249593.6
ENSG00000242683.1
ENSG00000252533.1
ENSG00000281398.2
ENSG00000252213.1
ENSG00000200959.1
ENSG00000015479.18
ENSG00000199545.1
ENSG00000253015.1
ENSG00000120727.12
ENSG00000170482.16
ENSG00000170476.15
ENSG00000228672.3
ENSG00000170469.10
ENSG00000170464.9
ENSG00000200378.1
ENSG00000249751.3
ENSG00000283288.1
ENSG00000184584.12
ENSG00000249689.1
ENSG00000249215.1
ENSG00000131508.15
ENSG00000207020.1
ENSG00000275506.1
ENSG00000272255.1
ENSG00000171604.11
ENSG00000250635.1
ENSG00000249526.1
ENSG00000200756.1
ENSG00000249131.1
ENSG00000251387.1
ENSG00000271792.1
ENSG00000146005.3
ENSG00000158458.19
ENSG00000250692.1
ENSG00000207317.1
ENSG00000245146.6
ENSG00000185129.5
ENSG00000182700.4
ENSG00000254363.6
ENSG00000120306.9
ENSG00000250069.1
ENSG00000113068.9
ENSG00000113070.7
ENSG00000253965.1
ENSG00000113073.14
ENSG00000249637.1
ENSG00000222790.1
ENSG00000131503.20
ENSG00000200051.1
ENSG00000213523.10
ENSG00000243056.1
ENSG00000113108.19
ENSG00000283717.1
ENSG00000176087.14
ENSG00000283602.1
ENSG00000200235.1
ENSG00000251453.1
ENSG00000240518.2
ENSG00000170458.13
ENSG00000131495.8
ENSG00000113119.12
ENSG00000113141.17
ENSG00000284325.1
ENSG00000120314.18
ENSG00000170445.12
ENSG00000112855.14
ENSG00000146007.10
ENSG00000199990.1
ENSG00000202111.1
ENSG00000202515.1
ENSG00000250515.1
ENSG00000248106.2
ENSG00000204970.9
ENSG00000204969.6
ENSG00000279726.1
ENSG00000255408.3
ENSG00000204967.10
ENSG00000204965.8
ENSG00000081842.17
ENSG00000204963.5
ENSG00000204962.5
ENSG00000204961.6
ENSG00000250120.6
ENSG00000249158.6
ENSG00000251664.3
ENSG00000278901.1
ENSG00000239389.7
ENSG00000248383.4
ENSG00000279028.1
ENSG00000243232.4
ENSG00000279047.3
ENSG00000171815.5
ENSG00000279558.1
ENSG00000112852.6
ENSG00000272154.4
ENSG00000113205.5
ENSG00000272108.1
ENSG00000081818.3
ENSG00000113209.8
ENSG00000113211.5
ENSG00000255622.3
ENSG00000280336.1
ENSG00000113212.6
ENSG00000120322.3
ENSG00000272674.3
ENSG00000279068.1
ENSG00000177839.6
ENSG00000279375.1
ENSG00000120324.8
ENSG00000197479.6
ENSG00000120328.6
ENSG00000187372.11
ENSG00000120327.6
ENSG00000146001.5
ENSG00000262096.2
ENSG00000280029.3
ENSG00000113248.5
ENSG00000277795.1
ENSG00000178913.7
ENSG00000120329.6
ENSG00000272070.1
ENSG00000204956.5
ENSG00000081853.14
ENSG00000254245.2
ENSG00000254221.2
ENSG00000262576.2
ENSG00000253910.2
ENSG00000253485.2
ENSG00000262209.2
ENSG00000253731.2
ENSG00000253537.2
ENSG00000253953.2
ENSG00000253767.2
ENSG00000276547.1
ENSG00000261934.2
ENSG00000253305.2
ENSG00000253846.2
ENSG00000254122.2
ENSG00000253873.5
ENSG00000248449.2
ENSG00000253159.2
ENSG00000276545.1
ENSG00000273557.1
ENSG00000240184.6
ENSG00000242020.3
ENSG00000242419.5
ENSG00000240764.3
ENSG00000131504.15
ENSG00000246422.2
ENSG00000240974.1
ENSG00000228737.2
ENSG00000171720.9
ENSG00000164620.8
ENSG00000197948.10
ENSG00000120318.15
ENSG00000278925.1
ENSG00000156453.13
ENSG00000226040.3
ENSG00000081791.8
ENSG00000113555.5
ENSG00000271871.1
ENSG00000013561.17
ENSG00000254099.1
ENSG00000113552.15
ENSG00000250347.1
ENSG00000131507.10
ENSG00000280047.1
ENSG00000187678.8
ENSG00000281881.1
ENSG00000231185.6
ENSG00000225147.1
ENSG00000113578.17
ENSG00000261757.1
ENSG00000236714.1
ENSG00000145819.15
ENSG00000226272.5
ENSG00000230789.1
ENSG00000113580.14
ENSG00000231579.3
ENSG00000279679.1
ENSG00000279130.1
ENSG00000249429.1
ENSG00000253023.1
ENSG00000251205.2
ENSG00000249881.1
ENSG00000266478.1
ENSG00000225869.4
ENSG00000158497.3
ENSG00000239390.3
ENSG00000145817.16
ENSG00000183775.10
ENSG00000249605.1
ENSG00000250972.1
ENSG00000213488.4
ENSG00000201423.1
ENSG00000249229.2
ENSG00000251031.1
ENSG00000215325.4
ENSG00000250842.1
ENSG00000248125.1
ENSG00000186314.11
ENSG00000249363.1
ENSG00000204928.2
ENSG00000156463.17
ENSG00000248493.1
ENSG00000173261.8
ENSG00000251556.1
ENSG00000133706.17
ENSG00000239602.1
ENSG00000239317.1
ENSG00000091009.7
ENSG00000238374.1
ENSG00000250025.2
ENSG00000091010.4
ENSG00000271724.1
ENSG00000248842.1
ENSG00000113649.11
ENSG00000277568.1
ENSG00000173250.2
ENSG00000250407.1
ENSG00000156475.18
ENSG00000241291.3
ENSG00000248568.1
ENSG00000249553.1
ENSG00000250343.1
ENSG00000169302.14
ENSG00000113657.12
ENSG00000272239.1
ENSG00000280780.2
ENSG00000176049.15
ENSG00000164266.10
ENSG00000249518.1
ENSG00000164265.8
ENSG00000178776.4
ENSG00000248362.1
ENSG00000251320.1
ENSG00000250346.1
ENSG00000133710.15
ENSG00000196800.6
ENSG00000178172.6
ENSG00000249503.1
ENSG00000248109.2
ENSG00000214510.9
ENSG00000247199.3
ENSG00000249834.3
ENSG00000145879.10
ENSG00000204909.7
ENSG00000283653.1
ENSG00000145868.16
ENSG00000274799.1
ENSG00000251330.3
ENSG00000164270.17
ENSG00000253297.1
ENSG00000169252.5
ENSG00000169247.11
ENSG00000272411.1
ENSG00000251842.1
ENSG00000207714.3
ENSG00000250072.5
ENSG00000200161.1
ENSG00000173210.19
ENSG00000248647.2
ENSG00000253406.1
ENSG00000157510.13
ENSG00000164284.14
ENSG00000253618.1
ENSG00000145882.10
ENSG00000127743.5
ENSG00000253865.1
ENSG00000249669.9
ENSG00000276365.1
ENSG00000113712.17
ENSG00000241112.1
ENSG00000183111.11
ENSG00000222213.1
ENSG00000221043.2
ENSG00000242928.3
ENSG00000155846.16
ENSG00000199047.3
ENSG00000132915.10
ENSG00000251583.1
ENSG00000200334.1
ENSG00000155850.7
ENSG00000164296.6
ENSG00000113716.12
ENSG00000248696.1
ENSG00000241907.1
ENSG00000182578.13
ENSG00000214485.6
ENSG00000199409.1
ENSG00000113721.13
ENSG00000113722.16
ENSG00000011083.8
ENSG00000070808.15
ENSG00000183876.8
ENSG00000070814.17
ENSG00000019582.14
ENSG00000164587.11
ENSG00000254333.1
ENSG00000070614.14
ENSG00000171992.12
ENSG00000253852.1
ENSG00000164591.13
ENSG00000086589.11
ENSG00000132912.12
ENSG00000256235.1
ENSG00000237693.4
ENSG00000145908.12
ENSG00000197083.11
ENSG00000274235.1
ENSG00000277866.1
ENSG00000211445.11
ENSG00000145901.14
ENSG00000197043.13
ENSG00000254298.1
ENSG00000198624.12
ENSG00000196743.8
ENSG00000186334.9
ENSG00000186335.8
ENSG00000270904.1
ENSG00000253897.1
ENSG00000253472.1
ENSG00000271494.1
ENSG00000123643.12
ENSG00000200227.1
ENSG00000086570.12
ENSG00000271795.1
ENSG00000276622.1
ENSG00000260581.1
ENSG00000113140.10
ENSG00000249035.6
ENSG00000222102.1
ENSG00000272112.1
ENSG00000177556.11
ENSG00000253921.1
ENSG00000213433.5
ENSG00000275765.5
ENSG00000145907.14
ENSG00000145888.10
ENSG00000270978.1
ENSG00000222308.1
ENSG00000254226.5
ENSG00000132911.4
ENSG00000242080.1
ENSG00000249484.8
ENSG00000155511.17
ENSG00000242976.3
ENSG00000251183.1
ENSG00000261382.1
ENSG00000055147.18
ENSG00000037749.11
ENSG00000164574.15
ENSG00000245275.7
ENSG00000253119.1
ENSG00000221430.1
ENSG00000241963.3
ENSG00000164576.11
ENSG00000113196.2
ENSG00000254293.1
ENSG00000253886.1
ENSG00000253146.1
ENSG00000264760.1
ENSG00000221552.1
ENSG00000274472.1
ENSG00000155506.16
ENSG00000272197.2
ENSG00000241187.1
ENSG00000170271.10
ENSG00000277039.1
ENSG00000263361.1
ENSG00000155508.13
ENSG00000082516.8
ENSG00000082515.17
ENSG00000253261.1
ENSG00000226650.5
ENSG00000253646.1
ENSG00000271477.1
ENSG00000270442.1
ENSG00000200275.1
ENSG00000170624.13
ENSG00000253370.2
ENSG00000254163.1
ENSG00000199468.1
ENSG00000231989.4
ENSG00000145850.8
ENSG00000270560.1
ENSG00000113249.12
ENSG00000135077.8
ENSG00000254246.1
ENSG00000155868.7
ENSG00000170613.4
ENSG00000113263.12
ENSG00000253980.1
ENSG00000253653.1
ENSG00000055163.19
ENSG00000172568.4
ENSG00000251405.2
ENSG00000248544.2
ENSG00000135074.15
ENSG00000253155.1
ENSG00000172548.14
ENSG00000253519.1
ENSG00000252068.1
ENSG00000254336.1
ENSG00000039600.10
ENSG00000187658.6
ENSG00000253798.2
ENSG00000113272.13
ENSG00000155858.5
ENSG00000253630.1
ENSG00000113282.13
ENSG00000206819.1
ENSG00000244331.1
ENSG00000222626.1
ENSG00000253743.1
ENSG00000213414.3
ENSG00000253422.1
ENSG00000253792.1
ENSG00000253673.1
ENSG00000254047.2
ENSG00000253449.1
ENSG00000253424.1
ENSG00000253134.1
ENSG00000276778.1
ENSG00000254350.1
ENSG00000272085.1
ENSG00000254135.1
ENSG00000164330.16
ENSG00000253811.1
ENSG00000253456.1
ENSG00000245812.2
ENSG00000279204.1
ENSG00000145860.11
ENSG00000253256.1
ENSG00000253315.1
ENSG00000252458.1
ENSG00000164332.7
ENSG00000249738.8
ENSG00000113302.4
ENSG00000221601.1
ENSG00000253298.1
ENSG00000283413.1
ENSG00000254199.2
ENSG00000253311.1
ENSG00000170214.3
ENSG00000248626.1
ENSG00000199398.1
ENSG00000113312.10
ENSG00000223908.5
ENSG00000170234.12
ENSG00000170231.15
ENSG00000247699.2
ENSG00000253772.1
ENSG00000135083.14
ENSG00000254373.1
ENSG00000270612.1
ENSG00000145861.7
ENSG00000221886.3
ENSG00000164609.9
ENSG00000164611.12
ENSG00000253522.5
ENSG00000265237.1
ENSG00000118322.12
ENSG00000253687.1
ENSG00000254391.1
ENSG00000253417.5
ENSG00000145864.12
ENSG00000145863.10
ENSG00000253403.1
ENSG00000118990.5
ENSG00000022355.16
ENSG00000280776.1
ENSG00000113327.15
ENSG00000254173.1
ENSG00000201474.1
ENSG00000254186.1
ENSG00000254351.1
ENSG00000250061.5
ENSG00000249449.1
ENSG00000250114.1
ENSG00000113328.18
ENSG00000170584.10
ENSG00000072571.19
ENSG00000251018.2
ENSG00000038274.16
ENSG00000224012.3
ENSG00000251998.1
ENSG00000273569.1
ENSG00000271679.1
ENSG00000253331.1
ENSG00000253538.1
ENSG00000241956.9
ENSG00000253236.1
ENSG00000206845.1
ENSG00000254066.1
ENSG00000253693.1
ENSG00000252794.1
ENSG00000253512.1
ENSG00000253946.1
ENSG00000254252.1
ENSG00000254171.1
ENSG00000229119.3
ENSG00000254130.1
ENSG00000253713.1
ENSG00000253469.1
ENSG00000145934.16
ENSG00000254365.1
ENSG00000254297.1
ENSG00000253527.1
ENSG00000254187.1
ENSG00000253357.1
ENSG00000253660.1
ENSG00000253947.1
ENSG00000253065.1
ENSG00000253925.1
ENSG00000279739.1
ENSG00000253978.1
ENSG00000113645.14
ENSG00000113643.8
ENSG00000188573.7
ENSG00000120137.6
ENSG00000199035.2
ENSG00000233913.7
ENSG00000254192.1
ENSG00000184347.14
ENSG00000254042.1
ENSG00000207739.1
ENSG00000202345.1
ENSG00000248965.1
ENSG00000279752.1
ENSG00000248222.5
ENSG00000207619.1
ENSG00000206614.1
ENSG00000040275.16
ENSG00000134516.15
ENSG00000253269.1
ENSG00000204767.3
ENSG00000263831.1
ENSG00000168269.8
ENSG00000253219.1
ENSG00000249601.2
ENSG00000234511.8
ENSG00000043462.11
ENSG00000250274.1
ENSG00000235172.7
ENSG00000182132.13
ENSG00000145936.8
ENSG00000253647.1
ENSG00000253858.1
ENSG00000253591.1
ENSG00000253348.1
ENSG00000094755.16
ENSG00000204764.13
ENSG00000244501.3
ENSG00000253966.1
ENSG00000253213.1
ENSG00000275038.1
ENSG00000164438.5
ENSG00000213393.5
ENSG00000265740.2
ENSG00000254256.1
ENSG00000206909.1
ENSG00000254012.1
ENSG00000264249.1
ENSG00000181163.13
ENSG00000156427.7
ENSG00000253110.1
ENSG00000185662.9
ENSG00000072803.17
ENSG00000072786.12
ENSG00000214360.4
ENSG00000168246.5
ENSG00000212529.1
ENSG00000253218.1
ENSG00000174705.12
ENSG00000254299.1
ENSG00000280318.1
ENSG00000214357.8
ENSG00000253683.1
ENSG00000265160.1
ENSG00000253445.1
ENSG00000253295.1
ENSG00000213386.3
ENSG00000120129.5
ENSG00000253736.1
ENSG00000206741.1
ENSG00000270243.1
ENSG00000253628.1
ENSG00000113719.15
ENSG00000204758.7
ENSG00000254295.1
ENSG00000037241.7
ENSG00000253785.1
ENSG00000113732.8
ENSG00000254328.1
ENSG00000212402.1
ENSG00000207210.1
ENSG00000164463.12
ENSG00000253439.1
ENSG00000253172.1
ENSG00000113734.17
ENSG00000254200.1
ENSG00000183072.9
ENSG00000201277.1
ENSG00000252169.1
ENSG00000113739.10
ENSG00000274994.1
ENSG00000199219.1
ENSG00000253968.1
ENSG00000253141.1
ENSG00000253768.1
ENSG00000254164.1
ENSG00000253955.1
ENSG00000145919.10
ENSG00000253959.1
ENSG00000253428.1
ENSG00000253686.1
ENSG00000254211.5
ENSG00000113742.12
ENSG00000185056.9
ENSG00000253109.1
ENSG00000170091.10
ENSG00000253244.1
ENSG00000253447.5
ENSG00000254011.1
ENSG00000249722.1
ENSG00000249306.5
ENSG00000213376.4
ENSG00000249031.1
ENSG00000250256.1
ENSG00000248929.1
ENSG00000120149.8
ENSG00000251670.1
ENSG00000266890.1
ENSG00000251144.1
ENSG00000204754.3
ENSG00000251122.1
ENSG00000248293.1
ENSG00000249403.1
ENSG00000248355.1
ENSG00000184845.3
ENSG00000164466.12
ENSG00000270839.1
ENSG00000222111.1
ENSG00000113749.7
ENSG00000200648.1
ENSG00000145920.14
ENSG00000280068.1
ENSG00000250820.1
ENSG00000051596.9
ENSG00000250801.1
ENSG00000272494.1
ENSG00000250992.1
ENSG00000248469.1
ENSG00000182230.11
ENSG00000251458.1
ENSG00000251623.1
ENSG00000283559.1
ENSG00000248596.7
ENSG00000283235.1
ENSG00000270989.1
ENSG00000170085.17
ENSG00000251667.1
ENSG00000122203.14
ENSG00000250909.1
ENSG00000251414.1
ENSG00000175414.6
ENSG00000221464.1
ENSG00000048162.20
ENSG00000146066.2
ENSG00000175416.12
ENSG00000280139.1
ENSG00000113194.12
ENSG00000146083.11
ENSG00000074276.10
ENSG00000243959.3
ENSG00000207420.1
ENSG00000169258.6
ENSG00000074317.10
ENSG00000266329.1
ENSG00000175766.11
ENSG00000048140.17
ENSG00000248484.1
ENSG00000251446.1
ENSG00000248859.2
ENSG00000113763.10
ENSG00000160883.10
ENSG00000087206.16
ENSG00000113761.11
ENSG00000251666.1
ENSG00000160867.14
ENSG00000165671.19
ENSG00000240729.1
ENSG00000270706.1
ENSG00000169228.13
ENSG00000169230.9
ENSG00000213347.10
ENSG00000169223.14
ENSG00000239393.1
ENSG00000169220.17
ENSG00000131183.10
ENSG00000196570.2
ENSG00000131187.9
ENSG00000198055.10
ENSG00000246334.2
ENSG00000131188.11
ENSG00000113758.13
ENSG00000279821.1
ENSG00000196923.13
ENSG00000248996.1
ENSG00000146094.13
ENSG00000183258.11
ENSG00000146067.15
ENSG00000272459.1
ENSG00000184840.11
ENSG00000027847.13
ENSG00000247679.2
ENSG00000246596.6
ENSG00000249849.1
ENSG00000170074.19
ENSG00000249109.1
ENSG00000248943.1
ENSG00000170089.15
ENSG00000214351.5
ENSG00000249186.1
ENSG00000250101.1
ENSG00000249684.5
ENSG00000280207.1
ENSG00000249129.1
ENSG00000175325.2
ENSG00000204677.10
ENSG00000218227.3
ENSG00000145911.5
ENSG00000145916.18
ENSG00000145912.8
ENSG00000251211.1
ENSG00000244234.1
ENSG00000197451.11
ENSG00000175309.14
ENSG00000050767.15
ENSG00000271681.1
ENSG00000253698.1
ENSG00000242341.3
ENSG00000245688.1
ENSG00000113240.12
ENSG00000252464.1
ENSG00000169131.11
ENSG00000250420.8
ENSG00000274813.1
ENSG00000253725.1
ENSG00000278441.1
ENSG00000178338.10
ENSG00000198939.7
ENSG00000213328.3
ENSG00000253869.1
ENSG00000272431.1
ENSG00000178187.7
ENSG00000254035.1
ENSG00000113262.14
ENSG00000254158.1
ENSG00000234284.6
ENSG00000177932.6
ENSG00000087116.14
ENSG00000253979.1
ENSG00000253163.1
ENSG00000253617.2
ENSG00000250674.1
ENSG00000274716.1
ENSG00000253652.1
ENSG00000251545.2
ENSG00000253520.1
ENSG00000176783.14
ENSG00000249140.1
ENSG00000244945.1
ENSG00000169045.17
ENSG00000273549.1
ENSG00000204661.9
ENSG00000228259.3
ENSG00000250999.1
ENSG00000204659.4
ENSG00000225051.5
ENSG00000127022.14
ENSG00000161021.11
ENSG00000161013.16
ENSG00000221394.1
ENSG00000161011.19
ENSG00000161010.14
ENSG00000222448.1
ENSG00000252202.1
ENSG00000245317.2
ENSG00000197226.12
ENSG00000113269.13
ENSG00000242979.1
ENSG00000249876.1
ENSG00000249412.1
ENSG00000198995.3
ENSG00000278965.1
ENSG00000253480.1
ENSG00000146090.15
ENSG00000229721.3
ENSG00000050748.17
ENSG00000253908.1
ENSG00000248367.1
ENSG00000131459.12
ENSG00000250509.1
ENSG00000200555.1
ENSG00000113300.11
ENSG00000250749.1
ENSG00000161055.3
ENSG00000037280.15
ENSG00000251352.1
ENSG00000248717.1
ENSG00000236791.2
ENSG00000199892.2
ENSG00000174339.2
ENSG00000131446.16
ENSG00000280161.1
ENSG00000278970.1
ENSG00000245060.6
ENSG00000196670.13
ENSG00000113303.11
ENSG00000222852.1
ENSG00000243664.1
ENSG00000249287.1
ENSG00000248761.1
ENSG00000231228.4
ENSG00000168903.8
ENSG00000206686.1
ENSG00000165810.16
ENSG00000277912.1
ENSG00000241870.1
ENSG00000214295.4
ENSG00000248560.1
ENSG00000185372.2
ENSG00000182613.1
ENSG00000248473.1
ENSG00000250222.1
ENSG00000146054.17
ENSG00000250900.6
ENSG00000248514.1
ENSG00000146063.19
ENSG00000247049.2
ENSG00000204628.11
ENSG00000272296.1
ENSG00000233937.6
ENSG00000183718.5
ENSG00000248275.1
ENSG00000248103.1
ENSG00000274525.1
ENSG00000222533.1
ENSG00000238035.8
ENSG00000274553.1
ENSG00000250765.6
ENSG00000230178.1
ENSG00000251035.1
ENSG00000213285.4
ENSG00000271530.1
ENSG00000220212.1
ENSG00000170590.9
ENSG00000217929.3
ENSG00000218577.1
ENSG00000263667.1
ENSG00000205653.1
ENSG00000112679.14
ENSG00000137265.14
ENSG00000112685.13
ENSG00000230433.1
ENSG00000188996.4
ENSG00000219712.1
ENSG00000272463.1
ENSG00000271727.1
ENSG00000271911.1
ENSG00000272485.1
ENSG00000276687.1
ENSG00000278343.1
ENSG00000270937.1
ENSG00000176515.1
ENSG00000164379.6
ENSG00000281809.1
ENSG00000261730.1
ENSG00000137273.3
ENSG00000243439.3
ENSG00000218027.2
ENSG00000272279.1
ENSG00000280916.1
ENSG00000054598.6
ENSG00000112699.10
ENSG00000250903.8
ENSG00000236086.4
ENSG00000272465.1
ENSG00000280423.1
ENSG00000164385.8
ENSG00000228718.1
ENSG00000145949.9
ENSG00000124535.15
ENSG00000021355.12
ENSG00000266750.1
ENSG00000230438.6
ENSG00000170542.5
ENSG00000232999.1
ENSG00000228365.1
ENSG00000124570.17
ENSG00000244041.7
ENSG00000124588.19
ENSG00000224846.2
ENSG00000274855.1
ENSG00000232654.1
ENSG00000217707.2
ENSG00000229282.1
ENSG00000137275.13
ENSG00000272277.1
ENSG00000222248.1
ENSG00000137274.12
ENSG00000228170.1
ENSG00000137267.5
ENSG00000216819.1
ENSG00000230269.6
ENSG00000137285.9
ENSG00000180822.11
ENSG00000137266.14
ENSG00000272320.1
ENSG00000228793.1
ENSG00000270477.1
ENSG00000168994.13
ENSG00000270504.1
ENSG00000219992.2
ENSG00000238158.6
ENSG00000145945.5
ENSG00000233068.2
ENSG00000260604.2
ENSG00000218472.2
ENSG00000217135.2
ENSG00000217566.2
ENSG00000216657.1
ENSG00000279926.1
ENSG00000272248.1
ENSG00000230648.1
ENSG00000112739.16
ENSG00000145975.14
ENSG00000185689.15
ENSG00000198721.12
ENSG00000234817.2
ENSG00000254821.1
ENSG00000237716.1
ENSG00000216307.2
ENSG00000231811.2
ENSG00000201185.1
ENSG00000260239.1
ENSG00000270695.1
ENSG00000260673.1
ENSG00000205444.2
ENSG00000217385.1
ENSG00000153046.17
ENSG00000236336.1
ENSG00000217030.1
ENSG00000124787.13
ENSG00000272142.1
ENSG00000271978.1
ENSG00000220685.3
ENSG00000219607.3
ENSG00000214113.10
ENSG00000265083.1
ENSG00000145982.11
ENSG00000220446.2
ENSG00000269985.1
ENSG00000218574.1
ENSG00000270174.1
ENSG00000217239.3
ENSG00000216360.1
ENSG00000233064.2
ENSG00000239472.3
ENSG00000215057.4
ENSG00000124785.8
ENSG00000124491.15
ENSG00000263572.2
ENSG00000216863.9
ENSG00000218868.1
ENSG00000112799.8
ENSG00000261211.1
ENSG00000279368.1
ENSG00000226281.2
ENSG00000224532.2
ENSG00000219986.2
ENSG00000223342.2
ENSG00000240936.3
ENSG00000203498.2
ENSG00000124782.19
ENSG00000225092.2
ENSG00000201483.1
ENSG00000124783.12
ENSG00000238221.1
ENSG00000164304.15
ENSG00000219375.1
ENSG00000220472.1
ENSG00000230570.1
ENSG00000124784.8
ENSG00000233503.1
ENSG00000219993.1
ENSG00000234115.2
ENSG00000261189.1
ENSG00000096696.13
ENSG00000168566.12
ENSG00000236512.1
ENSG00000153162.8
ENSG00000239264.8
ENSG00000217746.1
ENSG00000219294.6
ENSG00000188428.19
ENSG00000124802.11
ENSG00000232234.2
ENSG00000234763.1
ENSG00000124786.9
ENSG00000251164.1
ENSG00000230939.1
ENSG00000225775.1
ENSG00000181355.20
ENSG00000216368.2
ENSG00000229765.2
ENSG00000221583.1
ENSG00000216781.2
ENSG00000137203.10
ENSG00000229950.1
ENSG00000228478.1
ENSG00000183674.11
ENSG00000263705.1
ENSG00000229401.1
ENSG00000238076.1
ENSG00000231056.1
ENSG00000111846.16
ENSG00000237685.1
ENSG00000216359.1
ENSG00000217181.1
ENSG00000205318.5
ENSG00000137434.11
ENSG00000201048.1
ENSG00000111845.4
ENSG00000111843.13
ENSG00000272097.1
ENSG00000137210.13
ENSG00000222383.1
ENSG00000111837.11
ENSG00000124827.6
ENSG00000235051.3
ENSG00000153157.12
ENSG00000197977.3
ENSG00000274541.1
ENSG00000230314.6
ENSG00000224531.5
ENSG00000244476.2
ENSG00000271245.1
ENSG00000247925.2
ENSG00000111859.16
ENSG00000233656.1
ENSG00000242753.1
ENSG00000202313.1
ENSG00000218020.3
ENSG00000205269.5
ENSG00000271897.1
ENSG00000277473.1
ENSG00000207419.1
ENSG00000111863.12
ENSG00000234427.1
ENSG00000215124.2
ENSG00000225102.1
ENSG00000229896.2
ENSG00000095951.16
ENSG00000078401.6
ENSG00000218893.1
ENSG00000223321.1
ENSG00000212802.4
ENSG00000234015.1
ENSG00000112137.17
ENSG00000206702.1
ENSG00000215022.7
ENSG00000145979.17
ENSG00000272379.1
ENSG00000145990.10
ENSG00000237786.1
ENSG00000218265.1
ENSG00000202351.1
ENSG00000124523.15
ENSG00000225921.6
ENSG00000010017.12
ENSG00000050393.11
ENSG00000272209.1
ENSG00000180537.12
ENSG00000220868.2
ENSG00000233981.1
ENSG00000112149.9
ENSG00000238987.1
ENSG00000230631.1
ENSG00000226673.2
ENSG00000237346.1
ENSG00000234540.1
ENSG00000229646.2
ENSG00000206960.1
ENSG00000234261.3
ENSG00000216754.2
ENSG00000242989.3
ENSG00000271888.1
ENSG00000008083.13
ENSG00000235488.1
ENSG00000201367.1
ENSG00000201519.1
ENSG00000277411.1
ENSG00000047579.19
ENSG00000214027.3
ENSG00000232947.1
ENSG00000274212.1
ENSG00000217585.1
ENSG00000007944.14
ENSG00000263712.1
ENSG00000218073.1
ENSG00000217078.1
ENSG00000216364.1
ENSG00000251831.1
ENSG00000207193.1
ENSG00000137198.9
ENSG00000282024.1
ENSG00000124788.17
ENSG00000229931.1
ENSG00000272341.1
ENSG00000230873.8
ENSG00000112183.14
ENSG00000219314.1
ENSG00000112186.11
ENSG00000184612.8
ENSG00000218359.1
ENSG00000137414.5
ENSG00000124789.11
ENSG00000206881.1
ENSG00000272269.1
ENSG00000201415.1
ENSG00000201442.2
ENSG00000137177.19
ENSG00000220920.1
ENSG00000187566.5
ENSG00000137364.4
ENSG00000165097.13
ENSG00000124795.14
ENSG00000199715.1
ENSG00000278102.1
ENSG00000200681.1
ENSG00000217414.2
ENSG00000218976.2
ENSG00000137393.9
ENSG00000283408.1
ENSG00000207775.1
ENSG00000217379.2
ENSG00000231662.1
ENSG00000228412.7
ENSG00000218643.2
ENSG00000201523.1
ENSG00000214012.4
ENSG00000217314.2
ENSG00000200957.1
ENSG00000172201.11
ENSG00000229700.1
ENSG00000172197.10
ENSG00000227803.2
ENSG00000112242.14
ENSG00000240869.3
ENSG00000224707.1
ENSG00000222431.1
ENSG00000201683.1
ENSG00000145996.11
ENSG00000225832.1
ENSG00000233848.1
ENSG00000252046.1
ENSG00000227089.2
ENSG00000280989.1
ENSG00000231754.2
ENSG00000283480.1
ENSG00000124766.6
ENSG00000220771.2
ENSG00000272168.6
ENSG00000280443.1
ENSG00000222515.1
ENSG00000260455.1
ENSG00000219404.2
ENSG00000261568.1
ENSG00000172179.11
ENSG00000112273.6
ENSG00000228772.2
ENSG00000233358.2
ENSG00000218476.2
ENSG00000207394.1
ENSG00000235743.1
ENSG00000219453.1
ENSG00000278128.1
ENSG00000218512.2
ENSG00000220748.2
ENSG00000219582.3
ENSG00000152954.11
ENSG00000251830.1
ENSG00000146038.11
ENSG00000146049.1
ENSG00000202050.1
ENSG00000124532.14
ENSG00000112293.14
ENSG00000112294.12
ENSG00000137261.13
ENSG00000218186.2
ENSG00000111802.13
ENSG00000112304.10
ENSG00000272345.1
ENSG00000112308.12
ENSG00000272402.1
ENSG00000224164.1
ENSG00000218806.2
ENSG00000112312.9
ENSG00000260286.3
ENSG00000111913.17
ENSG00000217083.1
ENSG00000214975.4
ENSG00000272053.1
ENSG00000220517.2
ENSG00000244618.3
ENSG00000229313.1
ENSG00000223623.1
ENSG00000230372.1
ENSG00000168405.15
ENSG00000219682.4
ENSG00000262400.1
ENSG00000217805.2
ENSG00000219681.2
ENSG00000235733.2
ENSG00000271108.1
ENSG00000216718.7
ENSG00000213972.3
ENSG00000079691.17
ENSG00000207286.1
ENSG00000207490.1
ENSG00000079689.13
ENSG00000217408.2
ENSG00000164508.4
ENSG00000146047.6
ENSG00000178762.4
ENSG00000216436.2
ENSG00000146039.10
ENSG00000124568.10
ENSG00000124564.17
ENSG00000242387.1
ENSG00000277410.1
ENSG00000112337.10
ENSG00000112343.10
ENSG00000272462.2
ENSG00000272810.1
ENSG00000224447.1
ENSG00000124610.4
ENSG00000275714.1
ENSG00000278637.1
ENSG00000278705.1
ENSG00000274267.1
ENSG00000278463.1
ENSG00000276410.3
ENSG00000234816.2
ENSG00000278272.1
ENSG00000187837.3
ENSG00000010704.18
ENSG00000197061.4
ENSG00000187475.5
ENSG00000180596.7
ENSG00000180573.9
ENSG00000168298.6
ENSG00000158373.8
ENSG00000283064.1
ENSG00000217159.2
ENSG00000274290.2
ENSG00000277157.1
ENSG00000216331.2
ENSG00000197409.7
ENSG00000196866.2
ENSG00000277224.2
ENSG00000217275.2
ENSG00000276966.2
ENSG00000273802.2
ENSG00000277075.2
ENSG00000277720.1
ENSG00000274750.2
ENSG00000218281.1
ENSG00000124575.6
ENSG00000274618.1
ENSG00000275663.1
ENSG00000277775.1
ENSG00000275713.2
ENSG00000273983.1
ENSG00000218690.2
ENSG00000278588.1
ENSG00000158406.4
ENSG00000220875.1
ENSG00000186470.13
ENSG00000124508.16
ENSG00000026950.16
ENSG00000124549.14
ENSG00000111801.15
ENSG00000112763.15
ENSG00000124557.12
ENSG00000199289.1
ENSG00000228223.2
ENSG00000261353.1
ENSG00000182952.4
ENSG00000146109.4
ENSG00000275846.1
ENSG00000271071.1
ENSG00000181315.10
ENSG00000261584.1
ENSG00000241549.8
ENSG00000243307.2
ENSG00000224843.6
ENSG00000272312.1
ENSG00000220581.1
ENSG00000216762.1
ENSG00000219770.1
ENSG00000222800.1
ENSG00000272468.1
ENSG00000124635.8
ENSG00000196787.3
ENSG00000276180.1
ENSG00000197903.7
ENSG00000274997.1
ENSG00000265565.1
ENSG00000174572.3
ENSG00000112812.15
ENSG00000270935.1
ENSG00000158553.4
ENSG00000220758.4
ENSG00000204789.4
ENSG00000124613.8
ENSG00000271755.1
ENSG00000237154.2
ENSG00000096654.15
ENSG00000278332.1
ENSG00000270666.1
ENSG00000218347.2
ENSG00000219738.2
ENSG00000206671.1
ENSG00000216676.2
ENSG00000281706.2
ENSG00000216915.2
ENSG00000218069.2
ENSG00000217862.2
ENSG00000185130.5
ENSG00000196747.4
ENSG00000278828.1
ENSG00000276368.1
ENSG00000273703.1
ENSG00000197238.4
ENSG00000273542.1
ENSG00000233822.4
ENSG00000217646.1
ENSG00000276903.1
ENSG00000184357.4
ENSG00000275379.1
ENSG00000275126.1
ENSG00000197153.4
ENSG00000278677.1
ENSG00000274641.1
ENSG00000238610.1
ENSG00000168131.4
ENSG00000168126.3
ENSG00000124657.1
ENSG00000214374.2
ENSG00000216629.1
ENSG00000217539.2
ENSG00000199851.2
ENSG00000217315.1
ENSG00000187763.3
ENSG00000182477.5
ENSG00000220721.1
ENSG00000272009.1
ENSG00000197279.3
ENSG00000219891.2
ENSG00000219392.1
ENSG00000269293.2
ENSG00000196812.4
ENSG00000261839.1
ENSG00000198315.10
ENSG00000226314.7
ENSG00000280107.1
ENSG00000216901.1
ENSG00000218016.2
ENSG00000176933.5
ENSG00000137185.11
ENSG00000187626.8
ENSG00000189134.3
ENSG00000197062.11
ENSG00000137338.5
ENSG00000273712.1
ENSG00000270326.1
ENSG00000235109.7
ENSG00000189298.13
ENSG00000158691.14
ENSG00000251877.1
ENSG00000187987.9
ENSG00000231162.4
ENSG00000219262.1
ENSG00000198704.9
ENSG00000224586.6
ENSG00000232040.2
ENSG00000246350.1
ENSG00000271440.1
ENSG00000235570.1
ENSG00000237425.1
ENSG00000235559.1
ENSG00000225173.1
ENSG00000225595.2
ENSG00000213916.2
ENSG00000233366.1
ENSG00000224157.1
ENSG00000204713.10
ENSG00000212240.1
ENSG00000204709.4
ENSG00000228666.1
ENSG00000263426.2
ENSG00000227214.2
ENSG00000244349.1
ENSG00000197935.6
ENSG00000223677.1
ENSG00000277661.4
ENSG00000204704.2
ENSG00000236909.1
ENSG00000228364.1
ENSG00000204703.5
ENSG00000204702.4
ENSG00000204701.1
ENSG00000227206.1
ENSG00000203492.3
ENSG00000204700.4
ENSG00000224233.1
ENSG00000230598.1
ENSG00000232505.2
ENSG00000213911.2
ENSG00000204697.3
ENSG00000242524.1
ENSG00000197171.5
ENSG00000204695.3
ENSG00000230056.1
ENSG00000243729.3
ENSG00000112462.8
ENSG00000280236.2
ENSG00000251608.1
ENSG00000204694.10
ENSG00000206474.8
ENSG00000277881.1
ENSG00000204688.9
ENSG00000225797.2
ENSG00000230164.1
ENSG00000204687.4
ENSG00000213900.2
ENSG00000229274.1
ENSG00000224582.5
ENSG00000229281.1
ENSG00000237988.3
ENSG00000213886.3
ENSG00000232173.2
ENSG00000227609.2
ENSG00000201330.1
ENSG00000231301.1
ENSG00000204657.3
ENSG00000204681.10
ENSG00000235238.1
ENSG00000204655.11
ENSG00000204644.9
ENSG00000233916.1
ENSG00000204642.13
ENSG00000225864.1
ENSG00000239257.1
ENSG00000214922.9
ENSG00000273340.1
ENSG00000227758.1
ENSG00000199290.1
ENSG00000235821.1
ENSG00000272236.1
ENSG00000270896.1
ENSG00000181126.13
ENSG00000176998.4
ENSG00000261548.1
ENSG00000213880.3
ENSG00000237042.1
ENSG00000204632.11
ENSG00000229142.1
ENSG00000233265.1
ENSG00000281831.1
ENSG00000230521.1
ENSG00000206341.7
ENSG00000231130.1
ENSG00000233677.1
ENSG00000235963.1
ENSG00000227262.3
ENSG00000230795.3
ENSG00000228078.1
ENSG00000206503.12
ENSG00000227766.1
ENSG00000235290.1
ENSG00000229390.1
ENSG00000204625.10
ENSG00000238024.1
ENSG00000224312.1
ENSG00000204623.9
ENSG00000204622.11
ENSG00000237669.1
ENSG00000232757.1
ENSG00000066379.14
ENSG00000204619.7
ENSG00000204618.8
ENSG00000204616.10
ENSG00000231226.1
ENSG00000252228.1
ENSG00000204614.8
ENSG00000204613.10
ENSG00000204610.12
ENSG00000234127.8
ENSG00000233892.1
ENSG00000270604.5
ENSG00000236475.1
ENSG00000243753.5
ENSG00000280128.1
ENSG00000231074.8
ENSG00000204599.14
ENSG00000241370.5
ENSG00000224372.1
ENSG00000224486.1
ENSG00000236405.1
ENSG00000226577.1
ENSG00000229068.1
ENSG00000224936.1
ENSG00000236603.2
ENSG00000204592.8
ENSG00000235781.1
ENSG00000204590.12
ENSG00000204576.11
ENSG00000204574.12
ENSG00000216101.3
ENSG00000204569.9
ENSG00000204568.11
ENSG00000137343.17
ENSG00000228415.3
ENSG00000204564.11
ENSG00000204560.9
ENSG00000146112.11
ENSG00000137404.14
ENSG00000230449.1
ENSG00000137337.14
ENSG00000224328.1
ENSG00000196230.12
ENSG00000272540.1
ENSG00000137312.14
ENSG00000201988.2
ENSG00000272273.1
ENSG00000137331.11
ENSG00000263608.2
ENSG00000228022.5
ENSG00000214894.6
ENSG00000237923.1
ENSG00000202241.1
ENSG00000237775.1
ENSG00000204580.13
ENSG00000284370.1
ENSG00000213780.10
ENSG00000137411.16
ENSG00000196260.4
ENSG00000252761.1
ENSG00000168631.12
ENSG00000233529.1
ENSG00000275906.1
ENSG00000204544.5
ENSG00000261272.1
ENSG00000228789.6
ENSG00000222895.1
ENSG00000204542.2
ENSG00000204540.10
ENSG00000204539.3
ENSG00000204538.3
ENSG00000238211.1
ENSG00000204536.13
ENSG00000137310.11
ENSG00000204531.17
ENSG00000204528.3
ENSG00000272501.1
ENSG00000206344.7
ENSG00000271821.1
ENSG00000255726.1
ENSG00000255899.1
ENSG00000204525.16
ENSG00000234745.10
ENSG00000214892.4
ENSG00000227939.1
ENSG00000231402.1
ENSG00000256166.1
ENSG00000229836.1
ENSG00000277402.1
ENSG00000271581.1
ENSG00000228432.1
ENSG00000201658.1
ENSG00000230994.1
ENSG00000223702.1
ENSG00000225851.1
ENSG00000272221.1
ENSG00000204520.12
ENSG00000199332.1
ENSG00000230174.1
ENSG00000233902.1
ENSG00000206337.10
ENSG00000204516.9
ENSG00000201680.1
ENSG00000256851.1
ENSG00000219797.2
ENSG00000225499.1
ENSG00000204511.2
ENSG00000198563.13
ENSG00000201785.1
ENSG00000265236.1
ENSG00000234006.1
ENSG00000213760.10
ENSG00000204498.10
ENSG00000226979.8
ENSG00000232810.3
ENSG00000227507.2
ENSG00000204482.10
ENSG00000204475.9
ENSG00000230622.1
ENSG00000204472.12
ENSG00000204469.12
ENSG00000200816.1
ENSG00000274494.1
ENSG00000204463.12
ENSG00000204444.10
ENSG00000204439.3
ENSG00000204438.10
ENSG00000201207.1
ENSG00000204435.13
ENSG00000240053.8
ENSG00000204428.12
ENSG00000204427.11
ENSG00000266776.1
ENSG00000204424.9
ENSG00000255552.7
ENSG00000244355.7
ENSG00000204421.2
ENSG00000204420.8
ENSG00000213722.8
ENSG00000213719.8
ENSG00000204410.14
ENSG00000252743.1
ENSG00000228727.8
ENSG00000235663.1
ENSG00000204396.10
ENSG00000204394.12
ENSG00000201555.1
ENSG00000204392.10
ENSG00000204390.9
ENSG00000204389.9
ENSG00000204388.6
ENSG00000204387.12
ENSG00000201823.1
ENSG00000204386.10
ENSG00000204385.10
ENSG00000204371.11
ENSG00000237080.2
ENSG00000166278.14
ENSG00000204366.3
ENSG00000281756.1
ENSG00000243649.8
ENSG00000204356.13
ENSG00000284446.1
ENSG00000204351.11
ENSG00000204348.9
ENSG00000204344.14
ENSG00000244731.7
ENSG00000233627.2
ENSG00000204338.8
ENSG00000248290.1
ENSG00000250535.1
ENSG00000224389.8
ENSG00000229776.1
ENSG00000231852.6
ENSG00000168477.17
ENSG00000252512.1
ENSG00000213676.10
ENSG00000204315.3
ENSG00000204314.10
ENSG00000221988.12
ENSG00000241404.6
ENSG00000204310.12
ENSG00000284469.1
ENSG00000204308.7
ENSG00000277264.1
ENSG00000204305.13
ENSG00000273333.2
ENSG00000204304.11
ENSG00000213654.9
ENSG00000204301.6
ENSG00000277427.1
ENSG00000225914.1
ENSG00000204296.11
ENSG00000237285.1
ENSG00000223335.1
ENSG00000228962.1
ENSG00000204290.10
ENSG00000204287.13
ENSG00000196301.3
ENSG00000198502.5
ENSG00000251916.1
ENSG00000229391.7
ENSG00000196126.11
ENSG00000196735.11
ENSG00000179344.16
ENSG00000223534.1
ENSG00000235040.1
ENSG00000232080.5
ENSG00000226030.1
ENSG00000237541.3
ENSG00000263649.1
ENSG00000232629.8
ENSG00000241106.6
ENSG00000204267.13
ENSG00000204264.8
ENSG00000204261.8
ENSG00000168394.10
ENSG00000240065.7
ENSG00000234515.1
ENSG00000235301.1
ENSG00000242574.8
ENSG00000204257.14
ENSG00000204256.12
ENSG00000223837.2
ENSG00000204252.13
ENSG00000231389.7
ENSG00000223865.10
ENSG00000224796.1
ENSG00000231461.1
ENSG00000228688.1
ENSG00000224557.7
ENSG00000237398.1
ENSG00000230313.1
ENSG00000204248.10
ENSG00000204231.10
ENSG00000202441.2
ENSG00000112473.17
ENSG00000204228.3
ENSG00000199036.1
ENSG00000204227.4
ENSG00000225463.1
ENSG00000223457.1
ENSG00000272217.1
ENSG00000232940.5
ENSG00000223501.8
ENSG00000231500.6
ENSG00000235863.3
ENSG00000227057.9
ENSG00000284517.1
ENSG00000204220.11
ENSG00000284064.1
ENSG00000237441.9
ENSG00000231925.11
ENSG00000236104.2
ENSG00000204209.11
ENSG00000229596.3
ENSG00000228285.2
ENSG00000225644.1
ENSG00000237649.7
ENSG00000204194.1
ENSG00000112511.17
ENSG00000112514.15
ENSG00000197283.14
ENSG00000274259.2
ENSG00000284256.1
ENSG00000213588.5
ENSG00000204188.7
ENSG00000242014.3
ENSG00000276746.1
ENSG00000030110.12
ENSG00000197251.3
ENSG00000096433.10
ENSG00000137288.9
ENSG00000266509.1
ENSG00000161896.11
ENSG00000161904.11
ENSG00000096395.10
ENSG00000249346.6
ENSG00000271362.1
ENSG00000233183.2
ENSG00000276824.1
ENSG00000221697.1
ENSG00000124493.13
ENSG00000271231.1
ENSG00000214810.4
ENSG00000137309.19
ENSG00000276404.1
ENSG00000186577.12
ENSG00000225339.3
ENSG00000220583.1
ENSG00000272325.1
ENSG00000124614.13
ENSG00000124507.10
ENSG00000124664.10
ENSG00000196114.3
ENSG00000196821.9
ENSG00000216636.1
ENSG00000265123.2
ENSG00000220643.1
ENSG00000272288.5
ENSG00000186328.4
ENSG00000217130.1
ENSG00000124562.9
ENSG00000065060.16
ENSG00000206717.1
ENSG00000064995.16
ENSG00000064999.13
ENSG00000187762.5
ENSG00000273870.1
ENSG00000124678.17
ENSG00000146197.8
ENSG00000272374.1
ENSG00000065029.14
ENSG00000217004.1
ENSG00000023892.10
ENSG00000112033.13
ENSG00000227154.3
ENSG00000112039.3
ENSG00000198755.10
ENSG00000276712.1
ENSG00000007866.19
ENSG00000112041.12
ENSG00000228559.1
ENSG00000219023.1
ENSG00000096060.14
ENSG00000218749.1
ENSG00000212579.1
ENSG00000265527.1
ENSG00000232909.1
ENSG00000157343.8
ENSG00000220734.1
ENSG00000196748.9
ENSG00000204140.9
ENSG00000137392.9
ENSG00000197753.8
ENSG00000096063.15
ENSG00000112053.13
ENSG00000271304.1
ENSG00000112062.10
ENSG00000237719.1
ENSG00000156711.16
ENSG00000246982.6
ENSG00000096070.19
ENSG00000180316.12
ENSG00000189325.6
ENSG00000010030.13
ENSG00000224666.3
ENSG00000179165.10
ENSG00000112078.13
ENSG00000240733.3
ENSG00000112079.8
ENSG00000239964.3
ENSG00000112081.16
ENSG00000263894.1
ENSG00000238554.1
ENSG00000251864.1
ENSG00000281450.1
ENSG00000213500.3
ENSG00000124762.13
ENSG00000255587.7
ENSG00000220349.4
ENSG00000124772.11
ENSG00000137168.7
ENSG00000198663.16
ENSG00000232598.2
ENSG00000164530.13
ENSG00000137409.19
ENSG00000146192.14
ENSG00000226976.3
ENSG00000216412.4
ENSG00000137193.13
ENSG00000172738.11
ENSG00000065491.8
ENSG00000275550.1
ENSG00000112130.16
ENSG00000239953.3
ENSG00000137200.12
ENSG00000198937.8
ENSG00000204110.6
ENSG00000229559.2
ENSG00000227920.2
ENSG00000263926.1
ENSG00000279942.1
ENSG00000112139.14
ENSG00000225945.1
ENSG00000156639.11
ENSG00000243313.2
ENSG00000200597.1
ENSG00000218521.1
ENSG00000183826.16
ENSG00000200706.1
ENSG00000226533.1
ENSG00000199938.1
ENSG00000217227.1
ENSG00000124767.6
ENSG00000236355.2
ENSG00000124721.17
ENSG00000244297.3
ENSG00000219273.1
ENSG00000212586.1
ENSG00000231150.5
ENSG00000220076.1
ENSG00000220556.4
ENSG00000112164.5
ENSG00000112167.9
ENSG00000217165.1
ENSG00000164626.8
ENSG00000124780.13
ENSG00000095981.10
ENSG00000164627.17
ENSG00000218986.1
ENSG00000231276.2
ENSG00000252990.1
ENSG00000146122.16
ENSG00000281969.1
ENSG00000235033.7
ENSG00000124615.17
ENSG00000180211.5
ENSG00000220586.1
ENSG00000227131.1
ENSG00000204091.7
ENSG00000204092.2
ENSG00000226070.1
ENSG00000156564.8
ENSG00000252767.1
ENSG00000236075.1
ENSG00000226454.1
ENSG00000237947.1
ENSG00000124602.9
ENSG00000124596.16
ENSG00000112212.11
ENSG00000124701.5
ENSG00000001167.14
ENSG00000161912.17
ENSG00000161911.11
ENSG00000095970.16
ENSG00000112195.8
ENSG00000184106.8
ENSG00000188056.11
ENSG00000212176.1
ENSG00000225690.1
ENSG00000274256.1
ENSG00000278745.1
ENSG00000124731.12
ENSG00000218809.1
ENSG00000206745.1
ENSG00000213461.3
ENSG00000096264.13
ENSG00000279284.1
ENSG00000280371.1
ENSG00000234753.5
ENSG00000226917.5
ENSG00000137166.14
ENSG00000266494.1
ENSG00000112559.13
ENSG00000230913.1
ENSG00000112561.17
ENSG00000231102.1
ENSG00000096088.16
ENSG00000269387.1
ENSG00000137218.10
ENSG00000278224.5
ENSG00000124593.15
ENSG00000214736.7
ENSG00000164663.14
ENSG00000206977.1
ENSG00000227516.1
ENSG00000124641.15
ENSG00000207371.1
ENSG00000112578.9
ENSG00000112576.12
ENSG00000206875.1
ENSG00000223946.1
ENSG00000137413.15
ENSG00000261068.2
ENSG00000188112.8
ENSG00000048545.13
ENSG00000112599.8
ENSG00000048544.5
ENSG00000124496.12
ENSG00000237107.3
ENSG00000024048.10
ENSG00000206848.1
ENSG00000112619.7
ENSG00000213435.3
ENSG00000124659.6
ENSG00000112624.12
ENSG00000146223.14
ENSG00000221821.3
ENSG00000171611.9
ENSG00000137161.16
ENSG00000231113.2
ENSG00000181524.6
ENSG00000124713.5
ENSG00000124587.13
ENSG00000112640.14
ENSG00000124733.3
ENSG00000124702.17
ENSG00000124541.6
ENSG00000272223.1
ENSG00000240625.3
ENSG00000044090.8
ENSG00000137171.14
ENSG00000112651.11
ENSG00000272170.1
ENSG00000112655.15
ENSG00000112658.7
ENSG00000112659.13
ENSG00000245261.1
ENSG00000112667.12
ENSG00000146216.11
ENSG00000137204.14
ENSG00000146215.13
ENSG00000171467.15
ENSG00000219222.1
ENSG00000220614.1
ENSG00000179157.4
ENSG00000226558.1
ENSG00000124574.14
ENSG00000276770.1
ENSG00000171462.14
ENSG00000207076.1
ENSG00000137221.14
ENSG00000204052.4
ENSG00000137207.11
ENSG00000171453.17
ENSG00000271754.1
ENSG00000124571.17
ENSG00000219470.1
ENSG00000252218.1
ENSG00000271970.1
ENSG00000170734.11
ENSG00000203362.2
ENSG00000172432.18
ENSG00000124688.13
ENSG00000172426.15
ENSG00000096080.11
ENSG00000218107.1
ENSG00000236961.1
ENSG00000112715.21
ENSG00000283573.1
ENSG00000283215.1
ENSG00000223469.1
ENSG00000237686.6
ENSG00000181577.15
ENSG00000231881.1
ENSG00000183239.5
ENSG00000180992.6
ENSG00000137216.18
ENSG00000137225.12
ENSG00000265439.2
ENSG00000262179.2
ENSG00000112759.16
ENSG00000096384.19
ENSG00000157593.18
ENSG00000146232.15
ENSG00000178233.17
ENSG00000146221.9
ENSG00000124608.4
ENSG00000249481.6
ENSG00000096401.7
ENSG00000266619.1
ENSG00000237530.1
ENSG00000279076.1
ENSG00000196284.15
ENSG00000270900.1
ENSG00000276156.1
ENSG00000277769.1
ENSG00000219384.1
ENSG00000207769.1
ENSG00000124813.20
ENSG00000271857.1
ENSG00000261080.1
ENSG00000112782.15
ENSG00000212468.1
ENSG00000231769.2
ENSG00000001561.6
ENSG00000112796.9
ENSG00000229349.2
ENSG00000172348.14
ENSG00000226541.1
ENSG00000236466.1
ENSG00000146233.7
ENSG00000153291.15
ENSG00000242973.6
ENSG00000180113.15
ENSG00000146070.16
ENSG00000230062.5
ENSG00000236164.1
ENSG00000112818.9
ENSG00000069122.18
ENSG00000225730.1
ENSG00000153292.15
ENSG00000146072.6
ENSG00000271328.1
ENSG00000270761.1
ENSG00000198087.7
ENSG00000199762.1
ENSG00000216813.1
ENSG00000164393.8
ENSG00000153294.11
ENSG00000252711.1
ENSG00000226594.1
ENSG00000216616.1
ENSG00000124818.15
ENSG00000200340.1
ENSG00000244694.7
ENSG00000226068.1
ENSG00000216835.3
ENSG00000278736.1
ENSG00000271162.1
ENSG00000218337.1
ENSG00000274867.1
ENSG00000217631.1
ENSG00000252457.1
ENSG00000277043.1
ENSG00000146085.7
ENSG00000031691.6
ENSG00000203972.9
ENSG00000197261.11
ENSG00000216998.1
ENSG00000112077.15
ENSG00000124490.13
ENSG00000279127.1
ENSG00000096006.11
ENSG00000170950.5
ENSG00000235122.3
ENSG00000226707.1
ENSG00000124812.14
ENSG00000214643.6
ENSG00000177684.3
ENSG00000214642.1
ENSG00000203970.3
ENSG00000180872.4
ENSG00000226733.2
ENSG00000233470.1
ENSG00000230472.5
ENSG00000008197.4
ENSG00000008196.12
ENSG00000060303.5
ENSG00000216913.2
ENSG00000230204.1
ENSG00000270306.1
ENSG00000232702.3
ENSG00000212532.1
ENSG00000214641.3
ENSG00000228689.7
ENSG00000170927.14
ENSG00000240641.3
ENSG00000207604.3
ENSG00000225613.2
ENSG00000199080.1
ENSG00000112115.5
ENSG00000112116.9
ENSG00000218363.1
ENSG00000112118.18
ENSG00000170915.8
ENSG00000096093.15
ENSG00000065308.4
ENSG00000225791.6
ENSG00000270382.1
ENSG00000216775.2
ENSG00000096092.5
ENSG00000220377.1
ENSG00000271227.1
ENSG00000237674.1
ENSG00000244067.2
ENSG00000217228.1
ENSG00000243955.5
ENSG00000223622.2
ENSG00000182793.11
ENSG00000230375.1
ENSG00000230845.1
ENSG00000174156.14
ENSG00000243236.6
ENSG00000170899.10
ENSG00000202198.1
ENSG00000112144.15
ENSG00000112146.16
ENSG00000242865.3
ENSG00000261745.2
ENSG00000137270.10
ENSG00000253026.1
ENSG00000219074.1
ENSG00000218713.1
ENSG00000206908.1
ENSG00000219163.2
ENSG00000012660.13
ENSG00000264056.1
ENSG00000217527.1
ENSG00000271367.1
ENSG00000219863.5
ENSG00000218049.1
ENSG00000218261.1
ENSG00000271338.1
ENSG00000253010.1
ENSG00000271373.1
ENSG00000001084.10
ENSG00000249379.1
ENSG00000231683.6
ENSG00000235899.1
ENSG00000124743.5
ENSG00000227885.1
ENSG00000228614.1
ENSG00000137269.14
ENSG00000271218.1
ENSG00000146147.14
ENSG00000235050.6
ENSG00000236740.6
ENSG00000236996.1
ENSG00000218143.2
ENSG00000137251.15
ENSG00000228231.2
ENSG00000213335.4
ENSG00000216347.1
ENSG00000220773.1
ENSG00000220635.2
ENSG00000251946.1
ENSG00000224984.1
ENSG00000168143.8
ENSG00000261116.1
ENSG00000137252.9
ENSG00000187871.2
ENSG00000146151.12
ENSG00000220725.1
ENSG00000112175.7
ENSG00000214604.3
ENSG00000124749.16
ENSG00000219095.1
ENSG00000227602.1
ENSG00000220666.2
ENSG00000151914.19
ENSG00000231441.1
ENSG00000216854.2
ENSG00000200224.2
ENSG00000151917.17
ENSG00000219790.3
ENSG00000218980.2
ENSG00000276576.1
ENSG00000168116.13
ENSG00000112200.16
ENSG00000226803.7
ENSG00000112208.11
ENSG00000112210.11
ENSG00000146143.17
ENSG00000212017.2
ENSG00000266579.1
ENSG00000272541.1
ENSG00000271761.1
ENSG00000272316.1
ENSG00000239650.4
ENSG00000218189.4
ENSG00000215190.9
ENSG00000225096.1
ENSG00000214563.2
ENSG00000216687.2
ENSG00000214561.3
ENSG00000223633.2
ENSG00000275046.1
ENSG00000283453.1
ENSG00000277172.1
ENSG00000275773.1
ENSG00000274844.1
ENSG00000276290.1
ENSG00000220030.1
ENSG00000255633.5
ENSG00000250686.2
ENSG00000112232.8
ENSG00000216859.1
ENSG00000217067.2
ENSG00000262566.1
ENSG00000217477.2
ENSG00000198225.5
ENSG00000219940.2
ENSG00000218520.5
ENSG00000146166.16
ENSG00000218617.1
ENSG00000218274.2
ENSG00000218048.2
ENSG00000225121.2
ENSG00000112245.10
ENSG00000213312.3
ENSG00000266680.1
ENSG00000262651.1
ENSG00000213309.3
ENSG00000118482.11
ENSG00000188107.14
ENSG00000218813.1
ENSG00000236345.1
ENSG00000219653.1
ENSG00000232120.1
ENSG00000217811.1
ENSG00000243828.2
ENSG00000214558.4
ENSG00000220483.4
ENSG00000233859.2
ENSG00000218890.1
ENSG00000270521.1
ENSG00000238949.1
ENSG00000212229.1
ENSG00000271111.1
ENSG00000251965.1
ENSG00000201015.1
ENSG00000206672.1
ENSG00000227706.3
ENSG00000270509.1
ENSG00000223504.1
ENSG00000226497.1
ENSG00000218834.1
ENSG00000230910.2
ENSG00000135298.13
ENSG00000168216.10
ENSG00000219085.1
ENSG00000219881.1
ENSG00000082293.12
ENSG00000216365.2
ENSG00000112280.15
ENSG00000253809.1
ENSG00000237643.1
ENSG00000224349.2
ENSG00000082269.16
ENSG00000238386.1
ENSG00000154079.5
ENSG00000271967.1
ENSG00000232389.1
ENSG00000218870.1
ENSG00000112305.14
ENSG00000262803.1
ENSG00000217767.2
ENSG00000112309.10
ENSG00000219669.1
ENSG00000221345.2
ENSG00000218350.1
ENSG00000207180.1
ENSG00000232295.7
ENSG00000276127.1
ENSG00000119900.7
ENSG00000230597.1
ENSG00000233237.6
ENSG00000279312.1
ENSG00000199094.3
ENSG00000279289.1
ENSG00000207827.1
ENSG00000223765.2
ENSG00000219575.1
ENSG00000218014.1
ENSG00000202069.1
ENSG00000079841.18
ENSG00000218732.1
ENSG00000217483.1
ENSG00000181514.6
ENSG00000185760.15
ENSG00000233844.1
ENSG00000266180.1
ENSG00000232422.1
ENSG00000220515.2
ENSG00000229154.1
ENSG00000234025.1
ENSG00000251360.2
ENSG00000256980.4
ENSG00000135314.12
ENSG00000229852.2
ENSG00000239626.1
ENSG00000234882.1
ENSG00000223389.1
ENSG00000226840.1
ENSG00000203909.3
ENSG00000203908.3
ENSG00000203907.9
ENSG00000231332.2
ENSG00000235174.1
ENSG00000224221.1
ENSG00000080007.7
ENSG00000164430.15
ENSG00000135297.15
ENSG00000207023.1
ENSG00000271986.2
ENSG00000223821.1
ENSG00000156508.17
ENSG00000229862.5
ENSG00000223967.1
ENSG00000119899.12
ENSG00000218459.1
ENSG00000231652.2
ENSG00000156535.13
ENSG00000279790.1
ENSG00000217268.1
ENSG00000223786.1
ENSG00000217178.1
ENSG00000272243.5
ENSG00000218483.1
ENSG00000224583.1
ENSG00000219736.1
ENSG00000111799.20
ENSG00000112695.11
ENSG00000112697.15
ENSG00000225793.2
ENSG00000118407.14
ENSG00000203489.3
ENSG00000237174.7
ENSG00000221332.2
ENSG00000263533.1
ENSG00000238156.1
ENSG00000217680.1
ENSG00000201291.1
ENSG00000219722.1
ENSG00000220730.2
ENSG00000252137.1
ENSG00000112701.17
ENSG00000217488.2
ENSG00000252498.1
ENSG00000200091.1
ENSG00000196586.13
ENSG00000252156.1
ENSG00000223169.1
ENSG00000112706.11
ENSG00000200040.1
ENSG00000222652.1
ENSG00000238697.1
ENSG00000236635.2
ENSG00000272445.1
ENSG00000280511.1
ENSG00000231762.1
ENSG00000271945.1
ENSG00000276064.1
ENSG00000135312.6
ENSG00000219253.1
ENSG00000269964.2
ENSG00000230309.1
ENSG00000229495.1
ENSG00000146243.13
ENSG00000146247.13
ENSG00000217512.1
ENSG00000118418.14
ENSG00000270362.1
ENSG00000220154.2
ENSG00000201464.1
ENSG00000217786.1
ENSG00000218029.3
ENSG00000262048.1
ENSG00000231533.1
ENSG00000218748.1
ENSG00000135338.13
ENSG00000261970.1
ENSG00000272137.1
ENSG00000279659.1
ENSG00000198478.7
ENSG00000235357.1
ENSG00000220918.1
ENSG00000233835.1
ENSG00000118402.5
ENSG00000218582.2
ENSG00000220311.1
ENSG00000112742.9
ENSG00000218418.2
ENSG00000217377.1
ENSG00000083123.14
ENSG00000272129.1
ENSG00000219547.1
ENSG00000279022.1
ENSG00000233967.6
ENSG00000260645.1
ENSG00000219361.1
ENSG00000181705.2
ENSG00000216352.1
ENSG00000112773.15
ENSG00000226089.2
ENSG00000277797.1
ENSG00000212336.1
ENSG00000232031.1
ENSG00000206886.1
ENSG00000219702.1
ENSG00000224995.1
ENSG00000226453.1
ENSG00000260574.1
ENSG00000005700.14
ENSG00000223044.1
ENSG00000220537.1
ENSG00000146242.8
ENSG00000118420.16
ENSG00000220091.2
ENSG00000227215.1
ENSG00000083097.14
ENSG00000013375.15
ENSG00000013392.7
ENSG00000065833.8
ENSG00000219951.4
ENSG00000146250.6
ENSG00000065609.14
ENSG00000237874.2
ENSG00000203877.8
ENSG00000065615.13
ENSG00000228679.1
ENSG00000230852.1
ENSG00000135324.5
ENSG00000135315.11
ENSG00000231776.5
ENSG00000226309.1
ENSG00000112837.16
ENSG00000228290.6
ENSG00000219604.1
ENSG00000216523.1
ENSG00000220291.1
ENSG00000216902.3
ENSG00000217060.1
ENSG00000213211.2
ENSG00000234155.1
ENSG00000216439.1
ENSG00000214460.3
ENSG00000135318.11
ENSG00000280232.1
ENSG00000135317.12
ENSG00000135316.17
ENSG00000220563.1
ENSG00000203875.10
ENSG00000275072.1
ENSG00000217334.1
ENSG00000198738.4
ENSG00000222686.1
ENSG00000200427.1
ENSG00000218766.1
ENSG00000202103.1
ENSG00000220069.1
ENSG00000217272.1
ENSG00000220831.4
ENSG00000219500.1
ENSG00000243124.3
ENSG00000218561.1
ENSG00000219190.1
ENSG00000217769.4
ENSG00000220240.1
ENSG00000168830.7
ENSG00000214457.3
ENSG00000217169.2
ENSG00000217776.1
ENSG00000252697.1
ENSG00000135346.8
ENSG00000215477.2
ENSG00000272008.1
ENSG00000188994.12
ENSG00000218313.1
ENSG00000164411.11
ENSG00000216990.2
ENSG00000111850.10
ENSG00000203872.6
ENSG00000279616.1
ENSG00000272514.5
ENSG00000216324.1
ENSG00000218793.1
ENSG00000218698.1
ENSG00000164414.17
ENSG00000206715.1
ENSG00000146282.17
ENSG00000135336.14
ENSG00000135334.8
ENSG00000238628.1
ENSG00000207131.1
ENSG00000240997.3
ENSG00000271114.1
ENSG00000118434.8
ENSG00000118432.12
ENSG00000279565.1
ENSG00000220131.1
ENSG00000220267.1
ENSG00000234426.1
ENSG00000111880.15
ENSG00000222145.1
ENSG00000280277.1
ENSG00000220130.1
ENSG00000220960.1
ENSG00000223001.1
ENSG00000271931.1
ENSG00000146278.10
ENSG00000264017.2
ENSG00000154548.8
ENSG00000146281.5
ENSG00000146276.11
ENSG00000111886.10
ENSG00000220418.1
ENSG00000198833.6
ENSG00000025039.14
ENSG00000218965.1
ENSG00000135299.16
ENSG00000239316.3
ENSG00000237027.1
ENSG00000083099.10
ENSG00000112159.11
ENSG00000228124.1
ENSG00000220871.1
ENSG00000217653.1
ENSG00000118412.12
ENSG00000199630.1
ENSG00000218300.1
ENSG00000219240.2
ENSG00000135355.4
ENSG00000252891.1
ENSG00000112182.14
ENSG00000226455.1
ENSG00000222078.1
ENSG00000218730.1
ENSG00000266760.1
ENSG00000260271.1
ENSG00000135341.17
ENSG00000224605.1
ENSG00000263734.1
ENSG00000224944.1
ENSG00000262095.1
ENSG00000219087.2
ENSG00000220340.1
ENSG00000240961.3
ENSG00000219867.1
ENSG00000220553.1
ENSG00000200492.2
ENSG00000261038.1
ENSG00000220908.2
ENSG00000221455.2
ENSG00000219387.2
ENSG00000235099.1
ENSG00000213187.3
ENSG00000135333.13
ENSG00000280451.1
ENSG00000252249.1
ENSG00000229600.1
ENSG00000231143.1
ENSG00000220370.1
ENSG00000279403.1
ENSG00000270484.1
ENSG00000216853.1
ENSG00000219627.1
ENSG00000261366.1
ENSG00000172469.15
ENSG00000219549.1
ENSG00000219941.1
ENSG00000172461.10
ENSG00000242560.3
ENSG00000233797.1
ENSG00000014123.9
ENSG00000112214.10
ENSG00000213183.3
ENSG00000207309.1
ENSG00000219139.1
ENSG00000217331.1
ENSG00000216518.1
ENSG00000224384.1
ENSG00000112218.8
ENSG00000123545.5
ENSG00000263479.2
ENSG00000186231.16
ENSG00000146263.11
ENSG00000271860.6
ENSG00000226207.1
ENSG00000238367.1
ENSG00000220505.2
ENSG00000236920.2
ENSG00000187472.4
ENSG00000283010.1
ENSG00000184486.9
ENSG00000112234.8
ENSG00000271042.1
ENSG00000265226.1
ENSG00000232699.3
ENSG00000146267.11
ENSG00000132423.11
ENSG00000132424.14
ENSG00000228506.1
ENSG00000123552.17
ENSG00000228439.5
ENSG00000274603.1
ENSG00000112237.12
ENSG00000272017.1
ENSG00000219755.1
ENSG00000279170.1
ENSG00000112238.11
ENSG00000199303.1
ENSG00000152034.10
ENSG00000229315.6
ENSG00000219257.2
ENSG00000275716.1
ENSG00000213177.3
ENSG00000216378.1
ENSG00000112246.9
ENSG00000228082.1
ENSG00000112249.13
ENSG00000220695.1
ENSG00000260000.2
ENSG00000270987.1
ENSG00000164418.19
ENSG00000218475.2
ENSG00000218536.1
ENSG00000219757.1
ENSG00000217120.1
ENSG00000202283.1
ENSG00000216817.1
ENSG00000214428.3
ENSG00000218173.1
ENSG00000085382.11
ENSG00000252944.1
ENSG00000227535.2
ENSG00000271099.1
ENSG00000203809.6
ENSG00000187772.7
ENSG00000212147.1
ENSG00000112276.13
ENSG00000203808.10
ENSG00000132429.9
ENSG00000272102.1
ENSG00000085377.13
ENSG00000231628.1
ENSG00000216639.1
ENSG00000219902.1
ENSG00000237567.1
ENSG00000219088.1
ENSG00000200198.1
ENSG00000057663.14
ENSG00000057657.15
ENSG00000269919.1
ENSG00000273744.1
ENSG00000244710.3
ENSG00000252444.1
ENSG00000233941.1
ENSG00000112297.14
ENSG00000207499.1
ENSG00000202386.1
ENSG00000282408.1
ENSG00000200314.1
ENSG00000130347.12
ENSG00000200295.1
ENSG00000130348.11
ENSG00000216977.1
ENSG00000229654.1
ENSG00000235142.7
ENSG00000202285.1
ENSG00000207577.1
ENSG00000272398.5
ENSG00000130349.9
ENSG00000178409.13
ENSG00000252125.1
ENSG00000164494.11
ENSG00000276620.1
ENSG00000220237.1
ENSG00000112320.11
ENSG00000234206.5
ENSG00000280135.1
ENSG00000146285.13
ENSG00000025796.13
ENSG00000238420.1
ENSG00000232778.1
ENSG00000272476.1
ENSG00000224987.1
ENSG00000253090.2
ENSG00000231112.1
ENSG00000225093.1
ENSG00000271734.1
ENSG00000081087.14
ENSG00000238490.1
ENSG00000225174.1
ENSG00000112333.11
ENSG00000279398.1
ENSG00000112335.14
ENSG00000233511.1
ENSG00000212525.1
ENSG00000230248.1
ENSG00000206974.1
ENSG00000135537.16
ENSG00000238055.1
ENSG00000279498.1
ENSG00000238079.1
ENSG00000227072.1
ENSG00000200799.1
ENSG00000271608.1
ENSG00000118689.14
ENSG00000228976.1
ENSG00000203801.8
ENSG00000219565.2
ENSG00000231559.1
ENSG00000118690.12
ENSG00000218872.1
ENSG00000228834.1
ENSG00000230290.1
ENSG00000080546.13
ENSG00000271730.1
ENSG00000199944.1
ENSG00000183137.14
ENSG00000203799.12
ENSG00000233908.1
ENSG00000219700.1
ENSG00000201023.1
ENSG00000218632.3
ENSG00000135535.15
ENSG00000260273.1
ENSG00000185250.15
ENSG00000135587.8
ENSG00000135596.17
ENSG00000112365.4
ENSG00000223537.2
ENSG00000155085.15
ENSG00000112367.10
ENSG00000232311.1
ENSG00000146360.8
ENSG00000112290.12
ENSG00000168438.14
ENSG00000053328.8
ENSG00000203797.9
ENSG00000004809.13
ENSG00000241162.3
ENSG00000260188.1
ENSG00000219559.1
ENSG00000270934.1
ENSG00000155111.14
ENSG00000213150.2
ENSG00000217041.1
ENSG00000219150.2
ENSG00000200522.1
ENSG00000212587.1
ENSG00000199360.1
ENSG00000213149.3
ENSG00000271607.1
ENSG00000123505.15
ENSG00000219329.1
ENSG00000155115.6
ENSG00000197498.12
ENSG00000218803.1
ENSG00000112394.16
ENSG00000200926.1
ENSG00000231046.1
ENSG00000173214.5
ENSG00000230177.1
ENSG00000271789.1
ENSG00000009413.15
ENSG00000272356.1
ENSG00000220392.1
ENSG00000229276.1
ENSG00000218676.1
ENSG00000231889.7
ENSG00000220506.2
ENSG00000056972.18
ENSG00000255389.1
ENSG00000010810.17
ENSG00000227012.2
ENSG00000112761.20
ENSG00000074935.13
ENSG00000203778.7
ENSG00000112769.18
ENSG00000237234.7
ENSG00000207044.1
ENSG00000270661.1
ENSG00000271208.1
ENSG00000226440.7
ENSG00000216663.3
ENSG00000251258.1
ENSG00000219773.1
ENSG00000215807.4
ENSG00000217770.1
ENSG00000232299.1
ENSG00000225580.2
ENSG00000271498.1
ENSG00000201386.1
ENSG00000218490.1
ENSG00000216904.2
ENSG00000223811.1
ENSG00000232316.1
ENSG00000236347.1
ENSG00000218208.1
ENSG00000230943.1
ENSG00000231912.2
ENSG00000219758.6
ENSG00000277443.2
ENSG00000227502.2
ENSG00000175967.3
ENSG00000196591.11
ENSG00000228624.7
ENSG00000216723.1
ENSG00000249853.7
ENSG00000216471.3
ENSG00000212333.1
ENSG00000218089.1
ENSG00000232395.1
ENSG00000226079.1
ENSG00000251882.1
ENSG00000219619.2
ENSG00000228777.1
ENSG00000111816.7
ENSG00000186743.2
ENSG00000178425.13
ENSG00000123500.9
ENSG00000218428.1
ENSG00000187189.10
ENSG00000111817.16
ENSG00000237021.2
ENSG00000233558.1
ENSG00000189241.6
ENSG00000240050.5
ENSG00000217241.1
ENSG00000218153.2
ENSG00000244158.1
ENSG00000188820.12
ENSG00000234117.2
ENSG00000173626.9
ENSG00000178033.5
ENSG00000164451.13
ENSG00000111832.12
ENSG00000111834.12
ENSG00000153975.9
ENSG00000196911.10
ENSG00000183807.7
ENSG00000173612.9
ENSG00000185002.9
ENSG00000217089.1
ENSG00000200248.1
ENSG00000170162.13
ENSG00000047936.10
ENSG00000251814.1
ENSG00000222713.1
ENSG00000219703.1
ENSG00000226181.1
ENSG00000164465.18
ENSG00000207461.1
ENSG00000047932.13
ENSG00000218233.1
ENSG00000153989.7
ENSG00000196376.10
ENSG00000230202.1
ENSG00000216809.1
ENSG00000111860.13
ENSG00000169075.7
ENSG00000198523.5
ENSG00000217330.1
ENSG00000225549.3
ENSG00000111877.17
ENSG00000111875.7
ENSG00000253194.1
ENSG00000111879.18
ENSG00000222649.1
ENSG00000207982.1
ENSG00000220139.1
ENSG00000111885.6
ENSG00000216316.1
ENSG00000200732.1
ENSG00000265725.1
ENSG00000206857.1
ENSG00000200310.1
ENSG00000216710.1
ENSG00000146350.13
ENSG00000206598.1
ENSG00000207403.1
ENSG00000220447.1
ENSG00000272714.1
ENSG00000152661.7
ENSG00000199458.1
ENSG00000219784.2
ENSG00000201379.1
ENSG00000222659.1
ENSG00000220326.2
ENSG00000218180.2
ENSG00000219135.1
ENSG00000217139.2
ENSG00000220184.2
ENSG00000199932.1
ENSG00000025156.12
ENSG00000279453.1
ENSG00000111897.6
ENSG00000275339.1
ENSG00000135549.14
ENSG00000279114.1
ENSG00000277408.1
ENSG00000272472.1
ENSG00000240606.3
ENSG00000164434.11
ENSG00000172594.12
ENSG00000232362.1
ENSG00000146352.12
ENSG00000186439.12
ENSG00000235535.7
ENSG00000188580.14
ENSG00000237321.1
ENSG00000236548.1
ENSG00000146373.16
ENSG00000111907.20
ENSG00000111906.17
ENSG00000226409.2
ENSG00000237742.6
ENSG00000224506.2
ENSG00000135547.8
ENSG00000111912.19
ENSG00000232131.1
ENSG00000222445.1
ENSG00000111911.6
ENSG00000066651.18
ENSG00000231842.1
ENSG00000213133.4
ENSG00000203760.8
ENSG00000207632.1
ENSG00000201613.1
ENSG00000220548.3
ENSG00000275953.1
ENSG00000217325.2
ENSG00000217404.2
ENSG00000146374.13
ENSG00000118518.15
ENSG00000093144.18
ENSG00000251768.1
ENSG00000213131.3
ENSG00000220744.1
ENSG00000220522.2
ENSG00000220694.2
ENSG00000189367.14
ENSG00000214338.10
ENSG00000184530.8
ENSG00000219284.2
ENSG00000218187.2
ENSG00000260212.1
ENSG00000219699.2
ENSG00000281248.1
ENSG00000172673.10
ENSG00000274493.1
ENSG00000152894.14
ENSG00000227945.1
ENSG00000224733.1
ENSG00000213130.3
ENSG00000206982.1
ENSG00000220110.1
ENSG00000202200.1
ENSG00000196569.11
ENSG00000220884.2
ENSG00000219642.2
ENSG00000252554.1
ENSG00000233351.1
ENSG00000226149.5
ENSG00000146376.10
ENSG00000218689.2
ENSG00000219666.2
ENSG00000218725.2
ENSG00000219302.2
ENSG00000203756.7
ENSG00000198945.7
ENSG00000227678.7
ENSG00000164483.16
ENSG00000164484.11
ENSG00000202438.1
ENSG00000229923.2
ENSG00000256162.2
ENSG00000079819.18
ENSG00000118507.15
ENSG00000218857.1
ENSG00000219776.2
ENSG00000118520.14
ENSG00000112282.17
ENSG00000154269.14
ENSG00000252560.1
ENSG00000180658.3
ENSG00000236761.5
ENSG00000216917.2
ENSG00000266807.1
ENSG00000197594.11
ENSG00000219532.2
ENSG00000200895.1
ENSG00000237115.2
ENSG00000236673.5
ENSG00000280058.1
ENSG00000118523.5
ENSG00000227220.1
ENSG00000236166.1
ENSG00000265669.1
ENSG00000280155.1
ENSG00000228495.1
ENSG00000223912.1
ENSG00000079931.14
ENSG00000079950.13
ENSG00000225343.1
ENSG00000237110.2
ENSG00000146385.1
ENSG00000235998.1
ENSG00000146383.7
ENSG00000135569.4
ENSG00000237449.1
ENSG00000179073.6
ENSG00000146378.6
ENSG00000146399.1
ENSG00000218194.1
ENSG00000112299.7
ENSG00000218991.1
ENSG00000093134.14
ENSG00000112303.13
ENSG00000234484.1
ENSG00000271488.1
ENSG00000146409.10
ENSG00000112306.7
ENSG00000206754.1
ENSG00000221500.1
ENSG00000200534.1
ENSG00000220557.1
ENSG00000279960.1
ENSG00000213122.4
ENSG00000231023.6
ENSG00000220113.2
ENSG00000112319.17
ENSG00000223542.1
ENSG00000234567.1
ENSG00000227954.6
ENSG00000238059.1
ENSG00000272428.1
ENSG00000218213.1
ENSG00000223586.5
ENSG00000118526.6
ENSG00000028839.9
ENSG00000146411.5
ENSG00000278744.1
ENSG00000216753.3
ENSG00000266875.2
ENSG00000118515.11
ENSG00000276703.1
ENSG00000200058.1
ENSG00000201309.1
ENSG00000220378.3
ENSG00000213118.4
ENSG00000231971.5
ENSG00000236700.5
ENSG00000232310.6
ENSG00000218772.2
ENSG00000229722.1
ENSG00000227723.1
ENSG00000236389.1
ENSG00000213117.4
ENSG00000118514.13
ENSG00000240056.2
ENSG00000112339.14
ENSG00000283409.1
ENSG00000232876.1
ENSG00000118513.18
ENSG00000236703.1
ENSG00000207689.1
ENSG00000224374.1
ENSG00000135541.20
ENSG00000234084.1
ENSG00000201012.1
ENSG00000231028.8
ENSG00000226540.2
ENSG00000233534.1
ENSG00000217482.2
ENSG00000236378.1
ENSG00000171408.13
ENSG00000237596.6
ENSG00000277973.1
ENSG00000146410.11
ENSG00000029363.16
ENSG00000216519.2
ENSG00000260418.1
ENSG00000135525.18
ENSG00000220660.2
ENSG00000216613.2
ENSG00000218424.2
ENSG00000271765.1
ENSG00000272189.1
ENSG00000197442.9
ENSG00000234263.1
ENSG00000212242.1
ENSG00000112357.12
ENSG00000201807.1
ENSG00000213109.4
ENSG00000182747.4
ENSG00000207247.1
ENSG00000230350.1
ENSG00000225391.5
ENSG00000235399.1
ENSG00000016402.13
ENSG00000164485.14
ENSG00000027697.13
ENSG00000177468.6
ENSG00000213108.3
ENSG00000230533.2
ENSG00000283265.1
ENSG00000220412.1
ENSG00000234956.5
ENSG00000207300.1
ENSG00000237499.6
ENSG00000118503.14
ENSG00000226004.1
ENSG00000229922.5
ENSG00000219463.1
ENSG00000112378.11
ENSG00000112379.8
ENSG00000254440.3
ENSG00000262543.1
ENSG00000218499.1
ENSG00000215878.3
ENSG00000051620.10
ENSG00000135540.11
ENSG00000266555.1
ENSG00000274594.1
ENSG00000216802.1
ENSG00000225177.5
ENSG00000279968.1
ENSG00000024862.17
ENSG00000203734.11
ENSG00000225415.2
ENSG00000220600.2
ENSG00000135597.18
ENSG00000146386.7
ENSG00000112406.4
ENSG00000231329.7
ENSG00000164440.14
ENSG00000226571.1
ENSG00000218565.2
ENSG00000164442.9
ENSG00000238099.2
ENSG00000219806.1
ENSG00000205695.3
ENSG00000231426.5
ENSG00000225148.1
ENSG00000236013.5
ENSG00000252107.1
ENSG00000263514.1
ENSG00000264390.1
ENSG00000217684.2
ENSG00000234147.1
ENSG00000216548.2
ENSG00000275138.1
ENSG00000259828.1
ENSG00000222764.1
ENSG00000218351.2
ENSG00000135577.4
ENSG00000270983.1
ENSG00000236822.1
ENSG00000203733.5
ENSG00000009844.15
ENSG00000237494.1
ENSG00000112414.14
ENSG00000236366.2
ENSG00000233138.1
ENSG00000010818.9
ENSG00000237851.1
ENSG00000232618.1
ENSG00000229017.6
ENSG00000227192.1
ENSG00000146416.17
ENSG00000225752.1
ENSG00000217495.2
ENSG00000216642.1
ENSG00000217648.1
ENSG00000270655.1
ENSG00000189007.15
ENSG00000218896.1
ENSG00000223203.1
ENSG00000034693.14
ENSG00000229036.7
ENSG00000001036.13
ENSG00000112419.14
ENSG00000235740.1
ENSG00000135521.8
ENSG00000270890.1
ENSG00000118491.9
ENSG00000118495.18
ENSG00000283122.1
ENSG00000217231.2
ENSG00000169976.6
ENSG00000219297.1
ENSG00000135604.9
ENSG00000217027.1
ENSG00000216475.1
ENSG00000152818.18
ENSG00000225311.1
ENSG00000219409.2
ENSG00000217195.1
ENSG00000220739.2
ENSG00000112425.14
ENSG00000201119.1
ENSG00000217612.2
ENSG00000270638.1
ENSG00000280184.2
ENSG00000118496.4
ENSG00000235652.7
ENSG00000146414.15
ENSG00000152822.13
ENSG00000187103.3
ENSG00000222971.1
ENSG00000216811.2
ENSG00000118508.4
ENSG00000237468.2
ENSG00000118492.16
ENSG00000273719.1
ENSG00000207431.2
ENSG00000228283.3
ENSG00000233452.6
ENSG00000227748.1
ENSG00000272397.1
ENSG00000196634.3
ENSG00000164506.14
ENSG00000273997.1
ENSG00000220494.4
ENSG00000203727.3
ENSG00000227681.5
ENSG00000226249.1
ENSG00000234675.1
ENSG00000230205.1
ENSG00000224658.1
ENSG00000207345.1
ENSG00000111961.17
ENSG00000215223.3
ENSG00000217824.1
ENSG00000231368.1
ENSG00000111962.7
ENSG00000227660.1
ENSG00000236591.1
ENSG00000219487.2
ENSG00000228408.6
ENSG00000225924.2
ENSG00000283608.1
ENSG00000241391.3
ENSG00000216265.1
ENSG00000055208.18
ENSG00000177688.6
ENSG00000178199.13
ENSG00000219553.2
ENSG00000131013.3
ENSG00000252244.1
ENSG00000235168.1
ENSG00000055211.12
ENSG00000281021.1
ENSG00000233330.1
ENSG00000220848.4
ENSG00000202343.1
ENSG00000186625.13
ENSG00000207292.1
ENSG00000131023.12
ENSG00000278899.1
ENSG00000120253.13
ENSG00000120265.16
ENSG00000219433.2
ENSG00000231760.4
ENSG00000120256.9
ENSG00000273132.1
ENSG00000268592.3
ENSG00000217733.2
ENSG00000164520.11
ENSG00000223701.3
ENSG00000216906.2
ENSG00000203722.7
ENSG00000216621.8
ENSG00000131015.4
ENSG00000215094.3
ENSG00000111981.4
ENSG00000219298.1
ENSG00000231120.3
ENSG00000218358.2
ENSG00000155918.7
ENSG00000216444.1
ENSG00000235972.1
ENSG00000213091.2
ENSG00000131019.10
ENSG00000198729.4
ENSG00000238594.1
ENSG00000201628.1
ENSG00000009765.14
ENSG00000220598.1
ENSG00000219622.1
ENSG00000120278.15
ENSG00000232891.1
ENSG00000224029.1
ENSG00000226599.1
ENSG00000213089.4
ENSG00000120254.15
ENSG00000218996.1
ENSG00000202119.1
ENSG00000232290.1
ENSG00000223598.1
ENSG00000219747.1
ENSG00000231883.1
ENSG00000238616.1
ENSG00000213087.3
ENSG00000131016.16
ENSG00000252431.1
ENSG00000252487.1
ENSG00000223039.1
ENSG00000181472.4
ENSG00000252615.1
ENSG00000155906.16
ENSG00000219395.2
ENSG00000146476.10
ENSG00000120262.9
ENSG00000207422.1
ENSG00000091831.22
ENSG00000233823.1
ENSG00000131018.22
ENSG00000234577.1
ENSG00000226193.1
ENSG00000202044.1
ENSG00000233464.2
ENSG00000120279.6
ENSG00000218792.2
ENSG00000146469.12
ENSG00000224893.5
ENSG00000217372.2
ENSG00000220745.2
ENSG00000112029.9
ENSG00000227627.2
ENSG00000112031.15
ENSG00000091844.7
ENSG00000201939.1
ENSG00000213121.2
ENSG00000218426.5
ENSG00000237312.1
ENSG00000222806.1
ENSG00000217160.2
ENSG00000242246.2
ENSG00000218776.4
ENSG00000217044.1
ENSG00000220733.1
ENSG00000220514.1
ENSG00000216713.1
ENSG00000199246.1
ENSG00000217085.2
ENSG00000112038.17
ENSG00000074706.13
ENSG00000237593.1
ENSG00000153721.18
ENSG00000275419.1
ENSG00000220181.1
ENSG00000219146.1
ENSG00000231316.1
ENSG00000205625.2
ENSG00000213079.9
ENSG00000200594.1
ENSG00000218757.1
ENSG00000264814.1
ENSG00000238963.2
ENSG00000146426.17
ENSG00000274451.1
ENSG00000235381.1
ENSG00000029639.10
ENSG00000171217.5
ENSG00000232529.1
ENSG00000074771.3
ENSG00000238789.1
ENSG00000221456.1
ENSG00000212295.1
ENSG00000227360.1
ENSG00000220347.1
ENSG00000271265.1
ENSG00000271551.2
ENSG00000049618.22
ENSG00000271899.1
ENSG00000270487.1
ENSG00000218596.2
ENSG00000233044.1
ENSG00000215712.10
ENSG00000217783.2
ENSG00000271040.1
ENSG00000213078.3
ENSG00000218631.1
ENSG00000175048.16
ENSG00000266617.1
ENSG00000130340.15
ENSG00000234361.1
ENSG00000229502.5
ENSG00000236324.1
ENSG00000220867.1
ENSG00000252658.1
ENSG00000078269.14
ENSG00000233496.1
ENSG00000122335.13
ENSG00000272047.1
ENSG00000130338.12
ENSG00000188451.8
ENSG00000274023.1
ENSG00000238019.1
ENSG00000243373.3
ENSG00000219188.1
ENSG00000146433.8
ENSG00000218226.1
ENSG00000146425.10
ENSG00000164674.15
ENSG00000219249.2
ENSG00000092820.17
ENSG00000233893.1
ENSG00000243775.2
ENSG00000203711.11
ENSG00000213076.3
ENSG00000223191.1
ENSG00000130363.11
ENSG00000271913.5
ENSG00000164691.16
ENSG00000226032.1
ENSG00000224478.1
ENSG00000233682.3
ENSG00000164694.16
ENSG00000235086.1
ENSG00000231178.1
ENSG00000234777.1
ENSG00000216480.2
ENSG00000276413.1
ENSG00000237927.1
ENSG00000112096.16
ENSG00000220305.1
ENSG00000251988.1
ENSG00000146457.14
ENSG00000120437.8
ENSG00000120438.11
ENSG00000207392.1
ENSG00000206910.1
ENSG00000112110.9
ENSG00000146453.12
ENSG00000236823.1
ENSG00000130368.5
ENSG00000197081.12
ENSG00000268257.2
ENSG00000213073.4
ENSG00000175003.12
ENSG00000216516.1
ENSG00000112499.12
ENSG00000230234.1
ENSG00000146477.5
ENSG00000213071.11
ENSG00000198670.11
ENSG00000243831.1
ENSG00000224477.5
ENSG00000122194.18
ENSG00000276960.1
ENSG00000274903.1
ENSG00000224371.5
ENSG00000220913.1
ENSG00000233342.1
ENSG00000231863.1
ENSG00000272841.1
ENSG00000085511.19
ENSG00000026652.13
ENSG00000279355.1
ENSG00000185345.18
ENSG00000227913.1
ENSG00000112530.11
ENSG00000217557.1
ENSG00000225437.5
ENSG00000225683.5
ENSG00000281692.1
ENSG00000217514.1
ENSG00000270419.1
ENSG00000112531.16
ENSG00000228692.2
ENSG00000235538.1
ENSG00000266128.2
ENSG00000260422.1
ENSG00000230627.1
ENSG00000226739.1
ENSG00000227455.2
ENSG00000217878.2
ENSG00000112539.14
ENSG00000112541.13
ENSG00000199523.1
ENSG00000206681.1
ENSG00000236627.1
ENSG00000223942.1
ENSG00000223414.2
ENSG00000281832.1
ENSG00000216624.3
ENSG00000231297.3
ENSG00000164458.9
ENSG00000201292.1
ENSG00000280991.1
ENSG00000233365.2
ENSG00000213536.2
ENSG00000280850.1
ENSG00000176381.5
ENSG00000198818.9
ENSG00000233231.1
ENSG00000060762.18
ENSG00000261420.1
ENSG00000280057.1
ENSG00000071242.11
ENSG00000232082.1
ENSG00000222958.1
ENSG00000235272.1
ENSG00000235008.1
ENSG00000231654.1
ENSG00000026297.15
ENSG00000227598.1
ENSG00000265828.1
ENSG00000213066.11
ENSG00000112486.15
ENSG00000166984.11
ENSG00000120436.3
ENSG00000216966.1
ENSG00000280707.2
ENSG00000231720.1
ENSG00000228648.1
ENSG00000112494.9
ENSG00000120440.13
ENSG00000217447.1
ENSG00000203690.11
ENSG00000272549.1
ENSG00000203688.4
ENSG00000213065.2
ENSG00000146521.9
ENSG00000269155.2
ENSG00000198221.8
ENSG00000130396.20
ENSG00000235994.4
ENSG00000229921.6
ENSG00000125337.16
ENSG00000153303.16
ENSG00000234768.1
ENSG00000237987.1
ENSG00000228361.2
ENSG00000234647.2
ENSG00000230711.2
ENSG00000164488.11
ENSG00000224417.2
ENSG00000260771.1
ENSG00000112562.18
ENSG00000235815.1
ENSG00000280665.1
ENSG00000225879.1
ENSG00000279810.1
ENSG00000229720.1
ENSG00000234519.1
ENSG00000223485.2
ENSG00000261039.2
ENSG00000226445.1
ENSG00000186340.14
ENSG00000233085.5
ENSG00000224999.1
ENSG00000226194.5
ENSG00000272848.1
ENSG00000184465.15
ENSG00000185127.6
ENSG00000130024.14
ENSG00000232640.1
ENSG00000227704.1
ENSG00000184786.5
ENSG00000130023.15
ENSG00000266896.1
ENSG00000229214.1
ENSG00000231690.2
ENSG00000236173.1
ENSG00000232197.1
ENSG00000273100.1
ENSG00000218716.1
ENSG00000230960.1
ENSG00000271820.1
ENSG00000227508.6
ENSG00000198719.8
ENSG00000112584.13
ENSG00000271234.1
ENSG00000266245.1
ENSG00000261003.1
ENSG00000008018.8
ENSG00000112592.13
ENSG00000071994.10
ENSG00000217874.2
ENSG00000273640.1
ENSG00000234986.1
ENSG00000213863.2
ENSG00000230423.1
ENSG00000225532.1
ENSG00000219814.2
ENSG00000283061.1
ENSG00000282572.2
ENSG00000273644.1
ENSG00000232325.4
ENSG00000242611.2
ENSG00000242474.2
ENSG00000240859.1
ENSG00000261795.1
ENSG00000239715.1
ENSG00000240093.1
ENSG00000177706.8
ENSG00000249852.1
ENSG00000248767.2
ENSG00000249574.1
ENSG00000234471.1
ENSG00000197461.13
ENSG00000223855.1
ENSG00000188191.14
ENSG00000229380.1
ENSG00000237181.1
ENSG00000164818.15
ENSG00000164828.17
ENSG00000239857.6
ENSG00000273151.1
ENSG00000105963.13
ENSG00000240230.5
ENSG00000073067.13
ENSG00000146540.14
ENSG00000199023.3
ENSG00000225146.1
ENSG00000164849.9
ENSG00000224079.1
ENSG00000226291.1
ENSG00000164850.14
ENSG00000178381.11
ENSG00000229043.2
ENSG00000164853.8
ENSG00000233082.1
ENSG00000164877.18
ENSG00000225981.1
ENSG00000273230.1
ENSG00000164880.15
ENSG00000231927.1
ENSG00000198517.9
ENSG00000164855.15
ENSG00000157778.8
ENSG00000230487.7
ENSG00000230444.1
ENSG00000231476.1
ENSG00000225968.7
ENSG00000234977.1
ENSG00000205971.2
ENSG00000236081.1
ENSG00000002822.15
ENSG00000176349.11
ENSG00000265089.1
ENSG00000122687.17
ENSG00000106268.15
ENSG00000106266.10
ENSG00000284047.1
ENSG00000271098.1
ENSG00000106263.17
ENSG00000230914.3
ENSG00000271163.1
ENSG00000136213.9
ENSG00000275572.1
ENSG00000106003.12
ENSG00000264357.1
ENSG00000106009.15
ENSG00000106012.17
ENSG00000136295.14
ENSG00000174945.13
ENSG00000146535.13
ENSG00000231357.1
ENSG00000198286.9
ENSG00000237286.1
ENSG00000201794.1
ENSG00000228334.1
ENSG00000217455.8
ENSG00000231892.1
ENSG00000236708.1
ENSG00000146555.18
ENSG00000224593.1
ENSG00000236510.1
ENSG00000283991.1
ENSG00000261809.1
ENSG00000164916.10
ENSG00000242802.6
ENSG00000264474.1
ENSG00000157927.16
ENSG00000206895.1
ENSG00000218823.1
ENSG00000213935.3
ENSG00000136297.14
ENSG00000196204.11
ENSG00000270822.1
ENSG00000275328.1
ENSG00000146587.17
ENSG00000273313.1
ENSG00000272595.1
ENSG00000159904.11
ENSG00000202039.1
ENSG00000157954.14
ENSG00000164638.10
ENSG00000182095.14
ENSG00000241269.1
ENSG00000188365.3
ENSG00000272953.1
ENSG00000234432.4
ENSG00000273084.1
ENSG00000155034.18
ENSG00000230733.2
ENSG00000207973.1
ENSG00000075624.13
ENSG00000272719.1
ENSG00000228974.5
ENSG00000075618.17
ENSG00000011275.18
ENSG00000237738.1
ENSG00000283419.1
ENSG00000235944.7
ENSG00000277265.1
ENSG00000122543.10
ENSG00000122674.11
ENSG00000155026.16
ENSG00000122512.14
ENSG00000201990.1
ENSG00000106305.9
ENSG00000207217.1
ENSG00000086232.12
ENSG00000157999.5
ENSG00000240718.3
ENSG00000252929.1
ENSG00000231704.5
ENSG00000106346.11
ENSG00000008256.15
ENSG00000202273.1
ENSG00000178397.12
ENSG00000274319.1
ENSG00000136238.17
ENSG00000164535.14
ENSG00000136240.9
ENSG00000231359.3
ENSG00000215045.8
ENSG00000136247.14
ENSG00000146576.12
ENSG00000236609.3
ENSG00000205903.6
ENSG00000228010.5
ENSG00000198580.7
ENSG00000164631.18
ENSG00000187953.10
ENSG00000277327.1
ENSG00000169402.15
ENSG00000146574.15
ENSG00000273252.1
ENSG00000155070.8
ENSG00000205897.5
ENSG00000250561.2
ENSG00000243531.1
ENSG00000226943.3
ENSG00000241539.1
ENSG00000242731.3
ENSG00000266287.1
ENSG00000239696.3
ENSG00000201218.1
ENSG00000106392.10
ENSG00000244167.1
ENSG00000230825.1
ENSG00000236712.1
ENSG00000215018.9
ENSG00000272732.1
ENSG00000272894.5
ENSG00000164654.15
ENSG00000272745.1
ENSG00000106399.11
ENSG00000219545.11
ENSG00000270314.1
ENSG00000234718.6
ENSG00000201747.1
ENSG00000214998.2
ENSG00000234141.1
ENSG00000233108.1
ENSG00000106415.12
ENSG00000233264.2
ENSG00000003147.17
ENSG00000227719.1
ENSG00000244239.1
ENSG00000272328.1
ENSG00000122584.12
ENSG00000236748.1
ENSG00000278254.4
ENSG00000278446.1
ENSG00000233876.2
ENSG00000271077.1
ENSG00000197320.5
ENSG00000234710.1
ENSG00000270611.1
ENSG00000235431.1
ENSG00000212422.2
ENSG00000283117.1
ENSG00000229091.3
ENSG00000234356.1
ENSG00000236414.1
ENSG00000201774.1
ENSG00000189043.9
ENSG00000271185.1
ENSG00000106443.15
ENSG00000230370.1
ENSG00000230333.6
ENSG00000226827.1
ENSG00000005108.15
ENSG00000230435.1
ENSG00000235920.1
ENSG00000106460.18
ENSG00000146530.11
ENSG00000274970.1
ENSG00000236048.2
ENSG00000226690.7
ENSG00000203523.3
ENSG00000224667.1
ENSG00000225606.1
ENSG00000006747.14
ENSG00000271253.1
ENSG00000122644.12
ENSG00000199470.1
ENSG00000229618.2
ENSG00000222974.1
ENSG00000230879.1
ENSG00000237713.1
ENSG00000224330.1
ENSG00000213875.3
ENSG00000006468.13
ENSG00000252374.1
ENSG00000223445.1
ENSG00000136267.13
ENSG00000233167.1
ENSG00000226323.1
ENSG00000225816.1
ENSG00000227489.1
ENSG00000187546.13
ENSG00000106511.5
ENSG00000237070.1
ENSG00000229108.1
ENSG00000225974.1
ENSG00000235828.5
ENSG00000229379.1
ENSG00000214960.9
ENSG00000224683.1
ENSG00000229688.7
ENSG00000171243.7
ENSG00000272537.1
ENSG00000205858.9
ENSG00000224280.1
ENSG00000272361.2
ENSG00000106524.8
ENSG00000136261.14
ENSG00000235837.1
ENSG00000106537.7
ENSG00000106541.11
ENSG00000270593.1
ENSG00000173467.8
ENSG00000232400.1
ENSG00000227965.1
ENSG00000223867.1
ENSG00000232841.1
ENSG00000278569.1
ENSG00000237773.5
ENSG00000106546.12
ENSG00000199473.1
ENSG00000236318.2
ENSG00000236039.2
ENSG00000228675.1
ENSG00000071189.21
ENSG00000279048.1
ENSG00000236195.1
ENSG00000280340.1
ENSG00000229937.6
ENSG00000048052.21
ENSG00000221393.1
ENSG00000225000.1
ENSG00000222164.1
ENSG00000226522.1
ENSG00000232492.1
ENSG00000122691.12
ENSG00000232821.1
ENSG00000236536.1
ENSG00000229533.1
ENSG00000146618.3
ENSG00000223838.1
ENSG00000105849.5
ENSG00000265932.1
ENSG00000173452.13
ENSG00000237921.2
ENSG00000243004.5
ENSG00000213860.4
ENSG00000267055.1
ENSG00000183742.12
ENSG00000228598.1
ENSG00000233834.6
ENSG00000226097.5
ENSG00000271133.5
ENSG00000105855.9
ENSG00000200753.1
ENSG00000179460.5
ENSG00000231525.1
ENSG00000004846.16
ENSG00000223866.1
ENSG00000164651.16
ENSG00000219451.3
ENSG00000232790.2
ENSG00000234839.1
ENSG00000243633.3
ENSG00000225308.2
ENSG00000195024.2
ENSG00000229949.1
ENSG00000105866.13
ENSG00000221783.1
ENSG00000105877.17
ENSG00000164649.19
ENSG00000136237.18
ENSG00000251993.1
ENSG00000105889.14
ENSG00000233476.3
ENSG00000232759.1
ENSG00000225541.1
ENSG00000232949.1
ENSG00000238033.1
ENSG00000179428.2
ENSG00000136244.11
ENSG00000228803.1
ENSG00000234513.1
ENSG00000196683.10
ENSG00000228649.8
ENSG00000221740.1
ENSG00000226329.2
ENSG00000226279.2
ENSG00000122591.11
ENSG00000230658.1
ENSG00000122550.17
ENSG00000230042.1
ENSG00000136243.16
ENSG00000226816.2
ENSG00000136235.15
ENSG00000156928.4
ENSG00000136231.13
ENSG00000232627.1
ENSG00000212264.1
ENSG00000252590.1
ENSG00000236654.2
ENSG00000232818.2
ENSG00000200847.1
ENSG00000164548.10
ENSG00000224785.1
ENSG00000232553.3
ENSG00000169193.11
ENSG00000227436.1
ENSG00000228953.1
ENSG00000188732.10
ENSG00000234286.1
ENSG00000196335.12
ENSG00000234800.2
ENSG00000231328.1
ENSG00000227930.1
ENSG00000252041.1
ENSG00000228944.1
ENSG00000122585.7
ENSG00000206877.1
ENSG00000105926.15
ENSG00000271096.1
ENSG00000271330.1
ENSG00000105928.13
ENSG00000070882.12
ENSG00000234999.1
ENSG00000172115.8
ENSG00000153790.11
ENSG00000234406.1
ENSG00000213798.3
ENSG00000105954.2
ENSG00000202233.2
ENSG00000234922.1
ENSG00000233824.1
ENSG00000260951.1
ENSG00000227386.1
ENSG00000223561.6
ENSG00000239622.1
ENSG00000270933.1
ENSG00000199085.3
ENSG00000050344.8
ENSG00000273237.1
ENSG00000122566.20
ENSG00000122565.18
ENSG00000232383.1
ENSG00000086300.15
ENSG00000225792.1
ENSG00000214870.8
ENSG00000122548.5
ENSG00000280255.1
ENSG00000233760.1
ENSG00000222004.7
ENSG00000005020.12
ENSG00000213787.3
ENSG00000226059.2
ENSG00000214869.5
ENSG00000213786.3
ENSG00000105991.7
ENSG00000233429.9
ENSG00000105996.6
ENSG00000105997.22
ENSG00000253552.7
ENSG00000197576.13
ENSG00000254369.6
ENSG00000106004.4
ENSG00000106006.6
ENSG00000122592.7
ENSG00000270182.1
ENSG00000078399.17
ENSG00000253187.2
ENSG00000253293.4
ENSG00000005073.5
ENSG00000240990.9
ENSG00000253508.1
ENSG00000277966.1
ENSG00000106031.7
ENSG00000243766.7
ENSG00000253308.2
ENSG00000253405.1
ENSG00000106038.12
ENSG00000213783.4
ENSG00000236569.3
ENSG00000224322.1
ENSG00000279655.1
ENSG00000279429.1
ENSG00000233830.2
ENSG00000213781.3
ENSG00000235574.1
ENSG00000106049.8
ENSG00000229893.2
ENSG00000106052.13
ENSG00000153814.11
ENSG00000206623.1
ENSG00000234336.6
ENSG00000174495.12
ENSG00000146592.16
ENSG00000225286.1
ENSG00000255690.2
ENSG00000228421.2
ENSG00000272568.5
ENSG00000233517.1
ENSG00000106066.14
ENSG00000229452.1
ENSG00000106069.21
ENSG00000235669.1
ENSG00000237065.2
ENSG00000223813.2
ENSG00000270196.1
ENSG00000176532.3
ENSG00000225264.3
ENSG00000223437.1
ENSG00000227855.3
ENSG00000212024.2
ENSG00000122574.10
ENSG00000238906.1
ENSG00000136193.16
ENSG00000227014.5
ENSG00000106080.10
ENSG00000106086.18
ENSG00000231519.1
ENSG00000283618.1
ENSG00000180354.15
ENSG00000230751.1
ENSG00000225907.1
ENSG00000227017.1
ENSG00000180233.10
ENSG00000235859.5
ENSG00000281404.1
ENSG00000106100.10
ENSG00000006625.17
ENSG00000196295.11
ENSG00000244480.1
ENSG00000264520.1
ENSG00000226874.1
ENSG00000263683.1
ENSG00000106105.13
ENSG00000106113.18
ENSG00000241644.2
ENSG00000223419.1
ENSG00000106125.14
ENSG00000229263.1
ENSG00000240583.11
ENSG00000106128.18
ENSG00000078549.14
ENSG00000232887.1
ENSG00000271027.1
ENSG00000164600.6
ENSG00000231418.1
ENSG00000180347.13
ENSG00000106341.10
ENSG00000154678.16
ENSG00000236460.1
ENSG00000226468.2
ENSG00000226421.1
ENSG00000106355.9
ENSG00000105778.18
ENSG00000229358.3
ENSG00000237004.3
ENSG00000273014.1
ENSG00000281332.1
ENSG00000250756.1
ENSG00000251999.1
ENSG00000231952.3
ENSG00000272905.1
ENSG00000170852.10
ENSG00000205763.13
ENSG00000224573.1
ENSG00000122642.10
ENSG00000252821.1
ENSG00000122643.18
ENSG00000229054.1
ENSG00000241420.3
ENSG00000164610.8
ENSG00000228015.1
ENSG00000122507.20
ENSG00000222741.1
ENSG00000224946.1
ENSG00000238090.1
ENSG00000173862.3
ENSG00000227481.1
ENSG00000236494.1
ENSG00000233219.1
ENSG00000164619.8
ENSG00000236212.1
ENSG00000202431.1
ENSG00000197085.11
ENSG00000187258.13
ENSG00000235379.1
ENSG00000230356.1
ENSG00000242653.3
ENSG00000251802.1
ENSG00000173852.14
ENSG00000221669.1
ENSG00000189212.12
ENSG00000236592.5
ENSG00000164532.10
ENSG00000226063.1
ENSG00000235464.1
ENSG00000122557.9
ENSG00000271122.1
ENSG00000227544.8
ENSG00000228878.7
ENSG00000232736.1
ENSG00000122545.18
ENSG00000274328.1
ENSG00000200446.1
ENSG00000273580.1
ENSG00000226102.3
ENSG00000270889.1
ENSG00000232930.1
ENSG00000205745.2
ENSG00000261184.1
ENSG00000228815.1
ENSG00000271117.1
ENSG00000122547.10
ENSG00000228770.1
ENSG00000229679.1
ENSG00000234457.1
ENSG00000260070.1
ENSG00000164542.12
ENSG00000201432.1
ENSG00000011426.10
ENSG00000237400.1
ENSG00000136250.11
ENSG00000230539.1
ENSG00000272984.1
ENSG00000229424.1
ENSG00000235728.1
ENSG00000225739.1
ENSG00000230831.1
ENSG00000155849.15
ENSG00000221325.1
ENSG00000224101.1
ENSG00000224706.1
ENSG00000222869.1
ENSG00000213744.3
ENSG00000200113.1
ENSG00000201566.1
ENSG00000178503.6
ENSG00000187037.8
ENSG00000283444.1
ENSG00000225314.1
ENSG00000086288.11
ENSG00000106483.11
ENSG00000086289.11
ENSG00000010270.13
ENSG00000227191.8
ENSG00000211687.1
ENSG00000211688.1
ENSG00000211689.7
ENSG00000211690.1
ENSG00000211691.2
ENSG00000211692.1
ENSG00000211693.2
ENSG00000231202.1
ENSG00000211694.2
ENSG00000231916.1
ENSG00000211695.2
ENSG00000225992.1
ENSG00000272908.1
ENSG00000211696.2
ENSG00000249978.1
ENSG00000226212.2
ENSG00000281103.1
ENSG00000228668.1
ENSG00000211697.4
ENSG00000211698.2
ENSG00000211699.2
ENSG00000233306.2
ENSG00000211701.2
ENSG00000078053.16
ENSG00000241756.3
ENSG00000227404.1
ENSG00000164556.7
ENSG00000006715.15
ENSG00000106536.19
ENSG00000233854.1
ENSG00000206947.1
ENSG00000224122.1
ENSG00000227172.2
ENSG00000241127.7
ENSG00000236015.1
ENSG00000231951.1
ENSG00000006451.7
ENSG00000228554.1
ENSG00000188185.11
ENSG00000252480.1
ENSG00000270797.1
ENSG00000226220.1
ENSG00000237251.2
ENSG00000231198.1
ENSG00000233225.3
ENSG00000175741.5
ENSG00000242855.3
ENSG00000259826.1
ENSG00000065883.14
ENSG00000273444.1
ENSG00000270577.1
ENSG00000168303.6
ENSG00000175600.15
ENSG00000248711.1
ENSG00000203446.2
ENSG00000227658.1
ENSG00000232458.1
ENSG00000224017.1
ENSG00000122641.10
ENSG00000224116.6
ENSG00000106571.12
ENSG00000213721.3
ENSG00000238284.1
ENSG00000229161.2
ENSG00000231539.1
ENSG00000261019.1
ENSG00000136197.12
ENSG00000106588.10
ENSG00000106591.3
ENSG00000232006.8
ENSG00000201933.1
ENSG00000002746.14
ENSG00000181211.1
ENSG00000264069.3
ENSG00000252983.1
ENSG00000223258.1
ENSG00000228680.1
ENSG00000213717.3
ENSG00000231638.1
ENSG00000164543.5
ENSG00000106603.18
ENSG00000106605.10
ENSG00000229497.1
ENSG00000062582.13
ENSG00000106608.16
ENSG00000237972.1
ENSG00000078967.12
ENSG00000241057.2
ENSG00000239556.3
ENSG00000136206.3
ENSG00000228434.1
ENSG00000272655.2
ENSG00000228903.7
ENSG00000235314.1
ENSG00000136279.20
ENSG00000122678.16
ENSG00000283969.1
ENSG00000106624.10
ENSG00000106628.10
ENSG00000252848.1
ENSG00000106631.8
ENSG00000106633.15
ENSG00000106636.7
ENSG00000058404.19
ENSG00000279853.1
ENSG00000015676.17
ENSG00000146677.7
ENSG00000200456.1
ENSG00000225443.1
ENSG00000015520.14
ENSG00000136271.10
ENSG00000158604.14
ENSG00000271586.1
ENSG00000105953.14
ENSG00000122515.14
ENSG00000228596.1
ENSG00000196262.13
ENSG00000105968.18
ENSG00000234183.1
ENSG00000146676.8
ENSG00000272768.1
ENSG00000230160.1
ENSG00000260997.1
ENSG00000136286.14
ENSG00000232956.8
ENSG00000136280.15
ENSG00000136274.8
ENSG00000136270.13
ENSG00000206838.1
ENSG00000201772.1
ENSG00000200656.1
ENSG00000122679.8
ENSG00000275295.1
ENSG00000234359.3
ENSG00000225537.1
ENSG00000226999.1
ENSG00000164742.14
ENSG00000214765.8
ENSG00000272556.2
ENSG00000212450.1
ENSG00000235955.1
ENSG00000251378.1
ENSG00000226838.1
ENSG00000202350.1
ENSG00000283247.1
ENSG00000146678.9
ENSG00000146674.14
ENSG00000237471.1
ENSG00000229628.1
ENSG00000233952.1
ENSG00000221971.3
ENSG00000224547.1
ENSG00000229459.1
ENSG00000237760.1
ENSG00000240355.1
ENSG00000230680.2
ENSG00000224519.1
ENSG00000233539.5
ENSG00000242948.1
ENSG00000232072.1
ENSG00000223829.5
ENSG00000229192.6
ENSG00000242552.1
ENSG00000214754.3
ENSG00000136205.16
ENSG00000236078.1
ENSG00000221845.4
ENSG00000136273.11
ENSG00000146666.5
ENSG00000158683.7
ENSG00000136275.10
ENSG00000225507.1
ENSG00000164744.12
ENSG00000164746.13
ENSG00000183696.13
ENSG00000179869.14
ENSG00000228173.1
ENSG00000225705.2
ENSG00000279578.1
ENSG00000229165.1
ENSG00000218305.3
ENSG00000234686.1
ENSG00000270763.1
ENSG00000279104.1
ENSG00000188730.4
ENSG00000042813.7
ENSG00000223893.1
ENSG00000164500.6
ENSG00000228005.1
ENSG00000231681.2
ENSG00000235620.1
ENSG00000185811.16
ENSG00000200815.1
ENSG00000132436.11
ENSG00000132437.17
ENSG00000226122.1
ENSG00000106070.17
ENSG00000236046.1
ENSG00000228085.1
ENSG00000228204.2
ENSG00000201133.1
ENSG00000106078.17
ENSG00000231490.1
ENSG00000227233.1
ENSG00000228897.1
ENSG00000227080.2
ENSG00000229478.1
ENSG00000229403.1
ENSG00000242650.3
ENSG00000233960.1
ENSG00000253028.1
ENSG00000234304.2
ENSG00000223970.1
ENSG00000221900.5
ENSG00000227344.2
ENSG00000271194.1
ENSG00000199629.1
ENSG00000222154.1
ENSG00000234105.1
ENSG00000228627.1
ENSG00000205628.2
ENSG00000222355.1
ENSG00000271306.1
ENSG00000232418.1
ENSG00000235454.1
ENSG00000238131.1
ENSG00000280920.1
ENSG00000231427.5
ENSG00000213673.3
ENSG00000170419.10
ENSG00000224223.1
ENSG00000228735.1
ENSG00000200471.1
ENSG00000232612.1
ENSG00000132432.13
ENSG00000234707.2
ENSG00000218586.3
ENSG00000146648.17
ENSG00000224057.1
ENSG00000280890.1
ENSG00000237210.1
ENSG00000230564.1
ENSG00000230936.1
ENSG00000132434.9
ENSG00000154978.12
ENSG00000223475.1
ENSG00000233977.1
ENSG00000231394.1
ENSG00000234844.1
ENSG00000235207.1
ENSG00000231317.1
ENSG00000176826.15
ENSG00000252857.1
ENSG00000275853.1
ENSG00000224971.1
ENSG00000237799.2
ENSG00000275875.1
ENSG00000273720.1
ENSG00000226278.1
ENSG00000206729.1
ENSG00000154997.8
ENSG00000235738.1
ENSG00000225270.1
ENSG00000229762.1
ENSG00000225018.1
ENSG00000227499.1
ENSG00000178665.14
ENSG00000146729.9
ENSG00000239789.5
ENSG00000146733.13
ENSG00000146731.10
ENSG00000206603.1
ENSG00000207168.1
ENSG00000129103.17
ENSG00000164776.9
ENSG00000106153.12
ENSG00000185290.3
ENSG00000230191.1
ENSG00000233028.1
ENSG00000227491.1
ENSG00000223559.1
ENSG00000224155.2
ENSG00000203462.2
ENSG00000202296.1
ENSG00000231299.1
ENSG00000225371.1
ENSG00000224370.1
ENSG00000223330.1
ENSG00000232944.1
ENSG00000237268.2
ENSG00000278205.1
ENSG00000225488.1
ENSG00000226485.1
ENSG00000261275.1
ENSG00000231504.1
ENSG00000223740.1
ENSG00000233288.1
ENSG00000224947.1
ENSG00000213650.3
ENSG00000234716.1
ENSG00000213067.2
ENSG00000271047.1
ENSG00000229909.1
ENSG00000228303.1
ENSG00000277174.1
ENSG00000282879.1
ENSG00000277253.1
ENSG00000279072.1
ENSG00000233437.1
ENSG00000225244.3
ENSG00000264426.1
ENSG00000189166.6
ENSG00000214668.4
ENSG00000229508.2
ENSG00000275061.2
ENSG00000185177.12
ENSG00000235095.1
ENSG00000283431.1
ENSG00000284474.1
ENSG00000283547.1
ENSG00000231537.1
ENSG00000283230.1
ENSG00000283481.1
ENSG00000225295.1
ENSG00000228440.1
ENSG00000283311.1
ENSG00000224880.1
ENSG00000224723.1
ENSG00000230764.1
ENSG00000237309.1
ENSG00000236692.2
ENSG00000284291.1
ENSG00000284098.1
ENSG00000283626.1
ENSG00000228851.1
ENSG00000284558.1
ENSG00000284221.1
ENSG00000227584.2
ENSG00000230531.1
ENSG00000284572.1
ENSG00000234671.1
ENSG00000169325.10
ENSG00000234089.1
ENSG00000238431.1
ENSG00000274299.1
ENSG00000280225.1
ENSG00000260653.5
ENSG00000266168.1
ENSG00000227182.1
ENSG00000235368.1
ENSG00000182111.8
ENSG00000270957.1
ENSG00000233601.1
ENSG00000243981.4
ENSG00000270749.1
ENSG00000229627.2
ENSG00000230796.1
ENSG00000237639.2
ENSG00000233962.1
ENSG00000236261.1
ENSG00000234085.1
ENSG00000227015.1
ENSG00000232161.1
ENSG00000230271.1
ENSG00000250923.1
ENSG00000224484.1
ENSG00000236907.1
ENSG00000250618.1
ENSG00000224653.1
ENSG00000223836.1
ENSG00000237236.1
ENSG00000231232.4
ENSG00000231484.1
ENSG00000271696.1
ENSG00000233918.1
ENSG00000207443.1
ENSG00000227148.1
ENSG00000233454.1
ENSG00000233782.1
ENSG00000234312.1
ENSG00000231523.1
ENSG00000199231.1
ENSG00000237572.1
ENSG00000226075.2
ENSG00000240651.1
ENSG00000236638.1
ENSG00000185037.9
ENSG00000226587.1
ENSG00000227298.1
ENSG00000232165.1
ENSG00000230000.2
ENSG00000227923.1
ENSG00000229301.1
ENSG00000236284.1
ENSG00000230361.1
ENSG00000230600.1
ENSG00000232817.1
ENSG00000223889.1
ENSG00000234387.1
ENSG00000268181.3
ENSG00000227426.1
ENSG00000224368.1
ENSG00000227305.1
ENSG00000197990.6
ENSG00000230132.1
ENSG00000164740.5
ENSG00000228645.2
ENSG00000214660.6
ENSG00000223566.1
ENSG00000265214.1
ENSG00000226401.3
ENSG00000226411.1
ENSG00000271466.1
ENSG00000227397.1
ENSG00000236574.1
ENSG00000225451.1
ENSG00000236299.7
ENSG00000235720.1
ENSG00000226581.1
ENSG00000226342.1
ENSG00000227910.1
ENSG00000213645.2
ENSG00000233173.1
ENSG00000231264.1
ENSG00000228660.1
ENSG00000230639.1
ENSG00000176232.10
ENSG00000278577.1
ENSG00000241149.3
ENSG00000228564.1
ENSG00000214652.5
ENSG00000223558.1
ENSG00000224458.3
ENSG00000248704.1
ENSG00000248315.1
ENSG00000230052.1
ENSG00000233385.1
ENSG00000227035.1
ENSG00000234234.1
ENSG00000234700.1
ENSG00000230252.1
ENSG00000235646.1
ENSG00000229881.1
ENSG00000236976.1
ENSG00000213643.3
ENSG00000235227.1
ENSG00000213644.2
ENSG00000223614.5
ENSG00000197123.9
ENSG00000234444.9
ENSG00000227986.1
ENSG00000276650.1
ENSG00000232727.2
ENSG00000223845.1
ENSG00000228014.1
ENSG00000228653.2
ENSG00000173041.11
ENSG00000223974.1
ENSG00000235349.1
ENSG00000213642.3
ENSG00000224669.1
ENSG00000276475.1
ENSG00000196247.11
ENSG00000271550.1
ENSG00000275667.1
ENSG00000224172.1
ENSG00000277206.1
ENSG00000197008.9
ENSG00000234338.1
ENSG00000182722.5
ENSG00000213640.3
ENSG00000198039.11
ENSG00000189316.3
ENSG00000223476.1
ENSG00000270948.1
ENSG00000152926.14
ENSG00000213462.4
ENSG00000201165.1
ENSG00000234585.6
ENSG00000207344.1
ENSG00000207062.1
ENSG00000227113.2
ENSG00000226002.1
ENSG00000164669.12
ENSG00000237026.1
ENSG00000229064.1
ENSG00000282381.1
ENSG00000277544.1
ENSG00000231556.1
ENSG00000232906.1
ENSG00000146757.13
ENSG00000238124.1
ENSG00000226767.1
ENSG00000235421.1
ENSG00000230386.4
ENSG00000272693.3
ENSG00000273024.5
ENSG00000228409.6
ENSG00000206634.1
ENSG00000206785.1
ENSG00000275833.1
ENSG00000224316.1
ENSG00000200670.1
ENSG00000236529.1
ENSG00000201560.1
ENSG00000196715.5
ENSG00000169919.16
ENSG00000224365.1
ENSG00000229886.1
ENSG00000205596.4
ENSG00000126522.16
ENSG00000241258.6
ENSG00000234185.2
ENSG00000169902.13
ENSG00000252126.2
ENSG00000179406.7
ENSG00000251451.1
ENSG00000231234.2
ENSG00000230189.7
ENSG00000236928.3
ENSG00000279785.1
ENSG00000244510.2
ENSG00000244657.1
ENSG00000237310.1
ENSG00000179342.4
ENSG00000234500.1
ENSG00000229180.6
ENSG00000232491.1
ENSG00000177418.2
ENSG00000225573.4
ENSG00000243335.9
ENSG00000226824.6
ENSG00000154710.16
ENSG00000272831.1
ENSG00000271064.1
ENSG00000230583.6
ENSG00000232546.1
ENSG00000230295.1
ENSG00000212568.1
ENSG00000273142.1
ENSG00000179131.7
ENSG00000274135.1
ENSG00000106609.16
ENSG00000275878.1
ENSG00000126524.9
ENSG00000198874.12
ENSG00000233383.1
ENSG00000266525.1
ENSG00000230358.3
ENSG00000067601.7
ENSG00000201565.1
ENSG00000106610.14
ENSG00000228019.1
ENSG00000273448.1
ENSG00000235475.1
ENSG00000226392.1
ENSG00000237466.1
ENSG00000233423.1
ENSG00000223948.1
ENSG00000225209.1
ENSG00000236531.2
ENSG00000232975.1
ENSG00000226829.1
ENSG00000237754.1
ENSG00000225959.1
ENSG00000228429.1
ENSG00000222428.1
ENSG00000233689.1
ENSG00000200189.1
ENSG00000236839.1
ENSG00000225718.1
ENSG00000230654.1
ENSG00000229031.1
ENSG00000252423.1
ENSG00000200857.1
ENSG00000234215.2
ENSG00000158321.15
ENSG00000236978.1
ENSG00000185274.11
ENSG00000265878.2
ENSG00000199940.1
ENSG00000183166.10
ENSG00000201014.1
ENSG00000235581.1
ENSG00000228769.1
ENSG00000277149.4
ENSG00000264494.1
ENSG00000270694.1
ENSG00000270555.1
ENSG00000266569.2
ENSG00000225648.5
ENSG00000274656.1
ENSG00000179994.10
ENSG00000196313.11
ENSG00000272843.1
ENSG00000106133.17
ENSG00000155428.12
ENSG00000174353.17
ENSG00000205584.6
ENSG00000276178.1
ENSG00000229018.5
ENSG00000201282.1
ENSG00000273520.4
ENSG00000273897.1
ENSG00000273927.1
ENSG00000275976.4
ENSG00000277125.1
ENSG00000274984.1
ENSG00000262461.5
ENSG00000174384.9
ENSG00000199913.1
ENSG00000274570.4
ENSG00000233369.7
ENSG00000233523.1
ENSG00000182487.12
ENSG00000214544.7
ENSG00000205578.5
ENSG00000130305.16
ENSG00000146755.10
ENSG00000225005.1
ENSG00000077800.11
ENSG00000206709.1
ENSG00000202035.1
ENSG00000188763.4
ENSG00000009954.10
ENSG00000252713.1
ENSG00000106635.7
ENSG00000106638.15
ENSG00000009950.15
ENSG00000274080.1
ENSG00000176428.5
ENSG00000176410.7
ENSG00000071462.11
ENSG00000106089.11
ENSG00000265724.1
ENSG00000241709.3
ENSG00000225969.1
ENSG00000106077.18
ENSG00000165215.6
ENSG00000189143.9
ENSG00000165171.10
ENSG00000175877.3
ENSG00000261467.2
ENSG00000049540.16
ENSG00000232415.1
ENSG00000106683.14
ENSG00000106682.14
ENSG00000207741.1
ENSG00000086730.16
ENSG00000049541.10
ENSG00000106665.15
ENSG00000006704.10
ENSG00000238391.1
ENSG00000273069.1
ENSG00000279005.1
ENSG00000263001.5
ENSG00000232729.7
ENSG00000262648.1
ENSG00000158517.13
ENSG00000196275.13
ENSG00000277072.4
ENSG00000123965.13
ENSG00000239069.1
ENSG00000184616.8
ENSG00000274070.1
ENSG00000274523.4
ENSG00000277127.1
ENSG00000174428.16
ENSG00000165178.9
ENSG00000277053.4
ENSG00000276592.1
ENSG00000277675.1
ENSG00000263081.1
ENSG00000274959.1
ENSG00000276840.1
ENSG00000267828.1
ENSG00000278807.1
ENSG00000273598.1
ENSG00000202021.1
ENSG00000278080.1
ENSG00000278416.1
ENSG00000199870.1
ENSG00000205583.13
ENSG00000275930.1
ENSG00000146722.11
ENSG00000178809.11
ENSG00000223705.9
ENSG00000272391.5
ENSG00000170092.14
ENSG00000127957.17
ENSG00000200874.1
ENSG00000127946.16
ENSG00000279996.1
ENSG00000006606.8
ENSG00000106178.6
ENSG00000219039.2
ENSG00000005486.16
ENSG00000127948.15
ENSG00000235090.1
ENSG00000201643.1
ENSG00000189077.10
ENSG00000127952.16
ENSG00000280388.1
ENSG00000146701.11
ENSG00000230882.1
ENSG00000251798.1
ENSG00000227038.3
ENSG00000224273.2
ENSG00000213549.3
ENSG00000228829.1
ENSG00000177679.15
ENSG00000106211.8
ENSG00000170027.6
ENSG00000213548.3
ENSG00000146700.8
ENSG00000188372.14
ENSG00000091073.19
ENSG00000233980.1
ENSG00000250614.1
ENSG00000243566.6
ENSG00000250778.1
ENSG00000238560.1
ENSG00000230305.2
ENSG00000185040.13
ENSG00000205485.13
ENSG00000146707.14
ENSG00000214243.3
ENSG00000231183.3
ENSG00000231087.2
ENSG00000225703.1
ENSG00000186704.9
ENSG00000242435.1
ENSG00000241350.1
ENSG00000201885.1
ENSG00000186645.7
ENSG00000233448.2
ENSG00000201959.1
ENSG00000205482.9
ENSG00000225726.1
ENSG00000214439.3
ENSG00000213542.3
ENSG00000135205.14
ENSG00000127951.6
ENSG00000250990.1
ENSG00000186088.15
ENSG00000273341.1
ENSG00000237620.1
ENSG00000127947.15
ENSG00000214293.8
ENSG00000187257.15
ENSG00000135211.5
ENSG00000006576.16
ENSG00000222432.1
ENSG00000232756.1
ENSG00000187391.19
ENSG00000281008.1
ENSG00000280958.1
ENSG00000231322.5
ENSG00000251276.1
ENSG00000226978.1
ENSG00000212545.1
ENSG00000229110.1
ENSG00000281120.1
ENSG00000212482.1
ENSG00000222024.2
ENSG00000234456.7
ENSG00000226285.1
ENSG00000200786.1
ENSG00000206818.1
ENSG00000230853.1
ENSG00000127955.15
ENSG00000244392.3
ENSG00000234223.2
ENSG00000232667.10
ENSG00000240347.3
ENSG00000135218.17
ENSG00000223550.1
ENSG00000214415.3
ENSG00000229436.1
ENSG00000075223.13
ENSG00000279326.1
ENSG00000237896.6
ENSG00000226671.1
ENSG00000223514.1
ENSG00000224134.1
ENSG00000232968.1
ENSG00000233491.7
ENSG00000230196.1
ENSG00000019991.15
ENSG00000153956.15
ENSG00000223770.5
ENSG00000213530.3
ENSG00000228711.1
ENSG00000186472.19
ENSG00000202281.1
ENSG00000235503.2
ENSG00000170381.12
ENSG00000230617.1
ENSG00000230244.1
ENSG00000075213.10
ENSG00000227982.1
ENSG00000235139.2
ENSG00000235243.1
ENSG00000232605.2
ENSG00000280325.1
ENSG00000229251.3
ENSG00000153993.13
ENSG00000224059.1
ENSG00000230614.3
ENSG00000225128.1
ENSG00000227785.1
ENSG00000236610.1
ENSG00000198822.10
ENSG00000231255.1
ENSG00000233073.1
ENSG00000164659.14
ENSG00000261462.1
ENSG00000224046.1
ENSG00000135164.18
ENSG00000278236.1
ENSG00000135185.11
ENSG00000200397.1
ENSG00000182165.17
ENSG00000005469.11
ENSG00000005471.15
ENSG00000085563.14
ENSG00000231956.1
ENSG00000105784.15
ENSG00000075303.12
ENSG00000006634.7
ENSG00000008277.14
ENSG00000075142.13
ENSG00000254003.1
ENSG00000228113.7
ENSG00000127954.12
ENSG00000225701.1
ENSG00000207094.1
ENSG00000270812.1
ENSG00000235639.1
ENSG00000228928.1
ENSG00000231763.1
ENSG00000237709.1
ENSG00000233420.1
ENSG00000227979.1
ENSG00000182348.6
ENSG00000164645.2
ENSG00000227863.2
ENSG00000239075.1
ENSG00000227646.7
ENSG00000238358.2
ENSG00000235436.10
ENSG00000164647.8
ENSG00000157214.13
ENSG00000105792.19
ENSG00000207488.1
ENSG00000234459.1
ENSG00000225498.1
ENSG00000283267.1
ENSG00000105793.15
ENSG00000280440.1
ENSG00000157224.15
ENSG00000251154.1
ENSG00000058091.16
ENSG00000223969.5
ENSG00000223584.1
ENSG00000226254.1
ENSG00000157240.3
ENSG00000243144.6
ENSG00000225843.1
ENSG00000235450.1
ENSG00000223665.1
ENSG00000127989.13
ENSG00000127914.16
ENSG00000001630.15
ENSG00000188693.7
ENSG00000240720.7
ENSG00000001631.15
ENSG00000200769.1
ENSG00000221520.1
ENSG00000243107.1
ENSG00000001629.9
ENSG00000230927.2
ENSG00000270453.1
ENSG00000157259.6
ENSG00000244055.1
ENSG00000242950.6
ENSG00000127980.15
ENSG00000127993.15
ENSG00000278819.1
ENSG00000234545.7
ENSG00000105810.9
ENSG00000206763.1
ENSG00000237819.5
ENSG00000266794.2
ENSG00000205413.7
ENSG00000177409.11
ENSG00000188175.9
ENSG00000004766.15
ENSG00000004948.13
ENSG00000208014.1
ENSG00000207656.1
ENSG00000127928.12
ENSG00000237729.2
ENSG00000265423.1
ENSG00000225898.1
ENSG00000213483.4
ENSG00000105825.11
ENSG00000234695.1
ENSG00000278388.1
ENSG00000127920.5
ENSG00000278959.1
ENSG00000105829.11
ENSG00000236861.6
ENSG00000236453.5
ENSG00000236938.1
ENSG00000164692.17
ENSG00000222870.1
ENSG00000127995.16
ENSG00000127990.15
ENSG00000242265.5
ENSG00000232385.2
ENSG00000239030.1
ENSG00000214342.2
ENSG00000230682.1
ENSG00000222220.1
ENSG00000219807.2
ENSG00000158528.11
ENSG00000271159.1
ENSG00000231153.1
ENSG00000236197.3
ENSG00000201607.1
ENSG00000005421.8
ENSG00000237160.2
ENSG00000228751.1
ENSG00000105852.10
ENSG00000105854.12
ENSG00000273138.1
ENSG00000233942.1
ENSG00000005981.12
ENSG00000279525.1
ENSG00000004799.7
ENSG00000231170.5
ENSG00000158560.14
ENSG00000279067.1
ENSG00000004864.13
ENSG00000208025.1
ENSG00000237551.1
ENSG00000275834.1
ENSG00000207045.1
ENSG00000207115.1
ENSG00000252872.1
ENSG00000127922.9
ENSG00000227284.2
ENSG00000244318.3
ENSG00000231764.8
ENSG00000006377.10
ENSG00000105880.4
ENSG00000196636.7
ENSG00000224551.1
ENSG00000224475.1
ENSG00000226046.1
ENSG00000199475.1
ENSG00000006128.11
ENSG00000070669.16
ENSG00000226744.1
ENSG00000231812.1
ENSG00000237818.1
ENSG00000231859.1
ENSG00000232032.1
ENSG00000232097.1
ENSG00000238228.1
ENSG00000266318.1
ENSG00000266668.1
ENSG00000183444.10
ENSG00000243554.1
ENSG00000135175.5
ENSG00000277946.1
ENSG00000164715.5
ENSG00000180535.3
ENSG00000205356.9
ENSG00000164713.9
ENSG00000006453.13
ENSG00000272950.1
ENSG00000214389.2
ENSG00000213455.3
ENSG00000223402.1
ENSG00000106236.3
ENSG00000207204.1
ENSG00000166448.14
ENSG00000196367.12
ENSG00000266019.1
ENSG00000238109.1
ENSG00000242687.2
ENSG00000198742.9
ENSG00000185467.7
ENSG00000002079.13
ENSG00000284523.1
ENSG00000241685.9
ENSG00000130429.12
ENSG00000106244.12
ENSG00000106245.10
ENSG00000106246.17
ENSG00000160917.14
ENSG00000228335.1
ENSG00000241468.7
ENSG00000198556.13
ENSG00000160908.14
ENSG00000196652.11
ENSG00000221909.2
ENSG00000197343.10
ENSG00000244219.6
ENSG00000197037.10
ENSG00000224448.1
ENSG00000106258.13
ENSG00000282301.1
ENSG00000282277.1
ENSG00000160870.12
ENSG00000160868.14
ENSG00000273407.1
ENSG00000261511.1
ENSG00000021461.16
ENSG00000260445.1
ENSG00000260524.1
ENSG00000244623.1
ENSG00000146833.15
ENSG00000176402.5
ENSG00000237640.1
ENSG00000199711.1
ENSG00000222966.1
ENSG00000160862.12
ENSG00000214313.8
ENSG00000235713.1
ENSG00000106261.16
ENSG00000166529.14
ENSG00000166526.16
ENSG00000168090.9
ENSG00000166508.17
ENSG00000207547.1
ENSG00000207757.1
ENSG00000208036.1
ENSG00000221838.9
ENSG00000106290.14
ENSG00000242798.1
ENSG00000166997.7
ENSG00000214309.4
ENSG00000235077.1
ENSG00000214142.2
ENSG00000188186.10
ENSG00000146826.16
ENSG00000284518.1
ENSG00000197093.10
ENSG00000213420.7
ENSG00000066923.17
ENSG00000239521.7
ENSG00000213413.2
ENSG00000214300.7
ENSG00000078319.9
ENSG00000201913.1
ENSG00000242294.6
ENSG00000121716.20
ENSG00000085514.15
ENSG00000078487.17
ENSG00000146834.13
ENSG00000241357.1
ENSG00000160813.6
ENSG00000240211.1
ENSG00000185955.4
ENSG00000166925.8
ENSG00000166924.8
ENSG00000225807.1
ENSG00000242101.3
ENSG00000106351.12
ENSG00000184414.2
ENSG00000205307.11
ENSG00000077454.15
ENSG00000106336.12
ENSG00000224729.5
ENSG00000106333.12
ENSG00000106330.11
ENSG00000106327.12
ENSG00000077080.9
ENSG00000172354.9
ENSG00000146830.9
ENSG00000172336.4
ENSG00000130427.2
ENSG00000146839.18
ENSG00000196411.9
ENSG00000263672.2
ENSG00000146828.17
ENSG00000236305.1
ENSG00000087077.13
ENSG00000283821.1
ENSG00000087087.18
ENSG00000176125.4
ENSG00000087085.13
ENSG00000239825.3
ENSG00000235926.1
ENSG00000169894.17
ENSG00000274993.1
ENSG00000205277.9
ENSG00000227053.1
ENSG00000169876.13
ENSG00000169871.12
ENSG00000106366.8
ENSG00000106367.13
ENSG00000264425.1
ENSG00000128564.6
ENSG00000167011.8
ENSG00000106384.10
ENSG00000205267.5
ENSG00000213394.3
ENSG00000106397.11
ENSG00000106400.11
ENSG00000106404.13
ENSG00000214253.8
ENSG00000207454.1
ENSG00000278683.1
ENSG00000214252.4
ENSG00000232301.1
ENSG00000232445.1
ENSG00000128581.15
ENSG00000160963.13
ENSG00000233683.1
ENSG00000233123.1
ENSG00000106436.4
ENSG00000257923.9
ENSG00000259294.1
ENSG00000272219.1
ENSG00000261535.1
ENSG00000280404.1
ENSG00000280004.1
ENSG00000279724.1
ENSG00000252824.1
ENSG00000278586.1
ENSG00000160999.10
ENSG00000264675.1
ENSG00000170409.7
ENSG00000200552.1
ENSG00000228546.2
ENSG00000260097.2
ENSG00000128563.13
ENSG00000239486.1
ENSG00000239969.5
ENSG00000221510.1
ENSG00000239480.1
ENSG00000160991.15
ENSG00000160993.3
ENSG00000161036.12
ENSG00000284596.1
ENSG00000005075.15
ENSG00000170667.14
ENSG00000168255.19
ENSG00000205238.9
ENSG00000105808.17
ENSG00000279168.2
ENSG00000267368.1
ENSG00000173678.14
ENSG00000228049.7
ENSG00000233297.4
ENSG00000222011.8
ENSG00000213385.3
ENSG00000161040.16
ENSG00000252643.1
ENSG00000238324.1
ENSG00000128606.12
ENSG00000230257.2
ENSG00000236226.1
ENSG00000170632.13
ENSG00000233025.1
ENSG00000161048.11
ENSG00000224415.1
ENSG00000236848.2
ENSG00000279482.1
ENSG00000170629.14
ENSG00000237632.3
ENSG00000105819.13
ENSG00000105821.14
ENSG00000161057.11
ENSG00000235354.1
ENSG00000170615.14
ENSG00000251852.1
ENSG00000252047.1
ENSG00000234715.1
ENSG00000189056.13
ENSG00000222386.1
ENSG00000164815.10
ENSG00000187416.11
ENSG00000197258.5
ENSG00000226869.6
ENSG00000237606.2
ENSG00000225329.3
ENSG00000243352.3
ENSG00000237513.1
ENSG00000228393.3
ENSG00000239569.3
ENSG00000005483.20
ENSG00000272918.1
ENSG00000135250.16
ENSG00000270764.1
ENSG00000271482.1
ENSG00000213361.2
ENSG00000244490.1
ENSG00000242154.1
ENSG00000201179.1
ENSG00000091127.13
ENSG00000223886.3
ENSG00000135249.7
ENSG00000185055.10
ENSG00000272604.1
ENSG00000231167.3
ENSG00000146776.14
ENSG00000226624.1
ENSG00000128536.15
ENSG00000280439.1
ENSG00000008282.8
ENSG00000242562.1
ENSG00000201796.1
ENSG00000105835.11
ENSG00000273320.1
ENSG00000243438.1
ENSG00000243797.6
ENSG00000267052.1
ENSG00000253276.2
ENSG00000228742.9
ENSG00000283585.1
ENSG00000105851.10
ENSG00000005249.12
ENSG00000243193.4
ENSG00000105856.13
ENSG00000272072.1
ENSG00000164597.13
ENSG00000228341.1
ENSG00000172209.5
ENSG00000105865.10
ENSG00000272854.1
ENSG00000075790.10
ENSG00000238832.1
ENSG00000250474.2
ENSG00000225935.1
ENSG00000233705.6
ENSG00000091137.11
ENSG00000241764.3
ENSG00000105879.11
ENSG00000091138.12
ENSG00000229626.1
ENSG00000091140.13
ENSG00000091136.13
ENSG00000273055.1
ENSG00000238297.2
ENSG00000091128.12
ENSG00000091129.19
ENSG00000135241.16
ENSG00000231006.1
ENSG00000177683.13
ENSG00000128590.4
ENSG00000225647.1
ENSG00000270425.1
ENSG00000205174.4
ENSG00000279043.1
ENSG00000229603.1
ENSG00000227968.1
ENSG00000230941.1
ENSG00000234273.1
ENSG00000230192.1
ENSG00000271368.1
ENSG00000237064.1
ENSG00000232199.1
ENSG00000278424.1
ENSG00000226965.1
ENSG00000184903.9
ENSG00000228540.1
ENSG00000173114.12
ENSG00000243621.1
ENSG00000227948.4
ENSG00000128512.20
ENSG00000225572.1
ENSG00000222346.1
ENSG00000234358.1
ENSG00000198839.9
ENSG00000226851.1
ENSG00000230999.1
ENSG00000232922.1
ENSG00000236232.1
ENSG00000006652.13
ENSG00000180019.5
ENSG00000181016.9
ENSG00000182965.6
ENSG00000223646.1
ENSG00000225358.1
ENSG00000146802.12
ENSG00000164603.11
ENSG00000234520.5
ENSG00000279288.1
ENSG00000164604.12
ENSG00000225457.1
ENSG00000214194.8
ENSG00000270997.1
ENSG00000278894.1
ENSG00000154415.7
ENSG00000128573.24
ENSG00000236580.1
ENSG00000224595.1
ENSG00000282859.1
ENSG00000202334.1
ENSG00000272230.1
ENSG00000135272.10
ENSG00000233607.1
ENSG00000225535.6
ENSG00000226962.1
ENSG00000199764.1
ENSG00000244565.1
ENSG00000202377.1
ENSG00000242072.1
ENSG00000240973.1
ENSG00000243345.1
ENSG00000199224.1
ENSG00000105967.15
ENSG00000279086.1
ENSG00000135269.17
ENSG00000243243.5
ENSG00000237870.6
ENSG00000105971.14
ENSG00000213167.3
ENSG00000237813.3
ENSG00000105974.11
ENSG00000235427.1
ENSG00000243220.1
ENSG00000231210.2
ENSG00000105976.14
ENSG00000198898.13
ENSG00000235945.1
ENSG00000252115.1
ENSG00000222150.1
ENSG00000227199.1
ENSG00000214188.9
ENSG00000228368.1
ENSG00000213050.5
ENSG00000004866.20
ENSG00000226367.5
ENSG00000227532.1
ENSG00000230785.2
ENSG00000224042.2
ENSG00000230605.1
ENSG00000105989.8
ENSG00000238202.1
ENSG00000154438.7
ENSG00000214684.2
ENSG00000001626.14
ENSG00000237974.1
ENSG00000232661.1
ENSG00000234001.1
ENSG00000083622.8
ENSG00000077063.10
ENSG00000224136.1
ENSG00000234826.1
ENSG00000128534.7
ENSG00000106013.14
ENSG00000229982.1
ENSG00000230520.1
ENSG00000270516.1
ENSG00000225546.5
ENSG00000271739.1
ENSG00000233417.1
ENSG00000233969.1
ENSG00000184408.9
ENSG00000252023.1
ENSG00000231295.1
ENSG00000106025.8
ENSG00000071243.15
ENSG00000202225.1
ENSG00000106034.17
ENSG00000212628.1
ENSG00000207090.1
ENSG00000002745.12
ENSG00000196937.10
ENSG00000213310.3
ENSG00000227371.1
ENSG00000234985.2
ENSG00000227743.1
ENSG00000252704.1
ENSG00000233272.1
[truncated: 624,592 more chars]
