# Supplementary material for: The topology of genome-scale metabolic reconstructions unravels independent modules and high network flexibility
Source: PLoS Comput Biol. 2022 Jun 27;18(6):e1010203. doi: 10.1371/journal.pcbi.1010203 (PMC9269948; doi:10.1371/journal.pcbi.1010203)
Supplement: S2 Data — Code to process large TPM files from the GTEx (The Genotype-Tissue Expression) project and produce correlation tables. (ZIP) [file pcbi.1010203.s005.zip › gtex/gtex_hgncs_symbols]

SYMBOL
DDX11L1
WASH7P
MIR6859-1
MIR1302-2HG
FAM138A
OR4G4P
OR4G11P
OR4F5
RP11-34P13.7
CICP27
RP11-34P13.15
RP11-34P13.16
RP11-34P13.14
RP11-34P13.13
RNU6-1100P
RP11-34P13.9
ABC7-43046700E7.1
RP11-34P13.18
MIR6859-2
AP006222.2
RPL23AP24
RP5-857K21.15
RP4-669L17.2
RP4-669L17.10
WBP1LP7
OR4F29
CICP7
RP4-669L17.8
U6
RP5-857K21.4
RP5-857K21.2
MTND1P23
MTND2P28
MTCO1P12
MTCO2P12
MTATP8P1
MTATP6P1
MTCO3P12
WBP1LP6
OR4F16
RP11-206L10.17
CICP3
RP11-206L10.2
RNU6-1199P
RP11-206L10.4
RP11-206L10.9
RP11-206L10.8
FAM87B
LINC01128
LINC00115
FAM41C
TUBB8P11
FAM166AP3
RP11-54O7.16
RP11-54O7.1
RP11-54O7.2
RP11-54O7.3
SAMD11
NOC2L
KLHL17
PLEKHN1
PERM1
RP11-54O7.17
HES4
ISG15
RP11-54O7.10
RP11-54O7.11
AGRN
RP11-465B22.3
RP11-54O7.18
RNF223
C1orf159
LINC01342
MIR200B
MIR200A
MIR429
RP11-465B22.8
TTLL10-AS1
TTLL10
TNFRSF18
TNFRSF4
SDF4
B3GALT6
C1QTNF12
RP5-902P8.12
UBE2J2
LINC01786
SCNN1D
ACAP3
MIR6726
PUSL1
INTS11
MIR6727
RP5-890O3.9
CPTP
TAS1R3
DVL1
MIR6808
MXRA8
AURKAIP1
NDUFB4P8
CCNL2
RP4-758J18.2
MRPL20
RP4-758J18.13
ANKRD65
RP4-758J18.7
TMEM88B
LINC01770
VWA1
ATAD3C
ATAD3B
ATAD3A
TMEM240
SSU72
RP5-832C2.5
RP11-345P4.11
FNDC10
RP11-345P4.9
MIB2
MMP23B
CDK11B
RP11-345P4.10
SLC35E2B
RP11-345P4.6
MMP23A
CDK11A
RP1-283E3.4
SLC35E2
NADK
GNB1
RP1-140A9.1
CALML6
TMEM52
CFAP74
RP11-547D24.1
GABRD
RP11-547D24.3
PRKCZ
RP5-892K4.1
PRKCZ-AS1
FAAP20
RP11-181G12.4
SKI
MORN1
RP4-713A8.1
RP4-740C4.5
RP4-740C4.7
RER1
PEX10
PLCH2
RP3-395M20.2
RP3-395M20.3
PANK4
HES5
RP3-395M20.12
RP3-395M20.8
TNFRSF14
RP3-395M20.7
RP3-395M20.9
FAM213B
MMEL1
RP13-436F16.1
TTC34
ABC14-1188822O7.1
RP11-740P5.2
RP11-740P5.3
ACTRT2
LINC00982
PRDM16
MIR4251
RP1-163G9.2
RP11-193J6.1
RP11-22L13.1
ARHGEF16
RP11-168F9.2
MEGF6
MIR551A
RP11-46F15.2
TPRG1L
WRAP73
TP73
RP5-1092A11.5
RP5-1092A11.2
TP73-AS1
CCDC27
SMIM1
LRRC47
RN7SL574P
RP1-286D6.5
CEP104
DFFB
C1orf174
LINC01134
LINC01346
LINC01345
EEF1DP6
LINC01777
RP1-37J18.1
LINC01646
AJAP1
RP11-542C10.1
RP1-58B11.1
RP3-491M17.1
RP11-154H17.1
MIR4417
MIR4689
NPHP4
KCNAB2
CHD5
RPL22
RP1-120G22.11
RNF207
ICMT
LINC00337
HES3
GPR153
ACOT7
HES2
ESPN
MIR4252
RP1-202O8.2
TNFRSF25
PLEKHG5
NOL9
RNU6-731P
RP11-58A11.2
TAS1R1
ZBTB48
KLHL21
PHF13
THAP3
DNAJC11
LINC01672
RP11-312B8.1
CAMTA1
RP11-312B8.2
RP11-334N17.1
RNU1-8P
CAMTA1-IT1
RP3-453P22.2
RP4-549F15.1
RP11-338N10.1
RP11-338N10.2
RP11-338N10.3
VAMP3
RP3-467L1.6
PER3
RP3-467L1.4
UTS2
TNFRSF9
RP5-892F13.2
PARK7
Y_RNA
ERRFI1
RP11-431K24.1
CTA-215D11.4
RP11-431K24.2
LINC01714
RNU1-7P
RP11-431K24.4
RNU6-991P
SLC45A1
Y_RNA
RERE
RP5-1115A15.1
SNORA77
RP5-1115A15.2
RPL7P11
RPL7P7
Y_RNA
RP4-633I8.3
RP4-633I8.4
RPL23AP19
ENO1
MIR6728
ENO1-IT1
ENO1-AS1
RNU6-304P
HMGN2P17
RP3-477M7.5
RP3-477M7.6
CA6
RN7SL451P
SLC2A7
SLC2A5
SCARNA16
GPR157
MIR34AHG
LINC01759
RP3-510D11.4
H6PD
SPSB1
RNA5SP40
RP13-392I16.1
SLC25A33
RP13-15M17.1
TMEM201
PIK3CD
PIK3CD-AS1
RP11-558F24.2
PIK3CD-AS2
CLSTN1
MZT1P1
RP11-84A14.7
CTNNBIP1
LZIC
RP11-84A14.4
NMNAT1
RN7SKP269
RP11-84A14.6
MIR5697
RBP7
UBE4B
RP11-496H15.2
PGAM1P11
RNU6-828P
KIF1B
MIR1273D
RNU6-37P
PGD
RP4-736L20.3
CENPS
CORT
DFFA
PEX14
RN7SL614P
CASZ1
RP4-734G22.3
HSPE1P24
C1orf127
CFL1P6
TARDBP
MASP2
RP4-635E18.8
SRM
EXOSC10
RP4-635E18.7
RP4-635E18.6
MTOR
MTOR-AS1
RNU6-537P
ANGPTL7
RNU6-291P
RPL39P6
UBIAD1
UBE2V2P3
MTCYBP45
DISP3
LINC01647
FBXO2
FBXO44
FBXO6
MAD2L2
DRAXIN
AGTRAP
C1orf167
RP11-56N19.5
MTHFR
CLCN6
NPPA-AS1
NPPA
NPPB
RP5-934G17.6
RNU5E-1
RNU5E-4P
KIAA2013
PLOD1
MFN2
RP5-1077B9.5
MIIP
Y_RNA
MIR6729
RN7SL649P
TNFRSF8
RNU6-777P
RPL23AP89
MIR7846
TNFRSF1B
MIR4632
RPL10P17
SNORA70
VPS13D
SNORA59A
RP5-888M10.2
DHRS3
RNU6ATAC18P
MIR6730
RP11-474O21.5
AADACL4
RP11-474O21.2
AADACL3
C1orf158
PRAMEF12
PRAMEF1
LINC01784
PRAMEF11
PRAMEF30P
HNRNPCL1
PRAMEF2
PRAMEF4
PRAMEF10
PRAMEF7
RNU6-1072P
PRAMEF29P
PRAMEF6
PRAMEF28P
PRAMEF27
HNRNPCL3
PRAMEF25
PRAMEF34P
PRAMEF35P
HNRNPCL2
PRAMEF36P
RP13-221M14.2
PRAMEF26
HNRNPCL4
PRAMEF9
PRAMEF13
PRAMEF18
PRAMEF31P
PRAMEF5
PRAMEF32P
RNU6-771P
PRAMEF8
PRAMEF33
PRAMEF15
RP11-219C24.10
PRAMEF14
PRAMEF19
PRAMEF17
PRAMEF20
LRRC38
RP4-597A16.2
BRWD1P1
PDPN
RNA5SP41
CTA-520D8.2
SCARNA11
PRDM2
KAZN
RNU6-1265P
RP11-344F13.1
RP4-704D23.1
TBCAP2
TMEM51-AS1
TMEM51
C1orf195
RP1-21O18.3
RP5-903E17.2
FHAD1
RP3-467K16.2
RP3-467K16.7
RP3-467K16.4
EFHD2
CTRC
CELA2A
CELA2B
CASP9
DNAJC16
SCARNA21
RP4-680D5.8
AGMAT
RP4-680D5.2
CHCHD2P6
RNU7-179P
CD24P1
DDI2
RP4-680D5.9
PLEKHM2
RP11-288I21.1
SLC25A34
TMEM82
RP11-169K16.4
FBLIM1
RPL12P14
UQCRHL
RP11-169K16.8
FLJ37453
SPEN
RP1-134O19.3
ZBTB17
RP11-5P18.1
RP11-5P18.3
RP11-5P18.11
TBC1D3P6
C1orf64
HSPB7
CLCNKA
RP11-5P18.10
CLCNKB
FAM131C
EPHA2
RP11-276H7.2
RP11-276H7.3
ARHGEF19
ANO7L1
RSG1
MT1XP1
FBXO42
SZRD1
RP11-430L17.1
SPATA21
NECAP2
LINC01772
CROCCP3
RNU1-1
RP4-798A10.7
RP4-798A10.4
LINC01783
RNU1-6P
FAM231B
RP5-875O13.6
NBPF1
RP5-1182A14.5
CROCCP2
MST1P2
RP1-163M9.8
RNU1-3
FAM231A
RP5-875O13.7
EIF1AXP1
ESPNP
RP1-163M9.7
FAM231C
RP5-1182A14.7
RNU1-4
CROCCP4
MST1L
RP11-108M9.1
RP11-108M9.2
MIR3675
RP11-108M9.3
RP11-108M9.4
RP11-108M9.5
RNU1-2
RP11-108M9.6
CROCC
MFAP2
RP1-37C10.3
ATP13A2
SDHB
PADI2
RP11-380J14.1
RP11-380J14.4
PADI1
PADI3
MIR3972
PADI4
PADI6
RCC2
ARHGEF10L
RP11-473A10.2
ACTL8
LINC01654
IGSF21
RP11-174G17.3
RP11-174G17
RP11-422P22.1
KLHDC7A
DYNLL1P3
RP1-8B22.2
PAX7
TAS1R2
ALDH4A1
MIR4695
MIR1290
IFFO2
RP5-1126H10.2
UBR4
RP1-43E13.2
EMC1
MRTO4
AKR7L
AKR7A3
RP4-657E11.10
AKR7A2
RNU6-1099P
PQLC2
CAPZB
RN7SL277P
RNU4-28P
RP5-1056L3.1
MINOS1
RP5-1056L3.3
NBL1
HTR6
TMCO4
RNF186
RP11-91K11.2
OTUD3
PLA2G2E
RN7SL304P
PLA2G2A
PLA2G5
PLA2G2D
PLA2G2F
RP3-340N1.2
PLA2G2C
UBXN10-AS1
UBXN10
LINC01757
VWA5B1
RP4-745E8.2
LINC01141
RP4-749H3.2
CAMK2N1
MUL1
RPS4XP4
FAM43B
CDA
PINK1
PINK1-AS
DDOST
KIF17
RP5-930J4.5
SH2D5
RP5-930J4.2
HP1BP3
EIF4G3
RNU7-200P
MIR1256
RPS15AP6
RP11-487E1.2
HSPE1P27
ECE1
RP3-329E20.2
RP5-1071N3.1
PPP1R11P1
RP11-293F5.8
RP11-293F5.1
NBPF2P
HS6ST1P1
CROCCP5
NBPF3
PFN1P10
ALPL
RP11-63N8.3
RAP1GAP
USP48
RP11-132G19.3
LDLRAD2
HSPG2
RP11-26H16.1
RP11-26H16.4
CELA3B
RN7SL386P
RNU6-1022P
CELA3A
RN7SL186P
RNU6-776P
LINC01635
LINC00339
CDC42
CDC42-IT1
RP1-224A6.8
RP1-224A6.9
WNT4
MIR4418
RP11-415K20.1
RP11-415K20.2
ZBTB40
ZBTB40-IT1
EPHA8
MIR6127
C1QA
C1QC
C1QB
EPHB2
MIR4684
RP11-69E9.1
MIR4253
LACTBL1
C1orf234
KDM1A
RP1-184J9.2
MIR3115
MIR4419A
LUZP1
RP5-979D14.1
RNU6-514P
RNU6-135P
HTR1D
RP5-1057J7.1
LINC01355
HNRNPR
ZNF436
ZNF436-AS1
RP5-1057J7.7
TCEA3
RP4-654C18.1
ASAP3
E2F2
RP1-150O5.3
ID3
MDS2
RP11-223J15.2
RPL11
ELOA
ELOA-AS1
PITHD1
LYPLA2
GALE
HMGCL
FUCA1
CNR2
BTBD6P1
RP11-4M23.3
MIR378F
RP11-4M23.4
PNRC2
SRSF10
RP11-4M23.7
RP11-293P20.2
MYOM3
RP11-293P20.4
IL22RA1
IFNLR1
RP11-10N16.2
RP11-10N16.3
GRHL3
STPG1
NIPAL3
RCAN3
RP4-594I10.3
NCMAP
RP11-496D1.2
Y_RNA
SRRM1
CLIC4
RNU6-1208P
RUNX3
MIR6731
RP11-84D1.1
RP11-84D1.2
MIR4425
RP4-799D16.1
RP4-781L3.1
RP4-706G24.1
SYF2
RSRP1
RP3-465N24.6
RP3-465N24.5
RHD
SDHDP6
RP11-335G20.7
TMEM50A
RHCE
RP3-469D22.1
TMEM57
LDLRAP1
RP11-70P17.1
MAN1C1
RP1-187B23.1
SELENON
RP1-317E23.3
MTFR1L
AUNIP
RP1-125I3.2
PAQR7
Y_RNA
STMN1
SNRPFP2
RP1-125I3.4
MIR3917
PAFAH2
RNU6-110P
SCARNA17
SCARNA18
EXTL1
SLC30A2
RP11-96L14.9
TRIM63
PDIK1L
FAM110D
RP11-96L14.8
RP11-96L14.7
ZNF593
CNKSR1
CATSPER4
RP11-231P20.2
RP11-231P20.6
CEP85
RP11-231P20.5
SH3BGRL3
UBXN11
CD52
AIM1L
RP11-569G9.7
ZNF683
LIN28A
DHDDS
RP3-476K8.4
RP3-476K8.3
HMGN2
DPPA2P2
RPS6KA1
MIR1976
RN7SL679P
Y_RNA
RNU7-29P
RP11-492M19.3
snoU13
RP4-785J1.1
RP5-968P14.2
ARID1A
PIGV
RN7SL165P
ZDHHC18
SFN
GPN2
GPATCH3
NUDC
NR0B2
KDF1
RPL12P13
RP11-344H11.5
OSTCP2
TRNP1
FAM46B
SLC9A1
RP11-40H20.5
CHCHD3P3
NPM1P39
SNRPEP7
RP11-40H20.4
WDTC1
Y_RNA
RP11-4K3__A.3
TMEM222
RNU6-48P
ACTG1P20
SYTL1
MAP3K6
FCN3
CD164L2
RP1-144C9.2
GPR3
WASF2
RP4-752I6.1
RP1-159A19.4
AHDC1
FGR
RP1-159A19.3
RP11-288L9.1
IFI6
RP11-288L9.4
RNU6-949P
CHMP1AP1
RNU6-424P
FAM76A
RP3-426I6.2
RPEP3
STX12
RP3-426I6.5
RP3-426I6.6
RNU6-1245P
PPP1R8
SCARNA1
THEMIS2
RPA2
SMPDL3B
RP11-460I13.2
XKR8
EYA3
RP11-460I13.6
RN7SL559P
SPCS2P4
RP5-1053E7.2
RP5-1053E7.3
RNU6-176P
PTAFR
DNAJC8
ATPIF1
RP5-1092A3.4
RP5-1092A3.5
SESN2
MED18
PHACTR4
Y_RNA
RP1-308E4.1
RNU6ATAC27P
RCC1
SNORA73A
SNORA73B
PRDX3P2
RP4-669K10.8
TRNAU1AP
SNHG12
SNORD99
SNORA61
SNORA44
SNORA16A
TAF12
RAB42
LINC01715
RNU11
GMEB1
SCARNA24
YTHDF2
OPRD1
RP1-212P9.3
Y_RNA
EPB41
RP4-604A21.1
Y_RNA
Metazoa_SRP
TMEM200B
RP11-242O24.3
SRSF4
uc_338
MECR
RP11-467D18.2
PTPRU
LINC01756
RP11-810H18.1
RP4-656G21.1
RP11-179G8.1
LINC01648
RP5-893G23.1
RP3-357I16.1
RP4-591L5.1
RP4-591L5.2
MATN1
MATN1-AS1
LAPTM5
MIR4420
RP5-1125N11.1
LINC01778
RN7SKP91
RP1-65J11.5
SDC3
RN7SL371P
PUM1
RP11-201O14.1
RP11-201O14.2
SELENOWP1
RP11-490K7.1
NKAIN1
SNRNP40
RP11-490K7.4
ZCCHC17
RP11-266K22.2
FABP3
SERINC2
RP11-439L8.2
RNU6-40P
LINC01225
Y_RNA
LINC01226
RP11-73M7.1
TINAGL1
HCRTR1
PEF1
RP11-73M7.6
RP11-73M7.9
COL16A1
ADGRB2
MIR4254
RP11-84A19.3
SPOCD1
RP11-84A19.2
RP11-84A19.4
PTP4A2
RP4-534N18.2
KHDRBS1
RP11-277A4.4
TMEM39B
MIR5585
Metazoa_SRP
KPNA6
TXLNA
CCDC28B
RP4-622L5.7
IQCC
DCDC2B
TMEM234
EIF3I
MTMR9LP
FAM167B
LCK
Metazoa_SRP
Y_RNA
HDAC1
MARCKSL1
RP4-811H24.9
TSSK3
FAM229A
BSDC1
GAPDHP20
RP11-395N6.4
LRRC37A12P
RN7SL122P
ZBTB8B
ZBTB8A
ZBTB8OS
Y_RNA
RBBP4
SYNC
RP11-114B7.6
KIAA1522
YARS
S100PBP
FNDC5
HPCA
TMEM54
RNF19B
RP5-1174N9.2
RP4-803A2.1
RP4-803A2.2
AK2
Metazoa_SRP
RP1-117O3.2
AZIN2
RP11-131M11.2
TRIM62
RP11-131M11.3
ZNF362
RP11-415J8.7
A3GALT2
RP11-415J8.3
PHC2
MIR3605
RN7SKP16
RP11-415J8.5
TLR12P
ZSCAN20
RP4-580O19.2
CSMD2
HSPD1P14
HMGB4
CSMD2-AS1
RNA5SP42
C1orf94
RP4-657M3.2
MIR552
SMIM12
GJB5
GJB4
GJB3
RP1-34M23.5
GJA4
RP5-997D16.2
DLGAP3
RP11-244H3.1
TMEM35B
ZMYM6
RPL12P45
ZMYM1
EFCAB14P1
SFPQ
Y_RNA
ZMYM4
RN7SL503P
SNORA62
RPL5P4
ZMYM4-AS1
Metazoa_SRP
KIAA0319L
RP4-728D4.3
NCDN
RP4-728D4.2
TFAP2E
PSMB2
C1orf216
CLSPN
RP11-435D7.3
AGO4
AGO1
RP4-789D17.4
AGO3
RP4-665N4.8
RP4-665N4.4
TEKT2
ADPRHL2
COL8A2
TRAPPC3
MAP7D1
RN7SL131P
THRAP3
UBE2V2P4
SH3D21
EVA1B
RP11-268J15.5
STK40
LSM10
RNU4-27P
OSCP1
SNORA63
MRPS15
CSF3R
FTLP18
RP4-614N24.1
GRIK3
MIR4255
RNU6-636P
RP5-1180C18.1
RNA5SP43
RPS29P6
LINC01137
ZC3H12A
MIR6732
MEAF6
MIR5581
SNIP1
FTH1P1
RP3-423B22.5
DNALI1
GNL2
RSPO1
C1orf109
CDCA8
EPHA10
Y_RNA
ACTN4P2
RP11-109P14.2
MANEAL
YRDC
C1orf122
MTF1
RP11-109P14.8
INPP5B
SNORA63
RNU6-584P
Metazoa_SRP
SF3A3
RNU6-510P
FHL3
UTP11
POU3F1
RP5-884C9.2
RP5-884C9.3
MIR3659
LINC01343
RP11-329N22.2
RNU6-753P
LINC01685
RP11-334L9.1
RRAGC
RP5-864K19.4
MYCBP
GJA9
RHBDL2
RNU6-605P
Y_RNA
EIF1P2
AKIRIN1
NDUFS5
MACF1
RNU6-608P
RNA5SP44
RP11-416A14.1
RP11-420K8.1
HSPE1P8
BMP8A
OXCT2P1
RP11-69E11.4
PPIEL
PABPC4
SNORA55
RP11-69E11.8
HEYL
RP1-144F13.3
NT5C1A
HPCAL4
PPIE
RP1-144F13.4
RNU7-121P
BMP8B
OXCT2
RP1-118J21.25
RP1-118J21.24
TRIT1
Y_RNA
MYCL
RP1-118J21.5
Y_RNA
MFSD2A
RP3-342P20.2
CAP1
PPT1
RP11-115D7.3
RLF
RNU6-1237P
TMCO2
RP1-39G22.7
ZMPSTE24
RP1-39G22.4
COL9A2
RP1-228H13.1
SMAP2
RP1-228H13.2
ZFP69B
RP1-228H13.5
RP11-656D10.7
ZFP69
RP11-656D10.3
EXO5
RP11-656D10.5
RP11-656D10.6
ZNF684
RP1-63P18.2
GTF2F2P2
RIMS3
RP4-739H11.3
NFYC-AS1
NFYC
MIR30E
MIR30C1
KCNQ4
RN7SL326P
CITED4
RP5-1066H13.4
RP11-348A7.1
UBE2V1P8
CTPS1
SLFNL1-AS1
SLFNL1
SCMH1
RPL23AP17
RP11-399E6.1
RP11-399E6.2
FOXO6
RP11-399E6.4
RNA5SP45
EDN2
HIVEP3
RP11-486B10.3
RP11-486B10.4
HNRNPFP1
RP11-319C21.1
GUCA2B
GUCA2A
FOXJ3
RP11-223A3.1
RIMKLA
RP11-157D18.2
ZMYND12
PPCS
CCDC30
RP11-163G10.2
TMSB4XP1
RNU6-536P
RP11-163G10.4
PPIH
RP5-994D16.3
YBX1
CLDN19
P3H1
C1orf50
RP5-994D16.9
TMEM269
SVBP
ERMAP
RP11-342M1.3
ZNF691
RP11-342M1.7
RP11-342M1.6
ATP6V1E1P1
SLC2A1
RP5-848E13.5
SLC2A1-AS1
RP5-848E13.4
RNU6-880P
U6
RP3-393B19.1
FAM183A
EBNA1BP2
CFAP57
RNA5SP46
TMEM125
C1orf210
TIE1
MPL
RP1-92O14.3
CDC20
ELOVL1
MED8
RP1-92O14.6
SZT2
SZT2-AS1
HYI-AS1
PTPRF
KDM4A
KDM4A-AS1
ST3GAL3
RP11-184I16.4
U6
RP11-184I16.3
MIR6079
SHMT1P1
ARTN
RP11-7O11.3
IPO13
DPH2
ATP6V0B
B4GALT2
CCDC24
SLC6A9
RP5-1198O20.4
RP5-1198O20.5
KRT8P47
RN7SL479P
KLF17
RP11-570P14.1
KLF18
RP4-675G8.3
Y_RNA
OOSP1P1
RP5-891H21.1
RP5-891H21.5
DMAP1
ERI3
ERI3-IT1
RNU6-369P
RNF220
MIR5584
TMEM53
C1orf228
RNU5F-1
RNU5D-1
KIF2C
RP11-269F19.2
RPS8
SNORD46
SNORD38A
RPS15AP11
BEST4
PLK3
TCTEX1D4
BTBD19
PTCH2
RP5-882O7.1
EIF2B3
RNA5SP47
CCNB1IP1P1
RP5-882O7.4
MRPS17P1
HECTD3
UROD
ZSWIM5
OSTCP5
LINC01144
HPDL
MUTYH
TOE1
TESK2
RP11-291L19.1
CCDC163
MMACHC
PRDX1
HMGB1P48
AKR1A1
AL355480.3
AL355480.1
NASP
AL355480.2
AL355480.4
CCDC17
GPBP1L1
RPS15AP10
RP11-767N6.2
TMEM69
IPP
RP11-767N6.7
RP11-630I5.1
MAST2
TMA16P2
PIK3R3
RP4-533D7.4
RP4-533D7.3
RP4-533D7.5
TSPAN1
RP11-322N21.2
POMGNT1
LURAP1
RAD54L
LRRC41
UQCRH
NSUN4
RP4-603I14.3
FAAH
FAAHP1
LINC01398
DMBX1
RP11-49P4.7
MKNK1-AS1
KNCN
MKNK1
MOB3C
ATPAF1
NENFP1
TEX38
EFCAB14-AS1
EFCAB14
RP11-8J9.5
CYP4B1
CYP4Z2P
RP11-346M5.1
CYP4A11
CYP4A26P
CYP4A43P
CYP4A27P
CYP4A44P
CYP4X1
CYP4Z1
RP11-184J23.2
CYP4A22-AS1
CYP4A22
MTND1P34
LINC00853
PDZK1IP1
TAL1
RP1-18D14.7
STIL
CMPK1
LINC01389
FOXE3
FOXD2-AS1
FOXD2
RP4-666O22.3
RPL21P24
ATP6V0E1P4
LINC01738
TRABD2B
RP11-330M19.1
RP4-683M8.2
RP11-193P11.3
CYP46A4P
SKINT1L
RP5-1024N4.6
RP5-1024N4.2
SLC5A9
RP5-1024N4.4
RP5-1024N4.5
SPATA6
PPP1R8P1
RNU6-723P
RP11-329A14.1
RNU4-61P
RP11-329A14.2
AGBL4
BEND5
RP11-141A19.1
RP11-141A19.2
AGBL4-IT1
RP5-926E3.1
ZNF859P
RP11-93G23.2
MTND2P29
ELAVL4
RP11-492I2.1
RP11-567C20.2
RP11-567C20.3
RP11-183G22.1
HMGB1P45
FCF1P6
DMRTA2
FAF1
RP5-850O15.3
RNU6-1026P
PHBP12
MRPS6P2
CDKN2C
MIR4421
MIR6500
C1orf185
Y_RNA
CFL1P2
LINC01562
RNF11
RP11-296A18.5
RP11-296A18.6
TTC39A
TTC39A-AS1
EPS15
RP11-275F13.3
RNU6-877P
RP11-253A20.1
RP11-191G24.1
RNU6-1281P
CALR4P
OSBPL9
GAPDHP51
SLC25A6P3
SNORA26
NRDC
RP4-657D16.3
RP4-657D16.6
MIR761
TSEN15P2
RAB3B
RNA5SP48
RP11-91A18.1
RN7SL290P
TXNDC12
KTI12
RP11-91A18.4
TXNDC12-AS1
BTF3L4
ZFYVE9
RN7SL788P
RP4-800M22.1
RP4-800M22.2
PDCL3P6
RP4-800M22.4
DNAJC19P7
ANAPC10P1
CC2D1B
RP11-155O18.6
PLA2G12AP1
ORC1
PRPF38A
ZCCHC11
RP11-25O10.2
EEF1GP7
GPX7
FAM159A
COA7
NDUFS5P3
RN7SL62P
ZYG11B
RNU2-30P
RPS13P2
RNU6-969P
ZYG11A
RP4-631H13.2
ECHDC2
RP4-631H13.6
RP4-631H13.4
SCP2
MIR1273F
MIR5095
MIR1273G
RP4-631H13.5
RP11-334A14.2
TUBBP10
PODN
SLC1A7
RP11-334A14.8
RP5-1024G6.9
CPT2
RP5-1024G6.2
C1orf123
RP5-1024G6.7
MAGOH
RP5-1024G6.5
LRP8
RP4-784A16.1
RP4-784A16.2
RP4-784A16.3
RP4-784A16.4
LINC01771
RP11-117D22.1
RP11-117D22.2
SLC25A3P1
DMRTB1
GLIS1
RNU7-95P
NDC1
SNORA58
RP4-654H19.2
YIPF1
DIO1
HSPB11
LRRC42
HNRNPA3P12
LDLRAD1
TMEM59
RP4-758J24.6
TCEANC2
MIR4781
RP4-758J24.4
CDCP2
RP11-446E24.3
CYB5RL
MRPL37
SSBP3
SSBP3-AS1
RP5-997D24.3
RP4-705F19.1
RP5-866L20.1
RP5-866L20.2
HNRNPA1P63
ACOT11
FAM151A
RP11-240D10.4
MROH7
TTC4
PARS2
TTC22
RP11-67L3.2
LEXM
DHCR24
RP11-67L3.5
RP11-67L3.4
TMEM61
BSND
PCSK9
USP24
RP11-101C11.1
GYG1P3
MIR4422
GOT2P1
MTCO2P34
RN7SKP291
RNU6-830P
Y_RNA
RP11-90C4.1
LINC01753
PIGQP1
LINC01755
RP1-158P9.1
RPSAP20
RP11-504A18.1
LINC01767
PLPP3
RPL21P23
RPL23AP85
RP11-377K22.2
PRKAA2
C1orf168
RP11-378I13.1
C8A
C8B
RP5-1103B4.3
DAB1
RP6-102O10.1
RPS20P5
DAB1-AS1
HNRNPA1P6
RPS26P15
RP11-393I23.4
RP11-393I23.3
RP11-414C16.1
OMA1
RP4-592A1.4
RN7SL713P
TACSTD2
RP4-592A1.2
MYSM1
RP11-63G10.4
JUN
LINC01135
RP11-63G10.3
RP11-63G10.2
RP4-794H19.1
LINC01358
PHBP3
RP11-145M4.1
RP11-145M4.2
HSD52
RP11-467C18.1
FGGY
MIR4711
RP4-782L23.2
HOOK1
CYP2J2
RN7SL475P
C1orf87
PGBD4P8
RP11-575B7.3
LINC01748
RP11-436K8.1
NFIA
NFIA-AS2
RP4-802A10.1
NFIA-AS1
RP11-430G17.1
TM2D1
RP11-430G17.3
PATJ
RNU6-414P
RNU6-1177P
LAMTOR5P1
RN7SL180P
MIR3116-1
PIGPP2
RPS15AP7
L1TD1
RP5-1155K23.4
KANK4
RNU6-371P
USP1
DOCK7
RP11-293K19.1
ANGPTL3
RP5-849H19.3
RP5-849H19.2
RP11-230B22.1
ATG4C
RP4-771M4.3
RP4-771M4.2
LINC01739
RP11-5P4.2
RP11-5P4.3
RP11-335E6.2
LINC00466
RNA5SP49
RP11-335E6.3
RPSAP65
FOXD3-AS1
FOXD3
MIR6068
Y_RNA
RP4-792G4.3
ALG6
ITGB3BP
EFCAB7
RN7SL488P
RNU7-123P
DLEU2L
PGM1
RN7SL130P
ROR1
RP4-597J3.1
CFL1P3
RNU6-809P
Y_RNA
ROR1-AS1
UBE2U
RNU7-62P
CACHD1
MIR4794
RAVER2
JAK1
RP11-182I10.1
RP11-182I10.2
LINC01359
SLC2A3P2
RP4-535B20.4
RNU6-1176P
MIR3671
MIR101-1
RP4-535B20.1
RP4-535B20.2
MRPS21P1
AK4
RPS29P7
DNAJC6
RP5-1044H5.1
COX6CP13
RNU2-15P
LEPROT
RP4-630A11.3
LEPR
RP11-430H12.2
RN7SL854P
PDE4B
RP11-397C12.1
RNU4-88P
SGIP1
MIR3117
RP4-598P13.1
TCTEX1D1
INSL5
WDR78
RP11-342H21.2
MIER1
SLC35D1
C1orf141
SNORA31
RP4-547N15.3
IL23R
RNU6-586P
RNU4ATAC4P
RP11-131O15.2
IL12RB2
SERBP1
RNU6-387P
LINC01702
RNU6-1031P
RP11-393N21.1
RN7SL392P
HNRNPCP9
GADD45A
GNG12
RNU7-80P
GNG12-AS1
RP4-609E1.2
DIRAS3
ARL5AP3
WLS
CTBP2P8
MIR1262
RPS7P4
COX6B1P7
ELOCP18
RP5-1033K19.2
RPE65
DEPDC1
RP4-694A7.2
DEPDC1-AS1
TXNP2
LINC01707
RP11-74K19.1
LINC01758
LRRC7
SGO1P1
RN7SL538P
PIN1P1
RP11-181B18.1
LRRC40
RN7SL242P
SRSF11
RP4-677H15.4
ANKRD13C
HHLA3
RP11-180O5.2
CTH
Metazoa_SRP
RP11-42O15.3
RP11-42O15.2
CASP3P1
LINC01788
RP11-99H8.1
PTGER3
RP3-333A15.1
RP3-333A15.2
ZRANB2-AS1
ZRANB2
MIR186
ZRANB2-AS2
RP11-115M14.1
NEGR1
RP11-82L20.1
RP11-175G14.2
NEGR1-IT1
GDI2P2
RPL31P12
RNU6-1246P
RP4-660H19.1
RP11-262K1.1
RP11-25L19.1
KRT8P21
RN7SKP19
LINC01360
RP4-788P17.1
RNA5SP50
RNU4ATAC8P
LRRIQ3
FPGT
TNNI3K
RP11-439H8.4
RP4-650F12.2
LRRC53
ERICH3
ERICH3-AS1
RP11-17E13.2
CRYZ
TYW3
RP11-93N20.1
RP11-510C10.4
RP11-510C10.2
LHX8
RP11-510C10.3
RNU6-622P
SLC44A5
RP11-87O11.1
RNU6-503P
RP4-595K12.1
RP4-595K12.2
RP4-682C21.5
ACADM
DLSTP1
RABGGTB
MSH4
ASB17
RP11-550H2.1
RP11-550H2.2
ST6GALNAC3
RP11-335E14.1
RP5-1102E8.3
TPI1P1
RNU6-161P
RP11-415A20.1
ST6GALNAC5
MIR7156
RP4-564M11.2
PIGK
RP4-706A16.3
RP11-363H12.1
AK5
RP11-375A5.1
RNU7-8P
ZZZ3
RNA5SP20
RN7SL370P
USP33
ACTG1P21
MIGA1
RNA5SP21
RP11-181C21.4
NSRP1P1
HSPE1P25
NEXN-AS1
NEXN
FUBP1
DNAJB4
RP11-386I14.4
RP11-386I14.2
GIPC2
RNU6-1102P
RP11-386I14.3
RNA5SP22
RNFT1P2
MGC27382
PTGFR
RP11-472F19.1
RNA5SP23
IFI44L
IFI44
RP4-641G12.3
RP4-641G12.4
ADGRL4
PSAT1P3
RP4-726F1.2
RP4-726F1.1
ADH5P2
RP11-339A11.1
RP11-339A11.2
RP11-339A11.3
HMGB1P18
RP11-339D23.1
HNRNPA1P64
RP11-115A15.4
RP11-115A15.2
RP5-933B4.1
LINC01781
MTND2P30
RPL7P10
RP3-445O10.1
RN7SKP247
ADGRL2
HNRNPA3P14
RP5-837I24.1
RP5-837I24.6
RP5-837I24.2
MED28P8
RP5-837I24.4
RP5-837I24.5
ST13P20
RP11-147G16.1
LINC01362
LINC01361
LINC01712
LINC01725
RP5-836J3.1
TTLL7
TTLL7-IT1
RP4-552O12.1
RP11-486G15.2
PRKACB
RP11-486G15.1
RP11-82H13.2
SNORA2
SAMD13
RP11-376N17.4
UOX
DNASE2B
RPF1
GNG5
SPATA1
CTBS
LINC01555
RP11-484D4.3
SSX2IP
LPAR3
MCOLN2
WDR63
MCOLN3
MIR4423
RP11-33E12.2
SYDE2
C1orf52
Y_RNA
BCL10
RP11-131L23.1
DDAH1
Y_RNA
RP11-131L23.2
RP4-621F18.2
RP11-290M5.4
CYR61
SNORD81
RP11-290M5.2
ZNHIT6
COL24A1
RNA5SP51
RP4-682E18.1
ODF2L
MIR7856
RP11-444C12.1
CLCA2
CLCA1
CLCA4
CDCA4P2
RP4-651E10.4
CLCA3P
RP4-612B15.3
SH3GLB1
RP4-612B15.2
SELENOF
HS2ST1
RP4-604K5.3
RP11-384B12.2
RP11-384B12.3
LINC01140
RP5-1043L3.1
LMO4
LINC01364
RNA5SP52
RP11-60A14.1
LINC01773
CTA-21C21.1
RN7SL583P
RP11-76N22.1
uc_338
PKN2-AS1
RPL36AP10
PKN2
RNU6-125P
ELOCP19
GTF2B
RP11-82K18.2
KYAT3
RBMXL1
GBP3
Y_RNA
GBP1
PTGES3P1
GBP2
GBP7
GBP4
GBP5
RP4-620F22.3
RP5-908D6.1
GBP6
CAPNS1P1
GBP1P1
LRRC8B
FLJ27354
RP11-413E1.4
LRRC8C
RP11-413E1.2
RP5-943J3.1
RP5-943J3.2
LRRC8D
RP11-302M6.5
RN7SKP272
GEMIN8P4
ZNF326
RNU6-695P
RP5-827O9.1
U3
BARHL2
RP4-665J23.1
LINC01763
RP4-665J23.4
PHKA1P1
ZNF644
RPL5P6
HFM1
Y_RNA
FEN1P1
CDC7
WDR82P2
RP11-91I11.1
HSP90B3P
TGFBR3
RN7SL653P
BRDT
EPHX4
LPCAT2BP
SETSIP
BTBD8
GAPDHP46
PRKAR1AP1
KIAA1107
RP4-621B10.8
RP4-775D17.1
C1orf146
ACTBP12
GLMN
RPAP2
RN7SL824P
GFI1
EVI5
RP4-593M8.1
HMGB3P9
RNU4-59P
RP11-330C7.3
RP11-330C7.4
CCNJP2
RPL5
FAM69A
SNORD21
SNORA66
SNORA51
RP11-386I23.1
RNU6-970P
RN7SL692P
RNU6-210P
RN7SKP123
Y_RNA
MTF2
TMED5
CCDC18
RP4-612C19.1
RP4-612C19.2
CCDC18-AS1
RP4-717I23.2
DR1
RP4-713B5.2
Y_RNA
FNBP1L
RNA5SP53
BCAR3
RP5-1033H22.2
RP11-488P3.1
MIR760
RP4-561L24.3
DNTTIP2
GCLM
CHCHD2P5
MTND4P11
MTND3P21
MTCO3P21
MTATP6P13
RP5-837O21.8
MTCO2P21
MTCO1P21
RP5-837O21.2
ABCA4
RP11-78O9.1
ARHGAP29
RN7SL440P
RP11-148B18.1
GAPDHP29
RP11-148B18.4
RP11-366L18.1
ABCD3
F3
RP11-86H7.6
SLC44A3-AS1
KATNBL1P2
MIR378G
SLC44A3
CNN3
RP4-639F20.1
ALG14
RP11-313A24.1
TMEM56
RP11-57H12.2
Y_RNA
RP11-57H12.3
RWDD3
RP11-57H12.5
LINC01760
LINC01650
RP11-14O19.2
LINC01761
RP11-286B14.1
RP11-286B14.2
RP11-147C23.1
RNU1-130P
LINC01787
RP4-736I12.1
UBE2WP1
EEF1A1P11
RN7SL831P
NDUFS5P2
RPL7P9
RN7SKP270
PTBP2
DPYD
DPYD-AS1
DPYD-IT1
SEC63P1
RPL26P9
RP11-272L13.2
DPYD-AS2
RP11-272L13.4
LINC01930
RP11-490G2.2
MIR137HG
NFU1P2
LINC01776
RP11-296E3.2
SNX7
PLPPR5
RP5-896L10.1
RP11-234N17.1
PLPPR4
RP4-735N21.1
LINC01708
PALMD
HMGB3P10
FRRS1
RNU4-75P
Y_RNA
RP4-581O6.1
AGL
RP5-884G6.2
SLC35A3
RNU6-750P
RNU6-1318P
MFSD14A
RP4-714D9.2
SASS6
RP4-714D9.4
TRMT13
LRRC39
DBT
RPL23AP90
BRI3P1
RP11-305E17.4
RTCA-AS1
RTCA
MIR553
RP5-837M10.1
RP5-837M10.2
CDC14A
BCAS2P2
RP5-837M10.4
GPR88
RP11-84O12.2
LINC01349
RP11-84O12.3
VCAM1
EXTL2
SLC30A7
HNRNPA1P68
DPH5
RP11-421L21.2
RP11-421L21.3
SCARNA16
RP5-1033H2.1
RP4-575N6.4
S1PR1
RP4-575N6.5
RP4-575N6.2
PPIAP7
LINC01307
LINC01709
RNU6-965P
RPSAP19
OLFM3
RNU6-352P
RP11-82O2.2
DNAJA1P5
RP11-202K23.1
RP5-936J12.1
COL11A1
SOD2P1
RP11-153F1.2
RP11-153F1.1
RN7SKP285
RNPC3
AMY2B
AMY2A
AMY1A
RP5-1108M17.5
AMY1B
AMYP1
AMY1C
RP11-97C18.1
RP11-364B6.2
FTLP17
CDK4P1
LINC01676
SEPT2P1
RP11-90H3.2
RP11-90H3.1
LINC01677
RP5-947P14.1
RP5-947P14.2
RP11-478L17.1
RP11-110F24.1
MTATP6P14
MTCO1P14
LINC01661
PRMT6
NTNG1
RP11-270C12.3
VAV3
MIR7852
VAV3-AS1
RP11-356N1.2
SLC25A24
RP11-483I13.6
NBPF4
RP11-483I13.2
SLC25A24P1
NBPF5P
SLC25A24P2
RP11-131J3.1
NBPF6
RP5-964H19.4
ST13P21
RP5-964H19.2
FAM102B
HENMT1
PRPF38B
FNDC7
RP11-293A10.3
STXBP3
RP11-475E11.2
AKNAD1
SPATA42
GPSM2
CLCC1
WDR47
RP5-1065J22.2
RP11-20O24.4
RP11-20O24.1
RANP5
TAF13
RP5-1065J22.8
TMEM167B
SCARNA2
RP5-1065J22.4
C1orf194
KIAA1324
SARS
CELSR2
PSRC1
MYBPHL
SORT1
PSMA5
SYPL2
ATXN7L2
CYB561D1
AMIGO1
GPR61
GNAI3
RNU6V
AMPD2
RP5-1160K1.6
RPL7P8
GSTM4
GSTM2
GSTM1
AC000032.2
GSTM5
RP4-735C1.4
GSTM3
EPS8L3
NDUFA5P10
LINC01768
RP11-195M16.1
RP11-195M16.3
CSF1
AHCYL1
STRIP1
RP4-773N10.4
ALX3
LINC01397
UBL4B
SLC6A17
RP5-1028L10.1
RP5-1028L10.2
KCNC4-AS1
KCNC4
RP5-1003J2.4
SNORA25
RP5-1074L1.1
RBM15
LAMTOR5-AS1
SLC16A4
RP5-1074L1.4
LAMTOR5
PROK1
RP11-470L19.6
CYMP
CYMP-AS1
KCNA10
KCNA2
RP11-284N8.3
KCNA3
Y_RNA
NRBF2P3
OR11I1P
CD53
RP11-96K19.4
RP11-96K19.2
LRIF1
RP11-96K19.5
CCNT2P1
RNA5SP54
DRAM2
CEPT1
DENND2D
CHI3L2
CHIAP1
CHIAP2
CHIA
RP5-1125M8.2
RP5-1125M8.3
PIFO
CHIAP3
HIGD1AP12
PGCP1
OVGP1
RP11-552M11.8
UBE2FP3
RP11-552M11.4
WDR77
Y_RNA
ATP5F1
C1orf162
TMIGD3
RNU6-792P
ADORA3
RAP1A
LINC01160
KRT18P57
RNU6-151P
FAM212B
FAM212B-AS1
DDX20
KCND3
KCND3-IT1
KCND3-AS1
LINC01750
RP5-965F6.2
TXNP3
snoU13
CTTNBP2NL
MIR4256
WNT2B
RP4-671G15.2
ST7L
CAPZA1
MRPL53P1
RNU7-70P
MOV10
RP11-426L16.3
RHOC
PPM1J
RP11-426L16.9
FAM19A3
NUTF2P4
LINC01356
RP3-522D1.1
RP3-522D1.2
SLC16A1
AKR7A2P1
SLC16A1-AS1
RP11-31F15.2
LRIG2
RP11-389O22.4
RP11-389O22.5
MAGI3
RP11-512F24.1
MTND5P20
PHTF1
RP4-730K3.3
RSBN1
RP5-1073O3.2
PTPN22
AP4B1-AS1
BCL2L15
AP4B1
DCLRE1B
HIPK1-AS1
HIPK1
OLFML3
RP4-590F24.1
RP4-590F24.2
SYT6
RP4-543J13.1
MRPL57P1
RP4-591B8.3
TRIM33
RP4-591B8.2
EIF2S2P5
Y_RNA
PKMP1
BCAS2
DENND2C
AMPD1
RN7SL432P
NRAS
CSDE1
RNY1P13
SIKE1
NR1H5P
SYCP1
TSHB
TSPAN2
LINC01765
RP4-663N10.1
NGF
RP4-663N10.2
RP4-663N10.3
ELOCP20
CNOT7P2
RP11-710N8.3
RN7SL420P
SNORA42
VANGL1
CASQ2
NHLH2
HNRNPA1P43
RP11-12L8.2
LINC01649
SLC22A15
RP11-159M11.2
MAB21L3
LINC01779
U3
ATP1A1
ATP1A1-AS1
RNU6-817P
LINC01762
RP4-655J12.5
Y_RNA
RP5-1086K13.1
CD58
NAP1L4P1
MIR548AC
IGSF3
MIR320B1
C1orf137
GAPDHP64
NEFHP1
CD2
FTH1P22
RP4-753F5.1
PTGFRN
RNA5SP55
CD101
RP11-27K13.3
TTF2
MIR942
TRIM45
RPS15AP9
VTCN1
Metazoa_SRP
LINC01525
RP11-188D8.1
MAN1A2
RP4-675C20.4
VPS25P1
AL157902.3
FAM46C
VDAC2P3
SNORA40
RP11-134N8.2
PNRC2P1
GDAP2
WDR3
SPAG17
RNA5SP56
PSMC1P12
RP4-630J13.1
TBX15
RP4-712E4.1
RP4-712E4.2
WARS2
WARS2-IT1
RBMX2P3
RPS3AP12
RP11-418J17.1
RPL6P2
RP11-418J17.3
LINC01780
RNU1-75P
HAO2
HAO2-IT1
HSD3B2
GAPDHP74
HSD3BP2
GAPDHP23
HSD3BP1
GAPDHP58
HSD3B1
GAPDHP32
HSD3BP3
GAPDHP27
HSD3BP4
GAPDHP33
LINC00622
HSD3BP5
ZNF697
PHGDH
HMGCS2
REG4
NBPF7
PFN1P9
NOTCH2P1
ADAM30
RP5-1042I8.7
NOTCH2
RP11-114O18.1
RNU6-465P
SEC22B
CH17-472G23.1
7SK
CH17-472G23.2
U1
PFN1P2
NBPF8
CH17-472G23.4
U2
7SK
NBPF26
RNVU1-19
PPIAL4A
CH17-118O6.6
RNVU1-4
LINC00623
CH17-118O6.3
U1
CH17-118O6.4
FCGR1B
RP11-439A17.10
RP11-439A17.9
HIST2H2BA
RP11-439A17.4
HIST2H3DP1
RP11-439A17.5
FAM72B
SRGAP2C
CH17-219N22.1
SRGAP2-AS1
CH17-437K3.1
RP11-343N15.2
RP11-344P13.4
RP11-344P13.3
RP11-344P13.6
EMBP1
LINC01691
CH17-333M13.2
CH17-333M13.1
CH17-13I23.3
5S_rRNA
CH17-13I23.2
CH17-13I23.1
NKAIN1P1
RP11-763B22.7
RP11-763B22.6
RP11-744H18.1
NBPF17P
PFN1P12
RNU1-114P
RNVU1-17
RNU1-92P
RNVU1-18
RP11-403I13.5
RP11-403I13.4
FAM91A3P
RP11-403I13.10
RP11-403I13.7
RNU1-143P
RP11-403I13.9
RP5-998N21.3
FCGR1CP
HIST2H2BB
RP5-998N21.4
RP5-998N21.7
HIST2H3PS2
RPL22P5
FAM72C
SRGAP2D
IGKV1OR1-1
CH17-248H7.2
CH17-248H7.3
RP11-14N7.2
5S_rRNA
DRD5P2
CH17-125A10.1
PPIAL4E
RP11-666A1.7
RNVU1-15
RP11-763B22.4
RP11-763B22.3
NBPF15
PFN1P6
RP11-666A1.4
U1
U1
U1
PPIAL4F
LINC01632
RP11-289H16.1
RP11-763B22.11
RNA5SP59
CH17-164J11.1
SRGAP2B
RP3-365I19.2
FAM72D
CH17-195P21.1
RP11-403I13.8
U1
CH17-195P21.2
RP11-289I10.2
PPIAL4D
RP11-289I10.3
CH17-373J23.1
RP11-89F3.2
NBPF20
PFN1P3
U1
U1
CH17-262O2.2
CH17-262O2.1
NBPF25P
GPR89A
PDZK1
CD160
RNF115
POLR3C
NUDT17
PIAS3
MIR6736
ANKRD35
ITGA10
RP11-315I20.3
PEX11B
GNRHR2
RBM8A
LIX1L-AS1
LIX1L
ANKRD34A
POLR3GL
TXNIP
HFE2
RNVU1-6
LINC01719
NBPF10
NOTCH2NL
CH17-353B19.1
RNU6-1071P
NUDT4P2
CH17-385C13.2
CH17-385C13.3
U1
U1
RP11-640M9.4
CH17-408M7.1
5S_rRNA
HYDIN2
U6atac
NBPF12
PFN1P8
RP4-704D21.2
NBPF13P
RP11-325P15.1
RNVU1-8
RP11-325P15.2
NBPF13P
PRKAB2
RP11-337C18.8
FMO5
PDIA3P1
CCT8P1
RPL7AP15
CHD1L
LINC00624
RP11-337C18.4
OR13Z1P
Y_RNA
OR13Z2P
OR13Z3P
BCL9
ACP6
RN7SL261P
RP11-533N14.3
GJA5
RP11-433J22.3
RP11-314N2.2
GJA8
GPR89B
RP6-74O6.2
PDZK1P1
XXyac-YX155B6.7
RNU1-129P
RP11-94I2.4
RNVU1-7
PDE4DIPP1
NBPF11
PFN1P4
ABHD17AP1
RP4-565E6.1
XXyac-YX155B6.5
RNA5SP57
RP11-301M17.2
RP11-301M17.1
RNU1-120P
LINC01731
RP11-495P10.9
LINC01138
RP11-495P10.5
RP11-495P10.4
RP11-495P10.3
Y_RNA
MIR5087
RNU1-122P
RP6-74O6.6
RNVU1-1
RNVU1-2
MIR6077
RNU1-13P
RP11-495P10.1
RNVU1-3
RP11-495P10.10
CH17-172B3.1
PPIAL4G
U1
NBPF14
RNU6-1171P
NUDT4P1
CH17-478G19.2
RP4-725K1.1
PDE4DIP
RN7SKP88
RNU2-38P
RP4-791M13.5
RP4-791M13.4
RP4-791M13.3
NBPF9
CH17-78J1.1
RNU1-59P
CH17-189H20.1
WI2-1896O14.1
RP11-326G21.1
7SK
RP11-544O24.2
NBPF19
PPIAL4C
LINC00869
RP11-353N4.6
U1
RP11-353N4.5
RNU1-68P
RP11-196G18.1
FCGR1A
HIST2H2BF
RP11-196G18.3
HIST2H3D
HIST2H4A
HIST2H3C
HIST2H2AA3
HIST2H2BD
RP11-196G18.22
HIST2H2BC
HIST2H2AA4
HIST2H3A
HIST2H4B
RP11-196G18.23
HIST2H2BE
HIST2H2AC
HIST2H2AB
BOLA1
SV2A
SF3B4
MTMR11
OTUD7B
RP11-458I7.1
VPS45
PLEKHO1
RN7SL480P
ANP32E
RNU2-17P
RP4-790G17.7
CA14
APH1A
C1orf54
CIART
MRPS21
PRPF3
RPRD2
TARS2
MIR6878
ECM1
FALEC
RP11-54A4.2
ADAMTSL4
MIR4257
ADAMTSL4-AS1
RN7SL473P
RN7SL600P
MCL1
SNORA40
ENSA
U4
GOLPH3L
HORMAD1
RNU6-1042P
CTSS
RP11-363I22.3
CTSK
UBE2D3P3
ARNT
RNU6-1309P
RPS27AP6
RP11-235D19.4
CYCSP51
SETDB1
CERS2
RP11-316M1.3
ANXA9
MINDY1
PRUNE1
RNU6-884P
BNIPL
C1orf56
CDC42SE1
MLLT11
GABPB2
RPS29P29
RP11-68I18.10
SEMA6C
TNFAIP8L2
LYSMD1
SCNM1
TMOD4
VPS72
PIP5K1A
PSMD4
RP11-126K1.2
ZNF687
PI4KB
RN7SL444P
RP11-126K1.9
RFX5
RP11-126K1.6
SELENBP1
PSMB4
POGZ
RNY4P25
CGN
SNORA44
TUFT1
RP11-74C1.4
MIR554
RP11-74C1.2
RP11-404E16.1
SNX27
RNU6-1062P
RP11-98D18.1
CELF3
RIIAD1
RNU6-662P
RP11-98D18.15
RP11-98D18.7
MRPL9
OAZ3
RP11-98D18.16
RP11-98D18.3
TDRKH
TDRKH-AS1
RP11-98D18.17
LINGO4
RORC
C2CD4D
Y_RNA
AL450992.2
THEM5
THEM4
KRT8P28
S100A10
AL591893.1
AL450992.6
S100A11
SPTLC1P4
TCHHL1
TCHH
AL589986.2
PUDPP2
RPTN
FLG-AS1
RP11-107M16.2
HRNR
FLG
FLG2
HMGN3P1
CRNN
LCE5A
CRCT1
LCE3E
LCE3D
LCE3C
LCE3B
LCE3A
RP1-52J10.9
LINC00302
LCE2D
LCE2C
LCE2B
LCE2A
LCE4A
C1orf68
RP1-43O17.1
RP1-43O17.2
KPRP
LCE1F
LCE1E
LCE1D
LCE1C
LCE1B
LCE1A
LCE6A
SMCP
IVL
LINC01527
RP1-20N18.10
SPRR4
SPRR1A
SPRR3
SNORA31
RP1-20N18.4
SPRR1B
SPRR2D
SPRR2A
SPRR2B
SPRR2E
SPRR2F
SPRR2C
SPRR2G
RP1-140J1.1
LELP1
PRR9
RP1-140J1.4
LOR
PGLYRP3
PGLYRP4
RNU6-160P
S100A9
S100A12
LAPTM4BP1
S100A8
AL591704.7
S100A7A
AL591704.9
S100A7L2
S100A7
RN7SL44P
BX470102.3
S100A6
S100A5
S100A4
S100A3
S100A2
S100A16
S100A14
S100A13
S100A1
RP1-178F15.4
CHTOP
SNAPIN
ILF2
NPR1
MIR8083
RN7SL372P
GEMIN2P1
Y_RNA
INTS3
RP11-216N14.8
RP11-216N14.9
SLC27A3
Y_RNA
GATAD2B
RP11-216N14.5
RP11-216N14.7
RP11-759F5.1
DENND4B
CRTC2
SLC39A1
MIR6737
RP11-422P24.12
RP11-422P24.10
CREB3L4
JTB
RP11-422P24.11
RAB13
RPS27
NUP210L
RP11-422P24.9
RNU6-179P
RPS7P2
MIR5698
TPM3
RN7SL431P
MIR190B
C1orf189
C1orf43
UBAP2L
SNORA58
HAX1
SNORD59
RNU6-239P
RNU6-121P
RP11-137P24.5
AQP10
ATP8B2
RNU7-57P
RP11-350G8.4
RPSAP17
RP11-350G8.5
IL6R
PSMD8P1
SHE
TDRD10
UBE2Q1
UBE2Q1-AS1
CHRNB2
ADAR
KCNN3
PMVK
RP11-307C12.13
PBXIP1
Metazoa_SRP
PYGO2
RP11-307C12.12
SHC1
CKS1B
MIR4258
FLAD1
LENEP
ZBTB7B
DCST2
DCST1
DCST1-AS1
ADAM15
EFNA4
EFNA3
Y_RNA
EFNA1
SLC50A1
DPM3
HMGN2P18
KRTCAP2
TRIM46
MUC1
RP11-263K19.4
THBS3
MTX1
RP11-263K19.6
GBAP1
MTX1P1
GBA
FAM189B
SCAMP3
CLK2
HCN3
PKLR
FDPS
RUSC1-AS1
RUSC1
ASH1L
MIR555
RNU6-106P
ASH1L-IT1
RNU6-1297P
POU5F1P4
ASH1L-AS1
RP11-29H23.7
DAP3P1
RP11-29H23.6
RP11-29H23.4
MSTO1
RP11-29H23.5
YY1AP1
DAP3
RP11-243J18.2
MSTO2P
GON4L
RP11-101O6.2
SYT11
U4
RIT1
KIAA0907
SNORA80E
RXFP4
ARHGEF2
MIR6738
RP11-336K24.12
RP11-336K24.5
SSR2
UBQLN4
LAMTOR2
RAB25
MEX3A
LMNA
SEMA4A
SNORA26
SLC25A44
PMF1
BGLAP
PAQR6
SMG5
TMEM79
GLMP
VHLL
CCT3
TSACC
RHBG
RP11-139I14.2
C1orf61
MIR9-1
RP11-98G7.1
MEF2D
Y_RNA
RP11-284F21.8
IQGAP3
TTC24
NAXE
GPATCH4
RP11-284F21.11
HAPLN2
RP11-284F21.9
BCAN
RP11-284F21.10
RP11-284F21.7
NES
RP11-66D17.3
CRABP2
RP11-66D17.5
ISG20L2
RRNAD1
MRPL24
HDGF
PRCC
SH2D2A
NTRK1
INSRR
PEAR1
LRRC71
ARHGEF11
MIR765
RN7SL612P
RP11-110J1.2
KRT8P45
ETV3L
ETV3
CYCSP52
RP11-71G12.1
RP11-71G12.2
RP11-85G21.1
RP11-85G21.3
RP11-85G21.2
FCRL5
FCRL4
RP4-801G22.2
RP4-801G22.3
FCRL3
RP11-367J7.3
RP11-367J7.4
VDAC1P9
FCRL2
FCRL1
CD5L
MRPS21P2
RP11-451O13.1
KIRREL
KIRREL-IT1
LINC01704
ELL2P1
CD1D
RP11-404O13.4
RP11-404O13.5
CD1A
HMGN1P5
CD1C
CD1B
CD1E
OR10T2
OR10K2
OR10T1P
EI24P2
OR10K1
RP11-144L1.4
OR10R2
OR10R3P
OR10R1P
RP11-144L1.8
OR6Y1
OR6P1
OR10X1
OR10Z1
SPTA1
OR6K1P
OR6K2
OR6K3
OR6K4P
OR6K5P
OR6K6
OR6N1
OR6N2
OR2AQ1P
OR10AA1P
MNDA
PYHIN5P
PYHIN1
IFI16
AIM2
RAD1P2
CADM3
RNA5SP60
CADM3-AS1
ACKR1
MPTX1
OR10J2P
FCER1A
OR10J3
RP11-550P17.5
OR10J7P
OR10J8P
OR10J9P
OR10J4
OR10J1
RP11-180D21.3
OR10J5
RP11-740C1.2
OR10AE1P
APCS
OR10J6P
RP11-419N10.6
CRPP1
CRP
RP11-419N10.5
DUSP23
FCRL6
SLAMF8
C1orf204
SNORD64
VSIG8
RP11-190A12.8
CFAP45
MIR4259
RP11-190A12.9
TAGLN2
IGSF9
SLAMF9
LINC01133
RP11-48O20.5
KCNJ10
RP11-226L15.1
RP11-226L15.5
PIGM
RP11-536C5.2
KCNJ9
IGSF8
ATP1A2
ATP1A4
CASQ1
RP11-536C5.7
PEA15
DCAF8
RP11-574F21.2
RPSAP18
PEX19
COPA
SUMO1P3
Y_RNA
NCSTN
NHLH1
RNU4-42P
VANGL2
SLAMF6
RP11-528G1.2
CD84
SLAMF1
SETP9
RP11-404F10.2
CD48
SLAMF7
RP11-404F10.6
RP11-404F10.5
LY9
CD244
RP11-312J18.3
ITLN1
RP11-312J18.5
RP11-312J18.6
RP11-544M22.1
RP11-312J18.7
ITLN2
F11R
RP11-544M22.3
TSTD1
USF1
ARHGAP30
NECTIN4
RP11-544M22.8
KLHDC9
PFDN2
NIT1
DEDD
ACA64
UFC1
RP11-297K8.2
USP21
PPOX
B4GALT3
ADAMTS4
NDUFS2
FCER1G
APOA2
TOMM40L
MIR5187
NR1I3
PCP4L1
MPZ
SDHC
RRM2P2
RP11-122G18.12
RNU6-481P
RP11-122G18.10
RP11-122G18.7
RP11-122G18.9
RP11-122G18.11
FCGR2A
HSPA6
RPS23P10
FCGR3A
RP11-5K23.5
FCGR2C
HSPA7
RPS23P9
FCGR3B
FCGR2B
RP11-25K21.1
RPL31P11
Y_RNA
FCRLA
FCRLB
RN7SL466P
DUSP12
RP11-474I16.8
ATF6
RP11-456P18.2
OLFML2B
RP11-227F8.2
NOS1AP
MIR4654
RP11-565P22.2
RNA5SP61
MIR556
SPATA46
C1orf226
SH2D1B
SLAMF6P1
UHMK1
UQCRBP2
RP11-359K18.3
UAP1
RP11-359K18.4
DDR2
RN7SL861P
HSD17B7
CCDC190
RP11-331H2.4
RP11-331H2.3
RGS4
RGS5
RP11-267N12.1
RP11-267N12.2
RGS5
RP11-77M5.1
NUF2
RP11-408E1.1
RNA5SP62
RNA5SP63
RP4-640E24.1
U3
NMNAT1P2
RNU5F-6P
HMGB3P6
PBX1
RNU6-171P
RP11-477H21.2
Metazoa_SRP
RP11-506O24.1
RP11-506O24.2
Y_RNA
RP11-403P14.1
RNU6-755P
LMX1A
RP11-38C18.2
RP11-38C18.3
RXRG
RP11-280O1.2
RP11-541H12.1
LRRC52
RP11-306I1.1
RP11-306I1.2
MGST3
ALDH9A1
RP11-466F5.3
RP11-466F5.4
RP11-466F5.6
RP11-466F5.10
TMCO1
RP11-466F5.8
RP11-466F5.9
UCK2
RP11-525G13.2
RP11-7G12.2
RP11-7G12.1
RNA5SP64
FAM78B
RP11-375H19.2
RP11-9L18.3
MIR921
RP11-9L18.2
RP11-479J7.2
RP11-479J7.1
FMO7P
LINC01675
FMO8P
FMO9P
FMO10P
RPL4P2
FMO11P
CNN2P10
POGK
TADA1
DUTP6
ILDR2
MAEL
RNA5SP65
RP11-102C16.3
GPA33
DUSP27
RP11-277B15.1
LINC01363
RP11-277B15.3
POU2F1
RP11-52A20.2
CD247
RP11-104L21.2
RP11-104L21.3
AKR1D1P1
CREG1
RP3-455J7.3
RP3-455J7.4
RCSD1
MPZL1
ADCY10
RP1-313L4.4
RP1-313L4.3
MPC2
DCAF6
MIR1255B2
GCSHP5
GPR161
TIPRL
RPL34P1
RP1-69E11.3
SFT2D2
RNU6-1310P
TBX19
RP5-1059H15.1
MIR557
RP5-968D22.3
RP5-968D22.1
QRSL1P1
XCL2
RP4-738P11.3
XCL1
RP4-738P11.4
DPT
RP1-10C16.1
LINC00626
SUMO1P2
LINC00970
RPL29P7
RNA5SP66
RP5-1018K9.1
ATP1B1
NME7
RP4-800F24.1
BLZF1
CCDC181
SLC19A2
RP1-206D15.5
RP1-206D15.6
F5
SELP
C1orf112
SELL
SELE
RP1-117P20.3
METTL18
SCYL3
RN7SL333P
KIFAP3
RN7SL269P
MRPS10P1
RP11-332H17.1
SIGLEC30P
METTL11B
LINC01681
ISCUP1
LINC01142
HAUS4P1
RP11-576I22.2
GORAB
RP11-545I10.2
RP1-79C4.1
PRRX1
RP1-79C4.4
MROH9
RP5-1092L12.2
FMO3
MIR1295A
FMO6P
FMO2
RP1-127D3.4
RP1-45C12.1
FMO1
Y_RNA
HMGB1P11
FMO4
RP4-798A17.5
GM2AP2
CYCSP53
PRRC2C
RP3-454G6.2
MYOC
PFN1P1
RPL4P3
VAMP4
RP4-560B9.5
RP4-560B9.6
RP4-560B9.4
SCARNA20
METTL13
RP4-612B18.3
RP4-612B18.1
DNM3
DNM3-IT1
DNM3OS
MIR199A2
RNU6-157P
PIGC
C1orf105
SUCO
RNU6-693P
FASLG
SLC25A38P1
RP3-332O11.2
RP1-15D23.2
AIMP1P2
RP3-471M13.2
TNFSF18
GOT2P2
RP3-395P12.2
TNFSF4
RP11-296O14.1
RP11-296O14.2
RP11-296O14.3
PRDX6
SLC9C2
RP3-436N22.3
ANKRD45
RP11-360D2.1
KLHL20
RP11-360D2.2
RN7SKP160
CENPL
Y_RNA
DARS2
GAS5-AS1
GAS5
ZBTB37
SERPINC1
RNA5SP67
RC3H1
RNA5SP68
RC3H1-IT1
RP11-160H22.3
RPL30P1
RP11-160H22.5
RABGAP1L
RP4-809F4.1
GPR52
BANF1P4
NDUFAF4P4
RP1-102G20.2
RABGAP1L-IT1
RP1-102G20.4
RP1-102G20.5
RNU6-307P
CACYBP
MRPS14
Y_RNA
SDCCAG3P2
TNN
KIAA0040
RP5-1114G22.2
RPS29P4
RP3-518E13.2
TNR
TNR-IT1
LINC01657
RP11-318C24.2
RPS29P5
RFWD2
SCARNA3
RP11-492I21.1
RP11-195C7.1
U7
RP11-195C7.2
RNU2-12P
RP11-195C7.3
RP11-357J22.1
MORF4L1P7
PAPPA2
PTP4A1P7
ASTN1
MIR488
BRINP2
LINC01645
RP1-35C21.2
LINC01741
SEC16B
RP11-568K15.1
RP11-568K15.2
RASAL2-AS1
RASAL2
RP11-21M7.2
RP4-765C7.2
Metazoa_SRP
CLEC20A
TEX35
C1orf220
RNA5SP69
RP5-1098D14.1
MIR4424
RP11-428K3.1
PTPN2P1
SNORA63
RALGPS2
ANGPTL1
FAM20B
RP11-177A2.5
TOR3A
ABL2
RP11-345I18.1
SETP10
SNORA67
SNORA67
EIF4A1P11
RP11-345I18.4
COX5BP8
RP11-345I18.6
SOAT1
AXDND1
MEF2AP1
HNRNPA1P54
RP11-545A16.1
NPHS2
RNU5F-2P
RP11-545A16.3
RP11-545A16.4
TDRD5
RP11-12M5.1
FAM163A
RP11-12M5.3
RP11-12M5.4
TOR1AIP2
RP11-533E19.7
TOR1AIP1
RN7SL230P
RP11-533E19.2
RP11-533E19.5
CEP350
RPSAP16
RP11-52I18.1
RP11-502H18.2
QSOX1
LHX4
ACBD6
VDAC1P4
MIR3121
Y_RNA
OVAAL
XPR1
U6
RP11-46A10.2
KIAA1614
RP11-46A10.5
KIAA1614-AS1
RP11-46A10.6
RP11-46A10.8
STX6
MR1
IER5
LINC01732
RP11-540K16.2
LINC01699
CACNA1E
Metazoa_SRP
RNA5SP70
RP11-33M22.2
RN7SKP229
ZNF648
RP11-538D16.2
RP11-538D16.3
GS1-122H1.1
LINC01344
YPEL5P1
RNU6-152P
RP11-416K24.1
EIF1P3
GLUL
TEDDM1
LINC00272
RGSL1
RP1-223H12.5
TEDDM2P
RNASEL
Metazoa_SRP
RGS16
LINC01686
RGS8
LINC01688
RP11-317P15.6
NPL
DHX9
SHCBP1L
HMGN1P4
RNA5SP71
RP11-505O17.1
KRT18P28
RNU6-41P
LAMC1
RP11-181K3.4
LAMC2
NMNAT2
RP11-548N1.1
SMG7-AS1
SMG7
NCF2
ARPC5
RGL1
APOBEC4
RP11-293B7.1
RP11-444D13.1
COLGALT2
TSEN15
Y_RNA
Y_RNA
RP11-382D12.1
RN7SL654P
RP11-382D12.2
C1orf21
GS1-115G20.1
GS1-115G20.2
EDEM3
FAM129A
RNU7-13P
LINC01633
RNA5SP72
RNF2
FTH1P25
TRMT1L
SWT1
CTA-253N17.1
RPL5P5
Y_RNA
Y_RNA
RP4-635A23.3
Y_RNA
RP4-635A23.4
RP4-635A23.6
IVNS1ABP
GS1-279B7.2
GS1-279B7.1
RNU7-183P
MCRIP2P2
GS1-204I12.3
LINC01350
Y_RNA
Y_RNA
GS1-204I12.4
HMCN1
GS1-174L6.4
PRG4
TPR
C1orf27
OCLM
RP11-295K2.3
PDC
GS1-304P7.3
GS1-304P7.2
GS1-304P7.1
PTGS2
PACERR
PLA2G4A
LINC01036
LINC01037
RP11-445P19.3
RP11-445P19.2
FDPSP1
RP11-393M18.5
ERVMER61-1
SLC4A1APP2
RP5-925F19.1
RP11-134C1.1
RN7SKP156
RP11-201A3.1
RP11-405P11.1
RP11-669M2.1
RP11-669M2.2
RPS3AP9
RP11-316I3.1
RP11-316I3.2
LINC01035
CLPTM1LP1
GAPDHP75
RNA5SP73
LINC01701
RP11-445J9.1
RP11-113I24.1
BRINP3
RP11-547I7.1
LINC01351
RP11-161I10.1
LINC01720
RP11-463J7.1
RP11-463J7.3
HNRNPA1P46
RP11-309H21.3
RP11-309H21.4
LINC01680
RP11-541F9.1
RP11-541F9.2
RGS18
RP11-142L4.3
RP11-142L4.2
RGS21
RP5-1011O1.2
RP5-1011O1.3
RGS1
RGS13
RP11-92K2.2
RP3-419C19.3
RP3-419C19.2
RGS2
RN7SKP126
LINC01032
ZNF101P2
UCHL5
SCARNA18B
TROVE2
RP11-101E13.5
GLRX2
CDC73
MIR1278
B3GALT2
Metazoa_SRP
LINC01031
RP11-21J7.1
RP11-98G13.1
RPL23AP22
RP11-563D10.1
EEF1A1P14
RP11-476H20.1
RNU6-983P
RP11-489C13.1
LINC01724
KCNT2
MIR4735
CFH
CFHR3
CFHR1
CFHR4
CFHR2
RP4-608O15.4
CFHR5
F13B
ASPM
SEPT14P12
ZBTB41
RP11-332L8.1
CRB1
MRPS21P3
RP11-75C23.1
DENND1B
Y_RNA
EEF1A1P32
RP11-448G4.2
FAM204BP
RP11-448G4.4
C1orf53
LHX9
NEK7
PRR13P1
ATP6V1G3
RP11-553K8.2
PTPRC
RP11-553K8.5
PEBP1P3
MIR181A1HG
MIR181B1
MIR181A1
RP11-16L9.1
RP11-16L9.2
LINC01222
LINC01221
RP11-382E9.1
RPL23AP16
RP11-104D3.2
RP11-2L13.1
RP11-567B20.1
RNU6-778P
RP11-567B20.2
RNU6-716P
RNU6-609P
NR5A2
RNU6-570P
RP11-47A17.2
FAM58BP
LINC00862
RP11-532L16.3
RP11-532L16.1
RP11-469A15.2
ZNF281
RP11-121P12.1
KIF14
DDX59
RP11-92G12.3
CAMSAP2
RPL34P6
GPR25
C1orf106
MROH3P
RNU6-704P
KIF21B
RP11-168O16.1
RP11-168O16.2
CACNA1S
ASCL5
TMEM9
IGFN1
RP11-567E21.3
PKP1
TNNT2
LAD1
RP11-27G14.4
TNNI1
RP11-134G8.2
PHLDA3
CSRP1
RP11-134G8.7
RP11-134G8.5
NAV1
RP11-25B7.1
IPO9-AS1
MIR5191
RP11-90L20.2
RNU6-501P
MIR1231
IPO9
MIR6739
SHISA4
RP11-307B6.3
LMOD1
TIMM17A
SNORA70
RPL10P4
RNPEP
RP11-465N4.5
ELF3-AS1
MIR6740
ELF3
RP11-510N19.5
RP11-510N19.2
RP11-510N19.3
Y_RNA
CRIP1P3
GPR37L1
ARL8A
PTPN7
PTPRVP
LGR6
UBE2T
PPP1R12B
CYCSP4
RNU6-89P
RP11-175B9.2
RP11-175B9.3
SNORA70
SYT2
RP11-569A11.1
RP11-569A11.2
KDM5B
RP11-480I12.2
SLC25A39P1
RP11-480I12.10
PCAT6
MGAT4EP
RP11-480I12.5
RP11-480I12.9
RABIF
KLHL12
HNRNPA1P59
Y_RNA
ADIPOR1
CYB5R1
RP11-38O14.5
RP11-38O14.6
TMEM183A
PPFIA4
MYOG
ADORA1
RP11-335O13.7
RP11-335O13.8
MYBPH
CHI3L1
CHIT1
NPM1P40
LINC01353
LINC01136
BTG2
RNU6-487P
FMOD
RP11-435P24.2
LARP7P1
PRELP
OPTC
ATP2B4
RP11-90O23.1
SNORA77
LAX1
ZC3H11A
ZBED6
RP11-397P13.6
RP11-397P13.7
SNRPE
KRT8P29
HSPE1P6
CBX1P3
LINC00303
SOX13
ETNK2
RP11-74C13.3
REN
RP11-203F10.1
KISS1
GOLT1A
PLEKHA6
RP11-203F10.5
RP11-203F10.6
LINC00628
RP11-739N20.2
RP11-739N20.3
PPP1R15B
PIK3C2B
MDM4
RP11-430C7.2
RNA5SP74
RP11-430C7.4
LRRN2
RP11-430C7.5
RP11-23I7.1
RNA5SP75
SCARNA20
NFASC
RP11-494K3.2
CNTN2
TMEM81
RBBP5
RP11-536L3.4
RP11-383G10.1
DSTYK
RP11-383G10.3
TMCC2
RP11-383G10.5
NUAK2
KLHDC8A
SNRPGP10
LEMD1-AS1
LEMD1
BLACAT1
MIR135B
RP11-576D8.4
CDK18
RNU2-19P
MFSD4A
RNU6-418P
ELK4
RP11-6B6.3
SLC45A3
Metazoa_SRP
NUCKS1
SNORA72
RAB29
SLC41A1
PM20D1
SLC26A9
RP4-681L3.2
RAB7B
CTSE
C1orf186
SNORD60
AVPR1B
RP11-38J22.3
RP11-38J22.2
RP11-38J22.1
FAM72A
SRGAP2
RP11-421E17.4
IKBKE
MIR6769B
C1orf147
RP11-534L20.5
RASSF5
RP11-534L20.4
CH17-76K2.6
EIF2D
RP11-343H5.6
DYRK3
MAPKAPK2
RP11-343H5.4
Y_RNA
RP11-262N9.3
IL10
IL19
IL20
IL24
FCMR
RP11-564A8.8
RP11-564A8.4
PIGR
FCAMR
C1orf116
PFKFB2
YOD1
C4BPB
C4BPA
RP11-164O23.8
RP11-164O23.5
C4BPAP1
RP11-164O23.7
C4BPAP2
RP11-6J21.2
CD55
RP11-357P18.2
RP11-357P18.3
CR2
CR1
RP11-78B10.2
CR1L
CD46P1
CDCA4P3
5S_rRNA
CD46
CDCA4P4
C1orf132
CD34
RP11-328D5.4
PLXNA2
RP11-2P2.1
LINC01735
RP11-565N2.2
RPS26P13
LINC01717
LINC01774
RP5-1051D14.2
RP11-385M4.1
RP11-385M4.2
RP11-385M4.3
ATP5G2P1
LINC01696
LINC01698
MIR205HG
MIR205
RP1-272L16.1
CAMK1G
LAMB3
MIR4260
RP1-28O10.1
G0S2
HSD11B1
ADORA2BP1
TRAF3IP3
C1orf74
IRF6
DIEXF
SYT14
SERTAD4-AS1
SERTAD4
ST13P19
RP4-667H12.4
HHAT
RNU5A-8P
RP5-879K22.1
KCNH1
IPO8P1
RP11-543B16.3
KCNH1-IT1
RP11-543B16.1
RP11-543B16.2
RCOR3
TRAF5
LINC00467
SNX25P1
ARPC3P2
RD3
SLC30A1
RP11-359E8.5
RP11-354K1.2
LINC01693
NEK2
FDPSP8
RP11-122M14.1
RP11-122M14.3
LPGAT1
RN7SL344P
Y_RNA
RP11-552D8.1
RP11-565J7.1
INTS7
SNORA26
DTL
RPL21P28
MIR3122
RN7SKP98
RP11-15I11.2
RP11-15I11.3
PPP2R5A
RP11-384C4.6
RP11-384C4.7
RPL23AP18
SNORA16B
RP11-384C4.2
TMEM206
NENF
RP11-61J19.2
LINC01740
RP11-61J19.5
ATF3
RP11-338C15.5
FAM71A
RP11-338C15.2
RP11-338C15.3
BATF3
NSL1
TATDN3
RP11-348H3.2
SPATA45
FLVCR1-AS1
RP11-348H3.5
FLVCR1
RP11-348H3.8
VASH2
ANGEL2
RPS6KC1
RPL31P13
RP11-554K11.2
RP11-323I1.1
PROX1-AS1
LINC00538
PROX1
RP11-478J18.2
PROX1-AS1
RP11-53A1.3
SMYD2
RP11-176D17.3
PTPN14
RP11-365D23.4
KRT18P12
CENPF
ABHD17AP3
UBE2V1P13
GAPDHP24
RP11-323K10.1
KCNK2
VDAC1P10
RP11-199H2.2
KCTD3
USH2A
SNORD116
RP5-1111A8.3
RP11-22M7.2
RP5-1099E6.3
MRPS18BP1
ESRRG
GPATCH2
SPATA17
SPATA17-AS1
UBBP2
LINC00210
RP11-152L7.1
LINC01653
RNU1-141P
RRP15
RP11-224O19.4
RP11-224O19.5
TGFB2-AS1
TGFB2
C1orf143
U3
NXNP1
LINC01710
LYPLAL1-AS1
LYPLAL1
RIMKLBP2
RP11-135J2.3
RP11-392O17.2
RP11-392O17.1
RP11-95P13.2
ZC3H11B
SLC30A10
RNA5SP76
U3
EPRS
BPNT1
IARS2
MIR215
MIR194-1
RPS15AP12
RAB3GAP2
MIR664A
SNORA36B
RP11-568G11.4
RP11-568G11.5
MORF4L1P1
AURKAPS1
XRCC6P3
RP11-302I18.1
RP11-302I18.3
RP11-410C4.5
RP11-410C4.1
RP11-410C4.2
PRELID3BP1
RP11-410C4.4
MARK1
RN7SL464P
HDAC1P2
C1orf115
MARC2
MARC1
RNU6ATAC35P
RP11-295M18.6
LINC01352
HLX-AS1
HLX
RP11-453O22.1
C1orf140
RP11-103C3.1
RP11-103C3.2
DUSP10
LINC01655
RNU6-403P
RP11-815M8.1
RP11-400N13.2
LINC01705
RP11-400N13.1
QRSL1P2
RP11-358H9.1
CICP13
RP11-378J18.9
RNU6-791P
RP11-378J18.10
HHIPL2
TAF1A
TAF1A-AS1
MIA3
RP11-378J18.6
RP11-378J18.8
AIDA
BROX
FAM177B
RP11-452F19.3
DISP1
NDUFB1P2
TLR5
RP11-239E10.2
RP11-239E10.3
SUSD4
RNU4-57P
CCDC185
CAPN8
SNRPEP10
RNU6-1248P
CAPN2
TP53BP2
PHBP11
ACTBP11
CICP5
GTF2IP20
RNU6-1319P
RP11-504P24.3
RP11-504P24.9
RP11-504P24.5
RN7SKP49
FBXO28
RP11-365O16.1
DEGS1
SNORA72
RP11-365O16.3
RP11-365O16.6
NVL
MIR320B2
RP11-365O16.5
RNU6-1008P
CNIH4
WDR26
MIR4742
CNIH3
AKR1B1P1
RP11-100E13.1
RP11-100E13.3
RP11-3L21.2
RP11-449J1.1
DNAH14
LBR
RP11-496N12.6
RP11-496N12.9
ENAH
RP11-145A3.1
RP11-145A3.2
RNU6-1304P
SRP9
RP11-145A3.4
EPHX1
RP11-285F7.2
TMEM63A
LEFTY1
PYCR2
MIR6741
RP4-559A3.6
LEFTY2
NDUFA3P3
SDE2
RP11-396C23.4
H3F3A
LINC01703
RP11-396C23.3
ACBD3
ACBD3-AS1
RP11-275I14.2
MIXL1
LIN9
YBX1P9
RP11-125A15.3
PARP1
RP11-118H4.3
RP11-118H4.1
RN7SKP165
CDKN2AIPNLP1
STUM
ITPKB
ITPKB-IT1
ITPKB-AS1
RPS27P5
PSEN2
COQ8A
RP5-1087E8.2
CDC42BPA
RP11-1B20.1
RP11-211A18.2
RP11-211A18.1
LINC01641
NUCKS1P1
BTF3P9
RP11-275O4.4
FAM166AP5
TUBB8P10
TUBB8P9
FAM166AP4
RNA5SP77
ZNF678
RP4-566D2.1
ZNF847P
SNAP47
JMJD4
SNAP47-AS1
PRSS38
WNT9A
MIR5008
CICP26
SEPT14P17
WNT3A
RP5-881P19.7
ARF1
C1orf35
MRPL55
FAM96AP2
RP11-520H14.7
RP11-520H14.1
GUK1
GJC2
IBA57-AS1
IBA57
C1orf145
OBSCN
RP5-1139B12.2
RP5-1139B12.3
RP5-1139B12.4
RP11-245P10.6
TRIM11
RP11-245P10.4
TRIM17
HIST3H3
RPL23AP15
HIST3H2A
HIST3H2BB
MIR4666A
HIST3H2BA
RP5-915N17.11
RNF187
BTNL10
RNA5SP19
RNA5SP162
RNA5S1
RNA5S2
RNA5S3
RNA5S4
RNA5S5
RNA5S6
RNA5S7
RNA5S8
RNA5S9
RNA5S10
RNA5S11
RNA5S12
RNA5S13
RNA5S14
RNA5S15
RNA5S16
RNA5S17
RNA5SP18
DUSP5P1
SNORA51
FTH1P2
RHOU
RP4-799G3.1
RP4-799G3.2
RP5-1065P14.3
ISCA1P2
RP5-1065P14.2
RP5-1061H20.5
TMEM78
RP5-1061H20.4
RP5-1061H20.3
RAB4A
RP4-803J11.2
CCSAP
RNU6-180P
RN7SKP276
RP5-1068B5.1
ACTA1
NUP133
RP4-613A2.1
ABCB10
RNU4-21P
RNA5SP78
HMGN2P19
TAF5L
URB2
RP11-108F13.2
HMGB1P26
LINC01682
LINC01736
GALNT2
RP5-956O18.2
PGBD5
RP4-553F17.1
LINC01737
RP11-543E8.2
COG2
AGT
CAPN9
RP11-99J16__A.2
RNA5SP79
RP5-858B6.1
C1orf198
RP5-858B6.3
RN7SL837P
TTC13
ARV1
FAM89A
RP11-423F24.3
RP5-1097F14.1
TRIM67
RP5-1097F14.3
C1orf131
GNPAT
RNA5SP80
EXOC8
SPRTN
EGLN1
SNRPD2P2
RP11-295G20.2
TSNAX
LINC00582
DISC1
RNU5A-5P
DISC2
DISC1-IT1
RP5-865N13.2
RP5-865N13.1
RP11-284L19.1
RN7SL299P
SIPA1L2
RNU6-1211P
LINC01745
LINC01744
MAP10
RNU1-74P
RP4-659I19.1
NTPCR
PCNX2
RPS7P3
RP5-862P8.3
MAP3K21
RNU4-77P
KCNK1
MIR4427
RP11-301G21.1
SLC35F3
RAC1P7
RP4-799P18.2
RP4-799P18.4
RP4-799P18.3
RP4-799P18.5
MIR4671
RP5-827C21.1
RP5-827C21.2
RP5-827C21.6
RP5-827C21.4
COA6
TARBP1
LINC01354
RP5-855F14.2
U8
IRF2BP2
LINC00184
RP4-781K5.9
RP4-781K5.4
RP4-781K5.5
RP4-781K5.6
RP4-781K5.7
LINC01132
RP11-400F1.1
RNY4P16
RN7SL668P
RP11-443B7.2
RP11-443B7.1
RP11-443B7.3
LINC01348
RP4-597N16.1
RP4-597N16.4
TOMM20
SNORA14B
RBM34
ARID4B
MIR4753
RPL23AP23
GGPS1
RP11-382D8.3
RP11-382D8.5
TBCE
RPS21P1
B3GALNT2
MTCYBP14
MTND6P14
MTND5P19
MTND4P10
MTND4LP21
MTND3P8
MTCO3P46
GNG4
RP11-293G6__B.8
RP11-365D9.1
LYST
LDHAP2
LYST-AS1
MIR1537
RNU6-968P
RP5-940F7.2
RP4-580N22.2
NID1
Y_RNA
RP4-764D2.1
GPR137B
ERO1B
RNU2-70P
RP11-478H16.1
EDARADD
LGALS8
LGALS8-AS1
RP11-385F5.5
RP11-385F5.4
HEATR1
ACTN2
MTR
RPSAP21
RPL35P1
MT1HL1
RYR2
RN7SKP195
MIR4428
SNORA25
RP11-193H5.1
ZP4
RP11-193H5.9
RP11-193H5.8
RP11-193H5.7
MTRNR2L11
MTCYBP15
MTND6P15
MTND5P18
YWHAQP9
RP11-136B18.1
RP11-136B18.2
RNU6-725P
LINC01139
RP11-177F15.1
KRT18P32
MIPEPP2
RP11-307O1.1
RP11-544D21.2
CHRM3
CHRM3-AS2
CHRM3-AS1
RP11-35L17.3
RP11-438O11.1
RPS7P5
FMN2
RP11-567G24.1
Y_RNA
ADH5P3
RP11-567G24.3
Y_RNA
RP11-177F11.1
GREM2
RP11-467I20.2
RP11-467I20.4
RP11-467I20.6
RP11-467I20.3
RNU5F-8P
RP11-467I20.5
Y_RNA
RP11-80B9.4
RP11-80B9.1
THAP12P8
RGS7
RFKP1
HNRNPA1P42
RP11-435F13.2
MIR3123
RP11-306K13.1
RP11-527D7.1
FH
KMO
OPN3
CHML
WDR64
RP11-553N16.1
EXO1
RPL23AP20
BECN2
CFL1P4
MAP1LC3C
TUBB8P6
FAM166AP1
PLD5
RP11-561I11.4
RN7SKP12
RP11-561I11.3
RP11-513D4.3
RPL10AP5
RP11-513D4.1
RP11-435I3.1
RSL24D1P4
RP11-498M14.1
RP11-498M14.2
RP11-331N16.1
RP11-261C10.1
LINC01347
SEPT14P21
RP11-261C10.8
RP11-261C10.7
LINC01347
RNU6-747P
CEP170
RP11-261C10.5
RP11-261C10.4
SDCCAG8
FCF1P7
MIR4677
AKT3
RP11-269F20.1
FABP7P1
RP11-370K11.1
AKT3-IT1
RP11-278H7.1
ZBTB18
RP11-278H7.5
RP11-278H7.4
RN7SL148P
RP11-278H7.3
C1orf100
RP11-518L10.5
TGIF2P1
ADSS
C1orf101
CYCSP5
DESI2
RP11-173A6.2
RP11-173A6.4
RP11-173A6.3
COX20
HNRNPU
RP11-11N7.4
RN7SKP55
RNU6-947P
RP11-156E8.1
EFCAB2
RNU6-1089P
RNU6-999P
RNU1-132P
KIF26B
RP11-62I21.1
DNAJC19P8
RP11-522M21.2
RP11-522M21.3
SMYD3
RP11-83A16.1
RP11-36N20.1
CHCHD4P5
RNU6-1283P
SMYD3-IT1
Y_RNA
RP11-690C23.4
LINC01743
RP11-690C23.5
RP11-690C23.3
TFB2M
CNST
RP11-1086F11.1
RP11-452J6.2
RP11-439E19.9
RP11-439E19.7
SCCPDH
RP11-439E19.6
KIF28P
RP11-439E19.10
LINC01341
RP11-397A15.4
SNORA25
AHCTF1
ZNF695
RP11-551G24.3
ZNF670
RP11-551G24.2
RP11-107G24.3
ZNF669
C1orf229
FGFR3P6
ZNF124
RP11-488L18.6
RP11-488L18.3
RP11-488L18.10
RP11-488L18.4
RNA5SP82
RP11-488L18.8
RP11-488L18.1
VN1R17P
VN1R5
Y_RNA
ZNF496
NLRP3
OR2B11
OR2W5
GCSAML
GCSAML-AS1
OR2C3
RP11-978I15.10
OR2G2
OR2G3
U6
OR14L1P
RP11-634B7.4
OR3D1P
OR13G1
RP11-634B7.5
OR6F1
OR14A2
OR14K1
OR1C1
OR9H1P
OR14A16
HSD17B7P1
OR6R1P
OR11L1
TRIM58
OR2W3
OR2T8
OR2AJ1
CLK3P2
OR2X1P
OR2L8
OR2AK2
OR2L9P
OR2L1P
Y_RNA
OR2L6P
OR2L5
Y_RNA
OR2L2
Y_RNA
OR2L3
OR2T32P
OR2L13
OR2M1P
OR2M5
OR2M2
OR2M3
OR2M4
OR2T33
OR2T12
OR2M7
OR14C36
OR2T4
OR2T6
OR2T1
OR2T7
OR2T2
OR2T3
RP11-407H12.8
OR2T5
OR2AS2P
OR2G6
RP11-438F14.3
OR2AS1P
OR2T29
OR2T34
OR2T10
Y_RNA
RP11-438F14.10
OR2T11
OR2T35
OR2T27
OR14I1
XX-CR54.1
WI2-2118C23.2
LYPD8
AL672296.1
SH3BP5L
ZNF672
ZNF692
AL672294.1
PGBD2
RNU6-1205P
RPL23AP25
FAM110C
AC079779.7
SH3YL1
ACP1
ALKAL2
AC079779.4
AC079779.5
RP11-356M6.1
LINC01865
AC105393.1
AC105393.2
LINC01874
RP11-625N16.1
LINC01875
AC093326.3
TMEM18
AC092159.2
RP11-455F15.1
AC092159.3
AC116609.1
LINC01115
AC116609.3
AC116609.2
LINC01115
LINC01939
AC113607.3
AC116614.1
SNTG2
AC114808.3
AC114808.2
AC108462.1
TPO
AC144450.1
AC141930.3
AC141930.2
AC144450.2
PXDN
MYT1L
RP11-755H23.1
AC093390.1
MYT1L-AS1
AC018685.1
AC018685.2
AC011995.1
AC011995.3
LINC01250
AC019118.3
AC019118.4
TSSC1
TSSC1-IT1
TRAPPC12
TRAPPC12-AS1
RP11-1293J14.1
ADI1
AC142528.1
AC108488.4
RNASEH1
RNASEH1-AS1
RPS7
COLEC11
AC010907.2
TMSB4XP2
ALLC
GAPDHP48
AC010907.5
DCDC2C
LINC01304
AC012445.1
NPM1P48
LINC01249
SNORA31
RNU6-649P
AC073143.1
AC107057.1
LINC01248
AC108025.2
SOX11
AC010729.1
AC010729.2
LINC01810
LINC01105
MIR7158
AC017053.1
LINC01247
PIK3CDP1
LINC01824
MIR7515HG
LINC00487
NRIR
CMPK2
RSAD2
RP11-439M11.1
RNF144A-AS1
RNF144A
AC019048.1
RN7SKP112
RP11-557L19.1
AC010904.1
AC013460.1
RNU6ATAC37P
AC092580.3
LINC01871
AC092580.2
AC092580.1
AC007463.2
LINC00298
LINC00299
U91324.1
AC011747.3
LINC01814
AC011747.6
SNRPEP5
ID2-AS1
ID2
KIDINS220
MBOAT2
HMGB1P25
RPL30P3
RP11-734K21.2
RP11-734K21.5
RP11-734K21.3
RP11-734K21.4
ASAP2
EIF1P7
ITGB1BP1
CPSF3
IAH1
ADAM17
RP11-400L8.2
RP11-214N9.1
YWHAQ
Y_RNA
RP11-521D12.1
RP11-521D12.2
RNU4-73P
RP11-521D12.4
RP11-521D12.5
TAF1B
RP11-95D17.1
GRHL1
AC010969.1
RP11-254F7.1
RP11-254F7.2
KLF11
RP11-254F7.3
CYS1
AC104794.4
SNORA26
RP11-254F7.4
RRM2
C2orf48
SNORA2
MIR4261
RN7SL66P
SNORA51
HPCAL1
ODC1
SNORA80B
RP11-320M2.1
AC007249.3
NOL10
AC092687.5
RN7SL832P
AC092687.3
ATP6V1C2
RNU7-138P
RP11-791G15.2
PDIA6
RNU7-176P
AC092687.4
RP11-245G13.1
LINC01954
KCNF1
RP11-345J13.1
AC062028.1
C2orf50
PQLC3
ROCK2
RNU6-1081P
AC018463.4
AC018463.5
AC099344.2
AC099344.3
LINC00570
E2F6
GREB1
RNA5SP84
MIR4429
RNU2-13P
RNA5SP85
RN7SL674P
NTSR2
AC110754.3
RP11-494G9.1
LPIN1
AC106875.1
AC012456.3
AC012456.4
MIR548S
MIR4262
MIR3681HG
SNORD18
MIR3681
RNU6-843P
AC096559.2
RP11-333O1.1
TRIB2
MIR3125
AC064875.2
AC092635.1
LINC00276
AC016730.1
RNU6-1288P
Metazoa_SRP
AC011897.2
FAM84A
AC068286.1
NBAS
RP11-32P22.1
AC008278.2
DDX1
AC008278.3
LINC01804
AC113608.1
RNU5E-7P
RP11-120J4.1
snoU13
MYCNUT
MYCNOS
MYCN
RN7SL104P
AC010145.4
GACAT3
AC142119.1
WI2-2221J1.1
SNORA40
AC010745.1
AC010745.2
AC010745.3
AC010745.4
AC010880.1
AC104623.2
RP11-542H15.1
FAM49A
AC008069.1
AC008069.2
LINC01866
RN7SKP168
ZFYVE9P2
PSMC1P10
RAD51AP2
VSNL1
SMC6
GEN1
MSGN1
KCNS3
SNORA40
RP11-111J6.2
RDH14
NT5C1B
RNU6-1215P
AC106053.1
LINC01376
MIR4757
OSR1
AC010096.1
LINC01808
AC019055.1
CISD1P1
LINC00954
TTC32
RP11-79O8.1
WDR35
AC079145.4
MATN3
LAPTM4A
RP11-644K8.1
AC098828.2
AC098828.3
RN7SL140P
RNU6-961P
SDC1
AC007041.2
RNU7-113P
PUM2
SLC7A15P
RNA5SP86
RHOB
AC023137.2
Y_RNA
AC012065.4
RP11-130L8.3
HS1BP3
RP11-130L8.2
HS1BP3-IT1
AC012065.5
GDF7
LDAH
AC012361.1
RP11-116D2.1
APOB
AC010872.1
TDRD15
RP11-79J24.1
AC067959.1
AC011752.1
NUTF2P8
AC009411.2
AC009411.1
LINC01822
RN7SL117P
LINC01830
AC068490.1
AC068044.1
AC099799.1
RNA5SP87
AC096570.2
LINC01884
RN7SKP27
AC016768.1
AC012506.1
AC012506.2
AC012506.3
AC012506.4
KLHL29
AC011239.1
AC011239.2
RP11-557N21.1
ATAD2B
PGAM1P6
AC066692.3
UBXN2A
SDHCP3
RN7SL610P
MFSD2B
WDCP
RNU6-370P
FKBP1B
SF3B6
FAM228B
TP53I3
PFN4
AC008073.7
FAM228A
AC008073.9
ITSN2
AC009228.1
SCARNA21
HMGN2P20
RPL36AP13
NCOA1
RNA5SP88
RNU6-936P
PTRHD1
CENPO
ADCY3
RP11-443B20.1
DNAJC27
AC013267.1
SNORD14
DNAJC27-AS1
Y_RNA
EFR3B
RN7SL856P
SUCLA2P3
POMC
LINC01381
DNMT3A
MIR1301
AC012074.2
DTNB
AC104699.1
Y_RNA
ASXL2
TPM3P7
PTGES3P2
AC010150.1
NDUFB4P4
KIF3C
UQCRHP2
TRMT112P6
RAB10
RNU6-942P
RP11-214J9.1
AC011742.3
SMARCE1P6
AC011742.5
PPIL1P1
GAREM2
HADHA
HADHB
ADGRF3
SELENOI
DRC1
OTOF
C2orf70
CIB4
AC015977.6
AC015977.5
KCNK3
SLC35F6
CENPA
CDKN2AIPNLP2
DPYSL5
AC013472.4
MAPRE3
AC013472.3
TMEM214
AGBL5
AGBL5-AS1
RP11-503P10.1
AGBL5-IT1
RP11-195B17.1
OST4
EMILIN1
KHK
CGREF1
ABHD1
PREB
PRR30
TCF23
AC013403.13
SLC5A6
ATRAID
CAD
SLC30A3
DNAJC5G
TRIM54
UCN
MPV17
GTF3C2
GTF3C2-AS1
AC074117.10
EIF2B4
SNX17
ZNF513
PPM1G
FTH1P3
NRBP1
KRTCAP3
IFT172
AC074117.13
RNU6-986P
FNDC4
GCKR
C2orf16
ZNF512
CCDC121
GPN1
SNORA36
SUPT7L
SLC4A1AP
LINC01460
MRPL33
RBKS
BRE
RP11-674I16.1
MIR4263
RP11-674I16.2
uc_338
AC093690.1
FLJ31356
FOSL2
RP11-373D23.2
RP11-373D23.3
AC104695.4
PLB1
SNRPGP7
AC074011.2
RNA5SP89
AC097724.3
PPP1CB
SPDYA
RP11-713D19.1
TRMT61B
WDR43
SNORD92
SNORD53
Y_RNA
SNORD53_SNORD92
TOGARAM2
Y_RNA
C2orf71
AC105398.3
CLIP4
ALK
RN7SL516P
AC106870.1
AC106870.2
AC016907.3
AC016907.2
YPEL5
SNORA64
AC104698.2
LBH
LINC01936
RP11-182E7.1
LCLAT1
RP11-523J2.1
CAPN13
AC092569.2
GALNT14
AC009305.1
CAPN14
RNA5SP90
EHD3
AL121657.4
XDH
SRD5A2
AL133247.2
AL133247.3
LINC01946
KRT18P52
AK2P2
RP11-1057B6.1
MEMO1
DPY30
CTC-336P14.1
SPAST
RP11-563N4.1
SLC30A6
DDX50P1
RNU6-647P
NLRC4
YIPF4
AL133245.2
BIRC6
BIRC6-AS1
AL133243.1
AL133243.2
MIR558
AL133243.3
BIRC6-AS2
AL133243.4
TTC27
MIR4765
LINC00486
AL121656.5
Y_RNA
LTBP1
AL133244.1
RNA5SP91
RNA5SP92
MIR4430
RASGRP3
AC020594.5
FAM98A
ATP6V0E1P3
HNRNPA1P61
LINC01317
MYADML
SLC25A5P2
LINC01318
AC073218.1
LINC01320
RP11-529E15.1
AC073218.3
AC012593.1
RN7SL602P
AC019064.1
AC013442.1
MIR548AD
RNU6-1117P
AC083939.1
MRPL50P1
AC009414.1
RP11-490M8.1
CRIM1
RP11-78I14.1
FEZ2
RP11-294L11.1
VIT
RP11-288C18.1
STRN
RNU6-577P
HEATR5B
GPATCH11
EIF2AK2
AC007899.3
SULT6B1
AC007390.4
CEBPZOS
CEBPZ
RP11-423P10.2
NDUFAF7
PRKD3
AC007391.2
RNU6-939P
QPCT
RNU6-1116P
AC006369.2
CDC42EP3
AC006369.3
AC010878.3
LINC00211
RMDN2
RMDN2-AS1
CYP1B1
CYP1B1-AS1
RP11-314C9.1
AC009229.6
RNU6-951P
RP11-314C9.2
AC009229.5
RPL7P12
GAPDHP25
ATL2
AC016995.3
LINC01883
RPLP0P6
RP11-541E12.1
HNRNPLL
AC011247.3
GALM
AC074366.3
SRSF7
GEMIN6
TTC39DP
AC018693.5
DHX57
ASS1P2
AC018693.6
MORN2
RNU6-851P
ARHGEF33
RN7SL96P
RP11-173C1.1
SOS1
SOS1-IT1
RNU6-198P
HSPE1P13
Y_RNA
CDKL4
MAP4K3
SNORA67
RP11-449G16.1
AC007246.3
TMEM178A
THUMPD2
SLC8A1-AS1
AC007253.1
SLC8A1
LINC01794
HNRNPA1P57
LDHAP3
AC009413.2
Y_RNA
RNU4-63P
LINC01913
LINC01914
C2orf91
AC013480.2
PKDCC
AC083949.1
EML4
COX7A2L
SNORD75
KCNG3
VDAC1P13
AC025750.5
MTA3
Metazoa_SRP
AC025750.7
AC074375.1
RNU6-137P
OXER1
HAAO
FTOP1
AC098824.6
AC016735.1
LINC01819
AC016735.3
RNU6-242P
AC093609.1
ZFP36L2
LINC01126
AC010883.5
THADA
RNU6-958P
RN7SL531P
Y_RNA
PLEKHH2
C1GALT1C1L
AC011242.5
RN7SKP66
DYNC2LI1
ABCG5
ABCG8
LRPPRC
RNU6-1048P
RN7SL455P
AC019129.1
RNU6-566P
PDSS1P2
RP11-559M23.1
PPM1B
RPL12P19
SLC3A1
PREPL
CAMKMT
LINC01833
RP11-89K21.2
Six3os1_1
Six3os1_2
Six3os1_4
Six3os1_5
Six3os1_7
SIX3-AS1
SIX3
AC012354.6
AC012354.8
SIX2
AC093702.1
LINC01121
AC009236.2
SRBD1
RN7SL414P
PRKCE
U51244.2
AC017078.1
AC017006.2
AC017006.3
AC016696.1
Metazoa_SRP
EPAS1
LINC01820
TMEM247
RN7SL817P
ATP6V1E2
RP11-417F21.2
RHOQ
RP11-417F21.1
PIGF
CRIPT
RP11-536C12.1
SOCS5
RP11-333I13.1
LINC01118
LINC01119
AC016722.3
AC016722.4
MCFD2
TTC7A
RP11-15I20.1
AC093732.1
C2orf61
AC073283.7
C2orf61
CALM2
AC073283.4
AC106869.2
BCYRN1
EPCAM
RN7SKP119
MIR559
Metazoa_SRP
MSH2
KCNK12
HCG2040054
AC079250.1
MSH6
AC006509.4
AC006509.7
U6
FBXO11
RPL36AP15
RPS27AP7
AC079807.2
AC079807.1
AC079807.4
RP11-429P7.1
RN7SKP224
FOXN2
RNU4-49P
RP11-191L17.1
PPP1R21
RNU6-282P
STON1
GTF2A1L
TPT1P11
LHCGR
STON1-GTF2A1L
ELOBP3
RP11-460M2.1
CTBP2P5
FSHR
MIR548BA
RP11-152D8.1
RNU6-439P
RP11-443F4.1
RPL7P13
SNORA75
NRXN1
MTCO1P42
RP11-358H12.1
MIR8485
AC007560.1
AC007682.1
KNOP1P3
CRYGGP
AC097463.2
AC097463.1
ZNF863P
Y_RNA
LINC01867
AC139712.1
AC139712.4
AC139712.2
FTH1P6
MIR4431
AC010967.2
AC010967.3
AC010967.1
SCARNA16
AC069157.1
ASB3
RNU6-997P
CHAC2
ERLEC1
MIR3682
GPR75
PSME4
ACYP2
AC008280.1
HMGB1P31
RP11-477N3.1
RNU7-172P
TSPYL6
C2orf73
SPTBN1
AC092839.3
RPL23AP32
AC092839.4
AC093110.3
EML6
AC104781.1
RNU7-81P
RTN4
RNU6-433P
CLHC1
AC012358.7
AC012358.4
RPS27A
MTIF2
PRORSD1P
Y_RNA
CCDC88A
AC012358.8
BTF3P5
RNU6-775P
RNU6-221P
RNU6-634P
CFAP36
PPP4R3B
SNORA12
RP11-554J4.1
PNPT1
EFEMP1
RN7SKP208
RP11-481J13.1
MIR217HG
MIR217
MIR216A
MIR216B
LINC01813
AC007743.1
CCDC85A
RNA5SP93
AC008173.1
RP11-443I9.1
RP11-127H13.1
SNORD78
ACTG1P22
VRK2
FANCL
RP11-334G22.1
EIF3FP3
LINC01795
LINC01122
AC007238.1
LINC01793
RP11-444A22.1
AC007131.2
AC007179.1
RP11-569H17.1
RNU6-508P
RNA5SP94
AC007381.3
MIR4432HG
RNU1-32P
MIR4432
BCL11A
AC009970.1
RN7SL361P
RP11-416L21.2
RP11-416L21.1
RNU6-612P
ATP1B3P1
PAPOLG
LINC01185
RN7SL632P
RPL21P33
REL
RNU4-51P
NONOP2
AC010733.5
PUS10
RNA5SP95
PEX13
KIAA1841
AC016747.3
C2orf74
RP11-493E12.1
AHSA2
USP34
RP11-493E12.2
RP11-479F13.1
AC016894.1
SNORA70B
RP11-355B11.2
XPO1
RP11-355B11.1
RPS29P10
RNU6-1145P
AC108039.1
RPS24P7
AC108039.3
FAM161A
RP11-681L4.1
RP11-681L4.2
CCT4
AC107081.5
COMMD1
Y_RNA
AC018462.2
RP11-270B14.1
B3GNT2
MIR5192
RN7SL51P
RP11-642D6.1
AC093159.1
RN7SL18P
TMEM17
AC107083.1
AC092155.1
PSAT1P2
RSL24D1P2
AC092155.4
EHBP1
Y_RNA
AC007098.1
RP11-443F16.1
AC009501.4
OTX1
RP11-511I11.2
RP11-511I11.1
DBIL5P2
WDPCP
Metazoa_SRP
AC074367.1
RP11-391A7.1
MDH1
AC016734.2
RPS4XP5
AC096664.1
AC096664.2
HNRNPA1P66
UGP2
ACA59
VPS54
AC012368.1
PELI1
AC074289.1
LINC00309
RP11-547M24.1
AC114752.1
AC114752.3
MIR4433B
RPL23AP37
AC008074.3
AC008074.5
LGALSL
LINC01805
RP11-568N6.1
AFTPH
MIR4434
RNU6-100P
AC007365.1
SERTAD2
AC007365.3
AC007365.4
RN7SL341P
Y_RNA
LINC01800
AC007386.2
RN7SL211P
AC007386.3
SLC1A4
RNU6-548P
AC007386.4
CEP68
RAB1A
SNORA74
RP11-420C9.1
AC007318.5
ACTR2
SPRED2
AC012370.2
AC074391.1
AC012370.3
AC007389.1
AC007389.2
RN7SL635P
VTRNA2-2P
AC007389.3
RP11-418H16.1
KRT18P33
RP11-340F16.2
AC118345.1
AC092669.6
MIR4778
LINC01873
MEIS1-AS3
MEIS1
MEIS1-AS2
LINC01798
LINC01797
AC009474.1
AC009474.2
LINC01799
LINC01628
AC007403.3
LINC01828
LINC01829
AC023115.4
ETAA1
AC007422.1
AC010987.5
LINC01812
AC079112.1
C1D
WDR92
AC017083.2
PNO1
PPP3R1
RP11-474G23.3
CNRIP1
AC015969.3
PLEK
AC127383.1
FBXO48
APLF
AC130709.1
PROKR1
ARHGAP25
LINC01888
LINC01890
BMP10
GKN3P
GKN2
GKN1
ANTXR1
MIR3126
RNA5SP96
RNU6-1216P
RP11-85D18.1
GFPT1
Y_RNA
NFU1
AAK1
RN7SL604P
SNORA36C
RP11-77O7.1
B3GALNT1P1
ANXA4
AC092431.3
GMCL1
RP11-401N16.2
RPL23AP92
SNRNP27
MXD1
ASPRV1
PCBP1-AS1
RN7SL470P
PCBP1
AC016700.2
AC016700.4
LINC01816
C2orf42
TIA1
MIR1285-2
AC016700.6
PCYOX1
SNRPG
FAM136A
BRD7P6
AC022201.4
TGFA
TGFA-IT1
ADD2
AC007395.3
FIGLA
HMGN2P21
CLEC4F
AC007395.4
CD207
LINC01143
Vax2os1_3
VAX2
ATP6V1B1
ELOCP21
RN7SL160P
ANKRD53
TEX261
AC007040.6
AC007040.8
OR7E91P
OR7E46P
OR7E62P
NAGK
RP11-467P9.1
MCEE
MPHOSPH10
AC007881.4
PAIP2B
ZNF638
ZNF638-IT1
RNU6-105P
DYSF
RPS20P10
CYP26B1
EXOC6B
AC006461.2
RNU2-39P
SNORD78
SPR
EMX1
RP11-466M21.1
SFXN5
RAB11FIP5
RP11-44N22.3
NOTO
SMYD5
PRADC1
CCT7
FBXO41
EGR4
RNU6-111P
RPSAP28
ALMS1
ALMS1-IT1
NAT8
ALMS1P1
NAT8B
TPRKB
RP11-434P11.2
RP11-434P11.1
DUSP11
C2orf78
STAMBP
RP11-51I5.1
ACTG2
DGUOK
DGUOK-AS1
RNA5SP97
AC073046.25
TET3
RP11-711M9.2
FNBP1P1
RP11-287D1.4
BOLA3
BOLA3-AS1
MOB1A
RP11-287D1.5
RP11-287D1.2
MTHFD2
SLC4A5
KRT18P26
RNU6-542P
NECAP1P2
TAF13P2
DCTN1
DCTN1-AS1
AC005041.11
C2orf81
HMGA1P8
WDR54
RTKN
INO80B
WBP1
MOGS
MRPL53
CCDC142
TTC31
LBX2
RP11-523H20.3
LBX2-AS1
PCGF1
TLX2
DQX1
AUP1
HTRA2
LOXL3
DOK1
M1AP
AC005033.6
TVP23BP2
SEMA4F
AC007387.2
RP11-259N19.1
HK2
LINC01291
AC104135.2
LINC01293
POLE4
TACR1
MIR5000
RP11-355F16.1
GAPDHP57
EVA1A
AC007099.2
snoU109
AC007099.1
AC005034.2
U3
MRPL19
SUPT4H1P1
GCFC2
RP11-342K6.1
RP11-342K6.2
RP11-342K6.3
RP11-342K6.4
SUCLA2P2
AC073091.2
RP11-335E8.1
RN7SKP203
RN7SKP164
LRRTM4
RNA5SP98
AC079117.1
AC084149.2
AC084149.1
AC105399.2
LINC01851
AC012494.1
CYCSP6
RP11-601H16.1
AC092660.1
RNU6-827P
RNU6-812P
REG3G
REG1B
REG1A
REG1CP
REG3A
AC011754.1
CTNNA2
AC010975.1
RP11-191H23.1
AC010975.2
RNU6-561P
MIR4264
MIR8080
AC016716.2
AC016716.1
LRRTM1
AC008067.2
AC084193.1
AC105342.1
AC012075.1
LINC01815
RNA5SP99
AC013262.1
RN7SL201P
AC079896.1
LYARP1
Y_RNA
AC010105.1
AC109638.1
MTND4P25
MTND5P27
MTND6P7
MTCYBP7
DHFRP3
AC138623.1
LINC01809
RPL37P10
RNU6-1312P
AC016908.1
ST6GALNAC2P1
FUNDC2P2
AC106874.1
SUCLG1
DNAH6
DUXAP1
LDHAP7
TRABD2A
RP11-241M13.2
RPL12P18
TMSB10
AC022210.2
KCMF1
LINC01964
AC078974.2
LSM3P3
TCF7L1
TCF7L1-IT1
RNU6-674P
AC093162.3
AC093162.5
TGOLN2
Y_RNA
PEBP1P2
RETSAT
ELMOD3
RP11-717A5.1
Y_RNA
RN7SL113P
RP11-717A5.2
CAPG
SH2D6
Y_RNA
RN7SL251P
Y_RNA
RPSAP22
MAT2A
GGCX
VAMP8
RN7SL126P
VAMP5
RNF181
TMEM150A
USP39
C2orf68
SFTPB
AC012454.4
GNLY
RNU1-38P
ATOH8
MIR6071
AC105053.3
RN7SKP83
ST3GAL5
ST3GAL5-AS1
RP11-548P2.2
POLR1A
PTCD3
SNORD94
IMMT
Y_RNA
MIR4779
RP11-301O19.1
MRPL35
REEP1
U8
SNORA19
KDM3A
CHMP3
RNU6-640P
AC015971.2
RNF103
RMND5A
CD8A
CD8B
ANAPC1P1
AC111200.2
RGPD1
AC111200.7
NDUFB4P5
PLGLB1
AC125232.1
RP11-1252D15.1
AC092651.1
AC083899.3
MIR4771-1
AC083899.1
LINC01955
RP11-223J6.1
IGKV3OR2-268
AC068279.3
LINC01943
CYTOR
RP11-1399P15.1
AC133644.3
MIR4435-1
AC133965.1
AC093616.4
PLGLB2
RGPD2
MTATP8P2
NDUFB4P7
AC108479.2
RP11-1378G18.1
RNU2-63P
KRCC1
SMYD1
MIR4780
FABP1
THNSL2
MRPL45P1
U6
RNU6-1168P
RNU6-1007P
AC012671.2
FOXI3
TEX37
AC104134.2
EIF2AK3
AC062029.1
RPIA
ANKRD36BP2
AC096579.13
MIR4436A
IGKC
IGKJ5
IGKJ4
IGKJ3
IGKJ2
IGKJ1
IGKV4-1
IGKV5-2
IGKV7-3
PGBD4P5
IGKV2-4
IGKV1-5
IGKV1-6
IGKV3-7
IGKV1-8
IGKV1-9
IGKV2-10
IGKV3-11
IGKV1-12
IGKV1-13
IGKV2-14
IGKV3-15
IGKV1-16
IGKV1-17
IGKV2-18
IGKV2-19
IGKV3-20
IGKV6-21
IGKV1-22
IGKV2-23
IGKV2-24
IGKV3-25
IGKV2-26
RP11-421K23.1
IGKV1-27
IGKV2-28
IGKV2-29
IGKV2-30
IGKV3-31
IGKV1-32
IGKV1-33
IGKV3-34
IGKV1-35
IGKV2-36
IGKV1-37
IGKV2-38
IGKV1-39
IGKV2-40
RP4-614C10.1
RP4-614C10.2
5S_rRNA
RP4-614C10.3
RP4-614C10.5
RP4-614C10.4
IGKV2D-40
IGKV1D-39
IGKV2D-38
IGKV1D-37
IGKV2D-36
IGKV1D-35
IGKV3D-34
IGKV1D-33
IGKV1D-32
IGKV3D-31
IGKV2D-30
IGKV2D-29
IGKV2D-28
IGKV1D-27
IGKV2D-26
IGKV3D-25
IGKV2D-24
IGKV2D-23
IGKV1D-22
IGKV6D-21
IGKV3D-20
IGKV2D-19
IGKV2D-18
IGKV6D-41
IGKV1D-17
IGKV1D-16
IGKV3D-15
IGKV2D-14
IGKV1D-13
IGKV1D-12
IGKV3D-11
IGKV2D-10
IGKV1D-42
IGKV1D-43
IGKV1D-8
IGKV3D-7
CH17-132F21.4
IGKV1OR2-118
AC018696.1
CH17-132F21.5
AC018696.4
RP11-575H3.1
AC116050.1
AC027612.6
RNA5SP100
DRD5P1
AC027612.3
RP11-165D20.1
AC027612.4
AC027612.1
GGT8P
IGKV1OR2-1
ABCD1P5
AC127391.3
PABPC1P6
SLC9B1P2
ACTR3BP2
CHEK2P3
AC128677.3
IGKV1OR2-2
RP11-407P15.1
RP11-407P15.2
CNN2P11
AC073464.4
CNN2P8
AC073464.6
CYP4F32P
AC073464.7
SNX18P14
AC073464.11
ANKRD20A8P
RNU6-1320P
RP11-71B7.1
AC097374.2
TEKT4
MTCO1P48
MTCO3P45
RPS24P6
AC103563.2
AC103563.3
AC103563.4
AC103563.5
AC103563.6
AC103563.7
RN7SL575P
AC103563.8
MAL
AC103563.9
MRPS5
ZNF514
ZNF2
SLC2AXP1
AC092835.2
PROM2
KCNIP3
FABP7P2
FAHD2A
AC009238.8
AC009238.7
UBTFL5
RP11-404J24.1
AC133104.2
TRIM43B
AC009237.4
AC009237.2
AC009237.5
AC009237.6
TRIM64FP
RP11-440D17.3
AC009237.8
AC009237.11
RP11-440D17.4
AC009237.10
OR7E102P
TRIM51JP
RP11-440D17.5
AC009237.13
TRIM43
AC009237.14
RP11-440D17.2
UBTFL3
RP11-440D17.6
AC009237.17
AC009237.16
AC008268.1
GPAT2P1
LINC00342
ANKRD36C
RN7SL210P
FAHD2CP
GPAT2
ADRA2B
ASTL
DUSP2
AC012307.2
STARD7
STARD7-AS1
TMEM127
CIAO1
SNRNP200
AC021188.4
ITPRIPL1
NCAPH
NEURL3
RP11-363D14.1
ARID5A
KANSL3
FER1L5
LMAN2L
CNNM4
MIR3127
RP11-353K11.1
CNNM3
ANKRD23
ANKRD39
SEMA4C
FAM178B
Metazoa_SRP
RNA5SP101
RP11-219H23.1
RP11-219H23.2
AC079395.1
TRIM43CP
AC018892.8
AC018892.3
IGKV2OR2-1
IGKV2OR2-2
IGKV1OR2-3
GPAT2P2
FAHD2B
RP11-499E14.1
RN7SL313P
ANKRD36
RP11-734K23.9
AC159540.3
IGKV1OR2-9
IGKV2OR2-10
IGKV2OR2-7D
IGKV3OR2-5
IGKV1OR2-6
IGKV2OR2-7
IGKV2OR2-8
IGKV1OR2-11
AC159540.1
AC159540.2
ANKRD36B
AC159540.14
UBTFL6
COX5B
ACTR1B
LINC01125
RNU4-8P
ZAP70
TMEM131
HMGN1P36
RNU7-96P
VWA3B
ATP5BP1
AC092675.3
CNGA3
AC092675.4
INPP4A
COA5
UNC50
MGAT4A
YWHAQP5
AC109826.1
RNU4-84P
KIAA1211L
RNU7-46P
TSGA10
AC019097.7
C2orf15
LIPT1
MITD1
MRPL30
LYG2
LYG1
RP11-111H13.1
TXNDC9
EIF5B
REV1
RP11-527J8.1
AFF3
AC092667.2
LINC01104
LONRF2
RP11-292K15.2
RP11-292K15.1
CHST10
AC012493.1
NMS
AC068538.2
PDCL3
HMGN2P22
LINC01849
NANOGNBP1
LINC01868
AC092168.4
NPAS2
AC092168.2
AC016738.3
AC016738.4
RPL31
TBC1D8
BBIP1P1
TBC1D8-AS1
CNOT11
RNF149
SNORD89
MIR5696
CREG2
AC092570.1
RFX8
LINC01870
AC092570.3
AC092570.4
MAP4K4
LINC01127
IL1R2
IL1R1
AC007271.3
IL1RL2
FAM183DP
IL1RL1
IL18R1
SDR42E1P5
IL18RAP
MIR4772
AC007278.2
AC007278.3
SLC9A4
SLC9A2
MFSD9
TMEM182
LINC01796
LINC01935
AC108051.2
AC073987.1
AC073987.2
AC092568.1
AC018880.1
AC018880.2
AC013727.1
AC013727.2
LINC01965
DAOA-AS1_2
AC096554.1
AHCYP3
AC068535.2
LINC01831
LINC01102
LINC01103
AC013402.4
AC013402.3
AC013402.5
RPL23AP27
AC068057.1
CTD-2015C24.1
SNORA72
LINC01114
HMGB3P11
LINC01158
RP11-13J10.1
POU3F3
AC018730.4
LINC01159
AC010884.1
MRPS9
UTAT33
LINC01918
GPR45
RP11-332H14.1
TGFBRAP1
AC012360.4
RP11-332H14.2
C2orf49
FHL2
AC012360.6
NCK2
AC009505.2
AC009505.4
C2orf40
UXS1
AC018878.3
RP11-707E21.1
AC092106.2
AC092106.1
AC114755.2
AC114755.4
AC114755.3
AC114755.5
AC114755.7
PLGLA
RGPD3
AC108868.3
CD8BP
AC108868.5
AC108868.6
EEF1A1P12
ST6GAL2
ST6GAL2-IT1
AC016994.2
PPP1R2P5
AC005040.3
LINC01789
AC096669.1
LINC01885
LINC01886
GACAT1
RGPD4-AS1
RGPD4
AC009963.3
AC009963.4
AC009963.5
AC009963.6
SLC5A7
LINC01593
ACTP1
LINC01594
SETD6P1
SULT1C3
WASF1P1
SULT1C2
SULT1C2P2
SULT1C2P1
GMCL1P2
SULT1C4
SMIM12P1
GCC2
GCC2-AS1
LIMS1
LIMS1-AS1
AC010095.6
RPL10P5
RANBP2
CCDC138
AC073415.2
EDAR
Metazoa_SRP
SH3RF3-AS1
SH3RF3
MIR4265
SNRPGP9
MIR4266
SEPT10
RP11-537E18.1
AC011753.5
SOWAHC
AC011753.6
BMS1P19
AC109815.2
RPL22P11
RP11-506F3.1
RGPD5
LIMS3
AC013271.3
GPAA1P1
ZBTB45P1
LINC01123
AC013268.3
AC013268.4
RP11-1223D19.4
RP11-1223D19.5
MIR4267
MALL
MIR4436B1
NPHP1
AC092664.1
LINC00116
RP11-1223D19.1
RP11-1223D19.2
MIR4436B2
RP11-1223D19.6
AC112229.6
AC112229.1
LINC01106
ZBTB45P2
GPAA1P2
RP13-1039J1.2
LIMS4
RP13-1039J1.3
AC108938.3
RGPD6
AC123886.2
AC114776.1
BUB1
AC114776.3
ACOXL
RPL5P9
ACOXL-AS1
BCL2L11
AC108463.1
MIR4435-2HG
AC108463.2
RP11-181E10.3
AC068491.2
RP11-803D5.4
RPS14P4
MIR4435-2
RP11-803D5.1
AC068491.3
RP11-68E19.2
AC017002.1
AC017002.2
RP11-68E19.1
AC017002.4
AC093166.1
AC093166.2
AC093166.3
ANAPC1
MIR4771-2
AC093166.4
EEF1E1P1
MERTK
RN7SL297P
AC104651.2
AC104651.3
TMEM87B
FBLN7
RP11-399B17.1
ZC3H8
ZC3H6
NDUFB4P6
AC115115.4
RGPD8
RP11-606M12.1
TTL
POLR1B
Y_RNA
CHCHD5
AC012442.6
AC012442.5
AC079922.2
AC079922.3
SLC20A1
NT5DC4
CKAP2L
IL1A
IL1B
RP11-67L14.1
XIAPP3
IL37
CDK8P2
IL36G
HMGN2P23
AC016724.6
IL36A
IL36B
IL36RN
IL1F10
RNU6-1180P
IL1RN
PSD4
AC016683.5
PAX8-AS1
PAX8
IGKV1OR2-108
AC016745.3
RP11-480C16.1
CBWD2
FOXD4L1
LINC01961
PGM5P4-AS1
PGM5P4
FAM138B
MIR1302-3
WASH2P
DDX11L2
RP11-395L14.18
RPL23AP7
RABL2A
RP11-395L14.17
RP11-395L14.13
AC017074.1
AC017074.2
RNU6-744P
SLC35F5
MIR4782
AC024704.2
AC104653.1
RP11-141B14.1
ACTR3
RP11-141B14.2
LINC01191
AC110769.3
U3
AC010982.2
SEPHS1P7
RNU2-41P
DPP10
DPP10-AS3
DPP10-AS2
DPP10-AS1
RPSAP23
RP11-338I24.1
AC062016.1
MTCYBP39
AC062016.3
MTND1P28
MTND2P21
MTCO1P43
RNU7-190P
AC092170.1
AC009312.1
DDX18
AC009404.2
HTR5BP
CCDC93
AC009303.3
AC009303.1
RP11-98C1.2
AC009303.2
RN7SL111P
INSIG2
AC093901.1
LINC01956
EN1
MARCO
RP11-77A13.1
C1QL2
RN7SL468P
STEAP3
STEAP3-AS1
C2orf76
DBI
TMEM37
SCTR
AC013275.2
CFAP221
TMEM177
AC069154.4
PTPN4
AC016691.2
EPB41L5
Y_RNA
MTATP6P26
MTCO3P43
MTND3P10
MTND4LP14
MTND4P26
MTND5P28
AC012363.4
TMEM185B
RALB
AC012363.13
INHBB
LINC01101
AC073257.2
AC073257.1
Y_RNA
AC018866.1
GLI2
RP11-297J22.1
Y_RNA
AC067960.1
AC079988.3
TFCP2L1
AC013399.3
CLASP1
RP11-204L24.2
RNU4ATAC
Y_RNA
NIFK-AS1
RPL12P15
RP11-416H1.2
NPM1P32
NIFK
TSN
RP11-416H1.1
LINC01823
AC062020.2
LINC01826
AC073409.1
AC092646.1
AC092646.2
RP11-329A6.1
RN7SKP102
AC079154.1
CNTNAP5
MTND5P22
RP11-56O18.1
RNA5SP102
RNU6-259P
LINC01889
AC097499.2
LINC01941
AC023347.1
AC023347.2
YWHAZP2
GYPC
AC013474.4
RNU6-675P
AC114783.1
RNU7-182P
RP11-521O16.1
RP11-521O16.2
BIN1
NIFKP9
CYP27C1
AC110926.4
ERCC3
MAP3K2
RNU6-1147P
AC068282.3
PROC
MIR4783
IWS1
AC010976.2
RNU4-48P
MYO7B
RP11-286H15.1
LIMS2
GPR17
WDR33
RNY4P7
Y_RNA
RP5-935K16.2
POLR2D
Metazoa_SRP
AMMECR1L
RP11-395A13.2
AC012306.2
SAP130
AC108059.1
Y_RNA
UGGT1
AC108059.4
AC108059.2
DYNLT3P2
AC017079.3
AC017079.4
HS6ST1
Y_RNA
RNA5SP103
ISCA1P6
AC012451.1
AC068483.1
LINC01854
AC019050.1
AC079776.1
PLAC9P1
LINC01856
AC079776.4
RAB6C-AS1
RAB6C
FAR2P1
AC079776.6
AC018865.5
ARHGAP42P2
KLF2P1
CYP4F27P
POTEF
AC018865.11
AC018804.3
RNU6-1049P
MED15P9
CCDC74B
SMPD4
MZT2B
TUBA3E
AC018804.6
RHOQP3
NOC2LP1
AC134915.1
MED15P5
MTND1P29
MTND2P22
MTCO1P7
MTCO2P7
MTATP6P7
MTCO3P7
RP11-803A13.2
RP11-803A13.3
MTND4P27
MTND5P29
MTND6P8
MTCYBP8
AC068137.13
RP11-803A13.1
AC132479.4
CCDC115
IMP4
PTPN18
FAR2P2
KLF2P2
CYP4F62P
POTEI
RNU6-473P
AC013269.3
Metazoa_SRP
CFC1B
AC013269.4
AC013269.5
TISP43
AC140481.4
CFC1
Metazoa_SRP
POTEJ
RNU6-848P
CYP4F30P
FAR2P3
KLF2P3
GPR148
AC140481.8
AMER3
CYCSP8
AC133785.1
ARHGEF4
FAM168B
PLEKHB2
NEK2P4
AC009477.7
NF1P8
MED15P8
POTEE
RNU6-127P
FAR2P4
KLF2P4
ARHGAP42P1
AC073869.2
WTH3DI
RP11-109E12.5
MTCYBP10
MTND6P10
MTND5P23
MTND4P21
RP11-109E12.7
RP11-109E12.6
MTCO3P18
MTATP6P4
MTCO2P18
MTCO1P18
MTND2P18
MTND1P26
MED15P3
RP11-109E12.4
LINC01120
GNAQP1
NOC2LP2
RHOQP2
RP11-109E12.1
MZT2A
TUBA3D
MIR4784
AC093838.4
CCDC74A
MED15P4
POTEKP
RNU6-617P
RP11-433A19.2
LINC01087
GRAMD4P8
C2orf27A
AC093724.2
C2orf27B
RP11-788A1.1
AC103564.7
AC103564.6
AJ239322.3
AJ239322.1
LINC01945
AC093787.1
RP11-629P16.1
AC098826.4
AC098826.5
ANKRD30BL
RNA5-8SP5
MIR663B
CDC27P1
AC097532.2
ZNF806
RP11-725P16.2
FAM201B
RNU6-175P
GPR39
YBX1P7
RN7SKP103
LYPD1
AC010974.3
NCKAP5
AC016909.2
AC016909.1
RP11-575M22.1
AC010890.1
RNU6-579P
RN7SKP154
NCKAP5-IT1
AC011243.1
RN7SKP93
MGAT5
MIR3679
RNA5SP104
EDDM3CP
TMEM163
CCNT2-AS1
VDAC2P4
AC110620.1
ACMSD
MIR5590
CCNT2
MAP3K19
RAB3GAP1
SNORA40
ZRANB3
AC064850.4
R3HDM1
RNU6-512P
MIR128-1
UBXN4
LCT
Y_RNA
AC011893.3
MCM6
AC011999.1
DARS
DARS-AS1
AC068492.1
CXCR4
HNRNPKP2
RP11-1193F23.1
UBBP1
RN7SKP141
SMC4P1
THSD7B
RNA5SP105
Y_RNA
HNMT
LINC01832
AC097523.1
YWHAEP5
AC097523.3
AC097721.1
AC097721.2
AC114763.1
SPOPL
AC092620.2
RP11-231E19.1
AC092620.3
NXPH2
RN7SKP286
YY1P2
AHCYP4
AC062021.1
AC016710.1
SNORA72
MRPS18BP2
AC012497.2
AC078851.1
RN7SL283P
LINC01853
MTCO1P44
MTND2P19
MTND1P27
LRP1B
uc_338
MIR7157
AC117947.1
AC010740.1
Y_RNA
RNU6-904P
AC068287.1
AC078882.1
UBE2V1P14
AC013444.1
KYNU
RP11-470B22.1
ARHGAP15
MTCYBP11
MTND6P11
MTND5P24
MTND4P22
MTND4LP12
MTND3P9
MTCO3P5
RP11-190J23.2
MTCO2P5
RP11-190J23.1
AC096558.1
RP11-570L15.2
RP11-570L15.1
AC079584.3
AC092652.1
RP11-434H14.1
CTD-2252P21.1
AC079584.2
Y_RNA
AC016910.1
GTDC1
ZEB2
RP11-107E5.4
RP11-107E5.3
ZEB2-AS1
LINC01412
TEX41
AC023128.1
VIS1
AC023128.2
LINC01966
AC064865.1
RPL6P5
AC092484.1
AC079163.1
AC079248.1
RP11-24J11.1
AC062031.1
RNU7-2P
RPL17P12
AC093084.1
PABPC1P2
RP11-638D14.1
LINC01911
AC062032.1
RNU6-692P
Y_RNA
RNU6-715P
RNA5SP106
AC009480.4
ACVR2A
RNU6-1275P
AC009480.3
ORC4
MBD5
RP11-567F11.1
RP11-567F11.2
SNORA48
AC019070.1
RPS29P8
EPC2
RNU2-9P
UBBP3
AC105402.4
AC105402.2
AC105402.3
KIF5C
LYPD6B
TXNP5
FAM8A3P
LYPD6
AC007394.3
MMADHC
AC144449.1
RNU6-601P
LINC01931
LINC01818
LINC01817
RND3
LINC01920
AC104777.3
AC104777.1
AC104777.4
AC023469.2
AC023469.1
AC018731.3
FABP5P10
RBM43
NMI
TNFAIP6
RN7SL124P
RIF1
NEB
ARL5A
CACNB4
AC079790.2
STAM2
RPL30P2
Y_RNA
FMNL2
AC012066.1
RP11-17G11.1
PRPF40A
ARL6IP6
AC009969.1
UBQLN4P2
ATP5F1P4
AC011901.2
AC079150.2
LINC01850
RPL23AP29
AC012501.3
AC012501.2
SNORD56
RPRM
DNAJA1P2
GALNT13
PHBP4
AC009227.2
AC009227.3
RNA5SP107
AC061961.2
KCNJ3
CBX3P6
AC092625.1
RNU6-1001P
MTCO1P45
MTND2P20
ATP5A1P2
MTND4P28
MTND5P30
MTND6P9
MTCYBP9
RNU6-546P
LINC01876
AC073551.1
RP11-605B16.1
NR4A2
GPD2
LINC01958
RPLP0P7
CDK7P1
GALNT5
RN7SKP281
ERMN
FAM133DP
CYTIP
ACVR1C
AC019186.1
ACVR1
UPP2
RP11-546J1.1
RNU6-436P
RP11-1152H14.1
AC005539.2
RNU6-932P
PTP4A1P1
UPP2-IT1
CCDC148-AS1
CCDC148
HNRNPDLP2
RN7SL393P
PKP4
AC005042.2
PKP4-AS1
AC005042.5
AC005042.3
DAPL1
OR7E89P
OR7E28P
OR7E90P
RNU2-21P
TANC1
BTF3L4P2
RNU6-580P
GSTM3P2
MIR6888
WDSUB1
BAZ2B
AC008277.1
RP11-311B14.1
Y_RNA
AC009506.1
AC009961.3
AC009961.2
MARCH7
CD302
LY75
AC009961.5
PLA2R1
ITGB6
RBMS1
RP11-20F18.1
RN7SL423P
AC009313.2
AC009313.1
TANK
AC009299.2
LINC01806
AC009299.4
PSMD14
AC009299.5
RNA5SP108
TBR1
AC009487.4
SLC4A10
AC009487.5
RP11-334E15.1
AC009487.6
snoU13
AC062022.1
KRT18P46
RPEP5
DPP4
AC008063.2
TIMM8AP1
EIF3EP2
AC008063.3
GCG
AC007750.5
FAP
IFIH1
GCA
KCNH7
RNA5SP109
AC007740.1
RPL7P61
RNU6-627P
FIGN
AC092684.1
PRPS1P1
CYP2C56P
GRB14
RP11-452N17.1
COBLL1
AC019181.3
SNORA70F
AC013463.2
RNA5SP110
RNA5SP111
SLC38A11
SCN3A
SCN2A
MAPRE1P3
CSRNP3
GALNT3
AC009495.2
AC009495.4
AC009495.3
TTC21B
TTC21B-AS1
AC010127.3
SCN1A
Y_RNA
RN7SKP152
SCN9A
SCN7A
RP11-646I19.1
XIRP2
AC092601.1
XIRP2-AS1
AC074363.1
RNU7-148P
CTAGE14P
AC016723.4
B3GALT1
STK39
AC067940.1
RN7SL813P
CERS6
MIR4774
RNU6-766P
CERS6-AS1
NOSTRIN
SPC25
G6PC2
ABCB11
DHRS9
AC007556.3
UBE2V1P6
LRP2
BBS5
KLHL41
FASTKD1
AC093899.3
PPIG
CCDC173
AC016772.4
PHOSPHO2
SNORA51
KLHL23
PTCHD3P2
AC009967.3
SSB
METTL5
UBR3
AC092641.2
RNU6-1006P
MYO3B
AC012594.1
HMGB1P4
AC007277.3
uc_338
LINC01124
SP5
AC007405.4
EIF2S2P4
AC007405.6
Y_RNA
ERICH2
GAD1
AC007405.8
GORASP2
TLK1
METTL8
AC008065.1
DCAF17
DAP3P2
AC007969.4
AC007969.5
CYBRD1
RPL21P38
DYNC1I2
SLC25A12
RNU6-182P
HAT1
METAP1D
DLX1
DLX2
DLX2-AS1
AC104088.1
RP11-227L6.1
ITGA6
AC078883.4
AC078883.3
AC093818.1
PDK1
Y_RNA
AC018712.2
RAPGEF4-AS1
snoU13
RAPGEF4
ALDH7A1P2
MAP3K20
MAP3K20-AS1
RP11-1O7.1
AC092573.2
CDCA7
AC073465.1
AC073465.2
AC073465.3
AC013410.1
AC013410.2
RP11-796E10.1
RPL5P7
AC106900.6
SP3
RP11-394I13.2
RP11-394I13.3
LINC01960
RPSAP24
OLA1
RP11-451F14.1
RN7SL65P
Y_RNA
AC013467.1
HNRNPA1P39
LINC01305
RP11-572N21.1
SP9
CIR1
SCRN3
GPR155
AC010894.3
AC010894.4
RP11-483E17.1
AC018890.6
RNU6-5P
WIPF1
AC010894.5
H3F3AP4
CHRNA1
CHN1
RNU6-763P
RNU6-1290P
RP11-6C10.1
ATF2
uc_338
MIR933
AC096649.2
ATP5G3
AC096649.3
EXTL2P1
AC016751.3
AC016751.2
LNPK
EVX2
HOXD13
HOXD12
HOXD11
HOXD10
HOXD-AS2
HOXD9
HOXD8
HOXD3
MIR10B
HOXD4
RP11-387A1.5
HAGLR
HAGLROS
HOXD1
RP11-387A1.6
AC016739.2
RPSAP25
MTX2
AC073069.2
AC017048.1
AC017048.2
MIR1246
RP11-324L17.1
LINC01116
LINC01117
RNU6ATAC14P
AC092162.1
FUCA1P1
AC092162.2
RP11-632P5.1
AC073636.1
RNU6-187P
AC079305.11
RNA5SP112
AC079305.8
AC079305.5
Y_RNA
KRT8P40
HNRNPA3
NFE2L2
DNAJC19P5
MIR3128
AC079305.10
AC074286.1
RP11-337N6.2
RP11-337N6.1
MIR6512
RP11-337N6.3
AC019080.1
snoU13
AGPS
TTC30B
AC073834.3
TTC30A
PDE11A
AC012499.1
AC011998.1
API5P2
AC011998.2
RNU6-629P
CYCTP
AC011998.4
RBM45
RNU5E-9P
OSBPL6
AC009948.5
PRKRA
DFNB59
AC009948.7
FKBP7
PLEKHA3
TTN-AS1
TTN
RP11-65L3.4
RP11-65L3.2
RP11-65L3.3
RP11-171I2.5
RP11-171I2.2
RP11-171I2.4
RP11-171I2.3
RP11-171I2.1
CCDC141
RNU7-104P
RPS6P2
SESTD1
AC093911.1
AC068042.1
ZNF385B
AC092642.1
MIR1258
SNORA43
CWC22
RP11-512G4.1
AC009478.1
SCHLAP1
RP11-739A13.1
FTH1P20
AC104076.2
UBE2E3
AC104076.3
AC068196.1
LINC01934
MIR4437
AC020595.1
ITGA4
CERKL
NEUROD1
AC013733.3
AC013733.4
SAP18P2
RNU6ATAC19P
RP11-366L5.1
SSFA2
PPP1R1C
KRT18P29
RNA5SP113
PDE1A
RN7SL267P
DNAJC10
Y_RNA
FRZB
RNU6-1122P
NCKAP1
Y_RNA
SNORA77
KRT8P10
DUSP19
AC064871.3
NUP35
RP11-438L19.1
LIN28AP1
CACYBPP2
AC093639.1
MIR548AE1
RP11-363K21.1
ZNF804A
RPL23AP33
AC080125.1
U8
AC007966.1
FSIP2
FSIP2-AS1
RPL21P32
LINC01473
AC104058.1
RPL23AP35
RP11-410E4.1
MED28P3
ZC3H15
DPRXP1
ITGAV
AC017101.10
FAM171B
ZSWIM2
AC018735.1
RN7SKP42
AC007319.1
RNU6-989P
CALCRL
GAPDHP59
TFPI
LINC01090
ST13P2
AC104131.1
RNA5SP114
GULP1
MIR561
AC079613.1
DIRC1
COL3A1
MIR3606
COL5A2
AC133106.2
MIR3129
KRT18P19
WDR75
AC013439.4
SLC40A1
RP11-88L20.1
ASNSD1
ANKAR
OSGEPL1
RP11-455J20.3
OSGEPL1-AS1
ORMDL1
PMS1
C2orf88
AC019178.3
HNRNPCP2
AC019178.2
MSTN
HIBCH
INPP1
MFSD6
RP11-647K16.1
NEMP2
AC093388.3
RN7SKP179
RP11-284E5.1
NAB1
AC006460.2
AC005540.3
GLS
STAT1
AC067945.3
AC067945.2
AC067945.4
STAT4
RNU6-959P
RP11-317J9.1
HMGB1P27
AC092614.2
MYO1B
RNU6-1045P
NABP1
uc_338
AC098872.3
SDPR
DNAJB1P1
AC098617.1
TMEFF2
AC013401.1
AC013401.2
PCGEM1
RPS17P8
AC092638.1
AC092638.2
AC074290.1
RP11-764E7.1
AC068135.1
GLULP6
HNRNPA1P47
LINC01821
AC106883.1
Metazoa_SRP
SNORD59
LINC01790
AC010983.1
AC064834.1
RP11-762E8.1
RNU6-169P
LINC01825
LINC01827
SLC39A10
AHCYP5
RNU6-915P
DNAH7
E2F3P2
AC114760.1
STK17B
RP11-347P5.1
HECW2
AC020571.3
RN7SL820P
RP11-369J9.1
CCDC150
SCARNA16
GTF3C3
C2orf66
RP11-84A12.1
PGAP1
ANKRD44
HNRNPA3P15
AC017035.2
AC013264.2
ANKRD44-IT1
ATP5G2P3
AC010746.3
NPM1P46
SF3B1
SNORA4
RNU6-1029P
COQ10B
HSPD1
HSPE1
MOB4
AC020550.7
RFTN2
AC011997.1
MARS2
BOLL
PLCL1
AC109589.1
LINC01923
AC019330.1
AC018717.1
AC018717.2
RNU7-147P
SATB2
RP11-486F17.1
SATB2-AS1
LINC01877
SEPHS1P6
FTCDNL1
AC073043.1
AC108032.1
RN7SL717P
C2orf69
TYW5
MAIP1
SPATS2L
RNY4P34
KCTD18
SGO2
AOX1
AOX3P
LINC01792
AOX2P
RNU1-133P
AC007163.6
BZW1
RNU6-31P
BICD1P1
RNA5SP115
CLK1
Y_RNA
PPIL3
RNU6-312P
NIF3L1
RNU6-762P
ORC2
AC005037.3
FAM126B
HNRNPA1P35
RPL23AP30
NDUFB3
RNU6-1206P
Metazoa_SRP
RP11-13J8.1
RPL17P10
CFLAR
IMPDH1P10
CFLAR-AS1
RNU7-45P
AC007283.4
CASP10
MTND5P25
MTND4P23
MTND4LP13
CASP8
ALS2CR12
TRAK2
STRADB
AC007256.5
Y_RNA
ALS2CR11
MTCO2P16
MTATP6P16
MTCO3P16
MTND3P16
MTND4LP16
MTND4P29
MTND5P31
TMEM237
MPP4
RNU6-651P
ALS2
AC007279.2
CDK15
Y_RNA
UBE2V1P11
RNU6-440P
RP11-107N15.1
FZD7
KIAA2012
AC079354.3
AC079354.5
PSMA2P3
DAZAP2P1
SUMO1
AC079354.6
NOP58
SNORD70
SNORD70
SNORD11B
SNORD11
RN7SL753P
AC064836.3
RP11-686O6.1
RN7SL40P
RP11-686O6.2
BMPR2
RP11-27M5.1
AC073410.1
MTCO1P17
MTCO2P17
MTATP6P17
MTCO3P17
MTND3P17
MTND4LP17
MTND4P30
MTCO1P54
FAM117B
ICA1L
KRT8P15
WDR12
CARF
AC010900.2
RP11-544H14.1
NBEAL1
RPL7P14
SNORA1
AC023271.1
RPL23AP36
RPL12P16
CYP20A1
RN7SL670P
MRPL50P2
ABI2
RP11-363J17.1
RAPH1
AC125238.2
AC125238.3
CD28
KRT18P39
NPM1P33
RNU6-474P
CTLA4
ICOS
AC009965.1
AC009965.2
AC009498.1
DSTNP5
AC106901.1
AC016903.1
AC016903.2
PARD3B
AC008171.1
NRP2
AC007362.3
RN7SKP178
AC007679.1
AC007679.3
INO80D
Vault
Y_RNA
AC007679.4
AC007383.3
NDUFS1
EEF1B2
uc_338
snoZ196
SNORD51
SNORA41
GPR1
GPR1-AS
RN7SKP200
AC007383.6
HMGN1P6
RN7SKP260
ZDBF2
AC017081.2
HNRNPA1P51
ADAM23
AC010731.2
AC010731.3
AC010731.4
DYTN
AC010731.6
Y_RNA
MDH1B
FASTKD2
RP11-95H11.1
AC008269.2
CPO
KLF7
MIR2355
KLF7-IT1
MIR7845
AC007879.1
AC007879.2
AC007879.4
AC007879.3
MYOSLID
AC007879.5
LINC01802
MIR1302-4
CREB1
METTL21A
RPS29P9
LINC01857
RNU6-664P
PPP1R14BP2
Y_RNA
CCNYL1
FZD5
PLEKHM3
AC083900.1
RNU6-360P
AC093698.1
RNA5SP116
RPL12P17
CRYGEP
CRYGD
CRYGC
AC093698.4
CRYGB
CRYGA
C2orf80
RPSAP27
TPT1P2
IDH1
IDH1-AS1
PIKFYVE
MYL6BP1
PTH2R
AC012362.3
AC019185.2
AC019185.4
AC019185.3
RNA5SP117
HSPA8P6
CRYGFP
MEAF6P1
PKP4P1
MAP2
RNA5SP118
UNC80
SNAI1P1
RPE
KANSL1L
RP11-260M2.1
AC007038.7
AC006994.1
AC006994.2
ACADL
Y_RNA
MYL1
LANCL1-AS1
LANCL1
CPS1
CPS1-IT1
RP11-212J19.1
AC013404.1
ERBB4
RNA5SP119
MTND2P23
MTCO1P46
MIR548F2
AC079610.1
LINC01878
PCED1CP
AC108066.1
IKZF2
RP11-105N14.1
LINC01953
RP11-105N14.2
AC079610.2
SPAG16
MIR4438
AC107218.3
RPL5P8
VWC2L
VWC2L-IT1
ENSAP3
BARD1
AC072062.1
SNORA70
RPL10P6
ABCA12
AC072062.3
AC073284.4
ATIC
FN1
AC012462.1
AC012462.2
AC012462.3
AC012668.1
AC012668.2
AC012668.3
LINC00607
LINC01614
AC093850.1
AC122136.2
AC093382.1
MREG
PECR
TMEM169
XRCC5
POLHP1
AC012513.4
RP11-566E18.1
LINC01963
MARCH4
AC012513.6
AC069155.1
Y_RNA
AC098820.2
SMARCAL1
AC098820.3
AC098820.4
RPL37A
LINC01280
AC073321.4
PSMB3P2
IGFBP2
IGFBP5
AC007563.5
AC007563.4
RNA5SP120
AC007563.3
FABP5P14
AC007557.4
TNP1
AC007557.2
AC007557.3
AC007563.1
LINC01921
RP11-574O16.1
RN7SKP43
DIRC3-AS1
Pinc
DIRC3
AC010886.2
RPL7L1P9
TNS1
MIR6809
AC010136.2
RUFY4
CXCR2P1
CXCR2
CXCR1
HMGB1P9
ARPC2
RP11-378A13.1
GPBAR1
AAMP
PNKD
TMBIM1
MIR6513
CATIP-AS2
MIR6810
AC021016.7
CATIP
CATIP-AS1
SLC11A1
CTDSP1
RP11-378A13.2
MIR26B
VIL1
USP37
RN7SKP38
CNOT9
RNU6-136P
PLCD4
RP11-548H3.1
ZNF142
BCS1L
RNF25
STK36
TTLL4
CYP27A1
RP11-459I19.1
PRKAG3
MIR9500
RPL23AP31
WNT6
WNT10A
LINC01494
RNU6-642P
AC097468.7
KRT8P30
CDK5R2
LINC00608
FEV
CRYBA2
MIR375
AC097468.4
CFAP65
IHH
MIR3131
RP11-33O4.1
NHEJ1
RN7SL764P
SLC23A3
CNPPD1
FAM134A
ZFAND2B
ABCB6
ATG9A
ANKZF1
GLB1L
STK16
TUBA4A
TUBA4B
DNAJB2
PTPRN
MIR153-1
AC114803.3
RESP18
AC053503.2
DNPEP
AC053503.4
DES
AC053503.6
AC053503.12
SPEG
AC053503.11
RP11-316O14.1
GMPPA
ASIC4
CHPF
TMEM198
RP11-256I23.1
MIR3132
OBSL1
RP11-256I23.2
INHA
RN7SKP213
STK11IP
AC009955.8
SLC4A3
RP11-256I23.3
AC009502.1
AC009502.4
RPL23P4
LINC01803
MIR4268
AC009310.1
AC114765.1
AC114765.2
AC067956.1
AC093843.1
AC011233.2
EPHA4
TMEM256P2
CTD-2308L22.1
AC079834.1
AC068489.1
AC009302.2
HSPA9P1
RPL23AP28
PAX3
CCDC140
RP11-384O8.1
AC010980.2
Y_RNA
SGPP2
NANOGP2
RNU6-619P
GAPDHP49
RP11-16P6.1
FARSB
MOGAT1
AC104772.1
AC016712.1
AC016712.2
ACSL3
ATG12P2
AC097461.4
RP11-525G12.1
KCNE4
RN7SL807P
HIGD1AP4
AC013448.1
AC013448.2
SCG2
AC012512.1
AP1S3
WDFY1
MRPL44
AC073641.2
SERPINE2
AC019109.1
AC008072.1
FAM124B
RP11-92F20.1
CUL3
AC073052.1
RP11-811O14.1
DOCK10
MIR4439
NYAP2
AC016717.1
RP11-314B1.2
RP11-314B1.1
AC080002.1
AC068138.1
MIR5702
IRS1
RP11-395N3.2
RP11-395N3.1
RHBDD1
SNORA48
COL4A4
COL4A3
AC097662.2
MFF
TM4SF20
MIR5703
AGFG1
C2orf83
AC064853.2
AC064853.3
SLC19A3
RNA5SP121
SNRPGP8
AC073065.3
CCL20
TDGF1P2
DAW1
SNORA25
SPHKAP
RNU6-624P
AC074019.2
LINC01807
AC074019.1
RPL7L1P10
PID1
AC007677.2
RN7SKP283
DNER
RNU7-9P
AC007559.1
TRIP12
RNU6-613P
FBXO36
RNU6-964P
FBXO36-IT1
RNU6-1027P
SLC16A14
RNY4P19
AC009950.2
RP11-98F19.1
SP110
SP140
SP140L
RP11-69J7.1
SP100
RN7SL834P
HMGB1P3
AC010149.4
TPM3P8
RP11-395A23.1
RNU6-451P
LINC01907
CAB39
BANF1P3
RNU6-268P
RP11-499P1.1
ITM2C
AC012507.3
GPR55
RP11-499P1.2
COX20P2
SPATA3-AS1
SPATA3
C2orf72
RP11-223I10.1
PSMD1
HTR2B
RNU1-93P
ARMC9
AC018738.2
MIR4777
AC017104.6
B3GNT7
ZBTB8OSP2
AC017104.4
AC017104.2
NCL
SNORA75
SNORD20
SNORD82
RP11-562I5.1
RP11-562I5.2
RNU2-22P
LINC00471
NMUR1
AC104634.3
RPL23AP26
TEX44
RN7SL499P
PTMA
U4
PDE6D
AC073476.1
COPS7B
RP11-690I21.1
RP11-690I21.2
MIR1471
NPPC
DIS3L2
AC105461.1
MIR562
AC068134.10
ECEL1P3
RP11-762N20.1
ALPP
AC068134.8
ECEL1P2
ALPPL2
ECEL1P1
AC068134.6
DIS3L2P1
ALPI
ECEL1
PRSS56
CHRND
CHRNG
TIGD1
EIF4E2
AC073254.1
EFHD1
RN7SL359P
GIGYF2
EEF1B2P7
AC064852.4
KCNJ13
RNU6-107P
Y_RNA
C2orf82
NGEF
AC106876.2
NEU2
INPP5D
RN7SL32P
ATG16L1
SCARNA5
SCARNA6
SAG
RP11-400N9.1
DGKD
Y_RNA
USP40
RP11-289A15.1
UGT1A12P
UGT1A11P
UGT1A8
UGT1A10
UGT1A13P
UGT1A9
UGT1A7
UGT1A6
AC114812.8
UGT1A5
UGT1A4
RPL17P11
UGT1A3
AC114812.9
DNAJB3
UGT1A2P
AC114812.10
AC114812.5
UGT1A1
MROH2A
HJURP
MSL3P1
TRPM8
AC005538.5
SPP2
RP11-263G22.1
AC006037.2
RP11-309M7.1
AC097713.5
AC097713.3
LINC01891
HSPE1P9
ARL4C
LINC01173
RP13-977E11.1
AC010148.1
SH3BP4
AC114814.4
AC114814.2
AC114814.3
AGAP1
AGAP1-IT1
AC064874.1
TMSB10P1
RNU7-127P
RN7SL204P
Y_RNA
GBX2
AC079135.1
ASB18
RNU1-31P
IQCA1
RP11-785G17.1
IQCA1-AS1
RPL3P5
ACKR3
AC011286.1
RNU6-1051P
AC105760.3
AC105760.2
COPS8
AC107079.1
AC112715.2
COL6A3
AC112721.1
AC112721.2
MLPH
MIR6811
RNU6-1140P
PRLH
RAB17
AC104667.3
AC096574.5
LRRFIP1
RBM44
RAMP1
SNORD39
UBE2F
RNU6-1333P
SCLY
ESPNL
KLHL30
KLHL30-AS1
ERFE
ILKAP
AC016757.3
AC096574.4
HES6
PER2
RP11-5O24.1
AC012485.2
TRAF3IP1
RNU6-234P
ASB1
AC016999.2
RP11-40B20.1
LINC01107
LINC01937
AC113618.2
AC144525.1
TWIST2
LINC01940
HDAC4
MIR4440
MIR4441
MIR4269
MIR2467
AC062017.1
AC079612.1
AC079612.2
RP11-315F22.1
AC093802.1
NDUFA10
MIR4786
OR6B2
PRR21
OR6B3
OR9S24P
OR5S1P
COPS9
OTOS
AC124861.1
U3
GPC1
PP14571
MIR149
ANKMY1
DUSP28
RNPEPL1
CAPN10-AS1
CAPN10
GPR35
RP11-118M12.1
AQP12B
AC011298.2
AQP12A
RP11-118M12.2
KIF1A
AGXT
C2orf54
CROCC2
AC104809.4
AC104809.2
SNED1
AC093585.6
AC005237.4
MTERF4
PASK
AC005237.2
PPP1R7
ANO7
HDLBP
SEPT2
AC005104.3
FARP2
MIR3133
AC110299.5
STK25
BOK-AS1
BOK
RP11-367H1.1
THAP4
RNA5SP122
ATG4B
DTYMK
ING5
AC114730.11
D2HGDH
AC114730.8
AC114730.7
GAL3ST2
AC114730.5
AC114730.3
NEU4
AC114730.2
PDCD1
RTP5
LINC01237
AC131097.4
LINC01238
AC093642.1
AC093642.4
LINC01880
LINC01238
LINC01881
CICP10
SEPT14P2
RPL23AP88
LINC01986
AY269186.2
CHL1-AS2
CHL1
RNU6-1194P
RPS8P6
CHL1-AS1
LINC01266
RPSAP32
AC090044.2
AC087430.1
RN7SL120P
CNTN6
CRB3P1
RPL23AP38
RPL23AP39
RPL21P17
RP11-204C23.1
RN7SKP144
CNTN4
CNTN4-AS2
HINT2P1
DNAJC19P4
CNTN4-AS1
IL5RA
SNORA43
TRNT1
CRBN
RP11-97C16.1
AC026188.1
SUMF1
LRRN1
PNPT1P1
SETMAR
MRPS10P2
ITPR1-AS1
ITPR1
EGOT
AC018816.1
AC018816.3
BHLHE40-AS1
BHLHE40
RNF10P1
UBTFL8
Y_RNA
AC090955.5
ARL8B
AC026202.3
RP11-572B2.1
EDEM1
MIR4790
RN7SL553P
AC026202.5
AC027119.1
AC026167.1
AC091069.1
AC069277.2
GRM7-AS3
AC024162.2
GRM7
MRPS36P1
GRM7-AS2
GRM7-AS1
RP11-157E16.1
LMCD1-AS1
AC018832.1
RNU4ATAC17P
AC023481.1
LMCD1
AC034187.2
SSUH2
OR7E122P
CAV3
OXTR
RAD18
SNORA43
SRGAP3
SRGAP3-AS1
SRGAP3-AS2
SRGAP3-AS3
SRGAP3-AS4
RP11-380O24.1
PGAM1P4
THUMPD3
THUMPD3-AS1
SETD5
LHFPL4
DUSP5P2
MTMR14
CPNE9
BRPF1
OGG1
CAMK1
TADA3
ARPC4
TTLL3
RP11-266J6.2
RPUSD3
CIDEC
JAGN1
IL17RE
IL17RC
RNU6-882P
CRELD1
RP11-1020A11.1
PRRT3
PRRT3-AS1
RP11-1020A11.2
EMC3
EMC3-AS1
CYCSP10
AC022007.5
CIDECP
FANCD2
RNU6-670P
CYCSP11
FANCD2OS
BRK1
VHL
IRAK2
TATDN2
LINC00852
GHRL
GHRLOS
SEC13
ATP2B2
MIR378B
MIR885
ATP2B2-IT1
ATP2B2-IT2
LINC00606
AC018495.3
SLC6A11
SLC6A1
SLC6A1-AS1
HRH1
CHCHD4P4
ATG7
AC083855.5
AC026185.1
RP11-169K17.2
VGLL4
RP11-169K17.4
RP11-169K17.3
TAMM41
FANCD2P2
CYCSP12
NUP210P2
MARK2P14
AC090958.5
RN7SL147P
SYN2
ACTG1P12
TIMP4
MTCO1P5
GSTM5P1
PPARG
AC091492.2
TSEN2
RNA5SP123
RNU6-377P
MKRN2OS
MKRN2
Metazoa_SRP
RAF1
CRIP1P1
TMEM40
KRT18P17
CAND2
RP11-767C1.2
RPL32
LINC02022
IQSEC1
RP11-715I4.1
NUP210
AC027124.3
AC027124.2
HDAC11-AS1
HDAC11
FBLN2
LINC00620
WNT7A
VN1R20P
FGD5P1
TPRXL
VN1R21P
CHCHD4
TMEM43
AC093495.4
XPC
LSM3
RP11-536I6.2
LINC01267
RNA5SP124
SLC6A6
GRIP2
RNU6-905P
RHBDF1P1
RP11-588H7.1
AC090952.5
CCDC174
C3orf20
AC090957.2
LINC02011
FGD5
FGD5-AS1
NR2C2
MRPS25
RBSN
AC090954.5
RPS3AP53
COL6A4P1
CAPN7
SH3BP5-AS1
SH3BP5
RNU6-454P
HMGN2P7
METTL6
EAF1
RNU6-1024P
EAF1-AS1
COLQ
MIR4270
RN7SL110P
HACL1
BTD
ANKRD28
MIR3134
RP11-44D5.2
RP11-44D5.1
RN7SL4P
MIR563
IMPDH1P8
GALNT15
DPH3
OXNAD1
RP11-608O8.2
RFTN1
RP11-415F23.2
RP11-415F23.3
RP11-415F23.4
RP11-194G10.3
LINC00690
DAZL
AC091493.2
CDYLP1
PLCL2
PLCL2-AS1
TBC1D5
AC090960.1
AC140076.1
RNU7-10P
AC104451.2
AC104297.1
PDCL3P3
AC132807.1
RP11-320G10.1
SATB1
RP11-158G18.1
SATB1-AS1
RAD23BP1
RNU6-138P
KCNH8
MIR4791
EFHB
HSPA8P18
RAB5A
PP2D1
RNU4-85P
SAP18P3
RPL39P18
KAT2B
MIR3135A
SGO1
SGO1-AS1
RNU6-822P
RP11-669C19.1
RNU6-815P
RP11-901H12.1
VENTXP7
ZNF385D
ZNF385D-AS1
ZNF385D-AS2
HMGB1P5
AC092421.1
RP11-1037D22.1
RANP7
SALL4P5
RPL24P7
UBE2E2-AS1
UBE2E2
Y_RNA
AC121251.1
RNU6-922P
RNU6-788P
UBE2E1-AS1
UBE2E1
ARL4AP4
NKIRAS1
RPL15
NR1D2
LINC00691
THRB
RPL31P20
THRB-IT1
THRB-AS1
RP11-317L10.1
MIR4792
EIF3KP2
AC133680.1
RN7SL216P
RNA5SP125
RARB
CFL1P7
RNA5SP126
AC133141.1
SNORD5
TOP2B
uc_338
MIR4442
CRIP1P2
NGLY1
AC092798.2
TAF9BP1
OXSM
LINC00692
RPEP2
HMGB3P12
VENTXP4
AC099754.1
LRRC3B
AC114877.3
NEK10
MINOS1P3
RNU6-342P
SLC4A7
RPS20P15
AC099535.4
RNU1-96P
AC137675.1
Y_RNA
AC098614.1
AC098614.2
RP11-222K16.1
AC098614.3
LINC02084
EOMES
LINC01980
LINC01981
LINC01967
CMC1
AZI2
ZCWPW2
FAM96AP1
AC093142.2
RBMS3
MESTP4
RBMS3-AS3
RPS12P5
RBMS3-AS2
MTND4LP9
RBMS3-AS1
LINC01985
AC116035.2
TGFBR2
AC096921.2
RP11-1024P17.1
GADL1
MIR466
CNN2P6
RNA5SP127
AC115283.1
THRAP3P1
STT3B
OSBPL10
OSBPL10-AS1
ZNF587P1
ZNF860
RPL21P40
SNORA25
Y_RNA
NIFKP7
GPD1L
AC094019.4
RPSAP11
RP11-384L8.1
CMTM8
RP11-384L8.2
KRT18P15
CMTM7
CMTM6
MIR548AY
AC104306.1
DYNC1LI1
AC104306.4
IGBP1P3
RPL30P4
CNOT10
CNOT10-AS1
SUGT1P2
RPL23AP43
TRIM71
CCR4
GLB1
SEC13P1
SUMO2P10
TMPPE
RN7SL296P
CRTAP
SUSD5
AC123900.2
FBXL2
UBP1
RNU7-110P
RNA5SP128
CLASP2
COX6CP10
AC112220.2
SDAD1P3
RP11-10C24.2
RP11-10C24.3
RP11-10C24.1
PDCD6IP
LINC01811
AC123023.1
AC018359.3
FECHP1
KRT8P18
RNU6-243P
ARPP21
ARPP21-AS1
MIR128-2
AC104308.2
RFC3P1
STAC
NBPF21P
RN7SKP227
DCLK3
HSPD1P6
LINC02033
RP11-640L9.2
TRANK1
AC011816.1
RNU6ATAC4P
RP11-129K12.1
PRADC1P1
EPM2AIP1
MLH1
RPL29P11
LRRFIP2
Y_RNA
UBE2D3P2
RNU6-1301P
UBE2FP1
RP11-285J16.1
AC097359.2
RP11-259K5.1
RP11-259K5.2
GOLGA4
TCEA1P2
RNA5SP129
C3orf35
ITGA9
RNU7-73P
ITGA9-AS1
RPL21P135
NDUFAF4P3
CTDSPL
MIR26A1
VILL
PLCD1
Y_RNA
DLEC1
PPP2R2DP1
ACAA1
Y_RNA
MYD88
OXSR1
SLC22A13
RP11-815I22.1
SLC22A14
RNU6-235P
DLEC1P1
XYLB
ACVR2B-AS1
ACVR2B
EXOG
Y_RNA
DDTP1
RPL18AP7
SCN5A
SCN10A
RP11-134J21.1
SCN11A
RNU6-1227P
WDR48
GORASP1
TTC21A
MIR6822
CSRNP1
RP11-331G2.7
Metazoa_SRP
XIRP1
DSTNP4
CX3CR1
RP11-331G2.6
CCR8
HNRNPA1P21
RP11-241K18.2
EEF1A1P24
SLC25A38
RPSA
SNORA62
MOBP
NFU1P1
MYRIP
RNU4-56P
EIF1B-AS1
RN7SL411P
SNORA64
EIF1B
ENTPD3-AS1
PGAM1P3
ENTPD3
RPL14
ZNF619
RNU5B-2P
ZNF620
ZNF621
RPL5P10
EEF1GP3
RP11-528N21.1
HMGN2P24
RP11-761N21.2
RP11-761N21.1
RP11-520A21.1
RP11-372H2.1
MRPS31P1
CTNNB1
ULK4
SCARNA21
RN7SKP58
ATP6V0E1P2
Y_RNA
U8
RPL36P20
GEMIN2P2
TRAK1
RP11-193I22.2
TPMTP2
RNU4-78P
CCK
RP11-333B11.1
SALL4P6
EIF4BP4
LYZL4
RP11-219I21.1
VIPR1
VIPR1-AS1
SEC22C
SS18L2
NKTR
RP4-613B23.1
ZBTB47
RN7SL567P
KLHL40
HHATL
HHATL-AS1
CCDC13
CCDC13-AS1
LINC02158
HIGD1A
ACKR2
RP11-70C1.3
RP11-141M3.6
CYP8B1
HNRNPA1P22
ZNF662
KRBOX1-AS1
KRBOX1
FAM198A
RP11-136C24.1
POMGNT2
RP11-136C24.2
SNRK
RN7SL517P
RP11-188P20.3
SNRK-AS1
ANO10
Y_RNA
RP11-353H3.1
ABHD5
RP4-672N11.1
RP4-555D20.3
RP4-555D20.4
RNU6-367P
MIR138-1
RP4-555D20.1
RP4-555D20.2
TOPAZ1
RP11-424N24.2
TCAIM
LINC00694
LINC01988
ZNF445
ZNF852
EI24P3
RP11-944L7.6
ZKSCAN7
RP11-944L7.4
ZNF660
MPRIPP1
ZNF197
ZNF197-AS1
ZNF35
RP11-348P10.2
SOCS5P3
ZNF502
ZNF501
KIAA1143
KIF15
TMEM42
TGM4
RP11-272D20.2
ZDHHC3
RPL12P44
EXOSC7
CLEC3B
RNU5B-3P
CDCP1
RPS24P8
TMEM158
U3
LARS2
LARS2-AS1
LIMD1
LIMD1-AS1
SACM1L
RN7SL145P
RP11-697K23.3
SLC6A20
LZTFL1
RP11-852E15.1
CCR9
Y_RNA
FYCO1
CXCR6
XCR1
NRBF2P2
FLT1P1
CCR3
CCR1
UQCRC2P1
CCR2
RP11-24F11.2
CCR5
CCRL2
LINC02009
LTF
RTP3
LRRC2
LRRC2-AS1
TDGF1
RP11-509I21.2
SNORD77
ALS2CL
TMIE
PRSS46
PRSS45
RP11-427P5.2
PRSS44
PRSS42
MYL3
PTH1R
RP11-427P5.3
CCDC12
NBEAL2
NRADDP
SETD2
MRPL57P3
KIF9-AS1
KIF9
SNORD13P3
KLHL18
RP11-447D11.3
RP11-708J19.1
PTPN23
SCAP
RP11-708J19.3
ELP6
BOLA2P2
RN7SL870P
CSPG5
SMARCC1
RP11-717D12.1
RP11-395P16.1
DHX30
uc_338
MIR1226
MAP4
Y_RNA
VPS26BP1
RP11-1029M24.4
RN7SL664P
RP11-1029M24.1
CDC25A
SNRPFP4
RNU7-128P
NDUFB1P1
MIR4443
CAMP
ZNF589
MRPS18AP1
Y_RNA
FCF1P2
NME6
SPINK8
MIR2115
FBXW12
RN7SL321P
PLXNB1
CCDC51
RP11-24C3.2
TMA7
ATRIP
TREX1
SHISA5
PFKFB4
MIR6823
UCN2
COL7A1
MIR711
UQCRC1
TMEM89
SLC26A6
CELSR3
MIR4793
CELSR3-AS1
RP11-572O6.1
NCKIPSD
IP6K2
PRKAR2A
PRKAR2A-AS1
SLC25A20
ARIH2OS
ARIH2
RP13-131K19.1
RP13-131K19.2
P4HTM
WDR6
DALRD3
MIR425
NDUFAF3
MIR191
IMPDH2
RP13-131K19.6
QRICH1
RN7SL182P
QARS
MIR6890
USP19
LAMB2
RP11-694I15.7
CCDC71
KLHDC8B
C3orf84
CCDC36
RP11-3B7.7
RP11-3B7.1
C3orf62
MIR4271
USP4
GPX1
RHOA
RHOA-IT1
TCTA
AMT
NICN1
RNA5SP130
DAG1
BSN-AS2
BSN
BSN-AS1
APEH
MST1
RNF123
AMIGO3
GMPPB
IP6K1
COX6CP14
RP13-1056D16.2
CDHR4
FAM212A
UBA7
MIR5193
TRAIP
CAMKV
RN7SL217P
ACTBP13
MST1R
CTD-2330K9.2
CTD-2330K9.3
MON1A
RBM6
RBM5
RBM5-AS1
SEMA3F-AS1
SEMA3F
MIR566
GNAT1
SLC38A3
GNAI2
MIR5787
XXcos-LUCA16.1
U73166.2
SEMA3B-AS1
SEMA3B
LSMEM2
IFRD2
HYAL3
NAT6
HYAL1
HYAL2
TUSC2
RASSF1
RASSF1-AS1
ZMYND10-AS1
ZMYND10
NPRL2
CYB561D2
TMEM115
CACNA2D2
CYB561D2
RNA5SP131
C3orf18
HEMK1
RP11-804H8.7
CISH
MAPKAPK3
LINC02019
MIR4787
DOCK3
RP11-804H8.5
RP11-646D13.1
ZNF652P1
ST13P14
MANF
RBM15B
DCAF1
RAD54L2
RNU6ATAC29P
TEX264
RNA5SP132
GRM2
IQCF6
IQCF4
IQCF3
IQCF2
RN7SL504P
IQCF5-AS1
IQCF5
IQCF1
RRP9
PARP3
RP11-155D18.13
GPR62
PCBP4
ABHD14B
ABHD14A
ACY1
RPL29
DUSP7
POC1A
ALDOAP1
ALAS1
RP11-330H6.6
TLR9
TWF2
RP5-1157M23.2
PPM1M
WDR82
MIRLET7G
GLYCTK
GLYCTK-AS1
MIR135A1
DNAH1
RP11-168J18.6
BAP1
PHF7
SEMA3G
TNNC1
NISCH
STAB1
NT5DC2
SMIM4
PBRM1
RNU6-856P
RNU6ATAC16P
GNL3
SNORD19B
SNORD19
SNORD19B
SNORD19
SNORD69
GLT8D1
SPCS1
NEK4
RP5-966M1.7
RP5-966M1.5
RP5-966M1.4
ITIH1
ITIH3
ITIH4
ITIH4-AS1
MUSTN1
TMEM110
MIR8064
RP11-894J14.2
SFMBT1
RP11-5O17.1
SERBP1P3
RFT1
PRKCD
TKT
DCP1A
Y_RNA
CACNA1D
SNORD38
SNORA26
RP11-72H11.1
SNORD63
RP11-884K10.6
CHDH
IL17RB
RP11-884K10.7
ACTR8
SELENOK
CABYRP1
CACNA2D3
RPS15P5
ESRG
CACNA2D3-AS1
LRTM1
RP11-889D3.1
LINC02017
LINC02030
RP11-875H7.1
RP11-875H7.2
WNT5A
WNT5A-AS1
RP11-875H7.5
ERC2
RP11-58O15.1
ERC2-IT1
MIR3938
RN7SKP45
RNA5SP133
CCDC66
FAM208A
ARHGEF3
ARHGEF3-AS1
SPATA12
RP11-157F20.3
IL17RD
RP11-157F20.1
HESX1
APPL1
ASB14
DNAH12
Y_RNA
RNU6-1181P
RNF7P1
RP11-229A12.2
RNU6-108P
RNU6-483P
PDE12
ARF4
ARF4-AS1
RNU6ATAC26P
DENND6A
DENND6A-AS1
RP11-755B10.3
SLMAP
PDHA1P1
PPIAP16
FLNB
FLNB-AS1
RP11-456N14.4
RP11-456N14.6
DNASE1L3
ABHD6
RPP14
RP11-80H18.3
RP11-80H18.4
PXK
RP11-802O23.4
PDHB
RP11-802O23.3
RP11-359I18.5
KCTD6
ACOX2
RP11-359I18.1
FAM107A
RP11-475O23.2
FAM3D-AS1
FAM3D
C3orf67
C3orf67-AS1
CTD-2185K10.1
RP11-285B24.1
RP11-719N22.2
RP11-719N22.1
Metazoa_SRP
FHIT
RP11-641C17.4
RP11-641C17.2
RP11-641C17.3
RP11-641C17.1
U3
PTPRG
Y_RNA
RPL10AP6
RNU2-10P
RP11-154D3.1
PTPRG-AS1
C3orf14
FEZF2
CADPS
RP11-1036F1.1
RN7SL863P
RNU6-139P
RP11-24H1.1
LINC00698
KRT8P35
UBL5P3
SYNPR
SYNPR-AS1
RNA5SP134
SNTN
AC136289.1
C3orf49
THOC7
THOC7-AS1
ATXN7
SCAANT1
PSMD6-AS2
RP11-245J9.5
PSMD6
PSMD6-AS1
RP11-245J9.6
PRICKLE2-AS1
U3
LINC00994
PRICKLE2
PRICKLE2-AS2
PRDX3P4
PRICKLE2-AS3
RP11-14D22.1
RNU6-739P
ADAMTS9
ADAMTS9-AS1
ADAMTS9-AS2
LINC02040
MAGI1
RP11-88H12.2
ILF2P1
RPL17P17
MAGI1-IT1
MAGI1-AS1
Y_RNA
RP11-320P11.1
SLC25A26
RNU6-787P
RN7SL482P
LRIG1
RP11-814M22.2
RPL21P41
KBTBD8
MIR4272
RP11-85I21.1
SUCLG2
NDUFB4P1
SUCLG2-AS1
FAM19A1
COPS8P2
RP11-1008M1.1
RP11-436J20.1
PSMC1P1
FAM19A4
RNA5SP135
EOGT
CTD-2013N24.2
TMF1
MIR3136
UBA3
ARL6IP5
LMOD3
FRMD4B
RBM43P1
RP11-62G11.1
RP11-62G11.2
RP11-444P10.1
MITF
RN7SL418P
SAMMSON
RP11-963H1.1
UQCRHP4
RP11-231I13.2
COX6CP6
HMGB1P36
RNU6-281P
FOXP1
RP11-298C2.1
FOXP1-AS1
MIR1284
RP11-154H23.5
FOXP1-IT1
RP11-154H23.3
RP11-154H23.4
EIF4E3
GPR27
PROK2
RN7SL271P
UBE2Q2P9
LINC00877
RP11-398A8.4
RP11-398A8.5
RP11-398A8.2
RP11-398A8.1
LINC00870
RP11-433A10.3
RP11-433A10.2
RP11-447M4.1
RYBP
RP11-654C22.2
RNU1-62P
RP11-654C22.1
RNA5SP136
SHQ1
RP11-624D20.1
PSMD12P
LAPTM4BP2
GXYLT2
Metazoa_SRP
FTH1P23
PPP4R2
RNU7-19P
EBLN2
RNU6-557P
RNU2-64P
CCDC75P1
RNU6-1270P
PDZRN3
RNU7-119P
PDZRN3-AS1
CTD-2006M22.2
RP11-451J24.1
LINC02005
Metazoa_SRP
LINC02047
RP11-781E19.1
AKR1B1P2
CNTN3
NIPA2P2
RN7SL294P
MIR4444-2
HNRNPA3P6
MYLKP1
OR7E66P
OR7E22P
OR7E55P
RP11-803B1.2
LSP1P2
RP11-803B1.3
ALG1L6P
FAM86DP
LINC02018
ENPP7P2
SNRPCP10
CTD-2026G6.3
RPS3AP15
RP11-413E6.2
OR7E121P
UNC93B3
RPL23AP49
RP11-413E6.11
CLUHP10
MIR1324
AGGF1P3
RARRES2P1
FRG2C
DUX4L26
LINC00960
ZNF717
ROBO2
Y_RNA
RP11-550F7.1
RNU6-386P
VDAC1P7
RNU6-217P
LINC02077
RP11-354H21.2
RN7SL647P
RN7SKP61
RP11-314M24.1
MRPS17P3
ROBO1
RP11-588D3.1
RN7SL751P
MIR3923
HMGB1P38
OSBPL9P1
HNRNPA3P8
RP11-481N16.1
RP11-47P18.1
LINC02050
LINC02027
RP11-520D19.1
RP11-520D19.2
RP11-564P9.1
GBE1
RNU2-28P
SETP6
RP11-142L1.3
RP11-142L1.1
RP11-359D24.1
LINC02008
RPL7AP23
CYP51A1P1
SRRM1P2
LINC00971
RP11-651J20.1
LINC02025
CADM2
MIR5688
CADM2-AS2
CADM2-AS1
THAP12P2
snoZ40
RNU6-1129P
RP11-789F5.1
RN7SKP284
LINC02070
RP11-43A1.1
VGLL3
PPATP1
LINC00506
MIR4795
CHMP2B
POU1F1
KRT8P25
APOOP2
PSMC1P6
RP11-451B8.1
RNU6-873P
RNU6ATAC6P
HTR1F
CGGBP1
ZNF654
CBX5P1
C3orf38
ABCF2P1
RP11-249L12.1
Y_RNA
NDUFA5P5
ICE2P2
GAPDHP50
EPHA3
MTCO2P6
MTCO1P6
U3
RNU6-712P
PROS2P
HSPE1P19
Clostridiales-1
ABBA01000934.1
RNU6-488P
PROS1
Y_RNA
RNU6-511P
ARL13B
HMGN1P7
STX19
DHFR2
NSUN3
RBBP4P2
ARMC10P1
RP11-118N24.2
WDR82P1
LINC00879
RPS18P6
MTHFD2P1
RP11-598F17.2
HNRNPKP4
MIR8060
RP11-124D9.1
RNU6-1094P
MTRNR2L12
RPL18AP8
RCC2P5
CDV3P1
EPHA6
RP11-529P9.1
RP11-389G6.3
ARL6
RP11-389G6.5
CRYBG3
RP11-389G6.4
RIOX2
GABRR3
OR5BM1P
OR5AC1
OR5AC2
RP11-343D2.11
OR5AC4P
POU5F1P7
OR5H1
OR5H14
OR5H15
OR5H5P
OR5H3P
OR5H4P
RP11-325B23.2
OR5H7P
OR5H6
OR5H2
OR5H8
OR5K4
OR5K3
UBFD1P1
OR5K1
OR5K2
CLDND1
CPOX
RPL38P4
RP11-227H4.5
GPR15
RP11-227H4.1
WWP1P1
ST3GAL6-AS1
ST3GAL6
PDLIM1P4
DCBLD2
RNU6-26P
CTD-2021J15.1
RNU6-1263P
LINC00973
U7
ACTG1P13
RP11-121C1.1
RP11-779P15.1
RP11-779P15.2
RP11-201E8.1
COL8A1
RP11-383I23.2
CMSS1
FILIP1L
MIR3921
TMEM30CP
DUSP12P1
VTI1BP1
TBC1D23
NIT2
TOMM70
LNP1
TMEM45A
ADGRG7
SNORA31
GMFBP1
TFG
ABI3BP
RP11-301G23.1
RNU6-865P
ACTR3P3
IMPG2
SENP7
ZNF90P1
RP11-144C15.1
RP11-144C15.2
Y_RNA
FAM172BP
TRMT10C
PCNP
RP11-234A1.1
RP11-454H13.1
RNU6-1256P
Y_RNA
Y_RNA
ZBTB11
RNY1P12
ZBTB11-AS1
RPL24
PDCL3P4
CEP97
NXPE3
NFKBIZ
LINC02085
Y_RNA
RP11-221J22.2
ZPLD1
RP11-280H21.1
RNU6-461P
RNU1-43P
NDUFA4P2
MIR548AB
RP11-628J14.1
TUBBP11
RAP1BP2
RP11-281P11.1
ALCAM
CBLB
RP11-93B21.1
Y_RNA
Y_RNA
LINC00882
FCF1P3
MTND4P16
MTND4LP3
MTND3P6
MTCO3P35
MTATP6P22
MTND5P16
MTND6P6
MTCO1P35
MTND1P16
MTND2P14
RNU6-1308P
RP11-561O4.1
DUBR
RP11-446H18.5
RP11-446H18.1
RP11-446H18.6
CCDC54
LINC01990
BBX
LINC00635
LINC00636
RP11-861A13.3
CD47
LINC01215
IFT57
HHLA2
HNRNPA1P17
MYH15
RP11-381E24.1
KIAA1524
SNORA70
RP11-381E24.4
DZIP3
RP11-148O7.2
RETNLB
TRAT1
GUCA1C
MORC1
U3
MORC1-AS1
FLJ22763
RP11-59E19.4
LINC00488
RNU6-1236P
RP11-59E19.3
DPPA2
Metazoa_SRP
DPPA4
RP11-397K18.1
RP11-702L6.1
H3F3AP3
LINC01205
PPIAP15
MIR4445
RP11-457K10.1
DIMT1P1
RP11-457K10.2
RP11-696F10.1
RP11-119D18.1
RNU6ATAC15P
RPSAP29
Y_RNA
RP11-553A10.1
PVRL3-AS1
NECTIN3
CD96
RP11-615J4.3
ATP6V0CP2
RP11-615J4.4
ZBED2
RP11-402J7.2
PLCXD2
PLCXD2-AS1
PHLDB2
ABHD10
TAGLN3
RFKP2
TMPRSS7
C3orf52
MIR567
GCSAM
RP11-757F18.5
SLC9C1
RP11-757F18.3
RP11-90K6.1
RP11-231E6.3
CD200
RP11-231E6.1
BTLA
OR7E100P
RP11-147G7.3
ATG3
SLC35A5
CCDC80
RP11-572C15.3
LINC02042
RP11-180K7.1
CD200R1L
CD200R1
RP11-484K9.4
GTPBP8
NEPRO
RP11-572M11.4
RP11-572M11.2
RP11-572M11.1
LINC02044
BOC
CFAP44
RP11-553D4.2
CFAP44-AS1
MIR8076
SPICE1
SIDT1
SIDT1-AS1
MIR4446
RN7SL767P
USF3
NAA50
RP11-271C24.3
RP11-271C24.2
ATP6V1A
GRAMD1C
RP11-435F17.1
RP11-435F17.3
VPS26AP1
RP11-255E6.6
ZDHHC23
CCDC191
RP11-255E6.5
QTRT2
RP11-274J15.2
DRD3
RP11-553L6.2
RP11-553L6.3
ZNF80
TIGIT
ZBTB20
ZBTB20-AS1
ZBTB20-AS5
ZBTB20-AS2
MIR4796
ZBTB20-AS3
YBX1P3
ZBTB20-AS4
RP11-190P13.2
EIF4E2P2
GAP43
RP11-326J18.1
LSAMP
RN7SL815P
LSAMP-AS1
LINC00903
RN7SL582P
BZW1P2
TUSC7
MIR4447
LINC00901
LINC00901
RNU5E-8P
PTMAP8
RNU6-1200P
RP11-384F7.2
RP11-768G7.1
LINC02024
RP11-768G7.3
RP11-384F7.1
IGSF11
IGSF11-AS1
C3orf30
UPK1B
B4GALT4
B4GALT4-AS1
ARHGAP31
RPS26P21
ARHGAP31-AS1
RNU6-1127P
TMEM39A
POGLUT1
RP11-190C22.8
TIMMDC1
CD80
RP11-190C22.9
ADPRH
PLA1A
RPL10P7
POPDC2
COX17
MAATS1
RP11-169N13.4
NR1I2
PHBP8
GSK3B
RP11-767L7.1
RP11-767L7.2
RP11-18H7.1
RN7SL762P
RN7SL397P
GPR156
Y_RNA
RP11-174O3.1
LRRC58
RP11-174O3.3
RP11-174O3.6
RP11-174O3.4
FSTL1
RP11-359H3.4
RP11-359H3.1
NDUFB4
HGD
RABL3
MTCO1P29
MTCO2P29
GTF2E1
NAP1L1P3
LINC02049
STXBP5L
RP11-500K19.2
MIR5682
RP11-678L1.1
RP11-10G15.4
POLQ
RPL7AP11
ARGFX
FBXO40
HCLS1
RN7SL172P
RNU4-62P
GOLGB1
IQCB1
EAF2
SLC15A2
ILDR1
Y_RNA
CD86
CASR
HNRNPA1P23
CSTA
CCDC58
FAM162A
WDR5B
RP11-299J3.8
RP11-299J3.6
KPNA1
RP11-592P9.3
PARP9
DTX3L
PARP15
EIF4BP8
PARP14
HSPBAP1
DIRC2
LINC02035
SEMA5B
PDIA5
SEC22A
RP11-797D24.3
ADCY5
HACD2
MYLK-AS1
MYLK
MYLK-AS2
RP11-9N20.3
SNORA5
CCDC14
ROPN1
KALRN
MIR5002
RPL7P15
MIR6083
RNU6-143P
UMPS
MIR544B
RP11-71H17.1
ITGB5
ITGB5-AS1
RP11-71H17.8
ENO1P3
MUC13
HEG1
RNA5SP137
SLC12A8
RNU6-230P
MIR5092
ZNF148
DUTP1
RP11-775J23.2
RNU6-232P
SNX4
Y_RNA
Y_RNA
OSBPL11
GS1-388B5.2
GS1-388B5.1
OR7E130P
OR7E29P
OR7E93P
OR7E53P
OR7E97P
GS1-388B5.8
RP11-379B18.6
RP11-379B18.1
MIR548I1
RPS3AP14
SNRPCP11
RP11-379B18.5
ENPP7P4
RP11-666A20.4
FAM86JP
ALG1L
RP11-666A20.3
ROPN1B
SLC41A3
RP11-158I23.1
RP11-124N2.1
ALDH1L1
ALDH1L1-AS1
RNU1-30P
ALDH1L1-AS2
RP11-71E19.1
RP11-71E19.2
KLF15
CCDC37-AS1
CFAP100
RP11-203H19.2
ZXDC
UROC1
CHST13
C3orf22
RNA5SP138
TXNRD3NB
TXNRD3
RP11-390G14.1
NUP210P1
RP11-605F14.2
CHCHD6
RCC2P4
RP11-61K12.2
PLXNA1
C3orf56
Y_RNA
RP11-305F5.2
RNU6-1047P
RP11-88I21.1
LINC02016
LINC01471
RP11-59J16.2
LINC02034
RP11-153F10.2
TPRA1
MIR6825
MIR7976
MCM2
PODXL2
ABTB1
MGLL
KBTBD12
RNA5SP139
SEC61A1
RUVBL1
RNU2-37P
RUVBL1-AS1
RNU6-823P
EEFSEC
DNAJB8
DNAJB8-AS1
GATA2
GATA2-AS1
TMED10P2
LINC01565
RPN1
Metazoa_SRP
POU5F1P6
SNORA24
RAB7A
MARK2P8
FTH1P4
RN7SL698P
RPS15AP16
MARK2P17
MARK3P3
MARK2P6
RP11-723O4.9
RP11-723O4.2
RP11-723O4.3
ACAD9
KIAA1257
RP11-723O4.7
RP11-723O4.6
EFCC1
RP11-434H6.2
GP9
RAB43
RP11-434H6.6
ISY1
RP11-434H6.7
CNBP
RPS27P12
COPG1
MIR6826
HMCES
H1FX
H1FX-AS1
NUP210P3
RP13-685P2.8
RP13-685P2.7
RP11-529F4.1
RPL32P3
SNORA7B
EFCAB12
MBD4
IFT122
RHO
H1FOO
PLXND1
RN7SL752P
RP11-263I1.1
TMCC1
RNY3P13
U6
RP11-332M2.1
TMCC1-AS1
RP11-93K22.6
TRH
RP11-93K22.1
RP11-93K22.7
OR7E129P
OR7E21P
RP11-77P16.3
ALG1L2
LINC02014
FAM86HP
LINC02021
ENPP7P3
SNRPCP8
COL6A4P2
RP11-77P16.1
COL6A5
COL6A6
PIK3R4
RN7SKP212
GSTO3P
ATP2C1
RP11-39E3.6
RP11-39E3.3
Y_RNA
RP11-39E3.4
RP11-39E3.5
ASTE1
NEK11
RP11-265F19.1
RNU6-726P
RP11-933H2.4
NUDT16P1
NUDT16
RP11-517B11.7
MRPL3
SNORA58
RP11-517B11.4
BCL2L12P1
CPNE4
RP11-517B11.6
MIR5704
RP11-64K7.1
RPL7P16
ACPP
RP11-65E22.2
NIP7P2
DNAJC13
ACAD11
ACKR4
HSPA8P19
UBA5
NPHP3
NPHP3-AS1
RP11-469L4.1
TMEM108
TMEM108-AS1
BFSP2
RP11-503I22.2
BFSP2-AS1
RP11-91K8.4
RP11-91K8.5
RP11-91K8.2
SNORA33
CDV3
TOPBP1
TFP1
RNU6-678P
RNA5SP140
TF
RP11-404G16.2
SRPRB
RAB6B
C3orf36
SLCO2A1
LINC02000
RYK
HMGB3P14
LINC02004
RP11-375I20.6
RPL39P5
AMOTL2
MIR6827
HMGN1P9
HMGB3P13
ANAPC13
CEP63
RP11-445J14.1
EPHB1
KY
RNU6-1174P
RNA5SP141
RP11-657O9.1
RP11-237P21.1
NDUFS6P1
PPP2R3A
RP11-305O4.2
RP11-305O4.3
MSL2
TDGF1P6
RP11-463H24.1
PCCB
STAG1
RNU6-1284P
HMGN1P10
RNU6-789P
RP11-102M11.1
RP11-102M11.2
RP11-731C17.1
SLC35G2
RP11-731C17.2
NCK1-AS1
NCK1
RAD51AP1P1
IL20RB
IL20RB-AS1
RNA5SP142
RP11-575C1.1
NPM1P17
SOX14
LINC01210
RP11-2A4.4
HSPA8P9
CLDN18
RP11-461M2.2
DZIP1L
KRT8P36
A4GNT
DBR1
ARMC8
NME9
MRAS
ESYT3
RP11-80P20.3
CEP70
FAIM
RP11-79L9.2
PIK3CB
GAPDHP39
RPL23AP40
EEF1A1P25
ATP5G1P3
LINC01391
FOXL2
FOXL2NB
PRR23A
PRR23B
PRR23C
RPL7L1P7
BPESC1
MRPS22
PISRT1
RP11-219D15.3
COPB2
U6
RP11-319G6.1
RBP2
RP11-319G6.3
ACTG1P1
RBP1
NMNAT3
RP11-553K23.2
RN7SKP124
RN7SL724P
RP11-442N1.2
RP11-442N1.1
RP11-166D18.1
TRMT112P5
CLSTN2
RP11-68L1.2
RP11-68L1.1
CLSTN2-AS1
RP11-13L2.1
TRIM42
RP11-691G17.1
RPL23AP41
SLC25A36
RP11-231L11.3
SPSB4
RP11-231L11.1
PXYLP1
RP11-764I5.1
RP11-438D8.2
RP11-789L4.1
ZBTB38
KRT18P35
RASA2
RASA2-IT1
YWHAQP6
RP11-340E6.1
TPT1P3
RP11-144C9.1
RNF7
GRK7
HMGN2P25
ATP1B3
RNU6-509P
ATP1B3-AS1
RP11-271K21.12
TFDP2
RP11-343B5.1
RNU6-425P
GK5
XRN1
RNU6-1294P
RNU1-100P
ATR
RP11-383G6.3
RPL6P9
RNA5SP143
PLS1
PLS1-AS1
RN7SKP25
TRPC1
RNU7-47P
PCOLCE2
RP11-372E1.1
RP11-372E1.4
PAQR9
RP11-372E1.7
PAQR9-AS1
RP11-91G21.1
U2SURP
RP11-80H8.3
CHST2
RP11-80H8.4
PBX2P1
SLC9A9
RP13-635I23.3
SLC9A9-AS1
SLC9A9-AS2
GAPDHP47
ST13P15
RP11-501M7.1
RP11-8J23.1
C3orf58
RNA5SP144
RP11-42F12.1
LARP7P4
GM2AP1
RPL21P39
RP11-88H10.2
RP11-88H10.3
RP11-274H2.5
RP11-274H2.2
LNCSRLR
PLOD2
PLSCR4
RP11-758I14.2
RP11-758I14.3
PLSCR2
RP11-329N15.3
PLSCR1
RNU6-428P
PLSCR5
PLSCR5-AS1
RP11-649A16.1
LINC02010
RNU6-505P
RPL21P71
ZIC4
ZIC1
NPM1P28
RP11-78O22.1
RP11-71N10.1
LINC02032
RP11-501O2.1
RP11-501O2.3
HNRNPA1P20
LINC02045
LINC02046
RPL38P1
AGTR1
CPB1
HMGB1P30
RP11-680B3.2
CPA3
UBQLN4P1
GYG1
HLTF
Y_RNA
MED28P2
HLTF-AS1
HPS3
CP
CPHL1P
RP11-206M11.7
TM4SF18
RP11-2G17.1
TM4SF1
TM4SF1-AS1
RP11-278L15.2
RP11-167H9.1
RP11-278L15.3
FKBP1AP4
RP11-278L15.4
TM4SF4
RP11-278L15.6
WWTR1
RNU6-1098P
WWTR1-IT1
WWTR1-AS1
COMMD2
ANKUB1
RNU6-507P
RNF13
RNU6-720P
NPM1P29
PFN2
RP11-651P23.5
RP11-651P23.4
RP11-651P23.2
HNRNPA1P24
RP11-167H9.4
RP11-63E16.1
LINC01998
RPL32P9
RP11-167H9.5
LINC01213
U2
LINC01214
TSC22D2
SERP1
EIF2A
SELENOT
RP11-392O18.2
ERICH6
ERICH6-AS1
SNRPCP3
SIAH2
SIAH2-AS1
CLRN1-AS1
MINDY4B
RP11-166N6.2
CLRN1
MED12L
RNA5SP145
GPR171
P2RY14
SETP11
GPR87
P2RY13
P2RY12
IGSF10
MRPL42P6
RP11-312P21.2
MIR5186
LINC02066
AADACL2
AADACL2-AS1
RP11-64D22.1
AADACP1
RP11-64D22.5
AADAC
SUCNR1
RP11-246A10.1
MBNL1
MBNL1-AS1
TMEM14EP
Y_RNA
RP11-362A9.3
RP11-788A4.1
ATP5LP5
P2RY1
HMGN2P13
RP11-529G21.3
RP11-529G21.2
RAP2B
RN7SL300P
RP11-292E2.1
RP11-292E2.2
LINC02006
LINC02083
RNU6-901P
C3orf79
Y_RNA
RP11-217E22.5
U8
RPL21P42
ARHGEF26-AS1
ARHGEF26
DHX36
snoU13
RP11-316N24.2
GPR149
DDX50P2
RP11-656A15.1
CTD-2501O3.2
DYNLL1P5
RPL9P15
RP11-439C8.1
RP11-439C8.2
MME
MME-AS1
LINC01487
RP11-451G4.2
RP11-451G4.3
PABPC1P10
PLCH1
RP11-639F1.2
RP11-639F1.3
RN7SL715P
PLCH1-AS1
PLCH1-AS2
RPL6P7
RP11-674E16.4
RP11-674E16.1
C3orf33
SLC33A1
GMPS
SETP14
VN2R1P
KCNAB1
ALG1L15P
MRE11P1
RP11-118D22.3
KCNAB1-AS2
KCNAB1-AS1
RP11-305K5.1
SSR3
TIPARP-AS1
TIPARP
METTL15P1
LINC00886
PA2G4P4
LEKR1
KLF3P2
RP11-6F2.3
RN7SKP177
LINC00880
LINC02029
LINC00881
CCNL1
Y_RNA
KRT18P34
RP11-555M1.3
RNA5SP146
RP11-550I24.2
RP11-550I24.3
VEPH1
PTX3
PQLC2L
RN7SKP46
RP11-290K4.1
RP11-290K4.2
SHOX2
RSRC1
RP11-113A11.1
RP11-113A11.3
RP11-538P18.1
RP11-538P18.2
MLF1
MTAPP1
RP11-79M21.3
GFM1
LXN
RP11-379F4.7
RP11-379F4.6
RARRES1
RP11-379F4.4
MFSD1
RP11-379F4.1
RP11-379F4.8
RP11-379F4.9
GPR79
RP11-170K4.2
IQCJ-SCHIP1
IQCJ
MIR3919
RP11-441M10.1
RP11-564C24.1
IQCJ-SCHIP1-AS1
RNU2-31P
SCHIP1
IL12A-AS1
IL12A
LINC01100
BRD7P2
C3orf80
IFT80
RP11-432B6.1
SMC4
MIR15B
MIR16-2
TRIM59
B3GAT3P1
RNU7-136P
KPNA4
SCARNA7
KRT8P12
RPL6P8
ARL14
SNORA72
RP11-16N11.2
PPM1L
B3GALNT1
NMD3
RP11-479I16.2
EEF1GP4
PSMC1P7
SPTSSB
LINC02067
RP11-3P17.5
RPL23AP42
OTOL1
RP11-774I5.1
TOMM22P6
RP13-526J3.1
RP11-10O22.1
RPS6P4
LINC01192
RNU7-82P
RP11-418B12.1
RP11-208P4.1
MIR1263
LINC01323
LINC01324
SI
Y_RNA
LINC02023
SLITRK3
LINC01322
BCHE
MTND4P17
MTND4LP10
MTND3P7
MTCO3P38
RP11-12N13.2
RP11-12N13.1
LINC01326
RP11-450H5.4
RN7SKP298
PSAT1P4
RP11-450H5.3
CBX1P5
RP11-12K11.2
RP11-12K11.1
RP11-440K22.1
ZBBX
LINC01327
SERPINI2
WDR49
PDCD10
HMGN1P8
SERPINI1
LRRC77P
RP11-298O21.3
MEMO1P3
RP11-603B13.1
HMGN2P26
GOLIM4
EGFEM1P
RP11-637O11.2
RNU2-20P
MIR551B
RPSAP33
RPL21P43
LINC02082
RP11-368I23.3
RP11-368I23.4
LINC01997
MECOM
RP11-641D5.2
RP11-641D5.1
RP11-3K16.2
RP11-3K16.1
RNU6-637P
TERC
ACTRT3
RP11-816J6.3
MYNN
RP11-362K14.5
LRRC34
RP11-362K14.7
RP11-362K14.6
LRRIQ4
LRRC31
KRT18P43
SAMD7
RP11-379K17.2
RP11-379K17.4
SEC62
SEC62-AS1
GPR160
RNU4-38P
RP11-379K17.9
PHC3
RNU6-315P
PRKCI
Y_RNA
RP11-543D10.2
SKIL
RP11-469J4.3
CLDN11
MIR6828
SLC7A14
KRT8P13
RP11-373E16.1
RP11-373E16.3
RP11-373E16.4
RPL22L1
EIF5A2
KLF7P1
RNU1-70P
SLC2A2
TNIK
MIR569
Y_RNA
RP11-185E8.2
RP11-185E8.1
RNU6-348P
RP11-263C16.2
PLD1
TMEM212
TMEM212-AS1
TMEM212-IT1
FNDC3B
RPS27AP8
RN7SL141P
RP11-423E7.2
BZW1P1
GHSR
TNFSF10
AC007919.18
LINC02068
SLC31A1P1
NCEH1
AC007919.19
RNU6-547P
ECT2
SNORA72
RNU4-4P
ATP5G1P4
RP11-816B4.1
SPATA16
RP11-324C10.1
NLGN1
RP11-521A24.1
NLGN1-AS1
RN7SKP234
RP11-393N4.1
RP11-393N4.2
NAALADL2
RN7SKP40
EEF1B2P8
NAALADL2-AS3
NAALADL2-AS2
MIR4789
RNU6-1233P
RNU4-91P
RP11-744O11.2
UBE2V1P2
RNU6-1317P
NAALADL2-AS1
RP11-809F4.3
ACTG1P23
EI24P1
RP11-809F4.4
RP11-78E6.1
MIR7977
LINC01208
RP11-644C3.1
RNA5SP147
LINC01209
MTND5P15
TBL1XR1
TBL1XR1-AS1
Y_RNA
RNU6-681P
LINC00501
ASS1P7
RP11-706D8.3
LINC00578
RN7SKP52
RP11-114M1.2
SNORA18
RP11-114M1.1
RP11-114M1.3
LINC02015
RP11-2L8.1
RP11-2L8.2
RNU6-1120P
RP11-33A14.1
KCNMB2
LINC01014
RNA5SP148
RP11-33A14.3
KCNMB2-AS1
ZMAT3
Y_RNA
RP11-360P21.2
PIK3CA
SNORA25
KCNMB3
LRRFIP1P1
ZNF639
RP11-255C15.3
MFN1
GNB4
RP11-145M9.5
RP11-145M9.2
MTHFD2P7
ACTL6A
RP11-15L13.4
RP11-145M9.6
MRPL47
NDUFB5
snoU13
RP11-473P24.2
USP13
PEX5L
RP11-494H4.3
PEX5L-AS1
PEX5L-AS2
RNA5SP149
RP11-657G5.2
GAPDHP36
RP11-420J11.1
LINC02053
U8
RP11-496B10.3
RNU6-486P
RP11-496B10.1
TTC14
CCDC39
CCDC39-AS1
RN7SL229P
RP11-259P15.4
RP11-259P15.3
FLYWCH1P1
FXR1
RP11-259P15.1
DNAJC19
SOX2-OT
RP11-262M14.2
RNU6-4P
FAUP2
RP11-275H4.1
RPL7AP25
RP11-4B14.3
SOX2
RN7SL703P
RNA5SP150
RP11-252O18.2
RP11-252O18.3
LINC01206
RN7SKP265
RP11-416O18.2
RP11-338L18.1
LINC01994
EIF4EP3
LINC01995
RPL7L1P8
LINC02031
RP11-646E18.3
RP11-646E18.4
RP11-225N10.1
ATP11B
RP11-225N10.3
RP11-531F16.4
DCUN1D1
RP11-531F16.3
MCCC1
MCCC1-AS1
LAMP3
MCF2L2
B3GNT5
RNA5SP151
LINC00888
SNORA63
SNORA81
SNORA63
SNORA4
RP11-393B14.2
KLHL6
KLHL6-AS1
RP11-14I2.2
KLHL24
YEATS2
YEATS2-AS1
MAP6D1
PARL
RPSAP31
MIR4448
CYP2AB1P
ABCC5
ABCC5-AS1
EEF1A1P8
HTR3D
HTR3C
RP11-778D9.9
Y_RNA
HTR3E-AS1
HTR3E
HSP90AA5P
RP11-778D9.13
RP11-778D9.12
EIF2B5
RP11-778D9.4
DVL3
AP2M1
ABCF3
VWA5B2
MIR1224
ALG3
ECE2
CAMK2N2
PSMD2
EIF4G1
SNORD66
FAM131A
CLCN2
POLR2H
THPO
CHRD
LINC02054
RP11-433C9.3
LINC01839
LINC01840
EPHB3
MAGEF1
RP11-329B9.4
RP11-329B9.3
RP11-329B9.5
LINC02069
VPS8
C3orf70
EHHADH-AS1
EHHADH
EIF2S2P2
MIR5588
MAP3K13
RPL4P4
TMEM41A
LIPH
SENP2
RP11-537I16.2
IGF2BP2
IGF2BP2-AS1
MIR548AQ
TRA2B
NMRAL2P
ETV5
Metazoa_SRP
ETV5-AS1
DGKG
LINC02020
LINC02052
LINC02051
CRYGS
TBCCD1
DNAJB11
RP11-573D15.8
RP11-134F2.7
AHSG
Metazoa_SRP
FETUB
HRG
RP11-795A2.2
RP11-795A2.3
KNG1
PSMD10P2
RNU6-1105P
GPS2P2
RP11-573D15.9
EIF4A2
SNORD2
SNORA63
MIR1248
SNORA81
SNORA63
SNORA4
RFC4
RP11-573D15.3
LINC02043
RP11-573D15.1
ADIPOQ
ADIPOQ-AS1
RPS20P14
RP11-42D20.1
ST6GAL1
RPL39L
RP11-208N14.4
RTP1
MASP1
RP11-208N14.5
RTP4
RP11-560F18.1
snoU13
LINC02041
SST
RTP2
RP11-211G3.3
BCL6
RP11-211G3.2
RP11-30O15.1
RP11-44H4.1
LINC01991
RP11-132N15.1
RP11-132N15.2
RP11-430L16.1
LPP-AS2
FLJ42393
LPP
LPP-AS1
MIR28
TPRG1-AS1
TPRG1
RP11-297K7.1
TPRG1-AS2
TP63
RP11-600G3.1
MIR944
P3H2
MTAPP2
P3H2-AS1
RNU6-1109P
NMNAT1P3
CLDN1
CLDN16
TMEM207
IL1RAP
GCNT1P3
RN7SKP296
LINC02013
CCT6P4
RP11-332P22.2
GMNC
OSTN
OSTN-AS1
UTS2B
CCDC50
PYDC2
RP11-197K6.1
Y_RNA
RP11-655G22.2
RP11-655G22.1
RN7SKP222
FGF12
FGF12-AS1
FGF12-AS2
FGF12-AS3
snoU13
RNU1-20P
MB21D2
RP11-143P4.2
VEZF1P1
HRASLS
ATP13A5
ATP13A5-AS1
ATP13A4
ATP13A4-AS1
RP11-175P19.2
OPA1
OPA1-AS1
Y_RNA
RN7SL447P
RP11-528A4.3
LINC02038
LINC02026
RP11-699L21.2
DPPA2P3
LINC02028
RP11-407B7.3
RP11-135A1.3
RP11-135A1.2
HES1
RN7SL215P
LINC02036
LINC02037
LINC02048
LINC00887
CPN2
LRRC15
GP5
ATP13A3
RP11-384A12.1
LINC00884
AC108676.1
RNU6-1101P
RPL23AP93
TMEM44-AS1
TMEM44
AC046143.3
RP11-534C12.1
LSG1
FAM43A
AC106706.1
LINC01968
AC090505.5
LINC01972
AC090505.1
XXYLT1
XXYLT1-AS1
MIR3137
RN7SL36P
XXYLT1-AS2
RNU6-25P
ACAP2
ACAP2-IT1
AC069213.4
Y_RNA
PPP1R2
RNU6ATAC24P
AC091633.3
RN7SL73P
AC091633.2
AC090018.1
APOD
MUC20P1
RP11-141C7.5
RP11-141C7.3
AC069513.4
SDHAP2
MIR570
RP11-141C7.2
MUC20
MUC4
LINC01983
KIF3AP1
TNK2
MIR6829
TNK2-AS1
AC124944.3
RP11-352G9.1
RNU2-11P
AC024937.6
RP11-480A16.1
SDHAP1
AC024937.4
TFRC
AC024937.2
RNU7-18P
LINC00885
ZDHHC19
Y_RNA
SLC51A
PCYT1A
AC069257.8
TCTEX1D2
AC069257.6
TM4SF19-AS1
TM4SF19
RNU6-910P
UBXN7
RNU6-1279P
RN7SL434P
RN7SL738P
AC083822.2
UBXN7-AS1
AC117490.2
RNF168
CTD-2002J20.1
SMCO1
AC092933.4
RPS29P3
WDR53
FBXO45
LINC01063
NRROS
CEP19
RNU6-646P
PIGX
PAK2
RNU4-89P
RNU6-42P
SENP5
AC127904.2
NCBP2
NCBP2-AS1
NCBP2-AS2
PIGZ
RPSAP69
MELTF-AS1
MELTF
DLG1
MIR4797
DLG1-AS1
AC128709.3
AC128709.4
AC128709.2
LINC02012
BDH1
AC024560.3
AC132008.1
RP11-496H1.1
RP11-496H1.2
AC024560.2
RUBCN
FYTTD1
RP11-803P9.1
LRCH3
AC055764.1
AC144530.1
IQCG
RNU6-858P
RPL35A
LMLN
RNU6-621P
LMLN-AS1
ANKRD18DP
RNU6-821P
FRG2FP
TUBB8P8
FAM166AP10
FAM157A
RNU6-860P
CICP6
SEPT14P3
BNIP3P41
ZNF595
Z95704.3
ZNF718
CH17-262A2.1
RP11-1365D11.1
ZNF876P
RP11-478C6.6
RP11-478C6.5
ZNF732
RP11-478C6.1
ZNF141
RP11-478C6.2
RP11-478C6.4
MIR571
RP11-2H3.7
ZNF519P4
RP11-2H3.6
ABCA11P
ZNF721
PIGG
RP11-1263C18.1
RP11-1263C18.2
PDE6B
RP11-1191J2.2
RP11-1191J2.5
ATP5I
MYL5
MFSD7
PCGF3
RP11-1191J2.4
RP11-440L14.4
RP11-440L14.1
AC139887.4
CPLX1
RP11-440L14.3
GAK
TMEM175
DGKQ
SLC26A1
IDUA
FGFRL1
RP11-460I19.2
RNF212
RP11-20I20.1
RP11-20I20.2
TMED11P
SNORA48
AC092535.3
SPON2
RP11-20I20.4
CTBP1-AS
CTBP1
CTBP1-AS2
MAEA
UVSSA
AC078852.1
AC078852.2
CRIPAK
NKX1-1
RP13-1016M1.2
RP11-1398P2.1
FAM53A
Y_RNA
SLBP
RP11-572O17.1
TMEM129
TACC3
FGFR3
LETM1
NSD2
SCARNA22
NELFA
MIR943
C4orf48
NAT8L
POLN
RP11-317B7.2
RP11-317B7.3
HAUS3
COX6B1P5
MXD4
ZFYVE28
RP11-478C1.7
RN7SL589P
RP11-478C1.8
CFAP99
RNF4
RP11-503N18.4
RP11-503N18.5
FAM193A
WI2-89927D4.1
Y_RNA
TNIP2
SH3BP2
ADD1
MFSD10
NOP14-AS1
NOP14
GRK4
RNU6-204P
HTT-AS
HTT
MSANTD1
RP11-357G3.2
RGS12
RP11-357G3.1
HGFAC
DOK7
RP11-529E10.6
LRPAP1
RP11-529E10.7
LINC00955
RP3-368B9.2
LINC02171
AC141928.1
ADRA2C
OR7E163P
OR7E162P
RP11-718M20.5
AC226119.4
ALG1L7P
FAM86EP
ENPP7P9
RP11-489M13.1
RP11-489M13.3
RP11-489M13.2
OR4D12P
UNC93B4
OR7E99P
OR7E43P
OTOP1
TMEM128
LYAR
ZBTB49
RP11-265O12.1
NSG1
STX18
STX18-IT1
RPS7P15
STX18-AS1
RP11-326I19.2
LINC01396
MSX1
LDHAP1
RN7SKP113
CYTL1
STK32B
Y_RNA
RN7SKP275
LINC01587
EVC2
EVC
CRMP1
C4orf50
MIR378D1
JAKMIP1
RP11-586D19.1
RP11-586D19.2
WFS1
PPP2R2C
MAN2B2
MRFAP1
RP11-539L10.3
AC093323.3
RP11-539L10.2
RP11-539L10.4
S100P
RP11-539L10.5
MRFAP1L1
BLOC1S4
KIAA0232
TBC1D14
AC097382.5
RN7SKP292
RP11-367J11.2
CCDC96
TADA2B
GRPEL1
RP11-367J11.3
RN7SKP36
SORCS2
MIR4798
PSAPL1
MIR4274
AFAP1-AS1
AFAP1
AC097381.1
ABLIM2
MIR95
RP11-338K13.1
RP11-1258F18.1
GMPSP1
SH3TC1
HTRA3
RP11-774O3.2
RP11-774O3.1
RP11-774O3.3
ACOX3
RNA5SP152
TRMT44
RP11-689P11.3
RP11-689P11.2
GPR78
CPZ
RP11-1338A24.1
HMX1
RP13-582L3.4
RP11-747H12.1
UNC93B8
RP11-747H12.3
RP11-747H12.4
RP11-747H12.7
RP11-747H12.5
SNRPCP16
ENPP7P10
FAM86KP
ALG1L14P
FAM90A26
USP17L10
USP17L11
USP17L12
USP17L13
USP17L14P
USP17L15
USP17L16P
USP17L17
USP17L18
USP17L19
USP17L20
USP17L21
USP17L22
USP17L23
USP17L24
USP17L25
USP17L26
USP17L5
USP17L27
USP17L28
USP17L29
USP17L9P
USP17L30
USP17L6P
RP11-1396O13.13
RP11-1396O13.14
RNA5SP153
RP11-1396O13.15
DEFB131
OR7E86P
OR7E85P
UNC93B7
OR7E83P
RP11-1396O13.22
RP11-1396O13.1
MIR548I2
RP11-1396O13.2
SNRPCP13
ENPP7P11
FAM86MP
ALG1L3P
Metazoa_SRP
RP11-751L19.1
OR7E35P
SLC2A9
DRD5
RNA5SP154
RP13-560N11.1
RP11-448G15.1
RP11-448G15.3
WDR1
MIR3138
RNA5SP155
RP11-480G3.1
AC006499.7
AC006499.6
AC006499.9
RAF1P1
AC006499.5
AC006499.4
AC006499.3
AC006499.2
AC006499.1
RP11-136I13.1
ZNF518B
RP11-136I13.2
CLNK
RP11-61G19.1
RP11-61G19.2
MIR572
RNPS1P1
HS3ST1
RNA5SP156
RP11-281P23.1
RP11-281P23.2
RP11-74M11.2
RP11-1J7.1
RP11-168E17.1
RNU6-578P
ECM1P2
RP11-352E6.2
RP11-22A3.2
RP11-22A3.1
U6
HSP90AB2P
RAB28
LINC01097
NKX3-2
LINC01096
BOD1L1
MIR5091
AC006445.7
AC006445.6
LINC01182
AC007126.1
RP11-341G5.2
LINC01085
KLF17P2
RP11-669M16.2
RP11-669M16.1
AC006296.1
AC006296.2
LINC00504
MTND2P31
SNORA63
CPEB2-AS1
CPEB2
RP11-665G4.1
RN7SKP170
C1QTNF7
RP11-484O2.1
CC2D2A
AC007016.3
RP11-799M12.2
FBXL5
FAM200B
BST1
RP11-115L11.1
RP11-442P12.2
CD38
HPRT1P1
FGFBP1
FGFBP2
PROM1
TAPT1
RP11-452J21.2
TAPT1-AS1
AC006427.2
ZEB2P1
RP11-446J8.1
LDB2
RP11-141E13.1
MTND5P4
RP11-576E20.1
SNORA75
RPS7P6
QDPR
CLRN2
NACAP5
AC006160.8
LAP3
AC006160.5
MED28
FAM184B
DCAF16
NCAPG
LCORL
KRT18P63
RP11-608B3.1
AC006840.1
RP11-3J1.1
RNA5SP157
RP11-84N19.1
RP11-608O21.1
RP11-94H6.1
RP13-585F24.1
RP11-339D20.1
SLIT2
SLIT2-IT1
MIR218-1
PACRGL
KCNIP4
RP11-362J17.1
RP11-120A1.1
MIR7978
RP11-556G22.3
RP11-556G22.1
RP11-556G22.2
KCNIP4-IT1
RP11-17E2.2
RNU6-420P
ADGRA3
RP11-10G12.1
RP11-10G12.2
GBA3
CDC42P6
RP11-412P11.1
RP11-552M14.1
RP11-453O5.1
RFPL4AP3
RP11-380P13.1
ERVH-1
PPARGC1A
RP13-497K6.1
DHX15
MIR573
RN7SL16P
ATP5LP3
RP11-496D24.2
AC006390.4
HNRNPA1P65
SOD3
CCDC149
LGI2
SEPSECS
SEPSECS-AS1
RP11-660M5.1
PI4K2B
U2
ZCCHC4
ANAPC4
RP11-206P5.1
RP11-206P5.2
RNU7-126P
RP11-302F12.3
RP11-302F12.2
SLC34A2
RPS29P11
RP11-302F12.4
MTND4P9
MTND4LP22
MTND3P5
MTCO3P44
SEL1L3
RP11-302F12.10
SMIM20
RP13-494C23.1
RP11-263J14.1
RP11-324H7.1
RBPJ
CCKAR
TBC1D19
SNORD74
STIM2
RP11-293A21.1
RP11-293A21.2
RP11-415C15.1
AC024132.1
RP11-415C15.2
Y_RNA
RP11-415C15.3
IGBP1P5
AC007106.1
RP11-180C1.1
RP11-123O22.1
RN7SL101P
MIR4275
MESTP3
RP11-292B1.2
RP11-769N22.2
RP11-769N22.1
RP11-472K22.1
RP11-472K22.2
RP11-68D16.1
RP11-68D16.2
U6
EEF1A1P21
RP11-390C19.1
RPS3AP17
RP11-174E22.2
PCDH7
RP11-619J20.1
MTCYBP43
RP11-617I14.1
RP11-315A17.1
RP11-665I14.1
RP11-734I18.1
RP11-240A16.1
RP11-141P6.1
RP11-638O6.1
RP11-802H3.1
RP11-802H3.2
RP11-79E3.3
RP11-79E3.2
RP11-79E3.1
RP11-548L20.1
RP11-725M22.1
RP11-768G3.1
snoU13
SEC63P2
RNU6-573P
ARAP2
RP11-640B6.1
RP11-431M7.3
DTHD1
RP11-431M7.2
MIR1255B1
RP11-722M1.1
RP11-698E18.1
RP11-103J17.2
RP11-103J17.1
MIR4801
NWD2
C4orf19
RP11-36B15.1
RELL1
Y_RNA
RP11-9D8.1
PGM2
RP11-177C12.5
RP11-177C12.1
TBC1D1
PTTG2
RP11-177C12.4
MRPS33P2
RP11-600L4.1
RP11-83C7.1
RP11-83C7.3
LINC01258
LINC01259
RP11-213G21.2
KLF3-AS1
RP11-617D20.2
KLF3
RNA5SP158
TLR10
TLR1
TLR6
FAM114A1
MIR574
TMEM156
KLHL5
RP11-360F5.1
RP11-360F5.3
WDR19
RFC1
RNU6-32P
RNU6-887P
KLB
MIR5591
Y_RNA
RPL9
LIAS
RP11-472B18.1
UGDH
UGDH-AS1
SMIM14
RNU7-11P
RP11-539G18.3
UBE2K
Y_RNA
RP11-539G18.1
RN7SL558P
ZBTB12BP
PDS5A
ELOCP33
RNA5SP159
RP11-333E13.2
PABPC1P1
KRT18P25
RP11-333E13.4
N4BP2
RNU6-1112P
SNORA51
RP11-395I6.1
RP11-395I6.3
RHOH
RP11-395I6.2
AC195454.1
CHRNA9
RNU7-74P
RBM47
RP11-588L15.2
RP11-588L15.1
MIR4802
NSUN7
ARL4AP2
APBB2
RP11-632F7.3
Y_RNA
RNA5SP160
RNU6-836P
RNU6-1195P
UCHL1-AS1
UCHL1
Y_RNA
LIMCH1
RPL12P20
RP11-227F19.5
OR5M14P
PHOX2B
RP11-227F19.1
RP11-227F19.2
RNU1-49P
HMGB1P28
LINC00682
RP11-457P14.5
RP11-457P14.6
TMEM33
DCAF4L1
RP11-814H16.2
SLC30A9
ATP1B1P1
BEND4
RP11-63A11.1
SHISA3
ATP8A1
RPS7P7
CCNL2P1
RP11-109E24.2
RP11-109E24.1
RN7SKP82
GRXCR1
RP11-395F4.1
RP11-1E6.1
RP11-324J13.3
RP11-324J13.1
RP11-324J13.2
RP11-466J24.1
RN7SL691P
RN7SL193P
NDUFB4P12
RP11-663P9.1
LVCAT1
KCTD8
RP11-500G9.1
YIPF7
GUF1
GNPDA2
RP11-700J17.1
RP11-55C6.1
PRDX4P1
RP11-362I1.2
RP11-362I1.1
THAP12P9
RP11-270L13.1
RNU6-931P
RN7SKP199
GABRG1
RP11-320H14.1
GABRA2
RP11-436F23.1
RNU6-412P
RAC1P2
COX7B2
GABRA4
GABRB1
RP11-731J8.2
COMMD8
RP11-731J8.3
ATP10D
RP11-731J8.1
AC092597.3
CORIN
MIR8053
RP11-100N21.1
RP11-121C2.3
RP11-121C2.2
NFXL1
NIPAL1
CNGA1
TXK
RNU6-838P
U6
TEC
Y_RNA
SLAIN2
SLC10A4
ZAR1
FRYL
RNU5E-3P
OCIAD1
OCIAD1-AS1
OCIAD2
RNU6-158P
RP11-317G22.2
CWH43
TPI1P4
RP11-1281K21.2
RP11-1281K21.3
RP11-1281K21.8
SNX18P23
RP11-1281K21.1
MTCO3P39
MTND3P22
RP11-241F15.1
ANKRD20A17P
RP11-241F15.3
RP11-241F15.5
RP11-1281K21.9
RP11-1281K21.10
MTCO3P42
RP11-241F15.7
RP11-241F15.9
SNX18P24
RP11-241F15.10
SNX18P25
DCUN1D4
DUTP7
RP11-365H22.2
RP11-61F5.1
LRRC66
SGCB
RP11-535C7.1
SPATA18
RP11-588F10.1
RNU6-1252P
USP46
USP46-AS1
RP11-177B4.2
DANCR
MIR4449
SNORA26
RP11-177B4.1
ERVMER34-1
SNORA26
Y_RNA
LINC01618
RASL11B
SCFD2
RP11-752D24.2
RNU6-310P
FIP1L1
LNX1
LNX1-AS1
RP11-18M17.1
LNX1-AS2
RP11-317M11.1
RP11-89B16.1
RP11-89B16.2
RPL21P44
RP11-571I18.4
CHIC2
RP11-571I18.5
RP11-571I18.2
MORF4L2P1
GSX2
RPL22P13
PDGFRA
RP11-231C18.1
RP11-231C18.2
RP11-545H22.1
AC006552.1
KIT
RP11-273B19.2
RP11-273B19.1
RP11-463H12.2
RPL38P3
RNU6-410P
RP11-530I17.1
RN7SL424P
KDR
RN7SL822P
RP11-530I17.2
RNU6-746P
LRRC34P2
SRD5A3
FCF1P8
SRD5A3-AS1
RP11-177J6.1
TMEM165
Y_RNA
CLOCK
Y_RNA
RN7SKP30
RP11-528I4.2
PDCL2
NMU
RNU6-276P
RP11-345F18.1
EXOC1
RNU6-652P
CEP135
KIAA1211
RNA5SP161
RNU6-197P
MRPL22P1
AASDH
RPL7AP31
RP11-646I6.5
PPAT
RP11-646I6.6
RP11-646I6.3
PAICS
SRP72
ARL9
THEGL
GLDCP1
HOPX
RP11-630A13.4
RPL17P20
RP11-533F5.2
RN7SL492P
RN7SL357P
SPINK2
Metazoa_SRP
Y_RNA
REST
RP11-738E22.3
NOA1
POLR2B
RNU6-998P
IGFBP7
UBE2CP3
IGFBP7-AS1
RP11-300M6.1
RPS26P24
RP11-319E12.1
RP11-319E12.2
RP11-685F15.1
RP11-4O3.1
RP11-4O3.2
SRIP1
RP11-25L5.2
RP11-577G20.1
RP11-577G20.2
RP11-506N2.1
RP11-340A13.2
RP11-340A13.1
RP11-340A13.3
RP11-622J8.1
Y_RNA
RP11-725D20.1
RP11-525J21.1
Y_RNA
RNU6-1325P
RP11-284H12.1
RP11-593F5.2
RP11-593F5.1
MIR548AG1
RP11-16N2.1
ADGRL3
RPL17P19
RP11-798L4.1
RP11-621K7.1
Y_RNA
ADGRL3-AS1
RPS15AP17
RPL21P47
RP11-30P21.2
RP11-26C10.1
HMGN1P11
EXOC5P1
RP11-257A22.1
LARP1BP1
RP11-12K22.1
TECRL
RNU6-191P
DPP3P1
MTCO3P27
MTCYBP16
MTND6P16
MTND5P13
MTND4LP31
MTND3P24
MTCO3P28
RP11-158O16.1
RP11-707A18.1
RP11-633G11.1
EFTUD1P2
RP11-498E11.2
EPHA5
RP11-408P14.1
EPHA5-AS1
RP11-807H7.2
RNU2-40P
RP11-51P8.1
RP11-25H12.1
RP11-19C24.1
RP11-396M11.1
MIR1269A
RPS23P3
RNU6-699P
RP11-584P21.2
RNU1-63P
5S_rRNA
RP11-584P21.4
CENPC
STAP1
RP11-17P16.1
UBA6
RP11-17P16.2
UBA6-AS1
ST3GAL1P1
RP11-453E17.3
RP11-453E17.4
GNRHR
SNORA62
TMPRSS11CP
TMPRSS11D
TMPRSS11A
TMPRSS11GP
RNU6-95P
GCOM2
MTND2P41
TMPRSS11F
SYT14P1
FTLP10
TMPRSS11BNL
TMPRSS11B
RP11-642E20.5
RP11-642E20.2
RP11-642E20.3
APOOP4
YTHDC1
MT2P1
TMPRSS11E
UGT2B29P
UGT2B17
RP11-1267H10.2
RP11-1267H10.1
RP11-1267H10.3
UGT2B15
RP11-1267H10.4
CTD-2005D20.1
RP11-468N14.1
UGT2B10
RP11-468N14.3
RP11-468N14.4
RP11-468N14.5
RP11-468N14.6
RP11-468N14.7
RP11-468N14.13
RP11-468N14.8
RP11-468N14.09
UGT2A3
RP11-468N14.10
RP11-468N14.12
RP11-468N14.11
UGT2B27P
RP11-813N20.2
UGT2B26P
UGT2B7
RP13-644M16.5
RP13-644M16.1
RP13-644M16.3
RP13-644M16.2
RP13-644M16.4
RP11-704M14.1
UGT2B11
RP11-618I10.1
UGT2B28
RP11-618I10.4
RP11-618I10.2
RP11-618I10.3
UGT2B25P
RP11-790I12.6
UGT2B24P
RP11-790I12.3
RP11-790I12.4
UGT2B4
UGT2A3P7
RP11-401E5.2
UGT2A1
UGT2A2
SULT1B1
SULT1D1P
SULT1E1
RP11-736K12.1
CSN1S1
CSN2
STATH
HTN3
HTN1
CSN1S2AP
PRR27
ODAM
FDCSP
CSN3
CABS1
SMR3A
SMR3B
OPRPN
MUC7
AMTN
AMBN
ENAM
JCHAIN
UTP3
RNU6-520P
RNU6-784P
RP11-46J23.1
RUFY3
GRSF1
U6
RNU6-891P
MOB1B
DCK
SLC4A4
RP11-1J11.1
LDHAL6EP
GC
RNA5SP163
RP11-545L5.1
NPFFR2
ADAMTS3
RP11-373J21.1
HNRNPA1P67
RNU4ATAC9P
RNU6ATAC5P
COX18
ANKRD17
HMGA1P2
RP11-692D12.1
SNORA3
RP11-580P21.1
ALB
AFP
AFM
RP11-622A1.2
RP11-622A1.1
RASSF6
AC112518.3
CXCL8
RP11-447E20.1
CXCL6
PF4V1
CXCL1
HNRNPA1P55
CXCL1P1
PF4
PPBP
CXCL5
RN7SL218P
CXCL3
PPBPP2
RP11-629B11.4
CXCL2
MTHFD2L
RP11-629B11.5
EPGN
EREG
RP11-727M10.1
AREG
AC142293.3
BTC
HSPE1P23
PARM1
RP11-44F21.3
RP11-44F21.2
RP11-44F21.5
RP11-44F21.4
RP11-598G2.1
RP11-542G1.1
RP11-542G1.2
RP11-542G1.3
RP11-567N4.2
RP11-567N4.3
RCHY1
THAP6
C4orf26
CDKL2
G3BP2
Y_RNA
USO1
RNU2-16P
RP11-556N4.1
PPEF2
NAAA
SDAD1
RP11-630D6.5
CXCL9
ART3
CXCL10
CXCL11
RP11-630D6.1
NUP54
SCARB2
FAM47E
STBD1
CCDC158
SNX5P1
RNU6-1000P
RP11-356M17.1
SNORD50
SHROOM3
RP11-688H10.1
RNU6-145P
MIR4450
MIR548AH
AC107072.2
RP11-359D14.2
RP11-359D14.3
RP11-123J14.4
RP11-123J14.1
SOWAHB
SEPT11
TXNP6
CCNI
RPL7P17
RP11-1E1.2
RNU6-1187P
CCNG2
CTB-179I1.3
CTB-179I1.1
CTB-179I1.2
RP11-625I7.1
CXCL13
SNORD75
CNOT6L
MRPL1
RP13-488H8.1
RP11-777B9.1
HMGB1P44
HNRNPA1P56
RP11-777B9.4
RP11-777B9.5
FRAS1
SERBP1P5
MINOS1P4
ANXA3
Y_RNA
LINC01094
HIGD1AP13
RP11-109G23.1
RP11-109G23.3
BMP2K
MIR5096
PAQR3
RN7SL127P
LINC01088
NAA11
GK2
LINC00989
OR7E94P
RP11-234K19.1
RP11-452C8.1
PCAT4
SNORA75
ANTXR2
KPNA2P1
RPSAP39
RP11-377G16.2
PRDM8
FGF5
C4orf22
RP11-395C17.1
BMP3
PRKG2
RP11-100N20.1
RNU5A-2P
RASGEF1B
MTCYBP44
COX5BP1
SNORA31
NPM1P41
HNRNPA3P13
RNU6-499P
BIN2P1
RP11-429B11.2
RP11-127B20.2
HNRNPD
RP11-127B20.3
IGBP1P4
SNORD42
HNRNPDL
ENOPH1
TMEM150C
RPL7AP26
RP11-791G16.2
RP11-791G16.5
RP11-791G16.4
LINC00575
SCD5
RP11-57B24.1
MIR575
RP11-57B24.2
SEC31A
THAP9-AS1
THAP9
LIN54
Y_RNA
RNU6-615P
COPS4
PLAC8
RP11-576N17.5
RP11-576N17.2
RP11-576N17.3
COQ2
HPSE
RP11-576N17.6
RP11-576N17.4
HELQ
MRPS18C
FAM175A
SLC25A14P1
RPL30P5
GPAT3
Y_RNA
RP11-767N15.1
RP11-8L2.1
RNU6-774P
RP11-274J2.1
RP11-42A4.1
NKX6-1
RPL3P13
CDS1
WDFY3
RN7SL552P
WDFY3-AS1
RNU6-469P
WDFY3-AS2
RN7SKP48
RP11-218C23.1
ARHGAP24
MIR4451
RP13-514E23.2
MAPK10
RP11-778J15.1
RN7SKP96
MIR4452
PTPN13
SLC10A6
RP11-397E7.1
C4orf36
RP11-397E7.2
RP11-397E7.4
AFF1
TECRP1
KLHL8
RP11-476C8.2
GAPDHP60
RP11-529H2.1
MIR5705
HSD17B13
HSD17B11
RN7SL681P
RP11-710E1.1
NUDT9
RP11-710E1.2
SPARCL1
RP11-742B18.1
DSPP
DMP1
Y_RNA
CHCHD2P7
IBSP
MEPE
HSP90AB3P
SPP1
RNU1-36P
PKD2
ABCG2
RP11-147K6.1
RNU6-818P
RNU6ATAC31P
RP11-147K6.2
RNU6-1298P
PPM1K
RP11-10L7.1
Y_RNA
HERC6
HERC5
NCOA4P2
PYURF
HERC3
RP11-466G12.2
RN7SKP244
RNU6-33P
NAP1L5
FAM13A-AS1
FAM13A
TIGD2
RP11-84C13.2
RNU6-907P
GPRIN3
RP11-115D19.1
SNCA
RP11-115D19.3
RP11-115D19.4
RP11-115D19.2
SNCA-AS1
MMRN1
CCSER1
RN7SKP248
RP11-11N6.1
TMSB4XP8
AC004054.1
RP11-763F8.1
RP11-254A24.2
KRT19P6
RP11-354O24.1
PMPCAP1
RP11-562F9.3
LNCPRESS2
RP11-9B6.1
GRID2
MTND1P19
RP11-428L21.2
RP11-428L21.1
RP11-131K17.1
RP11-703C10.1
RNA5SP164
ATOH1
RP11-363G15.2
HMGB3P15
SMARCAD1
HPGDS
RP11-398J16.1
PDLIM5
RP11-554D13.1
BMPR1B-AS1
BMPR1B
UNC5C
RP11-710C12.1
RPL30P6
PDHA2
RNU6-1059P
RNU6-34P
RP11-61G24.1
RP11-145G20.1
RN7SKP28
COX7A2P2
RP11-431J17.1
STPG2
RP11-681L8.1
STPG2-AS1
CRYZP2
RPL5P12
DUTP8
RP11-323J4.1
RAP1GDS1
RP11-810D13.1
TSPAN5
RP11-724M22.1
RP11-1299A16.3
RP11-1299A16.1
BTF3P13
EIF4E
TBCAP3
RP11-571L19.7
FAM177A1P1
RNU7-149P
NDUFS5P4
METAP1
MIR3684
ABT1P1
RP11-571L19.8
ADH5
RP11-696N14.1
ADH4
PCNAP1
ADH6
ADH1A
ADH1B
ADH1C
ADH7
RP11-696N14.3
C4orf17
TRMT10A
MTTP
RP11-766F14.1
RP11-766F14.2
DAPP1
AP001962.3
LAMTOR3
DNAJB14
RP11-15B17.4
H2AFZ
RP11-15B17.1
RP11-15B17.2
DYNLL1P6
DDIT4L
RP11-588P8.1
EMCN
LINC01216
LINC01217
LINC01218
PPP3CA
MIR8066
MIR1255A
FLJ20021
BANK1
RNU6-462P
MTND5P5
RP11-498M5.2
SLC39A8
RN7SL728P
RP11-499E18.1
AF213884.1
AF213884.2
NFKB1
MANBA
AF224669.3
LRRC37A15P
KRT8P46
RP11-10L12.1
RP11-10L12.2
UBE2D3
RP11-10L12.4
RNU7-151P
CISD2
SLC9B1
PABPC1P7
ACTR3BP4
SLC9B2
BDH2
CENPE
RP11-328K4.1
RP11-297P16.3
RP11-297P16.4
DDX3P3
TACR3
RNU6-635P
RP11-703G6.1
RP11-729M20.1
CXXC4
AC004063.1
CXXC4-AS1
RP11-556I14.2
RP11-395M19.1
RP11-556I14.1
RNU6-351P
RP11-556I14.3
AC004069.1
SNORA31
AC004069.2
TET2
TET2-AS1
RN7SL89P
PPA2
RNU6-553P
EEF1A1P9
AC004066.2
ATP5EP1
AC004066.3
ARHGEF38
ARHGEF38-IT1
RP11-311D14.1
INTS12
GSTCD
RP11-45L9.1
NPNT
RP11-710F7.2
RP11-710F7.3
TBCK
AIMP1
GIMD1
LINC02173
ACTR6P1
DKK2
RAC1P5
RP11-713M6.2
RNU6-551P
PAPSS1
SGMS2
RP11-286E11.1
RNU6-733P
CYP2U1
RP11-286E11.2
HADH
LEF1
LEF1-AS1
RPSAP34
ZACNP1
EXOC7P1
RPL34-AS1
RPL34
OSTC
RNU6-431P
ETNPPL
RP11-75N20.2
RCC2P8
COL25A1
AC004051.2
RBMXP4
SEC24B-AS1
SEC24B
RN7SL55P
MIR576
SETP20
CDC42P4
MCUB
HIGD1AP14
CASP6
AC004067.5
PLA2G12A
CFI
RP11-602N24.3
GAR1
RRH
LRIT3
KRT19P3
EGF
RNU6-35P
ELOVL6
RN7SL275P
RP11-115A14.1
HSBP1P2
RP11-433B3.1
RNU6-205P
ZBED1P1
ENPEP
RPL7L1P13
ZNF969P
snoU2_19
RP11-380D23.1
PANCR
PITX2
LINC01438
MIR297
LYPLA1P2
AC004062.2
RNU6-289P
RP11-255I10.1
RP11-255I10.2
RP11-269F21.1
RP11-269F21.2
RP11-269F21.3
CCDC34P1
TUBB8P3
RP11-477G18.1
C4orf32
RP11-477G18.2
RP11-73K9.2
AP1AR
RP11-73K9.3
TIFA
ALPK1
RTEL1P1
TOX4P1
NEUROG2
RP11-402J6.1
RPL23AP94
ZGRF1
RP11-402J6.3
LARP7
RP11-148B6.1
MIR367
MIR302D
MIR302A
MIR302C
MIR302B
OSTCP4
RP11-148B6.2
WRBP1
RP11-119H12.1
Y_RNA
RPL7AP30
RP11-119H12.3
ANK2
RP11-119H12.4
RP11-119H12.6
RP11-119H12.5
RP11-650J17.1
RP11-650J17.2
MIR1243
MIR8082
AC004057.1
RN7SL184P
RNU1-138P
CAMK2D
RP11-397D21.1
ARSJ
RP11-26P13.2
RP11-362M19.1
UGT8
MIR577
CIR1P2
RN7SL808P
NDST4
MRPS33P3
RPF2P2
PGAM4P2
KRT18P21
RP11-659O3.1
EIF3KP3
RP11-166J5.1
TTC39CP1
MTRNR2L13
TRMT112P1
CUL4AP1
RP11-55L3.1
ACTN4P1
RNU6-119P
RP11-97F8.1
TRAM1L1
AC107399.1
AC107399.2
AC113617.1
LINC01378
RPSAP35
NT5C3AP1
AC108056.1
NDST3
FKBP4P1
SNHG8
PRSS12
NDUFS5P5
RP11-586D5.3
CEP170P1
RP11-384K6.6
RNU6-1054P
CICP16
SEPT14P4
RP11-384K6.8
METTL14
SEC24D
SYNPO2
RP11-358D17.1
RP11-358D17.2
MYOZ2
RP11-455G16.1
USP53
C4orf3
FABP2
KLHL2P1
RNU4-33P
RP11-548H18.2
GTF2IP12
RP11-33B1.4
RNU6-1217P
RP11-33B1.1
RP11-33B1.3
PDE5A
SNORA11
LINC01365
RP11-96A1.4
RP11-700N1.1
Y_RNA
RP11-96A1.5
MAD2L1
RP11-679C8.2
LTV1P1
SAR1P3
RP11-501E14.1
PRDM5
RNU6-550P
SETP12
NDNF
RN7SKP137
RP11-647P12.1
RP11-647P12.2
TNIP3
RNU6-948P
Y_RNA
QRFPR
RP11-364P2.2
TUBB4BP5
ANXA5
TMEM155
PP12613
EXOSC9
CCNA2
BBS7
RP11-63B13.1
TRPC3
AC097533.1
RN7SL335P
KIAA1109
ADAD1
IL2
IL21
IL21-AS1
CETN4P
BBS12
RP11-170N16.1
FGF2
RP11-170N16.2
RP11-170N16.3
NUDT6
SPATA5
CTB-51E13.1
SPRY1
RP11-381N20.2
RP11-381N20.1
LINC01091
AC096732.2
RPL21P50
RP11-107E21.1
RP11-728C8.1
CTD-2325B11.1
RP11-93I21.2
TECRP2
RP11-93I21.3
ANKRD50
FAT4
Y_RNA
MIR2054
RP11-399F2.2
NUP58P1
TMEM248P1
RP11-318I4.1
RP11-318I4.2
RBM48P1
Y_RNA
RP11-810P8.1
RP11-125O18.1
RP11-18O11.1
RP11-18O11.2
INTU
SLC25A31
HSPA4L
RP11-50D9.4
RP11-50D9.1
RP11-50D9.3
PLK4
RNU6-583P
MFSD8
ABHD18
LARP1B
RP11-214O14.1
FOSL1P1
PGRMC2
RP11-420A23.1
RP11-130C6.1
RP11-184M15.1
RP11-184M15.2
JADRR
JADE1
SCLT1
RP11-209D20.2
AC093826.1
C4orf33
RP11-392L5.2
ZSWIM5P3
RP11-378N18.1
RP11-419L4.1
RP11-519M16.1
RP11-422J15.1
EEF1GP8
RP11-521E5.1
PGBD4P4
GAPDHP56
RP11-401I19.2
RP11-401I19.1
RP11-488I4.2
RNU6-224P
RP11-314N14.1
RP11-758B24.1
RN7SL205P
SNORA70
RP11-614F17.1
RP11-614F17.2
RPL7AP28
RP11-745L13.2
RP11-789C2.1
RP11-1E22.1
ELL2P2
RP11-62N21.1
LINC01256
AARSP1
RP11-404I7.2
RP11-404I7.1
RP11-9G1.3
R3HDM2P1
PCDH10
RP11-285A15.1
RP11-427M20.1
PABPC4L
RP11-400D2.2
PES1P1
RP11-400D2.3
CTD-2012I17.1
RP11-192C21.2
RP11-192C21.3
RP11-192C21.1
RP11-553P9.1
RP11-553P9.2
RP11-553P9.3
U6
KRT18P54
TARS2P1
RP11-780O17.1
LINC00613
RNU1-89P
RP11-782E2.2
RP11-775H9.3
RP11-775H9.2
RP11-775H9.1
TERF1P3
RP11-625B21.1
RP11-138I17.1
RP11-785F11.1
SERF1AP1
STMN1P2
RPS23P2
PCDH18
LINC02172
RP13-884E18.2
RP13-884E18.4
RP11-793B23.1
LINC00616
SLC7A11-AS1
SLC7A11
RP11-733C7.1
LINC00498
LINC00499
LINC00500
RP11-310A13.2
RP11-173E2.1
RP11-173E2.2
RP11-98O2.1
RP11-371F15.3
RP11-577B7.1
NOCT
ELF2
RNU6-531P
RN7SL382P
PPP1R14BP3
Metazoa_SRP
RN7SL311P
Y_RNA
RNU6-506P
RNU6-1074P
MGARP
NDUFC1
NAA15
RNU6-1214P
RP11-83A24.2
RP11-83A24.1
ACA64
RAB33B
SETD7
FTH1P24
RP11-342I1.2
RP11-308D13.3
MGST2
RN7SKP237
H3F3AP6
MAML3
RN7SKP253
RP11-392B6.1
SCOC
SCOC-AS1
NDUFB4P9
RPL14P3
CLGN
MGAT4D
RP11-542P2.2
ELMOD2
UCP1
RN7SL152P
RP11-5K16.3
TBC1D9
TNRC18P1
RNY1P14
RP11-102N12.2
RP11-102N12.3
Y_RNA
RNF150
ZNF330
RP11-586L23.1
RP11-362F19.1
RP11-362F19.2
RP11-362F19.3
RP11-208N20.1
IL15
INPP4B
RPL5P13
LSM3P4
RP11-223C24.2
RP11-223C24.1
RP11-284M14.1
RP11-54P19.1
USP38
RP11-364L4.3
Y_RNA
GAB1
MIR3139
RP11-364L4.1
RPSAP36
RP11-58H15.3
SMARCA5
SMARCA5-AS1
GUSBP5
FREM3
RP13-578N3.3
RP11-780M14.1
GYPE
RP11-673E1.3
RP11-673E1.1
RP11-673E1.4
GYPB
GYPA
RP11-361D14.2
KRT18P51
HHIP-AS1
HHIP
HSPD1P5
RP13-539F13.3
RP13-539F13.2
ANAPC10
RN7SKP235
ABCE1
OTUD4
Y_RNA
RPS23P4
RP11-142A22.4
RTN3P1
RP11-142A22.3
NMNAT1P4
SMAD1
SMAD1-AS2
SMAD1-AS1
RP11-557J10.5
MMAA
NCOA4P3
RP11-557J10.4
C4orf51
ZNF827
RP11-181K12.1
RP11-181K12.2
Y_RNA
RP11-203B7.2
RP11-203B7.1
LINC01095
LSM6
RP11-6L6.4
RP11-6L6.2
RP11-6L6.6
RP11-6L6.7
SLC10A7
MIR7849
RNU1-44P
POU4F2
TTC29
RP11-292D4.2
RP11-292D4.1
RP11-292D4.3
RP11-292D4.4
MIR548G
RP11-364M6.1
PRMT5P1
EDNRA
RP11-752L20.3
GTF2F2P1
RP11-752L20.5
RP11-425A23.1
TMEM184C
PRMT9
ARHGAP10
RNA5SP165
MIR4799
RN7SL254P
RP11-315D13.1
NR3C2
RP11-76G10.1
ASS1P8
RNA5SP166
RP11-503L19.1
ATP5LP4
RP11-360A10.1
CTB-191D16.1
RNU7-197P
RP11-563M4.1
RP11-342A1.1
RP11-24I21.1
RP11-526A4.1
RP11-707F2.1
AKIRIN2P1
RNA5SP167
RNU6-1230P
RP11-423J7.1
DCLK2
RNU7-194P
LRBA
RP11-174F8.1
RP11-1336O20.2
MAB21L2
ZBTB8OSP1
RNA5SP168
AK4P6
RPS3A
SNORD73B
SH3D19
SNORD73A
RP11-372K14.2
RP11-731D1.1
PRSS48
RP11-731D1.3
RNU6-1282P
RP11-731D1.4
RP11-610P16.1
FAM160A1
RN7SKP35
RP11-164P12.4
RP11-164P12.5
GATB
RP11-164P12.3
RP11-424M21.1
RP11-503L23.1
RP11-73G16.3
RP11-73G16.2
RP11-73G16.1
RNA5SP169
RP11-18H21.1
RP11-18H21.2
RP11-18H21.3
RN7SL446P
RP11-461L13.4
RP11-461L13.5
RP11-461L13.3
FBXW7
FBXW7-AS1
MIR3140
DKFZP434I0714
RP11-555K12.1
RP11-555K12.2
TMEM154
RP11-768B22.2
TIGD4
ARFIP1
RP11-529H22.1
FAM192BP
FHDC1
RP11-285C1.2
TRIM2
RNU6-1196P
Y_RNA
ANXA2P1
MND1
RN7SL419P
KIAA0922
RP11-153M7.3
WDR45P1
TLR2
RNF175
RP11-153M7.5
SFRP2
RP11-290O12.2
DCHS2
RP11-9N12.2
RP11-9N12.3
RP11-290O12.1
RP11-158C21.2
PLRG1
RNU6-1285P
RP11-158C21.3
FGB
FGA
FGG
LRAT
NDUFB2P1
RP11-21G20.3
RP11-21G20.4
RBM46
RNU2-66P
RNU2-44P
AC097467.2
RP11-92A5.2
NPY2R
RP11-27G13.1
MAP9
YWHAEP4
RP11-27G13.4
RP11-27G13.5
MTCYBP17
MTND6P17
MTND5P9
MTND4P8
MTND3P3
MTCO3P9
MTATP6P9
MTCO2P9
MTCO1P9
MTND2P33
MTND1P22
RP13-487K5.1
GUCY1A3
RP11-588K22.2
GUCY1B3
ASIC5
TDO2
CTSO
FTH1P21
RP11-171N4.1
RP11-171N4.2
RP11-171N4.3
RP11-171N4.4
PDGFC
RP11-154F14.2
RP11-154F14.3
RP11-612J15.1
RP11-612J15.3
RPPH1-3P
Y_RNA
GLRB
RNU6-582P
GRIA2
RP11-392C20.1
RP11-364P22.1
RP11-364P22.2
Y_RNA
RP11-312A15.1
RP11-364P22.3
RP11-312A15.2
RP11-312A15.3
RP11-597D13.1
RP11-597D13.2
FAM198B
RP11-597D13.9
NUDT19P5
TMEM144
RP11-597D13.7
RXFP1
RNU4-79P
RP11-781M16.1
RP11-781M16.2
C4orf46
ETFDH
U3
PPID
FNIP2
RNU6-128P
C4orf45
SNORD39
RP11-815N9.2
FABP5P12
Y_RNA
RAPGEF2
MIR3688-1
RP11-138A23.1
RP11-138A23.2
RP11-6C14.1
RP11-502M1.1
RP11-502M1.2
RPS14P7
RP11-234O6.2
FSTL5
RP11-497K21.1
MTHFD2P4
TOMM22P4
AC005150.1
RP11-580J4.1
MIR4454
RP11-563E2.2
NAF1
RP11-719L21.1
NPY1R
NPY5R
RPL35AP12
TKTL2
TMA16
MARCH1
RP11-218F10.3
RN7SKP105
RP11-606P2.1
RP11-39C10.1
ANP32C
RP11-75A5.1
RNU6-284P
RP11-294O2.1
LINC01207
RNU6-668P
APELA
TRIM60P14
RP11-366M4.2
FAM218BP
RP11-366M4.18
RP11-366M4.6
NACA3P
RP11-366M4.8
TRIM61
FAM218A
RP11-366M4.11
RP11-366M4.12
RP11-366M4.13
RP11-366M4.14
RP11-366M4.1
RP11-366M4.19
RP11-366M4.15
TRIM60
RP11-366M4.17
TRIM75P
TMEM192
KLHL2
RNU4-87P
GK3P
MSMO1
CPE
MIR578
HADHAP1
SCGB1D5P
NOL8P1
RP11-511B7.1
LINC01179
TLL1
RNA5SP170
Y_RNA
RP11-217C7.1
SPOCK3
RNA5SP171
RP11-436A7.1
RN7SL776P
PHBP14
RN7SKP188
RP11-521F1.1
RP11-310I9.1
ANXA10
DDX60
DDX60L
SNORA51
PALLD
BTF3L4P4
RP11-610J23.1
RNU6-1336P
RPL9P16
RP11-635L1.3
RP11-635L1.2
CBR4
RNU6-853P
RNY4P17
RP11-483A20.3
SH3RF1
RPL6P12
RP11-327O17.2
NEK1
CLCN3
HPF1
PTGES3P3
RP11-205M3.1
RP11-205M3.3
RP11-6E9.5
RP11-6E9.4
MFAP3L
AADAT
APOBEC3AP1
RP11-654F3.1
LINC01612
RP11-789C1.2
RP11-796L2.1
HSP90AA6P
RP11-322J23.1
RP11-213L8.1
RNU6ATAC13P
RP11-344G13.1
RP11-344G13.2
RP11-384D10.1
MIR6082
RP11-717H13.1
RP11-97E7.1
LINC02174
GALNTL6
RP11-485C11.1
RP11-10K16.1
RN7SL253P
GALNT7
MIR548T
RP11-798M19.3
HMGB2
RP11-798M19.6
SAP30
SCRG1
RPL5P11
RNU6-1096P
RP11-489G11.3
HAND2
HAND2-AS1
RP11-475B2.1
MORF4
RANP6
RP11-161D15.2
RP11-161D15.1
RP11-161D15.3
RP11-148L24.1
RP11-248N22.1
RP11-248N22.2
FBXO8
CEP44
RP11-51M24.1
MIR4276
HPGD
RP11-440I14.2
RP11-440I14.3
RP11-440I14.4
GLRA3
ADAM29
RP13-577H12.3
RP13-577H12.2
RP11-391J13.1
RP11-287F9.1
RP11-287F9.2
RP11-598D14.1
TSEN2P1
ADAM20P2
GPM6A
RP11-806K15.1
RP11-598O12.1
MARK2P4
WDR17
SNORA51
SPATA4
ASB5
RP11-87F15.2
SPCS3
RP11-313E19.1
RP11-313E19.2
VEGFC
RP11-624A4.1
RP11-765K14.1
RN7SKP136
RP11-487E13.1
NEIL3
RP11-376O6.2
AGA
RP11-130F10.1
RNA5SP172
RP11-140M13.1
LINC01098
LINC01099
RNU1-45P
RP11-84H6.1
RNA5SP173
SNORD65
RP11-296L20.1
RP11-404J23.1
RP11-774G5.1
NDUFB5P1
RP11-460H9.1
LINC00290
RP11-665C14.1
RP11-665C14.2
RP11-433O3.1
RP11-540E16.2
RN7SKP13
AC108142.1
CCNHP1
TENM3
RP11-402C9.1
MIR1305
RNU2-34P
RN7SKP67
RP11-18D7.3
RP11-18D7.2
RP11-188P17.2
DCTD
RP11-335L23.2
FAM92A1P2
RP11-335L23.4
RP11-335L23.5
WWC2-AS2
WWC2
WWC2-AS1
CLDN24
RP11-451F20.1
RP11-692E14.1
CDKN2AIP
VTI1BP2
RP11-367N14.2
ING2
RP11-367N14.3
RWDD4
RNU6-479P
TRAPPC11
RNU6-335P
RNU6-1053P
RP11-499F19.3
STOX2
RP11-739P1.2
RP11-739P1.3
RP11-616K6.1
ENPP6
RP11-162O12.1
RN7SL28P
MYL12BP2
RP11-290F5.2
RP11-290F5.1
IRF2
SNORD79
RP11-326I11.5
RP11-326I11.3
RP11-326I11.4
RP11-326I11.1
RP11-242J7.1
CASP3
PRIMPOL
CENPU
ACSL1
SLED1
RP11-701P16.2
MIR3945HG
MIR3945
LINC01093
RP11-701P16.3
MIR4455
RP11-517M22.1
RP11-386B13.4
HELT
RP11-386B13.3
RP11-386B13.1
SLC25A4
CFAP97
SNX25
LRP2BP
RP11-714G18.1
ANKRD37
UFSP2
Y_RNA
C4orf47
CCDC110
RP11-279O9.4
PDLIM3
SORBS2
RP11-301L8.2
RP11-626E13.1
Y_RNA
RP11-45I20.1
RNU4-64P
TLR3
FAM149A
SNORA31
RPSAP70
ORAOV1P1
FLJ38576
CYP4V2
KLKB1
F11
F11-AS1
SLC25A5P6
RNU6-1055P
MTNR1A
FAT1
RP11-11N5.1
RP11-11N5.3
MRPS36P2
RP11-217E13.1
RP11-696F12.1
RP11-308K2.1
RP11-138B4.1
RP11-91J3.2
RP11-91J3.3
RP11-91J3.1
RP11-237D3.1
RP11-565A3.2
RP11-565A3.1
ADAM20P3
RP11-713C19.2
ZFP42
TRIML2
RP11-713C19.1
RNU6-173P
TRIML1
RP11-366H4.3
RP11-366H4.1
RP11-219G10.1
ICE2P1
LINC01060
RP11-756P10.1
RP11-756P10.7
RNU7-192P
RP11-756P10.3
RP11-756P10.6
RP11-756P10.4
RP11-756P10.5
RP11-756P10.2
RP11-818C3.1
RP11-706F1.1
RP11-706F1.2
HSP90AA4P
LINC01262
RP11-462G22.2
RNU1-51P
AF146191.4
LINC01596
FRG1
MLLT10P2
AF146191.8
TUBB7P
RNA5SP174
RNA5SP175
DUX4L9
FRG2
RARRES2P4
AGGF1P1
CLUHP4
DBET
DUX4L8
DUX4L7
DUX4L6
DUX4L5
DUX4L4
DUX4L1
DUX4L3
DUX4L2
DUX4
RPL23AP84
RP11-811I15.1
PLEKHG4B
Y_RNA
LRRC14B
CTD-2083E4.7
CCDC127
SDHA
CTD-2083E4.6
PDCD6
CTD-2083E4.5
AHRR
CTD-2228K2.2
CTD-2228K2.1
EXOC3-AS1
EXOC3
PP7080
CTD-2228K2.7
SLC9A3
RP11-310P5.2
MIR4456
RP11-310P5.1
CEP72
TPPP
CTD-2589H19.6
ZDHHC11B
BRD9P2
ZDHHC11
SPCS2P3
BRD9
TRIP13
RP11-661C8.2
RP11-661C8.3
RP11-43F13.3
RP11-43F13.4
NKD2
SLC12A7
MIR4635
CTD-3080P12.3
SLC6A19
SLC6A18
TERT
MIR4457
CLPTM1L
LINC01511
MTCO2P32
RP11-325I22.3
SLC6A3
LPCAT1
MIR6075
CTD-2245E15.3
SDHAP3
CTD-2012J19.3
CTD-2012J19.2
RP11-43F13.1
CTD-2012J19.1
MIR4277
CTD-2587M23.1
MRPL36
NDUFS6
CTD-2194D22.1
LINC02116
CTD-2194D22.5
IRX4
CTD-2194D22.3
CTD-2194D22.4
RP11-259O2.1
RP11-259O2.2
RP11-259O2.3
Y_RNA
RP11-24P24.1
LSINCT5
RP11-129I19.2
IRX2
C5orf38
RP11-692C23.1
RP11-468D11.1
RP11-35O7.1
LINC01377
LINC01019
LINC02162
LINC01017
IRX1
CTD-2287N17.1
CTD-2383I20.1
LINC02063
RP11-445O3.3
RP11-445O3.2
RP11-445O3.1
CTD-2318H23.1
LINC02114
CTD-2161F6.2
CTD-2161F6.1
CTD-2046I8.1
CTD-2247C11.2
CTD-2247C11.1
LINC01020
CTD-2247C11.4
LINC02121
RN7SKP73
CTD-2297D10.2
ADAMTS16
CTD-2297D10.1
ALG3P1
MTCO1P30
MTCO2P30
MTCO1P31
ICE1
CTC-471C19.1
CTC-471C19.2
CTD-2299N12.1
HMGB3P3
LINC02145
MED10
UBE2QL1
CTD-2195M18.2
LINC01018
NSUN2
SRD5A1
LINC02102
PAPD7
RP11-332J15.3
RP11-332J15.4
RP11-332J15.1
MIR4278
RN7SKP79
RP11-332J15.2
LINC02196
RNA5SP176
Metazoa_SRP
RP11-404K5.3
RP11-404K5.1
RP11-404K5.2
RP11-404K5.4
CTD-2296D1.1
LINC02123
CTD-2296D1.3
CTD-2296D1.4
LINC02142
ADCY2
RP11-711G10.1
C5orf49
MTRR
FASTKD3
CTD-2072I24.1
RNU1-76P
RP11-334G8.1
RP11-215I16.2
RP11-215I16.1
RP11-480D4.1
RP11-480D4.5
RP11-480D4.2
RP11-480D4.6
MIR4458HG
RP11-480D4.4
RP11-480D4.7
RP11-417J1.1
RP11-417J1.5
RP11-417J1.6
MTND6P2
MTCYBP37
RP11-417J1.7
RP11-417J1.8
RP11-417J1.4
RP11-315A16.2
RP11-315A16.3
RP11-315A16.1
RP11-315A16.4
LINC02199
RP11-143A12.1
CTD-2215L10.1
SEMA5A
MIR4636
CTD-2201E9.4
CTD-2201E9.3
SEMA5A-AS1
CTD-2201E9.2
SNHG18
SNORD123
CTD-2001E22.1
TAS2R1
LINC02112
RNA5SP177
RP11-447B18.1
RP11-191F9.4
RP11-191F9.2
RP11-191F9.3
RP11-191F9.1
CTD-2199O4.1
CTD-2199O4.4
CTD-2199O4.5
CTD-2199O4.3
CTD-2199O4.6
FAM173B
CTD-2256P15.1
CCT5
CTD-2256P15.4
CTD-2256P15.5
CMBL
Y_RNA
Y_RNA
CTD-2256P15.3
CTD-2256P15.2
MARCH6
ROPN1L-AS1
ROPN1L
MIR6131
LINC01513
RPL30P7
RP11-1C1.6
LINC02212
LINC02213
RP11-54F2.9
RP11-54F2.8
ANKRD33B
ANKRD33B-AS1
RP11-215G15.4
CTD-2154B17.3
CTD-2154B17.2
DAP
CTD-2154B17.4
CTD-2154B17.1
CTNND2
RNU6-429P
RNU6-679P
RP11-308B16.2
LINC01194
RP11-419C19.3
RP11-419C19.1
LINC02220
CTC-305H11.1
RPS23P5
NENFP3
CTC-232H10.1
DNAH5
CTB-51A17.1
TRIO
FAM105A
CTD-2165H16.3
CCT6P2
EEF1A1P13
CTD-2165H16.4
OTULIN
ANKH
RBBP4P1
MIR4637
CTB-40H15.4
UQCRBP3
HNRNPKP5
SEPHS2P1
U8
RP1-251I12.1
LINC02149
MARK2P5
CTD-2313D3.1
FBXL7
CTD-2350J17.1
MIR887
RNA5SP178
MARCH11
RP11-19O2.1
RP11-19O2.2
NACAP6
LINC02150
RP1-167G20.2
ZNF622
FAM134B
RP11-260E18.1
CTC-461F20.1
Y_RNA
MYO10
RNA5SP179
RPS26P28
RNU6-660P
BASP1
CTD-2228A4.1
Y_RNA
AC091878.1
RNA5SP180
DCAF13P2
RNU6-1003P
CTD-2139B15.1
RN7SKP133
FTH1P10
CTD-2139B15.2
CTD-2139B15.5
LINC02111
LINC02217
LINC02218
RP11-321E2.5
RP11-321E2.13
RP11-321E2.12
RP11-321E2.6
RP11-321E2.11
RP11-321E2.10
RP11-321E2.2
RP11-321E2.7
RP11-321E2.8
RP11-321E2.9
RP11-432M8.2
RP11-432M8.1
RP11-432M8.3
RP11-432M8.4
RP11-432M8.5
RP11-432M8.7
RP11-432M8.6
RP11-432M8.22
RP11-432M8.9
RP11-432M8.20
RP11-432M8.10
RP11-432M8.11
RP11-432M8.12
RP11-432M8.13
RP11-432M8.15
RP11-432M8.14
RP11-432M8.16
RP11-432M8.18
RP11-432M8.17
RP11-432M8.21
RP11-432M8.19
RP11-454P21.1
RPL36AP21
SNORD81
RN7SL58P
LINC02100
UBE2V1P12
CTD-2151L9.2
RP11-81B23.1
Metazoa_SRP
RP11-124N3.3
RP11-124N3.2
RPL32P14
HSPD1P15
CDH18
RP11-61K20.1
RP11-420O16.2
RP11-420O16.1
RP11-774D14.1
LINC02146
RP11-697E23.1
RP11-811J10.1
RP11-374A4.1
GUSBP1
RP11-823P9.3
RP11-823P9.4
RP11-360I2.1
RP11-804N13.1
CDH12
HSPD1P1
RP11-855C21.1
PMCHL1
GCNT1P2
CTD-2234B20.1
CTD-2272G21.3
Y_RNA
CTD-2272G21.2
CTD-2272G21.1
PRDM9
CTD-2351A8.1
RP11-197O8.1
C5orf17
SNORA40
CTD-2138O14.1
Y_RNA
CTD-2015B23.2
CTD-2074D8.1
Metazoa_SRP
CDH10
RP11-116O11.1
RP11-116O11.2
RP11-12P19.2
BTG4P1
SNORD29
RP11-730N24.1
RP11-730N24.2
Y_RNA
RP11-549K20.1
LINC02211
RP11-192H6.2
RP11-184E9.2
RP11-184E9.3
CTD-2306M5.1
RP11-184E9.4
RNU6-374P
CTD-2026A21.1
MSNP1
RNU4-43P
RP11-351N6.1
CTD-2533K21.3
CTD-2533K21.2
CTD-2533K21.1
CTD-2533K21.4
CCNB3P1
CDH9
RNU6-738P
CTD-3007L5.1
LINC01021
RP11-560A7.1
LINC02103
RNU6-909P
CTD-2134P3.1
CTD-2134P3.2
CTD-2269E23.3
LSP1P3
CTD-2269E23.2
CTD-2269E23.4
SUCLG2P4
SNORA18
RP11-42L13.2
RP11-42L13.3
LINC02109
LINC02064
CTD-2345H1.1
UBL5P1
CTD-2011G17.1
CTD-2057J6.2
CTD-2057J6.1
RN7SKP207
CTD-2351A16.1
HPRT1P2
RP11-136H13.2
RPL19P11
CTD-2127O16.2
RP11-152K4.2
CDH6
DUX4L51
DROSHA
Y_RNA
C5orf22
CTD-2008E3.1
RNU6-363P
PDZD2
RP11-5N11.2
RP11-5N11.1
RP11-5N11.3
RP11-5N11.4
RP11-5N11.5
RP11-5N11.6
RP11-5N11.7
RNU6-358P
CTD-2290C23.1
RNU6-760P
CTD-2290C23.2
RPL5P14
TPT1P5
CTD-2206G10.2
MIR4279
CTD-2152M20.2
GOLPH3
Y_RNA
CTD-2186M15.3
CTD-2186M15.1
MTMR12
RNU6-1079P
RNU6-378P
ZFR
MIR579
CTD-2290P7.1
SUB1
LINC02061
NPR3
CTD-2218G20.1
CTD-2066L21.3
LINC02120
CTD-2066L21.1
CTD-2066L21.2
CTD-2017D15.1
RP11-36C20.1
LINC02160
CTD-2203K17.1
TARS
CTD-2233C11.3
CTD-2233C11.2
ADAMTS12
RNU6-923P
RXFP3
SLC45A2
RP11-1084J3.1
AMACR
RP11-1084J3.3
C1QTNF3
RP11-1250I15.2
RP11-1250I15.1
RP11-1250I15.3
RP11-1023L17.1
RP11-1023L17.2
RP11-1325J9.1
CTD-2024P10.2
RAI14
CTD-2024P10.1
CTD-2517O10.6
TTC23L
CTD-2517O10.5
RPL21P54
RAD1
BRIX1
DNAJC21
AGXT2
PRLR
CTD-2046J7.1
U3
SPEF2
RNU7-130P
CTD-2113L7.1
IL7R
RP11-79C6.2
RP11-79C6.1
CAPSL
RP11-79C6.3
UGT3A1
UGT3A2
CTD-2197M16.1
LMBRD2
MIR580
SKP2
RNU6-1305P
NADK2
NADK2-AS1
RANBP3L
RNA5SP181
CTD-2282P23.1
SLC1A3
CTD-2282P23.2
CTD-2353F22.1
CTD-2353F22.2
CTD-2653M23.3
NIPBL
KRT18P31
RPS4XP6
C5orf42
C8orf59P2
OFD1P17
RN7SL37P
CTD-2124B8.2
NUP155
RNU7-75P
RP11-648M2.1
WDR70
KCTD9P5
RNU6-1190P
RNU6-484P
GDNF-AS1
GDNF
LINC02117
CTD-2194L12.3
LINC02110
CTD-2130F23.1
LINC02107
LINC02119
CTD-2007F2.1
EGFLAM
EGFLAM-AS4
EGFLAM-AS3
EGFLAM-AS2
EGFLAM-AS1
CTD-2108O9.4
CTD-2263F21.1
LIFR
LIFR-AS1
CTD-2196P11.2
OSMR-AS1
RP11-122C5.2
RP11-122C5.3
OSMR
RICTOR
AIG1P1
FYB
GOLGA5P1
C9
DAB2
LINC02104
CCDC11P1
INTS6P1
GCSHP1
LINC00603
KRT18P56
LINC00604
RNU1-150P
RP11-386E5.1
TTC33
SNORA63
PTGER4
PRKAA1
SNORA57
RPL37
SNORD72
CARD6
C7
RNU7-161P
RP11-301A5.2
MROH2B
C6
PLCXD3
CTD-2122P11.1
OXCT1
OXCT1-AS1
CTD-2062O1.1
C5orf51
FBXO4
RPSAP38
Y_RNA
MTHFD2P6
RP11-112L7.1
GHR
SERBP1P6
CTD-2265D6.2
RP11-116B13.1
CCDC152
SELENOP
CTD-2325A15.5
CTD-2325A15.3
PRELID3BP4
PRELID3BP5
PRELID3BP6
PRELID3BP7
CTD-2201E18.5
CTD-2201E18.3
CTD-2035E11.3
CTD-2035E11.4
ANXA2R
AC025171.1
CTD-2035E11.5
ZNF131
RP11-447H19.4
NIM1K
RP11-447H19.3
RP11-447H19.2
RP11-447H19.1
CTD-2636A23.2
HMGCS1
RP11-159F24.2
CCL28
TMEM267
RP11-159F24.3
C5orf34
EEF1A1P19
RP11-159F24.6
RP11-159F24.5
PAIP1
NNT-AS1
CTD-2210P15.3
AMD1P3
NNT
RPL29P12
RP11-8L21.1
RNU6-381P
FGF10
FGF10-AS1
RP11-473L15.3
RP11-503D12.1
RN7SL383P
RP11-53O19.1
RP11-53O19.2
MRPS30
RP11-53O19.3
RP11-357F12.1
HCN1
RP11-484L7.1
RP11-484L7.2
CTD-2013M15.1
EMB
RP11-269M20.2
RP11-269M20.1
RP11-269M20.3
PARP8
RP11-317O24.1
RP11-317O24.3
RP11-317O24.2
CTD-2089N3.1
LINC02106
CTD-2089N3.3
RNU6-480P
CTD-2054H24.1
RNU6-1296P
CTD-2312P21.1
CTD-2314G24.2
ISL1
HMGB1P47
CTD-2335O3.2
CTD-2335O3.3
RNA5SP182
KATNBL1P4
RP11-182I21.2
LINC02118
RPS17P11
MFSD4BP1
CTD-2288O8.1
ITGA1
PELO
B3GNTL1P1
CTD-2207L17.1
CTD-2175A23.1
ITGA2
CTD-2366F13.2
MOCS2
CTD-2366F13.1
RP11-94D20.1
RP11-289K10.1
FST
NDUFS4
LINC02105
ASS1P9
CTD-2081C10.7
ARL15
RNU6-272P
MIR581
RN7SL801P
MIR4459
CTD-2081C10.5
LINC01033
RPL37P25
HSPB3
SNX18
CTD-2591A1.1
AC112198.1
RP11-45H22.1
RP11-45H22.2
RP11-45H22.3
ESM1
CTD-2313F11.1
GZMK
Y_RNA
CTD-2313F11.2
CTD-2313F11.3
GZMAP1
GZMA
CDC20B
GPX8
MIR449A
MIR449B
MIR449C
MCIDAS
CCNO
RP11-506H20.1
DHX29
SKIV2L2
RP11-506H20.2
PLPP1
CTD-2315M5.2
MIR5687
RNF138P1
AK4P2
SLC38A9
DDX4
RP11-175M2.1
RNA5SP183
HNRNPH1P3
IL31RA
IL6ST
CTD-2031P19.4
FLJ31104
snoU13
CTD-2227I18.1
ANKRD55
RNU6-299P
RPL17P22
RNA5SP184
C1GALT1P2
RNA5SP185
PSMC1P4
RNU6ATAC2P
RP11-155L15.1
HMGN1P17
LINC01948
RPL26P19
C5orf67
AC022431.3
AC008940.1
MAP3K1
AC008937.2
AC008937.3
SETD9
MIER3
CTD-2310F14.1
AC016644.1
AC114973.1
RP11-101B14.4
RP11-101B14.1
Y_RNA
GPBP1
CTD-2516K3.3
CTD-2023N9.1
SALL4P1
ACTBL2
CTD-2023N9.2
CTD-2023N9.3
RP11-772C9.1
RP11-478P10.1
LINC02101
PGAM1P1
PLK2
GAPT
CTD-2117L12.3
MIR548AE2
LINC02108
RAB3C
RP11-479O16.1
RPL5P15
CTD-2176I21.2
PDE4D
RP11-266N13.2
CTD-2146O16.1
NDUFB4P2
MIR582
CTD-2254N19.1
RNU6-806P
RP11-546M4.1
SETP21
PART1
DEPDC1B
CAB39P1
KRT8P31
ELOVL7
RP11-231G3.1
ERCC8
GNL3LP1
AC104113.3
NDUFAF2
CTC-436P18.4
CTC-436P18.5
SMIM15
SMIM15-AS1
LINC02057
ZSWIM6
RP11-631M6.3
RP11-631M6.2
RPL3P6
C5orf64
RP11-2O17.2
RNU6-913P
C5orf64-AS1
CTD-2244C20.1
CTD-2244C20.2
RN7SKP157
KIF2A
DIMT1
IPO11
RNU6-661P
CKS1BP3
RP11-95I19.2
RP11-95I19.1
LRRC70
ISCA1P1
RP11-586E1.1
CTD-2049O17.1
RP11-158J3.2
HTR1A
RNF180
AC016561.1
RGS7BP
RN7SL169P
RNU6-294P
MRPL49P1
FAM159B
SREK1IP1
CWC27
RP11-307L14.1
RP11-307L14.2
Y_RNA
ADAMTS6
CTD-2194F4.2
RPEP1
CTD-2375G15.1
CTD-2116N20.1
CENPK
PPWD1
TRIM23
RNU6-540P
TRAPPC13
CTC-534A2.2
SGTB
NLN
CTD-2353N24.1
CTD-2033C11.1
ERBIN
SNORA76
SREK1
AC025442.3
LINC02065
RP11-305P14.1
RP11-5P22.3
RP11-5P22.1
MAST4
RP11-287J9.1
MAST4-IT1
MAST4-AS1
CD180
CTD-2187J20.1
RP11-434D9.1
RP11-357D18.1
RP11-83M16.1
RP11-83M16.5
BCL9P1
RP11-83M16.3
RP11-83M16.4
RP11-83M16.6
CTD-3066C23.1
RP11-434D9.2
CTD-2060F24.1
RNU6-1232P
EEF1B2P2
LINC02219
PIK3R1
CTD-2582M21.1
CTC-537E7.3
CTC-537E7.1
CTC-537E7.2
CTC-340D7.1
VWA8P1
U8
RP11-141O11.1
RN7SKP251
LINC02198
CTC-498J12.1
SUMO2P4
SLC30A5
CTC-498J12.3
SNORA50
CCNB1
CTC-351M12.1
CENPH
MRPS36
CDK7
CCDC125
CFL1P5
CHCHD2P2
NDUFB9P1
AK6
TAF9
RAD17
MARVELD2
RPS27P14
RP11-241G9.3
RN7SL616P
OCLN
RNU6-724P
GTF2H2C
RP11-848G14.2
RP11-848G14.5
GUSBP3
RP11-974F13.5
RP11-98J23.2
RP11-98J23.1
CDH12P2
SERF1B
SMN2
RP11-1319K7.1
CDH12P3
RP11-1415C14.4
RP11-1415C14.3
GTF2H2B
RP11-497H16.9
RP11-497H16.7
RP11-497H16.8
RP11-497H16.5
RP11-589F5.4
CDH12P1
SERF1A
SMN1
NAIP
GTF2H2
RP11-195E2.1
RP11-1280N14.3
CDH12P4
GUSBP9
RP11-1198D22.1
LINC02197
RP11-136K7.3
PMCHL2
RP11-136K7.1
BDP1
RP11-1174L13.2
HMGN1P12
MCCC2
CARTPT
RP11-1315F8.2
MAP1B
MIR4803
MRPS27
RN7SL153P
PTCD2
RP11-389C8.1
YBX1P5
RP11-389C8.2
ZNF366
LINC02056
CTC-347C20.1
RPL7P22
AC063979.1
Y_RNA
CTD-2631K10.1
TNPO1
MIR4804
CTD-2339M3.1
CTD-2376I4.1
CTD-2376I4.2
FCHO2
CTC-250P20.2
CTC-250P20.1
TMEM171
RP11-232L2.2
RP11-232L2.1
TMEM174
RP11-60A8.1
RP11-60A8.2
RP11-79P5.3
FOXD1
LINC01385
LINC01386
RP11-79P5.9
BTF3
FUNDC2P1
ANKRA2
UTP15
ARHGEF28
CTC-575I10.1
CTD-2372A4.1
RNU7-196P
RP11-428C6.2
LINC02122
LINC01335
RN7SL814P
CTD-2275D24.1
LINC01333
LINC01332
LINC01331
ENC1
HEXB
GFM2
RNU6-658P
NSA2
FAM169A
CTD-2060C23.1
CTD-2377O17.1
SNORA40
CTD-2503O16.4
CTD-2503O16.3
CTD-2503O16.1
RPL27AP5
RP11-229C3.4
GCNT4
LINC01336
ANKRD31
SUMO2P5
CTD-2235C13.2
HMGCR
CTD-2235C13.3
COL4A3BP
CTD-2235C13.1
POLK
RNU7-175P
CTC-366B18.4
ANKDD1B
POC5
RNU6-680P
SLC25A5P9
RP11-524L6.4
RP11-524L6.3
BIN2P2
RP11-524L6.2
SAP18P1
CTC-235G5.2
CTC-235G5.3
SV2C
RNA5SP186
AC113404.1
RP11-466P24.5
HMGN2P4
PDCD5P2
RP11-466P24.6
SNRPCP2
IQGAP2
CTD-2275D10.2
CTD-2236F14.1
F2RL2
CTD-2384B11.2
NCRUPAR_1
NCRUPAR_2
F2R
F2RL1
RN7SL208P
S100Z
RNU6ATAC36P
CRHBP
AGGF1
ZBED3
SNORA47
ZBED3-AS1
HMGB1P35
PDE8B
ALDH7A1P1
WDR41
RPS2P24
RPL7P23
OTP
TBCA
ACTBP2
RP11-107N7.1
AP3B1
CTD-2179L22.1
ATP6V1G1P6
CTD-2037K23.1
RNU6-183P
Y_RNA
SCAMP1-AS1
SCAMP1
LHFPL2
HMGB1P21
CTD-2073O6.1
CTD-2045M21.1
ARSB
DMGDH
CTD-2299I21.1
BHMT2
BHMT
RNY3P1
CTC-422A18.1
SNORA18
CTC-422A18.2
JMY
CTC-451P13.1
HOMER1
RP11-342F17.1
RP11-342F17.2
Y_RNA
Y_RNA
PAPD4
CMYA5
CTC-431G16.2
CTC-431G16.3
LINC01455
MTX3
THBS4
RP11-168A11.4
TRMT112P2
CTD-2201I18.1
SERINC5
CTC-458I2.2
KRT18P45
CTC-512J14.7
SNORA31
CTC-512J14.1
SPZ1
RBMX2P5
CTC-512J14.5
HNRNPA1P12
RNU6-211P
ZFYVE16
CTD-2015H6.3
FAM151B
RPS27AP9
RPL7P24
ANKRD34B
DBIP2
LINC01337
DHFR
CTC-325J23.2
MTRNR2L2
MSH3
RP11-241J12.3
RP11-241J12.1
RASGRF2-AS1
RASGRF2
CTD-2193P3.1
CTD-2193P3.2
CKMT2-AS1
CKMT2
CTD-2248H3.1
ZCCHC9
ACOT12
SSBP2
CTD-2249K22.1
SEM1P1
ATG10
ATG10-IT1
PPIAP11
ATG10-AS1
RN7SL378P
RPS23P5
RPS23
ATP6AP1L
CTD-2015A6.1
CTD-2015A6.2
CTD-2218K11.2
RPL5P16
CTD-2218K11.3
MIR3977
LINC01338
RP11-78C3.1
CTD-2227C6.3
ST13P12
CTD-2227C6.2
RP11-343L5.2
TMEM167A
SCARNA18
XRCC4
CTD-2110K23.1
COQ10BP2
FTH1P9
VCAN
VCAN-AS1
HAPLN1
RN7SKP295
RNU6-620P
CTC-484M2.1
RNU4-11P
RP11-456A14.1
EDIL3
RNU6-448P
CTD-2269F5.1
RP11-509M23.1
CTC-384G19.1
RBBP4P6
RP11-1072N2.2
RP11-1072N2.3
RP11-1072N2.4
CTD-2331D11.2
CTD-2331D11.3
CTD-2331D11.4
RPL5P17
CTC-534B23.1
CTC-480C2.1
RPS2P25
CTD-2036A18.2
PTP4A1P4
NBPF22P
CTD-2123J17.2
CTC-261N6.3
CTC-261N6.1
CTC-261N6.2
CTD-2299E8.1
COX7C
RNU6-804P
LINC02059
CTC-493L21.2
CTD-2161E19.1
RP11-72L22.1
RN7SKP34
MIR4280
LINC01949
RASA1
RN7SL629P
RNU6-606P
CTC-428H11.2
CCNH
RNU6-727P
CTD-2316B1.1
LINC02144
TMEM161B
TMEM161B-AS1
RNA5SP187
RPS3AP22
SNORA70
CTC-498M16.3
LINC02060
CTC-498M16.4
LINC00461
CTC-470C15.1
CTC-467M3.3
CTC-467M3.1
MEF2C
MEF2C-AS1
CTD-2232E5.2
LINC02161
AC113167.1
AC113167.2
MIR3660
LINC01339
RP11-61G23.2
CTD-2373J6.1
CETN3
CTD-2373J6.2
MBLAC2
POLR3G
LYSMD3
ADGRV1
TMEM251P1
RP11-414H23.2
RP11-414H23.3
RNU4-90P
RP11-213H15.1
LUCAT1
Metazoa_SRP
CTD-2061E19.1
CTD-2061E19.6
ARRDC3
ARRDC3-AS1
RAB5CP2
PCBP2P3
RP11-348J24.2
RP11-348J24.1
RP11-133F8.2
CTC-529L17.1
CTC-529L17.2
CTC-458G6.4
LDHBP3
CCT7P2
LINC02058
CTD-2091N23.1
POLD2P1
NR2F1-AS1
NR2F1
RP11-65F13.3
FAM172A
NPM1P27
POU5F2
RP11-185E12.2
RP11-549J18.1
KIAA0825
MTND5P12
MTND6P3
MTCYBP35
CTC-303L1.1
CTC-303L1.2
SLF1
MCTP1
CTC-484P3.3
RPL7P18
uc_338
CTC-558O19.1
FAM81B
CTD-2538A21.1
TTC37
RNU6-308P
ARSK
GPR150
RFESD
SPATA9
CTD-2154I11.2
RHOBTB3
GLRX
HSPD1P11
AC008592.3
AC008592.4
AC008592.8
LINC01554
AC008592.5
ELL2
AC008592.7
FABP5P5
MIR583HG
MIR583
RNU6-524P
RP11-254I22.3
RP11-254I22.2
CTD-2337A12.1
PCSK1
CAST
CTC-506B8.1
ERAP1
CTD-2260A17.1
CTD-2260A17.3
CTD-2260A17.2
ERAP2
LNPEP
AC008850.3
Y_RNA
SETP22
LIX1-AS1
LIX1
RIOK2
RNU1-73P
CTD-2215E18.2
CTD-2215E18.3
CTD-2278B20.1
YTHDF1P1
RP11-155G15.3
LINC01340
MTCYBP40
RP11-72K17.1
RP11-455B3.1
AC008834.2
LINC01846
RP11-274E7.1
RP11-274E7.2
CH17-12M21.1
KRT8P32
MRPS35P2
MTCO2P24
MTCO1P24
CTBP2P4
DDX18P4
RGMB
RGMB-AS1
CTC-463N11.4
CSNK1A1P3
CHD1
RNU6-402P
LINC02062
Y_RNA
CTD-2007H13.1
RP11-93O17.1
RP11-93O17.2
GUSBP8
LINC02113
CTD-2151A2.2
CTD-2151A2.3
CTD-2160D9.1
EEF1A1P20
Y_RNA
MTCYBP22
MTND6P22
MTND5P10
MTND4P35
MTND4LP5
MTND3P19
MTCO3P22
MTATP6P2
MTCO2P22
MTCO1P22
CTD-2012B7.1
RNU6-1119P
RP11-346J10.2
RP11-346J10.3
RP11-346J10.1
CTD-2001C12.1
FAM174A
CTC-293G12.1
RN7SKP62
ST8SIA4
MIR548P
RN7SL802P
OR7H2P
RP11-1152B5.1
RNA5SP188
CTD-2333K2.1
SLCO4C1
RN7SKP68
SLCO6A1
RP11-58B2.1
LINC00492
CTD-2340E1.2
LINC00491
PAM
EIF3KP1
GIN1
PPIP5K2
CTC-503K11.2
C5orf30
CTD-2154H6.1
PDZPH1P
LINC02115
NUDT12
CTC-445B21.1
LINC02163
RNU1-140P
RN7SL255P
RP11-6N13.1
RP11-313L6.2
RNU6-334P
RP11-6N13.4
CTD-2374C24.1
RAB9BP1
RNA5SP189
CTC-278L1.1
CTD-2285G11.1
SNORA31
LINC01950
PSMC1P5
EFNA5
RP11-252I13.2
RP11-252I13.1
RN7SL782P
RN7SKP122
FBXL17
RP11-120B7.1
LINC01023
FER
CTC-329H14.1
CTD-2197I11.1
Y_RNA
RP11-47F1.1
RNU6-47P
GJA1P1
CTD-2587M2.1
PJA2
CTD-2128F4.1
RP11-231G15.2
RP11-231G15.3
RP11-231G15.1
KRT18P42
CTC-332L22.1
MAN2A1
RN7SKP230
CTC-287O8.1
LINC01848
PGAM5P1
TMEM232
MIR548F3
SNORA51
SLC25A46
CTD-2026D23.1
BCLAF1P1
CTC-551A13.1
CTD-2089O24.2
TSLP
CTC-551A13.2
WDR36
AC010468.3
AC010468.1
CAMK4
AC010468.2
CTC-499J9.1
STARD4
STARD4-AS1
HMGN1P13
CTD-2367A17.1
NREP
RN7SKP57
HMGN1P14
NREP-AS1
EPB41L4A
EPB41L4A-AS1
SNORA13
CTC-459M5.1
CTC-459M5.2
RP11-526F3.1
CTC-470E21.1
EPB41L4A-AS2
HMGB3P16
RP11-159K7.1
LINC02200
APC
CBX3P3
RNU6-482P
SRP19
REEP5
XBP1P1
ZRSR1
CTC-487M23.5
CTC-487M23.6
CTC-487M23.7
DCP2
MCC
CTD-2201G3.1
TSSK1B
RNU4ATAC13P
YTHDC2
RP11-371M22.1
RN7SKP89
KCNN2
RP11-492A10.1
LINC01957
RP11-438C19.2
RP11-438C19.1
TRIM36
TRIM36-IT1
CTC-428G20.2
PGGT1B
CTC-428G20.6
CTC-428G20.1
CCDC112
HMGN1P15
CTNNA1P1
AK3P4
CTB-161J7.1
CTB-161J7.2
CCT5P1
FEM1C
TICAM2
AC010226.4
TMED7
CTC-505O3.3
CTC-505O3.2
CTC-505O3.1
RNU2-49P
CDO1
ATG12
AP3S1
LVRN
DDX43P1
ARL14EPL
CTD-2287O16.1
CTD-2287O16.4
CTD-2287O16.5
COMMD10
RNU6-644P
HMGN2P27
CTC-339F2.2
SEMA6A
SEMA6A-AS1
RPS14P8
SEMA6A-AS2
RPS17P2
LINC02214
CTC-472C24.1
RP11-492L8.1
RP11-492L8.2
RPL35AP15
LINC00992
RP11-74D3.2
RPL7L1P4
LINC02147
LINC02148
LINC02208
LINC02216
LINC02215
RNU7-34P
CTC-448D22.1
DTWD2
PTMAP2
MIR1244-2
CTB-161M19.4
RNU6-373P
CTB-161M19.1
CTB-161M19.2
DMXL1
RP11-950K24.2
LAMTOR3P2
RNU6-701P
MIR5706
TNFAIP8
RN7SL174P
RNA5SP190
HSD17B4
CTD-2158P22.1
FABP5P6
FAM170A
CTD-2158P22.4
CTC-507E12.1
CTC-552D5.1
RNU6-718P
RP11-574H6.1
PRR16
PRELID3BP8
RNU4-69P
CTD-2334D19.1
AC008565.1
CTD-2613O8.1
CTD-2020P22.1
CTC-546K23.1
CTC-546K23.2
RPL23AP44
RP11-510I6.2
RP11-510I6.3
FTMT
SRFBP1
LOX
CTC-441N14.2
ZNF474
CTC-441N14.1
CTC-441N14.4
CTD-2544H17.2
SNCAIP
CTD-2544H17.1
CTD-2280E9.1
MGC32805
LINC02201
ARGFXP1
SNX2
CTB-36H16.2
SNX24
RN7SL689P
PPIC
RP11-359P5.1
RN7SL711P
AC106786.1
PRDM6
CTD-2347I17.1
CEP120
KRT8P33
HMGB3P17
CTD-2169H9.1
CSNK1G3
KRT18P16
LINC01170
HMGB1P29
CTC-369A16.2
CTD-2308B18.4
CTD-2308B18.1
CTD-2308B18.2
CTD-2308B18.3
ZNF608
RP11-43D2.2
RP11-436H11.5
RP11-436H11.1
RP11-284A20.3
RP11-284A20.2
RP11-284A20.1
RP11-257I8.2
RP11-257I8.1
RP11-508M8.1
HMGB1P22
RP11-395P13.7
RN7SKP117
RP11-395P13.4
RP11-756H20.1
CTC-394G3.1
CTC-394G3.2
RPSAP37
RP11-114J13.1
LINC02039
GRAMD3
RP11-517I3.1
RP11-517I3.2
ALDH7A1
RNU6-290P
PHAX
RP11-395C3.1
TEX43
BOLA3P3
HSPE1P10
RP11-434D11.4
RNU6-752P
LMNB1
MARCH3
C5orf63
AC005915.1
MRPS5P3
CTB-88F18.2
CTB-88F18.4
CTB-88F18.3
CTB-88F18.5
MEGF10
CTD-2195M15.1
CTD-2195M15.3
HNRNPKP1
PRRC1
CTD-2195M15.4
CTXN3
CTC-548H10.2
CCDC192
CUL1P1
CTC-228N24.2
LINC01184
SLC12A2
KDELC1P1
FBN2
Y_RNA
CTC-573M9.1
SLC27A6
ISOC1
MIR4633
MIR4460
ADAMTS19-AS1
ADAMTS19
CTC-575N7.1
KIAA1024L
CHSY3
RNU6ATAC10P
RNA5SP191
HSPA8P4
RNU7-53P
ARL2BPP4
AC005741.2
RP11-114H7.1
RP11-114H7.2
RP11-114H7.3
HINT1
LYRM7
CDC42SE2
RP1-247F3.1
RAPGEF6
uc_338
FNIP1
AC005593.2
MEIKIN
AC034228.4
ACSL6
AC034228.3
AC034228.2
IL3
CSF2
snoZ6
AC063976.1
AC063976.2
AC063976.3
P4HA2-AS1
P4HA2
AC063976.7
MIR6830
PDLIM4
SLC22A4
AC034220.3
MIR3936
SLC22A5
C5orf56
AC116366.5
Y_RNA
AC116366.6
IRF1
IL5
RAD50
TH2LCRR
IL13
IL4
AC004237.1
KIF3A
CCNI2
SEPT8
SOWAHA
AC004775.5
SHROOM1
RNA5SP192
GDF9
UQCRQ
LEAP2
AFF4
AC010240.2
Y_RNA
ATP6V0E1P1
CTC-350I8.1
AC010240.3
Y_RNA
ZCCHC10
RP11-485M7.1
HSPA4
RP11-485M7.2
RP11-485M7.3
CTB-49A3.2
CTB-49A3.1
FSTL4
CTB-49A3.5
CTB-49A3.4
CTB-3M24.3
MIR1289-2
CTB-3M24.2
CTB-3M24.1
AC005178.1
WSPAR
C5orf15
VDAC1
CTB-113I20.2
CTB-113I20.1
TCF7
SKP1
PPP2CA
MIR3661
CTD-2410N18.3
CTD-2410N18.1
CDKL3
UBE2B
RP11-215P8.2
RP11-215P8.3
CDKN2AIPNL
RP11-215P8.1
RP11-215P8.4
AC005355.1
RNU6-456P
LINC01843
RN7SL541P
AC005355.3
JADE2
SAR1B
RNU6-1311P
SEC24A
RNU6-1164P
RNU6-757P
CAMLG
DDX46
CTB-2L9.1
C5orf24
AC006077.4
TXNDC15
PCBD2
AC006077.3
MTCYBP18
MTND6P4
MTND5P11
MTND4P12
MTND4LP30
MTND3P25
CATSPER3
PITX1
C5orf66
CTC-276P9.4
C5orf66-AS1
CTC-276P9.2
CTC-276P9.3
C5orf66-AS2
H2AFY
CTC-203F4.2
DCANP1
TIFAB
CTB-138E5.1
NEUROG1
CTC-321K16.1
CXCL14
LINC01959
AC011431.1
MIR5692C1
RP11-119J18.1
SLC25A48
IL9
GS1-39E22.2
GS1-39E22.1
LECT2
FBXL21
TGFBI
VTRNA2-1
SMAD5-AS1
SMAD5
AC009014.3
TRPC7
TRPC7-AS1
TRPC7-AS2
AC063980.3
HSPD1P18
HNRNPA1P13
RP11-114H21.2
CTB-1I21.1
CTB-1I21.2
RNA5SP193
SPOCK1
KLHL3
MIR874
HNRNPA0
RP11-381K20.4
NPY6R
RP11-381K20.2
MYOT
PKD2L2
FAM13B
RP11-325L7.1
RP11-325L7.2
RNU6-1148P
WNT8A
NME5
RNU6-460P
RNU6-888P
BRD8
KIF20A
CDC23
GFRA3
RPS27AP18
CDC25C
FAM53C
KDM3B
REEP2
RP11-461O14.3
EGR1
RPL7P19
ETF1
HSPA9
SNORD63
SNORD63
CTNNA1
CTB-164L20.1
snoU13
AC034243.1
LRRTM2
SIL1
RNA5SP194
CTB-46B19.2
RPL12P21
RNU6-572P
SNHG4
SNORA74
SNORA74A
MATR3
RNA5SP195
RN7SKP64
PAIP2
SLC23A1
MZB1
PROB1
SPATA24
DNAJC18
RNU5B-4P
ECSCR
AC138517.6
TMEM173
AC138517.5
NCOA4P4
UBE2D2
Y_RNA
CTD-2062A1.2
CTD-3224K15.3
CXXC5
CXXC5-AS1
CTB-35F21.1
RNU6-236P
PSD2-AS1
CTB-35F21.3
CTB-35F21.5
PSD2
NRG2
CTB-35F21.4
Y_RNA
LINC01024
PURA
IGIP
CTB-131B5.5
CYSTM1
CTB-131B5.2
PFDN1
HBEGF
CTC-329D1.3
SLC4A9
CTC-329D1.2
RNU4-14P
ANKHD1
SNORD45
SRA1
EIF4EBP3
APBB3
MIR6831
SLC35A4
AC011380.8
SNORA27
HAUS1P1
RP11-515C16.1
CD14
NDUFA2
TMCO6
IK
MIR3655
WDR55
HARS
HARS2
ZMAT2
VTRNA1-1
VTRNA1-2
VTRNA1-3
RP11-515C16.7
AC005609.2
PCDHA1
PCDHA2
AC005609.16
PCDHA3
PCDHA4
PCDHA5
PCDHA6
PCDHA7
PCDHA8
PCDHA9
PCDHA10
PCDHA11
PCDHA12
AC005609.17
PCDHA13
PCDHAC1
CTC-270D5.2
PCDHAC2
CTC-270D5.1
PCDHB1
CH17-140K24.1
PCDHB2
AC005754.7
PCDHB3
AC005754.8
PCDHB4
PCDHB5
PCDHB6
PCDHB17P
CH17-140K24.3
PCDHB7
PCDHB8
PCDHB16
CH17-140K24.5
PCDHB9
CH17-140K24.6
PCDHB10
PCDHB11
PCDHB12
PCDHB13
PCDHB14
PCDHB18P
PCDHB19P
CH17-140K24.2
PCDHB15
AC005752.10
TAF7
SLC25A2
AC005618.6
PCDHGA1
PCDHGA2
PCDHGA3
PCDHGB1
PCDHGA4
PCDHGB2
PCDHGA5
PCDHGB3
PCDHGA6
PCDHGA7
PCDHGB4
PCDHGA8
PCDHGB5
PCDHGA9
PCDHGB6
PCDHGA10
PCDHGB7
PCDHGA11
PCDHGB8P
PCDHGA12
PCDHGB9P
CTD-2024I7.18
PCDHGC3
RN7SL68P
PCDHGC4
PCDHGC5
DIAPH1
CTD-2024I7.13
RPS27AP10
AC008781.7
HDAC3
RELL2
FCHSD1
ARAP3
AC005753.1
PCDH1
AC005740.3
KIAA0141
PCDH12
AC005740.6
RNF14
AC005740.5
GNPDA1
AC005740.4
NDFIP1
CTC-463A16.1
SPRY4
SPRY4-IT1
AC005592.2
RPS12P10
FGF1
AC005592.3
LINC01844
ARHGAP26
ARHGAP26-AS1
ARHGAP26-IT1
NR3C1
RPL7P21
RP11-278J6.5
RP11-278J6.4
CTD-2050E21.1
RNU7-156P
CTD-2050E21.2
CTB-57H20.1
MIR5197
CTB-70D19.1
HMHB1
RN7SL87P
YIPF5
KCTD16
CTC-218H9.1
CKS1BP5
CTB-85P21.1
RN7SKP246
NAMPTP2
CTC-367F4.1
ASS1P10
CTC-806A22.1
CTB-73N10.1
PRELID2
CTB-78O21.1
GRXCR2
SH3RF2
AC005351.1
PLAC8L1
RP11-118M9.3
LARS
RP11-449H3.1
RP11-449H3.2
RBM27
RNU7-180P
CTC-359M8.1
POU4F3
CTC-359M8.3
CTB-1H10.1
TCERG1
uc_338
GPR151
CTB-99A3.1
PPP2R2B
RN7SL791P
KRT8P48
PPP2R2B-IT1
CTC-255N20.1
STK32A
DPYSL3
CTB-108O6.2
JAKMIP2-AS1
JAKMIP2
SPINK1
CTC-327F10.1
SCGB3A2
C5orf46
CTC-327F10.5
CTC-327F10.4
EEF1GP2
SPINK5
SPINK14
SPINK6
HMGN1P16
CTC-295J13.3
SPINK13
RP11-373N22.3
PGBD4P3
SPINK7
SPINK9
RP11-373N22.4
FBXO38
Metazoa_SRP
CTD-2283N19.1
HTR4
CTB-160O22.1
ADRB2
SH3TC2
RP11-44B19.1
RNU6-732P
MIR584
CTC-529P8.1
RN7SKP145
ABLIM3
RP11-331K21.1
AC012613.2
AFAP1L1
GRPEL2
GRPEL2-AS1
PCYOX1L
IL17B
RP11-394O4.3
CARMN
MIR145
CSNK1A1
RPL29P14
ARHGEF37
RNU6-588P
U3
RN7SL868P
PPARGC1B
MIR378A
PDE6A
AC008427.2
Y_RNA
SLC26A2
TIGD6
HMGXB3
AC011406.2
RPS20P4
CSF1R
RPL7P1
Y_RNA
PDGFRB
CDX1
SLC6A7
CAMK2A
ARSI
TCOF1
CD74
RPS14
NDST1-AS1
NDST1
SYNPO
CTB-140J7.2
MYOZ3
RBM22
DCTN4
SMIM3
IRGM
ZNF300
ZNF300P1
CTC-311G1.1
CTC-311G1.2
GPX3
TNIP1
ANXA6
CTB-17P3.4
CCDC69
GM2A
SLC36A3
SLC36A2
CTC-224D3.1
CTB-23I7.1
CTB-23I7.2
CTB-23I7.3
SLC36A1
RNA5SP197
FAT2
CTC-251D13.1
MIR6499
CTB-113P19.4
SPARC
CTB-113P19.1
RN7SKP232
CTB-113P19.5
ATOX1
CTB-113P19.3
RPLP1P6
RP11-54C4.3
G3BP1
GLRA1
RP11-54C4.2
RNA5SP198
LINC01933
NMUR2
CTC-550M4.1
LINC01470
GRIA1
RN7SL177P
LINC01861
RP11-461L18.1
FAM114A2
MFAP3
GALNT10
SAP30L-AS1
HNRNPA3P7
MIR1294
RN7SL655P
SAP30L
HAND1
CTB-158E9.1
CTB-158E9.2
CIR1P1
MIR3141
MIR1303
Y_RNA
LARP1
RN7SL803P
CTC-209L16.1
FAXDC2
Metazoa_SRP
MIR378H
CNOT8
GEMIN5
MRPL22
CTC-280C13.1
KIF4B
CTD-2311A18.1
CTC-447K7.1
CTB-95D12.1
RNA5SP199
SGCD
CTB-56J15.1
CTC-340I23.2
RNU6-556P
PPP1R2P3
TIMD4
APOOP1
HAVCR1
HAVCR2
CTB-120L21.1
MED7
FAM71B
ITK
CTB-4E7.1
CTC-248O19.1
CYFIP2
FNDC9
CTB-109A12.1
CTB-47B11.3
ADAM19
CTB-47B11.1
NIPAL4
AC106801.1
RNU6-390P
AC008694.2
SOX30
C5orf52
AC008694.3
THG1L
LSM11
CTC-370J7.1
CLINT1
RNU6-260P
CTB-47B8.1
RNU2-48P
MARK2P11
CTB-47B8.5
CTB-47B8.4
CTC-436K13.5
CTC-436K13.1
CTC-436K13.4
CTC-436K13.6
CTC-436K13.3
CTC-436K13.2
RP11-524N5.1
RP11-542A14.1
RP11-542A14.2
RP11-32D16.1
EBF1
CTD-2363C16.1
CTD-2363C16.2
LINC02202
RP11-175K6.2
RNF145
CTB-11I22.1
LINC01932
SNORA68
UBLCP1
AC008697.1
IL12B
RNU4ATAC2P
LINC01845
CTB-76P12.1
AC008691.1
LINC01847
ADRA1B
GAPDHP40
Y_RNA
TTC1
AC068657.2
PWWP2A
FABP6
CTB-127C13.1
RP11-34P1.1
CCNJL
RP11-34P1.2
RP11-34P1.4
C1QTNF2
ZBED8
SLU7
PTTG1
MIR3142HG
MIR3142
ATP10B
CTC-348L5.1
CTC-529G1.1
LINC02159
GABRB2
GABRA6
RP11-348M17.2
GLRXP3
GABRA1
LINC01202
GABRG2
RP11-96G10.1
RNU6-164P
RP11-167P20.1
ARL2BPP5
RP11-541P9.3
MRPL57P6
CTB-95B16.1
CCNG1
NUDCD2
HMMR
HMMR-AS1
MAT2B
RP11-756G12.1
RNU6-168P
CTC-320C6.1
LSM1P2
CTC-207P7.1
CTB-32P11.1
CTC-340A15.2
LINC02143
RNU6-209P
LINC01938
CTC-535M15.2
RN7SKP60
CTC-535M15.1
CTC-425K20.1
RPL7P20
RP11-67M9.1
CTB-63M22.1
LINC01947
CTC-264O10.2
CTC-264O10.1
TENM2
CTB-180C19.1
CTC-286N12.1
CTB-105L4.2
CTB-78F1.1
CTB-78F1.2
CTC-353G13.1
CTB-77H17.1
SNORA40
CTB-178M22.1
CTB-105N12.2
CTB-178M22.2
WWC1
RARS
FBLL1
PANK3
MIR103A1
RPL10P9
CTC-558O2.2
SLIT3
CTC-558O2.1
MIR218-2
Y_RNA
CTB-174D11.2
CTB-174D11.3
CTB-174D11.1
MIR585
RNU6-477P
SPDL1
DOCK2
CTB-37A13.1
FAM196B
MIR378E
FOXI1
KRT18P41
LINC01187
C5orf58
LCP2
CTB-114C7.4
LINC01366
KCNIP1
KCNMB1
CTD-2270F17.1
CTB-147C13.1
CTC-265N9.1
CTC-455F18.1
GABRP
RANBP17
RN7SL623P
CTC-455F18.3
RP11-546B8.3
RP11-546B8.6
TLX3
RP11-546B8.1
RN7SL339P
RPSAP71
SNORA70
RPL10P8
MIR3912
NPM1
FGF18
CTB-78H18.1
SMIM23
FBXW11
STK10
EFCAB9
UBTD2
SNORA57
KLF3P1
SH3PXD2B
LINC01944
CTB-79E8.4
NEURL1B
CTB-79E8.3
MIR5003
CTB-79E8.2
RP11-779O18.1
RP11-779O18.2
DUSP1
RP11-779O18.3
Y_RNA
RP11-779O18.4
RP11-536N17.1
ERGIC1
CTC-308K20.1
CTC-308K20.2
RPL26L1
CTC-308K20.3
ATP6V0E1
CTC-308K20.4
SNORA74B
Y_RNA
CREBRF
CDC42P5
CTC-209H22.3
BNIP1
RPL7AP33
NKX2-5
Y_RNA
RNA5SP200
STC2
MIR8056
RNU6-500P
CTB-32H22.1
CTB-164N12.1
CTB-33O18.1
CTB-33O18.2
CTB-33O18.3
BOD1
LINC01863
LINC01942
LINC01484
LINC01485
CPEB4
C5orf47
RPL12P22
HMP19
RP11-619L12.3
RP11-619L12.4
CTC-229L21.1
CTC-430J12.2
LINC01411
GAPDHP71
SUMO2P6
RP11-267A15.3
HIGD1AP3
MSX2
CTD-2532K18.1
MIR4634
CTD-2532K18.2
LINC01951
NIFKP2
CTC-281M20.3
CTC-281M20.4
ARL2BPP6
DRD1
SFXN1
CTC-571O20.1
RN7SKP148
HRH2
RNU6-226P
CPLX2
RP11-91H12.1
RP11-91H12.4
THOC3
RP11-91H12.3
OR1X1P
RP11-826N14.1
RP11-826N14.2
FAM153B
RP11-844P9.1
RP11-826N14.4
RP11-844P9.2
RP11-844P9.5
RP11-844P9.6
RP11-844P9.4
SIMC1
BRCC3P1
KIAA1191
RP11-843P14.2
RP11-843P14.1
ARL10
MIR1271
NOP16
HIGD2A
CLTB
CTB-162J7.1
FAF2
RNF44
CDHR2
RN7SL684P
Y_RNA
GPRIN1
SNCB
MIR4281
EIF4E1B
TSPAN17
RP11-375B1.1
RP11-375B1.2
LINC01574
UNC5A
HK3
UIMC1
ZNF346
ZNF346-IT1
FGFR4
NSD1
CTD-2301A4.3
PRMT1P1
RAB24
PRELID1
MXD3
LMAN2
CTD-2301A4.1
RGS14
SLC34A1
PFN3
F12
GRK6
PRR7-AS1
PRR7
DBN1
RP11-1334A24.5
PDLIM7
RP11-1334A24.6
DOK3
DDX41
FAM193B
RP11-1277A3.3
TMED9
B4GALT7
RP11-1277A3.1
RP11-1277A3.2
RP11-1101H11.1
FAM153A
RP11-1026M7.2
RP11-1026M7.3
RP11-423H2.1
OR1X5P
RP11-423H2.5
RP11-1252I4.2
RP11-423H2.3
RP11-423H2.4
SUDS3P1
PROP1
FAM153C
RP11-889L3.1
N4BP3
RMND5B
NHP2
RP11-889L3.4
GMCL1P1
HNRNPAB
PHYKPL
COL23A1
RP11-1259L22.2
RP11-1259L22.1
RN7SL646P
CTB-26E19.1
CLK4
RN7SKP70
ZNF354A
AACSP1
RP11-21I4.3
RP11-21I4.2
RP11-21I4.4
ZNF354B
ZFP2
RP11-281O15.2
PIGFP1
RP11-281O15.8
ZNF454
RP11-281O15.4
GRM6
RP11-281O15.5
ZNF879
ZNF354C
ADAMTS2
RP11-443C10.2
RP11-443C10.1
RP11-443C10.3
RP11-798K23.1
U4
RP11-798K23.4
RP11-798K23.3
RP11-798K23.5
RUFY1
PRDX2P3
RP11-1379J22.2
HNRNPH1
Metazoa_SRP
C5orf60
RP11-1379J22.7
RP11-1379J22.5
CBY3
HMGB3P22
CANX
MAML1
MGAT4B
MIR1229
SQSTM1
MRNIP
RN7SKP150
Y_RNA
CTC-241N9.1
TBC1D9B
RNF130
RPS15AP18
CTC-563A5.4
CTC-563A5.2
MIR340
RP11-39H3.2
RP11-39H3.1
RASGEF1C
RP11-252I14.1
MAPK9
RP11-252I14.2
CTB-129O4.1
GFPT2
CTC-573N18.1
RNU6-525P
CNOT6
RP11-451H23.1
SCGB3A1
FLT4
RP11-451H23.2
RP11-451H23.3
OR2AI1P
RNU1-17P
OR2Y1
MGAT1
CTC-205M6.1
HEIH
LINC00847
ZFP62
BTNL8
Y_RNA
RPS29P12
CTD-2593A12.3
CTD-2593A12.2
CTD-2593A12.4
BTNL3
RNU6-1036P
BTNL9
MIR8089
CTB-14A14.1
FOXO1B
CTB-14A14.2
OR2V1
OR2V2
LINC01962
CTC-338M12.5
TRIM7
CTC-338M12.6
CTC-338M12.1
TRIM41
CTC-338M12.7
RACK1
SNORD96A
CTC-338M12.4
TRIM52
TRIM52-AS1
CTC-338M12.9
CTC-338M12.13
RNU6-705P
AC138035.2
AC138035.3
AC138035.1
OR4F3
WBP1LP4
RPL23AP45
WBP1LP12
OR4F1P
LINC00266-3
CICP18
RP3-416J7.1
RP3-416J7.4
RP3-416J7.5
DUSP22
IRF4
EXOC2
RP1-20B11.2
HUS1B
RP11-532F6.2
RP11-532F6.3
RP11-532F6.4
RP11-532F6.5
RP11-284J1.1
RP5-1077H22.2
RP5-1077H22.1
RP5-856G1.1
RP5-856G1.2
FOXQ1
LINC01394
RP4-668J24.2
FOXF2
RN7SL352P
RP11-157J24.1
RP11-157J24.2
FOXCUT
FOXC1
GMDS
GMDS-AS1
HMGN2P28
RP1-136B1.1
RP11-299J5.1
LINC01600
RP11-145H9.3
MYLK4
WRNIP1
SERPINB1
MIR4645
SERPINB9P1
SERPINB9
RP1-90J20.10
RP1-90J20.2
SERPINB6
LINC01011
NQO2
RP1-90J20.8
RP1-90J20.14
FAM136BP
SERPINB8P1
RP1-40E16.2
RIPK1
RP1-40E16.12
RNA5SP201
BPHL
RP1-40E16.11
TUBB2A
TUBB2BP1
RP1-40E16.9
TUBB2B
PSMG4
SLC22A23
RP11-506K6.4
RP1-223B1.1
RP1-72E17.2
PXDC1
RP11-420L9.5
RP11-420L9.2
RP11-420L9.4
FAM50B
RP1-140K8.1
RP1-140K8.5
RP1-140K8.2
RP1-140K8.3
TDGF1P4
GLRX3P2
RP3-406P24.5
RP3-406P24.4
RP3-406P24.3
PRPF4B
FAM217A
C6orf201
ECI2
RP3-400B16.1
RP3-400B16.4
RP3-400B16.3
RP3-400B16.2
RP3-527G5.1
RNA5SP202
RP11-274H24.1
RP1-21P18.1
RP4-529N6.2
RP4-529N6.1
PSMC1P11
CDYL
RP3-430A16.1
RP11-428J1.2
RPP40
RP11-428J1.5
RP11-428J1.4
RP11-530A18.1
PPP1R3G
LYRM4
MIR3691
FARS2
RP3-520B18.1
RP1-232P20.1
HNRNPA1P37
RP1-256G22.2
RP1-182O16.1
RP1-182O16.2
RP3-380B8.4
RN7SL221P
PKMP5
NRN1
F13A1
MIR7853
LY86-AS1
CNN3P1
LY86
RP1-80N2.3
RP1-80N2.4
RP1-80N2.2
RP3-470L22.1
BTF3P7
RP3-429O6.1
RN7SL554P
RP11-556O15.1
RREB1
RP11-405O10.2
Y_RNA
SSR1
RP11-69L16.4
CAGE1
RP11-69L16.3
RP11-69L16.5
RP11-69L16.6
RIOK1
HNRNPLP1
RP11-288G3.3
RP11-288G3.4
RP3-512B11.3
DSP
SNRNP48
RP3-336K20__B.2
BMP6
TXNDC5
RP1-303A1.1
PIP5K1P1
BLOC1S5
EEF1E1
RP11-203H2.1
RP11-203H2.2
SLC35B3
HULC
RP11-314C16.1
RP11-354I10.1
OFCC1
RP3-486D24.1
RP11-339A7.1
RNU6ATAC21P
RP1-290I10.2
TFAP2A
TFAP2A-AS1
RP1-290I10.3
LINC00518
MIR5689
MIR5689HG
MRPL48P1
RP1-290I10.5
GCNT2
RP11-360O19.4
RP11-360O19.1
RP11-360O19.5
GCNT6
C6orf52
Y_RNA
PAK1IP1
TMEM14C
RP11-421M1.8
TMEM14B
RNA5SP203
MAK
GCM2
RP11-637O19.2
SYCP2L
ELOVL2
RP1-62D2.4
ELOVL2-AS1
SMIM13
ERVFRD-1
RP4-761I2.5
RP3-510L9.1
NEDD9
RP11-716O23.1
RP11-716O23.2
RNU1-64P
THAP12P5
TMEM170B
RP11-679B17.2
Metazoa_SRP
SNORA67
ADTRP
RP3-413H6.2
AMD1P4
RP11-456H18.1
RP11-456H18.2
HIVEP1
EDN1
SUMO2P12
RN7SKP293
RPL15P3
RP11-125M16.1
PHACTR1
RNU1-11P
RP1-257A7.4
TBC1D7
RP1-257A7.5
GFOD1
GFOD1-AS1
RPS4XP7
RN7SKP204
SIRT5
NOL7
RANBP9
MCUR1
RP3-500L14.2
RNF182
MRPL35P1
RP3-380E11.2
CD83
RNU7-133P
RP11-359N11.1
LINC01108
RP3-448I9.2
RP3-448I9.1
RP11-330A16.1
RNU6-793P
RP11-146I2.1
RP1-190J20.2
RN7SL332P
RP11-560J1.2
JARID2
JARID2-AS1
RNU6-522P
RNU6-645P
5S_rRNA
DTNBP1
ARPC3P5
RP11-401E14.2
RP11-401E14.3
RP1-13D10.5
MYLIP
MIR4639
RP1-13D10.2
RP1-13D10.3
MRPL42P2
RNU6-1114P
Y_RNA
GMPR
RP3-467D16.3
ATXN1
RP1-151F17.1
RP1-151F17.2
STMND1
RBM24
RP1-273P12.1
CAP2
RPL7P26
SUMO2P13
FAM8A1
NUP153
RNU6-190P
RP11-500C11.3
RNA5SP204
Y_RNA
KIF13A
RP3-525L6.2
NHLRC1
TPMT
KDM1B
DEK
Y_RNA
RP11-14J16.1
RNU6-263P
DDX18P3
RP11-528A10.1
RNF144B
RP1-242N11.1
MIR548A1
RP11-254A17.1
RP11-686D16.1
RP4-625H18.2
RPL5P20
RNA5SP205
KRT18P38
UQCRFS1P3
RNU6-801P
ID4
RP1-130G2.1
MBOAT1
RP11-239H6.2
E2F3
RN7SL128P
E2F3-IT1
RNU6-141P
Y_RNA
CDKAL1
RP3-348I23.3
RP3-348I23.2
RNU6-150P
RP1-135L22.1
LINC00581
RP11-204E9.1
RP11-204E9.3
SOX4
BOLA2P3
CASC15
RP4-551N11.1
RN7SKP240
NBAT1
RP11-524C21.1
RP11-524C21.2
PRL
HDGFL1
RP1-309H15.2
RP1-209A6.1
RP11-108N13.1
RNU6-1060P
RP11-439H9.1
RP4-810F7.1
RP11-440J4.2
SPTLC1P2
RP1-59B16.1
HNRNPA1P58
NRSN1
SNORD46
DCDC2
KAAG1
RNU6-391P
MRS2
GPLD1
ALDH5A1
KIAA0319
KRT8P43
TDP2
ACOT13
RP1-30M3.5
C6orf62
RP1-30M3.6
RP3-369A17.4
RP3-369A17.2
GMNN
C6orf229
FAM65B
MTCO2P33
PPIAP29
RP11-367G6.3
ASS1P1
RN7SL334P
RP3-425P12.5
RP3-425P12.1
RP3-425P12.2
CMAHP
RP3-425P12.4
RP11-191A15.1
RP11-191A15.2
RP11-191A15.4
RP3-522P13.3
KATNBL1P5
RP3-522P13.1
RP3-522P13.2
CARMIL1
Y_RNA
RNU6-987P
SCGN
PRELID1P2
HIST1H2AA
HIST1H2BA
HIST1H2BPS1
HIST1H2APS1
SLC17A4
SLC17A1
SLC17A3
HIST1H2APS2
RP1-139G21.4
SLC17A2
TRIM38
U91328.19
U91328.22
HIST1H1PS2
HIST1H1A
HIST1H3A
HIST1H4A
HIST1H4B
HIST1H3B
HIST1H2AB
HIST1H2BB
HIST1H2APS5
HIST1H3C
HIST1H1C
HFE
HIST1H4C
HIST1H1T
HIST1H2BC
HIST1H2AC
HIST1H1E
HIST1H2BD
RP1-221C16.8
LARP1P1
HIST1H2BE
HIST1H4D
HIST1H1PS1
HIST1H3D
HIST1H2AD
HIST1H2BF
RP1-34B20.4
HIST1H4E
HIST1H2BG
HIST1H2AE
RP1-34B20.19
HIST1H3E
HIST1H2APS3
HIST1H1D
HIST1H4F
HIST1H4G
HIST1H3F
HIST1H2BH
HIST1H3G
HIST1H2APS4
HIST1H2BI
HIST1H4H
HIST1H3PS1
BTN3A2
BTN2A2
BTN3A1
BTN2A3P
BTN3A3
BTN2A1
BTN1A1
RNU6-502P
HCG11
CTA-14H9.5
HMGN4
ABT1
RP11-457M11.7
RP11-457M11.6
ZNF322
RP11-457M11.5
GUSBP2
POM121L6P
LINC00240
RP11-239L20.6
VN1R12P
VN1R13P
VN1R11P
RNU2-62P
RP1-86C11.7
HIST1H2BJ
HIST1H2AG
HIST1H4I
HIST1H2BK
HIST1H2AH
MIR3143
RPL10P2
PRSS16
XXbac-BPGBPG24O18.1
POM121L2
VN1R10P
ZNF204P
ZNF391
RP1-153G14.4
MCFD2P1
ZNF184
XXbac-BPGBPG34I8.2
XXbac-BPGBPG34I8.1
HNRNPA1P1
CD83P1
RNU6-471P
RP1-15D7.1
LINC01012
GPR89P
RSL24D1P1
HIST1H4PS1
HIST1H2BL
HIST1H2AI
HIST1H3H
HIST1H2AJ
HIST1H2BM
HIST1H4J
HIST1H4K
HIST1H2BN
HIST1H2BPS2
HIST1H2AL
HIST1H1B
HIST1H3I
HIST1H4L
HIST1H3J
HIST1H2AM
HIST1H2BO
RNU7-26P
OR2B2
OR2W6P
OR2B6
RPLP2P1
OR2W4P
IQCB2P
U3
OR2W2P
OR2B7P
OR2B8P
OR1F12
RP1-313I6.12
ZNF165
ZSCAN12P1
ZNF602P
ZSCAN16-AS1
ZSCAN16
RP1-265C24.8
ZKSCAN8
ZNF192P1
AL022393.9
ZNF603P
ZNF192P2
TOB2P1
ZSCAN9
ZKSCAN4
NKAPL
ZSCAN26
PGBD1
RP5-874C20.7
RP5-874C20.6
ZSCAN31
ZKSCAN3
ZSCAN12
RNU2-45P
ZSCAN23
COX11P1
OR2E1P
GPX6
GPX5
ZBED9
RP5-1186N24.3
RP11-373N24.2
LINC00533
RPSAP2
NOP56P1
XXbac-BPG308K3.5
LINC01623
RPL13P
ZNF90P2
HCG14
TRIM27
RNU6-930P
LINC01556
KRT18P1
RN7SL471P
HCG15
HCG16
ZNF311
OR2AD1P
XXbac-BPG258E24.10
OR2W1
OR2P1P
SAR1P1
OR2B3
OR2J1
OR2J3
XXbac-BCX196D17.5
OR2N1P
OR2J2
OR2J4P
OR2H4P
XXbac-BPG308J9.3
OR2G1P
OR2U1P
OR2U2P
OR2B4P
OR14J1
DDX6P1
OR5V1
OR12D3
OR12D2
OR12D1
OR11A1
OR10C1
XXbac-BPG13B8.11
OR2H1
UBDP1
MAS1LP1
MAS1L
RPS17P1
XXbac-BPG13B8.10
LINC01015
GPR53P
OR2I1P
UBD
OR2H5P
TMEM183AP1
SNORD32B
RPL13AP
OR2H2
GABBR1
SUMO2P1
MOG
ZFP57
ZDHHC20P1
HLA-F
HCG4P11
RPL23AP1
HLA-F-AS1
MICE
HCG9P5
Y_RNA
IFITM4P
XXbac-BPG170G13.32
XXbac-BPG170G13.31
HLA-V
HCG4
HLA-P
RPL7AP7
MICG
HLA-G
HCG4P8
MICF
HCP5B
HCG4P7
HLA-H
HLA-T
DDX39BP1
MCCD1P1
HCG4B
HLA-K
HLA-U
HLA-A
HCG4P5
HLA-W
MICD
HCG9
DDX39BP2
MCCD1P2
ZNRD1ASP
HLA-J
HCG4P3
ETF1P1
ZNRD1
PPP1R11
RNF39
TRIM31
TRIM31-AS1
SNORA48
TRIM40
TRIM10
TRIM15
TRIM26
PAIP1P1
HCG17
TRIM26BP
HLA-L
XXbac-BPG283O16.9
HCG18
TRIM39
RPP21
HLA-N
HCG19P
UBQLN1P1
MICC
TMPOP1
SUCLA2P1
RANP1
HLA-E
XXbac-BPG249D20.9
GNL1
PRR3
ABCF1
MIR877
PPP1R10
MRPS18B
ATAT1
PTMAP1
C6orf136
DHX16
PPP1R18
NRM
RPL7P4
MDC1
MDC1-AS1
TUBB
XXbac-BPG252P9.9
FLOT1
Y_RNA
XXbac-BPG252P9.10
IER3
RN7SL353P
HCG20
LINC00243
XXbac-BPG27H4.8
RN7SKP186
DDR1-AS1
DDR1
MIR4640
GTF2H4
VARS2
SFTA2
Y_RNA
DPCR1
HCG21
XXbac-BPG118E17.10
MUC21
MUC22
HCG22
RNU6-1133P
C6orf15
PSORS1C1
CDSN
PSORS1C2
POLR2LP1
CCHCR1
TCF19
POU5F1
PSORS1C3
XXbac-BPG299F13.17
HCG27
XXbac-BPG299F13.14
XXbac-BPG299F13.15
XXbac-BPG299F13.16
HLA-C
HLA-B
USP8P1
RPL3P2
WASF5P
XXbac-BPG248L24.13
XXbac-BPG248L24.10
MIR6891
XXbac-BPG248L24.12
DHFRP2
RNU6-283P
FGFR3P1
ZDHHC20P2
HLA-S
XXbac-BPG181B23.7
MICA
Y_RNA
LINC01149
XXbac-BPG181B23.6
HCP5
MICB
Y_RNA
XXbac-BPG16N22.5
PPIAP9
RPL15P4
MCCD1
DDX39B
SNORD117
SNORD84
DDX39B-AS1
ATP6V1G2
NFKBIL1
LTA
TNF
LTB
LST1
NCR3
UQCRHP1
AIF1
PRRC2A
SNORA38
MIR6832
BAG6
APOM
C6orf47
GPANK1
Y_RNA
CSNK2B
LY6G5B
LY6G5C
ABHD16A
MIR4646
LY6G6F
LY6G6E
LY6G6D
LY6G6C
MPIG6B
DDAH2
CLIC1
MSH5
RNU6-850P
SAPCD1
SAPCD1-AS1
VWA7
VARS
Y_RNA
LSM2
HSPA1L
HSPA1A
HSPA1B
C6orf48
SNORD48
NEU1
SLC44A4
EHMT2
EHMT2-AS1
C2
ZBTB12
C2-AS1
CFB
NELFE
MIR1236
SKIV2L
DXO
STK19
C4A
C4A-AS1
CYP21A1P
TNXA
STK19B
C4B
C4B-AS1
CYP21A2
TNXB
RNA5SP206
ATF6B
FKBPL
PRRT1
PPT2
EGFL8
AGPAT1
MIR6721
RNF5
MIR6833
AGER
XXbac-BPG300A18.13
PBX2
GPSM3
NOTCH4
XXbac-BPG154L12.5
XXbac-BPG154L12.4
C6orf10
HNRNPA1P2
RNU6-603P
HCG23
BTNL2
HLA-DRA
HLA-DRB9
HLA-DRB5
RNU1-61P
HLA-DRB6
HLA-DRB1
HLA-DQA1
HLA-DQB1
HLA-DQB1-AS1
MTCO3P1
XXbac-BPG254F23.7
HLA-DQB3
HLA-DQA2
MIR3135B
HLA-DQB2
HLA-DOB
TAP2
PSMB8
PSMB8-AS1
TAP1
PSMB9
PPP1R2P1
HLA-Z
HLA-DMB
HLA-DMA
BRD2
XXbac-BPG181M17.4
HLA-DOA
HLA-DPA1
HLA-DPB1
RPL32P1
HLA-DPA2
COL11A2P1
HLA-DPB2
HLA-DPA3
HCG24
COL11A2
RXRB
RNY4P10
SLC39A7
HSD17B8
MIR219A1
RING1
ZNF70P1
HTATSF1P1
XXbac-BPG157A10.21
HCG25
VPS52
RPS18
B3GALT4
WDR46
MIR6873
PFDN6
MIR6834
RGL2
TAPBP
ZBTB22
DAXX
MYL8P
LYPLA2P1
RPL35AP4
KIFC1
RPL12P1
PHF1
CUTA
SYNGAP1
XXbac-BPG294E21.9
MIR5004
ZBTB9
GGNBP1
RN7SL26P
Metazoa_SRP
BAK1
LINC00336
ITPR3
UQCC2
MIR3934
IP6K3
LEMD2
MLN
LINC01016
RP3-468B3.4
RP3-468B3.2
MIR7159
MIR1275
GRM4
KRT18P9
CYCSP55
HMGA1
MIR6835
C6orf1
RP11-513I15.6
RPL35P2
NUDT3
RPS10
PACSIN1
SPDEF
RP3-391O22.3
C6orf106
RPL7P25
RN7SL200P
RP3-391O22.1
RP11-140K17.3
RP11-140K17.2
RP3-375P9.2
SNRPC
UHRF1BP1
Y_RNA
TAF11
ANKS1A
HSPE1P11
RP11-174N3.4
TCP11
SCUBE3
RP3-329A5.8
ZNF76
RP3-329A5.1
DEF6
PPARD
MKRNP2
FANCE
RPL10A
MIR7111
TEAD3
TULP1
RP3-340B19.3
RP3-340B19.2
FKBP5
RP3-340B19.5
SNORA40
MIR5690
RP3-510O8.4
ARMC12
RP3-510O8.3
CLPSL2
CLPSL1
CLPS
LHFPL5
SRPK1
SLC26A8
DPRXP2
MAPK14
RP1-179N16.3
MAPK13
RP1-179N16.6
BRPF3
PNPLA1
C6orf222
ETV7
RP1-50J22.4
PXT1
KCTD20
RN7SL502P
STK38
RN7SL748P
SRSF3
MIR3925
RNU1-88P
Y_RNA
PANDAR
LAP3P2
CDKN1A
RAB44
RP3-431A14.4
CPNE5
PPIL1
C6orf89
RP1-90K10.4
PI16
MTCH1
FGD2
COX6A1P2
RPL12P2
PIM1
TMEM217
TBC1D22B
RP4-744I24.4
RNF8
RN7SL273P
CMTR1
CCDC167
RP1-153P14.8
RP1-153P14.3
RP1-153P14.5
MIR4462
RP1-153P14.7
MDGA1
RP3-441A12.1
ZFAND3
RN7SL285P
RNU1-87P
RP11-420A21.1
BTBD9
SNORD45
BTBD9-AS1
Y_RNA
RP1-319M7.2
GLO1
RP3-503A6.2
DNAH8
RN7SL465P
RP1-217P22.2
SNORA8
RP1-207H1.3
RP1-207H1.2
RP1-202I21.3
GLP1R
SAYSD1
ANKRD18EP
KCNK5
KCNK17
KCNK16
KIF6
RP1-137F1.3
E2F4P1
RNU1-54P
DAAM2
XXyac-YR38GF2.1
RP11-61I13.3
MOCS1
RP1-278E11.3
TUBBP9
RP11-552E20.1
TDRG1
LINC00951
RP11-552E20.4
LRFN2
RNU6-250P
RP11-121P10.1
RP3-462C17.1
RP11-570K4.1
UNC5CL
OARD1
TSPO2
APOBEC2
NFYA
ADCY10P1
TREML1
TREM2
TREML2
TREML3P
TREML4
RNA5SP207
TREML5P
RP1-229K20.8
RP1-229K20.9
TREM1
RP1-229K20.5
RNU6-643P
RP13-235E23.1
NCR2
RP1-149M18.3
RP1-149M18.4
FOXP4-AS1
LINC01276
FOXP4
MIR4641
MDFI
NPM1P51
TFEB
RP11-298J23.5
PGC
RP11-298J23.8
FRS3
PRICKLE4
RP11-298J23.10
TOMM6
USP49
SNORA8
RP5-973N23.4
MED20
Y_RNA
BYSL
CCND3
RNU6-761P
RP11-533O20.2
TAF8
RP11-7K24.3
C6orf132
GUCA1A
GUCA1B
MRPS10
TRERF1
RP11-256G5.1
UBR2
RNU6-890P
PRPH2
ATP6V0CP3
TBCC
GLTSCR1L
RPL7L1
C6orf226
PTCRA
CNPY3
RP3-475N16.1
RPL24P4
GNMT
PEX6
PPP2R5D
MEA1
KLHDC3
RRP36
RP1-20C7.6
RN7SL403P
CUL7
KLC4
MRPL2
RP11-387M24.5
PTK7
SRF
CUL9
RP3-330M21.5
DNPH1
TTBK1
SLC22A7
CRIP3
ZNF318
RPL12P47
RP11-480N24.4
RPS2P28
RP11-213N20.1
ABCC10
MIR6780B
DLK2
RNU6-1113P
TJAP1
LRRC73
YIPF3
POLR1C
RP3-337H4.9
XPO5
RP3-337H4.6
SCARNA15
RP3-337H4.10
POLH
RP3-337H4.8
GTPBP2
MAD2L1BP
RSPH9
MRPS18A
RP1-261G23.4
RP1-261G23.5
VEGFA
RP11-344J7.3
RP11-344J7.4
RP11-344J7.2
RP5-1120P11.1
C6orf223
RP5-1120P11.3
RP5-1120P11.4
MRPL14
TMEM63B
CAPN11
RN7SL811P
RP1-302G2.5
SLC29A1
HSP90AB1
SLC35B2
NFKBIE
TMEM151B
TCTE1
AARS2
SPATS1
CDC5L
MIR4642
RP3-449H6.1
RP3-449H6.2
SUPT3H
NUDT19P4
RP11-491H9.4
RBM22P4
RP11-491H9.3
MIR586
RUNX2
RP1-244F24.1
RP1-166H4.2
CLIC5
RNU6-754P
RP1-8B1.4
ENPP4
ENPP5
ACTG1P9
RCAN2
RP11-795J1.2
RP11-795J1.1
CYP39A1
SLC25A27
RP11-446F17.3
TDRD6
PLA2G7
ANKRD66
RP11-268F1.3
MEP1A
ADGRF5
RP3-365O12.2
ADGRF1
TNFRSF21
B3GNTL1P2
RP11-385F7.1
CD2AP
Y_RNA
RP11-812I20.2
ADGRF2
ADGRF4
RN7SKP116
RP11-550C4.6
RP11-550C4.4
OPN5
RNU1-105P
PTCHD4
HNRNPA3P4
RBMXP1
RP1-281E18.1
RP1-57E3.1
RP4-724P12.1
RP4-724P12.2
RP1-142O9.2
RNU7-65P
EEF1A1P42
MUT
CENPQ
GLYATL3
C6orf141
CYP2AC1P
RHAG
CRISP2
RP3-442L6.4
CRISP3
PGK2
RP3-417L20.4
RP11-719J20.1
CRISP1
DEFB133
DEFB114
DEFB113
DEFB110
DEFB112
RP11-397G17.1
RP11-524K22.1
RP1-28O17.1
TFAP2D
TFAP2B
RPS17P5
RP4-753D5.3
FTH1P5
RP3-437C15.2
RP3-437C15.1
SNORD66
RP11-793K1.1
RP3-335N17.2
PKHD1
RN7SL580P
MIR206
LINCMD1
MIR133B
IL17A
IL17F
SLC25A20P1
MCM3
PAQR8
EFHC1
TRAM2
TRAM2-AS1
RP1-152L7.9
RP1-152L7.5
TMEM14A
GSTA8P
RP1-152L7.8
GSTA7P
GSTA2
GSTA12P
GSTA1
GSTA6P
GSTA5
GSTA11P
GSTA10P
GSTA3
GSTA9P
GSTA4
7SK
ICK
FBXO9
RN7SL244P
RP11-506E9.3
GCM1
RNU6-464P
SOD1P1
RP1-34L19.1
RNU1-136P
HMGB1P20
ELOVL5
MIR5685
RPS16P5
RP3-483K16.4
RPL31P28
RPL31P33
RP11-96J19.1
RP11-96J19.4
RN7SKP256
NANOGP3
GCLC
RP1-27K12.4
RP1-27K12.2
LINC01564
KLHL31
RP11-79N23.1
RP13-476E20.1
LRRC1
RP3-523E19.2
MLIP
MLIP-AS1
RP11-411K7.1
MLIP-IT1
ERHP2
TINAG
RP11-124I4.2
CLNS1AP1
RPL10P10
RPSAP44
KRASP1
RNU6-1023P
RP11-524H19.2
FAM83B
RP3-523K23.2
HCRTR2
GFRAL
HMGCLL1
RP11-228O6.2
BMP5
NPM1P36
COL21A1
DHFRP6
RP3-445N2.1
RCC2P7
DST
RP11-472M19.2
RPL17P26
RNU6-626P
BEND6
OSTCP6
FTH1P15
MRPL30P1
KIAA1586
ZNF451
RP11-203B9.4
BAG2
RAB23
PRIM2
MIR548U
RP1-71H19.2
XXbac-BPGBPG55C20.1
XXbac-BPGBPG55C20.3
XXbac-BPGBPG55C20.2
GUSBP4
POM121L14P
LINC00680
XXbac-BPG55C20.7
GAPDHP15
RP11-278J20.2
RBBP4P4
RP11-143A22.1
RP11-136G2.1
RP3-401D24.1
GAPDHP41
RP11-343D24.2
RP11-325M4.2
RBBP4P3
RP1-91N13.1
MTRNR2L9
RP1-240B8.3
KHDRBS2
DHFRP5
RP11-448N11.2
RP11-448N11.3
RP11-184C23.1
FKBP1C
SPTLC1P3
RP11-184C23.4
LGSN
RP3-407E4.2
RP3-407E4.3
RP3-407E4.4
EEF1B2P5
PTP4A1
RPL7AP34
RP5-1148A21.3
RP11-164N20.2
RPL9P18
PHF3
EYS
RP11-59D5__B.3
RP11-59D5__B.2
GCNT1P4
RP11-349P19.1
HNRNPDP2
RP11-307F22.2
RP11-74E24.2
SLC25A51P1
ADH5P4
NUFIP1P
RP11-24C14.1
RNU7-66P
SNORD65
RP11-409K15.1
RNA5SP208
RNU6-280P
Y_RNA
RP11-301G19.1
RP11-301G19.2
RP11-542F9.1
RP11-406O16.1
RP11-361F19.1
RP3-525N10.2
ADGRB3
LMBRD1
NPM1P37
GAPDHP42
COL19A1
RPL37P15
COL9A1
RP1-149L1.1
RP11-462G2.1
RP11-462G2.2
FAM135A
RNU7-48P
SDHAF4
RP11-134K13.4
RP11-134K13.2
SLC25A6P6
SMAP1
RP11-160A9.3
NDUFAB1P1
B3GAT2
BECN1P2
U3
LYPLA1P3
RNU6-411P
RP11-154D6.1
RP11-154D6.2
OGFRL1
RP3-331H24.4
LINC00472
RP3-331H24.7
MIR30C2
RP3-331H24.6
MIR30A
LINC01626
RP1-288M22.1
KRT19P1
RNU4-66P
RIMS1
RP5-1046G13.2
RP11-135M8__A.1
RP3-474G15.1
KCNQ5
KCNQ5-IT1
MIR4282
KNOP1P4
PGAM1P10
KCNQ5-AS1
RBPMS2P1
KHDC1P1
KHDC1L
KHDC1
RP11-398K22.12
RPSAP41
EIF3EP1
SDCBP2P1
PAICSP3
DPPA5
KHDC3L
OOEP
OOEP-AS1
RPL39P3
RPS6P8
DDX43
MB21D1
MTO1
RNU6-975P
RN7SL827P
RP11-505P4.6
EEF1A1
RP11-505P4.7
RP11-505P4.5
SLC17A5
RPS27P15
RP11-553A21.3
CD109
RP11-374N7.2
TXNP7
RP11-554D15.1
RP11-9G10.1
RP11-554D15.3
RP11-554D15.2
RP11-554D15.4
RP11-560O20.1
COL12A1
COX7A2
TMEM30A
RP1-234P15.4
FILIP1
HMGB1P39
RP11-415D17.3
U3
MIR4463
RP11-415D17.4
UBE2V1P15
RNU1-34P
RPL26P20
RP11-474L11.3
RNU6-1338P
SENP6
RP11-474L11.5
RNU6-1016P
RN7SKP163
MYO6
RNU6-155P
RNA5SP209
IMPG1
Y_RNA
RNU6-248P
RNU6-261P
RP11-35J1.1
RNU6-84P
RP11-35J1.2
RP11-354K4.1
RP11-354K4.2
RP11-274E6.1
HTR1B
RPS6P7
MEI4
RP3-390M24.1
RP11-173D14.3
IRAK1BP1
PHIP
RP11-477E3.2
HMGN3
HMGN3-AS1
RP11-46B11.2
Y_RNA
RP3-508D13.1
RP1-232L24.2
RP1-232L24.4
RP1-232L24.3
DBIP1
LCA5
RP11-342L8.2
RP11-177G23.2
RP11-177G23.1
SH3BGRL2
LINC01621
RP1-92C4.1
RP1-92C4.2
ELOVL4
GAPDHP63
RPL35AP18
TTK
RP11-296E7.1
AK4P5
BCKDHB
RP11-250B2.6
RPL17P25
RP11-250B2.4
RP11-250B2.3
RP11-250B2.5
RPSAP72
RP11-11L12.2
RP11-486E2.1
FAM46A
RP1-300G12.2
RP11-244G12.1
RNA5SP210
RP5-991C6.4
SNORA70
RP5-991C6.2
LINC01526
RP11-379B8.1
RP11-801I18.1
IBTK
RNU6-130P
RP3-492P14.2
TPBG
UBE3D
LAP3P1
RP11-445L13__B.3
DOPEY1
PGM3
RWDD2A
ME1
RP11-378G13.2
PRSS35
SNAP91
RP3-393K13.1
RIPPLY2
CYB5R4
RP4-676J13.2
RP11-51G5.1
MRAP2
CEP162
LINC01611
SMARCE1P2
TBX18
TBX18-AS1
RP11-132M7.2
RP3-435K13.1
RP3-455E7.1
RP1-161C16.1
RP11-30P6.1
KRT18P64
RP11-30P6.6
DUTP5
TPT1P6
NT5E
RP11-321N4.4
SNX14
SYNCRIP
PKMP3
SNHG5
SNORD50B
RP11-33E24.3
SMIM11P1
RNU4-72P
Y_RNA
RP11-207F8.1
RNU4-12P
RPL7P27
RP1-263J7.2
NDUFA5P9
RP11-15J23.1
RN7SL643P
RP1-253B10.1
RP1-253B10.2
RP11-76H14.2
RP11-76H14.5
HTR1E
RPL7P29
MTHFD2P2
RP11-156F23.2
RN7SKP209
CGA
RCN1P1
RP11-393I2.4
ZNF292
RP11-393I2.2
GJB7
HSPD1P10
SMIM8
C6orf163
RP1-102H19.7
CFAP206
RP3-382I10.2
RP3-382I10.3
ST13P16
SLC35A1
RNU6-444P
RARS2
ORC3
AKIRIN2
snoU13
Y_RNA
RN7SL183P
RP11-453D21.1
SPACA1
CNR1
RP4-570O12.3
RP4-570O12.2
ACTBP8
RP11-459O1.2
RNGTT
SNORA73
RP1-72A23.4
RP1-72A23.3
RP1-72A23.1
RNU2-61P
RP11-63L7.5
PNRC1
RN7SL336P
SRSF12
PM20D2
GABRR1
GABRR2
TUBB3P1
UBE2J1
RRAGD
NACAP7
ANKRD6
RN7SL11P
RP11-16C18.3
LYRM2
MDN1
RP1-122O8.7
DNAJC19P6
RP11-63K6.1
CASP8AP2
Y_RNA
RP11-63K6.4
RP11-63K6.5
GJA10
Y_RNA
BACH2
RP3-512E2.2
RN7SKP110
RP3-453I5.2
MIR4464
RP1-45N11.1
MAP3K7
RP1-177I10.1
MIR4643
CASC6
MTATP6P25
MTND4LP19
MTCO1P56
RN7SL415P
RP11-40G16.1
RPL5P19
U3
RP1-149C7.1
RP11-127B16.1
U3
ATF1P1
RP1-23E21.2
COPS5P1
EPHA7
RP11-64I5.1
SNORA18
RP11-524K14.1
RP3-463P15.1
RP3-399J4.2
RP3-399J4.3
RP3-399J4.4
MTCYBP36
CYCSP17
MANEA-AS1
MANEA
RP11-374I15.1
KRT18P50
FUT9
RN7SL797P
UFL1-AS1
UFL1
FHL5
RPS7P8
RNU4-70P
TYMSP1
RP11-304C16.3
EEF1GP6
RP3-417O22.3
GPR63
NDUFAF4
RN7SL509P
KLHL32
MMS22L
RP11-436D23.1
RP1-104O17.3
MIR2113
EIF4EBP2P3
RP11-111D3.2
RP11-67P15.1
RP1-273N12.4
POU3F2
FBXL4
RP3-364H10.1
MIR548AI
BDH2P1
FAXC
COQ3
PNISR
RP11-98I9.4
USP45
TSTD3
Y_RNA
CCNC
RP1-199J3.7
RP1-199J3.5
RP1-199J3.6
PRDM13
Y_RNA
MCHR2
MCHR2-AS1
NPM1P38
RP3-344J20.3
PRDX2P4
RP3-344J20.1
SIM1
RP1-121G13.2
ASCC3
RP1-121G13.3
RP3-467N11.1
RP3-467N11.2
GRIK2
ACTG1P18
AP002530.2
RP11-793L10.1
RP1-76C18.1
SNORA33
R3HDM2P2
NPM1P10
RP11-427E4.1
HACE1
RNU6-897P
RP11-809N15.2
RP11-809N15.3
LIN28B-AS1
LIN28B
RNU6-1106P
BVES
BVES-AS1
POPDC3
RP3-355L5.5
PREP
RP3-355L5.4
RP3-355L5.3
RPL35P3
RP3-359N14.2
RP3-359N14.1
RN7SKP211
ATG5
PRDM1
RP1-134E15.3
U4
RN7SL47P
RNU6-344P
RP11-404H14.1
AIM1
Y_RNA
RNA5SP211
RP3-335E1.1
Y_RNA
RTN4IP1
RNU6-527P
QRSL1
RPL21P65
RP1-60O19.2
RP1-60O19.1
RNU6-117P
MIR587
CD24
C6orf203
BEND3
RNU6-1299P
PDSS2
RP11-300D11.3
RPS24P12
SOBP
RP1-67A8.3
RP1-47M23.3
SCML4
SEC63
RNU6-437P
RPL23AP50
RP1-191J18.66
RP1-191J18.65
SNORA73
MTHFD2P3
RPL3P7
RP1-111B22.3
OSTM1
Y_RNA
OSTM1-AS1
NR2E1
RP3-429G5.5
SNX3
RP1-128O3.5
RNA5SP212
RP1-128O3.4
RNU6-1144P
LACE1
RP1-128O3.6
RP11-72I2.2
RP11-72I2.1
RP3-466I7.1
RNU6-770P
RP11-697G4.4
FOXO3
SUMO2P8
LINC00222
ZNF259P1
RP3-354J5.3
ARMC2
RP11-249L21.2
RP11-249L21.4
ARMC2-AS1
SESN1
RP11-787I22.3
RNU6-653P
CEP57L1
CCDC162P
RP11-425D10.1
PTCHD3P3
RNY3P11
RPL7P28
CD164
RP11-425D10.10
PPIL6
SMPD2
MICAL1
ZBTB24
RP5-919F19.5
AK9
FIG4
RP1-249I4.2
GPR6
WASF1
CDC40
METTL24
DDO
SLC22A16
RN7SL617P
CTA-331P3.1
RP11-346C16.4
RP11-346C16.6
CDK19
RP11-346C16.2
RP11-346C16.1
RP11-569A2.2
RNU6-957P
SNORA40
RNU6-1115P
CNN2P9
RP3-418A9.3
AMD1
RP11-397G5.2
GTF3C6
RPF2
GSTM2P1
SLC16A10
RNU6-960P
RP11-428F8.2
MFSD4B
RP5-1112D6.4
RP5-1112D6.7
REV3L
RP5-1112D6.8
FCF1P5
REV3L-IT1
BRD7P4
TRAF3IP2-AS1
RP3-415N12.1
TRAF3IP2
C6orf3
FYN
RP1-97J1.2
WISP3
TUBE1
FAM229B
LAMA4
RP1-142L7.5
RNU6-1226P
RP1-142L7.9
RP1-142L7.8
RP11-506B6.6
RP11-506B6.5
RFPL4B
RPSAP45
KRT18P65
FEM1AP3
RP1-105O18.1
RP1-159M24.1
RP11-505K1.1
RNU6-1163P
FCF1P10
SOCS5P5
RP11-437J19.1
RP1-124C6.1
RP11-346D19.1
RPS27AP11
RP11-367G18.1
RP1-249H1.2
RP1-249H1.3
MARCKS
LINC01268
RP11-544L8__B.4
HDAC2
RP3-399L15.3
NUDT19P3
HS3ST5
RPSAP43
RNA5SP213
DNAJA1P4
RP3-399L15.1
RP3-399L15.2
RNU6-475P
RP11-126M14.1
RP11-282C5.1
FRK
TPI1P3
NT5DC1
COL10A1
NIP7P3
TSPYL4
DSE
RP3-486I3.7
RP3-486I3.4
TSPYL1
RP1-93H18.1
CBX3P9
KRT18P22
RP1-93H18.6
FAM26F
RP11-259P20.1
TRAPPC3L
FAM26E
FAM26D
RWDD1
RSPH4A
ZUFSP
KPNA5
FAM162B
GPRC6A
RFX6
RPS29P13
RNA5SP214
VGLL2
ROS1
RN7SKP18
RN7SKP51
RAP1BP3
RP1-92C8.3
DCBLD1
RNU6-253P
GOPC
NEPNP
NUS1
SLC35F1
RP11-632C17__A.1
RP11-57K17.1
CEP85L
RP3-509L4.3
PLN
SSXP10
RP11-210H10__A.1
MCM9
ASF1A
RP11-351A11.1
FAM184A
Y_RNA
MIR548B
RP3-354N19.1
MAN1A1
RP3-354N19.3
RNU6-194P
MIR3144
RNU6-214P
RNA5SP215
COX6A1P3
TBC1D32
RNU6-1286P
Y_RNA
RP1-276J11.2
RP1-276J11.3
GJA1
RNU4-35P
RP1-172I22.1
RNU4-76P
RNU2-8P
RP11-129H15.1
SLC25A5P7
RPL23AP48
RP11-129H15.4
HMGB3P18
RNU1-18P
HSF2
RP3-425C14.4
SERINC1
RP3-425C14.6
PKIB
RP3-425C14.5
RP3-425C14.7
RP11-95G17.2
RN7SL564P
FABP7
SMPDL3A
ATP5LP2
CLVS2
TRDN
RP11-532N4.2
NKAIN2
RP11-374A22.1
RNF217-AS1
RNF217
TPD52L1
HDDC2
RP11-735G4.1
RP11-624M8.1
RP1-293L8.2
HEY2
NCOA7
NCOA7-AS1
RN7SKP56
HINT3
TRMT11
RP11-527F13.1
PPP1R14BP5
CENPW
MIR588
RNU6-200P
VIM2P
RP11-753G20.2
PRELID1P1
RPS4XP9
RSPO3
RNF146
ECHDC1
RNA5SP217
YWHAZP4
RPL5P18
RP1-177A13.1
RP3-403A15.1
KIAA0408
SOGA3
C6orf58
RP11-151M7.1
RP11-325O24.1
RP11-325O24.5
RP11-325O24.2
RP11-325O24.6
THEMIS
MRPS17P5
PTPRK
RP11-103C16.2
RP1-86D1.5
EEF1DP5
Y_RNA
RP1-6P5.2
Y_RNA
LAMA2
MESTP1
BMPR1APS1
RNU6-861P
RP1-69D17.3
RP1-69D17.4
ARHGAP18
RPL5P21
RP11-174C7.1
B3GALNT2P1
RP11-174C7.3
TMEM244
L3MBTL3
RP11-73O6.3
SAMD3
TMEM200A
Y_RNA
RP11-102N11.1
SMLR1
EPB41L2
AKAP7
RP1-209B5.2
RPL21P67
ARG1
MED23
ENPP3
RNU4-18P
OR2A4
CTAGE9
RP5-988G15.1
MIR548H5
ENPP1
RP3-323K23.3
RN7SKP245
RP1-131F15.2
RP11-69I8.2
RP1-131F15.3
CTGF
RP11-69I8.3
RP3-523C21.2
MIR548AJ1
RP3-523C21.3
LINC01013
EEF1A1P36
MOXD1
STX7
RPL21P66
TAAR9
TAAR8
TAAR7P
TAAR6
TAAR5
TAAR4P
TAAR3P
TAAR2
TAAR1
HLFP1
VNN1
CCNG1P1
VNN3
VNN2
RP1-55C23.7
RBM11P1
SLC18B1
RPS12
SNORD101
SNORD100
SNORA33
HMGB1P13
RP5-1181K21.4
RPL23AP46
LINC00326
MTCYBP4
EYA4
RP1-283K11.3
RP1-283K11.2
TARID
HSPE1P21
RP11-704J17.5
FTH1P26
LINC01312
TCF21
TBPL1
SLC2A12
CTA-444M12.3
HMGA1P7
RN7SL408P
SGK1
RPS29P32
RNA5SP218
Y_RNA
KRT8P42
CHCHD2P4
RP11-557H15.3
LINC01010
RP11-557H15.4
FAM8A6P
RP11-557H15.5
CTA-31J9.2
RP1-287H17.1
RP3-352A20.1
ALDH8A1
RP11-349J5.2
HBS1L
MIR3662
CTA-212D2.2
MYB
MYB-AS1
MIR548A2
RP1-32B1.4
AHI1
RP3-388E23.2
Y_RNA
LINC00271
GAPDHP73
RP1-38C16.2
HMGB1P17
RP11-394G3.2
PDE7B
RP13-143G15.4
RP11-472E5.3
MTFR2
BCLAF1
RP3-406A7.1
RP3-406A7.7
MAP7
RP3-406A7.3
RP3-406A7.5
NDUFS5P1
RN7SKP299
RP3-325F22.5
MAP3K5
RP3-325F22.3
RNA5SP219
PEX7
SNORA27
RP11-55K22.2
SLC35D3
Y_RNA
RPL35AP3
NHEG1
RP11-204P2.3
IL20RA
IL22RA2
IFNGR1
OLIG3
BTF3L4P3
RP11-95M15.1
RP11-95M15.3
RP11-95M15.2
RP11-356I2.1
Y_RNA
RP11-356I2.4
TNFAIP3
RP11-10J5.1
RP11-240M16.1
RPSAP42
PERP
ARFGEF3
PBOV1
RP3-422G23.4
RP3-422G23.3
MARCKSL1P2
HEBP2
NHSL1
MIR3145
RP11-43P8.2
RP11-390P2.2
RP11-390P2.4
GVQW2
CCDC28A
ECT2L
CCRL1P1
RP3-509I19.6
REPS1
ABRACL
HECA
RP1-225E12.2
TXLNB
RP11-445F6.2
RP11-12A2.1
CITED2
LINC01625
ATP5F1P6
RP11-15H7.2
RP5-899B16.1
RP5-899B16.2
RP3-332B22.1
RNA5SP220
MIR3668
MIR4465
RPS3AP24
RP3-460G2.2
RP11-471B18.1
RP11-432L12.1
RP11-63E9.1
RN7SKP106
RPS3AP23
NMBR
RP11-137J7.3
RP11-137J7.2
GJE1
VTA1
RP11-753B14.1
ADGRG6
RP11-440G9.1
RP1-67K17.3
HIVEP2
RP1-67K17.4
RP11-439L18.1
LINC01277
RP1-45I4.3
AIG1
RP1-45I4.2
RP1-95L4.2
RP1-95L4.3
RP1-95L4.4
RP1-20N2.7
ADAT2
TUBB8P2
RNA5SP221
PEX3
VDAC1P8
FUCA2
PHACTR2
PHACTR2-AS1
LTV1
RP3-468K18.6
ZC2HC1B
PLAGL1
HYMAI
RP3-340H11.2
SF3B5
MRPL42P3
STX11
TPT1P4
RP1-91J24.1
UTRN
RP1-91J24.3
RP11-106E7.1
RP11-277I20.2
RP11-277I20.3
EPM2A
RNU1-33P
RP1-28C20.1
RP3-466P17.1
RP3-466P17.3
FBXO30
RP11-545I5.3
SHPRH
GRM1
FUNDC2P3
RNA5SP222
RP1-69B13.2
RAB32
RP11-715G15.1
ADGB
RP11-715G15.2
RNU6-906P
KATNBL1P6
STXBP5-AS1
RP11-497D6.3
RP11-497D6.5
LUADT1
STXBP5
RP11-361F15.5
YAP1P1
SAMD5
RP11-307P5.1
RP11-307P5.2
RP11-242F11.2
RP11-631F7.2
RP11-631F7.1
RNU6-1222P
SASH1
CYP51A1P3
SNRPEP6
RPSAP40
UST
UST-AS1
RP11-162J8.3
RP11-365H23.1
RP1-111D6.3
RP1-111D6.4
RP1-111D6.5
RN7SL234P
FABP12P1
TAB2
SUMO4
ZC3H12D
RP1-281H8.3
PPIL4
RNU7-3P
RP1-12G14.5
GINM1
RP1-12G14.9
RP1-12G14.7
RPS18P9
SNORA2
KATNA1
Y_RNA
LATS1
RP11-350J20.13
NUP43
PCMT1
BTBD10P2
RP11-350J20.5
LRP11
RP11-350J20.12
RAET1E-AS1
CCT7P1
RAET1E
RAET1E-AS1
RP11-350J20.9
RAET1G
RP11-244K5.6
ULBP2
RP11-244K5.7
ULBP1
RP11-472G23.3
BTF3P10
RAET1K
RAET1L
RAET1M
RP11-472G23.10
PHBP1
ULBP3
PPP1R14C
snoU13
RNU4-7P
IYD
SSR1P1
RP11-291C6.1
PLEKHG1
RP11-136K14.1
RP11-136K14.2
RP11-136K14.3
PDCL3P5
MTHFD1L
ARL4AP5
RNU6-302P
RP1-292B18.3
RP1-292B18.4
RP1-292B18.1
RP1-297M16.2
RNU6-300P
RP11-613F7.1
AKAP12
RNU6-1247P
RNY4P20
RN7SKP268
ZBTB2
Y_RNA
RMND1
HSPA8P15
ARMT1
CCDC170
RNU6-813P
ESR1
RP3-443C4.2
SYNE1
SYNE1-AS1
RP3-398G3.5
RNA5SP223
NANOGP11
MYCT1
HSPD1P16
VIP
RP1-200K18.1
TUBB4BP7
RP1-101K10.4
FBXO5
RP1-101K10.6
MTRF1L
RGS17
RNA5SP224
RP11-306O13.1
RP11-475C16.1
RP11-475C16.2
RNA5SP225
MTCO2P31
RP11-331O9.2
MTATP6P31
MTCO3P31
MTND3P20
MTND4LP20
MTND4P13
RNU6-896P
HMGB3P19
OPRM1
IPCEF1
RP11-317B3.2
CNKSR3
RP11-486M3.3
RP11-486M3.2
RPS4XP8
RP11-134L4.2
RP11-15G8.1
SCAF8
RNU6-824P
RP3-472M2.2
MIR1273C
U8
TIAM2
RP1-66H9.1
RP11-477D19.2
TFB1M
CLDN20
RP1-257I9.2
NOX3
RNU7-152P
MIR1202
SNORD28
RP11-518I13.1
RP11-230C9.1
RP11-230C9.4
RP11-230C9.2
ARID1B
MIR4466
RP11-230C9.3
RP11-2J18.1
RP1-137K2.2
TMEM242
LDHAL6FP
RP5-933K21.3
RP5-933K21.2
RP3-395C13.1
ZDHHC14
MIR3692
SNX9
RP11-52J3.3
RP11-52J3.2
RP3-403L10.3
HSPE1P26
RNU6-786P
SYNJ2
SYNJ2-IT1
SERAC1
GTF2H5
TULP4
SRP72P2
RP11-732M18.4
RP11-732M18.2
RN7SL173P
CACYBPP3
TMEM181
TATDN2P2
DYNLT1
SYTL3
AMZ2P2
EZR
EZR-AS1
OSTCP1
C6orf99
yR211F11.2
RNU6-293P
RSPH3
RP1-111C20.4
TAGAP
RP1-111C20.3
RP11-13P5.1
RP11-13P5.2
FNDC1
FNDC1-IT1
RP11-125D12.1
RP11-125D12.2
RP3-393E18.1
RP3-393E18.3
RP3-393E18.2
SOD2
HNRNPH1P1
RNU4ATAC18P
WTAP
ACAT2
TCP1
SNORA20
SNORA29
MRPL18
PNLDC1
RP1-249F5.3
MAS1
IGF2R
AIRN
RP11-288H12.3
SLC22A1
RP11-317M22.1
SLC22A2
RP1-276N6.2
SLC22A3
LPAL2
LPA
RP1-81D8.4
RP1-81D8.3
PLG
RP1-81D8.5
RP1-81D8.6
RP11-235G24.1
RP11-235G24.2
RP11-235G24.3
RP3-428L16.1
RP3-428L16.2
MAP3K4
AGPAT4
AGPAT4-IT1
PARK2
KRT8P44
PACRG
RP11-157L10.1
PACRG-AS2
PACRG-AS3
PACRG-AS1
RP3-495O10.1
CAHM
QKI
RP5-826L7.1
RP1-230L10.1
RN7SL366P
RP1-155D22.2
RP1-155D22.1
RP11-347L18.1
RP11-300M24.1
RP11-534P19.1
C6orf118
PDE10A
RNA5SP226
RNU6-730P
RP11-252P19.1
RP11-252P19.2
LINC00473
LINC00602
GAPDHP72
RP11-459F1.2
T
RNU6-153P
RP4-655C5.7
RP4-655C5.4
GNG5P1
RP4-655C5.9
PRR18
SFT2D1
HNRNPA1P49
MPC1
RP1-168L15.5
RP1-168L15.6
RPS6KA2
RPS6KA2-IT1
MIR1913
FAM103A2P
RP3-497J21.1
RPS6KA2-AS1
RNASET2
RP1-167A14.2
MIR3939
FGFR1OP
CCR6
TCP10L2
GPR31
RP11-568A7.1
RP11-568A7.4
RP11-568A7.3
RP11-568A7.2
UNC93A
TTLL2
RP3-366N23.4
TCP10
RP11-351J23.2
RP11-351J23.1
RP3-431P23.2
LINC01558
RP3-431P23.5
AFDN-AS1
AFDN
RP3-470B24.5
KIF25-AS1
KIF25
FRMD1
RP11-503C24.1
RP11-503C24.2
RP11-503C24.3
RP11-503C24.4
CTAGE13P
DACT2
RP11-503C24.6
RP1-39J2.1
SMOC2
RP1-125N5.2
RP11-35J6.1
RP3-495K2.3
RP3-495K2.4
RP3-495K2.2
RP3-495K2.1
LINC01615
RP11-417E7.2
XXyac-YX65C7_A.2
THBS2
XXyac-YX65C7_A.3
VTA1P1
RP1-137D17.1
RP1-137D17.2
WDR27
C6orf120
PHF10
RP1-266L20.2
RP1-266L20.4
TCTE3
ERMARD
RP1-266L20.9
LINC00242
LINC00574
RP1-182D15.2
RP11-302L19.1
RP11-302L19.3
RPL12P23
RP5-1086L22.1
RP5-894D12.5
LINC01624
DLL1
FAM120B
RP5-894D12.4
MIR4644
RP1-140C12.2
PSMB1
TBP
PDCD2
OR4F7P
WBP1LP8
XX-C2158C12.1
XX-C2158C12.2
XX-C2158C6.1
XX-C2158C6.3
RPL23AP47
ABC7-481722F1.2
RP11-482G13.1
ABC7-481722F1.1
AC093627.7
AC093627.8
AC093627.9
AC093627.10
RP11-90P13.1
AC093627.11
AC093627.12
FAM20C
AC145676.2
WI2-2373I1.1
AC226118.1
AC147651.1
PDGFA
HRAT92
PRKAR1B
AC147651.5
AC147651.4
DNAAF5
SUN1
GET4
RP11-449P15.2
ADAP1
COX19
CYP2W1
C7orf50
MIR339
AC073957.15
GPR146
AC091729.7
AC091729.8
GPER1
ZFAND2A
AC091729.9
UNCX
AC073094.4
MICALL2
AC102953.4
RP11-1246C19.1
INTS1
AC102953.6
MAFK
TMEM184A
PSMG3
PSMG3-AS1
TFAMP1
AC074389.5
ELFN1
AC074389.7
AC074389.6
ELFN1-AS1
MAD1L1
AC110781.3
MIR4655
MRM2
NUDT1
SNX8
MIR6836
IMMP1LP3
EIF3B
AC004840.8
RP4-607J2.1
CHST12
GRIFIN
LFNG
MIR4648
BRAT1
IQCE
TTYH3
AMZ1
GNA12
AC006028.11
CARD11
AC004906.3
RN7SKP130
AC024028.1
AC091801.1
AC073316.2
AC073316.1
SDK1
RP11-30B1.1
AC011284.3
RP11-42B7.1
CYP3A54P
FOXK1
AP5Z1
MIR4656
RADIL
Y_RNA
PAPOLB
AC092610.12
MMD2
RNF216P1
RP11-730B22.1
SPDYE19P
RBAK
RBAKDN
OR10AH1P
ZNF890P
RNU6-215P
WIPI2
SLC29A4
TNRC18
AC093620.5
AC092171.2
RP11-1275H24.2
RP11-1275H24.1
RP11-1275H24.3
FBXL18
AC092171.4
MIR589
ACTB
CTB-161C1.1
AC006483.5
FSCN1
RNF216
RNF216-IT1
MIR6874
ZNF815P
RN7SL556P
OCM
CCZ1
RSPH10B
PMS2
Y_RNA
AIMP2
SNORA42
EIF2AK1
ANKRD61
RN7SL851P
RNU6-218P
AC004895.4
USP42
CYTH3
Y_RNA
FAM220A
RPSAP73
RAC1
DAGLB
KDELR2
AC072052.7
GRID2IP
ZDHHC4
C7orf26
ZNF853
ZNF316
AC073343.13
RP11-611L7.2
ZNF12
PMS2CL
SPDYE20P
RSPH10B2
CCZ1B
OR7E39P
UNC93B2
OR7E136P
OR7E59P
RP11-740N7.3
ALG1L5P
RP11-740N7.4
FAM86LP
MIR3683
RP11-397J20.1
Y_RNA
C1GALT1
RP4-733B9.1
AC005532.5
AC079448.1
COL28A1
RP5-1159O4.2
RP5-1159O4.1
MIOS
RP5-1007H16.1
RPA3
UMAD1
GS1-165B14.2
AC007161.5
RNU6-534P
CCNB2P1
AC009473.1
AC006042.7
GLCCI1
AC006042.8
ICA1
AC006042.6
AC007009.1
RP4-594A5.1
NXPH1
AC009500.2
RP4-668E10.4
RP4-668E10.3
GAPDHP68
AC096553.5
AC060834.2
AC060834.3
GS1-69O6.1
AC006373.1
U3
CTD-2060L22.1
HSPA8P8
AC009945.4
AC004535.2
Y_RNA
NDUFA4
RP5-855F16.1
PHF14
RPL23AP52
AC004538.3
NPM1P11
THSD7A
AC004160.4
AC073109.2
TMEM106B
VWDE
RP11-472F21.1
AC013470.6
AC005281.1
TAS2R2P
AC013470.8
AC005281.2
SCIN
CTD-2320J21.1
ARL4A
SNORA64
AC011288.2
RN7SKP228
RBMX2P4
AC006000.5
AC005019.3
AC005019.2
ETV1
Y_RNA
RPL6P21
DGKB
EEF1A1P26
AC006150.1
GTF3AP5
AC006458.3
AGMO
MEOX2
AC005550.3
MEOX2-AS1
AC005550.5
RPL36AP26
AC006041.1
ISPD
RPL36AP29
ISPD-AS1
SOSTDC1
GS1-166A23.1
LRRC72
AC005014.5
GS1-166A23.2
ANKMY2
BZW2
AC073333.8
TSPAN13
AGR2
RP11-455J15.1
AGR3
RAD17P1
AC098592.6
AC098592.7
BRWD1P3
Metazoa_SRP
AC003075.4
AHR
SNORA63
KCCAT333
AC017060.1
AC006482.1
SNX13
RP11-511H23.2
RNMTL1P2
RP11-511H23.1
PRPS1L1
HDAC9
MIR1302-6
AC010082.2
RN7SKP266
AC004744.3
NPM1P13
TWIST1
AC003986.6
AC003986.7
AC003986.5
FERD3L
AC007091.1
TWISTNB
MIR3146
TMEM196
AC004543.2
AC005062.2
RPL21P75
RP11-486P11.1
MACC1
MACC1-AS1
AC005083.1
AC099342.1
CTA-293F17.1
ITGB8
SNORD56
EEF1A1P27
AC002486.2
ABCB5
AC002486.3
SP8
RPL23P8
LINC01162
RPS26P30
RN7SL542P
ASS1P11
RNU1-15P
AC005094.2
SP4
MIR1183
DNAH11
CDCA7L
RAPGEF5
RNA5SP227
STEAP1B
EEF1A1P6
AC002480.3
AC002480.5
AC002480.4
AC002480.2
AC073072.5
IL6
MTCYBP42
AC073072.7
TOMM7
AC005682.5
SNORD93
AC005682.6
RPL12P10
FAM126A
KLHL7-AS1
KLHL7
AK3P3
NUPL2
AC005082.12
GPNMB
MALSU1
IGF2BP3
AC021876.4
SNORD65
RNU7-143P
AC079780.3
RPS2P32
Y_RNA
TRA2A
AC006026.9
CLK2P1
CCDC126
FCF1P1
AC006026.12
FAM221A
AC006026.13
STK31
PCMTD1P3
TPT1P7
AC009508.1
RNA5SP228
AC004485.3
NPY
RNU6-1103P
MPP6
SUMO2P14
CTA-298G8.2
DFNA5
OSBPL3
SNRPCP19
CYCS
C7orf31
AC004129.7
AC004129.9
NPVF
U3
TSEN15P3
AC003985.1
RP5-978I12.1
AC091705.1
AC003090.1
CTA-242H14.1
CTD-2227E11.1
MIR148A
NFE2L3
CTB-119C2.1
HNRNPA2B1
CBX3
AC010677.5
SNX10
AC004540.4
AC004540.5
KIAA0087
RP5-1007F24.1
AC004947.2
C7orf71
SKAP2
RPL7AP38
HMGB3P20
TPM3P4
NHP2P2
HOXA1
HOTAIRM1
HOXA2
HOXA3
HOXA-AS2
HOXA4
HOXA-AS3
HOXA5
HOXA6
HOXA7
RP1-170O19.24
HOXA9
HOXA10-AS
HOXA10
HOXA11
HOXA11-AS
RP1-170O19.14
HOXA11-AS1_4
HOXA13
HOTTIP
RP1-170O19.17
EVX1-AS
EVX1
RPL35P4
HNRNPA1P73
AC004009.3
AC004009.1
AC004009.2
EIF4HP1
PSMC1P2
AC073150.6
HIBADH
AC004549.6
TAX1BP1
JAZF1
RNU6-979P
JAZF1-AS1
AC005017.2
CREB5
AC005105.2
TRIL
AC005013.5
CTB-113D17.1
AC005162.5
CPVL
AC005162.4
CHN2
AC004593.3
NANOGP4
AC007255.8
RP11-550A18.1
PRR15
ZNRF2P2
TMSB4XP3
DPY19L2P3
MIR550A3
WIPF3
snoU13
SCRN1
AC007285.6
FKBP14
PLEKHA8
AC007285.7
Clostridiales-1
MTURN
AC007036.4
RPS27P16
AC007036.6
ZNRF2
AC006978.6
LINC01176
NOD1
GGCT
AC005154.6
AC005154.7
RP4-777O23.2
AC005154.8
RP4-777O23.1
GARS
CRHR2
INMT
AC006022.4
MINDY4
AC004691.5
AQP1
GHRHR
ADCYAP1R1
AC006466.5
RP11-463M14.1
NEUROD6
AC006380.3
CCDC129
PPP1R17
PDE1C
SNX2P2
AC018641.7
SLC25A5P5
LSM5
AVL9
DPY19L1P1
ZNRF2P1
RP11-225B17.2
LINC00997
RP11-225B17.1
SNORA31
DPY19L1P2
RP11-265E18.1
KBTBD2
RP9P
AC083863.5
FKBP9
RNU6-388P
NT5C3A
RPS29P14
RN7SL505P
RP9
AC074338.5
BBS9
RNA5SP229
AC007312.3
AC006195.2
RP11-89N17.1
RP11-89N17.2
RP11-89N17.4
RP11-89N17.3
BMPER
AC009262.2
RNU6-438P
NPSR1-AS1
NPSR1
RPL7P31
NCAPD2P1
RN7SL132P
SNORA31
DPY19L1
MIR548N
DPY19L2P1
S100A11P2
TBX20
AC009531.2
AC007652.1
HERPUD2
RP11-379H18.1
AC018647.3
SEPT7-AS1
AC007551.2
SEPT7
RP11-239C9.1
RNU6-1085P
RP11-609L3.2
SEPT7P3
RP11-609L3.1
AC083864.3
AC083864.4
RP11-196O2.1
MARK2P13
RP11-377H23.1
EEPD1
AC007327.6
AC007327.5
AC006960.5
RP11-182J23.1
KIAA0895
Y_RNA
ANLN
AC006960.7
AOAH
AOAH-IT1
RP11-85E16.1
AC007349.4
AC007349.5
NPM1P18
AC007349.7
ELMO1
MIR1200
ELMO1-AS1
RPS17P13
RNU6-565P
RPS10P14
SNORA51
Y_RNA
NECAP1P1
GPR141
RP11-605P22.1
AC018634.9
NME8
SFRP4
EPDR1
STARD3NL
TRGC2
TRGJ2
TRGJP2
TRGC1
TRGJ1
TRGJP
TRGJP1
TRGV11
TRGVB
TRGV10
AC006033.22
TRGV9
TRGVA
RP11-121A8.1
TRGV8
TRGV7
TRGV6
TRG-AS1
TRGV5P
TRGV5
TRGV4
TRGV3
TRGV2
TRGV1
AMPH
RN7SL83P
KRT8P20
FAM183BP
VPS41
POU6F2
POU6F2-AS2
SNORA20
POU6F2-AS1
AC011290.4
YAE1D1
AC011290.5
AC004837.4
RALA
AC004837.5
LINC00265
RNU6-719P
RP5-1173I20.1
CICP22
AC072061.2
AC004987.10
AC004987.9
RWDD4P2
RN7SL496P
RP11-467D6.1
CDK13
RP5-1147A1.2
RP5-1147A1.1
MPLKIP
SUGCT
THUMPD3P1
AC004988.1
AC005160.3
LINC01450
LINC01449
INHBA
INHBA-AS1
GLI3
HMGN2P30
LINC01448
TCP1P1
AC010132.10
RP11-111K18.2
C7orf25
PSMA2
MRPL32
AC005537.2
Y_RNA
HECW1
HECW1-IT1
MIR3943
RNU7-35P
RNU6-575P
AC004692.4
AC004692.5
AC011738.4
STK17A
COA1
BLVRA
AC005189.6
MRPS24
URGCP
TUBG1P
UBE2D4
AC004985.12
AC004951.5
SPDYE1
AC004951.6
POLR2J4
RASA4CP
LINC00957
DBNL
POLM
MIR6838
AEBP1
POLD2
RNA5SP230
MYL7
GCK
YKT6
CAMK2B
RP5-844F9.1
NUDCD3
AC004453.8
RNU6-1097P
AC004938.5
NPC1L1
DDX56
TMED4
RP11-52M17.1
OGDH
ZMIZ2
AC013436.6
PPIA
H2AFV
LINC01952
PURB
RP4-673M15.1
AC004854.5
RP4-647J21.1
MYO1G
SNHG15
CCM2
NACAD
TBRG4
SNORA5A
SNORA5C
SNORA5B
RAMP3
RP11-111G20.3
ELK1P1
AC073325.1
AC073325.2
ADCY1
SEPT7P2
GTF2IP13
RNU6-241P
CICP20
AC096582.9
AC096582.8
RNU6-326P
RP11-638I8.1
IGFBP1
IGFBP3
AC073115.6
AC073115.7
FTLP15
TTC4P1
ZNF619P1
AC023669.1
AC092657.2
AC004869.3
AC004869.2
HMGN1P19
AC011294.3
EPS15P1
AC004901.1
AC004870.4
AC004870.3
MRPL42P4
AC004870.5
TNS3
LINC01447
C7orf65
HUS1
LINC00525
PKD1L1
C7orf69
AC069282.6
SUN3
C7orf57
UPP1
ABCA13
AC091770.3
AC004899.3
RP4-815D20.1
GDI2P1
CDC14C
AC010971.1
DDX43P2
RP11-138B9.1
VWC2
ZPBP
GNL2P1
C7orf72
AC020743.2
AC020743.3
AC020743.4
IKZF1
RNU6-1091P
FIGNL1
DDC
DDC-AS1
GRB10
AC004920.3
AC004920.2
RP4-724E13.2
SNORA4
COBL
RPL7L1P2
CICP17
CTD-2021A8.2
CTD-2021A8.3
ROBO2P1
RP4-718N17.2
RN7SL292P
RP11-153N17.1
SNORA31
SGO1P2
RP11-598O8.1
POM121L12
HAUS6P1
RNF138P2
RNU1-14P
RN7SKP218
GS1-278J22.1
GS1-278J22.2
LINC01446
RNU2-29P
RAC1P9
RP11-678B3.1
HAUS6P3
RP11-806J6.1
HPVC1
LINC01445
SLC25A5P3
VSTM2A
VSTM2A-OT1
GS1-18A18.2
RNU6-1125P
RPL31P35
SEC61G
RP11-745C15.2
RP4-791C19.1
EGFR
EGFR-AS1
ELDR
RP11-339F13.2
CALM1P2
RP11-775L16.1
LANCL2
VOPP1
RP11-310H4.1
RP11-310H4.2
RP11-310H4.3
CDC42P2
TUBBP6
RP11-310H4.6
FKBP9P1
RNU6-389P
Metazoa_SRP
SUMO2P3
CICP11
RP11-613E4.5
RP11-613E4.4
PSPHP1
RNU6-1126P
SEPT14
RP11-419M24.2
CICP12
RP11-419M24.1
RP11-419M24.5
RP11-419M24.4
ZNF713
GBAS
MRPS17
PSPH
CCT6A
SNORA22
SNORA15
SUMF2
PHKG1
CHCHD2
NUPR2
RP4-725G10.3
RP4-725G10.4
CCNJP1
RP11-700P18.1
RP11-700P18.2
RP11-814E24.1
RNU6-1335P
SEPT14P24
CICP8
RP11-814E24.3
RNU6-1052P
RP13-492C18.1
RP13-492C18.2
RP11-760D2.13
RP11-760D2.1
RBM22P3
RP11-760D2.11
NMD3P2
RP11-760D2.4
RP11-760D2.5
VN1R25P
RP11-760D2.7
RP11-760D2.9
RP11-760D2.10
RP11-760D2.12
TRIM60P16
RP11-10F11.2
RP11-10F11.3
RP11-10F11.4
RP13-580B18.2
RP13-580B18.4
RP13-580B18.1
RP11-220H4.2
MIR4283-1
TNRC18P3
SLC29A4P1
PHKG1P4
RP11-220H4.6
ZNF479
RP11-1217F2.1
RP11-1217F2.22
RP11-1217F2.28
RP11-1217F2.21
MTCO3P10
RP11-1217F2.19
MTND4LP32
MTND4P4
MTND5P6
RP11-1217F2.17
MTCYBP29
GUSBP10
MTND1P4
MTND2P6
RP11-1217F2.9
RP11-1217F2.24
RP11-1217F2.25
RP11-1217F2.18
MTCO3P4
RP11-1217F2.26
RP11-1217F2.27
MTND4P5
MTND5P7
RP11-1217F2.23
MTCYBP5
GUSBP12
RP11-1217F2.15
RNU7-157P
RP11-114G11.3
RP11-114G11.4
RP11-114G11.5
MIR3147
VN1R28P
SAPCD2P2
ZNF716
RP11-1324A7.2
NCOR1P3
RP11-368M16.3
RP11-368M16.10
BSNDP4
RP11-368M16.9
RP11-368M16.5
RP11-368M16.8
RP11-368M16.6
RP11-368M16.7
RP11-548K12.6
RP11-548K12.7
RP11-548K12.5
RP11-548K12.8
RP11-548K12.4
RP11-548K12.3
RP11-548K12.9
RP11-548K12.10
RP11-548K12.2
RP11-548K12.11
RP11-548K12.1
RP11-548K12.12
RP11-548K12.13
RP11-715L17.1
RNU6-417P
RP11-196D18.1
RP11-196D18.2
ZNF90P3
SAPCD2P4
SEPT14P1
snoU2_19
RP11-373D7.1
PHKG1P1
SEPT7P4
RP5-905H7.4
ZNF733P
RP5-905H7.9
ARAFP3
RP5-905H7.6
RP5-905H7.11
RP5-905H7.7
RP5-905H7.8
VN1R31P
VN1R32P
RP11-73B2.2
RP11-73B2.4
RP11-73B2.3
RP11-340I6.1
RP11-73B2.7
VN1R33P
ARAFP2
RP11-340I6.3
ZNF734P
RP5-1193P9.2
SEPT7P5
PHKG1P2
SLC29A4P2
TNRC18P2
MIR4283-2
RP5-965K10.3
CTD-2526L21.2
CICP24
CTD-2526L21.3
RP11-340I6.4
RP11-340I6.5
RP11-340I6.7
GABPAP
RP11-340I6.8
NMD3P1
RP11-73B2.6
SLC25A1P3
VN1R34P
ARAFP1
VN1R35P
VN1R36P
RP5-1193P9.4
RP11-340I6.11
RP11-561N12.2
LINC01005
ZNF727
TRIM60P17
GUSBP6
MTND4P2
MTND4LP2
MTND3P2
MTCO3P8
MTATP6P18
MTCO2P8
MTCO1P8
MTND2P4
MTND1P2
RP11-321E8.4
RP11-165H4.2
VN1R37P
VN1R38P
SAPCD2P1
ZNF735
ZNF679
ZNF736
TRIM60P18
RP11-321E8.8
YWHAEP1
VN1R40P
ZNF680P1
HNRNPCP7
ZNF680
BNIP3P42
RP11-561N12.6
RP11-561N12.5
RP11-561N12.1
RP11-561N12.8
ZNF107
BNIP3P11
MIR6839
RP11-416N13.1
RP11-797H7.6
ZNF138
RP11-797H7.1
SEPHS1P1
EEF1DP4
ZNF273
RP11-797H7.5
VN1R42P
MTDHP1
ZNF117
ERV3-1
RNU6-1229P
CCT6P3
SNORA22
SNORA15
RP11-460N20.4
GTF2IP14
INTS4P1
RP11-328P23.2
RP11-746P2.5
RP11-328P23.4
RP11-746P2.6
RSL24D1P3
RP11-746P2.3
ZNF92
RP11-667F9.2
RP11-328P23.3
RP11-667F9.1
RP13-157F18.2
RP11-479O9.4
INTS4P2
CCT6P1
SNORA22
SNORA15
RP11-479O9.3
GTF2IP5
RNU6-912P
RP13-254B10.1
RNU6-973P
VKORC1L1
GUSB
RP11-252P18.1
RP5-1132H15.3
RP5-1132H15.2
ASL
CRCP
RP5-1132H15.1
TPST1
RNU6-313P
LINC00174
GTF2IP9
SKP1P1
GS1-124K5.2
RP11-792A8.1
GS1-124K5.13
GS1-124K5.7
GS1-124K5.8
GS1-124K5.4
GS1-124K5.9
GS1-124K5.10
GS1-124K5.12
SAPCD2P3
RP4-756H11.4
RPL35P5
KCTD7
RP4-756H11.3
RABGEF1
RP11-792A8.4
RP11-792A8.3
GTF2IRD1P1
RP11-458F8.1
GTF2IP23
RNU6-1254P
RP11-458F8.4
RP11-458F8.3
Metazoa_SRP
TMEM248
RN7SL43P
SBDS
TYW1
RP11-324F21.1
MIR4650-1
SPDYE21P
PMS2P4
Y_RNA
STAG3L4
RP11-166O4.4
RP11-166O4.6
LINC01372
MTATP6P21
MTCO3P41
RP4-736H5.3
RP11-421N10.1
RP11-358M3.1
RP5-945F2.2
MTCO1P57
RP5-945F2.3
RP11-521C10.1
MTND4P3
RP5-859M6.1
RNA5SP231
RP11-123O1.1
RNU6-832P
RP11-3P22.1
RP11-3P22.2
MTCO2P25
MTCO1P25
RNU6-229P
Y_RNA
RP5-942I16.1
AUTS2
RP11-575M4.1
WBSCR17
MIR3914-1
RN7SKP75
CALN1
RNA5SP232
GS1-111G14.1
ABCF2P2
TYW1B
MIR4650-2
RP11-535E8.2
RP11-1394O16.1
RN7SL377P
SBDSP1
RN7SL625P
SPDYE7P
POM121
RP11-313P13.5
NSUN5P2
TRIM74
STAG3L3
AC005488.11
Y_RNA
PMS2P7
Y_RNA
SPDYE8P
CH17-264B6.4
Y_RNA
SPDYE11
CH17-264B6.3
Y_RNA
SPDYE9P
PMS2P6
Y_RNA
SPDYE10P
GTF2IP4
PHBP5
NCF1B
GTF2IRD2P1
POM121B
NSUN5
TRIM50
RP11-483G21.3
FKBP6
RNU6-1080P
Y_RNA
FZD9
BAZ1B
RNU6-1198P
BCL7B
TBL2
MLXIPL
CTA-315H11.2
VPS37D
DNAJC30
WBSCR22
STX1A
MIR4284
RN7SL265P
ABHD11-AS1
ABHD11
CLDN3
CLDN4
WBSCR27
WBSCR28
RP11-731K22.1
ELN
CTB-51J22.1
LIMK1
EIF4H
MIR590
LAT2
RFC2
CLIP2
GTF2IRD1
RNA5SP233
RP5-1186P10.2
RP5-1186P10.1
GTF2I
AC083884.8
PHBP15
NCF1
GTF2IRD2
STAG3L2
PMS2P5
Y_RNA
SPDYE12P
GATSL2
RCC1L
Metazoa_SRP
GTF2IRD2B
NCF1C
GTF2IP1
PHBP6
AC004878.2
AC004878.8
SPDYE13P
PMS2P10
Y_RNA
SPDYE14P
PMS2P6
Y_RNA
SPDYE15P
PMS2P2
Y_RNA
STAG3L1
Y_RNA
AC006014.8
TRIM73
NSUN5P1
POM121C
SPDYE5
PMS2P3
Y_RNA
HIP1
CTB-139P11.2
CCL26
CCL24
AC005102.1
RHBDD2
POR
RPL7L1P3
SNORA14A
TMEM120A
STYXL1
RP11-229D13.3
MDH2
AC005077.14
RNU6-863P
GTF2IP7
AC005077.7
AC005077.8
AC005077.5
SRRM3
HSPB1
YWHAG
AC005522.6
SSC4D
ZP3
DTX2
FDPSP2
AC007078.4
UPK3B
AC004980.8
Y_RNA
AC004980.9
SPDYE16
AC004980.7
POMZP3
AC004980.10
AC007003.1
FDPSP7
AC005522.7
DTX2P1
UPK3BP1
PMS2P11
Y_RNA
SPDYE17
PMS2P9
Y_RNA
SPDYE18
AC007000.10
FAM185BP
RP11-467H10.1
CCDC146
FGL2
AC073635.5
GSAP
RP5-899E9.1
GCNT1P5
PTPN12
APTR
RSBN1L
TMEM60
PHTF2
Y_RNA
RP5-1185I7.1
MAGI2
RP4-587D13.1
RP4-587D13.2
RPL13AP17
MAGI2-AS1
MAGI2-AS2
RNU6-337P
AC006355.3
RP5-1093G23.1
RNU6-530P
AC004945.1
MAGI2-AS3
NUP35P2
RNA5SP234
RNU6-849P
RPL10P11
GNAI1
RN7SL869P
AC003988.1
AC004862.6
RN7SL35P
CD36
SNRPBP1
GNAT3
AC073850.6
SEMA3C
RP5-1136A10.1
AC005008.2
AC005008.3
AC004866.1
AC004866.3
EIF4EP4
AC010091.1
DDX43P3
HGF
CACNA2D1
AC006145.4
MTHFD2P5
AC004006.2
PCLO
RNA5SP235
AC079799.2
SEMA3E
AC079987.2
RAD23BP2
SEMA3A
RPL7P30
AC003984.1
AC093716.1
HMGN2P11
AC074183.3
HNRNPA1P8
SEMA3D
HSPA8P16
DYNLL1P7
LINC00972
AC092013.1
SOCS5P1
GRM3
AC005009.1
AC005009.2
KIAA1324L
CTA-254O6.1
AC005076.5
DMTF1
uc_338
TMEM243
Y_RNA
TP53TG1
CROT
ABCB4
ABCB1
HNRNPA1P9
RUNDC3B
SLC25A40
DBF4
ADAM22
SRI
CTB-167B5.1
AC003991.3
STEAP4
EIF4A1P13
SNORA67
CTA-326K9.1
AC002069.6
KPNA2P2
PQLC1P1
EEF1A1P28
AC002127.4
AC002127.2
ZNF804B
C7orf62
AC002383.2
RNU6-274P
STEAP2-AS1
RP5-1121E10.2
DPY19L2P4
STEAP1
STEAP2
CFAP69
Y_RNA
AC002064.4
AC002064.5
CTB-16J4.1
GTPBP10
AC002064.7
CLDN12
AC006153.3
CDK14
AC002456.2
TVP23CP1
PTP4A1P3
FZD1
RP11-115N4.1
NIPA2P1
RP11-142A5.1
CTB-111F10.1
MTERF1
AKAP9
CYP51A1
CYP51A1-AS1
LRRD1
KRIT1
Y_RNA
MIR1285-1
AC000120.7
ANKIB1
TMBIM7P
CTB-10G5.1
GATAD1
AC007566.10
ERVW-1
PEX1
RBM48
RP5-1099C19.2
FAM133B
CDK6
RNU6-10P
AC002454.1
RN7SL7P
SAMD9
SAMD9L
HEPACAM2
VPS50
CALCR
MIR653
MIR489
GNGT1
AC002075.4
MIR4652
AC002075.3
NDUFAF4P2
TFPI2
AC002076.10
GS1-345D13.1
GNG11
RP11-455I9.1
BET1
AC006378.2
AC003092.1
AC003092.2
COL1A2
RNU6-1328P
CASD1
SGCE
PEG10
RPS3AP25
RNU6-956P
ATP5F1P2
GRPEL2P3
RN7SKP129
ARF1P1
PPP1R9A
HINT1P2
AC002429.4
AC002429.5
RNU4-16P
PON1
AC004022.7
AC004022.8
PON3
PON2
GS1-293C5.1
AC004012.1
ASB4
GS1-306C12.1
PDK4
AC002451.3
DYNC1I1
GS1-25M2.1
SLC25A13
MIR591
AC096775.2
RP11-440E5.1
RNU6-532P
RNU6-364P
RNU7-188P
SEM1
MARK2P10
RN7SL252P
DLX6-AS1
DLX6
DLX5
SDHAF3
HMGB3P21
AC073900.4
AP1S2P1
RN7SKP104
TAC1
ASNS
AC079781.5
SNRPCP9
RPS3AP29
AC007875.2
AC079781.7
AC079781.8
OR7E7P
MIR5692A1
MIR5692C2
OR7E38P
AC004967.7
OCM2
RN7SL478P
LMTK2
BHLHA15
TECPR1
BRI3
BAIAP2L1
RP11-307C18.1
RPS3AP26
AC091654.7
AC074121.4
NPTX2
RNU6-393P
TMEM130
TRRAP
MIR3609
AC004893.10
AC004893.11
SMURF1
KPNA7
MYH16
RP13-968A2.1
ARPC1A
ARPC1B
PDAP1
BUD31
PTCD1
CPSF4
AC073063.10
ATP5J2
ZNF789
ZNF394
ZKSCAN5
FAM200A
ZNF655
GS1-259H13.2
ZSCAN25
GS1-259H13.7
CYP3A5
CYP3A7-CYP3A51P
CYP3A51P
CYP3A7
CYP3A4
RP11-757A13.1
CYP3A137P
CYP3A43
CTD-3244O18.5
CYP3A52P
OR2AE1
TRIM4
GJC3
RP4-604G5.1
Y_RNA
SNORA40
AZGP1
AZGP1P1
RP4-604G5.3
ZKSCAN1
ZSCAN21
ZNF3
COPS6
MCM7
MIR25
MIR93
MIR106B
AP4M1
TAF6
RP11-506M12.1
CNPY4
MBLAC1
AC073842.19
RPL7P60
LAMTOR4
C7orf43
MIR4658
GAL3ST4
GPC2
STAG3
GATS
PVRIG
SPDYE3
PMS2P1
Y_RNA
STAG3L5P
PILRB
PILRA
ZCWPW1
MEPCE
RP11-758P17.2
PPP1R35
RP11-758P17.3
C7orf61
TSC22D4
NYAP1
RP11-44M6.1
RN7SL416P
AGFG2
IRS3P
SAP25
LRCH4
FBXO24
PCOLCE-AS1
PCOLCE
MOSPD3
TFR2
ACTL6B
GNB2
GIGYF1
POP7
EPO
ZAN
EPHB4
RN7SL750P
SLC12A9
SLC12A9-AS1
TRIP6
MIR6875
SRRT
UFSP1
ACHE
RN7SL549P
RPS29P15
MUC3A
RP11-395B7.2
MUC12
RP11-395B7.4
MUC17
TRIM56
SERPINE1
AP1S1
MIR4653
VGF
NAT16
MOGAT3
DGAT2L7P
RPSAP46
PLOD3
ZNHIT1
CLDN15
FIS1
RNU6-1104P
RP11-132A1.6
AZGP1P2
LNCPRESS1
RP11-132A1.4
IFT22
COL26A1
RP5-1106H14.1
LINC01007
MYL10
CUX1
CTA-339C12.1
CTB-181H17.1
CTA-305I2.1
AC005086.3
AC005086.2
AC005086.1
SNORA48
CTA-313A17.5
SH2B2
MIR4285
CTA-313A17.2
Y_RNA
CTA-313A17.3
SPDYE6
PRKRIP1
RP11-163E9.1
RP11-163E9.2
MIR548O
RP11-514P8.2
ORAI2
ALKBH4
LRWD1
MIR4467
POLR2J
RASA4B
POLR2J3
SPDYE2
RASA4
RP11-514P8.10
UPK3BL
SPDYE2B
POLR2J2
RASA4DP
FAM185A
RP11-577H5.1
FBXL13
RNU6-1136P
RN7SKP198
LRRC17
NFE4
RP11-645N11.3
ARMC10
CRYZP1
NAPEPLD
RP11-401L13.4
RPL23AP95
RP11-401L13.7
DPY19L2P2
S100A11P1
PMPCB
DNAJC2
PSMC2
RPS29P16
SLC26A5
Y_RNA
Y_RNA
CTB-107G13.1
RELN
RN7SKP86
ORC5
LHFPL3
EIF4BP6
LHFPL3-AS1
RP11-203P23.2
LHFPL3-AS2
RN7SL8P
RP11-325F22.2
LINC01004
KMT2E-AS1
KMT2E
CTB-152G17.6
SRPK2
CTB-152G17.5
CTB-152G17.4
RP4-778K6.1
RWDD4P1
RP4-778K6.3
RNU6-1322P
PUS7
RP11-251G23.2
RINT1
EFCAB10
RP11-251G23.5
YBX1P2
ATXN7L1
CTA-351J1.1
CDHR3
RP4-568B10.1
SYPL1
DCAF13P1
RNU6-392P
NAMPT
RP11-22N19.2
LARP1BP2
CTB-111H14.1
CTB-30L5.1
CCDC71L
RP5-884M6.1
CTB-133P21.1
PIK3CG
PRKAR2B
CTA-360L10.1
HBP1
CTA-363E19.2
COG5
CTB-20D2.1
GPR22
DUS4L
RP4-593H12.1
BCAP29
snoU109
WBP1LP2
BANF1P5
SLC26A4-AS1
SLC26A4
AC002467.7
CBLL1
SLC26A3
PIGCP2
DLD
LAMB1
CTB-13F3.1
U3
LAMB4
NRCAM
PNPLA8
RPL7P32
THAP5
DNAJB9
AC005487.2
CTA-369K23.1
C7orf66
CTB-22K14.1
AC004014.3
BUB3P1
AC002386.1
AC073071.1
AC073387.2
RP11-10E6.1
EIF3IP1
RPL3P8
RP11-745H7.1
AC003088.1
IMMP2L
AC073326.3
LRRN3
AC003989.3
AC003989.4
DOCK4
DOCK4-AS1
RNA5SP237
AC003080.4
ZNF277
AC004112.4
MTND5P8
MTND6P24
MTCYBP24
IFRD1
AC079741.2
LSMEM1
NPM1P14
AC002463.3
MIPEPP1
TMEM168
BMT2
HRAT17
RP11-736E3.3
GPR85
RP11-736E3.1
LINC00998
RP11-703P11.1
RP11-786A20.1
PPP1R3A
FOXP2
RP11-95P9.1
AC073626.2
CTA-250D13.1
RNA5SP238
MIR3666
MDFIC
LINC01392
LINC01393
RAC1P6
Y_RNA
RP11-222O23.1
SNORA25
RP11-458K10.1
RP11-458K10.2
RP11-458K10.3
Y_RNA
TFEC
RP11-667F14.1
TES
AC073130.3
AC073130.1
CAV2
Metazoa_SRP
AC002066.1
CAV1
AC006159.5
AC006159.4
LINC01510
MET
CAPZA2
AC002543.2
Y_RNA
RNA5SP239
ST7-AS1
ST7-OT4
AC106873.4
TPM3P1
ST7
ST7-AS2
AC002542.2
AC006326.3
MTND4P6
MTCYBP6
WNT2
AC002465.2
ASZ1
AC003045.1
CFTR
AC000111.4
AC000111.3
AC000111.5
AC000111.6
CTTNBP2
AC007568.1
AC003084.2
LSM8
ANKRD7
GTF3AP6
RP11-533K11.1
RP11-500M10.1
LVCAT5
RNU1-29P
RP4-742N3.1
RP5-1006K12.1
KCND2
RNU6-581P
RP4-797C5.2
TSPAN12
ING3
RNA5SP240
CPED1
RNA5SP241
RNU6-517P
WNT16
FAM3C
CYCSP19
RP11-3L10.2
RP11-3L10.3
RP4-745K6.1
RN7SKP277
PNPT1P2
PTPRZ1
AASS
RNU7-154P
RP5-1049N15.2
RP11-560I19.1
RP11-560I19.2
FEZF1
FEZF1-AS1
CADPS2
RP5-1101C3.1
RP11-395G17.1
RPS26P31
RNF133
RNF148
RP5-1166A24.1
TAS2R16
RP11-61D3.1
SLC13A1
LYPLA1P1
IQUB
RP11-332K15.1
RNU6-296P
NDUFA5
ASB15
RP11-390E23.3
LMOD2
WASL
RP11-390E23.6
RNU6-11P
HYALP1
HYAL4
SPAM1
RP4-630C24.1
RP4-630C24.3
TMEM229A
RP5-921G16.1
RP11-264K23.1
RP5-921G16.2
SSU72P8
RP5-1106E3.1
RNU6-102P
RP5-907C10.3
GPR37
C7orf77
POT1
POT1-AS1
EEF1GP1
RP11-3B12.5
RP11-3B12.4
RP11-3B12.2
RP11-3B12.3
RP11-420H19.3
RP11-420H19.1
RP11-420H19.2
RP11-807H17.1
AC005276.1
AC000370.2
GRM8
AC000374.1
AC000367.1
AC000362.1
MIR592
AC000099.1
PRELID3BP10
ZNF800
AC000123.3
AC000123.4
AC000123.2
AC000124.1
GCC1
ARF5
FSCN3
PAX4
AC073934.6
SND1
RP11-20L24.1
SND1-IT1
LRRC4
MIR593
MIR129-1
LEP
RP11-62J1.4
RBM28
RNU7-27P
PRRT4
IMPDH1
RP11-155G14.1
RNU7-54P
HILPDA
RP11-155G14.5
METTL2B
Metazoa_SRP
RP11-212P7.2
RP11-274B21.1
RP11-212P7.1
RP11-274B21.13
RNU6-177P
RP11-274B21.2
RP11-274B21.4
RP11-274B21.12
RP11-274B21.3
CICP14
RP11-274B21.10
RP11-274B21.5
FAM71F2
RP11-274B21.9
IMP3P2
RNA5SP242
RNA5SP243
FAM71F1
CALU
RN7SL81P
OPN1SW
CCDC136
FLNC
RP11-309L24.2
ATP6V1F
RP11-309L24.4
KCP
RP11-309L24.6
IRF5
RP11-309L24.10
TNPO3
RN7SL306P
ODCP
TPI1P2
RP11-128A6.3
RP11-286H14.2
RP11-286H14.1
CYCSP20
RP11-286H14.4
TSPAN33
RNY1P11
SMO
RP11-286H14.8
AHCYL2
RP11-305M3.2
STRIP2
SNRPGP3
RNU1-72P
SMKR1
RP11-448A19.1
NRF1
MIR182
MIR96
MIR183
RP11-738B7.1
UBE2H
RP11-306G20.1
Y_RNA
ZC3HC1
RNA5SP245
KLHDC10
RP11-775D22.2
TMEM209
RP11-775D22.3
SSMEM1
RP11-190G13.4
CPA2
CPA4
CPA5
CPA1
CEP41
RP11-2E11.5
MESTIT1
MEST
RP11-2E11.6
COPG2
RP11-2E11.9
RNA5SP246
AC009274.6
TSGA13
KLF14
RP11-36B6.1
AC016831.5
AC016831.3
AC016831.6
LINC00513
MIR29A
AC058791.1
RP11-138A9.1
RP11-138A9.2
LINC-PINT
RNU6-1010P
MKLN1
AC009362.2
MKLN1-AS
RP11-180C16.1
PODXL
AC008264.4
EEF1B2P6
AC093106.4
AC093106.6
NDUFB9P2
AC009518.2
AC009518.3
AC009518.4
AC105443.2
PLXNA4
AC018643.4
AC011625.1
FLJ40288
SNORD46
AC009365.4
CHCHD3
AC009518.8
RP11-371A22.1
RNU6-92P
AC083873.4
EXOC4
MIR6133
AC083875.2
COX5BP3
AC007790.4
LRGUK
AC008154.4
SLC35B4
AC008154.5
RP11-38M8.1
AKR1B1
AKR1B10
AKR1B15
BPGM
AC009276.4
TUBB3P2
CALD1
AGBL3
C7orf49
AC083862.6
TMEM140
RP11-134L10.1
WDR91
AC009542.2
MIR6509
STRA8
RP11-260N14.1
CNOT4
SDHDP2
NUP205
RP11-751K21.1
AC093107.7
C7orf73
RNU6-1154P
SLC13A4
RP11-644N4.1
FAM180A
AC015987.1
MTPN
RNU6-223P
AC024084.1
AC009784.3
Y_RNA
AC009784.4
AC009541.1
AC009264.1
PSMC1P3
CHRM2
KRT8P51
AC009517.2
PTN
SNORD81
AC078842.4
AC078842.3
DGKI
RP11-84E17.1
AC009245.3
CREB3L2
AC022173.2
AKR1D1
AC009263.2
AC024082.3
AC024082.4
RN7SKP223
RCC2P3
AC083867.4
Y_RNA
SNORA51
AC008155.2
AC008155.1
IMPDH1P3
TRIM24
AC013429.5
SVOPL
SNORA40
AC013429.4
AC020983.5
UQCRFS1P2
ATP6V0A4
TMEM213
KIAA1549
RNU6-1272P
ZC3HAV1L
ZC3HAV1
RP11-383F6.1
TTC26
RP11-365F18.3
RP11-365F18.6
RP11-365F18.1
MZT1P2
UBN2
RNU6-206P
FMC1
LUC7L2
RP11-634H22.1
RNU6-911P
KLRG2
RP4-701O16.5
CLEC2L
ERHP1
HIPK2
TBXAS1
PARP12
KDM7A
Y_RNA
JHDM1D-AS1
RNU6-797P
RNU1-58P
RP5-1136G2.1
PPP1R2P6
SLC37A3
RNA5SP247
RNA5SP248
RAB19
RP11-723C11.2
MKRN1
DENND2A
Y_RNA
RN7SL771P
ADCK2
NDUFB2-AS1
NDUFB2
BRAF
RNU6-85P
RP4-813F11.3
CCT4P1
MRPS33
RNU4-74P
TMEM178B
RP5-1173P7.1
NDUFB10P2
RP5-842K16.1
RP5-842K16.2
RP11-744I24.3
RP11-744I24.2
AGK
RP5-894A10.2
KIAA1147
RP5-894A10.6
WEE2-AS1
WEE2
RNU1-82P
SSBP1
TAS2R3
TAS2R4
TAS2R6P
TAS2R5
MTCO1P55
MTND2P5
MTND1P3
MYL6P4
PRSS37
OR9A3P
OR9A1P
MGAM
OR9N1P
OR9A4
CLEC5A
TAS2R38
MGAM2
MOXD2P
PRSS58
TRY2P
U66059.58
PRSS3P3
TRBV1
TRBV2
TRBV3-1
TRBV4-1
TRBV5-1
TRBV6-1
TRBV7-1
TRBV4-2
TRBV6-2
TRBV7-2
TRBV8-1
TRBV5-2
TRBV6-4
TRBV7-3
TRBV8-2
TRBV5-3
TRBV9
TRBV10-1
TRBV11-1
TRBV12-1
TRBV10-2
TRBV11-2
TRBV12-2
TRBV6-5
TRBV7-4
TRBV5-4
TRBV6-6
TRBV7-5
TRBV5-5
TRBV6-7
TRBV7-6
TRBV5-6
TRBV6-8
TRBV7-7
TRBV5-7
TRBV7-9
TRBV13
TRBV10-3
TRBV11-3
TRBV12-3
TRBV12-4
TRBV12-5
TRBV14
TRBV15
TRBV16
TRBV17
TRBV18
TRBV19
TRBV20-1
TRBV21-1
TRBV22-1
TRBV23-1
TRBV24-1
MTRNR2L6
TRBV25-1
TRBVA
TRBV26
TRBVB
TRBV27
TRBV28
PGBD4P1
TRBV29-1
PRSS1
PRSS2
PRSS3P1
WBP1LP1
TRBD1
TRBJ1-1
TRBJ1-2
TRBJ1-3
TRBJ1-4
TRBJ1-5
TRBJ1-6
TRBC1
TRBJ2-1
TRBJ2-2
TRBJ2-2P
TRBJ2-3
TRBJ2-4
TRBJ2-5
TRBJ2-6
TRBJ2-7
TRBC2
TRBV30
EPHB6
TRPV6
RP11-114L10.2
TRPV5
C7orf34
KEL
OR9A2
OR9P1P
OR6V1
OR6W1P
PIP
TAS2R39
RP11-556I13.2
TAS2R40
RP11-556I13.1
GSTK1
AC073342.12
TMEM139
CASP2
RN7SL535P
RN7SL481P
HINT1P1
CLCN1
FAM131B
RP11-563K23.1
AC093673.5
ZYX
MIR6892
EPHA1
EPHA1-AS1
TAS2R62P
TAS2R60
TAS2R41
OR2R1P
OR10AC1
AC073264.10
PAICSP5
CTAGE15
RNU6-162P
AC073264.6
TCAF1P1
TCAF2
RP11-298A10.2
RP11-298A10.1
RNU6-267P
CTAGE6
RP11-61L23.2
PAICSP6
RP11-307I2.1
TCAF2P1
TCAF1
OR2F2
RP4-669B10.3
OR2F1
RP4-669B10.6
OR2Q1P
SLC16A1P1
OR6B1
OR2A5
OR2A25
OR2A41P
OR2A12
OR2A2
OR2A15P
OR2A14
OR2A13P
OR2A3P
OR2AO1P
CTAGE4
ARHGEF35
RP4-545C24.1
OR2A42
OR2A20P
OR2A1-AS1
OR2A7
CTAGE8
ARHGEF34P
OR2A9P
OR2A1
ARHGEF5
NOBOX
RP4-545C24.5
RNU6ATAC40P
TPK1
EEF1A1P10
RN7SKP174
EI24P4
AC073310.4
RPL7P59
AC004911.2
AC073055.2
AC006007.1
RP11-13M3.1
CNTNAP2
uc_338
Y_RNA
AC006004.1
DUTP3
RANP2
MIR548F4
AC005518.2
RP4-777G9.1
RNU6-1184P
RNA5SP249
RN7SL456P
U3
RN7SL72P
RP11-163I18.2
RP5-958B11.2
RP5-958B11.1
AC005229.5
C7orf33
AC005229.7
RP5-1136G13.1
RP5-1136G13.2
CUL1
EZH2
RNU7-20P
Metazoa_SRP
RN7SL569P
RNY4
RNY3
RNY1
GHET1
PDIA4
RNU6-650P
COX6B1P1
ZNF786
ZNF425
RN7SL521P
ZNF398
RP4-800G7.1
ZNF282
ZNF212
ZNF783
RP4-800G7.3
RP4-800G7.2
AC004941.5
NPM1P12
AC004941.3
RP11-143I21.1
ZNF777
ZNF746
ZNF767P
KRBA1
ZNF467
SSPO
ZNF862
RP4-751H13.5
RP4-751H13.7
ATP6V0E2-AS1
ATP6V0E2
RP11-445N20.3
RP11-445N20.2
RP11-728K20.3
RP11-728K20.1
RP11-728K20.2
RP11-545G3.1
RP11-545G3.2
ACTR3C
LRRC61
ZBED6CL
RARRES2
RP4-584D14.7
RP4-584D14.5
REPIN1
ZNF775
RP4-584D14.6
RP11-511P7.6
LINC00996
GIMAP8
RP11-511P7.4
STRADBP1
GIMAP7
ALDH7A1P3
GIMAP4
RP11-632K21.7
RP11-632K21.3
GIMAP6
RP11-632K21.6
GIMAP2
GIMAP1
GIMAP5
GIMAP3P
BET1P1
TMEM176B
TMEM176A
AOC1
KCNH2
NOS3
ATG9B
ABCB8
RP11-148K1.10
ASIC3
CDK5
SLC4A2
RP11-148K1.12
FASTK
TMUB1
AGAP3
GBX1
ASB10
IQCA1L
ABCF2
CHPF2
SMARCD3
RP4-548D19.3
RP5-1070G24.2
NUB1
WDR86
WDR86-AS1
RP4-555L14.4
CRYGN
MIR3907
RN7SL76P
RHEB
ETF1P2
PRKAG2
RP13-452N2.1
PRKAG2-AS1
RNU6-604P
Y_RNA
RP11-796I2.1
GALNTL5
Metazoa_SRP
GALNT11
RP5-981O7.2
YBX1P4
KMT2C
RP11-208G20.3
RP11-208G20.2
SEPT7P6
Y_RNA
FABP5P3
CCT8L1P
LINC01003
AC104843.4
RNA5SP250
AC104843.3
SNORA26
XRCC2
ATP5F1P3
RN7SL845P
ACTR3B
AC079809.2
LINC01287
PAXBP1P1
DPP6
AC005588.2
RP5-1048B16.1
AC006019.3
AC006019.4
RP11-476H24.1
PAXIP1-AS2
PAXIP1
RP11-5C23.1
RP11-5C23.2
PAXIP1-AS1
HTR5A-AS1
HTR5A
RP11-5C23.4
RP11-279O22.1
AC092628.3
RN7SKP280
AC099552.4
AC099552.3
RP11-1430O6.1
AC099552.2
AC144652.1
INSIG1
BLACE
AC008060.7
RP5-912I13.1
AC008060.8
EN2
CNPY1
AC008060.5
AC009403.2
RBM33
SHH
AC021218.2
Y_RNA
RP11-362B23.1
AC073133.2
AC073133.1
LINC01006
LINC00244
AC005534.6
RNF32
AC005534.8
LMBR1
RNU4-31P
RP5-1121A15.3
NOM1
MNX1
MNX1-AS2
MNX1-AS1
RP4-639J15.1
RP4-639J15.2
RP4-639J15.3
UBE3C
RPS27AP12
RP4-814D15.1
RP5-1142J19.2
RP5-1142J19.1
DNAJB6
AC006372.4
AC006372.5
AC006372.6
RP11-331D5.2
PTPRN2
MIR153-2
AC005481.5
AC006003.3
AC011899.9
RP11-452C13.1
AC011899.10
MIR595
AC078942.1
LINC01022
MIR5707
THAP5P1
NCAPG2
AC019084.7
ESYT2
WDR60
LINC00689
VIPR2
PIP5K1P2
AC144568.4
AC144568.2
RP11-585F1.8
WBP1LP3
OR4F21
SEPT14P8
RP11-585F1.6
RPL23AP53
ZNF596
RP5-855D21.3
RP5-855D21.1
RP5-855D21.2
RP11-63E5.6
FAM87A
FBXO25
RP11-91J19.3
RP11-91J19.2
TDRP
ERICH1
RP11-43A14.1
DLGAP2
RP11-43A14.2
RP11-555E9.1
CTD-3212A4.2
CTD-2281E23.3
CTD-2281E23.1
AF067845.1
AF067845.2
AF067845.3
DLGAP2-AS1
CTD-2336O2.4
CTD-2336O2.2
CLN8
CTD-2336O2.3
CTD-2336O2.1
MIR596
ARHGEF10
KBTBD11-OT1
RP11-439C15.4
KBTBD11
RP11-439C15.5
RP11-1049H7.2
MYOM2
MIR7160
AC133633.2
CH17-31A6.1
CH17-174L20.1
AC133633.1
RP11-378A12.1
RP11-134O21.1
GS1-57L11.1
CSMD1
RP11-279L11.1
RNA5SP251
PAICSP4
RP11-221H10.1
RP11-221H10.2
SNORA70
RN7SL318P
RP11-29A2.1
RP11-745K9.2
RPL23AP54
RP5-991O23.1
RP11-281H11.1
RP11-281H11.2
RP11-728L1.1
RN7SKP159
RP11-158A14.1
RP11-124B13.1
RP11-115C21.2
MCPH1
RP11-115C21.4
ANGPT2
CTD-2541M15.3
MCPH1-AS1
MIR8055
AGPAT5
MIR4659A
XKR5
GS1-24F4.2
DEFB1
RPL23AP96
DEFA6
GS1-24F4.3
DEFA4
DEFA8P
DEFA9P
DEFA10P
DEFA1
DEFT1P
DEFA1B
DEFT1P2
DEFA3
DEFA11P
DEFA7P
DEFA5
AF238378.7
AF228730.8
RPS3AP30
SNRPCP6
SNRPCP15
RPS3AP33
AF228730.5
AF228730.13
OR7E125P
FAM90A15P
FAM90A3P
FAM90A4P
FAM90A13P
FAM90A5P
FAM90A20P
FAM66B
DEFB109P1B
USP17L1
USP17L4
AC130360.8
ZNF705G
DEFB108P2
DEFB4B
HSPD1P3
DEFB103B
SPAG11B
DEFB104B
DEFB106B
DEFB105B
DEFB107B
PRR23D1
FAM90A6P
FAM90A7P
FAM90A21P
FAM90A22P
FAM90A23P
OR7E157P
RP11-1118M6.2
AC084121.14
OR7E154P
FAM90A14P
FAM90A18P
FAM90A16P
FAM90A8P
FAM90A17P
FAM90A19P
FAM90A9P
FAM90A10P
PRR23D2
AC084121.17
DEFB107A
DEFB105A
DEFB106A
DEFB104A
SPAG11A
DEFB103A
HSPD1P2
DEFB4A
ZNF705B
DEFB108P1
FAM66E
RP11-1195F20.7
USP17L8
USP17L3
DEFB109
FAM90A11P
FAM90A24P
FAM90A12P
OR7E96P
RP11-52B19.8
RP11-52B19.10
MIR548I3
RP11-52B19.1
SNRPCP17
ENPP7P1
FAM85B
RP11-556O5.6
FAM86B3P
ALG1L13P
PRAG1
CTA-398F10.1
CTA-398F10.2
CTD-3023L14.3
CTD-3023L14.1
CTD-3023L14.2
RN7SL178P
CLDN23
RP11-211C9.1
MFHAS1
RNU6-682P
RP11-62H7.3
RPL10P19
SNORA70
ERI1
MIR4660
RNU7-55P
Metazoa_SRP
PPP1R3B
RP11-10A14.3
RP11-10A14.4
RP11-10A14.9
RP11-10A14.6
RP11-10A14.5
RP11-10A14.8
RP11-115J16.1
RP11-10A14.7
RNU6-1151P
RP11-115J16.3
RNU6-526P
RP11-115J16.2
RP11-375N15.1
RP11-375N15.2
TNKS
RP11-1081K18.1
MIR597
LINC00599
RP11-1E4.1
MSRA
RP11-212F11.1
RP11-981G7.1
LINCR-0001
RNU6-729P
RP11-981G7.3
PRSS51
RP11-981G7.6
PRSS55
RP1L1
MIR4286
C8orf74
RNA5SP252
SOX7
CTD-2135J3.3
PINX1
MIR1322
RP11-177H2.2
RP11-177H2.1
XKR6
MIR598
AF131215.6
AF131215.9
AF131215.2
AF131215.3
AF131215.4
AF131215.1
AF131215.8
LINC00529
RPL19P13
CTC-493P15.2
AF131216.7
MTMR9
AF131216.6
SLC35G5
TDH
AF131216.5
RN7SL293P
FAM167A-AS1
RNU6-1084P
FAM167A
BLK
RP11-148O21.6
RP11-148O21.3
RP11-148O21.4
RP11-148O21.2
LINC00208
GATA4
C8orf49
NEIL2
SUB1P1
FDFT1
RP11-297N6.4
CTSB
RP11-589N15.2
RP11-589N15.1
OR7E158P
OR7E161P
DEFB136
DEFB135
DEFB134
RP11-481A20.4
RP11-481A20.10
RP11-481A20.8
OR7E160P
RP11-1236K1.11
RP11-1236K1.1
RNA5SP253
DEFB108P3
ZNF705D
FAM66D
RP11-1236K1.8
USP17L7
USP17L2
DEFB109P3
FAM90A2P
ALG1L11P
FAM86B1
AC145124.2
ENPP7P12
ABC12-47043100G14.2
DEFB130
RNA5SP254
DEFB108P4
ZNF705CP
FAM66A
RP11-351I21.7
RP11-351I21.6
DEFB109P1
RP11-351I21.11
FAM90A25P
ALG1L12P
FAM86B2
ENPP7P6
RP11-419I17.2
RP11-419I17.1
RPS3AP34
RP11-303G3.6
RPS3AP35
RP11-303G3.9
RP11-303G3.10
OR7E8P
OR7E15P
OR7E10P
MIR5692A2
LONRF1
MIR3926-1
RP11-252C15.1
LINC00681
KIAA1456
RP11-369K16.1
RNU6-842P
DLC1
Y_RNA
RP11-10C8.2
MTND4P7
RNA5SP255
C8orf48
RP11-145O15.2
RP11-436P7.1
RP11-436P7.2
RP11-480O10.1
RP11-480O10.2
RP11-510I21.1
SGCZ
RP11-3G21.1
EIF4EP5
RNU7-153P
Y_RNA
RNU6-397P
RP11-776K3.1
MIR383
CTD-2023J5.1
RP11-782K4.1
TUSC3
RP11-235P11.1
PPM1AP1
RP11-77B22.1
RP11-77B22.2
MSR1
RP11-447G11.1
MRPL49P2
RP11-13N12.2
RP11-13N12.1
RN7SL474P
FGF20
MICU3
RP11-468H14.2
RP11-468H14.1
ZDHHC2
CNOT7
VPS37A
MTMR7
ADAM24P
SLC7A2
RP11-349F21.3
RP11-349F21.5
RP11-349F21.2
PDGFRL
RP11-349F21.1
MTUS1
MIR548V
RP11-326L2.1
RNA5SP256
RP11-156K13.1
RP11-806O11.1
FGL1
RP11-156K13.2
RP11-156K13.3
PCM1
ASAH1
CTD-2547L16.1
CTD-2547L16.3
NAT1
MTND4LP26
NATP
RP11-685B14.1
RP11-685B14.3
NAT2
PSD3
RP11-161I2.1
RPL35P6
RP11-108A14.2
RP11-108A14.1
SNORA62
RP11-420B22.1
RP11-420B22.2
RP11-1080G15.1
RP11-1080G15.2
RP11-618M23.1
RP11-618M23.2
RP11-618M23.4
RP11-618M23.3
SH2D4A
RP11-618M23.5
CSGALNACT1
RP11-1105O14.1
INTS10
LPL
AC100802.3
RPL30P9
SLC18A1
ATP6V1B2
RNU6-892P
LZTS1
LZTS1-AS1
RP11-563N12.2
RP11-404E12.1
RP11-108E14.1
TMEM97P2
RP11-369E15.1
RP11-369E15.3
RP11-369E15.4
RP11-369E15.2
LINC02153
RP11-421P23.2
RP11-279N21.1
RP11-24P4.1
GFRA2
OR6R2P
DOK2
XPO7
NPM2
FGF17
DMTN
FAM160B2
NUDT18
HR
REEP4
LGI3
SFTPC
BMP1
CTD-2530N21.5
PHYHIP
MIR320A
POLR3D
CTD-2530N21.4
PIWIL2
SLC39A14
CTD-2036J7.1
RNU6-336P
PPP3CC
RP11-382J24.2
RP11-582J16.4
SORBS3
RP11-582J16.3
PDLIM2
C8orf58
CCAR2
RP11-582J16.5
BIN3
CTD-3247F14.2
EGR3
PEBP4
RP11-459E5.1
RP11-87E22.2
RP11-87E22.1
RN7SL303P
RP11-875O11.1
RHOBTB2
TNFRSF10B
RP11-875O11.2
RP11-875O11.3
TNFRSF10C
TNFRSF10D
RP11-1149O23.2
TNFRSF10A
RPL23AP55
RP11-1149O23.3
CHMP7
R3HCC1
LOXL2
RP11-177H13.2
ENTPD4
CTC-756D1.2
CTC-756D1.1
CTC-756D1.3
SLC25A37
RNU4-71P
FAM60DP
NKX3-1
NKX2-6
RP11-175E9.1
RP11-213G6.2
RP11-175E9.2
SNORA67
STC1
RNU1-148P
RP11-203E8.1
ADAM28
RP11-624C23.1
ADAMDEC1
ADAM7
RP11-561E1.1
GS1-72M22.1
NEFM
NEFL
MIR6841
CTD-2168K21.1
RP11-429O2.1
DOCK5
MIR6876
GNRH1
RP11-395I14.2
KCTD9
CDCA2
RP11-219J21.1
RP11-219J21.2
RP11-299D14.2
EBF2
RNA5SP258
RP11-98P2.1
PPP2R2A
SDAD1P1
BNIP3L
RP11-14I17.2
RP11-14I17.1
RP11-14I17.3
PNMA2
DPYSL2
RP11-1G11.2
ADRA1A
RP11-384C12.1
COX6B1P4
RP11-613H2.3
RP11-613H2.1
MIR548H4
RP11-613H2.2
RP11-521M14.2
RP11-521M14.1
STMN4
TRIM35
PTK2B
MIR6842
CHRNA2
EPHX2
GULOP
CLU
SCARA3
RNU6-1086P
RP11-16P20.2
RP11-16P20.4
CCDC25
RP11-16P20.3
ESCO2
RNU6-1276P
PBK
RP11-1149M3.2
SCARA5
MIR4287
RP11-597M17.3
RP11-597M17.2
RP11-597M17.1
NUGGC
ELP3
RP11-380I10.2
RP11-380I10.3
RP11-380I10.4
RPL5P22
PNOC
ZNF395
RP11-181B11.1
RNU6-178P
FBXO16
RP11-181B11.2
FZD3
MIR4288
RNA5SP259
EXTL3
EXTL3-AS1
INTS9
RP11-662B19.2
RP11-662B19.1
HMBOX1
Metazoa_SRP
HMBOX1-IT1
RNA5SP260
CTD-2647L4.4
KIF13B
CTD-2647L4.1
HMGB1P23
DUSP4
RP4-676L2.1
RP11-486M23.1
RP11-486M23.2
RP11-486M23.3
RPL17P33
LINC00589
LINC02099
RP11-94H18.1
RP11-94H18.2
RP11-489E7.1
LINC02209
MIR3148
MAP2K1P1
RNU6-1218P
SARAF
RP11-489E7.4
LEPROTL1
RPS15AP24
MBOAT4
RP11-51J9.5
DCTN6
RP11-51J9.4
RP11-51J9.6
HSPA8P11
CTD-2345M20.2
CTD-3107M8.1
CTD-3107M8.2
TUBBP1
RBPMS-AS1
RBPMS
CTD-2373N4.3
GTF2E2
CTD-2373N4.5
SMIM18
RNU5A-3P
GSR
UBXN8
RP11-465K4.4
PPP2CB
TEX15
RP5-1009N12.1
RP11-293D9.2
PURG
WRN
SUMO2P16
RP11-363L24.3
KCTD9P6
RP11-566H8.3
RP11-566H8.2
RP11-566H8.1
RNA5SP261
NRG1
NRG1-IT1
RNA5SP262
RNA5SP263
NRG1-IT3
RNU6-663P
RP11-11N9.4
MTND1P6
MTND2P32
RANP9
RP11-451O18.1
RNU6-528P
RP11-722E23.2
FUT10
RP11-359B20.1
TTI2
MAK16
RP11-359B20.5
SNORA70
RPL10P18
RNF122
RN7SL621P
DUSP26
RP11-317N12.1
BUD31P1
RN7SL457P
VENTXP5
RP1-273G13.1
RP1-273G13.2
RP1-273G13.3
RP11-431M3.1
RP1-84O15.2
RP11-431M3.2
RPL10AP3
LINC01288
RP11-734J24.1
UNC5D
RP11-595O22.1
LSM12P1
RP11-473J6.1
RP11-89M20.2
RP11-89M20.1
MTCYBP19
MTND6P19
MTND5P41
RP11-139F9.1
RNU6-533P
RP11-593P24.4
RP11-962G15.1
RPL23P10
RNA5SP264
KCNU1
RP11-962G15.2
TPT1P8
AC090453.1
RP11-419C23.1
SMARCE1P4
RP11-527N22.1
RP11-527N22.2
LINC01605
RP11-150O12.2
RP11-150O12.6
RP11-150O12.5
RP11-150O12.3
RP11-150O12.4
RP11-346L1.2
RNU6-607P
ZNF703
RP11-863K10.2
RP11-863K10.7
ERLIN2
RP11-863K10.4
PROSC
ADGRA2
BRF2
RAB11FIP1
RN7SL709P
GOT1L1
ADRB3
RPL12P48
EIF4EBP1
KB-1836B5.1
KB-1836B5.4
ASH2L
RNU6-988P
RP11-90P5.5
STAR
RP11-90P5.2
LSM1
RNU6-323P
BAG4
RP11-90P5.1
DDHD2
PLPP5
NSD3
RP11-513D5.5
RP11-513D5.2
RP11-350N15.5
LETM2
RP11-350N15.3
RP11-350N15.6
FGFR1
RP11-350N15.4
RPS20P22
C8orf86
RP11-675F6.3
RP11-675F6.4
RNF5P1
RP11-495O10.1
TACC1
Y_RNA
RP11-723D22.2
RP11-723D22.3
PLEKHA2
HTRA4
TM2D2
ADAM9
SNORD38
ADAM32
RPL3P10
RP11-1113C11.2
ADAM5
ADAM3A
RP11-122L4.2
ADAM18
ADAM2
KB-1582A10.1
KB-1582A10.2
IDO1
RP11-44K6.3
RP11-44K6.2
RP11-44K6.4
IDO2
RP11-44K6.5
RP11-359E19.1
RP11-359E19.2
C8orf4
RP11-470M17.2
CTA-392C11.1
CTA-392C11.2
RP11-301G7.1
ZMAT4
RP11-465K16.1
RNU6-356P
SFRP1
MIR548AO
RPS29P2
CTD-3080F16.3
RNU6-895P
SNORD65
RP11-15G16.1
GOLGA7
KRT18P37
GINS4
RP11-360L9.4
RP11-360L9.7
GPAT4
NKX6-3
ANK1
MIR486-1
RP11-930P14.1
Y_RNA
RP11-930P14.2
RN7SL149P
KAT6A
SNORD112
RP11-589C21.1
RP11-589C21.2
RP11-589C21.6
RP11-589C21.5
AP3M2
PLAT
RP11-231D20.2
IKBKB
POLB
RPL5P23
DKK4
VDAC3
SLC20A2
RP11-1007J8.1
RP11-503E24.2
SMIM19
CHRNB3
RP11-412B14.1
RP11-412B14.2
CHRNA6
THAP1
RNF170
RN7SL806P
MIR4469
HOOK3
Y_RNA
FNTA
RNU1-124P
POMK
RP11-598P20.3
HGSNAT
VN1R46P
RP11-726G23.2
RP11-726G23.11
RP11-359P18.2
RP11-726G23.3
AFG3L2P1
RP11-726G23.10
RP11-726G23.8
POTEA
RNU6-104P
RP11-726G23.12
RP11-726G23.6
U3
RP11-359P18.1
RP11-359P18.7
RP11-359P18.8
SNX18P27
RP11-359P18.5
CYP4F44P
RP11-359P18.6
RP11-643N23.2
RP11-643N23.1
pRNA
HSPA8P13
ASNSP1
RP11-790L1.3
ASNSP4
RP11-101E19.8
TRIM60P15
LINC00293
MTND2P38
MTND1P7
RNU6-656P
MTCYBP20
MTND6P20
RP11-101E19.7
RP11-350F16.1
RP11-350F16.2
MAPK6PS4
RN7SKP32
RP11-1134I14.2
RNU6-819P
RPL10AP2
NDUFA5P12
RP11-1134I14.4
RP11-1134I14.8
ATP6V1G1P2
RP11-1134I14.6
IGLV8OR8-1
SPIDR
RP11-697N18.3
RP11-697N18.4
RP11-697N18.1
RP11-697N18.2
RNU6-665P
CEBPD
PRKDC
Y_RNA
MCM4
RNU6-519P
UBE2V2
RP11-769N21.2
CTD-2210A23.1
RNU6-295P
5S_rRNA
RPL29P19
RP11-513O13.1
RP11-567J20.3
RP11-567J20.2
AC026904.1
RP11-567J20.1
RP11-770E5.3
RP11-770E5.2
RP11-770E5.1
EFCAB1
RP11-22C8.1
SNAI2
C8orf22
RP11-10H3.1
RN7SKP294
RFPL4AP7
RP11-738G5.1
RP11-738G5.2
PSAT1P1
RP11-109P6.2
RP11-401N18.1
SNTG1
RP11-759A9.1
RP11-759A9.2
CYCSP22
RP11-139G7.1
SNORA7
RP11-401H2.1
PXDNL
BRIX1P1
BTF3P1
RP11-11C20.3
PCMTD1
RP11-110G21.2
RP11-110G21.1
RP11-546K22.3
RP11-546K22.1
RP11-546K22.2
ST18
RP11-26M5.3
RP11-26M5.2
RP11-1023P17.2
RPL34P17
ALKAL1
RB1CC1
CTD-3214K23.1
NPBWR1
RP11-182E14.1
RP11-162D9.1
RP11-162D9.3
OPRK1
RP11-1081M5.2
RP11-1081M5.3
RP11-1081M5.1
RP11-400K9.4
RP11-400K9.1
RP11-400K9.2
RP11-463C14.1
ATP6V1H
RGS20
RP11-1070A24.2
RPS27AP13
RNU6-1331P
TCEA1
RP11-30L15.4
RP11-30L15.6
LYPLA1
TDGF1P5
Metazoa_SRP
MRPL15
RNU6ATAC32P
RP11-626A5.2
RP11-767C6.1
RNU105C
RP11-793H4.1
RN7SL250P
SOX17
RP11-53M11.5
TRMT112P7
SEC11B
RP1
RP11-550I15.1
XKR4
RP11-386G21.1
RP11-386G21.2
SBF1P1
RP11-628E19.2
TMEM68
TGS1
LYN
RP11-318K15.2
SNORA1
RN7SL798P
RN7SL323P
RP11-446E9.1
RPS20
SNORD54
CTA-397H3.3
NPM1P21
MOS
SNORA3
PLAG1
CHCHD7
RP11-140I16.3
RP11-140I16.2
SDR16C5
SDR16C6P
PENK
RP11-17A4.2
SEPT10P1
LINC00968
RP11-17A4.3
RPL37P6
RP11-17A4.4
RP11-33E15.1
RNU6-13P
IMPAD1
RNA5SP266
LINC01606
RP11-513O17.1
RP11-513O17.3
LINC00588
RNU6-596P
RP11-756K15.2
RPL30P10
RP11-246K15.1
RP11-388G22.1
CTD-2339F6.1
RP11-44D19.1
LINC01602
FAM110B
RP11-1112C15.2
RP11-648L3.2
RPL26P26
RP11-716D16.1
UBXN2B
RP11-114M5.1
CYP7A1
RP11-114M5.3
SDCBP
NSMAF
AC068522.4
TOX
RNU4-50P
RP11-328K2.1
RP11-25K19.1
SNORA51
RNA5SP267
RP11-379I19.2
RP11-379I19.1
RP11-379I19.3
RP11-960H2.2
RP11-960H2.1
RP11-88H1.1
RP11-27P7.1
SLC2A13P1
CA8
LINC01301
PDCL3P1
RAB2A
RP11-91I20.4
RP11-91I20.3
RP11-91I20.2
RP11-91I20.1
CHD7
RP11-33I11.2
RP11-33I11.3
AC022182.1
AC022182.2
AC022182.3
CLVS1
NPM1P6
RP11-787D18.2
RP11-787D18.1
ASPH
KRT8P3
RN7SKP97
MIR4470
RP11-280G9.1
RP11-705O24.1
RP11-705O24.3
LINC02155
C1GALT1P3
NARSP2
CTD-2571E19.3
NKAIN3
RP11-577N1.1
RP11-577N1.2
XRCC6P4
SRPK2P
UG0898H09
RP11-659E9.2
GGH
RP11-659E9.4
TTPA
RP11-16E18.1
YTHDF3-AS1
YTHDF3
RP11-16E18.3
RN7SL135P
CTD-3046C4.1
IFITM8P
RP11-45K10.2
RP11-573J24.1
RN7SKP135
RP11-32K4.1
RP11-579E24.2
LINC01289
COX6CP8
MIR124-2HG
MIR124-2
RP11-21C4.4
RP11-21C4.5
RP11-21C4.1
BHLHE22
CYP7B1
RP11-1D12.1
RP11-1D12.2
RP11-89A16.1
RPL31P41
LINC00251
RP11-678D18.1
LINC01299
CTD-3025N20.3
Y_RNA
ARMC1
MTFR1
RP11-707M3.3
PDE7A
CTD-2532N20.1
DNAJC5B
AC084082.3
TRIM55
CRH
LINC00967
RRS1-AS1
RRS1
ADHFE1
C8orf46
RP11-346I3.2
RNU6-1324P
MYBL1
VCPIP1
Y_RNA
C8orf44
SGK3
PTTG3P
MCMDC2
SNHG6
SNORD87
TCF24
PPP1R42
RP11-409C19.2
COPS5
CSPP1
RNA5SP268
RP11-453N18.1
ARFGEF1
RP11-7F18.2
RP11-7F18.1
CPA6
RP11-343B22.2
RP11-396J6.1
NDUFS5P6
PREX2
RP11-403D15.2
RP11-403D15.1
Y_RNA
RPL31P40
C8orf34-AS1
C8orf34
RPS15AP25
RNA5SP269
RP11-865I6.2
LINC01592
RNU7-102P
GS1-44D20.1
RP11-21C17.1
LINC01603
RP11-744J10.2
SULF1
SLCO5A1
RN7SKP29
RP11-102F4.2
RP11-159H10.4
RP11-159H10.3
Metazoa_SRP
RP11-159H10.1
RN7SL675P
RNA5SP270
RP11-449M6.3
SDCBPP2
SUMO2P20
PRDM14
RNU1-101P
RP11-152C15.1
NCOA2
BTF3P12
RNY3P14
RP11-333A23.1
RP11-333A23.3
RP11-333A23.4
RP11-333A23.2
TRAM1
LACTB2-AS1
LACTB2
RN7SL19P
XKR9
Y_RNA
RP11-326E22.1
EYA1
RP11-1102P16.1
TRAPPC2P2
RP11-1144P22.1
RP11-281N10.1
U8
MSC-AS1
MSC
RPS20P20
TRPA1
RP11-142A23.1
RP11-656G20.1
RNA5SP271
RP11-351E7.2
RP11-351E7.1
KCNB2
HAUS1P3
RP11-313C15.2
RP11-313C15.1
RP11-1145L24.1
RP11-531A24.3
TERF1
RNU6-285P
RP11-531A24.7
RP11-531A24.5
SBSPON
RP11-956J14.1
RP11-956J14.2
C8orf89
FAM213AP2
RPL7
RDH10
RDH10-AS1
RP11-434I12.3
RP11-434I12.4
STAU2-AS1
STAU2
RP11-181D18.4
RP11-116B19.2
VENTXP6
RP11-463D19.1
UBE2W
RP11-99A14.1
RN7SL760P
GYG1P1
ELOC
TMEM70
RP11-367E12.4
LY96
RNU6-1300P
RP11-6I2.3
RPS3AP32
RNU6-1197P
RP11-6I2.4
RP1-16A9.1
JPH1
GDAP1
CTD-2320G14.2
Y_RNA
MIR5681A
MIR2052HG
RP11-730G20.2
RP11-730G20.1
MIR2052
RP11-758M4.4
RP11-758M4.3
PI15
RP11-3N13.2
CRISPLD1
RP11-300E4.2
RP11-697M17.2
CASC9
HIGD1AP6
PKMP4
HNF4G
RNU2-54P
RP11-706J10.2
LINC01111
ZFHX4-AS1
RP11-115I9.1
MRPL9P1
ZFHX4
uc_338
RP11-48D4.2
MIR3149
PEX2
HIGD1AP18
RP11-38H17.1
RP11-91P17.1
RNU6-1220P
PKIA-AS1
PKIA
RP11-594N15.3
ZC2HC1A
IL7
RP11-578O24.2
THAP12P7
RP11-79H23.3
RP11-1114I9.1
RP11-758H6.1
RPL3P9
STMN2
HEY1
LINC01607
RP11-26J3.1
RNU7-85P
MRPS28
RP11-26J3.3
RP11-92K15.3
TPD52
RP11-92K15.1
RN7SL41P
MIR5708
RP11-941H19.1
RP11-941H19.3
RP11-941H19.2
SNORA20
RP11-775E10.1
RNU6-1213P
RP11-48B3.5
ZBTB10
RP11-48B3.3
RP11-48B3.4
RPSAP47
RNU7-174P
RP11-48B3.2
RNU2-71P
SLC25A51P3
RN7SL107P
ZNF704
CKS1BP7
RNU11-6P
RN7SL308P
HMGB1P41
PAG1
RP11-172E10.1
RP11-1149M10.1
RP11-1149M10.2
RP11-363E6.1
UBE2HP1
RP11-363E6.4
RP11-363E6.3
FABP5
RP11-157I4.4
PMP2
FABP9
FABP4
RP11-257P3.3
FTH1P11
FABP12
IMPA1P1
NIPA2P4
RPS26P34
SLC10A5P1
IMPA1
SLC10A5
RP13-923O23.7
ZFAND1
CHMP4C
RP13-923O23.6
SNX16
HNRNPA1P36
RP11-354A14.1
RP11-99H20.1
HNRNPA1P4
RP11-653B10.1
RP11-731N10.1
CTD-2272D18.1
CTD-2272D18.2
RP11-296C13.1
RP11-813B8.1
RP11-813B8.2
LINC01419
RP11-120I21.2
TPM3P3
RP11-120I21.3
RALYL
RNU6-1040P
RP11-509P12.1
RP11-98H4.1
RP11-98H4.4
ACTBP6
IGJP1
RP11-146E23.2
LRRCC1
RP11-219B4.7
E2F5
RP11-219B4.3
C8orf59
CA13
RP11-219B4.5
RP11-219B4.6
CA1
CA3
CA3-AS1
CA2
RP11-317J10.4
RP11-59O2.1
REXO1L8P
REXO1L3P
REXO1L1P
REXO1L12P
REXO1L11P
REXO1L10P
REXO1L9P
REXO1L2P
REXO1L7P
REXO1L4P
REXO1L5P
REXO1L6P
CTA-392E5.1
ATP6V0D2
RP11-216N21.1
RP11-216N21.2
PSKH2
CTD-3118D11.3
SLC7A13
CTD-2284J15.1
WWP1
RMDN1
NTAN1P2
SLC2A3P4
CPNE3
CNGB3
MIOXP1
GOLGA2P1
UBE2Q2P10
RP11-386D6.1
RP11-386D6.2
RP11-386D6.3
CNBD1
AF121898.3
VTA1P2
IARS2P1
SOX5P1
CTB-118P15.3
DCAF4L2
CTB-118P15.2
MMP16
RP11-586K2.1
RNA5SP272
RP11-69I13.1
RP11-642C5.1
RPSAP74
KRT8P4
RP11-37B2.1
RIPK2
COX6B1P6
SCb-64M4.1
RNU6-925P
OSGIN2
NBN
DECR1
CALB1
LINC00534
RNA5SP273
AB015752.3
LINC01030
TMEM64
RP11-68L18.1
RP11-68L18.2
NECAB1
RP11-662G23.1
C8orf88
TMEM55A
GS1-251I9.3
GS1-251I9.2
OTUD6B-AS1
OTUD6B
LRRC69
CTD-2114J12.1
MIR4661
SLC26A7
RP11-122C21.1
RN7SKP231
PRR13P7
MRPS16P1
RUNX1T1
GS1-5L10.1
RP11-777J24.1
RP11-700E23.3
RP11-700E23.2
RP11-700E23.1
RP11-587H10.1
RP11-587H10.2
RP11-100L22.1
FLJ46284
RP11-100L22.4
RP11-100L22.3
CTD-3239E11.2
TRIQK
IRF5P1
MIR8084
C8orf87
LINC00535
RP11-388K12.1
RP11-388K12.3
RP11-388K12.2
RNA5SP274
ZNF317P1
FAM92A
CTD-2006H14.2
RP11-10N23.2
RBM12B
RBM12B-AS1
RP11-10N23.5
TMEM67
RP3-388N13.3
MYL12AP1
PDP1
RP3-388N13.5
PSMA2P2
RPL34P18
CTC-788C1.2
KB-1184D12.1
CDH17
KB-1247B1.1
GEM
RPS4XP10
RAD54B
RP11-267M23.1
FSBP
KIAA1429
RP11-267M23.3
RP11-267M23.4
RP11-267M23.6
RP11-267M23.5
RP11-267M23.7
RP11-22C11.2
ESRP1
Metazoa_SRP
RP11-22C11.1
KB-1090H4.2
Y_RNA
DPY19L4
INTS8
CCNE2
RP11-347C18.5
RP11-347C18.1
NDUFAF6
TP53INP1
RP11-347C18.3
RP11-347C18.4
RNU6-1209P
RP11-320N21.1
RP11-320N21.2
PLEKHF2
C8orf37-AS1
LINC01298
C8orf37
RP11-328L11.1
RP11-90D11.1
RNU6-690P
RP11-31K23.1
RP11-31K23.2
RP11-44N17.1
RP11-44N17.2
KB-1043D8.8
GDF6
UQCRB
KB-1043D8.6
MTERF3
PTDSS1
Y_RNA
KB-1448A5.1
RNU6-1172P
SDC2
CPQ
KB-1958F4.2
KB-1958F4.1
KB-1000E4.2
TSPYL5
U3
KB-1683C8.1
MTDH
Y_RNA
LAPTM4B
KB-1907C4.2
KB-1589B1.4
SUMO2P18
RPS23P1
MATN2
RPL30
KB-1208A12.3
RNU6-703P
ERICH5
RIDA
POP1
NIPAL2
KB-1458E12.1
KB-1517D11.3
STK3
KB-1517D11.2
KCNS2
KB-1517D11.4
RNU6-748P
KB-1205A7.2
KB-1205A7.1
RPL19P14
RP11-44N12.4
MRPL57P7
RN7SKP85
RP11-44N12.5
OSR2
RP11-44N12.2
RP11-410L14.2
RP11-410L14.1
VPS13B
CTD-2340D6.2
CTD-2340D6.1
AP004290.1
AP004289.2
AP004289.1
Y_RNA
MIR599
MIR875
RN7SL350P
AC018442.1
RP11-402L5.1
RP11-402L5.2
COX6C
RGS22
SNORD77
MIR1273A
FBXO43
POLR2K
SPAG1
Y_RNA
RP11-316J7.4
Y_RNA
RNF19A
KB-1991G8.1
KB-173C10.2
MIR4471
KB-173C10.1
KB-1615E4.2
KB-1615E4.3
ANKRD46
GAPDHP62
SNX31
KB-1083B1.1
RNU6-1092P
PABPC1
RNU6ATAC41P
Y_RNA
RPS20P23
RNU4-83P
RPS26P6
Metazoa_SRP
RP11-521I2.3
YWHAZ
RN7SL685P
FLJ42969
KB-1460A1.1
KB-1460A1.2
RN7SKP249
KB-1460A1.3
KB-1460A1.5
ZNF706
KB-1410C5.5
KB-1410C5.1
KB-1410C5.2
KB-1410C5.3
RNU7-67P
KB-1410C5.4
NACAP1
DUXAP2
KB-1930G5.3
RN7SL563P
KB-1930G5.4
KB-1562D12.1
GRHL2
KB-1562D12.2
KB-1562D12.3
NCALD
snoU13
KB-1396H2.2
MIR5680
KB-1073A2.1
RRM2B
UBR5-AS1
SUMO2P19
UBR5
KB-431C1.5
KB-1980E6.2
RNU6ATAC8P
HSPE1P14
RPS12P15
KB-1980E6.3
RNU6-1224P
ODF1
POU5F1P2
KLF10
KB-1042C11.5
ADI1P2
KB-1732A1.1
AZIN1
KB-1254G8.1
AZIN1-AS1
KB-1507C5.3
RPL5P24
Y_RNA
KB-1507C5.4
NPM1P52
KB-1639H6.2
ATP6V1C1
MTND1P5
MTCO1P4
MTCO2P4
LINC01181
BAALC-AS2
BAALC
MIR3151
BAALC-AS1
FZD6
CTHRC1
RP11-1C8.6
RNU6-1011P
SLC25A32
DCAF13
RP11-1C8.5
RP11-1C8.7
RP11-1C8.4
RIMS2
RP11-5A11.1
RP11-5A11.2
RP11-771F20.1
DPYS
DCSTAMP
KB-1552D7.2
KB-1742H10.3
MIR548A3
LRP12
NDUFA5P2
ZFPM2
RP11-85M22.1
RP11-200A13.1
RP11-200A13.3
RP11-200A13.2
RP11-574O7.1
TMCC1P1
RP11-273P3.1
RP11-642D21.2
RP11-642D21.1
RPL12P24
ZFPM2-AS1
RP11-152P17.3
Y_RNA
SLC16A14P1
RP11-778D12.2
RP11-395G23.3
OXR1
RP11-649G15.2
TAGLN2P1
RNU7-84P
ABRA
KB-1433G4.1
HMGB1P46
ANGPT1
PGAM1P13
RNA5SP275
RSPO2
NRBF2P4
AP001331.1
EIF3E
RP11-35G22.1
RPS17P14
EMC2
RP11-25P11.2
RP11-790J24.1
TMEM74
TRMT10BP1
RP11-1084E5.1
TRHR
NUDCD1
RP11-122A21.2
ENY2
PKHD1L1
RP11-419L20.2
EBAG9
SYBU
RP11-422N16.3
RP11-25D10.2
U2
RP11-25D10.1
KCNV1
RPSAP48
RP11-211F2.1
CTD-2544L4.1
RP11-238I10.1
KB-1299A7.2
NDUFB9P3
MTCO1P47
LINC01608
LINC01609
RP11-114O8.1
EEF1A1P37
RP11-1101K5.1
SERPINA15P
RP11-58O3.1
RP11-58O3.2
RNU4-37P
CSMD3
RPL30P16
MIR2053
RP11-709P2.1
RP11-67H2.1
Y_RNA
RP11-267L5.1
RP11-393K19.1
CARSP2
TRPS1
AF178030.2
LINC00536
RNA5SP276
RP11-536K17.1
EIF3H
UTP23
RAD21
RAD21-AS1
AARD
SLC30A8
RN7SL228P
RP11-1059L18.1
RP11-654G14.1
RN7SL826P
SNORA31
MED30
RPS10P16
EXT1
AC113188.2
SAMD12
AC023590.1
SAMD12-AS1
RPS26P35
TNFRSF11B
RNU6-12P
RP11-278I4.1
COLEC10
RP11-278I4.2
MAL2
MAL2
MIR548AZ
SNORA32
NOV
RP11-775B15.2
RP11-775B15.3
ENPP2
CYCSP23
RN7SKP153
TAF2
DSCC1
RP11-85I17.2
RN7SL396P
KB-1471A8.1
RNA5SP277
DEPTOR
RP11-760H22.2
COL14A1
MRPL13
MTBP
SNTB1
NCAPGP1
RP11-713M15.1
RP11-713M15.2
RP11-369K17.1
RP11-369K17.2
RPL35AP19
HAS2
HAS2-AS1
RP11-3G20.1
RP11-3G20.2
RP11-785H20.1
RP11-398G24.2
MRPS36P3
SMILR
RP11-96B2.1
LINC01151
snoU13
RP11-973F15.2
CDK5P1
RP11-44N11.2
RP11-44N11.3
ZHX2
RP11-44N11.1
RP11-557C18.4
RP11-557C18.3
DERL1
TBC1D31
HMGB1P19
FAM83A
U3
RP11-539E17.5
RP11-539E17.3
FAM83A-AS1
MIR4663
C8orf76
UBA52P5
ZHX1
RNU6-628P
RP11-468O2.1
ATAD2
RNU6-875P
DUTP2
IMPDH1P6
WDYHV1
U4
FBXO32
RP11-174I12.2
RN7SKP155
CTD-2552K11.2
KLHL38
ANXA13
FAM91A1
FER1L6
RP11-245A18.1
FER1L6-AS1
RP11-959I15.4
FER1L6-AS2
RP11-959I15.1
ARF1P3
RP11-37N22.1
RNU6-756P
RP11-383J24.1
RP11-383J24.2
TMEM65
TRMT12
RNF139-AS1
RNF139
TATDN1
RP11-158K1.3
MIR6844
NDUFB9
MTSS1
RP11-532M24.1
RP11-1082L8.3
MIR4662B
LINC00964
RP11-1082L8.1
RP11-1082L8.2
ZNF572
RP11-6D1.3
SQLE
WASHC5
WASHC5-AS1
NSMCE2
RN7SL329P
RP11-550A5.2
TRIB1
RP11-136O12.2
RP11-697B24.1
RNU6-442P
LINC00861
SOD1P3
RP11-622O11.4
KNOP1P5
RFPL4AP5
RP11-65D17.1
RP11-103H7.1
RP11-103H7.2
RNU6-869P
RP11-103H7.3
FAM84B
RP11-89K10.1
RP11-89K10.2
RNU11-4P
RP11-351C8.1
PCAT1
PCAT2
PRNCR1
CASC19
CCAT1
CASC8
RP11-382A18.3
CASC21
CCAT2
POU5F1B
CASC11
MYC
PVT1
TMEM75
MIR1205
RNU1-106P
MIR1206
RP11-55J15.2
RNU4-25P
MIR1207
MIR1208
RN7SKP226
LINC00824
LINC00976
LINC00977
RP11-1057N3.2
RN7SKP206
CCDC26
RP11-26E5.1
MIR3686
RP11-419K12.1
MTRF1LP2
GSDMC
RP11-473O4.5
FAM49B
RP11-473O4.1
SNORA25
RP11-473O4.4
RP11-473O4.3
RNU7-181P
MIR5194
ASAP1
RNU6-1255P
ASAP1-IT2
SNORA12
KB-1568E2.1
ADCY8
RP11-737F9.2
RP11-737F9.1
RP11-381I15.1
CTD-2501M5.1
SNORA72
CTD-2008O4.1
EFR3A
OC90
HHLA1
KCNQ3
HPYR1
LRRC6
TMEM71
PHF20L1
CTC-137K3.1
AF230666.2
TG
CTD-2182N23.1
SLA
MIR7848
WISP1
NDRG1
CTC-458A3.1
CTC-369M3.1
ST13P6
ST3GAL1
RP11-629O1.3
RP11-629O1.4
RP11-629O1.2
SNORA40
Metazoa_SRP
MTND2P7
MTCO1P49
CTD-2588J1.1
CTD-2309H9.3
CTD-2309H9.4
RP11-157E21.1
RP11-157E21.3
RP11-157E21.2
RP11-513H8.1
ZFAT
ZFAT-AS1
CTD-2342N23.2
CTD-2342N23.3
CTD-2342N23.1
AC083843.4
AC083843.1
MIR30B
MIR30D
AC083843.2
NCRNA00250
RP11-1057B8.2
RPL23AP56
LINC01591
RP11-343P9.1
KHDRBS3
MAPRE1P1
RNU1-35P
RP11-149P24.1
RP11-431D12.1
LINC02055
RNU6-144P
ZYXP1
CTD-3145H4.1
RP11-238K6.1
RP11-238K6.2
RP11-489O18.1
FAM135B
COL22A1
RP11-324F11.1
SNORA25
CTD-2534J5.1
RP11-398H6.1
RP11-656A10.1
KCNK9
TRAPPC9
RP11-284H18.1
C8orf17
RP11-570L14.1
PEG13
CTA-204B4.2
CHRAC1
AGO2
RP11-642A1.2
RP11-642A1.1
ERICD
PTK2
MIR151A
CTD-2014D20.1
RNA5SP278
RP11-128L5.1
DENND3
RP11-809O17.1
SLC45A4
RP11-10J21.2
RP11-10J21.4
RP11-10J21.3
RP11-10J21.5
RP11-10J21.6
LINC01300
CTD-3064M3.3
GPR20
CTD-3064M3.4
PTP4A3
MROH5
CTD-3064M3.7
SNORD5
HNRNPA1P38
AC138647.1
MIR1302-7
RP11-953B20.2
RP11-953B20.1
MIR4472-1
LINC00051
TSNARE1
RN7SL260P
RP13-467H17.1
ADGRB1
MROH4P
ARC
AP006547.3
AC145123.2
JRK
PSCA
LY6K
CTD-2292P10.4
THEM6
SLURP1
LYPD2
RP11-706C16.7
LYNX1
LYNX1
LY6D
RP11-706C16.8
RP11-706C16.13
RP11-706C16.5
GML
ZNHIT1P1
CYP11B1
CYP11B2
RP11-273G15.2
CDC42P3
LY6E
C8orf31
AK3P2
RP11-520P18.1
LY6L
LY6H
GPIHBP1
ZFP41
GLI4
MINCR
ZNF696
RP13-582O9.7
TOP1MT
RNU6-220P
RHPN1-AS1
RHPN1
RP11-909N17.2
MAFA-AS1
MAFA
ZC3H3
RP11-661A12.5
RP11-661A12.4
GSDMD
MROH6
RP11-661A12.9
NAPRT
RP11-661A12.8
EEF1D
TIGD5
PYCRL
TSTA3
RP11-661A12.12
ZNF623
ZNF707
RP11-429J17.2
CCDC166
RP11-429J17.4
MAPK15
RP11-429J17.5
FAM83H
MIR4664
FAM83H-AS1
RP11-429J17.7
SCRIB
MIR937
PUF60
RP11-299M14.2
NRBP2
MIR6845
EPPK1
PLEC
MIR661
PARP10
GRINA
SPATC1
SMPD5
OPLAH
MIR6846
CTD-3065J16.9
EXOSC4
GPAA1
CYC1
SHARPIN
MAF1
WDR97
HGH1
TSSK5P
MROH1
BOP1
MIR7112
SCX
HSF1
DGAT1
MIR6848
SCRT1
TMEM249
SLC52A2
FBXL6
ADCK5
CPSF1
MIR939
MIR1234
MIR6849
GS1-393G12.14
SLC39A4
VPS28
TONSL
MIR6893
TONSL-AS1
CYHR1
KIFC2
FOXH1
PPP1R16A
CTD-2517M22.14
GPT
MFSD3
RECQL4
CTD-2517M22.17
LRRC14
C8orf82
ARHGAP39
CTD-2517M22.9
Metazoa_SRP
AF186192.1
AF186192.5
AF186192.6
ZNF251
ZNF34
RN7SL395P
RPL8
MIR6850
ZNF517
ZNF7
COMMD5
ZNF250
ZNF16
ZNF252P
RP5-1047A19.4
ZNF252P-AS1
AC139103.1
C8orf33
DDX11L5
WASHC1
XXyac-YRM2039.3
FAM138C
PGM5P3-AS1
RP11-143M1.3
LINC01388
FOXD4
CBWD1
C9orf66
DOCK8
RP11-59O6.3
RP11-165F24.3
KANK1
RPL12P25
RP11-165F24.5
RP11-31F19.1
RNU6-1327P
EIF1P1
RP11-130C19.3
DMRT1
DMRT3
RNU6-1073P
RP11-147I11.1
LINC01230
DMRT2
RP11-341G2.3
RPS27AP14
RP11-459D20.1
RNA5SP279
RP11-443B9.1
SMARCA2
RNU2-25P
RN7SL592P
VLDLR-AS1
RP11-91N2.3
VLDLR
KCNV2
PUM3
GPS2P1
ATP5HP2
CARM1P1
LINC01231
RFX3
RP11-62E14.2
RFX3-AS1
RP11-509J21.2
RP11-509J21.4
GLIS3
RP11-252M18.3
GLIS3-AS1
RP11-70J12.1
RP11-358M14.2
RNU6-694P
SLC1A1
SPATA6L
RP11-6J24.3
PLPP6
CDC37L1-AS1
CDC37L1
AK3
ECM1P1
RP11-307I14.2
RCL1
KLF4P1
MIR101-2
HNRNPA1P41
JAK2
CSNK1G2P1
PDSS1P1
MTND6P5
MTND1P11
MTCO1P11
MTCO2P11
MTATP6P11
MTCO3P11
MTND4P14
MTND5P14
TCF3P1
IGHEP2
INSL6
RP11-140C18.2
INSL4
RLN2
HMGN2P31
RLN1
RP11-12D24.10
RP11-12D24.6
PLGRKT
RNF152P1
CD274
PDCD1LG2
RP11-574F11.3
RIC1
RP11-207C16.4
ERMP1
AK4P4
KIAA2026
MLANA
MIR4665
RANBP6
RP11-218I7.2
GTF3AP1
IL33
RP11-279E1.1
RP11-307L3.2
TPD52L3
UHRF2
RP11-307L3.4
GLDC
RN7SL25P
RP11-472F14.4
RPL23AP57
RP11-390F4.6
RN7SL123P
RPS3AP54
RNF2P1
RP11-390F4.2
RP11-390F4.10
RP11-390F4.3
PRELID3BP11
SNRPEP2
KDM4C
ACTG1P14
RP11-403H13.1
RPL4P5
PPIAP33
RP11-77E14.2
TMEM261
RP11-29B9.1
RP11-29B9.2
PTPRD
RP11-134K1.3
RP11-134K1.2
RNU7-185P
PTPRD-AS1
RP11-75C9.2
RPS26P3
RN7SL5P
RP11-527D15.1
RP11-87N24.1
PTPRD-AS2
RP11-87N24.3
RP11-421B23.2
IMP3P1
RP11-109M17.2
AKAP8P1
RP11-23D5.1
RP11-32D4.1
RP11-74C3.1
JKAMPP1
RNU2-47P
TYRP1
LURAP1L-AS1
RN7SL849P
LURAP1L
Y_RNA
PRDX1P1
RP11-382H24.2
MPDZ
RP11-272P10.2
RP11-272P10.3
LINC01235
RP11-536O18.1
LINC00583
PES1P2
RP11-284P20.3
RPL3P11
ATP5HP3
NFIB
RP11-280O24.3
RP11-120J1.1
RP11-408A13.2
RP11-408A13.3
RP11-408A13.4
CDCA4P1
ZDHHC21
CER1
FREM1
RP11-265B7.1
RNU6-1260P
LDHAP4
CLCN3P1
RP11-54D18.2
RP11-54D18.4
RNU6-559P
TTC39B
RPL7P33
SNAPC3
RNU6-319P
PSIP1
RP11-518K17.4
RN7SL98P
FTH1P12
RNU6-246P
CCDC171
HMGN2P16
RNU6-14P
C9orf92
BNC2
RP11-183I6.2
RP11-62F24.1
RP11-62F24.2
LSM1P1
RP11-132E11.2
RN7SL720P
RPS29P33
RP11-132E11.4
CNTLN
SAMM50P1
SH3GL2
PABPC1P11
ADAMTSL1
RP11-570H19.2
MIR3152
RN7SKP258
RAP1BP1
SAXO1
RP11-296P7.4
RRAGA
HAUS6
SCARNA8
RNU6-264P
Y_RNA
PLIN2
RP11-146N23.1
DENND4C
RP11-146N23.4
RP11-513M16.7
RP11-513M16.8
RPS6
NDUFA5P3
ACER2
RP11-363E7.4
MAP1LC3BP1
SLC24A2
C11orf98P1
RP11-471J7.1
RP11-378I6.1
RP11-378I6.2
RP11-378I6.3
RP11-15P13.1
MLLT3
MIR4473
RNU4-26P
MIR4474
RP11-73E6.2
FOCAD
FOCAD-AS1
MIR491
SNORA30
HACD4
IFNNP1
IFNB1
IFNWP4
RP11-113D19.9
IFNW1
Y_RNA
IFNA21
IFNWP15
IFNA4
IFNWP9
IFNA7
IFNA10
IFNWP18
IFNA16
IFNA17
IFNWP5
IFNA14
IFNA22P
IFNA5
IFNA20P
KLHL9
IFNA6
IFNA13
IFNA2
RP11-354P17.15
IFNA11P
IFNA12P
IFNA8
IFNWP2
IFNA1
IFNWP19
MIR31HG
IFNE
MIR31
SNORD39
RP11-344A7.1
KHSRPP1
RN7SL151P
MTAP
TUBB8P1
RP11-70L8.4
RP11-70L8.5
ERVFRD-3
CDKN2A-AS1
CDKN2A
CDKN2B-AS1
RP11-149I2.4
CDKN2B
UBA52P6
CDKN2B-AS
RP11-408N14.1
DMRTA1
LINC01239
RP11-370B11.4
CLIC4P1
RP11-370B11.3
RP11-495L19.1
SUMO2P2
RP11-315I14.2
NOP56P2
ELAVL2
RP11-321L2.1
RP11-321L2.2
RP11-321L2.3
IZUMO3
RP11-20A20.2
RMRPP5
RN7SKP120
TUSC1
LINC01241
FAM71BP1
RP11-80I3.1
RP11-5P15.1
RP11-18A15.1
SNORA31
RP11-337A23.6
CAAP1
RP11-337A23.5
RN7SL100P
PLAA
IFT74-AS1
IFT74
LRRC19
RP11-56F10.3
TEK
RNA5SP280
RP11-179D22.1
LINC00032
EQTN
MOB3B
RP11-298E2.2
IFNK
C9orf72
CTAGE12P
RP11-575I8.1
RP11-438B23.2
LINGO2
RP11-20P5.2
KCTD10P1
MIR876
MIR873
RP11-373A6.1
RP11-275A14.1
RP11-48L13.1
ME2P1
LINC01242
SLC4A1APP1
C2orf27AP2
RBMXP2
KRT18P66
KRT18P36
RPS26P2
FTLP4
HSPA8P17
RP11-572H4.1
SLC25A6P2
LINC01243
MTATP6P30
MTCO3P30
HMGB3P23
RNA5SP281
SLC25A5P8
ACO1
DDX58
TOPORS
TOPORS-AS1
NDUFB6
DFFBP1
GVQW1
TAF1L
RP11-555J4.3
RP11-555J4.4
SNRPCP1
RP11-462B18.1
TMEM215
Y_RNA
RP11-462B18.3
RP11-462B18.2
BOLA3P4
ASS1P12
APTX
TCEA1P4
LAGE3P1
DNAJA1
SMU1
B4GALT1
RNU4ATAC15P
B4GALT1-AS1
SPINK4
BAG1
CHMP5
NFX1
Y_RNA
AQP7
RP11-311H10.4
AQP3
RP11-311H10.7
NOL6
MIR6851
SUGT1P1
RP11-255A11.2
ANKRD18B
RP11-255A11.4
SNX18P7
CYP4F26P
PRSS3P4
TRBV20OR9-2
ANXA2P2
TRBV21OR9-2
TRBV22OR9-2
TRBV23OR9-2
TRBV24OR9-2
TRBV25OR9-2
PTENP1
PTENP1-AS
TRBV26OR9-2
RP11-384P7.7
RP11-384P7.5
LINC01251
PRSS3
UBE2R2-AS1
TRBV29OR9-2
UBE2R2
Y_RNA
RNU4ATAC11P
UBAP2
SNORD121B
SNORD121A
OSTCP8
RN7SKP114
RP11-537H15.3
DCAF12
TUBB4BP2
RP11-537H15.4
UBAP1
RP11-571F15.2
AL353662.1
RNA5SP282
RP11-571F15.3
KIF24
RNU2-50P
SERPINH1P1
NUDT2
KIAA1161
C9orf24
Y_RNA
FAM219A
DNAI1
RN7SKP24
ENHO
RP11-296L22.8
RP11-296L22.7
CNTFR
CNTFR-AS1
RPP25L
DCTN3
ARID3C
SIGMAR1
GALT
IL11RA
CCL27
RP11-195F19.5
RP11-195F19.9
CCL19
CCL21
FAM205A
FAM205BP
FAM205C
GLULP4
YWHAZP6
PHF24
DNAJB5-AS1
DNAJB5
RP11-392A14.9
RP11-392A14.8
SYF2P2
RP11-182N22.9
C9orf131
RN7SL338P
VCP
FANCG
PIGO
RP11-182N22.8
STOML2
FAM214B
RP11-182N22.7
UNC13B
RP11-395N21.2
ATP8B5P
RUSC2
RPL36AP33
FAM166B
RPS29P17
TESK1
MIR4667
CD72
RP11-331F9.3
RP11-331F9.4
SIT1
RMRP
CCDC107
ARHGEF39
RN7SL22P
CA9
TPM2
TLN1
MIR6852
CREB3
MIR6853
GBA2
RGP1
RP11-112J3.16
NPR2
SPAG8
HINT2
TMEM8B
FAM221B
LINC00950
OR13J1
NDUFA5P4
HRCT1
SPAAR
PGAM1P2
OR2S2
YBX1P10
OR13C6P
OR13C7
OR2S1P
OR2AM1P
RECK
Hammerhead_HH9
GLIPR2
CCIN
CLTA
GNE
RNU4-53P
HMGB3P24
RNF38
MELK
MIR4475
PAX5
RP11-344B23.2
MIR4540
MIR4476
RP11-297B17.3
RP11-297B17.2
LINC01400
RP11-220I1.5
EBLN3P
RP11-220I1.2
ZCCHC7
Y_RNA
RP11-220I1.4
Y_RNA
RNU6-677P
LINC01627
GRHPR
ZBTB5
KCTD9P3
POLR1E
RP11-405L18.4
RP11-613M10.6
FBXO10
TOMM5
RAB1C
FRMPD1
RN7SKP171
TRMT10B
EXOSC3
DCAF10
RP11-3J10.7
PAICSP1
SLC25A51
TMX2P1
SHB
RNU7-124P
U8
RP11-113O24.3
ALDH1B1
IGFBPL1
RP11-403F21.4
ARMC8P1
TCEA1P3
GAS2L1P1
VN1R48P
RP11-392E22.3
FAM220BP
FAM95C
SNX18P3
ANKRD18A
FAM201A
YWHABP1
RNU6-765P
RP13-198D9.4
RP11-402N8.1
VN2R3P
CNTNAP3
RBM17P1
RP11-290L7.5
RN7SL640P
SPATA31A1
RP11-347J14.4
FAM74A1
RP11-347J14.8
RP11-347J14.7
ZNF658B
SKP1P3
FKBP4P2
SDR42E1P1
ATP5A1P8
RAB28P1
RBPJP5
GLIDR
RP11-104G3.2
RP11-204M4.3
RN7SL763P
SNORA70
RP11-204M4.1
RPL7AP49
RP11-216M21.1
C2orf27AP3
RP11-216M21.5
RP11-216M21.4
RP11-216M21.8
MEP1AP1
ANKRD20A2
RNU6-1269P
RP11-146D12.2
RP11-146D12.6
SNX18P8
FAM95B1
RP11-146D12.5
CNN2P2
GXYLT1P3
RP11-341A11.3
AQP7P5
ABC12-47964100C23.1
AC129778.2
BMS1P14
CH17-80A12.1
IGKV1OR9-2
RP11-318K12.1
RNU6-156P
RP11-318K12.2
RP11-318K12.3
MIR1299
FRG1HP
PGM5P2
RP11-87H9.4
RP11-87H9.5
RP11-58A12.3
BX255923.3
FOXD4L6
CBWD7
MIR4477A
5S_rRNA
RP11-4L24.4
PTGER4P2-CDK2AP2P2
MYO5BP1
RP11-187C18.5
RP11-187C18.4
RP11-187C18.3
RP11-157L3.3
SNORA70
RN7SL565P
FAM27D1
RP11-157L3.10
RP11-34H11.3
FAM27E2
RP11-157L3.9
RP11-157L3.6
RP11-157L3.12
Y_RNA
RP11-34H11.6
RP11-157L3.11
RP11-292F9.1
CNTNAP3B
RBM17P3
RP11-24B13.2
RN7SL343P
SPATA31A6
RP11-366N18.2
FAM74A7
RP11-366N18.5
RP11-286O1.1
FKBP4P6
SDR42E1P2
ATP5A1P1
RAB28P3
RBPJP6
RP11-475I24.3
RP11-475I24.9
RP11-475I24.8
FGF7P5
RP11-475I24.7
FGF7P4
RP11-175I6.5
ADGRF5P2
MEP1AP4
ANKRD20A7P
RNU6-599P
CR848007.2
RP11-459O16.7
SNX18P5
CYP4F60P
CR848007.5
CNN2P4
GXYLT1P5
RP11-459O16.9
RP11-459O16.8
CH17-469D17.1
RP11-49E18.1
SPATA31A5
RP11-144A16.5
RP11-144A16.6
FAM74A6
RP11-144A16.3
RP11-144A16.8
RP11-144A16.4
RP11-101E5.7
SPATA31A7
RP11-101E5.2
RP11-101E5.6
FAM74A4
RP11-101E5.1
CH17-296N19.1
RN7SL462P
RP11-160N1.11
RP11-160N1.9
Y_RNA
RP11-160N1.10
RP11-160N1.8
RN7SL722P
FAM27C
RP11-374M1.11
RP11-374M1.7
FAM27E4
RP11-374M1.5
RP11-374M1.4
Y_RNA
RP11-374M1.3
RP11-374M1.10
RP11-374M1.9
RP11-374M1.2
RP11-449H15.3
RP11-449H15.2
RP11-111F5.2
RP11-111F5.3
RP11-111F5.1
SNORA70
RN7SL544P
RP11-111F5.4
FGF7P6
RP11-111F5.8
RP11-111F5.6
RP11-96J15.1
FGF7P7
LINC01189
RP11-211N8.2
RP11-211N8.3
CNTNAP3P5
RBPJP7
RAB28P2
RP11-211N8.6
ATP5A1P7
SDR42E1P3
FKBP4P7
LINC01410
RNA5SP283
RP11-262H14.5
PTGER4P2
CDK2AP2P2
RP11-262H14.3
MYO5BP2
ADGRF5P1
FGF7P8
RP11-262H14.4
CNTNAP3P1
RP11-350D23.4
BMS1P9
RP11-381O7.3
AQP7P4
AQP7P1
RP11-236F9.2
BMS1P10
RP11-452D2.1
RP11-452D2.2
RP11-149F8.3
RP11-149F8.5
RP11-149F8.4
MYO5BP3
CDK2AP2P3
PTGER4P3
RP11-764K9.1
RNA5SP284
DUX4L50
MIR4477B
FRG1JP
BX255923.2
U6
ANKRD20A4
RNU6-1193P
SNX18P9
RP11-250H24.2
CYP4F25P
CR769776.3
CNN2P3
GXYLT1P6
RP11-250H24.7
AQP7P2
RP11-574E24.3
BMS1P11
RP11-250H24.6
IGKV1OR-2
BNIP3P4
RP11-460N11.2
AC125634.1
RNU6-1293P
BMS1P12
RP11-15J10.8
RP11-15J10.9
IGKV1OR9-1
FOXD4L5
CBWD4P
Y_RNA
FRG1KP
CBWD5
FOXD4L4
IGKV1OR-3
RP11-460E7.9
RP11-460E7.8
BMS1P13
RP11-1221G12.2
AQP7P3
RP11-15E1.5
RP11-15E1.4
GXYLT1P4
RP11-15E1.6
RP11-399F4.1
RP11-399F4.2
SNX18P4
RP11-327I22.3
ANKRD20A3
RNU6-538P
RP11-327I22.5
RP11-154P18.2
RBPJP2
RAB28P4
ATP5A1P10
SDR42E1P4
FKBP4P8
ZNF658
RP11-1082I11.2
RP11-395E19.6
RP11-395E19.5
FAM74A3
RP11-395E19.2
RP11-395E19.4
SPATA31A3
CNTNAP3P2
RN7SL422P
RP11-292B8.2
RBM17P2
RP11-203I2.2
RP11-118H15.1
Y_RNA
RP11-12A20.11
RP11-12A20.12
FAM27E3
RP11-12A20.10
RP11-12A20.13
RP11-12A20.4
RP11-12A20.6
FAM27B
RP11-12A20.7
RN7SL787P
SNORA70
RP11-12A20.8
ANKRD20A1
RNU6-368P
RP11-561O23.8
CBWD3
RP11-561O23.9
FOXD4L3
RP11-561O23.5
RP11-561O23.7
PGM5
PGM5-AS1
RP11-88I18.2
RP11-88I18.3
TMEM252
RP11-274B18.4
LINC01506
RP11-274B18.3
PIP5K1B
FAM122A
RP11-203L2.3
RP11-203L2.4
RNU6-820P
PRKACG
FXN
RP11-265B8.5
TJP2
BANCR
FAM189A2
APBA1
RP11-470P21.2
RP11-109D9.4
PTAR1
C9orf135-AS1
C9orf135
RN7SL570P
MAMDC2-AS1
MAMDC2
RNU2-5P
SMC5-AS1
RPL24P8
SMC5
RP11-386J22.3
KLF9
TRPM3
RN7SL726P
RP11-141J10.1
RP11-141J10.2
MIR204
PIGUP1
RPL35AP21
TMEM2
RP11-409O11.3
ABHD17B
Y_RNA
C9orf85
HSPB1P1
C9orf57
BTF3P4
GDA
RP11-63P12.7
RP11-63P12.2
RNA5SP285
LINC01504
ZFAND5
RP11-217F16.1
RP11-313E4.1
TMC1
RPS20P24
RPS27AP15
LINC01474
ALDH1A1
CYP1D1P
ANXA1
DPP3P2
RP11-128I7.1
RP11-549A6.1
RNA5SP286
RP11-401G5.1
RP11-171A24.2
RORB-AS1
RORB
TRPM6
RN7SKP47
RPSAP75
RNU6-445P
RP11-197P3.1
C9orf40
C9orf41-AS1
CARNMT1
RP11-197P3.5
uc_338
NMRK1
OSTF1
Y_RNA
RNU6-1228P
RP11-323A7.1
RP11-470F18.1
OTX2P1
PCSK5
RBM22P5
RFK
RPSAP9
GCNT1
RP11-66C24.1
RP11-214N16.2
PRUNE2
PCA3
AL359314.1
DNAJB5P1
LYPLA2P3
RP11-159H20.3
FOXB2
ATP5J2P3
RFC5P1
VPS13A-AS1
VPS13A
GNA14
GNA14-AS1
NUTF2P3
RNU6-1303P
GNAQ
RP11-336N8.1
RN7SKP59
RP11-336N8.2
RP11-336N8.3
RP11-336N8.4
CEP78
PSAT1
RP11-216F5.1
MTND2P8
KRT18P24
RP11-165H23.1
CHCHD2P9
RP11-375O18.2
TLE4
RP11-403N16.5
NPAP1P6
RP11-403N16.2
RP11-403N16.3
RP11-403N16.4
RP11-327L9.1
LINC01507
NPAP1P4
MTCO1P51
MTND2P9
RPS19P6
RP11-289F5.1
RPS20P25
RP11-232A1.2
TLE1
RP11-154D17.1
RNU6-1035P
RNA5SP287
SNORD95
SPATA31D5P
RP11-383M4.2
SPATA31D4
RP11-383M4.6
SPATA31D3
SPATA31D2P
RP11-15B24.5
SPATA31D1
SPATA31B1P
DDX10P2
RP11-388B24.4
RP11-15B24.1
MTCO3P40
RP11-15B24.3
RP11-15B24.4
RP11-333B6.1
RPS6P12
RASEF
RN7SKP242
RP11-439K3.4
RP11-439K3.1
FRMD3
RNU4-29P
RP11-439K3.3
RNU4-15P
IDNK
UBQLN1
RP11-522I20.3
GKAP1
RP11-575L7.2
KIF27
RP11-575L7.4
C9orf64
HNRNPK
RP11-575L7.8
RMI1
Y_RNA
RP11-158D2.2
RP11-158D2.1
SLC28A3
RP11-380F14.2
RP11-361M4.1
NTRK2
UBE2V1P10
STK33P1
AGTPBP1
RP11-213G2.1
RP11-202I11.2
RP11-213G2.2
RP11-213G2.3
PHBP7
RP11-213G2.5
NAA35
GOLM1
RP11-379P1.4
C9orf153
RP11-507D14.4
RN7SKP264
ISCA1
ZCCHC6
RP11-229M1.2
RP11-359J6.1
RNU2-36P
RP11-395D3.1
GAS1
GAS1RR
RP11-276H19.2
CDC20P1
RP11-276H19.4
C9orf170
SNORA26
RP11-497K15.1
DAPK1
RP11-40C6.2
DAPK1-IT1
CTSL
RP11-65B23.3
CTSL3P
RP11-65B23.5
FBP2P1
ELF2P3
NPAP1P7
CTSLP8
XXyac-YM21GA2.3
XXyac-YM21GA2.7
XXyac-YM21GA2.4
SPATA31E1
SPATA31C1
RP11-350E12.5
RP11-350E12.6
CDK20
RNU6-86P
RPS10P3
RP11-350E12.4
SPATA31C2
RP11-345K9.3
RP11-345K9.2
RP11-1E11.1
RP11-1E11.2
RPSAP49
SPIN1
RP11-317B17.4
HNRNPA1P14
RP11-317B17.3
NXNL2
RP13-60M5.2
MIR4289
PCNPP2
RP11-791O21.5
C9orf47
S1PR3
SHC3
RP11-82L18.2
CKS2
MIR3153
SECISBP2
SEMA4D
PA2G4P6
RP13-93L13.1
GADD45G
UNQ6494
RP5-1050E16.2
RP5-1050E16.1
RP11-406A20.1
MIR4290HG
MIR4290
IL6RP1
RP11-406A20.5
RP11-30P16.1
OR7E31P
OR7E116P
LINC01508
LINC01501
DIRAS2
OR7E109P
OR7E108P
SYK
RP11-367F23.1
RP11-367F23.2
RP11-305L7.1
LINC00484
RP11-305L7.3
LINC00484
RP11-305L7.5
RP11-305L7.7
AUH
NFIL3
RP11-440G5.2
ROR2
PAICSP2
MIR3910-1
RP11-118F2.2
HSPE1P22
SPTLC1
RP11-100G15.12
MTATP6P29
MTCO3P29
MTND3P23
MTND4LP7
MTND4P15
RP11-100G15.7
LINC00475
RP11-100G15.10
BEND3P2
RP11-62C3.10
RP11-62C3.6
IARS
MIR3651
SNORA84
NOL8
CENPP
RP11-62C3.8
OGN
OMD
ASPN
ECM2
MIR4670
RP11-19J3.5
IPPK
RP11-476B13.2
BICD2
ANKRD19P
RNU6-714P
RP11-526D8.11
ZNF484
RP11-526D8.7
SNX18P2
ALOX15P2
FGD3
SUSD3
RP11-274J16.5
CARD19
NINJ1
RP11-370F5.4
WNK2
C9orf129
RNU6-829P
Y_RNA
RP11-165J3.5
RP11-165J3.6
FAM120AOS
FAM120A
PHF2
MIR548AU
MIR4291
RP11-53B5.1
BARX1
BARX1-AS1
PTPDC1
CYCSP24
RP11-2B6.3
MIRLET7A1
MIRLET7F1
RP11-2B6.2
MIRLET7D
MIRLET7DHG
ZNF169
VDAC1P11
NUTM2F
RP11-307E17.8
RP11-307E17.9
RP11-307E17.11
MFSD14B
YRDCP1
RP11-533K9.3
RNU6-669P
FBP2
FBP1
C9orf3
MIR2278
RP11-49O14.3
RP11-49O14.2
RP11-54O15.3
MIR6081
MIR23B
MIR27B
FANCC
RP11-80I15.4
RP11-80I15.1
RNA5SP288
RP11-173G21.1
RP11-435O5.7
MT1P1
PTCH1
RP11-435O5.6
RP11-435O5.5
RP11-435O5.4
RP11-332M4.1
RP11-180I4.2
RP11-180I4.1
LINC00476
RP11-180I4.4
RNU2-46P
ERCC6L2
RNA5SP289
RP11-72B4.2
LINC00092
RP11-569G13.2
Y_RNA
RP11-569G13.3
EIF4BP3
HSD17B3
RP11-240L7.4
RNU6-1160P
SLC35D2
ZNF367
RP11-172F4.2
HABP4
CDC14B
AAED1
RP11-535M15.1
RP11-535M15.2
ZNF510
ZNF782
MFSD14C
RP11-330M2.4
RP11-330M2.3
NUTM2G
YRDCP2
CTSV
TCEA1P1
GAS2L1P2
VN1R51P
FAM220CP
RP11-520B13.8
ANKRD18CP
RNU6-798P
RP11-498P14.3
ZNF322P1
RP11-498P14.4
RP11-498P14.5
RP11-23J9.6
RP11-23J9.7
CCDC180
MIR1302-8
RP11-23J9.3
TDRD7
TMOD1
RP11-244N9.6
TSTD2
NCBP1
RP11-244N9.4
XPA
KRT18P13
RP11-546O6.4
PTCSC2
FOXE1
TRMO
Y_RNA
HEMGN
ANP32B
RP11-535C21.3
RNU6-918P
NANS
TRIM14
Metazoa_SRP
CORO2A
TBC1D2
MIR6854
RP11-270F18.2
GABBR2
SEPT7P7
ANKS6
GALNT12
RP11-92C4.3
RP11-92C4.4
COL15A1
RP11-92C4.6
TGFBR1
RNA5SP290
RP11-96L7.2
RN7SL794P
ALG2
SEC61B
RN7SKP225
KRT8P11
NAMA
AL137067.2
AL137067.1
RP11-547C13.1
RP11-554F20.1
NR4A3
STX17-AS1
STX17
RP11-60I3.4
ERP44
UPF3AP3
INVS
RN7SL75P
RPS2P35
RP11-29B11.5
NANOGP5
TEX10
MSANTD3
TMEFF1
MURC
RN7SKP87
ACTG1P19
RP11-62L10.1
GAPDHP26
PLPPR1
RP11-70K10.2
SNORA31
BAATP1
TRMT112P4
RP11-35N6.6
BAAT
FYTTD1P1
MRPL50
ZNF189
ALDOB
RP11-490D19.11
TMEM246-AS1
TMEM246
RP11-490D19.8
RNF20
GRIN3A
PPP3R2
MTND3P4
ARL2BPP7
RNU6-329P
RP11-342F21.1
LINC00587
ZYG11AP1
RP11-338N12.1
CYLC2
RP11-341A22.1
LINC01492
RP11-436F21.1
RNA5SP291
SMC2-AS1
SMC2
TOPORSLP1
RP11-217O12.1
OR13F1
RP11-317C20.9
OR13C4
OR13C3
OR13C8
OR13D2P
OR13C5
OR13C2
OR13C9
OR13I1P
OR13C1P
OR13D1
OR13D3P
NIPSNAP3A
NIPSNAP3B
ABCA1
RP11-217B7.2
RP11-217B7.3
RN7SKP191
SLC44A1
FSD1L
RALGAPA1P1
RP11-235C23.5
FKTN
RP11-235C23.6
TAL2
TMEM38B
RP11-18B3.3
RP11-18B3.2
SLC25A6P5
LINC01505
RP11-6F6.1
RP11-540H22.2
MIR8081
RP11-308N19.3
RN7SKP77
RP11-308N19.5
RNA5SP292
ZNF462
RP11-508N12.2
RP11-508N12.3
RP11-196I18.2
RP11-196I18.3
RP11-196I18.4
RP11-417L14.1
RAD23B
LINC01509
HMGN2P32
RNU6-492P
KLF4
RP11-438P9.1
RP11-438P9.2
RNU6-996P
RNU6-1064P
RN7SL659P
RPL36AP6
RP11-380I20.2
RNA5SP293
RPS15AP27
RP11-240E2.2
CHCHD4P2
RP11-505C13.1
RP11-220D10.1
RP11-339N8.1
RPL36AP35
RP11-3J11.1
ACTL7B
ACTL7A
IKBKAP
FAM206A
CTNNAL1
TMEM245
Y_RNA
MIR32
FRRS1L
EPB41L4B
RNU6-984P
MTND2P11
Y_RNA
PTPN3
MIR3927
YBX1P6
PALM2
RP11-406O23.2
RP11-151F5.2
AKAP2
C9orf152
TXN
TXNDC8
SVEP1
RNU6-1039P
RP11-410K21.2
MUSK
RP13-461N9.2
LPAR1
RNU6-432P
Y_RNA
RNY4P18
RP11-202G18.1
MIR7702
OR2K2
KIAA0368
RNA5SP294
ZNF483
PTGR1
RP11-16L21.7
LRRC37A5P
DNAJC25
GNG10
C9orf84
RP11-430K21.2
RNU6-1013P
UGCG
MIR4668
RNU6-710P
RP11-4O1.2
SUSD1
RNU6-855P
Y_RNA
RP11-165N19.2
PTBP3
RN7SL57P
RNA5SP295
RN7SL430P
HSPE1P28
RP11-432F4.2
HSDL2
C9orf147
KIAA1958
RP11-576C12.1
INIP
RP11-276E15.4
SNX30
RP11-408O19.5
SLC46A2
MUPP
ZNF883
ZFP37
FAM225B
FAM225A
SLC31A2
FKBP15
SLC31A1
CDC26
PRPF4
RNF183
WDR31
BSPRY
HDHD3
ALAD
POLE3
C9orf43
RGS3
RP11-168K11.2
RP11-168K11.5
RP11-168K11.3
RP11-18B16.2
RP11-18B16.1
RP11-534I8.1
ZNF618
AMBP
KIF12
COL27A1
MIR455
ORM1
ORM2
AKNA
RP11-9M16.2
WHRN
RP11-9M16.3
RP11-402G3.6
ATP6V1G1
TMEM268
Y_RNA
RP11-402G3.5
RP11-402G3.3
RP11-402G3.4
RP11-428F18.2
TNFSF15
RP11-78H18.2
TNFSF8
TNC
RP11-523L1.2
DEC1
RP11-445L6.3
U2
RP11-284G10.1
LINC00474
RP11-787B4.2
PAPPA
PAPPA-AS2
RP11-45A16.4
ASTN2
ASTN2-AS1
RP11-67K19.3
TRIM32
RPL10P3
SNORA70C
RN7SKP128
RN7SKP125
RP11-388N2.1
RP11-500B12.1
RPL35AP22
TLR4
RNU6-1082P
RP11-281A20.2
RP11-281A20.1
TPT1P9
RP11-349E4.1
RP11-127L21.1
TUBB4BP6
BRINP1
RP11-295D22.1
LINC01613
RP11-360A18.1
MIR147A
CDK5RAP2
MEGF9
AHCYP2
FBXW2
RP11-27I1.4
RP11-27I1.6
PSMD5
PSMD5-AS1
PHF19
TRAF1
C5
CNTRL
RAB14
RN7SL181P
GSN
RP11-477J21.2
RP11-477J21.6
GSN-AS1
STOM
RP11-162D16.2
GGTA1P
RN7SL187P
HMGB1P37
DAB2IP
RP11-524G24.2
RP11-244O19.1
TTLL11
TTLL11-IT1
MIR4478
NDUFA8
MORN5
LHX6
RBM18
MRRF
PTGS1
RP11-498E2.9
RP11-542K23.10
RP11-542K23.7
RP11-542K23.9
OR1J1
OR1J2
OR1J4
OR1N1
OR1N2
OR1L8
OR1H1P
RP11-64P14.7
OR1Q1
OR1B1
OR1L1
OR1L3
TLK1P1
OR1L4
OR1L6
SKA2P1
OR5C1
PDCL
OR1K1
KRT18P67
RC3H2
SNORD90
ZBTB6
ZBTB26
RP11-355O1.11
RABGAP1
RNY1P15
RP11-355O1.7
GPR21
RP11-123N4.4
MIR600HG
STRBP
CRB2
DENND1A
MIR601
MIR7150
RP11-230L22.4
RP11-417B4.2
RP11-417B4.3
PIGFP2
LHX2
RP11-85O21.2
RP11-85O21.4
RP11-85O21.5
NEK6
RP11-121A14.2
RP11-121A14.3
PSMB7
ADGRD2
NR5A1
RP11-10J18.3
NR6A1
RP11-164H5.1
RN7SL302P
MIR181A2HG
MIR181A2
MIR181B2
RP11-175D17.3
OLFML2A
WDR38
RPL35
ARPC5L
GOLGA1
RNU4-82P
SCAI
FXNP2
PPP6C
PRPS1P2
RPSAP76
RABEPK
HSPA5
RP11-65N13.8
GAPVD1
RP11-65N13.6
RNU6-1020P
RP11-184B22.2
Metazoa_SRP
MAPKAP1
RN7SL30P
RP11-12A16.3
HNRNPA1P15
RP11-423C15.3
PBX3
RP11-343J18.2
RP11-343J18.1
MVB12B
NRON
SNORD116
RP11-205K6.1
RP11-205K6.3
RP11-205K6.2
RP11-123K19.1
LMX1B
RP11-123K19.2
ZBTB43
ZBTB34
RALGPS1
ANGPTL2
RP13-225O21.2
GARNL3
RP13-225O21.5
RP11-356B19.11
SLC2A8
ZNF79
RPL12
SNORA65
LRSAM1
Y_RNA
FAM129B
STXBP1
RP11-56D16.8
PTRH1
CFAP157
TTC16
TOR2A
SH2D3C
CDK9
FPGS
ENG
RP11-228B15.4
Y_RNA
RNA5SP296
AK1
MIR4672
ST6GALNAC6
ST6GALNAC4
PIP5KL1
RP11-203J24.8
DPM2
FAM102A
RP11-379C10.1
NAIF1
SLC25A25
RP11-379C10.4
SLC25A25-AS1
PTGES2
PTGES2-AS1
LCN2
C9orf16
CIZ1
DNM1
MIR199B
MIR3154
GOLGA2
SWI5
TRUB2
RP11-339B21.13
COQ4
SLC27A4
TMSB4XP4
URM1
MIR219A2
CERCAM
RP11-339B21.10
RP11-339B21.8
ODF2
ODF2-AS1
GLE1
RP11-216B9.6
RNU7-171P
SPTAN1
RP11-216B9.8
RP11-216B9.9
WDR34
VTI1BP4
HMGA1P4
SET
PKN3
RN7SL560P
ZDHHC12
RP11-545E17.3
ZER1
Metazoa_SRP
TBC1D13
ENDOG
SPOUT1
KYAT1
LRRC8A
PHYHD1
DOLK
NUP188
RP11-167N5.5
SH3GLB2
MIGA2
DOLPP1
CRAT
RP11-247A12.1
PTPA
RP11-247A12.7
IER5L
RP11-247A12.2
RP11-344B5.4
RP11-344B5.3
RP11-344B5.2
C9orf106
RP11-65J3.15
LINC01503
RN7SL159P
RP11-65J3.6
RP11-65J3.3
RP11-65J3.2
RP11-65J3.14
LINC00963
RP11-492E3.2
NTMT1
C9orf50
ASB6
RP11-483H20.4
PRRX2
PRRX2-AS1
PTGES
UBE2V1P4
TOR1B
TOR1A
C9orf78
USP20
MIR6855
RP11-409K20.7
FNBP1
RP11-409K20.6
RP11-138E2.1
GPR107
Y_RNA
RP11-88G17.6
NCS1
HMCN2
RN7SL665P
ASS1
FUBP3
MIR6856
RP11-57C19.2
PRDM12
EXOSC2
ABL1
RP11-57C19.6
QRFP
FIBCD1
RP11-83J21.3
LAMC3
SNORA31
AIF1L
NUP214
RNU6-881P
RP11-544A12.4
RP11-544A12.8
RP11-544A12.5
FAM78A
PLPP7
PRRC2B
SNORD62A
SNORD62B
POMT1
RP11-334J6.6
UCK1
RP11-40A7.2
RAPGEF1
RN7SL328P
EIF4A1P3
SNORA67
RP11-323H21.3
MED27
NTNG2
SETX
TTF1
CFAP77
RNU5D-2P
BARHL1
DDX31
GTF3C4
AK8
RP11-295G24.5
SPACA9
TSC1
GFI1B
MIR548AW
RP11-415H23.4
RNU7-21P
EEF1A1P5
GTF3C5
MIR6877
CEL
CELP
RALGDS
GBGT1
OBP2B
LCN1P1
ABO
Y_RNA
LCN1P2
SURF6
Y_RNA
MED22
RPL7A
SNORD36C
SURF1
SURF2
SURF4
STKLD1
REXO4
ADAMTS13
CACFD1
SLC2A6
TMEM8C
ADAMTSL2
FAM163B
LL09NC01-254D11.1
DBH
DBH-AS1
SARDH
VAV2
LINC00094
BRD3
RP11-374P20.4
ARF4P1
LL09NC01-251B2.3
WDR5
RNU6ATAC
LL09NC01-139C3.1
RP11-145E17.2
RP11-145E17.3
RXRA
MIR4669
RP11-473E2.2
RP11-473E2.4
RP11-473E2.3
COL5A1
COL5A1-AS1
MIR3689C
MIR3689A
MIR3689D1
MIR3689B
MIR3689D2
MIR3689E
MIR3689F
RP11-263F14.3
FCN2
FCN1
RP11-447M12.2
RP11-447M12.3
OLFM1
RP11-399H11.3
RP11-399H11.2
C9orf62
RP11-555H7.2
SOCS5P2
PPP1R26-AS1
PPP1R26
C9orf116
MRPS2
RP11-426A6.5
LCN1
OBP2A
PAEP
LINC01502
RP11-98L5.4
RP11-98L5.5
GLT6D1
LCN9
SOHLH1
KCNT1
CAMSAP1
RP11-432J22.2
UBAC1
NACC2
RP11-83N9.5
C9orf69
RP11-83N9.6
LHX3
QSOX2
CCDC187
WI2-1959D15.3
DKFZP434A062
GPSM1
DNLZ
CARD9
SNAPC4
SDCCAG3
PMPCA
INPP5E
SEC16A
C9orf163
NOTCH1
MIR4673
RP11-413M3.4
MIR4674
NALT1
LINC01451
HSPC324
EGFL7
MIR126
AGPAT2
FAM69B
SNHG7
RP11-216L13.21
LCN10
LCN6
MIR6722
LCN8
LCN15
ATP6V1G1P3
TMEM141
CCDC183
CCDC183-AS1
RABL6
NCLP1
MIR4292
C9orf172
PHPT1
MAMDC4
EDF1
TRAF2
MIR4479
RP11-229P13.2
RP11-229P13.25
FBXW5
C8G
LCN12
PRR31
PTGDS
LCNL1
C9orf142
CLIC3
ABCA2
C9orf139
FUT7
NPDC1
ENTPD2
RP11-229P13.15
RP11-229P13.22
SAPCD2
UAP1L1
MAN1B1-AS1
MAN1B1
SNORD62
DPP7
GRIN1
LRRC26
MIR3621
TMEM210
ANAPC2
SSNA1
TPRN
TMEM203
NDOR1
RNF208
CYSRT1
RNF224
SLC34A3
TUBB4B
FAM166A
STPG3-AS1
STPG3
NELFB
TOR4A
RP13-122B23.9
RP13-122B23.8
NRARP
EXD3
NOXA1
ENTPD8
NSMF
PNPLA7
MRPL41
DPH7
ZMYND19
ARRDC1
ARRDC1-AS1
EHMT1
Metazoa_SRP
SETP5
RP11-188C12.2
MIR602
RP11-188C12.3
CACNA1B
RP11-424E7.5
RP11-424E7.3
TUBBP5
RP11-424E7.6
RP11-885N19.6
FAM157B
RNU6-785P
SEPT14P9
RP11-631M21.1
FAM166AP7
TUBB8
IL9RP2
ZMYND11
RP11-631M21.7
RNA5SP297
DIP2C
RNA5SP298
RN7SL754P
RP11-490E15.2
RP11-809C18.3
MIR5699
PRR26
RP11-164C1.2
LARP4B
RP11-363N22.2
RP11-363N22.3
GTPBP4
IDI2
IDI2-AS1
IDI1
WDR37
LINC00200
ADARB2
RP11-29A19.2
RP11-398B16.2
ADARB2-AS1
LINC00700
RP11-69C17.2
MIR6072
RNU6-889P
RP11-69C17.3
RP11-69C17.4
RNU6-576P
LINC00701
RP11-446F3.2
RP11-526P5.1
RP11-526P5.2
RP11-89K18.1
RP11-118K6.2
RP11-118K6.3
PFKP
PITRM1
PITRM1-AS1
RP11-298E9.5
RP11-298E9.6
RP11-195B3.1
RP11-482E14.1
RP11-482E14.2
RP11-184A2.3
RP11-184A2.2
KLF6
RP11-464C19.2
RP11-464C19.3
MIR6078
RP11-433J20.2
RP11-433J20.1
LINC00702
LINC00703
RP11-34C15.2
RNU6-163P
LINC00704
LINC00705
AKR1E2
AKR1C6P
U8
AKR1C1
AKR1C2
RP11-499O7.7
U8
AKR1C3
U8
AKR1C5P
AKR1C8P
AKR1C4
ARL4AP3
RP11-445P17.3
RP11-445P17.8
AKR1C7P
RPL26P28
XXyac-YR21CG7.1
UCN3
TUBAL3
NET1
CALML5
CALML3-AS1
CALML3
RP13-463N16.6
RP11-336A10.5
RP11-336A10.4
RP11-336A10.7
RN7SL445P
ASB13
FAM208B
RP11-336A10.2
GDI2
NRBF2P5
RP11-318E3.9
ANKRD16
FBXO18
RP11-536K7.3
IL15RA
IL2RA
SNORA14
RP11-536K7.5
RPL32P23
RBM17
PFKFB3
RN7SKP78
MIR3155A
RP11-414H17.5
Y_RNA
RP11-563J2.2
SDCBPP1
RP11-563J2.3
PRKCQ
PRKCQ-AS1
RP11-554I8.1
LINP1
LINC00706
LINC00707
RP11-799O21.2
RP11-393K12.2
RP11-393K12.4
SFMBT2
COX6CP17
RP5-1031D4.3
RP5-1031D4.2
RNU6-535P
RP11-385N23.1
ITIH5
ITIH2
KIN
ATP5C1
TAF3
RP11-401E9.3
GATA3-AS1
RP11-379F12.4
GATA3
PRPF38AP1
LINC00708
RP5-1119O21.2
RP11-543F8.2
RP11-543F8.3
KRT8P37
CHCHD3P1
RNA5SP299
RP11-575N15.1
RP11-428L9.1
RP11-428L9.2
LINC00709
HSP90AB7P
RP5-1051H14.2
RP5-933E2.1
ELOCP3
Y_RNA
CUX2P1
RP11-271F18.1
RP11-271F18.3
RP11-271F18.4
RP1-186E20.1
SFTA1P
CELF2
LINC00710
RP1-251M9.2
RP1-251M9.3
RP11-397O4.1
CELF2-AS2
RP3-323N1.2
CELF2-AS1
RP11-544P1.3
USP6NL
RP11-138I18.1
RP11-138I18.2
ECHDC3
PROSER2
PROSER2-AS1
UPF2
RNU6-1095P
DHTKD1
RNU6-88P
SEC61A2
MIR548AK
NUDT5
CDC123
RP11-186N15.3
RN7SL198P
CAMK1D
SNORD45
RNU6ATAC39P
MIR4480
MIR4481
MIR548Q
CCDC3
RNA5SP300
RPL5P25
OPTN
SNRPGP5
RP11-730A19.9
RP11-730A19.5
BTBD7P1
RPL36AP36
MCM10
RNU6-6P
UCMA
PHYH
C8orf59P1
SEPHS1
RP11-445K13.2
BEND7
Y_RNA
RP11-214D15.2
PRPF18
RPL6P24
RP11-295P9.3
FRMD4A
RP11-295P9.12
RP11-295P9.6
RNA5SP301
RP11-353M9.1
NUTF2P5
RP11-142M10.2
RP11-397C18.2
MIR4293
Metazoa_SRP
MIR1265
FAM107B
RP11-7C6.1
RNA5SP302
RPSAP7
CDNF
HSPA14
RP11-398C13.8
RP11-398C13.6
SUV39H2
DCLRE1C
MEIG1
OR7E110P
OR7E26P
OR7E115P
DCLRE1CP1
OLAH
ACBD7
GAPDHP45
C10orf111
RPP38
NMT2
PPIAP30
RP11-455B2.9
FAM171A1
RP11-25G10.2
ITGA8
MINDY3
SNORA31
FTLP19
RNU6-1075P
RP11-461K13.1
PTER
RNU2-18P
C1QL3
RSU1
RP11-197M22.2
uc_338
CUBN
RP11-406H21.2
TRDMT1
VIM-AS1
VIM
RP11-124N14.3
ST8SIA6
ST8SIA6-AS1
Y_RNA
PRPF38AP2
HACD1
AC069542.1
STAM-AS1
STAM
RP11-390B4.3
TMEM236
MRC1
MIR511
RP11-457D2.3
SLC39A12
SLC39A12-AS1
CACNB2
RP11-109I13.2
RP11-499P20.2
RP11-383B4.4
NSUN6
ARL5B
AIFM1P1
RP11-139J15.5
RP11-288D15.1
MALRD1
UBE2V2P1
RP11-49L2.1
HMGN1P20
RP11-265G8.3
U3
RNA5SP303
RP11-354E11.2
MTND1P37
MTND2P16
RNU6-1212P
PLXDC2
RP11-575A19.2
AMD1P1
RP11-51E20.1
MIR4675
NEBL
MTND1P21
RP11-56H7.2
EIF4BP2
NPM1P30
C10orf113
NEBL-AS1
RP11-565H13.3
LUZP4P1
RNU6-15P
RP11-275N1.1
RNMTL1P1
RP11-275N1.3
Metazoa_SRP
Y_RNA
CASC10
MIR1915
SKIDA1
MLLT10
RNU6-306P
HNRNPRP1
RNU6-1141P
DNAJC1
RN7SKP219
RP11-399C16.3
RN7SKP37
ADIPOR1P1
RP11-108B14.1
EBLN1
RP11-108B14.5
PSME2P6
RP11-573G6.4
RP11-573G6.6
RPL31P45
COMMD3
BMI1
RP11-573G6.9
RP11-573G6.10
SPAG6
RP11-301N24.3
PIP4K2A
RP11-142L16.2
RNU6-413P
ARMC3
RNA5SP304
MSRB2
YWHAZP3
SNORA40
PTF1A
C10orf67
RP11-215C7.3
RP11-371A19.2
MIR1254-2
OTUD1
KIAA1217
NUP35P1
AC063961.1
MIR603
RP11-144I2.1
ARHGAP21
RNA5SP305
PRTFDC1
RP11-129O7.2
RN7SKP241
RP11-165A20.3
ENKUR
THNSL1
LINC01516
GPR158-AS1
GPR158
RP11-20I6.1
RN7SKP220
GPN3P1
LINC00836
HIRAP1
RNA5SP306
RNU6-632P
RP11-435M3.2
MYO3A
GAD2
APBB1IP
RNA5SP307
RP11-128B16.5
LINC00264
RP13-16H11.7
LINC00202-2
RP13-16H11.9
RP13-16H11.8
PDSS1
HSPA8P3
RP13-16H11.5
ABI1
SNORA57
RNU6-946P
LINC00202-1
ANKRD26
RNU6-490P
YME1L1
MASTL
RNU2-24P
ACBD5
RNU7-12P
RP11-85G18.6
LRRC37A6P
ARMC4P1
RP11-748L13.7
RNU6-666P
RP11-748L13.2
RNU6-452P
RP11-748L13.6
FAM210CP
TRIAP1P1
PTCHD3
RAB18
MKX
MKX-AS1
RN7SKP132
ARMC4
RPL36AP55
RP11-218D6.4
MRPS21P5
MPP7
MIR8086
RP11-351M16.4
ZNF101P1
U3
RP11-351M16.3
RPSAP10
RN7SKP39
WAC-AS1
WAC
RNU4ATAC6P
TPRKBP1
RNU6-1067P
BAMBI
RP11-478H13.1
RNU6-270P
LINC00837
LINC01517
RP11-478H13.4
C10orf126
RNA5SP308
RPL21P93
LYZL1
SVIL-AS1
SVIL
MIR604
SNORD115
MIR938
CKS1BP2
RNU6-908P
RP11-224P11.1
KIAA1462
RNU6-598P
EEF1A1P39
RP11-305E6.4
MTPAP
DNM1P17
GOLGA2P6
RN7SL241P
MIR7162
NIFKP1
RP11-449I17.9
CCND3P1
MAP3K8
HNRNPA1P32
RP11-253D19.1
RN7SL63P
RP11-253D19.2
LYZL2
SVILP1
RP11-14C22.6
ZNF438
RP11-330O11.3
DDX10P1
RP11-192P3.4
ZEB1-AS1
RNA5SP309
ZEB1
SPTLC1P1
RP11-472N13.2
GLUDP5
RP11-472N13.3
Y_RNA
ARHGAP12
HMGB1P7
RPL34P19
RN7SL825P
KIF5B
Y_RNA
RPS4XP11
RP11-241I20.4
RP11-241I20.5
RNU7-22P
PPIAP31
RPS24P13
RP11-166N17.1
EPC1
RP11-166N17.3
RP11-135A24.4
RP11-135A24.2
RNU6-1244P
CCDC7
C1DP1
RP11-479G22.8
ITGB1
AK3P5
RP11-462L8.1
MTND4LP11
RN7SL847P
RP11-479G22.7
RPL7AP53
RP11-342D11.3
NRP1
RP11-342D11.2
RN7SL398P
RP11-90B22.1
RP11-476F14.1
RP13-259N13.2
LINC00838
RPL23P11
RP11-490O24.2
PARD3
Y_RNA
ELOBP4
RPL37P18
RPS12P16
PARD3-AS1
SS18L2P1
RNU6-847P
RNU6-193P
PRDX2P2
RP11-297A16.4
CUL2
MIR3611
RP11-297A16.2
CREM
RNU7-77P
ATP6V1G1P4
RP11-324I22.3
RP11-324I22.2
RNU6-794P
CCNY
RNU6-1167P
RP11-324I22.4
RP11-425A6.5
GJD4
FZD8
RPL7P37
PCAT5
RP11-309N24.1
RP11-810B23.1
MTND5P17
MTND4P18
RP11-92J19.3
SNORA40
NAMPTP1
Y_RNA
RP11-322I2.1
MKNK2P1
ARL6IP1P2
ANKRD30A
RNU6-811P
RP11-20F24.2
ATP8A2P1
RN7SL314P
Y_RNA
LINC00993
TMEM161BP1
VN1R53P
TACC1P1
MTND1P18
MTRNR2L7
RP11-258F22.1
RP11-258F22.2
ZNF33BP1
ZNF248
TLK2P2
RP11-162G10.5
ZNF37CP
ZNF33CP
ZNF25
RP11-393J16.4
Y_RNA
ZNF33A
RNU6-795P
RP11-1021O19.2
EIF3LP3
FXYD6P2
ZNF37A
RP11-508N22.12
RP11-508N22.6
RP11-508N22.9
RP11-672F9.1
RP11-508N22.11
HSD17B7P2
SEPT7P9
RP11-291L22.9
RNU6-1118P
CICP9
RP11-291L22.4
ABCD1P2
RP11-453N3.7
PABPC1P12
SLC9B1P3
ACTR3BP5
CHEK2P5
RP11-453N3.1
RP11-96F8.1
KSR1P1
IGKV1OR10-1
AL031601.4
AL031601.5
PABPC1P8
RP11-313J2.1
CCNYL2
LINC00839
ZNF37BP
FXYD6P1
EIF3LP2
ZNF33B
AL022345.10
AL022345.7
AL022345.11
RNU6-1170P
VN1R54P
LINC01518
CUBNP1
AL022344.5
RSU1P1
DUXAP3
AL022344.7
BMS1
RP11-124O11.1
LINC01264
MIR5100
RET
RP11-351D16.3
CSGALNACT2
RASGEF1A
RP11-168L22.2
RNU6ATAC11P
FXYD4
HNRNPF
U3
RP11-517P14.2
ZNF487
RNU7-193P
RP11-517P14.7
ZNF239
CAP1P2
ZNF485
ZNF32-AS3
RP11-402L1.4
RPL21P88
ZNF32
ZNF32-AS1
ZNF32-AS2
RP11-402L1.11
RP11-272J7.6
UQCRHP3
ELOCP30
RP11-272J7.4
HNRNPA3P1
LINC00619
LINC00840
RP11-168P8.5
RP11-168P8.3
LINC00841
RP11-20J15.2
RP11-20J15.3
C10orf142
CXCL12
RPL9P21
RP11-733D4.2
RP11-733D4.1
EIF2AP4
TMEM72-AS1
RP11-285G1.2
TMEM72
RP11-285G1.9
RP11-285G1.14
RASSF4
C10orf10
C10orf25
ZNF22
CEP164P1
DUXAP4
RPS19P7
RSU1P2
CUBNP3
ANKRD54P1
ANKRD30BP3
MIR3156-1
RP11-445N18.5
RP11-432I13.5
RP11-432I13.6
RNU6-1207P
CUBNP2
OR6D1P
OR13A1
ALOX5
RP11-67C2.2
MARCH8
ZFAND4
AGAP10P
FAM21FP
RP11-671E7.1
WASHC2C
RP11-175I17.6
FAM25E
AGAP4
PARGP1
RNA5SP310
RPL35AP25
TIMM23
SNORA74
NCOA4
MSMB
RPL23AP61
AGAP7P
ANTXRLP1
ANTXRL
AGAP14
FAM25BP
ANXA8L1
HNRNPA1P33
NPY4R
GPRIN2
SYT15
RP11-38L15.3
RP11-38L15.2
FAM35BP
RP11-38L15.8
RHEBP1
RN7SL248P
CTSLP2
GLUD1P2
DUSP8P3
BMS1P1
RNA5SP311
AGAP13P
FRMPD2B
PTPN20
GDF10
GDF2
RBP3
ZNF488
ANXA8
RP11-144G6.13
FAM25G
RP11-144G6.4
AGAP9
RNA5SP312
BMS1P2
GLUD1P8
DUSP8P4
CTSLP2
RP11-342C24.8
FAM35DP
RN7SL453P
RHEBP2
ABC7-42404400C24.1
CH17-360D5.2
CH17-360D5.1
CH17-360D5.3
FAM25C
AGAP12P
RNA5SP315
BMS1P7
PTPN20CP
FRMPD2
RPS6P14
MAPK8
RP11-541M12.6
ARHGAP22
ARHGAP22-IT1
RP11-541M12.3
RP11-534L6.5
RP11-534L6.2
WDFY4
RPL13AP19
RP11-563N6.6
RP11-523O18.7
LRRC18
RP11-523O18.5
RP11-523O18.1
MIR4294
VSTM4
FAM170B-AS1
FAM170B
C10orf128
C10orf71-AS1
C10orf71
DRGX
RP11-123B3.2
ERCC6
HMGB1P50
CHAT
SLC18A3
C10orf53
OGDHL
MAPK6PS6
RPL21P89
PARG
RPL35AP24
TIMM23B
SNORA74
LINC00843
RNA5SP317
AGAP6
FAM21EP
SLC9A3P3
WASHC2A
SLC9A3P1
ASAH2
DYNC1I2P1
SGMS1
RP11-521C22.2
RP11-512N4.2
RNU7-107P
SGMS1-AS1
SHQ1P1
BEND3P1
NUTM2HP
RP11-564C4.4
CTSLP4
PGGT1BP1
ASAH2B
A1CF
RP11-449O16.2
CCDC58P2
RP11-96B5.4
PRKG1
RP11-96B5.3
RP11-40C11.2
MIR605
RP11-539E19.2
RSU1P3
CSTF2T
PRKG1-AS1
DKK1
RPL31P44
THAP12P3
LINC01468
RP11-556E13.1
MBL2
Y_RNA
RP11-319F12.2
SNRPEP8
RP11-71J2.1
RNA5SP318
RP11-449J3.3
PCDH15
RNU6-687P
RP11-257I14.1
NEFMP1
MIR548F1
RP11-264A11.1
RP11-168O22.1
RP11-598C10.2
RP11-598C10.1
MTRNR2L5
GAPDHP21
RP11-478B11.2
ZWINT
SNORD2
MIR3924
RP11-550A9.1
RP11-448K10.1
MRPS35P3
RP11-123G9.1
IPMK
TPT1P10
CISD1
RP11-179B15.5
RP11-179B15.6
UBE2D1
TFAM
BICC1
FAM133CP
RN7SKP196
LINC00844
RPLP1P10
TRAF6P1
PHYHIPL
FAM13C
RP11-443O13.3
MRPL50P4
RP11-135D11.2
SLC16A9
MRLN
CCDC6
LINC01553
ANK3
RP11-388P9.2
Y_RNA
RP11-388P9.3
ARL4AP1
RP11-131N11.4
CDK1
RHOBTB1
RNU2-72P
LINC00845
TMEM26
TMEM26-AS1
C10orf107
RP11-63A2.2
RP11-491H19.1
ARID5B
RTKN2
RP11-120C12.3
RN7SL591P
ZNF365
ALDH7A1P4
RP11-436D10.3
ADO
EGR2
RNU6-543P
RP11-144G16.1
NRBF2
JMJD1C
TATDN1P1
RP11-351O1.4
MIR1296
PRELID1P3
JMJD1C-AS1
RP11-351O1.3
REEP3
MRPL35P2
RP11-111N20.4
RP11-170M17.1
RPL7AP50
RP11-174J11.1
DBF4P1
RPL17P35
CYP2C61P
ANXA2P3
RP11-179K3.2
NEK4P3
RP11-252C24.3
MYL6P3
RP11-252C24.2
RP11-428G2.1
LINC01515
CTNNA3
RP11-210G22.1
RP11-65E10.1
LRRTM3
RP11-344A5.1
RPL7AP51
MIR7151
AKR1B10P1
RPL21P92
DNAJC12
RNU6-1250P
RN7SL394P
DNAJC19P1
RP11-57G10.8
RNU6-523P
RPL12P8
SIRT1
HERC4
RPS3AP38
RN7SL220P
POU5F1P5
MYPN
RN7SKP202
ATOH7
RP11-153K11.3
KRT19P4
PBLD
HNRNPH3
RUFY2
DNA2
RPL26P29
RNA5SP319
SLC25A16
RPL26P27
Y_RNA
TMEM14DP
TET1
COX20P1
RPS3AP37
RP11-119F7.5
RP11-119F7.6
CCAR1
Y_RNA
SNORD98
MIR1254-1
STOX1
RNU6-697P
DDX50
RNU6-571P
DDX21
KIF1BP
MED28P1
ACTBP14
SRGN
Metazoa_SRP
VPS26A
RPS12P17
SUPV3L1
RP11-227H15.4
HKDC1
RP11-227H15.5
HK1
RPS15AP28
TACR2
ATP5G1P7
TSPAN15
TMEM256P1
NEUROG3
RP11-343J3.2
MTATP6P23
MTCO2P23
MTCO1P23
MTND2P15
MTND1P20
C10orf35
RP11-242G20.1
RPL5P26
COL13A1
RP11-262I2.2
H2AFY2
AIFM2
TYSND1
SAR1A
CALM2P2
RPS25P9
PPA1
NPFFR1
LRRC20
CEP57L1P1
EIF4EBP2
NODAL
RP11-104F15.9
PALD1
YY1P1
PRF1
ADAMTS14
TBATA
RPS26P40
SGPL1
PCBD1
RP11-432J9.3
RP11-432J9.6
UNC5B
UNC5B-AS1
SLC29A3
RP11-327E2.5
CDH23
CDH23-AS1
C10orf105
VSIR
MIR7152
PSAP
RNU7-38P
RP11-472G21.2
CHST3
RP11-150D20.5
SPOCK2
ASCC1
SNORA36
RPL15P14
ANAPC16
Y_RNA
DDIT4
DNAJB12
MICU1
RNU6-805P
RP11-205A8.4
RP11-205A8.3
RP11-167P22.3
RP11-167P22.4
RN7SL840P
HMGN2P34
RP11-167P22.5
Y_RNA
MCU
MIR4676
RP11-354E23.3
RP11-354E23.4
RP11-354E23.5
OIT3
NPM1P24
PLA2G12B
RPL17P50
P4HA1
RP11-344N10.4
RP11-344N10.2
Y_RNA
RP11-344N10.5
NUDT13
RP11-152N13.16
SNORA11
ECD
FAM149B1
DNAJC9
Y_RNA
EIF4A2P2
MRPS16
DNAJC9-AS1
CFAP70
DNAJC9-AS1
RNU6-833P
Y_RNA
ANXA7
RP11-537A6.9
RPL26P6
MSS51
PPP3CB
PPP3CB-AS1
USP54
RNU6-883P
RPS26P41
RP11-464F9.20
RP11-464F9.22
MYOZ1
SYNPO2L
RP11-464F9.21
AGAP5
RP11-574K11.29
RNA5SP320
BMS1P4
GLUD1P3
DUSP8P5
RP11-574K11.27
RP11-574K11.24
SEC24C
RP11-574K11.32
FUT11
CHCHD1
ZSWIM8
RP11-574K11.26
ZSWIM8-AS1
NDST2
CAMK2G
RP11-574K11.5
RP11-574K11.8
PLAU
C10orf55
VCL
RP11-417O11.5
AP3M1
ADK
TIMM9P1
RPSAP6
RAB5CP1
RP11-46O21.2
MRPL35P3
Y_RNA
NDUFA8P1
POLR3DP1
RP11-383B24.3
RP11-222G7.2
KAT6B
RP11-77G23.2
RP11-77G23.5
DUPD1
PPIAP13
DUSP13
SAMD8
RPS26P42
VDAC2
COMTD1
RPL39P25
ZNF503-AS1
HMGA1P5
RP11-399K21.11
RP11-399K21.5
SPA17P1
ZNF503
ZNF503-AS2
RP11-399K21.13
RP11-399K21.14
RP11-399K21.10
C10orf11
RP11-399K21.12
MIR606
RP11-310J24.3
RP11-367B6.2
RN7SL518P
RNU6-673P
RP11-43N22.1
RP11-369F10.2
RP11-325D15.2
SNORA31
ATP5G1P8
KCNMA1
KCNMA1-AS1
KCNMA1-AS2
RP11-328K22.1
KCNMA1-AS3
COX6CP15
RNA5SP321
RP11-428P16.2
RP11-428P16.3
RNU6-1266P
IMPDH1P5
RP13-39P12.3
DLG5
RP11-126H7.4
RN7SL284P
DLG5-AS1
H2AFZP5
Metazoa_SRP
POLR3A
RPS24
GNAI2P2
RP11-157J13.1
RP11-90J7.3
LINC00856
RP11-90J7.2
RP11-90J7.4
SNORA71
RP11-17G2.1
RP11-31E13.2
ZMIZ1-AS1
RP11-481G8.2
ZMIZ1
PPIF
ZCCHC24
RP11-342M3.5
TPRX1P1
RP11-342M3.1
RP11-342M3.2
EIF5AL1
RP11-589B3.7
RPS12P18
SFTPA2
MBL3P
SFTPA3P
SFTPA1
RP11-589B3.6
RP11-506M13.3
NUTM2B-AS1
RP11-182L21.5
RP11-119F19.5
BEND3P3
NUTM2B
RP11-182L21.6
NUTM2E
NPAP1P2
CTSLP6
PGGT1BP2
BMS1P21
MBL1P
RP11-479O17.12
SFTPD
SFTPD-AS1
ZNRF2P3
DPY19L2P5
RP11-369J21.11
C1DP3
C1DP2
C1DP4
TMEM254-AS1
TMEM254
RPL22P18
PLAC9
ANXA11
LINC00857
RPS12P2
RP11-40F6.1
EIF5AP4
RP11-36D19.9
MAT1A
ZNF519P1
RP11-36D19.8
DYDC1
DYDC2
FAM213A
TSPAN14
RP11-137H2.4
SH2D4B
RP11-514F8.2
RPS7P9
RP11-20E23.1
FARSBP1
WARS2P1
RPA2P2
NRG3
RP11-202D18.2
NRG3-AS1
RNU6-441P
RNU6-478P
MARK2P15
RP11-344L13.2
RP11-344L13.1
RNU6-129P
RP11-219F10.1
RNU1-65P
HMGN2P8
RP11-338I21.1
GHITM
C10orf99
CDHR1
LRIT2
LRIT1
RGR
LINC00858
CCSER2
RPL12P29
TNPO1P1
CACYBPP1
RPS3AP5
LINC01519
RP11-475D12.1
RP11-475D12.2
LINC01520
RP11-113E21.2
RNU6-325P
RP11-113E21.3
GRID1-AS1
GRID1
uc_338
RP11-93H12.4
RN7SKP238
RP11-93H12.3
RNA5SP322
MIR346
WAPL
RNU6-780P
RP11-77P6.2
RPL7AP8
OPN4
LDB3
RP11-359E3.4
BMPR1A
RPAP2P1
RNU1-19P
MMRN2
RP11-411A19.5
SNCG
ADIRF-AS1
ADIRF
BMS1P3
RP11-96C23.11
RP11-96C23.10
FAM25A
RP11-96C23.12
RNU6-529P
GLUD1
FAM35A
RP11-96C23.9
RN7SL733P
NUTM2A-AS1
NUTM2A
LINC00863
NUTM2D
NPAP1P3
CTSLP1
LINC00864
RP11-399L7.3
MIR4678
MINPP1
RP11-57C13.4
RP11-57C13.6
RP11-57C13.3
RPS26P38
PAPSS2
ATAD1
CFL1P1
RN7SL78P
KLLN
PTEN
RP11-380G5.2
RPL11P3
SNORD74
MED6P1
RP11-129G17.2
RNLS
Y_RNA
LIPJ
RPL7P34
LIPF
NAPGP1
LIPK
KRT8P38
LIPN
RCBTB2P1
LIPM
ANKRD22
PTCD2P2
STAMBPL1
ACTA2-AS1
ACTA2
FAS
FAS-AS1
RP11-399O19.9
RP11-341B24.3
CH25H
LIPA
IFIT2
RP11-149I23.3
IFIT3
IFIT6P
IFIT1B
IFIT1
IFIT5
SLC16A12
SLC16A12-AS1
PANK1
MIR107
RP11-80H5.6
RP11-80H5.2
RP11-80H5.9
RP11-80H5.7
KIF20B
MTND5P42
LINC00865
LINC01374
LINC01375
SNRPD2P1
RN7SKP143
RP11-15K3.1
RP11-94M14.2
RP11-94M14.3
RP11-30G13.1
HTR7
RPP30
Y_RNA
ANKRD1
RNU6-740P
RP11-236B18.2
RP11-236B18.5
LINC00502
DDX18P6
NUDT9P1
PCGF5
HECTD2
RP11-108M11.3
RPS27P1
PPP1R3C
GAPDHP28
FAF2P1
TNKS2-AS1
TNKS2
SRP9P1
RP11-402D21.3
FGFBP3
RP11-402D21.2
BTAF1
CPEB3
SNORA25
SDHCP2
EIF4A1P8
CPEB3_ribozyme
NHP2P1
Y_RNA
MARCH5
RNY3P12
MARK2P9
IDE
KIF11
RPL11P4
RN7SL644P
EIF2S2P3
HHEX
Y_RNA
EXOC6
RP11-477L16.2
RP11-348J12.2
CYP26C1
RP11-348J12.5
CYP26A1
NIP7P1
XRCC6P1
RPL17P34
MYOF
CEP55
RNA5SP323
FFAR4
RBP4
PDE6C
FRA10AC1
LGI1
RP11-437J2.3
RP11-437J2.4
RAB11AP1
SLC35G1
PIPSL
PLCE1
PLCE1-AS2
RP11-162K11.4
HDAC1P1
RNU6-657P
RP11-391J2.3
PLCE1-AS1
RP11-76P2.4
NOC3L
TBC1D12
HELLS
RP11-119K6.6
CTBP2P2
CYP2C18
CYP2C19
MTND4P19
CYP2C58P
RPL7AP52
CYP2C9
MTND4P20
CYP2C59P
CYP2C60P
RP11-208C17.4
CYP2C8
RP11-310E22.5
RP11-310E22.6
PAWRP1
ACSM6
RP11-310E22.4
PDLIM1
SORBS1
RPS3AP36
ALDH18A1
TCTN3
ENTPD1
ENTPD1-AS1
RP11-429G19.3
CC2D2B
RPL21P90
CCNJ
MIR3157
RNU6-271P
ZNF518A
NPM1P25
BLNK
RP11-35J23.1
DNTT
OPALIN
TLL2
TM9SF3
NPM1P26
PIK3AP1
RNA5SP324
RPS2P36
RNU6-1274P
RPL13AP5
MIR607
LCOR
HMGN2P35
SLIT1
SLIT1-AS1
ARHGAP19
RP11-375N9.2
Metazoa_SRP
RPL12P27
FRAT1
FRAT2
RP11-452K12.4
RRP12
RPL34P20
RP11-452K12.7
Y_RNA
PGAM1
EXOSC1
ZDHHC16
MMS19
UBTD1
ANKRD2
HOGA1
C10orf62
MORN4
PI4K2A
AVPI1
MARVELD1
ZFYVE27
SFRP5
LINC00866
GOLGA7B
CRTAC1
AL355301.1
R3HCC1L
LOXL4
RP11-34A14.3
PYROXD2
MIR1287
HPS1
MIR4685
HPSE2
MIR6507
ARL5AP2
RPL7P36
CNNM1
GOT1
RP11-441O15.3
LINC01475
RP11-129J12.1
NKX2-3
SLC25A28
RP11-85A1.3
RP11-483F11.7
ENTPD7
EBAG9P1
COX15
CUTC
ABCC2
NANOGP6
DNMBP
DNMBP-AS1
CPN1
Cyp2c44
TPM4P1
SPCS2P2
ERLIN1
CHUK
RP11-316M21.7
RP11-316M21.6
CWF19L1
SNORA12
PHBP9
RNU6-422P
BLOC1S2
PKD2L1
RP11-34D15.2
SCD
OLMALINC
Y_RNA
RP11-285F16.1
WNT8B
SEC31B
NDUFB8
HIF1AN
Metazoa_SRP
PAX2
Y_RNA
RP11-179B2.2
SLF2
RP11-108L7.14
MRPL43
SEMA4G
MIR608
RP11-108L7.4
TWNK
LZTS2
PDZD7
SFXN3
RP11-108L7.15
KAZALD1
TLX1NB
TLX1
LINC01514
SMARCE1P7
LBX1
LBX1-AS1
RP11-107I14.4
RNU2-43P
RP11-107I14.2
RP11-107I14.5
BTRC
RNU2-59P
DPCD
POLL
FBXW4
RNU6-1165P
RP11-190J1.3
FGF8
NPM3
MGEA5
KCNIP2-AS1
KCNIP2
C10orf76
Metazoa_SRP
Y_RNA
HPS6
RP11-302K17.3
RP11-302K17.4
LDB1
PPRC1
NOLC1
ELOVL3
PITX3
GBF1
NFKB2
PSD
FBXL15
CUEDC2
MIR146B
RPARP-AS1
C10orf95
MFSD13A
ACTR1A
SUFU
RPL23AP58
RNU6-43P
RP11-47A8.5
TRIM8
ARL3
SFXN2
WBP1L
RNU6-1231P
CYP17A1
CYP17A1-AS1
PFN1P11
PTGES3P4
RP11-753C18.12
BORCS7
U6
AS3MT
RPL22P17
RP11-724N1.1
CNNM2
uc_338
NT5C2
RPS15AP29
MARCKSL1P1
ST13P13
RPEL1
INA
PCGF6
RNU11-3P
TAF5
USMG5
MIR1307
PDCD11
CALHM2
RP11-225H22.7
RP11-225H22.4
CALHM1
CALHM3
NEURL1-AS1
NEURL1
RP11-416N2.3
SH3PXD2A
RP11-416N2.4
Y_RNA
SH3PXD2A-AS1
RP11-541N10.3
STN1
SLK
RN7SL524P
COL17A1
MIR936
SFR1
CFAP43
MIR609
GSTO1
MIR4482
GSTO2
ITPRIP
RP11-127L20.3
CFAP58-AS1
CFAP58
RP11-127O4.3
RP11-127O4.2
SORCS3
SORCS3-AS1
RNU6-463P
RP11-45P22.2
YWHAZP5
RP11-56I23.1
RP11-298H24.1
RPL23AP59
SORCS1
RNA5SP325
RNA5SP326
LINC01435
PTGES3P5
RP11-163F15.1
RP11-655H13.2
MAPKAPK5P1
RN7SKP278
RNU5B-6P
RNU6-839P
PHB2P1
BTF3P15
RP11-566F5.2
XIAPP1
RPL21P91
XPNPEP1
RNU4-5P
ADD3-AS1
ADD3
SNRPGP12
MXI1
RP11-549L6.3
RP11-549L6.2
SMNDC1
RP11-525A16.4
HMGB3P5
DUSP5
RPL7P35
SMC3
Y_RNA
RBM20
RN7SKP288
RNA5SP327
RP11-313D6.3
PDCD4-AS1
PDCD4
BBIP1
RP11-348N5.9
RP11-348N5.7
SHOC2
RPL13AP6
MIR548E
ADRA2A
RP11-479A21.1
BTBD7P2
RP11-381K7.1
RPS6P15
GPAM
TECTB
MIR6715A
GUCY2GP
ACSL5
RP11-324O2.3
ZDHHC6
VTI1A
RP11-214N15.5
MIR4295
RP11-25C19.3
RP11-57H14.4
RP11-57H14.5
RP11-57H14.3
TCF7L2
RP11-57H14.2
RPS15AP30
RNU7-165P
RP11-481H12.1
HABP2
NRAP
CASP7
RP11-211N11.5
PLEKHS1
MIR4483
SNORA17
DCLRE1A
NHLRC2
ADRB1
RNU6-709P
UBE2V1P5
CCDC186
Hammerhead_HH10
TDRD1
VWA2
AURKAPS2
CTB-1144G6.6
AFAP1L2
RN7SL384P
RP11-317F20.3
ABLIM1
RP11-317F20.2
PPIAP19
RP11-106M7.1
TAF9BP2
FAM160B1
RPL15P13
TRUB1
RNU6-1121P
RP11-383C6.2
ATRNL1
NTAN1P1
GFRA1
CCDC172
SNRPGP6
PNLIPRP3
HMGB3P8
RNU6-1090P
PNLIP
PNLIPP1
PNLIPRP1
PNLIPRP2
C10orf82
RP11-498B4.5
HSPA12A
RPL5P27
RP11-539I5.1
ENO4
SHTN1
RP11-5G18.2
VAX1
MIR3663HG
MIR3663
RPL12P26
KCNK18
RP11-501J20.5
SLC18A2
RP11-129M16.4
PDZD8
CTA-109P11.4
EMX2OS
EMX2
CTA-109P11.1
RP11-328K15.1
RP11-355F22.1
RAB11FIP2
RP11-354M20.3
CASC2
RP11-245J24.1
FAM204A
LINC00867
SLC25A18P1
PRLHR
TOMM22P5
CACUL1
RP11-427L15.2
RPL17P36
LDHAP5
RP11-498J9.2
NANOS1
EIF3A
SNORA19
SNORA19
RP11-435O11.5
FAM45A
SFXN4
PRDX3
GRK5
GRK5-IT1
RN7SL749P
RP11-79M19.2
MIR4681
RGS10
RP11-179H18.8
TIAL1
RAD1P1
RPS8P4
BAG3
TXNP1
INPP5F
RN7SL846P
PHACTR2P1
MCMBP
SEC23IP
MIR4682
NACAP2
RP11-781P14.3
RPL21P16
RP11-572P18.2
PLPP4
LINC01561
WDR11-AS1
RP11-323P17.2
WDR11
RP11-95I16.4
RP11-95I16.2
RP11-95I16.6
RPL19P16
LINC01153
RN7SKP167
FGFR2
RP11-62L18.3
RPS15AP5
RP11-78A18.2
ATE1
Y_RNA
ATE1-AS1
ZNRD1-AS1_2
RP11-500G22.4
NSMCE4A
RP11-500G22.5
TACC2
BTBD16
RNU6-728P
PLEKHA1
MIR3941
ARMS2
HTRA1
DMBT1
RP11-481L19.3
RP11-481L19.2
C10orf120
DMBT1P1
RP11-107C16.2
CUZD1
FAM24B
RP11-564D11.3
FAM24A
C10orf88
PSTK
IKZF5
ACADSB
HMX3
HMX2
BUB3
RPS26P39
RP11-338O1.3
RP11-282I1.1
RP11-338O1.2
RP11-282I1.2
GPR26
CPXM2
RP11-391M7.3
RP11-285A18.2
YBX2P1
RP11-47G11.2
CHST15
OAT
NKX1-2
RP13-238F13.3
LHPP
RPS10P18
FAM53B
RP11-12J10.4
FAM53B-AS1
METTL10
Y_RNA
FAM175B
Y_RNA
NPM1P31
RP11-298J20.4
ZRANB1
RP11-298J20.3
CTBP2
RP11-59C5.3
MIR4296
RP11-151A10.3
MRPS21P6
RPS27P18
TEX36-AS1
TEX36
ALDOAP2
RP11-383C5.3
FLJ37035
RP11-383C5.5
EDRF1
EDRF1-AS1
MMP21
UROS
MIR4484
BCCIP
DHX32
Metazoa_SRP
RNU2-42P
FANK1
GNG10P1
FANK1-AS1
ADAM12
RNA5SP328
SAR1AP2
LINC00601
C10orf90
SNORD60
DOCK1
RP11-223P11.3
FAM196A
NPS
RP11-288A5.2
FOXI2
BUB1P1
CLRN3
PTPRE
RP11-4C20.3
RP11-4C20.4
MKI67
LINC01163
RP11-264E18.1
RP11-442O18.2
RP11-442O18.1
RP11-168C9.1
MGMT
RP11-109A6.2
RP11-109A6.3
RP11-109A6.5
EBF3
MIR4297
RP11-234G16.5
LINC00959
RP11-500G10.5
CTAGE7P
PPIAP32
GLRX3
RP11-339B9.1
RP11-540N6.1
Y_RNA
MIR378C
TCERG1L
TCERG1L-AS1
LINC01164
XX-FYM637E10_5.1
ABC11-4932300O16.1
PPP2R2D
BNIP3
RP11-45A17.2
RP11-45A17.4
RP11-45A17.3
JAKMIP3
RP11-140A10.3
DPYSL4
STK32C
LRRC27
PWWP2B
RP11-432J24.2
RP11-432J24.3
C10orf91
RP11-432J24.5
LINC01165
INPP5A
NKX6-2
CFAP46
LINC01166
LINC01167
LINC01168
ADGRA1
ADGRA1-AS1
RPL5P28
KNDC1
UTF1
VENTX
MIR202HG
MIR202
RP13-49I15.6
ADAM8
TUBGCP2
RP11-122K13.12
ZNF511
CALY
BANF1P2
RP11-122K13.7
PRAP1
FUOM
ECHS1
MIR3944
RP11-122K13.15
PAOX
MTG1
SPRN
OR6L2P
SCART1
OR7M1P
CYP2E1
RP11-108K14.12
SYCE1
OR6L1P
FRG2B
RARRES2P2
AGGF1P2
CLUHP5
DUX4L28
DUX4L25
DUX4L24
DUX4L23
DUX4L22
DUX4L21
DUX4L20
DUX4L29
DUX4L10
DUX4L11
DUX4L12
DUX4L13
DUX4L14
DUX4L15
RPL23AP60
WBP1LP10
OR4F2P
RP11-304M2.6
CICP23
LINC01001
RP11-304M2.3
RNU6-447P
BET1L
SCGB1C1
ODF3
RIC8A
SIRT3
PSMD13
RP11-326C3.16
NLRP6
RP11-326C3.2
PGGHG
IFITM5
RP11-326C3.4
IFITM2
RP11-326C3.7
IFITM1
RP11-326C3.11
IFITM3
RP11-326C3.10
RP11-326C3.14
RP11-326C3.13
RP11-326C3.12
RP11-326C3.15
B4GALNT4
PKP3
SIGIRR
ANO9
RN7SL838P
PTDSS2
RP13-317D12.3
RNH1
RP13-46H24.1
HRAS
LRRC56
LMNTD2
RP11-496I9.1
RASSF7
MIR210HG
MIR210
PHRF1
IRF7
CDHR5
SCT
DRD4
DEAF1
RP11-754B17.1
EPS8L2
TMEM80
AP006621.9
TALDO1
PDDC1
AP006621.5
CMB9-55F22.1
AP006621.6
CEND1
SLC25A22
PANO1
PIDD1
RPLP2
SNORA52
PNPLA2
AP006621.8
CRACR2B
CD151
POLR2L
TSPAN4
RP11-1391J7.1
CHID1
AP2A2
RNU6-1025P
MUC6
RP13-870H17.3
MUC2
MUC5AC
MUC5B
MIR6744
TOLLIP
TOLLIP-AS1
BRSK2
MOB2
DUSP8
KRTAP5-AS1
KRTAP5-1
KRTAP5-2
KRTAP5-3
KRTAP5-4
KRTAP5-5
AP006285.7
FAM99A
FAM99B
AP006285.6
KRTAP5-6
IFITM10
CTSD
AC068580.6
AC068580.5
AC068580.7
RPL36AP39
AC139143.2
SYT8
TNNI2
LSP1
MIR4298
AC051649.12
MIR7847
PRR33
LINC01150
TNNT3
MRPL23
MRPL23-AS1
LINC01219
H19
IGF2
MIR483
IGF2-AS
INS-IGF2
INS
TH
MIR4686
ASCL2
C11orf21
TSPAN32
RNU6-878P
CD81-AS1
RPL26P30
Y_RNA
CD81
TSSC4
TRPM5
KCNQ1
KCNQ1OT1
COX6CP18
KCNQ1-AS1
KCNQ1DN
AC013791.1
CDKN1C
SLC22A18AS
SLC22A18
PHLDA2
NAP1L4
SNORA54
CTC-343N3.1
CARS
CARS-AS1
RNU1-91P
AC108448.2
OSBPL5
AC108448.3
MRGPRG
MRGPRG-AS1
AC109309.4
MRGPRE
NDUFA5P8
RP11-11A9.1
NDUFA5P1
RP11-11A9.2
RP5-1173A5.1
ZNF195
TSSC2
OR7E12P
FAM86GP
RP13-726E6.2
RP13-726E6.1
SNRPCP5
RPS3AP39
RPS24P14
AP006294.2
OR7E117P
TRPC2
ART5
ART1
Y_RNA
Y_RNA
CHRNA10
NUP98
RNU6-1143P
RNU7-50P
PGAP2
RHOG
AC090587.5
STIM1
AC090587.4
AC090804.1
SNORA7
RP11-438N5.4
HNRNPA1P76
RP11-438N5.2
RPS29P20
RRM1
RRM1-AS1
OR55B1P
RP11-23F23.2
RP11-23F23.3
SSU72P5
SSU72P2
SSU72P6
SSU72P4
SSU72P3
SSU72P7
OR52B4
OR52B3P
TRIM21
OR51R1P
OR52P2P
OR52K2
OR52K3P
OR52K1
OR52M2P
OR52M1
C11orf40
OR52I2
OR52I1
TRIM68
OR51D1
OR51E1
OR51A9P
OR51E2
OR51C1P
MMP26
OR51F5P
OR51C4P
KRT8P49
OR51F3P
OR51F4P
SNORA62
OR51F1
OR51N1P
OR52Y1P
OR52R1
OR51F2
OR51A8P
OR51S1
OR51H1
OR51H2P
OR51T1
OR51A6P
OR51A7
OR51G2
OR51G1
OR51A3P
OR51A4
OR51A2
OR51A5P
OR51L1
OR51P1P
OR52J2P
OR52J3
OR52E2
OR52E1
OR52S1P
OR52E3P
OR52J1P
AC113331.9
OR52A4P
OR52A5
OR52A1
OR51A1P
OR52Z1
OR51V1
AC104389.16
CoTC_ribozyme
HBB
HBD
HBBP1
BGLT3
HBG1
HBG2
HBE1
OR51AB1P
OR51B4
AC104389.28
OR51B3P
OR51B2
OR51B8P
OR51B5
OR51B6
AC104389.31
AC104389.32
OR51M1
OR51J1
OR51Q1
OR51K1P
OR51I1
OR51I2
OR51A10P
OR52D1
UBQLN3
UBQLNL
OLFM5P
OR52V1P
OR52H1
OR52H2P
OR52B5P
OR52T1P
HNRNPA1P53
AC015691.13
OR52B6
TRIM6
TRIM34
TRIM5
TRIM22
OR52U1P
OR52P1P
OR56B1
OR52N4
OR56B2P
OR52N5
OR52N1
OR52N3P
OR52N2
OR52E6
OR52E8
OR52E7P
OR52E4
OR52E5
OR52Q1P
AC025016.1
OR56A3
OR56A5
OR52L1
KRT18P58
OR56A4
RNA5SP329
OR56A1
OR56A7P
OR52L2P
OR52X1P
OR56B4
RP11-290F24.3
OR56B3P
OR52B1P
OR52B2
OR52W1
RP11-290F24.6
C11orf42
FAM160A2
CNGA4
CCKBR
RP11-304C12.4
PRKCDBP
RP11-304C12.5
RP11-304C12.3
SMPD1
APBB1
HPX
TRIM3
ARFIP2
TIMM10B
CTD-2010I16.1
DNHD1
RRP8
RP11-732A19.8
ILK
RP11-732A19.2
TAF10
TPP1
RP11-732A19.9
DCHS1
RP11-732A19.6
MRPL17
RP11-732A19.1
GVINP1
GVINP2
OR2AG2
OR2AG1
OR6A2
RP11-413N10.3
RP11-560B16.5
OR10A5
OR10A2
OR10A4
OR2D2
OR2D3
ZNF215
ZNF214
NLRP14
RBMXL2
RP11-324J3.1
MIR302E
SYT9
CTD-2516F10.2
OLFML1
PPFIBP2
CTD-2516F10.4
CYB5R2
OVCH2
RP11-35J10.6
RP11-35J10.7
RP11-35J10.4
OR10AB1P
OR5P4P
RP11-494M8.4
OR5P1P
RP11-494M8.1
OR5P2
OR5P3
OR5E1P
RNU6-943P
OR10A6
OR10A3
NLRP10
EIF3F
COX6CP5
CASC23
TUB
RP11-236J17.6
TUB-AS1
RP11-236J17.7
RIC3
RP11-379P15.1
LMO1
STK33
SCARNA20
TRIM66
RP11-152H18.4
RPL27A
SNORA3A
SNORA3B
ST5
RP11-318C2.1
RNA5SP330
Y_RNA
AKIP1
C11orf16
ASCL3
Y_RNA
TMEM9B
TMEM9B-AS1
NRIP3
RP11-467K18.2
SCUBE2
MIR5691
KRT8P41
DENND5A
RP11-5L12.1
Metazoa_SRP
TMEM41B
PRR13P2
IPO7
SNORA23
CTD-2371O3.2
CTD-2371O3.3
ZNF143
WEE1
snoU13
RPL23AP65
RP11-16F15.4
RP11-16F15.2
SWAP70
RN7SKP50
RP11-540A21.2
SBF2-AS1
SBF2
RP11-1H15.2
RNU7-28P
RP11-1H15.1
RP11-748C4.1
RP11-351I24.3
RP11-351I24.1
ADM
AMPD3
RNU6ATAC33P
MTRNR2L8
RNF141
MRVI1-AS1
LYVE1
MRVI1
Y_RNA
CTR9
RP11-685M7.5
EIF4G2
RP11-685M7.3
ZBED5
ZBED5-AS1
CTD-2003C8.2
RP11-179A10.1
RP11-179A10.2
RP11-179A10.3
MTND5P21
CTD-3224I3.3
GALNT18
CSNK2A3
RP11-483L5.1
MIR4299
RP11-756D7.2
RP11-756D7.1
MIR8070
USP47
CTD-2381F24.1
DKK3
RP13-631K18.2
RP13-631K18.3
RP13-631K18.5
MICAL2
MIR6124
MICALCL
RP11-573E11.2
PARVA
RP11-51B23.3
TEAD1
RP11-47J17.3
RP11-47J17.1
SCARNA16
RP11-47J17.2
LINC00958
CTC-497E21.3
RASSF10
CTC-497E21.5
RP11-413N13.1
ARNTL
RN7SKP151
BTBD10
RP11-15D14.1
RP11-15D14.2
PTH
HMGN2P36
FAR1
FAR1-IT1
RPL39P26
Y_RNA
CENPUP1
RP11-23B7.4
RP11-98J9.1
RP11-98J9.2
RP11-98J9.3
RNA5SP331
RP11-231N3.1
SPON1
RNA5SP332
RP11-21L19.1
RRAS2
RP11-140L24.3
COPB1
RNU7-49P
PSMA1
PDE3B
RP11-677N16.1
CYP2R1
CALCB
CALCP
CALCA
OR7E41P
INSC
snoMBII-202
RP11-531H8.1
RP11-531H8.2
RP11-396O20.1
RP11-396O20.2
RP11-222N13.1
SOX6
CTD-3096P4.1
AKR1B1P3
RN7SL188P
C11orf58
PLEKHA7
RN7SKP90
RP11-466H18.1
OR7E14P
RPS13
SNORD14A
SNORD14B
PIK3C2A
RNU6-593P
CTD-3236F5.1
RP11-452G18.1
NUCB2
RP11-452G18.2
NCR3LG1
RP1-239B22.5
KCNJ11
ABCC8
SDHCP4
USH1C
OTOG
RP11-358H18.3
RP11-358H18.2
MYOD1
KCNC1
SERGEF
TPH1
SAAL1
HIGD1AP5
SAA3P
MRGPRX3
RP11-113D6.6
RP11-113D6.3
MRGPRX4
GLTPP1
RP11-113D6.9
RP11-113D6.10
SAA4
SAA2
RNA5SP333
ST13P5
SAA1
RNA5SP334
HPS5
GTF2H1
MIR3159
LDHA
AC084117.3
LDHC
RP11-613F22.7
LDHAL6A
TSG101
YWHABP2
RP11-613F22.8
RP11-613F22.6
UEVLD
Metazoa_SRP
SPTY2D1-AS1
RP11-504G3.4
RP11-504G3.2
SPTY2D1
RP11-137N23.1
TMEM86A
IGSF22
RP11-1081L13.4
PTPN5
RP11-1081L13.5
RP11-583F24.7
RP11-1081L13.3
RP11-583F24.6
RP11-583F24.5
MRGPRX1
RP11-583F24.8
RP11-583F24.4
RP11-583F24.3
RP11-589F4.2
MRGPRX2
ZDHHC13
CSRP3
RP11-428C19.4
E2F8
PCNAP4
RP11-428C19.5
NAV2
NAV2-IT1
RNA5SP335
NAV2-AS5
NAV2-AS4
MIR4486
SNORA1
RP11-359E10.1
MIR4694
NAV2-AS3
NAV2-AS2
RP11-371I20.2
DBX1
HTATIP2
PRMT3
HMGB1P40
SLC6A5
NELL1
RP11-701I24.3
RNA5SP336
RP11-670N15.2
RP11-670N15.1
CTD-2302A16.2
RNA5SP337
CTD-2019O4.1
ANO5
CTD-3064C13.1
CTD-2140G10.2
SLC17A6
CTD-2140G10.4
LINC01495
RP11-34N19.1
FANCF
GAS2
RNA5SP338
SVIP
RP11-17A1.3
CCDC179
RP11-266A24.1
RP11-787P24.4
WIZP1
MIR8054
RP11-787P24.2
THAP12P4
RP11-713P14.1
RP11-945A11.1
RP11-945A11.2
RNU6-783P
RP11-747E23.1
RP11-2F20.1
Y_RNA
LUZP2
CTC-830E23.1
RP11-54J7.2
RPL36AP40
RP11-46P12.1
RP11-405K6.1
RP11-20J1.1
RP11-336F14.1
CTD-2507G9.1
RP11-430L3.1
ANO3
RP11-485O14.1
MUC15
SLC5A12
FIBIN
BBOX1
BBOX1-AS1
CCDC34
LGR4
RP11-159H22.2
RP11-159H22.1
LIN7C
BDNF-AS
MIR8087
RNA5SP339
RP11-587D21.1
LINC00678
BDNF
RP11-587D21.4
CBX3P1
HSP90AA2P
RP11-406D1.2
KIF18A
MIR610
METTL15
RP11-797J4.1
RN7SKP158
AC104978.1
MIR8068
RP11-22P4.2
RP11-960D24.1
RP11-115J23.1
OR2BH1P
RP11-466I1.1
CTD-2063L20.1
RP11-460B17.3
RP11-460B17.1
RP11-460B17.2
CTD-3012A18.1
RP5-1027O15.1
HNRNPRP2
CTD-3138F19.1
RN7SL240P
RPL7AP58
LINC01616
KCNA4
RP11-624D11.2
RP4-562D20.2
FSHB
ARL14EP
RPL12P30
MPPED2
RP4-710M3.2
RP5-1024C24.1
DCDC1
CYCSP25
RP1-296L11.1
DNAJC24
IMMP1L
ELP4
Z83001.1
PAX6
RCN1
PAUPAR
RP1-17K7.2
RP1-17K7.3
RP1-17K7.1
U3
EIF4A2P5
THEM7P
RP1-65P5.5
WT1
WT1-AS
WT1-AS_2
EIF3M
HNRNPA3P9
CCDC73
RP1-181J22.1
PRRG4
QSER1
Y_RNA
DEPDC7
TCP11L1
PIGCP1
LINC00294
CSTF3
CSTF3-AS1
Y_RNA
Y_RNA
RP1-89D4.1
HIPK3
RP1-130L23.1
RP1-305G21.1
KIAA1549L
RP4-541C22.5
C11orf91
CD59
FBXO3
FBXO3-AS1
RP11-646J21.6
RP11-646J21.7
RP11-646J21.3
RP11-646J21.4
RP11-646J21.2
LMO2
RP13-786C16.1
CAPRIN1
NAT10
ABTB2
Y_RNA
RP1-145M24.1
RP1-53C18.3
CIR1P3
CAT
ELF5
RP4-594L9.2
RP11-350D17.2
EHF
RP11-350D17.3
RP4-743O11.1
APIP
PDHX
MIR1343
RP4-607I7.1
CD44
RP1-68D18.4
RP1-68D18.2
SLC1A2
RP1-68D18.3
AC090625.1
RP4-683L5.1
PAMR1
RP5-945I17.2
FJX1
RP1-276E15.1
TRIM44
KRT18P14
RP11-698N11.2
LDLRAD3
RP5-916O11.3
RP5-916O11.2
RPL12P31
MIR3973
RP11-1110F20.1
COMMD9
PRR5L
RP11-514F3.4
RP11-514F3.5
RP11-219O3.2
TRAF6
RP11-545D22.1
RAG1
RAG2
C11orf74
CTD-2119L1.1
SNORA31
RPL7AP56
RP11-159D8.1
RP11-159D8.2
LRRC6P1
RP11-63D14.1
RP11-277K23.1
LINC01493
RP11-313M3.1
RNU6-99P
RP11-810F22.1
RP11-40H19.1
RP11-454H19.2
LRRC4C
Y_RNA
RP11-407P18.1
RNU6-365P
RP11-63C8.1
RP11-124G5.3
RP11-124G5.1
RP11-124G5.2
LINC01499
RP11-375D13.1
RP11-375D13.4
RP11-375D13.3
RP11-148I19.1
CTD-2572N17.1
CTD-2537L20.1
RP11-111A24.2
RP11-111A24.1
HNRNPKP3
API5
RP11-484D2.2
Y_RNA
TTC17
RP11-484D2.5
RP11-484D2.4
RN7SKP287
RP11-484D2.3
CTBP2P6
RP11-472I20.3
MIR670
MIR670HG
MIR129-2
HSD17B12
RPL23AP63
PHBP2
RP11-613D13.5
RP11-613D13.10
ALKBH3
SEC14L1P1
ALKBH3-AS1
RP11-613D13.4
C11orf96
RP11-613D13.8
ACCSL
ACCS
CTD-2609K8.3
EXT2
ALX4
RP11-58K22.1
RP11-58K22.2
CD82
RP11-58K22.5
RP11-58K22.4
RPL34P22
RP11-244C20.2
RP11-45A12.1
RP11-45A12.2
TSPAN18
TP53I11
AC068858.1
PRDM11
CTD-2560E9.3
SYT13
CTD-2560E9.5
RP11-430H10.1
RP11-430H10.2
RP11-430H10.4
RP11-430H10.3
RP11-958J22.1
RP11-958J22.2
RP11-958J22.3
CHST1
RP11-495O11.1
MIR7154
CTD-2210P24.1
CTD-2210P24.2
CTD-2210P24.3
DKFZp779M0652
SLC35C1
CTD-2210P24.6
CRY2
MAPK8IP1
C11orf94
PEX16
LARGE2
PHF21A
RP11-702F3.1
RP11-702F3.3
RP11-702F3.2
RP11-702F3.4
CTD-2589M5.5
CTD-2589M5.4
CREB3L1
DGKZ
MIR4688
MDK
CHRM4
AMBRA1
RP11-425L10.1
MIR3160-1
HARBI1
ATG13
ARHGAP1
ZNF408
F2
CKAP5
MIR5582
SNORD67
SNORD67
LRP4-AS1
LRP4
C11orf49
CTD-2384B9.1
RP11-390K5.3
ARFGAP2
RP11-390K5.6
PACSIN3
MIR6745
RP11-390K5.1
DDB2
RP11-17G12.2
ACP2
NR1H3
MADD
RP11-17G12.3
RP11-125F14.2
MYBPC3
SPI1
RP11-750H9.5
MIR4487
SLC39A13
PSMC3
RAPSN
CELF1
RP11-750H9.7
RN7SL652P
PTPMT1
KBTBD4
RNU5E-10P
NDUFS3
FAM180B
C1QTNF4
MTCH2
AGBL2
FNBP4
Y_RNA
NUP160
RP11-692M12.5
RNA5SP340
Y_RNA
YPEL5P2
RP11-793I11.1
PTPRJ
PTPRJ-AS1
MIR3161
OR4B1
OR4B2P
OR4X2
OR4X1
OR4S1
OR4C3
OR4C4P
OR4C5
OR4C2P
OR4C10P
OR4C9P
OR4R1P
OR4A47
OR4A48P
OR4A46P
OR4A40P
OR4A43P
OR4A45P
OR4A41P
OR4A42P
OR4A44P
RP11-56P9.5
RP11-56P9.10
RP11-56P9.6
RP11-56P9.4
TRIM51CP
RP11-56P9.8
TRIM51GP
TRIM53CP
RP11-56P9.11
TRIM49B
TRIM64C
CTD-2132H18.5
CTD-2132H18.3
UBTFL7
RP11-107P7.1
RP11-107P7.6
RP11-107P7.2
TRIM77BP
UBTFL9
FOLH1
CTD-2026G22.1
TYRL
CBX3P8
RP11-61N20.3
RP11-707M1.1
RP11-707M1.7
RP11-707M1.9
TRIM51FP
RP11-163O19.16
RP11-163O19.1
RP11-163O19.11
RP11-163O19.10
TRIM51DP
RP11-163O19.3
RP11-163O19.8
OR4A1P
OR4A49P
OR4A18P
OR4A19P
OR4R3P
OR4C13
OR4C12
OR4C48P
OR4C45
OR4C49P
GTF2IP11
RP11-347H15.1
RP11-347H15.6
RP11-347H15.2
RP11-347H15.5
RP11-347H15.3
RP11-347H15.4
RP11-574M7.1
RP11-574M7.2
OR4C50P
OR4C46
OR4C7P
OR4R2P
OR4A4P
OR4A3P
OR4A2P
OR4A8
OR4A7P
OR4A5
OR4A6P
TRIM48
RP11-72M10.2
RP11-72M10.4
RP11-72M10.8
RP11-72M10.7
TRIM51HP
RP11-72M10.5
OR4A11P
OR4A12P
OR4A16
OR4A15
OR4A9P
OR4X7P
RP11-131J4.12
OR4A10P
OR4A17P
OR4A13P
OR4A50P
OR4A14P
OR4A21P
OR4C1P
OR4C14P
OR4C15
OR4C16
OR4C11
OR4P4
OR4S2
OR4C6
OR4V1P
OR4P1P
RP11-674C21.9
OR5D2P
OR5D3P
OR5D17P
OR5D13
OR5D15P
OR5D14
OR5L1
OR5D18
OR5L2
OR5D16
OR9M1P
RP11-738O11.9
RP11-738O11.12
RP11-738O11.13
TRIM51
OR5W1P
OR5W2
OR5I1
OR10AF1P
OR10AK1P
OR10AG1
OR7E5P
OR5F1
OR5F2P
OR5AS1
OR5AQ1P
OR5J1P
OR5BE1P
OR8I2
OR8I4P
OR8H2
OR5BN2P
OR8H3
OR5BN1P
OR8J3
OR8K4P
OR8K5
OR5J7P
OR5J2
OR8V1P
RP11-444K7.8
OR8J2
OR5T2
OR5T3
OR5T1
OR8H1
OR8I1P
OR8K3
FAM8A2P
OR8K2P
OR8K1
RPL5P29
OR8J1
OR8U1
OR8L1P
OR5AL2P
OR5AL1
OR5R1
OR5M4P
OR5M9
OR5M3
OR5M2P
OR5M8
CTD-3051L14.13
OR5M7P
CTD-3051L14.14
OR5M6P
OR5M5P
OR5M11
OR5M10
OR5M13P
OR5M1
OR5AM1P
OR5M12P
OR5AP1P
OR5AP2
OR5AR1
OR2AH1P
RP11-59K5.1
OR9G1
RP11-100N3.2
OR9G3P
OR9G4
MIR6128
OR9G2P
OR5G1P
OR5G4P
OR5G5P
OR5G3
AP000479.1
FADS2P1
OR5AK3P
OR5AK2
OR5AK1P
OR5BQ1P
OR5AK4P
OR5AO1P
OR5BP1P
LRRC55
APLNR
TNKS1BP1
RP11-872D17.4
SSRP1
P2RX3
PRG3
PRG2
SLC43A3
RNA5SP341
RN7SKP259
RTN4RL2
SLC43A1
RN7SL605P
TIMM10
SMTNL1
UBE2L6
RPS4XP13
SERPING1
AP000662.4
MIR130A
YPEL4
CLP1
ZDHHC5
MED19
TMX2
AP000662.9
SELENOH
BTBD18
CTNND1
OR5BA1P
RP11-734C14.2
OR5AZ1P
OR5BD1P
CYCSP26
OR9Q1
RNU6-899P
OR6Q1
VN2R9P
RP11-659P15.1
RP11-659P15.2
OR9L1P
OR9I3P
OR9I1
OR9I2P
OR5BL1P
OR9Q2
OR1S2
OR1S1
OR10Q1
EIF4A2P3
OR10W1
OR10Q2P
OR5BC1P
OR5B19P
OR5B10P
AP000435.3
OR5B17
OR5B1P
OR5B15P
OR5B3
OR5B2
OR5B12
RP11-655C2.3
OR5B21
LPXN
ZFP91
CMB9-55A18.1
CNTF
AP001350.4
GLYAT
AP000445.1
AP000445.2
TMA16P1
GLYATL2
GLYATL1P2
GLYATL1
RP11-780O24.2
RP11-142C4.6
RP11-142C4.4
GLYATL1P1
RP11-142C4.5
GLYATL1P4
GLYATL1P3
FAM111B
AP001258.4
AP001258.5
FAM111A
DTX4
MPEG1
RN7SL42P
WARSP1
SLC25A47P1
RP11-1036E20.9
RP11-1036E20.7
RN7SL435P
OR5AN2P
OR5BR1P
OR5AN1
OR5BB1P
OR5A2
OR5A1
OR4D6
OR4D10
OR4D8P
OR4D11
OR4D9
OR4D7P
AP000442.4
OSBP
MIR3162
AP000442.1
PATL1
AP000640.2
RN7SKP192
OR10V1
OR10Y1P
OR10V3P
OR10V2P
AP000640.10
STX3
FABP5P7
MRPL16
GIF
TCN1
SRD5A3P1
OOSP1
RP11-736I10.1
OOSP2
MS4A3
RP11-736I10.2
MS4A2
AP001257.1
MS4A6A
MS4A4E
MIR6503
MS4A4A
MS4A6E
MS4A7
MS4A14
MS4A5
MS4A1
MS4A12
MS4A13
RP11-448N3.1
LINC00301
MS4A8
MS4A18
MS4A15
MS4A10
RP11-804A23.1
RP11-804A23.2
RP11-804A23.4
CCDC86
PTGDR2
ZP1
PRPF19
RP11-881M11.2
RP11-881M11.1
TMEM109
RP11-881M11.4
TMEM132A
SLC15A3
CD6
RNU6-933P
RP11-881M11.8
CD5
VPS37C
AP000437.3
PGA3
PGA4
PGA5
VWCE
DDB1
TKFC
CYB561A3
RP11-286N22.14
TMEM138
TMEM216
CPSF7
RP11-286N22.6
SDHAF2
RP11-286N22.8
RN7SL23P
PPP1R32
RP11-286N22.10
MIR4488
LRRC10B
SYT7
RP11-286N22.16
RP11-794G24.1
RP11-855O10.2
RPLP0P2
RP11-855O10.3
DAGLA
DKFZP434K028
MYRF
TMEM258
FEN1
FADS1
FADS2
FADS3
MIR6746
RAB3IL1
RNU6-1243P
BEST1
FTH1
RP11-810P12.7
RP11-810P12.1
RP11-810P12.6
RP11-810P12.5
INCENP
EEF1DP8
SCGB1D1
SCGB2A1
RP11-703H8.9
SCGB1D2
SCGB2A2
SCGB1D4
NPM1P35
RP11-703H8.7
ASRGL1
RCC2P6
CTD-2531D15.5
SCGB1A1
CTD-2531D15.4
AHNAK
RP11-864I4.3
RP11-864I4.4
EEF1G
MIR6747
TUT1
MTA2
EML3
RP11-831H9.3
ROM1
B3GAT3
GANAB
INTS5
C11orf98
METTL12
LBHD1
UQCC3
UBXN1
LRRN4CL
BSCL2
GNG3
HNRNPUL2
TTC9C
ZBTB3
POLR2G
RP11-727F15.11
TMEM223
TAF6L
RP11-727F15.12
TMEM179B
MIR6748
NXF1
MIR6514
STX5
RP11-727F15.13
RNU6-118P
RP11-727F15.9
RP11-727F15.14
WDR74
SNHG1
SNORD22
SNORD30
SNORD22
SNORD28
SNORD27
SNORD26
SLC3A2
CHRM1
AP000438.2
RN7SL259P
SLC22A6
SLC22A8
RP11-959F10.4
RP11-959F10.5
SLC22A24
RPL29P22
SLC22A10
SLC22A25
RP11-959F10.6
CCND2P1
AP000438.4
SLC22A9
HRASLS5
CMB9-14B22.1
LGALS12
RARRES3
HRASLS2
PLA2G16
RP11-697H9.3
ATL3
IMMP1LP1
RP11-697H9.2
RTN3
RP11-697H9.5
C11orf95
RN7SL596P
C11orf84
RP11-466C23.5
MARK2
RNU6-1306P
RCOR2
NAA40
RNU6-45P
COX8A
OTUB1
MACROD1
RP11-21A7A.2
RP11-21A7A.4
FLRT1
RP11-21A7A.3
STIP1
FERMT3
TRPT1
NUDT22
RP11-783K16.14
DNAJC4
VEGFB
FKBP2
PPP1R14B
RP11-783K16.5
RP11-783K16.13
PLCB3
BAD
GPR137
KCNK4
Y_RNA
TEX40
ESRRA
TRMT112
PRDX5
AP003774.1
CCDC88B
MIR7155
RPS6KA4
MIR1237
AP003774.6
AP003774.5
AP003774.4
AP005273.1
AP006288.1
SLC22A11
SLC22A12
NRXN2
AP001092.4
RASGRP2
PYGM
SF1
AP001462.6
MAP4K2
MEN1
CDC42BPG
EHD1
AP001187.11
MIR194-2HG
ATG2A
MIR6750
MIR6749
PPP2R5B
GPHA2
MAJIN
BATF2
ARL2
MIR6879
AP000436.4
SNX15
SAC3D1
NAALADL1
CDCA5
ZFPL1
TMEM262
VPS51
AP003068.9
TM7SF2
ZNHIT2
RP11-399J13.2
FAU
MRPL49
SYVN1
MIR6751
HIGD1AP10
RNU2-23P
PDCL2P2
SPDYC
PGAM1P8
AP003068.23
CAPN1
SLC22A20
POLA2
CDC42EP2
DPF2
TIGD3
RP11-867O8.5
SLC25A45
FRMD8
NEAT1
mascRNA-menRNA
CMB9-22P13.1
CMB9-22P13.2
MALAT1
SNRPGP19
SCYL1
LTBP3
RP11-856B14.10
SSSCA1-AS1
SSSCA1
FAM89B
EHBP1L1
KCNK7
MAP3K11
PCNX3
MIR4690
SIPA1
MIR4489
RELA
RN7SL309P
KAT5
RNASEH2C
KRT8P26
RP11-770G2.2
AP5B1
OVOL1
OVOL1-AS1
CFL1
SNX32
MUS81
EFEMP2
CTSW
FIBP
CCDC85B
FOSL1
C11orf68
DRAP1
TSGA10IP
SART1
RP11-1167A19.6
EIF1AD
BANF1
CST6
CATSPER1
GAL3ST3
SF3B2
RP11-1167A19.2
PACS1
RP11-755F10.1
KLC2
RP11-755F10.3
RP11-867G23.1
RP11-867G23.2
RAB1B
RP11-867G23.3
CNIH2
YIF1A
TMEM151A
RP11-867G23.13
CD248
RIN1
RP11-867G23.12
BRMS1
B4GAT1
RP11-867G23.8
SLC29A2
Metazoa_SRP
BRD9P1
RNU1-84P
RP11-867G23.10
NPAS4
SNORA43
MRPL11
CTD-3074O7.7
PELI3
CTD-3074O7.5
DPP3
BBS1
ZDHHC24
ACTN3
CTD-3074O7.2
CTSF
CCDC87
CCS
RNU4-39P
RBM14
RBM4
RBM4B
RP11-658F2.8
SPTBN2
RN7SL12P
C11orf80
C1QBPP2
FTLP6
RCE1
PC
LRFN4
RNU7-23P
MIR3163
C11orf86
SYT12
MIR6860
RHOD
KDM2A
RP11-157K17.5
GRK2
ANKRD13D
SSH3
RAD9A
POLD4
CTC-1337H24.3
RN7SKP239
CLCF1
CTC-1337H24.4
RNU6-1238P
PPP1CA
TBC1D10C
CARNS1
RPS6KB2
CORO1B
GPR152
CABP4
TMEM134
AIP
MIR6752
PITPNM1
CDK2AP2
CABP2
RP11-715F10.6
GSTP1
C11orf72
RP11-655M14.12
NDUFV1
DOC2GP
NUDT8
TBX10
ACY3
AP003385.2
ALDH3B2
RPL37P2
UNC93B5
OR7E145P
OR7E11P
RP11-655M14.14
RP11-655M14.4
ALG1L8P
FAM86C2P
ENPP7P7
RP11-119D9.4
RP11-119D9.1
RNU6-46P
RPS3AP40
RP5-903G2.2
RP5-901A4.4
RP5-901A4.5
OR7E1P
UNC93B1
ALDH3B1
RP5-901A4.1
NDUFS8
MIR7113
TCIRG1
MIR6753
RP11-802E16.3
CHKA
CTD-2655K5.1
KMT5B
C11orf24
LRP5
PPP6R3
NDUFA3P2
CTD-2007L18.5
GAL
TESMIN
CPT1A
RP11-757G1.6
MRPL21
IGHMBP2
RP11-757G1.5
MRGPRD
RP11-554A11.4
MRGPRF
MRGPRF-AS1
TPCN2
MIR3164
RP11-554A11.7
RP11-554A11.8
MYEOV
IFITM9P
RP11-211G23.2
RP11-211G23.1
AP000439.1
AP000439.2
AP000439.5
AP000439.3
CCND1
ORAOV1
FGF19
RP11-300I6.5
FGF4
FGF3
RP11-643C9.1
RP11-643C9.2
RP11-626H12.1
RP11-626H12.2
RP11-626H12.3
ANO1-AS2
RNU6-1175P
ANO1
RP11-805J14.3
FADD
PPFIA1
H2AFZP4
AP000487.6
MIR548K
CTA-797E19.1
CTA-797E19.2
AP000487.4
AP000487.5
CTTN
SHANK2
AP001271.3
RP11-826F13.1
SHANK2-AS1
SHANK2-AS2
Y_RNA
CMB9-52H4.1
SHANK2-AS3
MIR3664
FLJ42102
DHCR7
RP11-660L16.2
NADSYN1
MIR6754
RP11-684B2.3
KRTAP5-7
KRTAP5-8
KRTAP5-9
KRTAP5-10
AP000867.14
KRTAP5-11
KRTAP5-14P
OR7E87P
UNC93B6
OR7E4P
RP11-684B2.5
RPS3AP41
SNRPCP14
RP11-167J8.3
ENPP7P8
FAM86C1
ALG1L9P
ALG1L9P
ZNF705E
DEFB108B
RNA5SP342
CTD-2313N18.8
RP11-849H4.2
CTD-2313N18.7
OR7E128P
OR7E126P
RNF121
RP11-757C15.4
IL18BP
NUMA1
RP11-849H4.4
RNU6-72P
MIR3165
LRTOMT
LAMTOR1
ANAPC15
FOLR3
RPEP6
RP11-807H22.5
RP11-807H22.7
RP11-807H22.6
FOLR1
FOLR2
INPPL1
PHOX2A
AP000593.5
AP000593.6
CLPB
AP000593.7
RP11-45F15.1
RP11-45F15.2
RP11-7N14.1
ART2BP
ART2P
RP11-169D4.3
RP11-169D4.4
LINC01537
PDE2A
RP11-169D4.2
MIR139
RNU7-105P
RP11-31L22.3
ARAP1
ARAP1-AS1
ARAP1-AS2
RPS12P20
STARD10
Y_RNA
MIR4692
ATG16L2
FCHSD2
RNU6-672P
AP002381.2
RP11-800A3.3
RP11-800A3.2
P2RY2
RP11-800A3.4
OR8R1P
P2RY6
RP11-800A3.7
ARHGEF17
RELT
FAM168A
RP11-809N8.4
RP11-809N8.6
RP11-809N8.5
HMGN2P38
AP000860.2
PLEKHB1
RAB6A
RP11-456I15.2
RP11-707G14.1
MRPL48
RN7SKP243
CCDC58P5
COA4
PAAF1
RP11-707G14.8
DNAJB13
RP11-167N4.2
UCP2
RP11-167N4.5
RP11-167N4.4
UCP3
C2CD3
RP11-691F15.1
PPME1
AP000577.2
P4HA3
SNORA7
RP11-632K5.3
PGM2L1
HNRNPA1P40
RP11-702H23.4
MIR548AL
RP11-632K5.2
KCNE3
CYCSP27
RP11-702H23.2
LIPT2
AP001372.2
POLD3
RANP3
RN7SKP297
CHRDL2
RP11-864N7.4
MIR4696
RP11-864N7.1
RP11-864N7.2
RNF169
XRRA1
AP000560.3
RN7SL239P
RP11-147I3.1
SPCS2
RNU6-216P
NEU3
OR2AT2P
NPM1P50
OR2AT4
CTD-2562J17.2
SLCO2B1
OR2AT1P
CTD-2562J17.4
ZDHHC20P3
TPBGL
CTD-2562J17.7
CTD-2562J17.6
ARRB1
MIR326
RPS3
SNORD15A
SNORD15B
KLHL35
GDPD5
RP11-939C17.4
SERPINH1
CTD-2530H12.4
MAP6
CTD-2530H12.8
CTD-2530H12.7
CTD-2530H12.5
MOGAT2
RN7SL786P
CTD-2530H12.1
DGAT2
CTD-2530H12.2
RP11-535A19.1
RP11-535A19.2
UVRAG
Y_RNA
Y_RNA
PPP1R1AP1
RP11-263C24.1
RNA5SP344
RP11-263C24.3
CTD-2011F17.2
WNT11
RP11-619A14.2
RP11-619A14.3
THAP12
RP11-111M22.2
RP11-111M22.4
RP11-111M22.5
RP11-111M22.3
EMSY
RP11-672A2.7
RP11-672A2.5
RP11-672A2.6
RP11-672A2.4
AP001189.4
LRRC32
RP11-672A2.3
GUCY2EP
RP11-21L23.4
TSKU
RP11-21L23.3
RP11-21L23.2
ACER3
CTD-2547H18.1
B3GNT6
CAPN5
OMP
MYO7A
GDPD4
TOMM20P1
PAK1
RP11-739B23.1
CLNS1A
RNU7-59P
AQP11
RSF1
Y_RNA
RSF1-IT2
FTH1P16
RSF1-IT1
AP000580.1
AAMDC
RP11-91P24.7
RP11-91P24.5
RP11-91P24.6
RP11-91P24.1
INTS4
RP11-91P24.3
KCTD14
RP11-7I15.4
THRSP
NDUFC2
ALG8
RNU6-126P
KCTD21-AS1
KCTD21
USP35
GAB2
RP11-452H21.1
RP11-452H21.2
RP11-452H21.4
NARS2
RP11-843A23.1
RNU6-311P
COPS8P3
TENM4
RP11-673F18.1
CTD-2337I7.1
RP11-802F5.1
MIR708
MIR5579
RP11-258O13.1
RP11-683O4.1
RP11-885L14.1
CTD-2555I5.1
RNU6-544P
ARL6IP1P3
RP11-686G23.2
RP11-170L9.1
MTND4LP18
MTND6P25
RP11-876F14.2
MIR4300HG
MIR4300
RP11-876F14.1
RP11-179A16.2
RPS28P7
FAM181B
RP11-718B12.2
RP11-718B12.1
PRCP
RP11-718B12.5
DDIAS
RP11-659G9.3
RAB30
RP11-113K21.1
SNORA70E
RAB30-AS1
RP11-113K21.6
RP11-113K21.4
RP11-113K21.3
C1DP5
BCAS2P1
PCF11
RP11-727A23.4
RP11-727A23.5
ANKRD42
RP11-727A23.8
RP11-727A23.7
CCDC90B
RP11-727A23.10
CYCSP28
H19_3
DLG2
RP11-160H12.2
RP11-160H12.3
LDHAL6DP
HNRNPA1P72
RP11-851M3.1
CTD-2537O9.1
DLG2-AS1_1
DLG2-AS1_2
AP000857.3
AP000857.2
HNRNPCP6
RP11-882I15.1
RP11-482L11.1
RNU6-1292P
TMEM126B
TMEM126A
CREBZF
CCDC89
SYTL2
RP11-700A24.1
CCDC83
RP11-90K17.2
SLC25A1P1
PICALM
RNU6-560P
RP11-12D16.2
FNTAL1
Metazoa_SRP
EED
RP11-320L11.2
SETP17
HIKESHI
RN7SL225P
CCDC81
RP11-317J19.1
PTP4A1P6
RP11-762L8.6
ME3
CTD-2005H7.1
CTD-2005H7.2
PRSS23
AP000654.5
OR7E13P
AP000654.4
OR7E2P
RP11-736K20.5
RP11-736K20.4
FZD4
RP11-736K20.6
HNRNPCP8
TMEM135
XIAPP2
RP11-648O15.2
RP11-680L20.1
RP11-777F6.3
PSMA2P1
CTD-2028E8.1
CTD-2028E8.2
RP11-137O10.1
RNU6-1135P
U6
RP11-720D4.3
RP11-720D4.2
MTCYBP41
RP11-665E10.1
RP11-665E10.2
RP11-665E10.4
RP11-665E10.3
RP11-164N3.1
RP11-164N3.2
RP11-164N3.3
Y_RNA
RAB38
RP11-685B24.1
MIR3166
CTSC
GAPDHP70
GRM5
GRM5-AS1
RNU6-16P
TYR
CBX3P7
RP11-796A5.3
RP11-796A5.4
NOX4
RP11-745I13.1
RP11-643G5.1
RP11-643G5.2
RP11-643G5.6
RP11-643G5.7
RP11-643G5.4
RP11-643G5.5
FOLH1B
UBTFL10
RP11-313I2.3
TRIM77
RP11-313I2.13
RP11-313I2.5
UBTFL2
RP11-313I2.11
RP11-313I2.6
RP11-313I2.10
TRIM64DP
RP11-358N4.3
RP11-358N4.5
TRIM49
RP11-358N4.6
TRIM53BP
TRIM51BP
RP11-81M19.3
TRIM64B
RP11-313I2.8
AP000648.3
RP11-81M19.1
MTND1P35
TRIM49D1
TRIM49D2
RP11-529A4.4
RP11-529A4.16
RP11-529A4.15
RP11-529A4.5
TRIM64
RP11-529A4.7
TRIM51EP
TRIM53AP
RP11-313I2.7
TRIM49C
RP11-529A4.9
RP11-529A4.12
TRIM64EP
RP11-529A4.10
RP11-716D19.1
UBTFL1
AP000648.6
SNORD56
AP000648.4
NAALAD2
AP000648.5
CHORDC1
RP11-121L10.2
DISC1FP1
TUBAP2
MIR4490
RP11-660M18.1
MIR1261
RP11-678K21.1
RP11-678K21.2
RP11-678K21.3
OSBPL9P2
OSBPL9P3
RP11-699F16.2
RP11-739P6.1
RP11-739P6.2
RP11-843F11.1
RP11-201M22.1
TUBB4BP4
RP11-806N19.2
RPL7AP57
NDUFB11P1
FAT3
PGAM1P9
RP11-675M1.2
RPS3AP42
RP11-203F8.1
RP11-676F20.4
RP11-676F20.2
RP11-676F20.5
SNRPGP16
RP11-676F20.1
MTNR1B
RPL26P31
RP11-183A22.3
RP11-573M3.6
SLC36A4
RP11-573M3.3
RP11-573M3.2
RP11-573M3.5
RP11-573M3.4
RP11-755E23.3
RP11-755E23.2
DEUP1
SMCO4
RP11-288E14.2
RN7SL223P
RP11-178H8.1
RP11-178H8.2
RP11-178H8.3
CEP295
Y_RNA
SCARNA9
RP11-178H8.7
TAF1D
SNORD6
SNORA1
SNORA8
SNORD5
SNORA18
MIR1304
C11orf54
MED17
VSTM5
Y_RNA
HPRTP4
HPRT1P3
HEPHL1
PHBP16
PANX1
RP11-680H20.1
RP11-680H20.2
IZUMO1R
GPR83
MRE11
MIR548L
RP11-685N10.1
ANKRD49
C11orf97
FUT4
RP11-867G2.4
PIWIL4
RP11-867G2.5
RP11-867G2.6
RP11-867G2.8
AMOTL1
ST13P11
RP11-856F16.2
CWC15
KDM4D
RP11-60C6.3
KDM4E
RP11-60C6.8
RP11-60C6.5
RP11-60C6.6
KDM4F
RP11-735A19.3
SRSF8
ENDOD1
BUD13P1
RP11-712B9.5
RP11-712B9.2
SESN3
RP11-712B9.6
RP11-338H14.1
RP11-644L4.1
CTD-2564P9.3
FAM76B
CEP57
MTMR2
RNA5SP345
RP11-697H10.1
MAML2
CCDC82
JRKL
JRKL-AS1
RNA5SP346
RP11-49K4.2
RP11-360K13.1
RP11-360K13.2
MED28P5
RP11-693I21.1
RP11-882G5.1
RNA5SP347
RP11-379J13.2
RP11-379J13.1
RP11-684B20.1
CTD-2342I9.1
RP11-115E19.1
RP11-99C10.1
CNTN5
RN7SKP53
RPA2P3
RN7SL222P
AP000620.1
CTD-2383M3.1
ARHGAP42
RN7SKP115
TMEM133
PGR
PGR-AS1
RP11-788M5.3
TRPC6
MIR3920
RP11-748H22.1
RP11-748H22.2
ANGPTL5
CEP126
C11orf70
5S_rRNA
RP11-732A21.2
RP11-732A21.3
YAP1
RP11-864G5.1
RP11-864G5.7
RP11-864G5.8
RNU6-952P
BIRC3
BIRC2
TMEM123
RP11-315O6.1
RP11-315O6.2
MMP7
MMP20
RP11-817J15.2
RP11-817J15.3
MMP27
MMP8
WTAPP1
AP000619.5
AP000647.3
MMP10
MMP1
AP000619.6
MMP3
MMP12
BOLA3P1
RNU7-159P
MMP13
RP11-690D19.4
RP11-690D19.1
RP11-690D19.3
DCUN1D5
DYNC2H1
MTCO3P15
MTATP6P15
MTCO2P15
MTCO1P15
MTND2P26
MTND1P36
RP11-37O16.8
RP11-563P16.1
MIR4693
PDGFD
RP11-617B3.2
DDI1
MIR7641-1
RP11-886D15.1
RP11-681H10.1
RP11-693N9.1
CASP12
RP11-693N9.2
CASP4
CASP5
CASP1
CARD16
CASP1P2
CARD17
CASP1P1
CARD18
RP11-94P11.4
OR2AL1P
RP11-94P11.3
Metazoa_SRP
GRIA4
AP000641.1
RNU4-55P
RNU6-277P
MSANTD4
KBTBD3
AASDHPPT
RP11-677I18.3
RP11-677I18.4
RP11-680E19.1
RP11-680E19.2
GUCY1A2
RP11-819M15.2
RP11-819M15.1
RP11-382M14.1
RP11-819C21.1
CWF19L2
SMARCE1P1
ALKBH8
CTD-2355J17.2
ELMOD1
AP000889.2
AP000889.1
SLN
CTD-2651C21.3
SLC35F2
RP11-832N8.1
RAB39A
CUL5
Y_RNA
RP11-144G7.2
ACAT1
NPAT
ATM
C11orf65
KDELC2
EXPH5
DDX10
RPS2P39
RP11-801G16.2
CYCSP29
RP11-25I9.3
RP11-25I9.2
RNU6-654P
RNA5SP349
SNORD39
RP11-708B6.2
C11orf87
RP11-10A7.1
RP11-386B1.1
RP11-262A12.1
TFAMP2
RPSAP50
RP11-361A21.3
RP11-344L21.1
ZC3H12C
RDX
RP11-347E10.1
FDX1
ARHGAP20
HNRNPA1P60
RP11-97I14.1
RNA5SP350
RP11-89C3.3
RP11-89C3.4
RPS17P15
RP11-89C3.2
C11orf53
COLCA1
COLCA2
MIR4491
POU2AF1
RNU2-60P
RP11-794P6.1
RP11-794P6.2
BTG4
MIR34B
MIR34C
RP11-794P6.6
C11orf88
LAYN
SIK2
AP000925.2
RN7SKP273
PPP2R1B
RP11-108O10.2
ALG9
ALG9-IT1
GNG5P3
FDXACB1
C11orf1
RPL37AP8
CRYAB
HSPB2
C11orf52
DIXDC1
RNA5SP351
RP11-708L7.7
RP11-708L7.6
DLAT
PPIHP1
RNU6-893P
RP11-708L7.9
PIH1D2
C11orf57
TIMM8B
SDHD
IL18
RP11-356J5.4
TEX12
BCO2
KCTD9P4
MRPS36P4
PTS
RPS6P16
PLET1
RP11-356J5.13
ST13P10
RP11-356J5.12
RNU6-44P
RP11-65M17.3
RPL23AP62
RP11-65M17.1
snosnR66
RP11-27G22.1
RP11-629G13.1
NCAM1
RNU7-187P
NCAM1-AS1
RP11-839D17.3
TTC12
RP11-159N11.4
ANKK1
RP11-159N11.3
DRD2
MIR4301
TMPRSS5
MTRF1LP1
ZW10
RPS29P19
RP11-667M19.4
RP11-667M19.2
CLDN25
ATF4P4
LRRC37A13P
USP28
RP11-667M19.10
RP11-667M19.9
RNU6-1107P
HTR3B
HTR3A
ZBTB16
RP11-64D24.2
NNMT
RP11-64D24.4
C11orf71
RBM7
REXO2
RP11-212D19.5
NXPE2P1
RP11-172C16.5
NXPE1
snoU13
NXPE4
RP11-172C16.4
NXPE2
ACA59
CADM1
AP000462.3
AP000462.2
AP000462.1
RP11-136I14.2
RP11-136I14.3
RPL12P46
RP11-136I14.5
snoU13
AP000997.1
AP000997.2
AP000997.3
AP000797.3
CTC-774J1.1
LINC00900
AP000797.4
AP000797.1
AP000797.2
LINC02151
AP000770.2
AP000770.1
BUD13
AP006216.10
ZPR1
APOA5
AP006216.5
APOA4
APOC3
APOA1
SIK3
APOA1-AS
RNY4P6
AP000936.1
AP000936.4
AP000936.5
RP11-109L13.1
RP11-109L13.5
PAFAH1B2
SIDT2
TAGLN
PCSK7
AP000892.6
RNF214
SCARNA11
BACE1
BACE1-AS
CMB9-94B1.2
CEP164
AP000892.4
PRR13P3
DSCAML1
AP000711.1
RP11-35P15.1
FXYD2
RP11-728F11.3
RP11-728F11.4
FXYD6
TMPRSS13
IL10RA
TMPRSS4-AS1
RN7SL828P
TMPRSS4
SCN4B
SCN2B
JAML
HSPE1P18
MPZL3
MPZL2
RP11-832A4.7
CD3E
RP11-215H18.5
CD3D
CD3G
UBE4A
ATP5L
RP11-770J1.5
RP11-770J1.7
RP11-770J1.4
KMT2A
RP11-770J1.3
TTC36
TMEM25
IFT46
RPL5P30
ARCN1
RNU6-1157P
PHLDB1
AP002954.3
MIR6716
TREH
TREHP1
RNU6-376P
AP002954.4
DDX6
RP11-158I9.8
RP11-158I9.1
SETP16
Y_RNA
CXCR5
RP11-158I9.5
BCL9L
UPK2
RN7SL688P
Y_RNA
FOXR1
Metazoa_SRP
Y_RNA
RP11-110I1.12
CCDC84
RPL23AP64
RP11-110I1.11
RP11-110I1.5
RPS25
TRAPPC4
MIR3656
SLC37A4
HYOU1
RP11-110I1.14
RP11-110I1.13
VPS11
HMBS
H2AFX
DPAGT1
C2CD2L
HINFP
ABCG4
NLRX1
PDZD3
CCDC153
CBL
RNU6-262P
MCAM
MIR6756
ACA64
RNF26
C1QTNF5
MFRP
USP2
RP11-334E6.3
USP2-AS1
RP11-334E6.2
RP11-334E6.4
THY1
DUXAP5
KRT8P7
RP11-196E1.3
NECTIN1
RNU6-1123P
CTD-2523D13.1
CTD-2523D13.2
RP11-215D10.1
RP11-831A10.2
RP11-831A10.1
TRIM29
AP000679.2
OAF
POU2F3
RP11-778O17.4
TMEM136
ARHGEF12
7SK
GRIK4
ELOCP22
RP11-640N11.2
HMGB1P42
TBCEL
TECTA
RP11-775A1.2
RPS4XP12
SC5D
BMPR1APS2
RP11-142I2.1
RP11-730K11.1
SORL1
RNU6-256P
MIR100HG
MIR125B1
BLID
MIRLET7A2
MIR100
RP11-716H6.1
RP11-716H6.2
RNU4ATAC10P
RNU4ATAC5P
RNU6-592P
GLULP3
RP11-266E8.2
UBASH3B
snoU13
CRTAM
C11orf63
RNU4-23P
ATP5F1P5
BSX
RP11-335F8.2
RPL34P23
RPS26P43
RPL31P47
HSPA8
SNORD14E
CLMP
RP11-762B21.5
CTD-2216M2.1
U8
RP11-109E10.1
PHBP17
GRAMD1B
MIR4493
SF3A3P2
SCN3B
RP11-634B22.4
ZNF202
OR6X1
RNU1-21P
OR6M1
OR6M2P
OR6M3P
TMEM225
OR8D4
OR4D5
OR6T1
OR10S1
OR10G6
OR10G5P
OR10G4
OR10G9
OR10G8
OR10G7
OR10D5P
OR10D4P
OR10N1P
VWA5A
OR10D1P
OR10D3
OR8F1P
OR8G3P
OR8G2P
OR8G7P
OR8G1
OR8G5
SLC5A4P1
OR8D1
OR8D2
OR8B7P
OR8B6P
OR8B5P
OR8B1P
OR8C1P
OR8B2
OR8B3
OR8X1P
OR8B4
OR8B8
OR8A2P
OR8B9P
OR8B10P
OR8A3P
RP11-728D14.6
OR8B12
OR8A1
OR8Q1P
PANX3
TBRG1
SIAE
SPA17
NRGN
RP11-677M14.2
VSIG2
ESAM
RP11-677M14.3
MSANTD2
RP11-677M14.8
RP11-677M14.7
RP11-677M14.5
ROBO3
ROBO4
RP11-664I21.5
RP11-664I21.6
HEPACAM
CCDC15
SLC37A2
TMEM218
KRT18P59
RP11-687M24.4
PKNOX2-AS1
PKNOX2
RP11-687M24.7
RP11-687M24.8
RNU6-321P
FEZ1
AP000708.1
EI24
STT3A-AS1
RNU6-1156P
STT3A
CHEK1
RNU2-35P
ACRV1
PATE1
PATE2
PATE3
PATE4
RP11-680F20.10
HYLS1
PUS3
RP11-680F20.9
DDX25
RP11-680F20.4
RP11-680F20.6
CDON
NAP1L1P1
RP11-673E11.2
RP11-50B3.2
RP11-50B3.1
RPUSD4
RP11-50B3.4
FAM118B
RNU4-86P
RN7SL351P
SRPRA
FOXRED1
RPL35AP26
TIRAP
RP11-712L6.7
RP11-712L6.5
DCPS
ST3GAL4-AS1
ST3GAL4
RP11-712L6.8
KIRREL3
KIRREL3-AS1
RP11-115C10.1
RP11-688I9.4
RP11-688I9.5
KIRREL3-AS2
MIR3167
RP11-688I9.2
KIRREL3-AS3
RP11-168K9.1
RP11-168K9.2
CTD-2234N14.2
CTD-2234N14.1
RP11-480C22.1
RN7SKP121
RN7SKP279
RP11-822P1.1
RP11-676M6.1
RP11-702B10.2
LINC02098
ETS1
MIR6090
RP11-1007G5.2
RP11-264E20.2
RP11-264E20.1
RP11-744N12.3
SENCR
FLI1
KCNJ1
RP11-740D6.3
KCNJ5
C11orf45
TP53AIP1
ARHGAP32
RNU6-876P
Y_RNA
RNU6-874P
ZNF123P
BARX2
RPS27P20
RP11-237N19.3
LINC01395
RP11-507F16.1
TMEM45B
NFRKB
PRDM10
LINC00167
RP11-567M21.3
ELOBP2
RP11-679I18.4
APLP2
RPL34P21
U4
ST14
ZBTB44
RP11-567O18.1
DDX18P5
RN7SL778P
RP11-121M22.1
ADAMTS8
ADAMTS15
RP11-535N6.2
BAK1P2
MIR8052
C11orf44
PPP1R10P1
RP11-890B15.2
RP11-890B15.3
SNX19
RN7SL167P
AP002856.4
AP002856.6
AP002856.7
AP002856.5
NTM
RNU6ATAC12P
AP003025.2
RP11-217L21.1
NTM-AS1
RP11-651K21.1
AP004372.1
RP11-697E14.2
NTM-IT
RP11-684N3.1
OPCML
U6
RP11-654C20.1
OPCML-IT2
AP004782.1
RP11-861E23.2
OPCML-IT1
RP11-448P19.1
SPATA19
RP11-259P6.3
MIR4697HG
IGSF9B
RP11-713P17.5
RP11-713P17.3
RP11-713P17.4
JAM3
PTP4A2P2
NCAPD3
RP11-700F16.2
RP11-700F16.3
VPS26B
THYN1
ACAD8
GLB1L3
AP000859.4
GLB1L2
B3GAT1
RP11-627G23.1
AP004550.1
RP11-469N6.3
RP11-469N6.2
RP11-469N6.1
RP11-555G19.1
RP11-555G19.2
AP005135.2
DDX11L8
ABC7-42389800N19.1
FAM138D
IQSEC3
RP11-598F7.3
RP11-598F7.4
RP11-598F7.5
RP11-598F7.6
SLC6A12
RP11-283I3.1
RP11-283I3.2
SLC6A13
RP11-283I3.4
RP11-283I3.6
KDM5A
CCDC77
B4GALNT3
NINJ2
RP5-1154L15.2
RNU7-103P
RP5-1154L15.1
RP11-218M22.1
RP11-218M22.2
WNK1
RNU4ATAC16P
RAD52
RP11-359B12.2
ERC1
HTR1DP1
RP5-951N9.1
RP5-951N9.2
LINC00942
WNT5B
FBXL14
MIR3649
ADIPOR2
RP11-288K12.1
RPS4XP14
CACNA2D4
LRTM2
RP5-1096D14.3
LINC00940
DCP1B
CACNA1C
RP5-1096D14.6
CACNA1C-IT1
CACNA1C-IT2
RP1-53O8.2
CACNA1C-AS4
CACNA1C-IT3
CACNA1C-AS3
AC007618.3
CACNA1C-AS2
CACNA1C-AS1
RP11-986G18.3
RP11-986G18.2
IQSEC3P1
RP11-885B4.2
RPL23AP14
CBX3P4
FKBP4
RP4-816N1.7
RP4-816N1.6
ITFG2
NRIP2
RP4-816N1.8
FOXM1
RHNO1
RP11-372B4.3
TULP3
RNU6-1315P
TEAD4
RP11-253E3.3
RP11-253E3.1
TSPAN9
Metazoa_SRP
TSPAN9-IT1
RP11-543P15.3
RP11-543P15.1
RP5-1063M23.3
RP5-1063M23.2
RP11-476M19.2
PRMT8
RP11-476M19.3
RP11-476M19.1
CRACR2A
RP5-1180D12.1
RP3-488M23.3
PARP11
OTUD4P1
RP11-664D1.1
RP11-320N7.2
HSPA8P5
RP11-320N7.1
CCND2-AS1
CCND2-AS2
CCND2
TIGAR
RP11-264F23.1
FGF23
FGF6
C12orf4
RAD51AP1
DYRK4
RP11-234B24.5
AKAP3
RP11-500M8.6
RP11-500M8.4
NDUFA9
RP11-234B24.2
GALNT8
RP11-234B24.4
RP3-377H17.2
RP11-429A20.3
KCNA1
RP3-377H17.3
RP11-429A20.2
KCNA5
RP11-319E16.1
RP11-1038A11.3
RP11-319E16.2
RP11-1038A11.2
RP11-1038A11.1
NTF3
ANO2
RP11-592H6.3
VWF
RN7SL69P
RP3-454B23.1
CD9
Y_RNA
ATP5J2P5
PLEKHG6
TNFRSF1A
RN7SL391P
SCNN1A
LTBR
RP1-102E24.8
RP1-102E24.1
RP1-102E24.9
CD27-AS1
CD27
TAPBPL
VAMP1
RP1-102E24.10
RP1-102E24.6
MRPL51
NCAPD2
SCARNA10
RP5-940J5.3
GAPDH
IFFO1
RP5-940J5.8
NOP2
CHD4
RP5-940J5.6
SCARNA11
LPAR5
ACRBP
ING4
RP4-761J14.8
ZNF384
PIANP
RNU6-781P
RP4-761J14.9
COPS7A
RP4-761J14.10
MLF2
PTMS
LAG3
RN7SL380P
CD4
GPR162
P3H3
GNB3
CDCA3
USP5
TPI1
SPSB2
RPL13P5
DSTNP2
U47924.32
LRRC23
ENO2
ATN1
C12orf57
U47924.31
PTPN6
U47924.27
MIR200C
MIR141
U47924.29
PHB2
SCARNA12
EMG1
LPCAT3
C1S
RP3-461F17.1
RP3-461F17.2
C1R
C1RL
C1RL-AS1
RNU6-485P
RBP5
RP11-273B20.1
CLSTN3
RP11-273B20.3
PEX5
RP11-185H22.1
ACSM4
CD163L1
RP11-157G21.2
CD163
GAPDHP31
NIFKP3
RP11-444J21.2
RP11-444J21.5
RP11-444J21.4
RP11-444J21.6
APOBEC1
GDF3
DPPA3
CLEC4C
NANOGNB
Y_RNA
NANOG
Y_RNA
SLC2A14
Y_RNA
Metazoa_SRP
RP11-277J24.1
RP11-815D16.1
NANOGP1
RP11-277E18.2
SLC2A3
Y_RNA
RP11-69M1.1
RP11-69M1.8
HSPD1P12
RP11-69M1.4
FOXJ2
C3AR1
NECAP1
RP11-69M1.6
CLEC4A
POU5F1P3
GCSHP4
ZNF705A
FAM66C
RP11-266K4.1
RP11-266K4.13
RP11-266K4.14
FAM90A1
ALG1L10P
FAM86FP
RP11-266K4.9
ENPP7P5
LINC00937
RP11-113C12.4
RP11-90D4.3
RP11-90D4.4
RPS3AP43
RP11-113C12.8
OR7E140P
OR7E148P
OR7E149P
CLEC6A
RP11-113C12.2
RNU6-275P
CLEC4D
SUPT4H1P2
CLEC4E
RP11-561P12.5
Y_RNA
SCARNA11
AICDA
RP11-438L7.1
HADHAP2
MFAP5
RP11-20D14.3
RP11-20D14.4
RIMKLB
RPSAP51
RP11-20D14.6
A2ML1-AS2
A2ML1
A2ML1-AS1
RP11-259O18.5
PHC1
M6PR
KLRG1
RP11-259O18.4
HNRNPA1P34
VDAC2P2
LINC00612
A2M-AS1
A2M
KRT17P8
BTG1P1
PZP
TPT1P12
A2MP1
MIR1244-3
PTMAP4
LINC00987
RP11-118B22.4
RP11-22B23.1
SNORA75
RP11-22B23.2
RP13-735L24.1
RP11-599J14.2
CTD-2318O12.1
DDX12P
SNORA75
RP11-726G1.1
RP11-525E9.1
KLRB1
RP11-705C15.2
RNU6-700P
GOT2P3
RP11-705C15.4
RP11-705C15.3
CLEC2D
RP11-75L1.1
CLECL1
CD69
RP11-75L1.6
KLRF1
CLEC2B
RP11-290C10.1
KLRF2
CLEC2A
AC091814.2
AC091814.3
CLEC12A
CLEC1B
CLEC12B
RP11-133L14.5
CLEC9A
RP11-133L14.2
CLEC1A
RN7SKP161
HNRNPABP1
CLEC7A
OLR1
TMEM52B
GABARAPL1
KLRD1
RP11-277P12.10
RP11-277P12.9
RP11-277P12.20
KLRK1
KLRC4
KLRC3
KLRC2
KLRC1
EIF2S3L
SLC25A39P2
RP11-291B21.2
KLRA1P
MAGOHB
STYK1
YBX3
RP13-81N3.2
HSPE1P12
TAS2R7
TAS2R8
TAS2R9
PRH1
TAS2R10
RP11-144O23.8
PRR4
TAS2R12
TAS2R13
PRH2
TAS2R14
TAS2R15P
TAS2R50
TAS2R20
TAS2R19
TAS2R31
TAS2R63P
TAS2R46
TAS2R64P
TAS2R43
RP11-673D15.7
TAS2R30
TAS2R18
RP11-785H5.2
SMIM10L1
TAS2R42
RP11-144O23.22
RP11-711K1.8
PRB3
PRB4
PRB1
PRB2
RP11-711K1.7
HIGD1AP8
RP11-434C1.4
RP11-434C1.5
DDX55P1
RP11-434C1.6
RP11-434C1.2
RNU7-60P
LINC01252
ETV6
BCL2L14
RP11-267J23.4
MIR1244-4
LRP6
RP11-267J23.1
RNU6-545P
RP11-757G14.3
RNU6-318P
MANSC1
RPL23AP66
LOH12CR2
BORCS5
RP11-253I19.4
DUSP16
RP11-253I19.3
RP11-158N24.1
CREBL2
RPL21P136
RP11-180M15.6
GPR19
RP11-180M15.3
CDKN1B
RP11-180M15.7
RP11-180M15.4
APOLD1
MIR613
STX8P1
DDX47
RP11-59H1.1
RP11-392P7.1
RPL13AP20
GPRC5A
RP11-392P7.6
GPRC5D
RP11-392P7.7
SNORD88
HEBP1
HTR7P1
RP11-377D9.3
RP11-377D9.1
FAM234B
GSG1
EMP1
LINC01559
GRIN2B
RNA5SP353
RNU6-590P
RP11-4N23.1
RN7SKP162
RP11-72J9.1
RP11-298E10.1
RP11-134N1.2
MRPS18CP4
RNU6-491P
GNAI2P1
RPL30P11
ATF7IP
PLBD1
RP11-502N13.2
RN7SKP134
GUCY2C
PLBD1-AS1
RP11-174G6.1
RP11-174G6.5
HIST4H4
H2AFJ
WBP11
C12orf60
SMCO3
ART4
RP11-233G1.4
MGP
ERP27
ARHGDIB
PDE6H
LINC01489
RERG
RERG-IT1
RERG-AS1
METTL8P1
PTPRO
RP11-6K23.1
EPS8
RNU6-251P
RP11-6B19.1
RP11-6B19.3
RP11-6B19.2
STRAP
DERA
EGLN3P1
SLC15A5
MGST1
SUPT16HP1
RP11-424M22.1
LMO3
RP11-424M22.3
RP11-239A17.1
RP11-69C13.1
RP11-1018J11.1
EEF1A1P16
RNU6-837P
RPL7P40
PSMC1P8
TIMM17BP1
RP11-871F6.3
RP11-606D9.1
MIR3974
Y_RNA
RERGL
PIK3C2G
NDFIP1P1
RP11-459D22.1
ZKSCAN7P1
PLCZ1
PSMC1P9
RP11-361I14.2
CAPZA3
RPL7P6
MEF2BNBP1
PLEKHA5
RP11-282K24.3
RN7SL459P
RN7SL67P
AEBP2
PDCD5P1
RP11-841C19.4
RNU6-254P
EEF1A1P4
RP11-841C19.1
RNU1-146P
RP11-405A12.2
RP11-405A12.1
RP11-664H17.1
CTC-465D4.1
RP11-284H19.1
PDE3A
UBE2L2
RP11-424C20.2
SLCO1C1
SLCO1B3
RP11-80N2.2
SLCO1B7
SLCO1B1
SLCO1A2
IAPP
PYROXD1
ELOCP31
RECQL
GOLT1B
SPX
GYS2
LDHB
RP11-59N23.3
RP11-59N23.1
KCNJ8
ABCC9
RP11-729I10.2
RP11-729I10.3
RP11-547L9.1
CMAS
ST8SIA1
RP11-49G2.3
RP11-49G2.4
RP11-73M14.1
C2CD5
RP11-359J14.2
LRRC34P1
RP11-268P4.2
RP11-268P4.5
RP11-268P4.4
ETNK1
RP11-268P4.6
RP11-114G22.1
RPS27P22
RP11-449P1.1
RP11-153K16.1
RP11-686N4.1
RP11-153K16.2
SOX5
RP11-437F6.1
MIR920
RP11-444D3.1
RP11-778H2.1
LINC00477
KNOP1P1
RP11-615I16.1
RP11-625L16.1
RN7SL38P
BCAT1
RP11-625L16.3
RP11-662I13.3
RP11-662I13.2
RP11-662I13.1
C12orf77
LRMP
CENPUP2
RP11-713N11.4
RP11-713N11.6
CASC1
ETFRF1
KRAS
RP11-295I5.3
RP11-295I5.4
RP11-707G18.1
RNU4-67P
RP11-318G8.1
RP11-318G8.4
RP11-318G8.2
TUBB4BP1
LMNTD1
RP11-685B13.2
RN7SKP262
RP11-443N24.2
TDGP1
RP11-443N24.3
MIR4302
RP11-443N24.4
RASSF8-AS1
RASSF8
BHLHE41
RP11-283G6.3
SSPN
RP11-283G6.4
RP11-283G6.5
RP11-283G6.6
RP11-612B6.1
RP11-513G19.1
RP11-612B6.2
ITPR2
RNA5SP354
RP11-666F17.1
RP11-666F17.2
INTS13
FGFR1OP2
RP11-421F16.3
TM7SF3
MED21
RP11-582E3.6
C12orf71
RP11-582E3.5
RP11-582E3.2
RP11-582E3.4
STK38L
ARNTL2
ARNTL2-AS1
SMCO2
RARSP1
PPFIBP1
RP11-709A23.1
RP11-709A23.2
RP11-1060J15.3
RP11-1060J15.4
REP15
RP11-1060J15.9
RP11-1060J15.5
RP11-1060J15.7
MRPS35
Y_RNA
MANSC4
RP11-860B13.1
KLHL42
RN7SKP15
uc_338
RP11-993B23.1
PTHLH
RP11-993B23.3
CCDC91
RP11-967K21.1
RP11-967K21.2
RP11-425D17.1
RP11-425D17.2
RNU4-54P
RNA5SP355
RP11-874G11.1
RP11-977P2.1
RP11-31A23.1
RP11-946L16.1
FAR2
RP11-946L16.2
RP11-996F15.4
RP11-996F15.2
RP11-996F15.5
RP11-996F15.6
ERGIC2
OVCH1-AS1
OVCH1
TMTC1
RP11-310I24.1
RPL21P99
RP11-776A13.4
RP11-776A13.1
RP11-776A13.3
RNA5SP356
RP11-155I9.1
RP11-776A13.2
IPO8
CAPRIN2
RP11-77I22.2
LINC00941
RP11-77I22.4
TSPAN11
RP11-551L14.4
RP11-551L14.8
DDX11-AS1
DDX11
SNORA75
RP11-551L14.7
OVOS2
RP11-627K11.5
RP11-627K11.1
MREGP1
RP11-627K11.6
FAM60A
RP11-627K11.3
FLJ13224
RP11-771K4.1
U6
DENND5B
RNU6-618P
RP11-771K4.3
RP11-820K3.3
RP11-820K3.4
Y_RNA
RP11-820K3.2
DENND5B-AS1
RNU5F-4P
RPL31P50
AK4P3
ETFBKMT
AMN1
STMN1P1
RP11-467L13.7
RP11-467L13.4
RP11-467L13.5
H3F3C
RNU6-1069P
SNORA25
RP11-428G5.4
RP11-428G5.5
RP11-428G5.6
RP11-428G5.1
RPL12P32
RP11-428G5.7
KIAA1551
RP11-50I19.2
RP11-50I19.1
RP11-843B15.1
RP11-843B15.3
RP11-843B15.2
BICD1
RP11-843B15.4
RP11-956A19.1
RP11-817I4.1
RP11-817I4.2
Y_RNA
FGD4
RNU6-494P
DNM1L
RP11-278C7.2
Y_RNA
RP11-278C7.4
RP11-278C7.1
YARS2
RP11-278C7.3
RP11-278C7.5
PKP2
RP11-8P13.5
RP11-8P13.1
RP11-267D19.2
RP11-267D19.1
SYT10
RP11-438D14.2
RP11-438D14.3
RP11-56H16.1
RNU6-400P
RP13-359K18.1
RNU6-472P
Y_RNA
RP11-847H18.2
ALG10
RP11-847H18.3
RP11-313F23.3
FAM166AP2
TUBB8P4
RP11-313F23.4
RNA5SP357
DUX4L27
AK6P1
ZNF970P
AK6P2
CLUHP8
pRNA
RNA5SP358
RNA5SP359
TUBB8P5
FAM166AP9
NF1P12
Y_RNA
ALG10B
RP11-804F13.2
RP11-804F13.1
CPNE8
RP11-396F22.1
RP11-554L12.3
RP11-554L12.2
RP11-554L12.1
RP11-421H10.2
KIF21A
RP11-242C24.2
RP11-242C24.3
ABCD2
C12orf40
SLC2A13
SNORA22
RPL30P13
RP11-476D10.1
AC079630.2
AC079630.4
LRRK2
AC084290.2
MUC19
RP11-115F18.1
RNU6-713P
CNTN1
RP11-367O10.1
RP11-385G16.1
PDZRN4
RP11-413B19.2
RNA5SP360
MTND2P17
MTND1P24
RP11-630C16.1
RP11-630C16.2
RP11-2A1.1
RP11-440G2.2
GXYLT1
YAF2
PPHLN1
RP11-76E16.2
ZCRB1
MIR7851
SNORA74
RP11-351C21.2
RNU6-249P
RP11-328C8.2
Y_RNA
PRICKLE1
RP11-328C8.4
RP11-328C8.5
RP11-609L23.1
RP11-609L23.3
RP11-609L23.2
RP11-25I15.2
RP11-25I15.1
RP11-25I15.3
RP11-510P12.1
RP11-547C5.1
RP11-547C5.2
MRPS36P5
RP11-118A3.1
ADAMTS20
RP11-73B8.1
RP11-73B8.2
RP11-73B8.3
EEF1A1P17
PUS7L
RP11-210N13.1
IRAK4
TWF1
TMEM117
ZNF75BP
RP11-46I1.1
RP11-46I1.2
RP11-499A10.3
NELL2
Y_RNA
DBX2
RP11-478B9.1
RACGAP1P
RP11-478B9.2
RNA5SP361
PLEKHA8P1
RP11-139E19.2
ANO6
RP11-139E19.3
RP11-438E8.2
RP11-352M15.1
U6
RP11-352M15.2
ARID2
RP11-19E18.2
RN7SL246P
KNOP1P2
SCAF11
RP11-101K23.1
SLC38A1
RP11-474P2.5
SLC38A2
RP11-474P2.2
RP11-96H19.1
RP11-474P2.4
RP11-474P2.6
RP11-474P2.7
RP11-446N19.1
OR7A19P
MARK3P1
SLC38A4
RP11-618L22.1
AMIGO2
PCED1B
RP11-23J18.1
MIR4698
PCED1B-AS1
RP11-493L12.3
RP11-493L12.4
RP11-493L12.7
RP11-493L12.6
SNORA64
RP11-493L12.5
MIR4494
LINC02156
ADI1P3
RP1-90J4.3
RP3-432I18.1
RPAP3
RP1-197B17.5
RP1-197B17.3
ENDOU
RP1-197B17.7
RP1-197B17.4
RAPGEF3
SLC48A1
CTD-2024F21.1
HDAC7
RP5-1057I20.4
RP5-1057I20.5
RP5-1057I20.6
RP5-1057I20.2
VDR
RP11-89H19.1
RP11-89H19.2
RP1-228P16.9
TMEM106C
COL2A1
RP1-228P16.3
RP1-228P16.4
RP1-228P16.5
RP1-228P16.8
SENP1
RP1-228P16.1
RNU6-1203P
RP1-228P16.7
PFKM
MIR6505
ASB8
RP11-474C8.8
RP11-474C8.3
PHBP18
RP11-474C8.5
CCDC184
RP11-474C8.7
RP11-370I10.12
OR10AD1
RP11-370I10.2
RP11-370I10.10
H1FNT
RP11-370I10.4
ZNF641
RP11-370I10.6
OR5BK1P
RP11-370I10.11
OR5BT1P
OR5BJ1P
OR8S21P
OR8T1P
ANP32D
C12orf54
RP11-722P11.4
OR8S1
OR5BS1P
LALBA
OR11M1P
KANSL2
SNORA2C
MIR1291
SNORA2A
SNORA2B
CCNT1
LINC00935
RP11-579D7.2
ADCY6
MIR4701
RP11-579D7.4
RP11-579D7.8
Y_RNA
CACNB3
DDX23
RND1
RNU6-600P
RP11-302B13.1
CCDC65
FKBP11
ARF3
WNT10B
RNU6-940P
WNT1
DDN
RP11-386G11.5
PRKAG1
KMT2D
RHEBL1
RP11-386G11.11
DHH
RP11-386G11.8
LMBR1L
TUBA1B
RP11-386G11.10
Y_RNA
TUBA1A
Metazoa_SRP
TUBA1C
RP11-977B10.2
RP11-161H23.5
RP11-161H23.9
PRPH
TROAP
C1QL4
DNAJC22
SPATS2
RP11-161H23.10
RP11-161H23.8
KCNH3
MCRS1
PRPF40B
RP11-133N21.10
FAM186B
RNU6-834P
POLR2KP1
RP11-133N21.7
HIGD1AP9
FMNL3
TMBIM6
RP11-133N21.12
LSM6P2
NCKAP5L
BCDIN3D-AS1
BCDIN3D
RP11-70F11.7
RP11-70F11.2
FAIM2
RP11-70F11.11
RP11-70F11.8
AQP2
RP11-469H8.6
AQP5
AQP6
RACGAP1
ASIC1
SMARCD1
GPD1
COX14
RP4-605O3.4
CERS5
LIMA1
RP3-405J10.3
RP3-405J10.2
RP3-405J10.4
MIR1293
RNU6-1093P
RP3-405J10.5
FAM186A
RP11-112N23.1
LARP4
DIP2B
RNU6-769P
RNU6-238P
Y_RNA
RP11-60E8.2
ATF1
RP11-60E8.4
RN7SL519P
TMPRSS12
RP11-60E8.3
METTL7A
RP11-407N8.6
Y_RNA
RP11-407N8.4
HIGD1C
RP11-407N8.5
SLC11A2
RNU6-87P
RNU6-1273P
LETMD1
CSRNP2
TFCP2
RP11-416A17.1
PHBP19
Y_RNA
RNU6-199P
POU6F1
RP11-454E5.4
DAZAP2
SMAGP
BIN2
CELA1
GALNT6
SLC4A8
RP11-607P23.1
SCN8A
HNRNPA3P10
RP11-923I11.4
FIGNL2
RP11-923I11.5
ANKRD33
RP11-1100L3.4
ACVRL1
ACVR1B
RNU6-574P
GRASP
NR4A1
RP11-1100L3.8
ATG101
OR7E47P
RP11-1100L3.7
OR7E47P
RP1-288H2.2
LINC00592
KRT80
C12orf80
METTL7AP1
KRT7
KRT7-AS
KRT86
KRT87P
RP11-845M18.7
KRT81
RP11-845M18.6
KRT83
KRT89P
KRT85
KRT84
RP3-416H24.4
KRT82
RP11-1020M18.10
KRT90P
KRT75
KRT6B
KRT6C
KRT6A
KRT5
KRT71
KRT74
KRT72
KRT73-AS1
KRT73
KRT128P
KRT2
KRT1
KRT77
RP11-641A6.3
KRT126P
KRT125P
RP11-641A6.5
RP11-641A6.8
BTBD10P1
KRT127P
ARL2BPP2
KRT76
RP11-153F5.2
KRT3
KRT4
KRT79
RP11-153F5.3
KRT78
RPL7P41
KRT8
KRT18
EIF4B
RP11-983P16.2
RP11-983P16.4
TNS2
MIR6757
SPRYD3
IGFBP6
SOAT2
VTI1BP3
RNU6-333P
HIGD1AP1
EIF4A1P4
CSAD
RP11-1136G11.8
ZNF740
ITGB7
RARG
RP11-624J6.2
MFSD5
ESPL1
PFDN5
RP11-680A11.5
C12orf10
AAAS
SP7
SP1
AMHR2
PRR13
PCBP2
PCBP2-OT1
MAP3K12
RP11-793H13.11
TARBP2
NPFF
ATF7
RP11-793H13.3
RP11-793H13.12
ATP5G2
RP11-972K6.1
CALCOCO1
CISTR
RP11-686F15.2
RN7SKP289
HOXC13-AS
HOXC13
HOXC12
HOTAIR
AC012531.1
AC012531.2
HOXC11
HOXC-AS3
HOXC10
HOXC6
MIR196A2
HOXC9
HOXC-AS2
HOXC-AS1
HOXC8
AC012531.25
HOXC5
MIR615
HOXC4
FLJ12825
RP11-834C11.7
RP11-834C11.6
LINC01598
Y_RNA
RP11-834C11.4
SMUG1
RP11-834C11.15
RP11-834C11.11
RP11-834C11.10
RP11-834C11.8
CBX5
RN7SL390P
RP11-968A15.2
RP11-968A15.8
HNRNPA1
NFE2
COPZ1
RNU6-950P
MIR148B
RN7SL744P
RP11-753H16.3
RP11-753H16.5
GPR84
ZNF385A
ITGA5
LINC01154
GTSF1
NCKAP1L
PDE1B
PPP1R1A
GLYCAM1
LACRT
DCD
RP11-850F7.7
VDAC1P5
MUCL1
TESPA1
RP11-616L12.1
NEUROD4
OR9K1P
RP11-616L12.4
OR9K2
OR9R1P
OR10U1P
OR10A7
OR6C74
OR6C69P
OR6C72P
OR6C6
OR6C5P
OR6C1
OR6C3
OR6C7P
OR6C75
OR6C71P
OR6C66P
OR6C73P
OR6C65
PHC1P1
OR6C76
RP11-110A12.2
OR6C2
OR6C70
OR6C68
OR6C64P
OR6C4
OR2AP1
OR6U2P
OR10P1
RP11-644F5.16
OR10AE3P
RP11-644F5.15
RP11-644F5.17
METTL7B
ITGA7
BLOC1S1
RDH5
CD63
RP11-644F5.11
Metazoa_SRP
RP11-644F5.12
GDF11
SARNP
RP11-762I7.4
ORMDL2
DNAJC14
TMEM198B
MMP19
OLA1P3
GSTP1P1
PYM1
DGKA
RP11-973D8.5
PMEL
CDK2
RAB5B
RP11-603J24.7
SUOX
IKZF4
RP11-603J24.21
RP11-603J24.4
RPS26
ERBB3
PA2G4
RPL41
ZC3H10
RP11-603J24.6
RP11-603J24.5
ESYT1
RP11-603J24.14
MYL6B
MYL6
RP11-977G19.5
SMARCC2
RNF41
NABP2
SLC39A5
ANKRD52
COQ10A
RP11-977G19.14
CS
RP11-977G19.11
RP11-977G19.12
CNPY2
PAN2
IL23A
STAT2
RNU7-40P
APOF
RP11-348M3.6
RP11-348M3.2
RP11-121C6.5
RP11-121C6.4
TIMELESS
MIP
SPRYD4
GLS2
HSPD1P4
RBMS2
RNU6-343P
BAZ2A
ATP5B
SNORD59A
PTGES3
RN7SL809P
NACA
PRIM1
HSD17B6
RP11-74M13.4
RP11-74M13.6
RP11-74M13.3
SNORA48
SDR9C7
RP11-474N8.9
RDH16
RP11-74M13.5
GPR182
ZBTB39
TAC3
MYO1A
NEMP1
NAB2
STAT6
LRP1
LRP1-AS
MIR1228
NXPH4
SHMT2
RP11-123K3.9
NDUFA4L2
STAC3
R3HDM2
RNU6-879P
RP11-756H6.1
INHBC
INHBE
GLI1
ARHGAP9
MARS
MIR6758
DDIT3
MIR616
MBD6
DCTN2
KIF5A
PIP4K2C
DTX3
ARHGEF25
AC025165.8
SLC26A10
B4GALNT1
RPL13AP23
OS9
AGAP2
AGAP2-AS1
TSPAN31
CDK4
MARCH9
CYP27B1
METTL1
METTL21B
TSFM
AVIL
RP11-571M6.17
RNU6-1083P
RP11-571M6.18
CTDSP2
MIR26A2
RP11-620J15.1
RP11-620J15.2
RP11-620J15.4
RP11-620J15.3
ATP23
RP11-58A17.3
RN7SKP65
RP11-58A17.2
RP11-58A17.4
RP11-489P6.1
RP11-489P6.2
RPL21P103
RP11-340M11.1
RP11-362K2.2
RP11-767I20.1
LRIG3
RP11-150C16.1
RPS6P22
RP11-557F20.2
RP11-272B17.1
RNU6-279P
RNU6-871P
RP11-272B17.2
RNU4-20P
SLC16A7
RP11-813P10.1
RP11-813P10.2
RP11-316A16.1
RP11-335M9.1
Y_RNA
SNORA19
RP11-154D9.1
RP11-471N19.1
DUX4L52
FAM19A2
RPL21P104
KRT8P19
RPS3P6
RP11-769N19.2
KLF17P1
USP15
RNU6-595P
Metazoa_SRP
MON2
RP11-863H1.1
RNU6-399P
LINC01465
MIRLET7I
RP11-631N16.4
RP11-631N16.2
PPM1H
RPL32P26
GAPDHP44
RNU1-83P
Y_RNA
RPL14P1
RP11-848D3.4
LDHAL6CP
RSL24D1P5
AVPR1A
RP11-715H19.2
HNRNPA1P69
RP11-1022B3.1
DPY19L2
RP11-415I12.3
RP11-972L6.2
RP11-415I12.2
RP11-415I12.1
TMEM5
TMEM5-AS1
PABPC1P4
SRGAP1
RPL36AP41
RP11-274J7.2
RP11-274J7.3
RP11-1029F8.1
RP11-196H14.2
RP11-196H14.4
C12orf66
RNU6-1009P
RPS11P6
RNU5A-7P
C12orf56
RP11-114F3.2
snoU13
XPOT
RP11-114F3.5
RP11-114F3.4
TBK1
RASSF3
RP11-439H13.2
SNORD83
RP11-338E21.1
RP11-338E21.2
RP11-338E21.3
RP11-629N8.4
GNS
RP11-629N8.3
TBC1D30
RPL7P39
RP11-766N7.3
RP11-766N7.4
RNU6ATAC42P
RP11-168J19.2
WIF1
RNU6-166P
APOOP3
LEMD3
RP11-305O6.4
MSRB3
RP11-305O6.3
KRT18P60
RP11-230G5.2
RP11-221N13.2
RP11-221N13.3
RP11-221N13.4
PCNPP3
RPSAP52
HMGA2
RP11-677M24.1
RP11-366L20.2
RP11-366L20.3
MIR6074
RP11-366L20.4
RPL21P18
RNA5SP362
LLPH
LLPH-AS1
TMBIM4
IRAK3
RBMS1P1
RP11-335I12.2
PDCL3P7
RN7SKP166
HELB
GRIP1
OSBPL9P5
OSBPL9P4
RP11-123O10.4
RP11-123O10.3
RP11-123O10.1
RAB11AP2
GGTA2P
CAND1
MRPL40P1
NTAN1P3
RP11-473M14.3
RP11-542B15.1
RP11-335O4.1
DYRK2
RP11-335O4.3
RP11-43N5.1
RP11-43N5.2
LINC01479
GS1-410F4.5
IFNG-AS1
RPL39P28
HNRNPA1P70
RP11-444B24.2
IFNG
IL26
IL22
MDM1
RP11-81H14.2
RP11-71J4.2
RP11-81H14.1
RP11-81H14.3
RP11-81H14.4
RPSAP12
Metazoa_SRP
RAP1B
RPL10P12
SNORA70G
ATP5HP4
RP11-637A17.2
RPL7P42
NUP107
KRT8P39
SLC35E3
RP11-611O2.2
MDM2
RP11-611O2.1
CPM
RNU7-4P
RP11-611O2.6
PRELID2P1
RP11-324P9.1
CPSF6
C1GALT1P1
RP11-1143G9.5
LYZ
YEATS4
RN7SL804P
RPS26P45
RP11-956E11.1
FRS2
CCT2
LRRC10
BEST3
RP11-588G21.1
RP11-588G21.2
RAB3IP
MYRFL
LINC01481
RP11-611E13.3
RP11-320P7.2
LINC01481
CNOT2
RP11-398J13.1
KCNMB4
RNU4-65P
RP11-588H23.3
PTPRB
RP11-785D18.3
PTPRR
FAHD2P1
Y_RNA
CTD-2021H9.1
CTD-2021H9.2
CTD-2021H9.3
TSPAN8
LGR5
RP11-578B16.1
RP11-186F10.2
ZFC3H1
SNORA17
THAP2
TMEM19
RP11-498M15.1
RAB21
RP11-2H8.3
TBC1D15
RP11-2H8.4
TPH2
RP11-89M22.3
TRHDE
TRHDE-AS1
RP11-98E6.1
CHCHD3P2
RP11-12K6.2
RP11-314D7.1
RP11-314D7.2
RP11-314D7.3
RP11-166B14.1
RNU6-1012P
RP11-295G12.1
U8
RP11-711C17.1
RP11-711C17.2
RP11-81H3.2
RP11-274M17.1
RP11-274M17.3
RP11-274M17.2
VENTXP3
ATXN7L3B
RP11-361A23.1
RP11-361A23.2
RP11-361A23.3
RP11-81K13.1
KCNC2
RP11-560G2.1
CCNG2P1
CAPS2
RP11-560G2.2
RP11-585P4.6
GLIPR1L1
GLIPR1L2
GLIPR1
RP11-585P4.5
KRR1
RP11-114H23.1
RP11-25J3.2
RPL10P13
SNORA70
RP11-114H23.2
RP11-290L1.6
RN7SL734P
RP11-290L1.5
RP11-290L1.7
PHLDA1
RP11-290L1.3
NAP1L1
RP11-290L1.4
RP11-453D16.1
RP11-453D16.2
RNU6-1271P
RP11-54A9.1
RN7SKP172
BBS10
OSBPL8
RP11-20E24.1
RP11-613M5.1
YWHAQP7
RP11-613M5.2
RPL7P43
RP11-734E19.1
ZDHHC17
CSRP2
RP11-461F16.3
RP11-669B18.1
E2F7
RP1-81P11.1
NAV3
RP1-97G4.1
RP11-781A6.1
RP11-136F16.1
FAM213AP1
RP11-38F22.1
RP11-754N21.1
RP11-90C1.1
RP11-171L9.1
RP11-123M21.2
RP11-123M21.1
SYT1
RP11-390N6.1
RP1-78O14.1
MIR1252
RP11-359M6.2
RP11-359M6.1
NOP56P3
PAWR
RP11-530C5.1
PPP1R12A
RP11-530C5.4
RP11-530C5.2
RNA5SP363
RP11-84G21.1
SNRPGP20
RPL7P38
RNU7-106P
RP11-244J10.1
OTOGL
RN7SKP261
PTPRQ
AKIRIN1P1
RP11-272K23.3
MYF6
MYF5
LINC01490
LIN7A
MIR617
RP11-299A16.1
MIR618
ACSS3
RP11-543H12.1
MIR4699
PPFIA2
RP11-121G22.3
RP11-315E17.1
RP11-617J18.1
RP11-275O18.1
RP11-362A1.1
RP11-362A1.2
CCDC59
METTL25
RP11-263K4.1
RP11-263K4.5
RP11-263K4.4
RP11-263K4.3
TMTC2
RNU6-977P
RPL6P25
RP11-87P13.2
RP11-384P14.1
SNORA3
RP11-788H18.1
RP11-228G3.1
RP11-701B6.1
SLC6A15
RP11-1079J22.1
TSPAN19
LRRIQ1
RP11-193M21.1
ALX1
RP11-408B11.2
RP11-629O19.1
RP13-619I2.2
RASSF9
NTS
MGAT4C
RP11-812D23.1
RP11-202H2.1
RP11-324H9.1
RPL23AP68
RP11-248E9.1
CYCSP30
RP11-248E9.4
MKRN9P
RP11-248E9.5
RP11-248E9.6
RP11-248E9.7
RPS4XP15
C12orf50
C12orf29
CEP290
RNA5SP364
RP11-474L23.3
TMTC3
Y_RNA
KITLG
RNU1-117P
RP11-900F13.3
RP11-900F13.2
RP11-13A1.1
RP11-13A1.2
RP11-13A1.3
RNU7-120P
MRPS6P4
DUSP6
RP11-823E8.3
RP11-1109F11.3
RP11-1109F11.5
POC1B
CENPCP1
GALNT4
POC1B-AS1
RP11-981P6.1
ATP2B1
ATP2B1-AS1
RNA5SP365
MRPL2P1
RNU6-148P
RP11-654D12.2
BRWD1P2
RP11-654D12.3
RP11-567C2.1
RP11-753N8.1
RP11-632B21.1
RP11-20L19.1
CCER1
LINC00615
EPYC
KERA
LUM
DCN
AC007115.3
RP11-121E16.1
DLEU2_6
RP11-693J15.6
RP11-1041F24.1
RP11-587P21.1
RP11-587P21.2
RP11-587P21.3
LINC01619
BTG1
RP11-796E2.4
RPL21P106
Y_RNA
RP11-756G20.1
CLLU1OS
CLLU1
RP11-693J15.5
RP11-693J15.3
C12orf74
PLEKHG7
EEA1
RP11-603K19.1
HNRNPA1P50
RNU6-1329P
RP11-511B23.1
RP11-511B23.2
Y_RNA
RP11-511B23.4
RPL41P5
RP11-202G11.2
NACAP3
RP11-511B23.3
SNORD74
RP11-486A14.1
RP11-486A14.2
NUDT4
UBE2N
Y_RNA
MRPL42
RP11-356O22.4
SOCS2-AS1
SOCS2
RP11-887P2.3
CRADD
RP11-887P2.5
RN7SL630P
RP11-887P2.6
RP11-1060G2.1
RP11-1060G2.2
RN7SKP263
RP11-74K11.1
PLXNC1
RP11-74K11.2
RP11-1105G2.4
RP11-1105G2.3
CEP83
RN7SL330P
RBMS2P1
CEP83-AS1
RP11-778J16.3
RN7SL483P
RP11-778J16.2
SUCLG2P2
MIR5700
TMCC3
LSM3P2
KRT19P2
NDUFA12
NR2C1
FGD6
RP11-129B9.2
RP11-129B9.1
VEZT
Y_RNA
CBX3P5
RNU6-808P
MIR331
MIR3685
RP11-167N24.3
RP11-167N24.5
RNU6-735P
RP11-490G8.1
METAP2
USP44
PGAM1P5
Y_RNA
NTN4
RNU6-247P
RP11-536G4.2
RP11-536G4.1
SNRPF
CCDC38
AMDHD1
HAL
RP11-256L6.3
LTA4H
RP11-256L6.2
YPEL5P3
RN7SL88P
RP11-256L6.5
ELK3
RP11-394J1.2
CDK17
RNU4-24P
RP11-117N2.2
RP11-510I5.4
RN7SKP11
CFAP54
EEF1A1P33
NEDD1
Y_RNA
RP11-541G9.1
RP11-397H6.1
RP11-534P6.1
RP11-541G9.2
RMST
MIR1251
snoMe28S-Am2634
RMST_8
RP11-528M18.2
RP11-528M18.3
RP11-1016B18.1
RNU6-36P
MIR4495
MIR4303
RP11-690J15.1
RP11-718L23.1
RNU4-41P
SLC9A7P1
RP11-181C3.1
TMPO-AS1
TMPO
RP11-481K9.4
SLC25A3
SNORA53
IKBIP
APAF1
ANKS1B
RP11-90E9.1
RP11-473C19.1
RNA5SP366
RP11-406H4.1
FAM71C
RPS4XP1
RP11-135F9.4
UHRF1BP1L
RP11-135F9.3
RP11-175P13.2
GOLGA2P5
RN7SL176P
RP11-175P13.3
MIR1827
ACTR6
DEPDC4
Y_RNA
SCYL2
SLC17A8
NR1H4
RP11-575G13.3
GAS2L3
RP11-575G13.2
ANO4
RP11-263E1.1
RP11-350G24.1
RP11-350G24.2
SLC5A8
RNU6-768P
RP11-399D15.1
UTP20
ARL1
RP11-321F8.4
RNU6-1068P
RPS27P23
Y_RNA
RNU5E-5P
RNA5SP367
SPIC
MYBPC1
RP11-755O11.2
RP11-285E23.2
CHPT1
RNY1P16
SYCP3
GNPTAB
RNU6-101P
RP11-511H9.3
RNU6-172P
RNA5SP369
RNU6-1183P
HSPE1P4
DRAM1
RP11-512N21.3
RP11-512N21.1
RP11-554E23.2
NENFP2
WASHC3
RP11-554E23.4
NUP37
PARPBP
PMCH
HELLPAR
IGF1
RP11-210L7.3
RP11-210L7.1
LINC00485
PAH
RP11-438H24.2
ASCL1
RP11-328J6.1
RP11-552I14.1
C12orf42
RP11-626I20.1
RP11-626I20.2
RP11-626I20.3
STAB2
U8
RP11-341G23.2
RP11-341G23.3
RP11-341G23.4
NT5DC3
RP11-650K20.2
RP11-650K20.3
TTC41P
HSP90B1
C12orf73
TDG
GLT8D2
RP11-490H24.5
HCFC2
NFYB
RNA5SP370
RP11-818F20.4
TXNRD1
RP11-818F20.5
RPL18AP3
EID3
CHST11
RP11-43D4.2
RP11-43D4.3
MIR3922
SLC41A2
Y_RNA
KRT18P20
C12orf45
ALDH1L2
RP11-61E11.2
WASHC4
APPL2
C12orf75
KCCAT198
CASC18
ST13P3
RP11-114F10.2
NUAK1
RP11-114F10.3
RP11-185N2.1
CKAP4
RP11-651L5.2
RP11-651L5.3
RNU7-94P
TCP11L2
POLR3B
RP11-144F15.1
RFX4
RP11-482D24.2
RP11-482D24.3
RIC8B
EEF1B2P4
RPL30P12
RP11-412D9.4
TMEM263
MTERF2
CRY1
RP11-797M17.1
SETP7
BTBD11
SNORD74
RNA5SP371
RP11-128P10.1
PWP1
RP11-864J10.2
PRDM4
RP11-864J10.4
ASCL4
RP11-554D14.7
RP11-554D14.8
RP11-554D14.6
RP11-554D14.4
RP11-554D14.5
RP11-554D14.3
RP11-554D14.2
RP11-554D14.1
WSCD2
RP11-1K3.1
CMKLR1
LINC01498
FICD
SART3
ISCU
TMEM119
SELPLG
RP11-689B22.2
MIR4496
CORO1C
RNU7-169P
Y_RNA
SNORA40
SSH1
RP11-423G4.10
MIR619
DAO
SVOP
RNU6-361P
USP30
USP30-AS1
RNA5SP372
ALKBH2
UNG
RP11-968O1.5
ACACB
FOXN4
MYO1H
LINC01486
RP11-256L11.3
KCTD10
UBE3B
MMAB
MVK
RN7SKP250
FAM222A
FAM222A-AS1
TRPV4
MIR4497
GLTP
RP1-7G5.5
RN7SL441P
RP1-7G5.6
TCHP
GIT2
RP11-837J7.4
RP11-837J7.3
ANKRD13A
C12orf76
RP11-946P6.6
RP11-946P6.4
IFT81
ATP2A2
RN7SL769P
ANAPC7
HMGA1P3
ARPC3
GPN3
RPL31P49
FAM216A
VPS29
RP3-424M6.4
RAD9B
PPTC7
TCTN1
RN7SL387P
HVCN1
PPP1CC
RP11-481J8.3
RP1-74B13.2
RPL29P25
CCDC63
MYL2
LINC01405
RP1-46F2.3
CUX2
MIR6760
RNA5SP373
FAM109A
RP3-473L9.4
HSPA8P14
SH2B3
ATXN2
U7
RP11-686G8.1
ATXN2-AS
BRAP
PCNPP1
ACAD10
ALDH2
MIR6761
MAPKAPK5-AS1
MAPKAPK5
RPS2P41
ADAM1B
TMEM116
SLC25A3P2
RP1-128M12.3
ERP29
RP1-267L14.6
NAA25
MIR3657
RP1-267L14.3
Y_RNA
TRAFD1
Y_RNA
HECTD4
MIR6861
RP3-521E19.2
RN7SKP71
RPL7AP60
RP3-521E19.3
RPL6
PTPN11
RPH3A
MIR1302-1
OAS1
RP1-71H24.1
OAS3
OAS2
IMMP1LP2
RPS15AP32
DTX1
RASAL1
CFAP73
Y_RNA
DDX54
Y_RNA
RITA1
IQCD
TPCN1
RP11-545P7.9
MIR6762
SLC8B1
PLBD2
SDS
SDSL
LHX5
LHX5-AS1
LINC01234
DYNLL1P4
RBM19
RP11-780K2.1
RP11-100F15.1
RP11-100F15.2
HAUS8P1
GLULP5
RP11-139B1.1
TBX5
TBX5-AS1
RN7SKP216
RP11-385N17.3
OSTF1P1
RP11-162N7.1
Y_RNA
TBX3
RP4-601P9.2
SNORA27
RP4-601P9.1
RP11-411G2.2
RP11-411G2.1
RP11-25E2.1
RP11-116D17.2
RP11-116D17.3
RP11-116D17.4
RP11-116D17.5
RP11-116D17.1
RP11-1028N23.3
RP11-1028N23.2
RP11-1028N23.4
UBA52P7
RN7SL865P
RP11-110L15.1
RP11-110L15.2
SNORD56
MED13L
RP11-493P1.2
RNU6-1188P
MIR620
SNRPGP18
RP11-115H15.2
RP11-148B3.2
MIR4472-2
RP11-148B3.1
LINC00173
MAP1LC3B2
RP11-497G19.7
RP11-497G19.3
RP11-497G19.1
RP11-497G19.2
C12orf49
RNFT2
RP11-407P2.1
RNU6-558P
RP11-240G22.4
HRK
RP11-240G22.1
FBXW8
RP11-240G22.5
RP11-231I16.1
RP11-103B5.4
TESC
TESC-AS1
FBXO21
NOS1
ELOCP32
KSR2
RP11-465L8.1
RFC5
RP11-33N14.3
WSB2
RP11-33N14.5
VSIG10
RP11-136L23.2
PEBP1
TAOK3
RPS2P5
RP11-131L12.2
SUDS3
RP11-131L12.3
RP11-131L12.4
RP11-121J20.1
RPL17P37
RP11-3L23.2
RP11-357K6.1
RP11-357K6.2
RNA5SP374
RP11-357K6.3
SNORA38
SRRM4
RN7SL508P
RP11-364C11.3
RP11-364C11.2
RP11-64B16.3
HSPB8
RP11-64B16.4
RP11-64B16.2
RP11-64B16.5
LINC00934
CCDC60
RP11-768F21.1
TMEM233
RN7SKP197
PRKAB1
CIT
RP1-127H14.3
MIR1178
RPL35AP30
BICDL1
Metazoa_SRP
RP1-267D11.1
RAB35
RP1-267D11.6
GCN1
MIR4498
RPLP0
PXN-AS1
PXN
RP1-278C19.8
RPS20P31
NME2P1
RNU4-2
RNU4-1
SIRT4
RNU6-1088P
PLA2G1B
MSI1
RPS27P25
RP1-166H1.2
COX6A1
TRIAP1
GATC
RPL31P52
SRSF9
DYNLL1
NRAV
RP11-18C24.8
COQ5
Y_RNA
RPL29P24
RNF10
POP5
RPL11P5
RP11-728G15.1
CABP1
MLEC
RP11-173P15.9
RP11-173P15.10
UNC119B
ACADS
RP11-173P15.7
SPPL3
ARF1P2
CLIC1P1
RPL12P33
HNF1A-AS1
HNF1A
C12orf43
OASL
RP11-216P16.7
RP11-216P16.4
RP11-216P16.5
SNORA70
RP11-216P16.6
P2RX7
Z98941.1
RP11-340F14.6
P2RX4
CAMKK2
ANAPC5
RP11-711D18.2
RNF34
KDM2B
MIR7107
RP13-941N14.1
RNU6-1004P
ORAI1
MORN3
TMEM120B
RHOF
LINC01089
RP11-347I19.8
RP11-347I19.7
SETD1B
HPD
RP11-7M8.2
RP11-87C12.6
PSMD9
Metazoa_SRP
RNU7-170P
WDR66
RP11-87C12.5
BCL7A
AC156455.1
MLXIP
LRRC43
IL31
B3GNT4
DIABLO
VPS33A
RP11-512M8.11
CLIP1
CCDC150P1
RPL21P1
CLIP1-AS1
ZCCHC8
SNORA9
RP11-15J22.8
RSRC2
KNTC1
RP11-324E6.8
RP11-324E6.10
RP11-324E6.6
HCAR2
HCAR3
HCAR1
RP11-324E6.4
DENR
Y_RNA
CCDC62
HIP1R
VPS37B
RP11-463O12.5
ABCB9
OGFOD2
ARL6IP4
PITPNM2
MIR4304
RP11-197N18.7
RP11-197N18.8
MPHOSPH9
RP11-546D6.3
C12orf65
RP11-282O18.3
CDK2AP1
RP11-282O18.7
RNA5SP375
SBNO1
Y_RNA
RP13-942N8.1
KMT5A
RILPL2
RP11-972P1.8
SNRNP35
RILPL1
RP11-972P1.10
RP11-972P1.11
MIR3908
RP11-486O12.2
TMED2
DDX55
SNORA9
EIF2B1
GTF2H3
RP11-338K17.5
RP11-338K17.6
TCTN2
RP11-338K17.8
ATP6V0A2
RPL27P12
RP11-338K17.10
DNAH10
CCDC92
RP11-380L11.4
DNAH10OS
RP11-214K3.23
RP11-214K3.22
RP11-214K3.21
RP11-214K3.20
RP11-214K3.19
RP11-214K3.18
ZNF664
RP11-214K3.5
RP11-214K3.24
RFLNA
RP11-522N14.2
NCOR2
MIR6880
RP11-408I18.9
RP11-83B20.1
RP11-83B20.2
RP11-83B20.3
RP11-83B20.4
RP11-83B20.5
RP11-83B20.6
RP11-83B20.7
RP11-83B20.9
RP11-83B20.8
RP11-83B20.10
RP11-13J12.2
SCARB1
RNU6-927P
UBC
MIR5188
RPL22P19
DHX37
BRI3BP
RP11-158L12.2
AACS
RP11-158L12.4
RP11-158L12.5
RP11-158L12.6
TMEM132B
RP11-604N13.1
RP4-800O15.1
RP4-800O15.2
RP4-800O15.3
LINC00939
RP5-916L7.2
RP3-446N13.5
RP3-446N13.1
RP3-446N13.2
RP3-446N13.3
RP3-446N13.4
RP1-116K23.1
RP4-809F18.1
RP5-944M2.1
RP5-944M2.2
RP5-944M2.3
RP5-944M2.4
RP11-407A16.1
NDUFA5P6
RP11-407A16.3
RP11-407A16.8
RP11-407A16.4
RP11-407A16.6
RP11-407A16.5
RP11-407A16.7
LINC00943
LINC00944
RP11-983C2.1
RP11-983C2.2
RP11-983C2.3
HSPE1P20
RP11-575F12.1
RP11-575F12.2
RP11-575F12.3
RP11-955H22.1
RP11-955H22.4
RNU1-104P
RP11-955H22.3
RP11-955H22.2
RP11-367G12.1
RP11-483I24.1
RP11-351O2.1
Y_RNA
RP11-351O2.2
RP11-526P6.1
RP11-749H20.1
RP11-749H20.2
RP11-749H20.3
FLJ37505
LINC00507
LINC00508
CRAT8
RP13-653N12.1
RP13-653N12.2
RP11-417O18.2
MIR4419B
TMEM132C
RP11-417O18.1
MIR3612
RP11-553N19.1
RP11-428I12.1
SLC15A4
RP11-21K12.2
RP11-21K12.3
GLT1D1
RP11-753B7.2
NLRP9P1
TMEM132D
RP11-669N7.2
uc_338
RP11-669N7.3
RP11-206B11.1
RP11-337L12.1
RP11-174M13.2
RP11-572C21.2
RP11-572C21.1
RP11-474D1.4
RP11-474D1.3
RP11-474D1.1
RP11-474D1.2
RP11-143E21.2
RP11-143E21.3
FZD10-AS1
FZD10
RP11-143E21.1
RP11-143E21.6
PIWIL1
RP11-200K12.3
RP11-200K12.2
RIMBP2
RP11-117L5.4
RP11-117L5.1
RP11-117L5.3
RP11-662M24.2
RP11-662M24.1
RP11-989F5.4
STX2
RP11-989F5.1
RP11-989F5.3
RNU6-1077P
RAN
Y_RNA
ADGRD1
RP11-243M5.5
RP11-243M5.4
RP11-243M5.2
RP11-243M5.3
RP11-76C10.6
RP11-76C10.5
RP11-76C10.4
RP11-76C10.3
RP11-76C10.2
LINC01257
RP11-638F5.2
RPS6P20
RP11-495K9.2
RNA5SP376
RP13-507P19.2
RP13-507P19.1
RP11-897M7.3
RP11-897M7.4
RP11-897M7.1
RP11-897M7.2
RP11-292I17.1
RP11-495K9.10
RP11-495K9.9
RP11-495K9.8
RP11-495K9.7
RNA5SP377
RP11-495K9.6
RPS6P21
SFSWAP
RP11-495K9.5
RNA5SP378
RNU6-1017P
MMP17
RP11-417L19.2
ULK1
RP11-417L19.5
RP11-417L19.4
PUS1
RP11-417L19.6
EP400
SNORA49
RP13-820C6.4
EP400NL
RP13-977J11.6
DDX51
NOC4L
RP13-977J11.9
RP13-977J11.2
RP13-977J11.8
GALNT9
RP13-977J11.3
RP13-895J2.2
RP13-895J2.3
RP13-895J2.6
RP13-895J2.7
RP13-895J2.8
RP13-895J2.9
RP13-895J2.10
RP13-895J2.11
RP13-714J12.1
RP11-503G7.1
RP11-503G7.2
FBRSL1
RP13-554M15.7
RP13-554M15.2
MIR6763
RP13-554M15.8
LRCOL1
P2RX2
RP13-554M15.5
POLE
PXMP2
PGAM5
RNA5SP379
ANKLE2
RP13-672B3.5
GOLGA3
RPS11P5
CHFR
RP11-46H11.11
RP11-46H11.12
RP11-46H11.2
RP11-46H11.3
ZNF605
NANOGNBP2
ZNF26
RNU4ATAC12P
RP11-386I8.6
PTP4A1P2
ZNF84
RP11-386I8.5
RP11-386I8.4
ZNF140
ZNF891
CTD-2140B24.6
RPL23AP67
ZNF10
ZNF268
AC226150.3
ANHX
RNU6-717P
Y_RNA
RP11-341D18.2
FAM230C
RP11-341D18.8
GGT4P
RP11-341D18.5
SETD8P1
RP11-341D18.6
ABC7-42418200C9.1
U6
ZNF962P
BNIP3P7
LINC00349
LONRF2P2
LINC00388
FEM1AP4
LINC00387
TERF1P5
FAM207BP
GXYLT1P1
CNN2P12
ZNF965P
CYP4F34P
SNX18P26
LINC00328-2P
ANKRD20A9P
RHOT1P3
RNU6-55P
RNU6-76P
SNX19P2
LINC00408
RP11-442J17.3
PHF2P2
LINC00442
USP24P1
GTF2IP3
RP11-301J16.7
RNA5SP24
CENPIP1
RP11-408E5.6
SMPD4P2
RP11-408E5.8
TUBA3C
RP11-408E5.4
PSPC1P1
RP11-408E5.5
ANKRD26P3
MRPL3P1
LINC00421
PARP4P2
FAM58DP
RP11-385E5.5
SLC25A15P2
TPTE2
CYCSP32
MRPS31P2
ESRRAP1
CASC4P1
LINC00350
MPHOSPH8
PSPC1-AS2
PSPC1
RN7SL166P
ST6GALNAC4P1
ZMYM5
RP11-61K9.2
RP11-61K9.3
ZMYM2
KRR1P1
RP11-264J4.8
LINC01072
GJA3
PPIAP28
LINC00556
GJB2
RP11-264J4.10
GJB6
CRYL1
MIR4499
RP11-476H16.1
IFT88
SLC35E1P1
RNU2-7P
RP11-172H24.4
IL17D
RP11-261P13.5
EEF1AKMT1
RANP8
RP11-261P13.6
XPO4
CNOT4P1
HNRNPA1P30
PPIAP27
RPSAP54
LATS2
LATS2-AS1
RNU4-9P
RPS12P23
IPPKP1
FAS-AS1
SNORD27
SAP18
SKA3
MRPL57
RP11-101P17.14
LINC01046
ESRRAP2
MIPEPP3
LINC00539
GRK6P1
GAPDHP52
RNA5SP25
ZDHHC20
ZDHHC20-IT1
HIST1H2BPS3
MICU2
FNTAP2
RNU6-59P
RPS7P10
FGF9
RN7SL766P
LINC00424
LINC00540
NME1P1
MTND3P1
FTH1P7
DDX39AP1
SNORD36
RPL7AP73
IPMKP1
RFESDP1
LINC00621
BASP1P1
NUS1P2
RP11-124N19.3
RP11-124N19.4
HMGA1P6
RNY3P4
LINC00362
SGCG
RNU6-58P
TATDN2P3
SDAD1P4
SACS
RPLP1P13
SACS-AS1
LINC00327
LINC00352
TNFRSF19
MIPEP
MTCO3P2
PCOTH
C1QTNF9B
ANKRD20A19P
SPATA13
SPATA13
IPO7P2
MIR2276
SPATA13-AS1
C1QTNF9
C1QTNF9-AS1
RP11-307N16.7
NUS1P3
LINC00566
CYCSP33
TPTE2P6
PARP4
PSPC1P2
ATP12A
RNY1P7
RPL26P34
IRX1P1
ANKRD20A10P
RNF17
CENPJ
TPTE2P1
RP11-756A22.7
SLC25A15P3
RPL34P27
LSP1P1
RP11-458I4.2
PABPC3
RP11-165I9.10
AMER2
LINC00463
LINC01053
RP11-165I9.9
LINC01076
RPL23AP69
MTMR6
RP11-271M24.2
NUP58
ELOBP1
ATP8A2
RNU6-78P
RP11-467D10.2
RN7SL741P
RNY1P3
SHISA2
LINC00415
ATP8A2P3
PRUNEP1
RNF6
RP11-380N8.7
RP11-380N8.6
THAP12P6
CDK8
uc_338
WASF3
RPS3AP44
WASF3-AS1
GPR12
FGFR1OP2P1
RP11-545M8.4
RPS21P8
RPS20P32
USP12
RP11-144H23.2
USP12-AS1
USP12-AS2
RP11-428O18.6
LINC00412
RPL21
SNORD102
SNORA27
RASL11A
RNU6-70P
LINC01079
RNY1P1
GTF3A
MTIF3
RNU6-63P
LNX2
POLR1D
RP11-87C7.3
NPM1P4
GSX1
RNU6-73P
PLUT
PDX1
ATP5EP2
LINC00543
CDX2
URAD
RN7SL272P
FLT3
KATNBL1P1
CHCHD2P8
PAN3-AS1
PAN3
EEF1A1P3
RNU6-82P
FLT1
RP11-95G6.1
EIF4A1P7
Y_RNA
POMP
SLC46A3
RNU6-53P
CYP51A1P2
RP11-161P17.2
POM121L13P
MTUS2
MTUS2-AS2
GAPDHP69
RP11-351N4.4
MTUS2-AS1
SLC7A1
UBL3
Metazoa_SRP
TIMM8BP1
LINC00297
LINC00572
LINC00544
RP11-629E24.2
LINC00365
LINC00384
RP11-490N5.3
KATNAL1
RNU6-64P
PRDX2P1
LINC00427
LINC00426
RP11-374F3.5
LINC01058
UBE2L5P
HMGB1
RBM22P2
MFAP1P1
PTPN2P2
USPL1
Metazoa_SRP
ALOX5AP
LINC00398
TEX26-AS1
LINC00545
MEDAG
TEX26
RP11-252M21.6
LINC01066
WDR95P
HSPH1
B3GLCT
ANKRD26P4
RP11-326L9.1
RP11-326L9.2
RXFP2
EEF1DP3
RP1-257C22.2
Metazoa_SRP
LINC01073
FRY-AS1
FRY
ZAR1L
BRCA2
IFIT1P1
N4BP2L1
N4BP2L2
ATP8A2P2
N4BP2L2-IT2
PDS5B
RNY1P4
RP11-380B4.3
LINC00423
TOMM22P3
KL
STARD13
STARD13-IT1
STARD13-AS
RP11-141M1.1
RP11-141M1.4
RP11-141M1.3
RP11-37L2.1
RP11-179A7.2
RFC3
RNU5A-4P
RP11-142E9.1
RP11-218I21.2
VDAC1P12
SNORA25
RP11-282M24.1
RP11-16D22.2
LINC00457
RP11-266E6.3
GAMTP2
Metazoa_SRP
RP11-307O13.1
NBEA
SCAND3P1
PHBP13
MAB21L1
LINC00445
DCLK1
SOHLH2
CCDC169
RNU6-71P
SPG20
SPG20-AS1
CCNA1
HIST1H2APS6
SERTM1
GAPDHP34
TCEAL4P1
ARL2BPP3
NDE1P2
RFXAP
SMAD9
SMAD9-IT1
LAMTOR3P1
RPL29P28
EIF4A1P5
ALG5
EXOSC8
SUPT20H
CSNK1A1L
RP11-676B18.2
RP11-676B18.1
RN7SKP1
RPS12P24
LINC01048
LINC00547
POSTN
TRPC4
RNA5SP26
RP11-93G5.1
HSPD1P9
LINC00571
UFM1
RP11-131P10.2
LINC00437
LINC00366
PRDX3P3
FREM2
RNU6-56P
FREM2-AS1
PLA2G12AP2
ANKRD26P2
STOML3
PROSER1
NHLRC3
RP11-50D16.4
NXT1P1
LHFP
COG6
MIR4305
RNY4P14
CDKN2AIPNLP3
AZU1P1
SNORD116
LINC00598
LINC00332
RPL17P51
RNY3P9
RN7SKP2
FOXO1
RLIMP1
MIR320D1
MRPS31
Metazoa_SRP
SLC25A15
MIR621
TPTE2P5
CYCSP34
SUGT1P3
ELF1
RGS17P1
WBP4
MIR3168
RN7SL597P
KBTBD6
RP11-74J13.8
CALM2P3
KBTBD7
MORF4L1P4
MTRF1
RP11-74J13.9
RAC1P3
NAA16
RNU6-57P
TUBBP2
OR7E36P
OR7E155P
OR7E37P
RGCC
VWA8
MIR5006
RN7SL515P
RNU6-74P
KARSP1
VWA8-AS1
RPS28P8
DGKH
RP11-187A9.3
MAPK6PS3
CHCHD2P11
FHP1
AKAP11
RP11-413N19.2
FABP3P2
TNFSF11
FAM216B
LINC01050
LINC00428
EPSTI1
ZDHHC4P1
DNAJC15
LINC00400
RP11-460G11.2
ENOX1
RPL36P19
ENOX1-AS2
ENOX1-AS1
RP11-168P13.1
CCDC122
RP11-5G9.5
LACC1
RP11-5G9.6
LINC00284
DGKZP1
LINC00390
SMIM2-AS1
SMIM2
SMIM2-IT1
RP11-478K15.7
RP11-478K15.6
RP11-269C23.5
SERP2
TUSC8
TSC22D1
RP11-71C5.2
TSC22D1-AS1
SMARCE1P5
LINC00407
RP11-442J21.2
LINC00330
NUFIP1
GPALPP1
RN7SL49P
RP11-321C24.1
RN7SKP3
GTF2F2
RN7SKP4
RP11-321C24.4
KCTD4
RP11-290D2.5
TPT1
SNORA31
RP11-290D2.6
TPT1-AS1
RP11-290D2.3
RCN1P2
SLC25A30
SLC25A30-AS1
PPIAP25
COG3
ERICH6B
RNA5SP27
TIMM9P3
COX4I1P2
LINC01055
AKR1B1P4
SPERT
Metazoa_SRP
SIAH3
ZC3H13
CPB2-AS1
CPB2
RP11-139H14.5
LCP1
RN7SL288P
LRRC63
RN7SKP5
FAM206BP
LINC00563
RUBCNL
RNU2-6P
RNU6-68P
LINC01198
OR7E101P
RP11-189B4.7
COX17P1
FKBP1AP3
LRCH1
RP11-165D6.1
ESD
HTR2A
HTR2A-AS1
GNG5P5
RN7SL700P
NAP1L4P3
RPL27AP8
RP11-279N8.1
LINC00444
LINC00562
SUCLA2
SUCLA2-AS1
NUDT15
RP11-90M2.5
MED4
MED4-AS1
POLR2KP2
ITM2B
LINC00441
RB1
PPP1R26P1
PCNPP5
RP11-305D15.8
LPAR6
Metazoa_SRP
RCBTB2
RP11-165D7.5
LINC01077
LINC00462
CYSLTR2
PSME2P2
RP11-156K23.3
FNDC3A
RNU6-60P
RAD17P2
RNY3P2
COX7CP1
OGFOD1P1
MLNR
RP11-203I16.7
CDADC1
CAB39L
SETDB2
SNRPGP14
PHF11
RCBTB1
RP11-432M24.4
ARL11
EBPL
KPNA3
RP11-195L15.2
RNY4P30
CTAGE10P
RNY4P9
SPRYD7
DLEU2
TRIM13
MIR3613
KCNRG
MIR16-1
MIR15A
DLEU1
RPL18P10
RP11-34F20.7
ST13P4
RPL34P26
DLEU1-AS1
DLEU7
DLEU7-AS1
RNA5SP28
RNASEH2B-AS1
RNASEH2B
GUCY1B2
RNA5SP29
LINC00371
RPL5P31
RP11-457D13.4
PRELID3BP2
FAM124A
SERPINE3
MIR5693
INTS6
INTS6-AS1
RPS4XP16
RN7SL320P
SNRPGP11
MIR4703
RNU6-65P
WDFY2
RN7SL413P
ATP5F1P1
DHRS12
RP11-327P2.5
LINC00282
CCDC70
CTAGE3P
RP11-327P2.6
ATP7B
FABP5P2
ALG11
UTP14C
NEK5
RP11-248G5.9
NEK3
MRPS31P5
TPTE2P2
RP13-444H2.1
THSD1
RNY4P24
VPS36
RP11-245D16.4
CKAP2
LINC00345
RP11-78J21.4
RP11-78J21.6
TPTE2P3
MRPS31P4
HNRNPA1L2
RP11-93H24.3
SUGT1
CNMD
MIR759
PPIAP26
PCDH8
OLFM4
LINC01065
RP11-24H2.3
PCDH8P1
RN7SL618P
RP11-384G23.1
ZNF646P1
LINC00558
LINC00458
RP11-168P6.2
MIR1297
RPL13AP25
RP11-108H9.1
RP11-78L16.1
uc_338
MIR5007
RP11-415G4.1
HNF4GP1
SPATA2P1
RN7SKP6
PRR20A
PRR20B
PRR20C
PRR20D
PRR20E
PRR20FP
MTCO2P3
SLC25A5P4
RPL31P53
PCDH17
RNA5SP30
RP11-538C21.2
LINC00374
RP11-168J5.2
RNY4P29
CTAGE16P
DNAJA1P1
HMGN2P39
POLR3KP1
RPP40P2
RNU7-88P
DIAPH3
DIAPH3-AS1
RN7SL375P
DIAPH3-AS2
RNY4P28
LINC00434
TARDBPP2
RP11-359P14.3
TDRD3
RNA5SP31
EIF4A1P6
LINC00378
RP11-521H3.3
RNY3P5
LINC01442
MIR3169
PCDH20
RP11-432J3.4
RAC1P8
RP11-429G17.2
LINC00358
LINC01075
LINC01074
LINC00459
RPL32P28
RP11-490P13.2
SQSTM1P1
LINC00448
RP11-527N12.2
LINC00376
LINC00395
OR7E156P
RP11-473M10.3
RNU6-81P
PPP1R2P10
RP11-394A14.2
OR7E104P
RP11-394A14.4
NFYAP1
LINC00355
LGMNP1
STARP1
HNRNPA3P5
LINC01052
MIR548X2
MIR4704
TRIM60P19
PCDH9
PCDH9-AS1
RNU7-87P
PCDH9-AS2
PCDH9-AS3
PCDH9-AS4
RPSAP53
LINC00364
BCRP9
NPM1P22
OR7E111P
OR7E33P
ELL2P3
HNRNPA1P18
RPL37P21
RPS3AP52
RPL12P34
RN7SL761P
LINC00550
RP11-411G9.2
ZDHHC20P4
SNRPFP3
LINC00383
RP11-459J23.1
SRSF1P1
KLHL1
RNY3P10
PSMC1P13
ATXN8OS
RNU6-54P
RP11-475F14.1
MTCL1P1
LINC00348
RABEPKP1
DACH1
H3F3BP1
RPL21P109
RPL35AP31
RPS10P21
SNORD37
RPL18AP17
SNORA68
uc_338
SNORA9
RPL21P110
RNU6-80P
MZT1
BORA
DIS3
PIBF1
RNU6-79P
PSMD10P3
KLF5
FABP5P1
RNU6-66P
RNU4-10P
RNY1P8
RP11-309J13.1
MARK2P12
LINC00393
LINC00392
KLF12
RP11-552M6.1
RP11-157H4.1
LINC00402
RNY1P5
RPL21P108
RP11-512C24.3
LINC00381
LINC00347
RIOK3P1
RNU6-38P
SSR1P2
CTAGE11P
LINC01078
TBC1D4
RP11-182M20.2
COMMD6
UCHL3
LMO7-AS1
LMO7
RP11-173B14.4
FAM204CP
LMO7DN
LMO7DN-IT1
LINC00561
LINC01034
RN7SL571P
KCTD12
AC000403.4
BTF3P11
ACOD1
RPL7P44
DHX9P1
CLN5
FBXL3
MYCBP2-AS1
AC001226.7
MYCBP2
MYCBP2-AS2
SCEL
SCEL-AS1
RNY3P7
SPTLC1P5
SLAIN1
EDNRB-AS1
EDNRB
RNF219-AS1
RP11-318G21.4
RN7SL810P
LINC01069
LINC00446
RP11-203P2.2
SRGNP1
RNY3P3
RPL31P54
ELOCP23
RP11-52L5.6
POU4F1
RNF219
RPL21P111
LINC00331
HSPD1P8
CCT5P2
NIPA2P5
BCAS2P3
RBM26
RNA5SP33
RBM26-AS1
NDFIP2-AS1
NDFIP2
LINC01068
LINC01038
LINC00382
LINC01080
RP11-470M1.2
SPRY2
RNU6-61P
HNRNPA1P31
PWWP2AP1
ARF4P4
LINC00377
DPPA3P3
LINC00564
RP11-452B18.2
RNU6-77P
HIGD1AP2
PTMAP5
GYG1P2
RP11-464I4.1
RNU6-67P
SLITRK1
VENTXP2
UBE2D3P4
MTND4P1
MTND5P3
LINC00333
LINC00375
LINC00351
SLITRK6
RP11-272M24.2
MOB1AP1
RP11-30L8.1
ABC8-43014700C16.1
DDX6P2
TXNL1P1
LINC00430
UBBP5
LIN28AP2
RP11-342C20.2
MIR4500HG
RP11-29P20.1
MIR4500
SLITRK5
RP11-471M2.4
LINC00397
RP11-471M2.3
TET1P1
RP11-545P6.2
RPL29P29
LINC00433
RP11-360A9.3
LINC00560
GRPEL2P1
LINC01047
TRIM60P13
LINC00440
SP3P
LINC01040
LINC00353
RP11-75N6.3
RPL7L1P1
SNORD38
PEX12P1
LINC00559
RNA5SP34
FAR1P1
KRT18P27
LINC01049
RNU6-75P
LINC00410
BRK1P2
LINC00380
LINC00379
PPIAP23
MIR17HG
GPC5
RP11-487A2.1
RP11-95C14.1
RNU4ATAC3P
FABP5P4
RP11-306O1.2
GPC5-AS2
RP11-165N12.2
GPC5-IT1
MIR548AS
RP11-118A1.2
GPC5-AS1
LINC00363
RP11-632L2.2
GPC6
HNRNPA1P29
GPC6-AS2
RNA5SP35
GPC6-AS1
DCT
TGDS
GPR180
RNA5SP36
RN7SL585P
LINC00391
SOX21
SOX21-AS1
BRD7P5
RPL21P112
LINC00557
RNU6-62P
ABCC4
RNY3P8
RNY4P27
MEMO1P5
CLDN10
CLDN10-AS1
DZIP1
DNAJC3-AS1
DNAJC3
MTND5P2
MTND6P18
MTCYBP3
RP11-10E18.7
UGGT2
HMGN1P24
HS6ST3
RN7SL164P
MIR4501
AMMECR1LP1
HSP90AB6P
LINC00359
TULP3P1
RP11-65L19.4
OXGR1
LINC00456
MBNL2
RNA5SP37
RAP2A
RP11-128N14.5
RP11-128N14.4
PSMA6P4
RP11-120E13.1
RPL7AP61
RP11-383H17.4
IPO5
FTLP8
FARP1
RNF113B
RN7SKP8
MIR3170
RP11-573N10.1
RP11-261P24.2
FARP1-AS1
STK24
RP11-295B17.6
STK24-AS1
NUS1P4
CYCSP35
CALM2P4
RN7SL60P
SLC15A1
DOCK9
DOCK9-AS1
RP11-155N3.4
RPL7L1P12
RNU6-83P
DOCK9-AS2
RPS6P23
GAPDHP22
UBAC2-AS1
UBAC2
RN7SKP9
H2AFZP3
GPR18
GPR183
MIR623
HMGB3P4
CCR12P
LINC01232
RP11-214F16.8
LINC00449
TM9SF2
LINC01039
CFL1P8
CLYBL
MIR4306
CLYBL-AS2
CLYBL-AS1
SNORA25
ZIC5
ZIC2
LINC00554
NDUFA12P1
ASNSP3
RP11-12G12.7
PCCA
RPL15P18
RP11-340C20.3
PCCA-AS1
GGACT
RP11-151A6.4
RP11-151A6.6
RPS26P47
TMTC4
COX5BP6
NALCN-AS1
ARF4P3
LINC00411
NALCN
ITGBL1
FGF14
RP11-397O8.7
RNU1-24P
HMGB3P7
MIR2681
LIPT1P1
RNY1P2
MIR4705
RPL39P29
FGF14-IT1
RP11-347N5.3
FGF14-AS1
FGF14-AS2
LINC00555
RP11-29B2.6
TPP2
METTL21C
CCDC168
TEX30
KDELC1
BIVM
ERCC5
METTL21EP
RP11-255P5.2
RP11-255P5.3
SLC10A2
LINC01309
ATP6V1G1P7
RPL7P45
DAOA-AS1
DAOA
RP11-252M24.1
LINC00343
SNORA25
RNA5SP38
LINC00460
RPL35P9
EFNB2
RP11-272L14.2
ARGLU1
LINC00551
LINC00443
ATP5G1P5
RP11-282A11.3
PPIAP24
RP11-282A11.4
RP11-282A11.2
FAM155A
SNORD31
RP11-381O6.1
MIR1267
FAM155A-IT1
RP11-346C4.3
LIG4
ABHD13
TNFSF13B
RP11-153I24.4
RNA5SP39
RP11-153I24.5
HCFC2P1
MYO16
MYO16-AS2
MYO16-AS1
RP11-54H7.4
LINC00370
LINC01067
LINC00399
LINC00676
IRS2
RP11-40E6.2
RP11-40E6.1
RN7SKP10
RP11-403A3.1
RP11-403A3.3
RP11-403A3.2
LINC00396
RN7SL783P
RP11-472K17.3
COL4A1
RP11-212E4.1
COL4A2
MIR8073
RP11-291I6.2
COL4A2-AS2
COL4A2-AS1
RAB20
RP11-90L1.8
NAXD
CARS2
ING1
RPL21P107
LINC00567
LINC00346
ANKRD10
ANKRD10-IT1
RP11-365P13.5
PARP1P1
RP11-365P13.6
LINC00431
LINC00368
ARHGEF7-AS2
ARHGEF7
ARHGEF7-IT1
ARHGEF7-AS1
RP11-17E4.1
TEX29
RP11-65D24.2
RP11-65D24.1
LINC00354
SNORD44
SOX1
RP11-450H6.3
LINC00404
LINC00403
LINC01070
LINC01043
LINC01044
SPACA7
TUBGCP3
RP11-88E10.4
ATP11AUN
RP11-88E10.5
ATP11A
ATP11A-AS1
RP11-73M11.3
MCF2L
RP11-120K24.3
MCF2L-AS1
RP11-120K24.4
RP11-120K24.5
F7
F10
F10-AS1
KARSP2
RP11-98F14.12
PROZ
RP11-98F14.11
PCID2
CUL4A
MIR8075
LDHBP1
LAMP1
GRTP1
RP11-391H12.8
GRTP1-AS1
ADPRHL1
DCUN1D2
DCUN1D2-AS
RNU1-16P
TMCO3
RP11-230F18.6
RP11-230F18.5
TFDP1
ATP4B
GRK1
LINC00552
TMEM255B
GAS6
GAS6-AS1
GAS6-AS2
RP11-199F6.4
LINC00454
LINC00453
LINC00452
LINC00565
ABC13-47488600E17.1
RASA3
RASA3-IT1
RP11-569D9.6
RP11-569D9.5
CDC16
MIR548AR
MIR4502
UPF3A
CLCP2
CHAMP1
LINC01054
RPL23AP97
5_8S_rRNA
RP11-754I20.1
RNU6-458P
RP11-754I20.3
BNIP3P6
RP11-536C10.4
RP11-536C10.2
RP11-536C10.3
RP11-536C10.5
OR11H12
RP11-536C10.17
ARHGAP42P5
RP11-536C10.7
RP11-536C10.13
RP11-536C10.12
RP11-536C10.16
RP11-536C10.11
RP11-536C10.14
RP11-536C10.15
RP11-536C10.1
RP11-536C10.10
RP11-536C10.9
NF1P10
RP11-536C10.26
NF1P7
MED15P1
CTD-2311B13.1
CTD-2311B13.2
POTEM
CTD-2311B13.5
RNU6-1239P
CTD-2314B22.1
GRAMD4P4
DUXAP9
RP11-146E13.4
RP11-146E13.5
CTD-2314B22.2
OR11H13P
RP11-496I2.7
RP11-496I2.8
RP11-496I2.4
RP11-496I2.2
RP11-496I2.5
DUXAP10
BMS1P17
LINC01297
GRAMD4P3
POTEG
RP11-244H18.1
RNU6-1268P
MED15P6
NF1P4
CTD-2311B13.10
NF1P11
RP11-244H18.4
RP11-244H18.3
RP11-536C10.22
RP11-536C10.20
RP11-536C10.21
RP11-597A11.3
RP11-597A11.6
RP11-597A11.4
RP11-597A11.2
ARHGAP42P4
RP11-536C10.19
OR11H2
OR4N2
OR11K2P
OR4Q3
OR4H12P
OR4M1
OR4N1P
OR4K6P
OR4K3
OR4K2
OR4K4P
CTD-2335L22.6
OR4K5
OR4K1
OR4K16P
OR4K15
OR4Q2
OR4K14
OR4K13
OR4U1P
OR4L1
RNA5SP380
OR4T1P
OR4K17
OR4N5
PSMB7P1
GTF2IP22
OR11G1P
OR11G2
OR11H5P
OR11H6
OR11H7
OR11H4
TTC5
CTD-2292M16.8
CTD-2292M16.7
CCNB1IP1
SNORA79
SNORD126
RPPH1
PARP2
RP11-203M5.2
TEP1
RNA5SP382
KLHL33
RP11-203M5.6
OSGEP
RP11-203M5.7
APEX1
TMEM55B
PNP
RP11-203M5.8
RNASE10
PTCD2P1
SETP1
RNASE9
RNASE11
RP11-14J7.6
RNASE12
RP11-14J7.1
OR6S1
Y_RNA
RNASE4
ANG
RP11-903H12.3
RANBP20P
EDDM3DP
EDDM3A
EDDM3B
RNASE6
RP11-219E7.1
RNASE1
RP11-219E7.3
RP11-219E7.2
RNASE3
RP11-219E7.4
RP11-84C10.3
RP11-84C10.2
RNASE2
RN7SL189P
RP11-84C10.1
METTL17
RP11-84C10.4
SLC39A2
NDRG2
AL161668.5
TPPP2
RP11-998D10.1
RNASE13
RNASE7
RNASE8
ARHGEF40
ZNF219
TMEM253
RP11-998D10.4
CKAP2P1
RNU6-252P
OR5AU1
SMARCE1P3
CTD-2552B11.3
LINC00641
HNRNPC
RPGRIP1
SUPT16H
RP11-524O1.4
CHD8
SNORD9
SNORD8
RP11-689J19.1
EIF4EBP1P1
RN7SL650P
RAB2B
TOX4
METTL3
SALL2
RBBP4P5
OR10G3
AE000658.25
OR10G1P
UBE2NP1
TRAV1-1
OR10G2
TRAV1-2
ARL6IP1P1
OR4E2
OR4E1
AE000658.30
TRAV2
AE000658.31
TRAV3
TRAV4
TRAV5
RPL4P1
TRAV6
TRAV7
TRAV8-1
TRAV9-1
TRAV10
TRAV11
TRAV12-1
TRAV8-2
TRAV8-3
TRAV13-1
TRAV12-2
TRAV8-4
TRAV8-5
TRAV13-2
TRAV14DV4
TRAV9-2
TRAV15
AE000659.41
TRAV12-3
TRAV8-6
TRAV16
TRAV17
TRAV18
TRAV19
AE000660.4
TRAV20
TRAV21
AE000660.21
TRAV22
TRAV23DV6
TRDV1
TRAV24
TRAV25
TRAV26-1
TRAV8-7
TRAV27
TRAV28
TRAV29DV5
TRAV30
TRAV31
TRAV32
TRAV33
TRAV26-2
TRAV34
TRAV35
TRAV36DV7
TRAV37
TRAV38-1
TRAV38-2DV8
TRAV39
TRAV40
TRAV41
AE000661.36
AE000661.37
AE000661.50
TRDV2
TRDD1
TRDD2
TRDD3
TRDJ1
TRDJ4
TRDJ2
TRDJ3
TRDC
TRDV3
TRAJ61
TRAJ60
TRAJ59
TRAJ58
TRAJ57
TRAJ56
TRAJ55
TRAJ54
TRAJ53
TRAJ52
TRAJ51
TRAJ50
TRAJ49
TRAJ48
TRAJ47
TRAJ46
TRAJ45
TRAJ44
TRAJ43
TRAJ42
TRAJ41
TRAJ40
TRAJ39
TRAJ38
TRAJ37
TRAJ36
TRAJ35
TRAJ34
TRAJ33
TRAJ32
TRAJ31
TRAJ30
TRAJ29
TRAJ28
TRAJ27
TRAJ26
TRAJ25
TRAJ24
TRAJ23
TRAJ22
TRAJ21
TRAJ20
TRAJ19
TRAJ18
TRAJ17
TRAJ16
TRAJ14
TRAJ13
TRAJ12
TRAJ11
TRAJ10
TRAJ9
TRAJ8
TRAJ7
TRAJ6
TRAJ5
TRAJ4
TRAJ3
TRAJ2
TRAJ1
TRAC
AE000662.93
AE000662.92
DAD1
CH17-302M23.1
ABHD4
OR6J1
CTD-2555K7.1
OR6E1P
CTD-2555K7.2
CTD-2555K7.3
SNORD41
OXA1L
SLC7A7
MRPL52
MMP14
Y_RNA
Y_RNA
LRP10
REM2
RBM23
PRMT5-AS1
PRMT5
RP11-298I3.1
HAUS4
AJUBA
RP11-298I3.4
C14orf93
RP11-298I3.3
PSMB5
RP11-298I3.6
PSMB11
CDH24
ACIN1
C14orf119
RP11-244E17.1
CEBPE
SLC7A8
RNU6-1138P
RNF212B
RP11-124D2.1
RNU6-1046P
HOMEZ
RP11-124D2.7
PPP1R3E
BCL2L2
BCL2L2-PABPN1
PABPN1
SLC22A17
EFS
IL25
CMTM5
MYH6
MIR208A
MYH7
CTD-2201G16.1
MIR208B
NGDN
ZFHX2-AS1
ZFHX2
RP11-66N24.7
THTPA
RP11-66N24.3
AP1G2
JPH4
RP11-66N24.6
DHRS2
RP11-388E23.2
BRD7P1
RP11-388E23.4
RN7SKP205
RP11-388E23.3
LINC00596
DHRS4-AS1
DHRS4
DHRS4L2
DHRS4L1
CARMIL3
CPNE6
NRL
PCK2
DCAF11
FITM1
PSME1
EMC9
RP11-468E2.5
PSME2
MIR7703
RNF31
RNA5SP383
IRF9
REC8
IPO4
TM9SF1
RP11-468E2.10
RP11-468E2.11
TSSK4
CHMP4A
MDP1
NEDD8
GMPR2
TINF2
TGM1
RABGGTA
DHRS1
NOP9
LTB4R2
LTB4R
ADCY4
RIPK3
U6
NFATC4
NYNRIN
CBLN3
KHNYN
SDR39U1
RP11-80A15.1
CMA1
CTSG
RP11-104E19.1
GZMH
GZMB
STXBP6
RP11-89K22.1
HMGN2P6
OR7K1P
RP11-388G3.1
SNORD37
RP11-314P15.1
RP11-314P15.2
CYB5AP5
NOVA1
RP11-483C6.1
NOVA1-AS1
RP11-626P14.1
RP11-626P14.2
RP11-384J4.2
MIR4307HG
MIR4307
CTD-3006G17.2
LINC00645
MIR3171
BNIP3P1
CTD-2591A6.2
RPL26P3
RP11-412H8.2
EIF4A1P12
BTF3P2
FOXG1-AS1
FOXG1
LINC01551
RP11-966I7.2
RP11-966I7.3
RP11-966I7.4
CTD-2384A14.1
RP11-30H9.1
Y_RNA
RP11-148E17.1
CTD-2384A14.2
RNU6-864P
RP11-562L8.1
RP11-260G13.1
RNU11-5P
PRKD1
CTD-2503I6.1
RNU6-1234P
RP11-269C4.2
CTD-2251F13.1
RP11-269C4.1
RP11-306B9.1
RP11-1103G16.1
uc_338
SYF2P1
G2E3
SCFD1
UBE2CP1
RP11-159L20.2
RPL12P5
RP11-829H16.1
RP11-829H16.2
COCH
RP11-829H16.3
STRN3
HIGD1AP17
MIR624
RP11-829H16.5
AP4S1
HECTD1
RPL21P5
RNU6-541P
Y_RNA
RP11-596D21.1
Y_RNA
HEATR5A
RP11-176H8.3
CTD-2213F21.2
RP11-176H8.1
DTD2
CTD-2213F21.1
GPR33
NUBPL
CTD-2213F21.4
CTD-2213F21.3
RNU6-602P
RNU6-455P
RP11-159D23.2
RP11-187E13.1
RP11-187E13.3
RP11-187E13.2
ARHGAP5-AS1
ARHGAP5
RNU6-7
RNU6-8
RP11-134E15.1
RP11-134E15.2
AKAP6
RP11-320M16.2
RN7SL660P
MTCO1P2
RP11-340L3.1
NPAS3
EGLN3
EGLN3-AS1
AL356806.3
SPTSSA
RPL23AP71
EAPP
RP11-671J11.5
RP11-671J11.7
RNU1-27P
RNU1-28P
RP11-671J11.4
SNX6
RPS19P3
Metazoa_SRP
RNU6-1261P
RPL23AP8
CFL2
RPL12P6
BAZ1A
RNU7-41P
RP11-73E17.2
SRP54-AS1
RP11-73E17.3
IGBP1P1
SRP54
FAM177A1
PPP2R3C
RP11-85K15.3
KIAA0391
RPL23AP70
SEPT7P1
MRPL57P8
DPRXP3
RPL7AP3
RPL9P3
PSMA6
RP11-561B11.3
RP11-561B11.1
NFKBIA
DNAJC8P1
RP11-561B11.6
RPS3AP4
KRT18P6
INSM2
RALGAPA1
SNORA31
QRSL1P3
RP11-317N8.5
NUTF2P2
BRMS1L
RP11-317N8.3
RP11-317N8.4
RP11-116N8.1
RP11-116N8.2
ILF2P2
RP11-116N8.4
LINC00609
PTCSC3
RP11-259K15.2
RN7SKP21
MBIP
RP11-964E11.3
DPPA3P2
RNU7-93P
SFTA3
NKX2-1
NKX2-1-AS1
PHKBP2
RPL29P3
NKX2-8
RN7SKP257
RP11-964E11.2
PAX9
SLC25A21
RP11-81F13.1
RP11-81F13.2
MIR4503
RP11-537P22.2
SLC25A21-AS1
RNU6-273P
MIPOL1
RNU6-886P
RP11-356O9.2
RP11-356O9.1
FOXA1
TTC6
SNORA42
RNU6-1277P
LINC00517
CTD-2058B24.3
CTD-2058B24.2
CTD-2142D14.1
SSTR1
CLEC14A
RP11-96D24.1
RP11-14N4.1
KRT8P1
LINC00639
RP11-506K19.1
RP11-506K19.2
Y_RNA
SEC23A
RP11-545M17.2
RP11-545M17.1
RP11-545M17.3
GEMIN2
TRAPPC6B
RPL7AP2
RP11-407N17.4
PNN
RP11-407N17.2
YTHDF2P1
MIA2
CTAGE5
RP11-407N17.5
RP11-647O20.1
RP11-1074O12.1
FBXO33
RP11-111A21.1
RP11-662J14.1
RP11-662J14.2
RP11-129M6.1
RP11-629F19.1
RP11-354G16.1
CTD-2298J14.1
CTD-2298J14.2
SNORA31
LRFN5
FKBP1BP1
RP11-313C4.1
CTD-2307P3.1
RP11-214N1.1
RP11-90P16.1
RP11-90P16.2
RP11-97N10.1
RP11-16O13.1
RP11-88E18.1
HNRNPUP1
KRT8P2
RP11-557C9.3
RP11-557C9.1
RP11-305B6.3
EIF4BP1
RP11-305B6.1
RP11-322L17.1
RP11-99L13.2
RP11-99L13.1
FSCB
RP11-163M18.1
RP11-398E10.1
DOCK11P1
RP11-857B24.1
RP11-857B24.3
RP11-857B24.2
C14orf28
RP11-857B24.5
KLHL28
TOGARAM1
CTD-3028N15.3
CTD-3028N15.1
PRPF39
SNORD58
SNORD127
FKBP3
FANCM
MIS18BP1
RNU6-552P
DNAJC19P9
RP11-454K7.3
RP11-454K7.1
RP11-454K7.2
RP11-945F5.1
RP11-369C8.1
LINC00871
RPL10L
MDGA2
SNORA25
RPA2P1
RPL13AP2
RPS15AP3
MIR548Y
LINC00648
RP11-476J6.1
RP11-10A2.1
RP11-2G1.3
RNU6-297P
RP11-2G1.1
RP11-2G1.2
RP11-286B5.1
RP11-737F10.1
RP11-816J8.1
RP11-326E7.1
RNA5SP384
RPS29
Y_RNA
LRR1
RHOQP1
RP11-649E7.8
RPL36AL
MGAT2
DNAAF2
RP11-649E7.7
POLE2
RP11-831F12.3
RP11-831F12.4
RNU6ATAC30P
KLHDC1
RP11-831F12.2
KLHDC2
NEMF
Y_RNA
RNU6-539P
RN7SL3
RP11-596C23.6
RN7SL2
RP11-596C23.2
ARF6
RNU6-189P
Metazoa_SRP
LINC01588
MIR6076
PDLIM1P1
RP11-58E21.1
RN7SKP193
Y_RNA
VCPKMT
SOS2
L2HGDH
MIR4504
ATP5S
CDKL1
RP11-247L20.3
MAP4K5
RP11-406H23.2
Y_RNA
RP11-406H23.5
ATL1
SNRPGP1
SAV1
RN7SL452P
RP11-248J18.2
ZFP64P1
NIN
RP11-248J18.3
RP11-286O18.1
snoU83B
RP11-218E20.2
PYGL
ABHD12B
RP11-218E20.5
RP11-218E20.3
TRIM9
RP11-1140I5.1
TMX1
SNORA70
Y_RNA
LINC00519
LINC00640
RP11-255G12.2
RP11-255G12.3
SETP2
FRMD6-AS2
FRMD6
RNU6-1291P
RP11-102G14.1
FRMD6-AS1
RNA5SP385
RNU6-301P
RP11-280K24.1
OR7E105P
OR7E106P
RP11-280K24.4
OR7E159P
RP11-280K24.6
GNG2
RP11-463J10.2
RP11-463J10.4
C14orf166
NID2
RP11-1033H12.1
COX5AP2
RP11-1033H12.3
PTGDR
RP11-452D12.1
PTGER2
TXNDC16
GPR137C
ERO1A
PSMC6
STYX
GNPNAT1
RP11-589M4.3
RP11-589M4.2
FERMT2
RP11-589M4.4
RP11-368P15.1
RP11-368P15.2
DDHD1
RP11-547D23.1
AL163953.3
AL163953.2
RPS3AP46
AL162759.1
AL138479.3
MIR5580
BMP4
ATP5C1P1
CDKN3
CNIH1
RP11-794A8.1
GMFB
CGRRF1
SAMD4A
GCH1
RNU6ATAC9P
MIR4308
FDPSP3
WDHD1
RPSAP13
SOCS4
MAPK1IP1L
LGALS3
DLGAP5
RP11-698F20.3
RP11-665C16.9
RP11-665C16.8
RP11-665C16.6
FBXO34
RP11-665C16.1
Metazoa_SRP
CHMP4BP1
RP11-665C16.5
ATG14
RP11-454L9.2
TBPL2
KTN1-AS1
RPL7AP4
ABI1P1
KTN1
Y_RNA
RP11-813I20.2
RPL13AP3
LINC00520
RP11-1012E15.2
CTD-2588E21.1
PELI2
RP11-930O11.2
RP11-930O11.3
RP11-930O11.1
TMEM260
RP11-624J12.1
RP11-1085N6.2
RP11-1085N6.1
RP11-1085N6.3
RP11-1085N6.4
OTX2
OTX2-AS1
RP11-1085N6.5
RN7SL461P
RNU6-1204P
RPL3P3
RP11-613G13.1
RP11-108M12.2
RP11-108M12.3
EXOC5
AP5M1
RP11-932A10.1
NAA30
C14orf105
SLC35F4
RP11-409I10.2
CTD-2325K12.1
RN7SKP99
RP11-999E24.3
C14orf37
RP11-349A22.2
UBA52P3
RN7SL598P
RP11-349A22.3
ACTR10
PSMA3
CTD-2002H8.2
PSMA3-AS1
HMGB1P14
LINC00216
RNU6-341P
ARID4A
RP11-517O13.3
TOMM20L
RP11-517O13.1
TIMM9
KIAA0586
Y_RNA
HSBP1P1
HNRNPCP1
RPL9P5
DACT1
RP11-112J1.1
RP11-112J1.3
LINC01500
CTD-2315A10.2
CTD-2315A10.1
DAAM1
GPR135
L3HYPDH
JKAMP
CCDC175
RTN1
MIR5586
RP11-62H20.1
LRRC9
RP11-16B13.1
PCNX4
DHRS7
SCOCP1
PSMA3P
RPL17P2
CTD-2184C24.2
PPM1A
CTD-2568P8.1
C14orf39
RBM8B
GNRHR2P1
SALL4P7
SIX6
RP11-1042B17.3
RP11-1042B17.4
RP11-1042B17.1
RP11-1042B17.2
SALRNA1
SIX1
SIX4
MNAT1
RP11-307P22.1
SRMP2
TRMT5
SLC38A6
PRKCH
TMEM30B
RP11-902B17.1
RP11-47I22.1
RP11-47I22.2
FLJ22447
HIF1A-AS1
HIF1A
HIF1A-AS2
SNAPC1
RP11-442G21.2
SYT16
COX4I1P1
RP11-355I22.5
LINC00643
RP11-355I22.2
LINC00644
RP11-355I22.8
RP11-395B20.2
ATP5A1P4
KCNH5
PARP1P2
RP11-1112J20.2
RHOJ
RP11-696D21.2
GPHB5
PPP2R5E
SCARNA20
CTD-2302E22.4
CTD-2302E22.1
CTD-2302E22.5
WDR89
HSPE1P2
RNU6-597P
Y_RNA
RNU6-1162P
CTD-2302E22.6
U3
SGPP1
RP11-804M7.1
RNU7-116P
RP11-804M7.2
RPS28P1
Y_RNA
SYNE2
ESR2
MIR548H1
RP11-544I20.2
TEX21P
CTD-2555O16.1
RP11-712C19.1
MTHFD1
CTD-2555O16.2
CTD-2555O16.4
ZBTB25
AKAP5
ZBTB1
RP11-973N13.4
RP11-973N13.5
HSPA2
PPP1R36
RP11-973N13.3
RP11-973N13.2
PLEKHG3
SPTB
MIR7855
RPPH1-2P
CHURC1
GPX2
RAB15
FNTB
RP11-840I19.5
MAX
MIR4706
RP11-840I19.3
RNU2-14P
CTD-2509G16.2
CTD-2509G16.3
CTD-2509G16.5
RPL21P7
CTD-2509G16.1
PTBP1P
MIR4708
FUT8
FUT8-AS1
RPL21P8
MIR625
EIF1AXP2
CTD-2014B16.1
CTD-2014B16.2
CTD-2014B16.3
CTD-2014B16.5
YBX1P1
RP11-783L4.1
Y_RNA
RP11-72M17.1
LINC00238
GPHN
CTD-2560C21.1
RP11-862P13.1
FAM71D
RP11-125H8.1
MPP5
ATP6V1D
Y_RNA
EIF2S1
PLEK2
MIR5694
TMEM229B
PLEKHH1
PIGH
RP11-643G16.3
RP11-643G16.4
AL132640.1
Y_RNA
ARG2
VTI1B
COX7A2P1
RNA5SP386
RDH11
RDH12
RN7SL369P
RPL21P9
RP11-1012A1.10
ZFYVE26
RN7SL213P
RP11-1012A1.7
RAD51B
CTD-2566J3.2
CTD-2566J3.1
RN7SL706P
RN7SL108P
RP11-204K16.1
PPIAP6
CTD-2325P2.4
CTD-2325P2.3
RPL12P7
RNU6-921P
ZFP36L1
MAGOH3P
BLZF2P
ACTN1
HMGN1P3
BANF1P1
ACTN1-AS1
RPS29P1
DCAF5
DDX18P1
Y_RNA
RP11-817G13.3
RP11-363J20.1
EXD2
RP11-363J20.2
GALNT16
CTD-2525P14.5
ERH
SLC39A9
PLEKHD1
RP11-1046B16.1
CCDC177
SUSD6
RP11-1046B16.3
SRSF5
SLC10A1
SNORA11
SMOC1
RPL7AP6
SLC8A3
RP11-486O13.2
RP11-486O13.5
RP11-486O13.3
ADAM21P1
RP11-718G2.5
COX16
RNU2-51P
SYNJ2BP
RP11-486O13.4
ADAM21
ADAM20P1
RNU6-659P
ADAM20
CTD-2540L5.9
MED6
KRT18P7
CTD-2540L5.6
TTC9
LINC01269
MAP3K9
RP6-65G23.3
RP6-65G23.5
RP1-292L20.2
RP1-292L20.3
PCNX1
RP5-1163L11.2
GTF3AP2
PTTG4P
RP6-91H8.3
RP6-91H8.2
RP6-91H8.1
RP6-91H8.5
RP1-261D10.2
SIPA1L1
RP1-261D10.1
SNORD56B
RN7SL683P
RP6-114E22.1
RGS6
Y_RNA
MIR7843
RP3-514A23.2
DPF3
Y_RNA
DCAF4
RP1-146I3.1
RP11-109N23.6
RP11-109N23.1
ZFYVE1
RN7SL586P
RP11-109N23.4
RBM25
RP11-109N23.5
PSEN1
RP4-687K1.2
PAPLN
RP4-647C14.2
RNU6-419P
RP4-647C14.3
NUMB
RP1-240K6.3
HEATR4
RIOX1
RP3-414A15.11
RP3-414A15.2
ACOT1
NT5CP2
ACOT2
NT5CP1
RP3-414A15.12
ACOT4
ACOT6
RP3-414A15.10
NDUFB8P1
DNAL1
RNU6-240P
PNMA1
ELMSAN1
MIR4505
RP5-1021I20.1
RP5-1021I20.2
RP5-1021I20.7
PTGR2
Y_RNA
ZNF410
RP5-1021I20.5
RP5-1021I20.6
Y_RNA
FAM161B
COQ6
ENTPD5
RP4-592G7.5
BBOF1
ALDH6A1
LIN52
RN7SL530P
RP5-892G5.2
VSX2
ABCD4
AC005519.4
VRTN
SUB1P2
RPS2P2
SYNDIG1L
RP3-449M8.9
RP3-449M8.6
NPC2
RAP1AP
ISCA2
LTBP2
CTD-2207P18.1
CTD-2207P18.2
AREL1
RP11-173A8.2
SNORA7
FCF1
YLPM1
PROX2
RP11-316E14.2
DLST
RPS6KL1
PGF
EIF2B2
RP11-950C14.3
RP11-950C14.10
MLH3
RNU6-689P
ACYP1
ZC2HC1C
NEK9
HIF1AP1
RP11-950C14.7
TMED10
CTD-3075F15.1
RNU4ATAC14P
RP11-293M10.1
RP11-293M10.2
U2
FOS
DPPA5P4
LINC01220
RP11-293M10.6
JDP2
BATF
AC007182.6
FLVCR2
RP11-507E23.1
RNA5SP387
TTLL5
C14orf1
RP11-270M14.4
RP11-270M14.1
TGFB3
RP11-270M14.5
IFT43
RP11-98L12.2
RP11-361H10.7
GPATCH2L
RP11-361H10.3
RP11-361H10.5
RP11-516J2.1
ESRRB
RP11-187O7.3
CYCSP1
RPSAP3
RP11-99E15.3
RP11-99E15.2
VASH1
RP11-488C13.6
RP11-488C13.5
ANGEL1
LRRC74A
RP11-488C13.1
RN7SKP17
RP11-488C13.4
LINC01629
RN7SL356P
RP11-7F17.1
IRF2BPL
RP11-7F17.8
RP11-7F17.5
RP11-7F17.4
RP11-7F17.3
CIPC
ZDHHC22
RP11-463C8.7
RP11-463C8.5
TMEM63C
SNORA32
NGB
POMT2
GSTZ1
TMED8
RP11-493G17.4
SAMD15
NOXRED1
VIPAS39
AHSA1
SNORA46
ISM2
SPTLC2
RN7SL587P
COX6CP11
ALKBH1
RPL21P10
ZMYND19P1
SLIRP
SNW1
C14orf178
ADCK1
Y_RNA
FXNP1
NRXN3
RNA5SP388
RPS26P48
RP11-332E19.2
RP11-232C2.3
RP11-232C2.2
RP11-232C2.1
CTD-2243E23.1
RP11-588P7.1
RP11-588P7.2
RP11-242P2.2
RP11-242P2.1
RP11-526N18.1
DIO2
DIO2-AS1
CEP128
RP11-757H14.2
TSHR
BHLHB9P1
RPL17P3
RP11-114N19.5
NMNAT1P1
RP11-114N19.3
GTF2A1
SNORA79
CTD-2506P8.6
DYNLL1P1
UNGP3
STON2
RP11-299L17.1
DYNLL1P2
RP11-299L17.3
SEL1L
LINC01467
EEF1A1P2
RP11-226P1.2
RP11-666E17.1
RP11-226P1.1
EIF3LP1
Metazoa_SRP
RP11-406A9.2
ENSAP2
RP11-11K13.1
RP11-452D21.2
RP11-452D21.1
RNU7-51P
RNU6ATAC28P
RP11-22K10.1
RP11-353P15.1
MTND4P33
MTND5P35
MTCYBP27
RNU6-976P
RP11-688D15.1
RP11-688D15.2
RP11-789A21.1
CTD-2128A3.2
CTD-2128A3.3
LINC00911
RP11-497E19.1
RP11-497E19.2
FLRT2
CTD-2341M24.1
RP11-1079H9.1
RP11-26L16.1
LINC01148
RP11-736P16.1
RP11-1141N12.1
RP11-594C13.2
RP11-594C13.1
RP11-325D8.1
CTD-2007A10.1
RP11-1152H15.1
RP11-804L24.2
GALC
FAM35CP
RNU6-835P
GPR65
RP11-300J18.2
RP11-300J18.1
LINC01146
RP11-753D20.1
RP11-753D20.4
RP11-753D20.3
KCNK10
SPATA7
PTPN21
RP11-507K2.2
RNU4-22P
RP11-507K2.3
ZC3H14
RP11-507K2.6
EML5
RP11-976B16.1
TTC8
Y_RNA
RP11-151G14.2
MPPE1P1
FOXN3
CAP2P1
RP11-356K23.1
RP11-356K23.2
RP11-33N16.2
FOXN3-AS1
FOXN3-AS2
RN7SKP107
RP11-944C7.1
Y_RNA
RN7SKP255
CHORDC2P
EFCAB11
RAB42P1
TDP1
KCNK13
GLRXP2
Y_RNA
PSMC1
NRDE2
RPL21P11
RP11-471B22.3
CALM1
RP11-471B22.2
RP11-1078H9.1
LINC00642
RP11-1078H9.6
TTC7B
RP11-1078H9.2
RP11-1078H9.5
RP11-661G16.1
RP11-661G16.2
CTD-3035D6.1
CTD-3035D6.2
RPS6KA5
C14orf159
RNU7-30P
SNORA11B
GPR68
CTD-2547L24.3
CTD-2547L24.4
CCDC88C
RP11-895M11.3
RP11-895M11.2
PPP4R3A
RP11-248B24.5
RP11-248B24.1
CATSPERB
POLR3GP1
NANOGP7
RP11-747H7.1
U3
RP11-747H7.3
TC2N
FBLN5
TRIP11
RP11-529H20.3
ATXN3
NDUFB1
CPSF2
RP11-472N19.3
RNU6-366P
SLC24A4
RIN3
LGMN
GOLGA5
RP11-862G15.1
RP11-862G15.2
CHGA
ITPK1
ITPK1-AS1
RP11-371E8.2
MOAP1
TMEM251
GON7
UBR7
RP11-85G20.1
BTBD7
RP11-85G20.2
UNC79
RP11-120E11.2
COX8C
Y_RNA
RNU6-1258P
uc_338
PRIMA1
RP11-131H24.5
FAM181A-AS1
FAM181A
ASB2
RP11-131H24.4
MIR4506
LINC00521
OTUB2
DDX24
IFI27L1
IFI27
IFI27L2
PPP4R4
SERPINA10
SERPINA6
SERPINA2
SERPINA1
RP11-349I1.2
SERPINA11
SERPINA9
SERPINA12
SERPINA4
SERPINA5
SERPINA3
ADIPOR1P2
SERPINA13P
RP11-986E7.2
RPSAP4
GSC
RPL15P2
RP11-179A9.3
RP11-991C1.1
RP11-991C1.2
DICER1
MIR3173
DICER1-AS1
CLMN
RP11-725G5.3
RP11-725G5.2
SYNE3
RP11-1070N10.3
SNHG10
SCARNA13
GLRX5
RP11-1070N10.4
RP11-1070N10.5
RP11-1070N10.7
TCL6
TCL1B
TCL1A
RP11-164H13.1
RP11-185P18.2
TUNAR
RP11-241N4.2
C14orf132
BDKRB2
RP11-404P21.5
CKS1BP1
RP11-404P21.1
BDKRB1
RP11-404P21.3
RP11-404P21.6
ATG2B
GSKIP
RNU2-33P
AK7
PEBP1P1
RPL23AP10
RP11-872J21.3
PAPOLA
RP11-872J21.5
RP11-433J8.1
RN7SKP108
RP11-433J8.2
VRK1
LINC00618
RP11-907D1.3
RP11-907D1.1
RP11-907D1.2
RP11-359N5.1
CTD-2506J14.1
RP11-76E12.1
RP11-204N11.1
RP11-204N11.2
LINC01550
RP11-61O1.1
RP11-61O1.2
RN7SL714P
RP11-1082A3.1
C14orf177
AL132796.1
RP11-1127D7.2
RP11-1127D7.1
RPL3P4
AL162151.3
AL162151.4
BCL11B
AL109767.1
CTD-2200A16.1
SETD3
RNU6-91P
CCNK
CCDC85C
Y_RNA
RP11-543C4.1
HHIPL1
CYP46A1
RP11-543C4.3
EML1
RNU1-47P
VDAC3P1
EVL
RP11-436M15.1
RP11-436M15.3
CTD-2376I20.1
MIR151B
MIR342
DEGS2
RP11-638I2.4
YY1
RP11-638I2.2
SLC25A29
MIR345
RN7SL523P
SLC25A47
WARS
RP11-638I2.9
RP11-638I2.8
RP11-638I2.10
WDR25
RP11-362L22.1
CTD-2062F14.2
RN7SKP92
BEGAIN
CTD-2062F14.3
CTD-2644I21.1
LINC00523
RP11-566J3.2
DLK1
MEG3
MIR2392
Mico1
AL117190.1
MIR770
MIR493
MIR337
MIR665
RTL1
SNHG23
SNORD112
MIR370
SNORD113-1
SNORD113-2
SNORD113-3
SNORD113-5
SNORD113-6
SNORD113-7
SNORD113-8
SNORD113-9
SNORD114-1
SNORD114-2
SNORD114-3
SNORD114-4
SNORD114-5
SNORD113
SNORD114-6
SNORD114-7
SNORD114-9
SNORD114-10
SNORD114-11
SNORD114-12
SNORD114-13
SNORD114-14
SNORD114-15
SNORD114-16
SNORD114-17
SNORD114-18
SNORD114-19
SNORD113
SNORD113
SNORD113
SNORD114-20
SNORD114-21
SNORD114-22
SNORD114-23
SNORD114-24
SNORD114-25
SNORD114-27
SNORD114-28
SNORD114-29
SNORD114-30
SNORD114-31
SNORD113
MIR379
MIR411
MIR299
MIR380
MIR1197
MIR323A
MIR758
MIR329-1
MIR329-2
MIR494
MIR1193
MIR543
MIR495
MIR376C
MIR376A2
MIR654
MIR376B
MIR376A1
MIR300
MIR1185-1
MIR1185-2
MIR381HG
MIR381
MIR487B
MIR539
MIR889
MIR544A
MIR655
MIR487A
MIR382
MIR134
MIR668
MIR485
MIR323B
MIR154
MIR496
MIR377
MIR541
MIR409
MIR412
MIR369
MIR410
MIR656
MEG9
AL132709.1
RP11-8L8.2
U3
RP11-8L8.1
CTD-2561F5.1
RP11-168L7.1
LINC00524
RP11-168L7.3
RP11-1029J19.2
DIO3OS
DIO3
RP11-1029J19.4
RP11-1029J19.5
RP11-796G6.1
LINC00239
PPP2R5C
CTD-2017C7.2
RNU6-790P
CTD-2017C7.1
CTD-2017C7.3
RP11-1017G21.5
RP11-1017G21.6
DYNC1H1
RP11-1017G21.3
RP11-1017G21.4
RN7SL472P
HSP90AA1
WDR20
MOK
ZNF839
CINP
TECPR2
ANKRD9
MIR4309
CTD-2555C10.3
RN7SL546P
RCOR1
RPL23AP11
Y_RNA
RP11-661D19.3
TRAF3
RNU6-1316P
AMN
CDC42BPB
RP11-365N19.2
RPL13P6
RP11-736N17.11
RP11-736N17.8
EXOC3L4
LINC00677
TNFAIP2
NDUFB4P11
RPL21P12
GCSHP2
LINC00605
RP11-736N17.9
RP11-736N17.10
RPL21P13
RAP2CP1
RP11-45P15.2
RP11-45P15.4
EIF5
SNORA28
HMGB3P26
RPSAP5
MARK3
RPL10AP1
CKB
RP11-600F24.7
TRMT61A
RNU7-160P
RP11-894P9.2
BAG5
KLC1
APOPT1
RNU4-68P
RP11-894P9.1
RP11-73M18.6
RP11-73M18.10
RP11-73M18.7
RP11-73M18.8
XRCC3
ZFYVE21
Y_RNA
PPP1R13B
RP11-73M18.11
SNORD51
LINC00637
CTD-2134A5.4
CTD-2134A5.3
C14orf2
TDRD9
RD3L
RN7SL634P
ASPG
MIR203A
CTD-2223O18.1
KIF26A
RP11-260M19.2
RP11-260M19.1
RNU6-684P
CEND1P1
TMEM179
C14orf180
RP11-982M15.7
RP11-982M15.8
MIR4710
RP11-982M15.6
INF2
RP11-982M15.5
ADSSL1
SIVA1
AKT1
ZBTB42
RP11-477I4.4
LINC00638
RPS26P49
RPS2P4
CTD-3051D23.1
CTD-3051D23.4
CEP170B
CTD-3051D23.3
PLD4
AHNAK2
C14orf79
CDCA4
GPR132
RP11-44N21.1
RP11-44N21.3
RP11-44N21.2
JAG2
MIR6765
NUDT14
BRF1
BTBD6
PACS2
RP11-521B24.4
RPS20P33
TEX22
RP11-521B24.3
MTA1
RP11-521B24.5
CRIP2
CRIP1
C14orf80
TMEM121
ATP5G1P1
ELK2BP
IGHA2
IGHE
MIR8071-1
IGHG4
MIR8071-2
IGHG2
RP11-731F5.2
IGHGP
ELK2AP
AL928768.3
IGHA1
IGHEP1
IGHG1
IGHG3
RP11-417P24.1
IGHD
IGHM
MIR4539
MIR4507
MIR4538
MIR4537
IGHJ6
IGHJ3P
IGHJ5
IGHJ4
IGHJ3
IGHJ2P
IGHJ2
IGHJ1
IGHD7-27
IGHJ1P
IGHD1-26
IGHD6-25
IGHD5-24
IGHD4-23
IGHD3-22
IGHD2-21
AL122127.25
IGHD1-20
IGHD6-19
IGHD5-18
IGHD4-17
IGHD3-16
IGHD2-15
IGHD1-14
IGHD6-13
IGHD5-12
IGHD4-11
IGHD3-10
IGHD3-9
IGHD2-8
IGHD1-7
IGHD6-6
IGHD5-5
IGHD4-4
IGHD3-3
IGHD2-2
FAM30A
IGHD1-1
IGHV6-1
IGHVII-1-1
ADAM6
AB019441.29
IGHV1-2
IGHVIII-2-1
IGHV1-3
IGHV4-4
IGHV7-4-1
IGHV2-5
IGHVIII-5-1
IGHVIII-5-2
IGHV3-6
IGHV3-7
IGHV3-64D
IGHV5-10-1
IGHV3-11
IGHVIII-11-1
IGHV1-12
IGHV3-13
IGHVIII-13-1
IGHV1-14
IGHV3-15
IGHVII-15-1
IGHV3-16
IGHVIII-16-1
IGHV1-17
SLC20A1P2
IGHV1-18
IGHV3-19
AB019440.50
IGHV3-20
IGHV3-21
IGHV3-22
IGHVII-22-1
IGHVIII-22-2
IGHV3-23
IGHV1-24
HOMER2P2
LINC00226
IGHV3-25
IGHVIII-25-1
IGHV2-26
IGHVIII-26-1
IGHVII-26-2
IGHV7-27
IGHV4-28
IGHVII-28-1
IGHV3-32
IGHV3-30
IGHVII-30-1
IGHV3-30-2
IGHV4-31
IGHVII-31-1
IGHV3-29
IGHV3-33
IGHVII-33-1
IGHV3-33-2
IGHV4-34
IGHV7-34-1
IGHV3-35
IGHV3-36
IGHV3-37
IGHV3-38
IGHVIII-38-1
IGHV4-39
IGHV7-40
AB019438.66
IGHVII-40-1
IGHV3-41
HOMER2P1
IGHV3-42
IGHV3-43
IGHVII-43-1
IGHVIII-44
CH17-268I9.2
LINC00221
IGHVIV-44-1
IGHVII-44-2
IGHV1-45
IGHV1-46
IGHVII-46-1
IGHV3-47
IGHVIII-47-1
IGHV3-48
IGHV3-49
IGHVII-49-1
IGHV3-50
IGHV5-51
IGHVIII-51-1
IGHVII-51-2
IGHV3-52
IGHV3-53
IGHVII-53-1
IGHV3-54
IGHV4-55
IGHV7-56
IGHV3-57
IGHV1-58
IGHV4-59
IGHV3-60
RNA5SP389
IGHVII-60-1
IGHV4-61
IGHV3-62
IGHVII-62-1
IGHV3-63
IGHV3-64
IGHV3-65
IGHVII-65-1
IGHV3-66
IGHV1-67
SLC20A1P1
IGHVII-67-1
IGHVIII-67-2
IGHVIII-67-3
IGHVIII-67-4
IGHV1-68
IGHV1-69
IGHV2-70D
IGHV3-69-1
IGHV1-69-2
CH17-212P11.8
IGHV1-69D
IGHV2-70
IGHV3-71
IGHV3-72
IGHV3-73
IGHV3-74
IGHVII-74-1
IGHV3-75
IGHV3-76
IGHVIII-76-1
MIR5195
IGHV5-78
IGHVII-78-1
IGHV3-79
IGHV4-80
IGHV7-81
IGHVIII-82
RP11-79C23.1
RNU6-978P
RP11-173D3.3
RP11-1360M22.10
IGHV1OR15-9
SLC20A1P3
IGHV1OR15-2
IGHV3OR15-7
IGHD5OR15-5A
IGHD4OR15-4A
IGHD3OR15-3A
IGHD2OR15-2A
IGHD1OR15-1A
FAM30B
RP11-1360M22.2
BCAR1P1
RN7SL584P
RP11-173D3.1
RP11-173D3.4
BMS1P15
RP11-492D6.3
CHEK2P2
RP11-509A17.3
HERC2P3
RP11-467L19.8
GOLGA6L6
RP11-467L19.6
GOLGA8CP
RN7SL759P
SPATA31E2P
RP11-467L19.11
IGHV1OR15-6
RP11-467L19.16
NBEAP1
RP11-467L19.14
RP11-403B2.7
RNU6-498P
RP11-403B2.6
RP11-403B2.5
RP11-403B2.3
RP11-403B2.10
GRAMD4P5
RP11-810K23.7
MIR3118-2
POTEB2
RNU6-749P
RP11-810K23.9
RP11-810K23.10
ZNF519P2
NF1P1
MIR5701-1
LINC01193
OR11J2P
OR11J5P
IGHD5OR15-5B
IGHD4OR15-4B
IGHD3OR15-3B
IGHD2OR15-2B
IGHD1OR15-1B
FAM30C
RP11-810K23.6
BCAR1P2
RN7SL400P
RP11-854K16.3
RP11-854K16.4
BMS1P16
RP11-32B5.2
RP11-32B5.1
RP11-32B5.7
RNU6-1235P
RP11-275E15.2
RP11-275E15.3
RP11-32B5.4
RP11-32B5.8
CXADRP2
RP11-32B5.5
GRAMD4P6
MIR3118-3
POTEB3
U6
NF1P9
MIR5701-2
RP11-11H9.2
RP11-294C11.10
RP11-294C11.7
RP11-294C11.11
RP11-294C11.9
RP11-294C11.8
RP11-294C11.1
RP11-294C11.3
RP11-983G14.4
RP11-294C11.6
RP11-983G14.3
RP11-294C11.4
RP11-294C11.5
RP11-294C11.2
RP11-361C13.1
MIR3118-4
POTEB
RNU6-631P
ZNF519P3
NF1P2
MIR5701-3
RP11-69H14.9
RP11-928F19.3
RP11-69H14.6
OR11H3P
OR11K1P
OR4Q1P
OR4H6P
OR4M2
OR4N4
OR4N3P
RP11-2F9.4
RPS8P10
IGHV1OR15-1
IGHV1OR15-3
IGHV4OR15-8
IGHV1OR15-4
RP11-603B24.6
MIR1268A
RP11-603B24.2
RP11-603B24.1
RP11-566K19.11
RP11-566K19.8
SPATA31E3P
GOLGA8DP
RN7SL545P
RP11-566K19.12
GOLGA6L22
RP11-439M15.1
HERC2P2
GOLGA8IP
RN7SL495P
WHAMMP3
RP11-1180F24.1
RP11-1180F24.3
AC138649.1
PDCD6IPP1
RP11-26F2.2
RP11-566K19.6
RP11-566K19.5
NIPA1
NIPA2
CYFIP1
TUBGCP5
ELMO2P1
GOLGA6L1
RP11-467N20.6
GOLGA8EP
RN7SL106P
ABCB10P1
RP11-467N20.8
MIR4509-1
RP11-467N20.7
HERC2P7
RP11-228M15.1
RP11-566K19.9
RP11-529J17.5
GOLGA8S
RN7SL536P
RP11-529J17.3
GOLGA6L2
MIR4508
MKRN3
MKRN3-AS1
MAGEL2
NDN
RNU6-741P
RP11-484P15.1
PWRN4
PWRN2
RP11-580I1.1
RP11-580I1.2
RP11-350A1.2
RP11-107D24.2
PWRN3
PWRN1
NPAP1
SNRPN
RP11-385H1.1
RPL5P1
AC090602.2
SNURF
SNHG14
RP11-701H24.5
PWAR5
RP11-701H24.7
RP11-701H24.3
PWAR6
SNORD116-1
SNORD116-2
SNORD116-3
SNORD116-5
SNORD116-6
SNORD116-7
SNORD116-8
SNORD116-9
SNORD116-10
SNORD116-11
SNORD116-12
SNORD116-13
SNORD116-14
SNORD116-15
SNORD116-16
SNORD116-17
SNORD116-18
SNORD116-19
SNORD116-22
SNORD116-23
RP11-701H24.10
SNORD116-24
SNORD116-25
SNORD116-29
SNORD116-30
RP11-145P16.3
PWAR1
SNORD115
TMEM261P1
SNORD115-1
SNORD115-2
SNORD115-3
SNORD115-4
SNORD115-5
SNORD115-6
SNORD115-7
SNORD115-8
SNORD115-9
SNORD115-10
SNORD115-11
SNORD115-12
SNORD115-14
SNORD115-15
SNORD115-16
SNORD115-17
SNORD115-18
SNORD115-19
SNORD115-20
SNORD115-21
SNORD115-22
SNORD115-23
SNORD115-24
SNORD115-25
SNORD115-27
SNORD115-28
SNORD115-29
SNORD115-30
SNORD115-31
SNORD115-32
SNORD115-33
SNORD115-34
SNORD115-35
SNORD115-36
SNORD115-37
SNORD115-38
SNORD115-39
SNORD115-40
SNORD115-41
SNORD115-42
SNORD115-43
SNORD115-44
RP11-145P16.2
SNORD115-45
SNORD115-46
SNORD115-47
SNORD115-48
SNORD109B
UBE3A
RP13-487P22.1
AC124997.1
AC023449.2
ATP10A
RP11-345J18.2
RNA5SP390
MIR4715
RP11-2C7.1
RP11-1084I9.1
RP11-446P9.1
SNORA48
RP11-1084I9.2
LINC00929
AC009878.2
GABRB3
RP11-345N11.1
AC011196.3
AC135999.2
GABRA5
TVP23BP1
GABRG3
GABRG3-AS1
AC136896.2
RNA5SP391
SERPINE4P
AC144833.1
RP11-100M12.1
RP11-100M12.2
RP11-100M12.3
RP11-30G8.2
RP11-30G8.1
OCA2
AC090696.2
RPL5P32
HERC2
RPL41P2
RP11-578F21.3
RP11-536P16.2
RP11-483E23.2
RP11-483E23.3
GOLGA8F
RN7SL238P
ABCB10P3
RP11-483E23.9
RP11-483E23.10
MIR4509-2
RP11-483E23.4
RP11-483E23.5
MIR4509-3
RP11-536P16.5
ABCB10P4
GOLGA8G
Metazoa_SRP
RP11-536P16.4
RP11-578F21.4
RP11-483E23.7
HERC2P11
HERC2P9
RP11-578F21.2
GOLGA8M
RN7SL719P
GOLGA8M
WHAMMP2
RP11-578F21.9
RP11-578F21.10
AC055876.1
PDCD6IPP2
RP11-578F21.13
GOLGA6L7P
APBA2
RP13-126C7.1
FAM189A1
RP11-37J13.1
NSMCE3
CTD-3118D7.1
RP11-300A12.2
TUBBP8
RP11-680F8.1
TJP1
RP11-680F8.4
HMGN2P5
RP11-680F8.3
NCAPGP2
CTD-2022H16.3
RP11-143J24.1
CTD-2022H16.1
GOLGA8J
RN7SL673P
DNM1P28
ULK4P3
U8
GOLGA8T
RN7SL469P
DNM1P30
RP11-932O9.3
RP11-932O9.4
DKFZP434L187
RP11-261B23.1
RNU6-17P
RP11-261B23.2
RP11-382B18.1
Y_RNA
CHRFAM7A
U8
RP11-382B18.6
GOLGA8R
RN7SL196P
RP11-382B18.5
CTD-3092A11.1
CTD-3092A11.2
CTD-3092A11.3
AC026150.6
AC026150.8
GOLGA8Q
RN7SL796P
DNM1P50
ULK4P2
U8
GOLGA8H
RP11-932O9.8
RN7SL628P
RP11-932O9.9
ARHGAP11B
RP11-932O9.7
RP11-932O9.10
Y_RNA
GOLGA8UP
RN7SL82P
HERC2P10
RP11-540B6.2
RP11-540B6.3
FAN1
RP11-540B6.6
MTMR10
RNU6-466P
TRPM1
RP11-348B17.1
MIR211
RP11-16E12.1
RP11-16E12.2
KLF13
UBE2CP4
RP11-126F18.2
OTUD7A
RP11-456J20.1
RP11-456J20.2
CHRNA7
SNORA18
Y_RNA
RP11-624A21.1
RP13-395E19.4
RNU6-18P
RP13-395E19.2
RP11-717I24.1
DNM1P31
GOLGA8K
RN7SL185P
ULK4P1
U8
DNM1P32
GOLGA8O
RN7SL539P
RP11-632K20.8
RP11-632K20.6
RP11-632K20.2
RP11-632K20.7
RP11-1000B6.3
RP11-1000B6.7
RP11-1000B6.8
GOLGA8N
RN7SL286P
RP11-1000B6.5
ARHGAP11A
SCG5
RP11-1000B6.2
RP11-758N13.1
GREM1
FMN1
RP11-758N13.3
SNORD77
HNRNPA1P71
RP11-12O16.1
TMCO5B
RP11-489D6.2
RYR3
Y_RNA
RP11-3D4.4
RP11-3D4.3
RP11-3D4.2
AVEN
CHRM5
RP11-74D7.3
RP11-74D7.1
EMC7
RP11-1084A12.1
PGBD4
KATNBL1
EMC4
SLC12A6
RP11-1084A12.2
Y_RNA
NOP10
NUTM1
LPCAT4
ACTG1P15
GOLGA8A
MIR1233-1
RP11-602M11.4
RP11-1H8.1
RP11-1H8.5
HNRNPLP2
FSCN1P1
RP11-1H8.6
GOLGA8B
MIR1233-2
RP11-1H8.4
SNORA18
CTD-2125J1.1
GJD2
RP11-814P5.1
ACTC1
RP11-83J16.3
AQR
RP11-83J16.1
ZNF770
RP11-463I20.3
RP11-463I20.4
RP11-463I20.2
RP11-323I15.3
NANOGP8
RP11-323I15.2
RP11-323I15.5
PRELID1P4
ANP32AP1
DPH6
NUTF2P6
RBM17P4
MIR3942
RP11-139F4.2
HNRNPA1P45
DPH6-AS1
RP11-702M1.2
MIR4510
RP11-184D12.1
RP11-684B21.1
RP11-475A13.2
RP11-475A13.1
COX6CP4
C15orf41
RP11-618N24.1
LARP4P
TPST2P1
RP11-16L14.2
CSNK1A1P1
U3
RP11-122D10.1
MEIS2
MIR8063
Y_RNA
RP11-128A17.1
RP11-128A17.2
Metazoa_SRP
RP11-597G23.1
RP11-720L8.1
RP11-25H11.1
TMCO5A
RP11-1008C21.1
LINC01852
RP11-346D14.1
SPRED1
FAM98B
AC109631.1
RASGRP1
RP11-102L12.2
RP11-275I4.1
RP11-275I4.2
C15orf53
RP11-326N17.1
RP11-326N17.2
RP11-624L4.1
RP11-62C7.2
RP11-265N7.2
RP11-265N7.1
C15orf54
RP11-462P6.1
RP11-624L4.2
RP11-27M9.1
THBS1
CTD-2033D15.2
CTD-2033D15.3
CTD-2033D15.1
FSIP1
RP11-37C7.3
GPR176
RP11-37C7.2
RP11-325N19.3
EIF2AK4
H3F3AP1
SRP14
SRP14-AS1
RP11-521C20.2
RP11-521C20.5
BMF
RP11-521C20.1
BUB1B
RP11-133K1.11
RP11-133K1.7
PAK6
RP11-133K1.8
C15orf56
RP11-133K1.9
ANKRD63
PLCB2
RP11-133K1.12
PLCB2-AS1
RP11-133K1.1
RP11-133K1.6
INAFM2
C15orf52
PHGR1
DISP2
KNSTRN
IVD
BAHD1
RP11-64K12.9
RP11-64K12.8
CHST14
RP11-64K12.1
RP11-111A22.1
C15orf57
RNU6-516P
RPUSD2
Metazoa_SRP
KNL1
RN7SL376P
CTD-2339L15.3
RAD51-AS1
RAD51
RMDN3
SUMO2P15
GCHFR
DNAJC17
C15orf62
ZFYVE19
PPP1R14D
RP11-532F12.5
SPINT1
RHOV
CTD-2129N1.1
VPS18
RP11-540O11.1
DLL4
ISCA1P4
CHAC1
INO80
RP11-540O11.6
RP11-540O11.7
RP11-540O11.4
RP11-540O11.8
CYCSP2
RP11-129I12.3
FAM92A1P1
EXD1
RN7SL497P
CHP1
OIP5-AS1
OIP5
NUSAP1
RP11-16O9.2
NDUFAF1
RTF1
RNU6-1169P
ITPKA
LTK
RPAP1
ELOCP2
TYRO3
RP11-380D11.2
MGA
MIR626
RP11-107F6.4
MAPKBP1
RP11-23P13.4
JMJD7
PLA2G4B
SPTBN5
RNA5SP393
MIR4310
RP11-23P13.6
EHD4
CTD-2382E5.6
EHD4-AS1
PLA2G4E-AS1
PLA2G4E
CTD-2382E5.2
PLA2G4D
PLA2G4F
VPS39
MIR627
RP11-546B15.1
TMEM87A
GANC
BNIP3P5
CAPN3
ZNF106
RNU6-188P
SNAP23
LRRC57
HAUS2
MYL12BP1
STARD9
EIF4EBP2P2
CDAN1
CTD-2036P10.5
CTD-2036P10.6
TTBK2
KRT8P50
FDPSP4
UBR1
EPB42
AC068724.1
RPS3AP47
TMEM62
SPCS2P1
RP11-473C18.3
CCNDBP1
TGM5
Y_RNA
ATP5HP1
TGM7
RP11-402F9.3
LCMT2
ADAL
ZSCAN29
TUBGCP4
RN7SL487P
TP53BP1
MAP1A
PPIP5K1
CKMT1B
STRC
RNU6-554P
CATSPER2
RNU6-610P
AC011330.13
PDIA3P2
AC011330.5
CKMT1A
STRCP1
RNU6-353P
CATSPER2P1
RNU6-354P
PDIA3
ELL3
SERF2
HYPK
MFAP1
WDR76
Y_RNA
FRMD5
PIN4P1
ACTBP7
GAPDHP55
CASC4
RP11-616K22.1
RP11-616K22.2
RP11-516C1.1
CTDSPL2
HNRNPMP1
CTD-2329K10.1
EIF3J-AS1
EIF3J
RP11-151N17.1
SPG11
PATL2
Y_RNA
B2M
TRIM69
CTD-2008A1.3
SORD2P
Y_RNA
RNU1-119P
CTD-2014N11.1
CTD-2014N11.2
RNU6-1108P
TERB2
RNU6-1332P
CTD-2014N11.3
RNU6-966P
RNU1-78P
SORD
RP11-109D20.1
Y_RNA
DUOX2
DUOXA2
DUOXA1
DUOX1
CTD-2651B20.1
SHF
RP11-519G16.2
CTD-2651B20.7
CTD-2651B20.6
CTD-2651B20.8
CTD-2651B20.2
CTD-2651B20.3
SLC28A2
CTD-2651B20.5
CTD-2651B20.4
RNU6-953P
GATM
GATM-AS1
SPATA5L1
C15orf48
RP11-519G16.5
RP11-519G16.3
SLC30A4
HMGN2P46
SNORA41
RP11-96O20.2
DPPA5P2
RP11-96O20.5
BLOC1S6
Y_RNA
SQRDL
CTD-2306A12.1
RP11-718O11.1
RP11-315O8.1
MTND5P40
SNORD11
RNU6-1014P
RP11-627D16.1
RN7SKP101
RP11-627D16.2
RP11-90J19.1
SEMA6D
RN7SKP139
RP11-408J6.1
CTD-2050N2.1
RP11-142J21.1
RP11-142J21.2
RP11-552E10.1
CTD-2270N23.1
LINC01491
RP11-208K4.1
CTD-2007H18.1
SLC24A5
MYEF2
RP11-605F22.2
CTXN2
RP11-605F22.1
SLC12A1
RP11-154J22.1
Y_RNA
DUT
FBN1
CTD-3247H4.2
RP11-227D13.1
RP11-227D13.5
CEP152
RP11-227D13.2
RP11-227D13.4
RP11-485O10.2
RP11-485O10.3
SHC4
EID1
RP11-138E16.1
KRT8P24
SECISBP2L
Y_RNA
RN7SL577P
RP11-325E5.1
COPS2
Y_RNA
GALK2
NDUFAF4P1
MIR4716
RP11-325E5.4
RN7SL307P
FAM227B
RP11-295H24.4
RP11-295H24.5
RP11-295H24.3
FGF7
DTWD1
CTD-2647E9.1
ATP8B4
CTD-2647E9.3
RNA5SP394
SLC27A2
Y_RNA
HDC
RN7SL494P
GABPB1
RNU6-94P
GABPB1-AS1
AHCYP7
USP8
RNA5SP395
RP11-562A8.1
RP11-562A8.5
RP11-562A8.4
USP50
TRPM7
RN7SL354P
SPPL2A
RP11-507J18.5
RP11-507J18.2
RP11-507J18.1
CTD-2378E12.1
AP4E1
DCAF13P3
RP11-108K3.1
TNFAIP8L3
RP11-394B5.2
CYP19A1
MIR4713
RP11-108K3.3
MIR7973-2
MIR7973-1
RP11-108K3.2
GLDN
RP11-108K3.5
RP11-108K3.4
RP11-707P17.1
DMXL2
RP11-707P17.2
SCG3
RP11-313P18.2
RP11-313P18.1
LYSMD2
TMOD2
CTD-2308G16.1
TMOD3
RP11-56B16.6
Metazoa_SRP
RP11-56B16.1
Y_RNA
RP11-56B16.5
RNU6-90P
RP11-56B16.2
LEO1
MAPK6
CTD-2650P22.1
CTD-2650P22.2
RP11-430B1.1
CTD-2184D3.5
CTD-2184D3.3
CTD-2184D3.1
BCL2L10
GNB5
CTD-2184D3.7
Y_RNA
CERNA1
MYO5C
MIR1266
MYO5A
EEF1B2P1
ARPP19
RP11-23N2.4
FAM214A
RP11-519C12.1
ONECUT1
RP11-209K10.2
RPSAP55
EEF1A1P22
RP11-209E8.1
WDR72
RNU2-53P
RNU6-449P
RP11-643A5.1
RP11-643A5.3
RP11-643A5.2
UNC13C
RP11-390M11.1
HNRNPA1P74
RP11-548M13.1
RP11-547D13.1
RSL24D1
RAB27A
RP11-139H15.5
PIGBOS1
PIGB
CCPG1
RP11-139H15.7
RP11-139H15.6
MIR628
C15orf65
DYX1C1
RP11-178D12.2
PYGO1
PRTG
RP11-420M1.2
RP11-291H24.1
NEDD4
CNOT6LP1
RN7SL568P
CD24P2
RFX7
RP11-5N19.3
TEX9
RP11-844G16.3
RNU6-1287P
HMGB1P33
RP11-48G14.2
RP11-48G14.1
MNS1
RP11-48G14.3
RP11-1129I3.1
ZNF280D
Y_RNA
RP11-31H5.3
RP11-31H5.2
RP11-31H5.1
RP11-323F24.3
RP11-323F24.4
TCF12
HNRNPA3P11
snoU13
LINC00926
LINC01413
NDUFB10P1
CGNL1
RNU6-844P
CTD-2515H24.3
CTD-2515H24.4
CTD-2515H24.2
CTD-2515H24.1
MYZAP
POLR2M
RP11-344A16.2
ALDH1A2
RP11-86K22.1
RP11-86K22.2
CTD-2330J20.2
AQP9
MTCO3P23
MTND3P12
RP11-925D8.3
MTND5P32
MTCYBP23
RP11-925D8.1
LIPC
LIPC-AS1
RP11-355N15.3
RP11-355N15.2
RP11-50C13.2
RP11-50C13.1
ADAM10
HMGB1P51
RP11-123C21.1
HSP90AB4P
RN7SKP95
RP11-123C21.3
RP11-30K9.7
U3
RP11-30K9.6
MINDY2
RP11-30K9.4
RP11-30K9.5
ZNF444P1
RP11-30K9.1
SLTM
AC025918.2
RP11-313H3.1
RNF111
RP11-59H7.1
CCNB2
RP11-59H7.4
RP11-59H7.3
MYO1E
MIR2116
LDHAL6B
RNU4-80P
RP11-429D19.1
RNU6-212P
RP11-356M20.3
FAM81A
RP11-356M20.2
RP11-356M20.1
Y_RNA
RP11-112N19.1
RP11-112N19.2
RNA5SP396
GCNT3
GTF2A2
AC092755.4
BNIP2
PIGHP1
RP11-361D15.2
RPS3AP6
RP11-568G20.2
NMNAT1P5
FOXB1
MESTP2
RP11-82L7.4
ANXA2
RP11-745A24.1
RP11-745A24.2
RP11-745A24.3
ICE2
RORA-AS1
RORA
CTD-2501E16.2
CYCSP38
RP11-219B17.3
uc_338
RORA-AS2
RNA5SP397
RP11-554D20.1
RP11-554D20.2
RP11-39M21.1
RP11-39M21.2
CTD-2026J24.1
RP11-507B12.2
RP11-259A24.1
RP11-507B12.1
RP11-162I7.2
RP11-162I7.1
RP11-16B9.1
VPS13C
RP11-643M14.1
C2CD4A
NPM1P47
C2CD4B
RP11-299H22.1
RP11-299H22.3
RP11-1O10.1
Metazoa_SRP
GOLGA2P11
RP11-299H22.4
RP11-299H22.6
RP11-299H22.7
MIR8067
MIR6085
HMGN1P26
RP11-435J9.2
TLN2
MGC15885
RP11-625H11.2
MIR190A
RP11-1069G10.1
RP11-1069G10.2
RP11-244F12.1
TPM1
RP11-244F12.3
RP11-69G7.1
LACTB
RPS27L
RAB8B
APH1B
CA12
RP11-321G12.1
AC007950.1
AC007950.2
USP3
USP3-AS1
FBXL22
HERC1
RP11-317G6.1
MIR422A
RP11-111E14.2
DAPK2
RP11-111E14.1
FAM96A
SNX1
Y_RNA
SNX22
PPIB
CSNK1G1
SNORA48
PCLAF
TRIP4
Y_RNA
ZNF609
RP11-702L15.4
GAPDHP61
RP11-330L19.1
RP11-330L19.2
Y_RNA
RNU6-549P
OAZ2
AC100830.4
AC100830.5
AC100830.3
RBPMS2
MIR1272
PIF1
PLEKHO2
ANKDD1A
CTD-2017F17.1
CTD-2017F17.2
SPG21
MTFMT
RP11-325L12.5
SLC51B
RP11-325L12.6
RASL12
KBTBD13
RP11-325L12.7
UBAP1L
RP11-325L12.3
PDCD7
CLPX
CILP
RP11-628M2.1
RNU6-686P
PARP16
SNORA24
RNU5A-1
RP11-349G13.2
RNU5B-1
IGDCC3
IGDCC4
DPP8
RP11-349G13.3
RP11-349G13.1
Y_RNA
HACD3
RNU6-19P
INTS14
SLC24A1
DENND4A
snoU13
MIR4511
RAB11A
RP11-16E23.3
RP11-16E23.4
HNRNPA1P44
U6
MEGF11
MIR4311
RP11-653J6.1
DIS3L
RP11-352G18.2
TIPIN
SCARNA14
Y_RNA
MAP2K1
ATP5J2P6
RPL35AP32
CTD-3185P2.1
SNAPC5
MIR4512
RPL4
SNORD18B
SNORD16
SNORD18A
ZWILCH
LCTL
LINC01169
SMAD6
RP11-321F6.2
RP11-622C24.1
RP11-622C24.2
RP11-798K3.4
LINC02206
RP11-798K3.2
HMGN2P47
SMAD3
RP11-342M21.2
AAGAB
RPS24P16
IQCH
IQCH-AS1
C15orf61
RP11-502I4.3
MAP2K5
HNRNPA1P5
SKOR1
RP11-34F13.3
RP11-34F13.2
RNU6-1
RP11-282M16.1
RP11-883G10.1
PIAS1
CALML4
CLN6
HMGN2P40
RP11-315D16.4
FEM1B
ITGA11
CORO2B
CARSP1
ANP32A
MIR4312
SPESP1
RP11-696L21.2
NOX5
RP11-809H16.3
RP11-809H16.4
EWSAT1
RP11-809H16.5
GLCE
RP11-352D13.6
RP11-352D13.5
PAQR5
RP11-253M7.6
RP11-253M7.1
KIF23
RP11-253M7.3
RPLP1
U3
RP11-253M7.4
DRAIC
RP11-279F6.2
PCAT29
RP11-19J5.1
RP11-19J5.2
LINC00593
TLE3
MIR629
RNU6-745P
AC011648.1
RP11-543G18.1
LINC02205
LINC02204
RP11-64K10.1
SALRNA3
SALRNA2
UACA
RP11-138H8.2
RP11-138H8.8
RP11-138H8.3
RP11-138H8.4
RPL29P30
LARP6
RP11-138H8.6
LRRC49
KRT8P9
THAP10
RPL5P3
THSD4
CT62
THSD4-AS1
HMGB1P6
RP11-592N21.1
RP11-592N21.2
RP11-1123I8.1
NR2E3
CTD-2524L6.3
MYO9A
RNA5SP399
RP11-390D11.1
EIF5A2P1
RNU2-65P
SENP8
RP11-2I17.1
RP11-2I17.4
GRAMD2
PKM
PARP6
RP11-106M3.3
CELF6
HEXA
HEXA-AS1
RPL12P35
TMEM202
RP11-1007O24.3
PHBP20
RP11-1007O24.2
ARIH1
RP11-1006G14.5
RP11-361M10.3
RP11-1006G14.2
RP11-1006G14.1
RP11-1006G14.3
GOLGA6B
RN7SL853P
HIGD2B
RP11-361M10.4
BBS4
ADPGK
ADPGK-AS1
NPM1P42
NEO1
FKBP1AP2
NPM1P43
RP11-272D12.2
HCN4
RP11-272D12.1
REC114
MRPS15P1
NPTN
NPTN-IT1
CD276
RP11-8P11.4
C15orf59
C15orf59-AS1
RP11-24D15.1
TBC1D21
LOXL1-AS1
LOXL1
STOML1
PML
DNM1P33
GOLGA6A
RN7SL429P
RP11-247C2.1
ISLR2
RP11-247C2.2
RP11-665J16.1
Metazoa_SRP
ISLR
STRA6
CCDC33
RP11-60L3.2
RP11-60L3.6
CYP11A1
CTD-2311M21.2
CTD-2311M21.3
CTD-2311M21.4
CTD-2311M21.5
SEMA7A
MIR6881
UBL7
UBL7-AS1
RP11-10O17.1
RP11-10O17.3
SNORD77
ARID3B
CLK3
CTD-3154N5.1
EDC3
CYP1A1
CYP1A2
CSK
MIR4513
LMAN1L
CPLX3
ULK3
MIR6882
SCAMP2
MPI
FAM219B
COX5A
RPP25
SCAMP5
RP11-151H2.3
Y_RNA
RP11-151H2.1
PPCDC
RP11-69H7.4
Metazoa_SRP
SCARNA20
RPL36AP45
C15orf39
RP11-69H7.2
RP11-817O13.1
NIFKP4
GOLGA6C
RN7SL489P
GOLGA6D
RN7SL327P
DNM1P34
ANP32BP1
COMMD4
RP11-817O13.9
NEIL1
MIR631
MAN2C1
RP11-817O13.8
SIN3A
RPL13P4
CTD-2562G15.2
CTD-2562G15.3
PTPN9
CTD-2323K18.3
CTD-2323K18.2
SNUPN
CTD-2026K11.3
CTD-2026K11.2
IMP3
CTD-2026K11.4
CTD-2026K11.5
SNX33
CSPG4
CTD-2026K11.6
ODF3L1
DNM1P35
RP11-24M17.4
RP11-24M17.3
RP11-24M17.6
RP11-24M17.5
RN7SL319P
DNM1P49
UBE2Q2
RN7SL510P
FBXO22
NRG4
RP11-326L17.1
TMEM266
RP11-593F23.1
ETFA
Metazoa_SRP
TYRO3P
ISL2
RP11-685G9.2
RP11-685G9.4
SCAPER
RP11-331H13.1
MIR3713
RN7SKP217
RCN2
RN7SL278P
KRT8P23
PSTPIP1
TSPAN3
RP11-797A18.5
RP11-797A18.6
PEAK1
RP11-94P14.1
RP11-741G21.1
HMG20A
RP11-307C19.1
RP11-307C19.2
LINGO1
LINGO1-AS1
LINGO1-AS2
CTD-2071N1.2
CTD-2071N1.1
CSPG4P13
RP11-114H24.2
RP11-114H24.7
RN7SL214P
RP11-114H24.4
RP11-114H24.3
ADAMTS7P3
TBC1D2B
RP11-114H24.6
SH2D7
SNORA63
CIB2
IDH3A
RP11-285A1.1
ACSBG1
RP11-762H8.3
DNAJA4
WDR61
RP11-762H8.2
RP11-762H8.1
RP11-762H8.5
RP11-5O23.2
CRABP1
RP11-5O23.1
IREB2
RP11-650L12.1
HYKK
RP11-650L12.4
PSMA4
CHRNA5
RP11-650L12.2
CHRNA3
RP11-335K5.3
CHRNB4
RP11-335K5.2
RP11-160C18.2
RPL18P11
RP11-160C18.5
RP11-160C18.4
ADAMTS7
MORF4L1
RPL21P116
RNU6-415P
RP11-16K12.2
CTSH
RASGRF1
RP11-16K12.1
ANKRD34C-AS1
MIR184
HNRNPCP3
ANKRD34C
TMED3
KIAA1024
RP11-621H8.2
RP11-621H8.1
RP11-591L14.2
RP11-591L14.1
RP11-38G5.3
RNU6-667P
RP11-38G5.2
MTHFS
RP11-38G5.4
RP11-81A1.4
ST20
RP11-81A1.6
ST20-AS1
RP11-81A1.3
BCL2A1
RP11-81A1.8
RP11-81A1.7
RP11-758M2.1
Metazoa_SRP
ZFAND6
FAH
RP11-2E17.2
LINC01314
LINC00927
RP11-210M15.2
ARNT2
RP11-210M15.1
RP11-379K22.2
RP11-379K22.3
MIR5572
RNU6-380P
ABHD17C
RP11-28H5.2
CEMIP
MIR549A
RP11-351M8.1
MESDC2
RP11-775C24.3
MIR4514
RP11-775C24.5
MESDC1
CFAP161
RP11-775C24.4
ANP32BP3
IL16
RP11-761I4.4
STARD5
TMC3-AS1
TMC3
RP11-761I4.5
CTD-2240J17.2
CTD-2240J17.3
CTD-2240J17.4
CTD-2240J17.1
CTD-2034I4.1
CTD-2034I4.2
RP11-499F3.1
RP11-499F3.2
RP11-276M12.1
RP11-597K23.1
MEX3B
LINC01583
EFL1
RNU1-77P
SAXO2
ADAMTS7P1
GOLGA6L10
UBE2Q2P2
RPL9P9
GOLGA6L9
UBE2Q2P6
CSPG4P10
RP13-608F4.5
GOLGA2P10
GOLGA6L17P
DNM1P38
RPS17
RP11-379H8.1
CPEB1
CPEB1-AS1
AP3B2
RP11-752G15.4
AC105339.1
ACTG1P17
RP11-752G15.10
RP11-752G15.8
SNHG21
FSD2
WHAMM
HOMER2
RP11-382A20.5
FAM103A1
C15orf40
RP11-382A20.7
BTBD1
RP11-90B9.3
RP11-90B9.2
RP11-382A20.6
RP11-382A20.1
MIR4515
TM6SF1
RP11-382A20.3
RP11-382A20.4
BNC1
SH3GL3
ADAMTSL3
RNU6-401P
TUBAP4
RNU6-1339P
RP11-342A23.2
RP11-342A23.1
EFTUD1P1
DNM1P41
RP13-262C2.3
UBE2Q2L
CSPG4P11
GOLGA2P7
RN7SL331P
GOLGA6L4
UBE2Q2P8
RP11-182J1.14
RN7SL417P
RP11-671M22.4
DNM1P51
CSPG4P5
UBE2Q2P11
RP11-182J1.13
Metazoa_SRP
UBE2Q2P12
RP11-182J1.10
RP11-182J1.11
GOLGA6L5P
UBE2Q2P1
LINC00933
RP11-182J1.18
ZSCAN2
RP11-182J1.5
SCAND2P
WDR73
NMB
SEC11A
RP11-245C17.2
ZNF592
RP11-7M10.2
ALPK3
SNORA25
SLC28A1
RNU6-339P
RNU6-796P
RP11-255M6.1
PDE8A
RP11-561C5.1
NIFKP8
CSPG4P12
RP11-561C5.4
GOLGA6L3
ADAMTS7P4
RP11-561C5.7
AKAP13
RNU7-79P
CTD-2262B20.1
RP11-815J21.4
RP11-815J21.3
RNU6-1280P
RP11-815J21.1
RP11-158M2.2
RP11-158M2.3
RP11-158M2.4
RP11-158M2.5
KLHL25
MIR1276
RP11-158M2.6
RNU6-231P
MIR548AP
RP11-23A22.1
LINC01584
AGBL1
RNA5SP400
RP11-553E24.1
SNORD74
AGBL1-AS1
RP11-182L7.1
RP11-133L19.2
RP11-133L19.1
RP11-138H10.2
RP11-648K4.2
RNU6-185P
LINC00052
NTRK3
MED28P6
NTRK3-AS1
MRPL46
MRPS11
DET1
RP11-97O12.3
LINC01586
MIR1179
MIR7-2
AEN
ISG20
RP11-343B18.2
ACAN
HAPLN3
MFGE8
RP11-63A23.2
KRT18P47
RP11-320A16.1
RP11-326A19.2
RP11-326A19.4
RP11-326A19.3
ABHD2
RNU7-195P
HMGB1P8
RLBP1
FANCI
POLG
MIR6766
RP11-217B1.2
CTD-2335A18.2
MIR9-3HG
MIR9-3
RHCG
LINC00928
RP11-429B14.4
RP11-429B14.1
TICRR
RP11-429B14.3
KIF7
PLIN1
PEX11A
RPL36AP43
WDR93
RP11-300G22.2
RNU6-132P
MESP1
MRPL15P1
MESP2
ANPEP
AP3S2
MIR5094
RP11-493E3.1
MIR5009
RNU6-1111P
ARPIN
RP11-493E3.2
RP11-493E3.3
ZNF710
MIR3174
RP11-617F23.2
RP11-617F23.1
IDH2
CTD-2315E11.1
SEMA4B
RN7SL346P
RPS12P26
CIB1
GDPGP1
TTLL13P
NGRN
RP11-697E2.10
RP11-697E2.11
RP11-697E2.9
GOLGA2P8
RN7SL736P
GABARAPL3
ZNF774
NDUFA3P4
IQGAP1
RP11-154B12.3
CRTC3
CTD-3065B20.2
CTD-3065B20.3
CRTC3-AS1
HSPE1P3
RP11-387D10.4
LINC01585
BLM
SNORD18
CTD-3094K11.1
RN7SL363P
FURIN
FES
MAN2A2
HDDC3
AC068831.3
UNC45A
AC068831.6
RCCD1
PRC1
PRC1-AS1
Y_RNA
VPS33B
AC068831.10
AC068831.16
AC068831.17
AC068831.12
SV2B
CRAT37
RP11-692C24.1
RP11-692C24.2
RP11-692C24.3
CTD-2343P13.1
SLCO3A1
RP11-152L20.3
DUXAP6
NPM1P5
ST8SIA2
snoU109
ENO1P2
RP11-763K15.1
C15orf32
LINC00930
RP11-386M24.3
RP11-386M24.6
RP11-386M24.9
FAM174B
RP11-386M24.5
RP11-386M24.10
HMGN1P38
RP11-386M24.4
RP11-386M24.1
CTD-2313J17.3
CTD-2313J17.5
ASB9P1
CTD-2313J17.1
CTD-2313J17.6
CTD-2313J17.7
LINC01578
CHD2
MIR3175
RGMA
RP11-368J22.2
RP11-326A13.2
RP11-326A13.1
RP11-326A13.3
RP11-266O8.1
RP11-164C12.2
RP11-164C12.1
RP11-739G5.1
LINC01579
RP11-76E17.1
RP11-76E17.2
LINC02207
RP11-76E17.4
LINC01580
LINC01581
CTD-2643K12.1
RP11-452K20.1
MCTP2
RP11-354B3.1
RP11-57P19.1
RP11-255M2.3
CTD-2576F9.1
CTD-2576F9.2
RP11-255M2.1
RP11-255M2.2
LINC01197
CTD-2536I1.3
CTD-2536I1.2
LINC00924
RP11-398J10.2
RP11-61O11.1
RNU2-3P
RP11-759A24.3
RP11-4G2.1
RP11-236L14.1
RP11-236L14.2
NR2F2-AS1
RP11-327J17.7
RP11-327J17.9
RP11-327J17.2
RP11-327J17.8
LINC02157
RP11-759A24.1
RP11-759A24.2
NR2F2
RP11-262A16.1
RP11-522B15.3
RP11-522B15.6
RP11-522B15.4
RP11-522B15.5
PGAM1P12
RP11-522B15.1
RP11-522B15.7
RN7SKP254
Metazoa_SRP
CTD-2027G2.1
FAM149B1P1
SPATA8-AS1
SPATA8
RN7SKP181
RP11-315L6.1
CTD-2147F2.1
RN7SL677P
CTD-2147F2.2
RNA5SP401
RP11-461F11.2
RP11-461F11.3
LINC00923
RP11-753A21.2
ARRDC4
RP11-753A21.1
AC144835.1
U6
CTD-2544M6.1
RNU6-1186P
LINC01582
RP11-183E24.1
RP11-183E24.2
RP11-167B3.1
RP11-167B3.2
RP11-167B3.3
FAM169B
RP11-719C20.1
RP11-35O15.1
IGF1R
RP11-35O15.2
MIR4714
RP11-654A16.1
RP11-654A16.3
PGPEP1L
RP11-6O2.2
SYNM
RP11-6O2.4
TTC23
RP11-6O2.3
AC022819.3
LRRC28
HSP90B2P
HNRNPA1P62
RP11-616M17.1
RP11-20G13.3
RP11-20G13.2
RP11-20G13.5
RP11-20G13.1
RP11-20G13.4
RPL7P5
MEF2A
Y_RNA
LYSMD4
DNM1P46
CTD-2054N24.2
CTD-3076O17.1
ADAMTS17
CTD-3076O17.2
RNA5SP402
RP11-90E5.1
SPATA41
CERS3-AS1
CERS3
RP11-526I2.5
RNU6-322P
PRKXP1
RP11-526I2.1
RNU6-181P
LINS1
ASB7
Y_RNA
RP11-192M23.1
RP11-66B24.5
RP11-76I7.1
RP11-66B24.3
RP11-66B24.2
RP11-66B24.1
ALDH1A3
RP11-66B24.9
RP11-66B24.4
LRRK1
RP11-505E24.3
RP11-505E24.2
RP11-424I19.1
RP11-424I19.2
CHSY1
SELENOS
SNRPA1
RP11-299G20.2
PCSK6
RP11-299G20.5
PCSK6-AS1
RP11-14C10.3
RP11-14C10.6
RP11-14C10.4
SNRPCP18
RP11-14C10.2
RP11-14C10.5
TM2D3
RNU6-807P
TARSL2
RP11-89K11.1
DNM1P47
GOLGA8VP
RN7SL209P
OR4F6
OR4F15
OR4F14P
OR4F13P
OR4F28P
WBP1LP5
AC140725.7
OR4F4
OR4G2P
AC140725.8
FAM138E
AC140725.4
MIR1302-10
WASH3P
MIR6859-3
DDX11L9
DDX11L10
WASH4P
MIR6859-4
WASIR2
IL9RP3
POLR3K
SNRNP25
RHBDF1
Z69720.3
MPG
NPRL3
Z69720.2
Z69666.2
HBZ
HBZP1
HBM
Z84721.4
HBA2
HBA1
Y_RNA
HBQ1
LA16c-OS12.2
LUC7L
Z69890.1
FAM234A
RGS11
ARHGDIG
PDIA2
AXIN1
MRPL28
TMEM8A
Z97634.3
NME4
DECR2
LA16c-359F1.1
RAB11FIP3
Y_RNA
RP1-196A12.1
LINC00235
CAPN15
MIR5587
MIR3176
PRR35
PIGQ
NHLRC4
RAB40C
WFIKKN1
METTL26
MCRIP2
AL022341.3
WDR90
LA16c-349E10.1
RHOT2
RHBDL1
LA16c-313D11.9
STUB1
JMJD8
WDR24
LA16c-313D11.12
FBXL16
LA16c-380A1.2
LA16c-380A1.1
METRN
FAM173A
CCDC78
HAGHL
NARFL
MSLN
LA16c-335H7.2
MSLNL
RPUSD1
CHTF18
GNG13
PRR25
LA16c-360A4.1
LMF1
LA16c-306A4.1
LA16c-306A4.2
LMF1-AS1
RP11-161M6.6
RP11-161M6.2
SOX8
RP11-161M6.3
SSTR5-AS1
SSTR5
C1QTNF8
LA16c-349E11.1
LA16c-381G6.1
RP11-616M22.11
CACNA1H
RP11-616M22.1
RP11-616M22.2
RP11-616M22.3
TPSG1
RP11-616M22.12
TPSB2
TPSAB1
TPSD1
RP11-616M22.5
PRSS29P
RP11-616M22.10
RP11-616M22.9
TPSP2
RP11-616M22.7
LA16c-358B7.4
UBE2I
LA16c-358B7.3
RPS20P2
BAIAP3
TSR3
GNPTG
LA16c-316G12.2
UNKL
LA16c-312E8.2
C16orf91
LA16c-312E8.5
CCDC154
LA16c-312E8.4
CLCN7
LA16c-390E6.4
LA16c-390E6.3
RPS3AP2
PTX4
TELO2
IFT140
LA16c-385E7.1
TMEM204
LA16c-380F5.1
LA16c-380F5.3
LA16c-313F4.1
LA16c-425C2.1
LA16c-395F10.2
CRAMP1
LA16c-395F10.1
HN1L
LA16c-431H6.7
MAPK8IP3
LA16c-329F2.2
LA16c-329F2.1
MIR3177
LA16c-361A3.3
NME3
MRPS34
EME2
SPSB3
NUBP2
IGFALS
HAGH
FAHD1
MEIOB
LA16c-429E7.1
LINC00254
LINC02124
HS3ST6
MSRB1
RPL3L
NDUFB10
RPS2
SNORA64
AC005363.9
SNHG9
RNF151
AC005363.11
TBL3
NOXO1
GFER
SYNGR3
AC005606.14
ZNF598
NPW
RN7SL219P
SLC9A3R2
NTHL1
TSC2
PKD1
MIR1225
RP11-304L19.1
RP11-304L19.3
MIR6511B1
RP11-304L19.4
RP11-304L19.2
Y_RNA
MIR4516
MIR3180-5
RAB26
SNHG19
SNORD60
TRAF7
CASKIN1
MLST8
BRICD5
PGP
E4F1
RP11-304L19.12
DNASE1L2
ECI1
RP11-304L19.11
RNPS1
RP11-304L19.13
MIR3677
MIR4717
ABCA3
RP11-715J22.1
ABCA17P
CCNF
MIR6767
RP11-715J22.3
RP11-715J22.4
C16orf59
MIR6768
RP11-715J22.2
NTN3
TBC1D24
RP11-715J22.6
ATP6V0C
RP11-20I23.2
AMDHD2
MIR3178
PDPK1
RP11-20I23.13
RP11-20I23.11
RP11-20I23.8
RP11-20I23.6
RP11-20I23.7
RP11-20I23.5
RP11-20I23.10
CTD-3126B10.2
AC141586.5
PDPK2P
CTD-3126B10.5
CTD-3126B10.4
ERVK13-1
KCTD5
CTD-2270P14.2
PRSS27
SRRM2-AS1
SRRM2
ELOB
CTD-2270P14.5
PRSS33
SNORA3
PRSS41
PRSS21
EIF1P4
ZG16B
PRSS30P
PRSS22
LA16c-325D7.1
LA16c-325D7.2
FLYWCH2
FLYWCH1
RPL23AP86
LA16c-321D4.2
KREMEN2
PKMYT1
PAQR4
LA16c-380H5.6
LA16c-380H5.3
LINC00514
LA16c-380H5.2
LA16c-380H5.5
CLDN9
CLDN6
TNFRSF12A
HCFC1R1
THOC6
BICDL2
RP11-473M20.5
MMP25
MMP25-AS1
IL32
RP11-473M20.9
RNU1-22P
ZSCAN10
RP11-473M20.11
ZNF213-AS1
ZNF205
ZNF213
CASP16P
RP11-473M20.16
AJ003147.8
AJ003147.9
OR1F1
OR1F2P
ZNF200
MEFV
LINC00921
AJ003147.11
ZNF263
LA16c-360H6.1
TIGD7
LA16c-360H6.3
ZNF75A
RP11-433P17.1
OR2C1
LA16c-306E5.2
MTCO1P28
MTND1P8
MTRNR2L4
ZSCAN32
ZNF174
ZNF597
NAA60
C16orf90
LA16c-306E5.1
CLUAP1
NLRC3
LA16c-390H2.4
SLX4
DNASE1
RP11-461A8.4
TRAP1
RP11-461A8.5
CREBBP
RP11-95J11.1
RP11-462G12.2
RP11-462G12.1
ADCY9
RP11-462G12.4
RP11-95P2.4
RP11-95P2.3
SRL
LINC01569
TFAP4
GLIS2
GLIS2-AS1
PAM16
RP11-295D4.1
RP11-295D4.3
CORO7
VASN
DNAJA3
RP11-295D4.4
RP11-295D4.5
RP11-295D4.7
NMRAL1
HMOX2
CDIP1
RP11-709D24.8
C16orf96
RP11-709D24.5
SUB1P3
UBALD1
MGRN1
RN7SL850P
RP11-709D24.6
Metazoa_SRP
MIR6769A
NUDT16L1
ANKS3
C16orf71
ZNF500
Metazoa_SRP
SEPT12
SMIM22
RP11-127I20.5
ROGDI
GLYR1
RP11-127I20.8
UBN1
PPL
SEC14L5
NAGPA
NAGPA-AS1
C16orf89
ALG1
RP11-10K17.3
EEF2KMT
RP11-10K17.6
ENPP7P14
RP11-382N13.6
LINC02164
RP11-420N3.2
RP11-382N13.4
RP11-382N13.1
SNRPCP20
RP11-382N13.3
LINC01570
MIR8065
RP11-19H6.1
RBFOX1
RP11-509E10.3
RP11-509E10.1
RP11-468I15.1
RP11-185J20.1
RP11-185J20.2
RNU7-99P
RNU6-457P
RNU6-328P
RP11-545E8.1
snoMe28S-Am2634
RP11-26O3.1
SNORA40
CTD-2535I10.1
RP11-279O17.2
LINC02152
RP11-279O17.3
RP11-568A19.1
RP11-483K5.2
RP11-483K5.3
TMEM114
METTL22
RP11-475D10.4
ABAT
RN7SL743P
RNU7-63P
RP11-475D10.5
TMEM186
PMM2
RP11-152P23.2
RP11-77H9.2
CARHSP1
RP11-77H9.6
RP11-77H9.1
USP7
RP11-77H9.8
RP11-473I1.6
C16orf72
RPL21P119
LINC02177
LINC01177
LINC01195
RP11-418I22.2
RP11-418I22.3
RNA5SP403
RNA5SP404
RP11-297M9.1
GRIN2A
RP11-297M9.2
RP11-895K13.2
IMPDH1P11
RN7SL493P
ATF7IP2
RP11-609N14.1
RP11-609N14.4
RNU6-633P
LINC01290
EMP2
RP11-27M24.2
TEKT5
RP11-109M19.1
MTCYBP33
MTND6P33
MTND5P33
MTND4P34
MTND4LP24
MTND3P13
MTCO3P24
MTATP6P24
NUBP1
TVP23A
RP11-876N24.1
RP11-876N24.2
CIITA
DEXI
RP11-876N24.3
RP11-876N24.5
RP11-876N24.4
CLEC16A
RPL7P46
RP11-66H6.4
RP11-66H6.3
RP11-396B14.2
HNRNPCP4
RMI2
SOCS1
TNP2
PRM3
SNORA48
PRM2
PRM1
MIR548H2
Y_RNA
RP11-485G7.5
RP11-485G7.6
CTD-3088G3.8
CTD-3088G3.4
CTD-3088G3.6
LITAF
SNN
TXNDC11
RP11-490O6.2
ZC3H7A
Metazoa_SRP
RP11-486I11.2
BCAR4
RSL1D1
RP11-166B2.8
GSPT1
RP11-166B2.3
COX6CP1
RP11-166B2.5
RP11-166B2.9
NPIPB2
TNFRSF17
UBL5P4
SNX29
RP11-166B2.7
RPS23P6
RP11-276H1.3
RP11-276H1.2
ACA64
RP11-165M1.3
RP11-165M1.2
RP11-165M1.1
RP11-552C15.1
CTD-3037G24.4
CTD-3037G24.3
CTD-3037G24.5
CPPED1
MIR4718
CTD-2583P5.1
CTD-2583P5.3
SNORA27
RP11-14K2.1
SHISA9
AC009134.1
U91319.1
AC003009.1
TMF1P1
U95743.1
ERCC4
RPS26P52
CTD-2135D7.2
CTD-2135D7.3
LINC02185
LINC02186
MKL2
CTA-276F8.1
CTA-276F8.2
TVP23CP2
Y_RNA
MIR193BHG
MIR193B
MIR365A
LINC02130
RP11-65J21.4
PARN
RN7SL274P
BFAR
RNU7-125P
PLA2G10
RP11-82O18.2
NPIPA3
RP11-719K4.3
RP11-719K4.6
NPIPA2
RP11-680G24.1
ABCC6P2
NOMO1
RP11-719K4.7
MIR3179-1
MIR3670-1
MIR3180-1
RP11-958N24.1
Y_RNA
MIR6511A1
MIR6770-1
NPIPA1
RP11-680G24.7
PDXDC1
RP11-680G24.4
MIR1972-1
RP11-680G24.6
NTAN1
RRN3
RP11-72I8.1
NPIPP1
PKD1P6
MIR6511B2
Y_RNA
MIR3180-4
MIR3180-4
RP11-72I8.2
NPIPA5
MPV17L
C16orf45
KIAA0430
CTB-193M12.1
NDE1
CTB-193M12.3
CTB-193M12.5
MYH11
AF001548.5
AF001548.6
AF001548.3
FOPNL
RNU6-213P
CTA-972D3.2
RPL15P20
ABCC1
RPL17P40
ABCC6
RP11-517A5.7
NOMO3
RP11-517A5.6
RP11-517A5.5
MIR3179-2
MIR3670-2
MIR3180-2
PKD1P1
Y_RNA
AC138969.4
MIR6511A2
MIR6770-2
RP11-958N24.4
RP11-958N24.2
MIR6511A3
NPIPA7
RP11-467M13.2
RP11-467M13.3
RP11-14N9.2
RP11-14N9.1
RP11-419L9.1
CTD-2576D5.1
CTD-2576D5.3
CTD-2576D5.2
XYLT1
CTD-2576D5.4
RP11-1102P22.3
RP11-1102P22.1
RP11-1102P22.2
RP11-567P19.1
RP11-916L7.1
CTD-3229J4.1
RPL7P47
CTA-481E9.2
CTA-481E9.4
CTA-481E9.3
RP11-164A6.1
CTD-2036A2.1
RP11-1212A22.7
NPIPA8
RP11-1212A22.1
MIR6511A4
RP11-1212A22.8
RP11-1212A22.4
PKD1P5
MIR6770-3
Y_RNA
MIR3180-3
MIR3670-3
MIR3179-3
MIR3179-3
NOMO2
MIR3670-4
MIR3179-4
RP11-457I16.4
RP11-457I16.2
ABCC6P1
RPS15A
ARL6IP1
RP11-1035H13.2
SMG1
CTD-2288F12.1
TMC7
RNU6-1340P
RP11-626G11.5
RP11-626G11.1
COQ7
RP11-626G11.4
RP11-626G11.6
ITPRIPL2
SYT17
CLEC19A
CTA-363E6.1
CTA-363E6.2
CTA-363E6.3
TMC5
CTA-363E6.5
CTA-363E6.6
GDE1
CCP110
C16orf62
AC002550.6
KNOP1
AC002550.5
IQCK
CTD-2380F24.1
LARP7P2
GPRC5B
GPR139
RP11-204E4.4
RP11-204E4.3
SNRPEP3
GP2
UMOD
PDILT
RP11-429K17.1
ACSM5
CTD-2194A8.2
ACSM2A
CTD-3076M17.1
ACSM2B
RP11-143N13.2
ACSM5P1
ACSM3
RP11-143N13.4
RP11-143N13.3
ACSM1
THUMPD1
AC004381.8
AC004381.7
ERI2
RNU6-944P
AC004381.6
U4atac
DCUN1D3
LYRM1
DNAH3
CTC-508F8.1
TMEM159
AF001550.7
ZP2
ANKS4B
CRYM
AF001550.9
CRYM-AS1
CTD-2547E10.6
CTD-2547E10.3
SNX29P1
CTD-2547E10.5
NPIPB3
SMG1P3
MIR3680-1
CTB-31N19.5
CTB-31N19.2
CTB-31N19.4
SCARNA6
METTL9
CTB-31N19.3
IGSF6
RNU6-1005P
RNU6-196P
OTOA
RP11-645C24.5
RRN3P1
RP11-645C24.6
NPIPB4
SMG1P4
RP11-645C24.4
CTD-2649C14.2
UQCRC2
PDZD9
CTD-2649C14.1
CTD-2649C14.3
C16orf52
RP11-101E7.2
VWA3A
SDR42E2
EEF2K
RP11-141O15.1
POLR3E
CDR2
RP11-21M24.3
RP11-21M24.2
MFSD13B
RRN3P3
SMG1P1
NPIPB5
RP11-368J21.4
RP11-368J21.3
RP11-105C19.2
RP11-105C19.1
CTC-591M7.1
HS3ST2
RP11-20G6.2
USP31
SCNN1G
CTC-391G2.1
SCNN1B
COG7
RN7SKP23
SNORA75
CTD-2270L9.2
CTD-2270L9.4
GGA2
AC002400.1
EARS2
SUB1P4
UBFD1
CTD-2196E14.6
NDUFAB1
PALB2
CTD-2196E14.3
DCTN5
PLK1
CTD-2196E14.5
ERN2
CTD-2196E14.8
CTD-2385L22.1
CTD-2385L22.2
CHP2
PRKCB
CTA-345G4.1
CTA-113A6.1
MIR1273H
CTA-113A6.2
LINC2194
CACNG3
SNORA1
RNU7-24P
CTD-2313J23.1
RBBP6
TNRC6A
LINC01567
CTD-2515A14.1
SLC5A11
ARHGAP17
RP11-266L9.1
RP11-266L9.4
LINC02175
SCML2P2
RP11-266L9.6
LCMT1-AS1
RP11-266L9.3
RP11-266L9.8
LCMT1
LCMT1-AS2
RN7SL557P
AQP8
ZKSCAN2
CTD-2547G23.4
LINC02191
CYCSP39
HS3ST4
RP11-185O21.1
MIR548W
RNA5SP405
HMGN2P3
HSPE1P16
AC009158.1
AC130464.1
LINC02195
RP11-142A12.1
C16orf82
EEF1A1P38
LINC02129
KDM8
CTD-3203P2.1
NSMCE1
FLJ21408
CTD-3203P2.3
IL4R
IL21R
IL21R-AS1
GTF3C1
KIAA0556
AC002551.1
CTD-2049O4.1
CTD-2049O4.2
Y_RNA
GSG1L
RNU6-159P
RNU6-1241P
XPO6
TPRKBP2
SNORA25
RNY1P10
GAPDHP35
RP11-57A19.7
RP11-57A19.2
SBK1
RP11-57A19.6
NPIPB6
RP11-435I10.5
EIF3CL
MIR6862-1
CDC37P2
RP11-435I10.6
RP11-57A19.5
NPIPB7
CLN3
APOBR
IL27
NUPR1
RP11-666O2.1
RP11-666O2.2
SGF29
SULT1A2
RP11-666O2.4
RP11-666O2.5
SULT1A1
NPIPB8
RP11-57A19.4
EIF3C
CDC37P1
MIR6862-2
RP11-1348G14.6
NPIPB9
RP11-1348G14.7
RP11-1348G14.4
RP11-1348G14.1
RP11-1348G14.5
RP11-1348G14.8
ATXN2L
RP11-24N18.1
TUFM
MIR4721
SH2B1
RP11-22P6.2
ATP2A1
ATP2A1-AS1
SNORA43
RABEP2
CD19
NFATC2IP
RP11-264B17.2
RP11-264B17.4
SPNS1
LAT
RP11-264B17.5
NPIPB10P
CTB-134H23.3
RRN3P2
RP11-426C22.5
RP11-426C22.1
RP11-426C22.4
RP11-426C22.7
RP11-426C22.6
RP11-426C22.8
RP11-231C14.6
SNX29P2
RP11-231C14.8
NPIPB11
SMG1P6
RP11-345J4.6
BOLA2
SLX1B
SULT1A4
RP11-345J4.3
RP11-345J4.4
RP11-345J4.1
RP11-231C14.5
NPIPB12
SMG1P2
RP11-368N21.5
MIR3680-2
SLC7A5P1
CA5AP1
RP11-368N21.1
SPN
QPRT
RN7SKP127
C16orf54
AC009133.17
ZG16
KIF22
AC009133.21
MAZ
AC009133.15
AC009133.12
PRRT2
PAGR1
MVP
CDIPT
CTD-2574D22.7
CDIPT-AS1
SEZ6L2
ASPHD1
KCTD13
CTD-2574D22.3
CTD-2574D22.4
CTD-2574D22.2
TMEM219
TAOK2
HIRIP3
INO80E
DOC2A
C16orf92
FAM57B
ALDOA
CTD-2515O10.5
PPP4C
TBX6
YPEL3
RP11-455F5.3
GDPD3
RP11-455F5.4
RP11-455F5.6
MAPK3
CORO1A
RP11-455F5.5
BOLA2B
SLX1A
SULT1A3
RP11-347C12.3
RP11-347C12.4
RP11-347C12.9
RP11-347C12.8
NPIPB13
SMG1P5
RP11-347C12.12
CD2BP2
RP11-347C12.10
TBC1D10B
RP11-347C12.11
MYLPF
ZNF48
SEPT1
RP11-297C4.6
ZNF771
SNORA42
DCTPP1
SEPHS2
Y_RNA
Y_RNA
ITGAL
RP11-297C4.2
RP11-297C4.3
RNU7-61P
RP11-297C4.1
MIR4518
ZNF768
AC002310.14
ZNF747
AC002310.12
AC002310.10
ZNF764
ZNF688
ZNF785
AC002310.7
RP11-146F11.5
AC002310.17
ZNF689
RP11-146F11.4
RP11-146F11.3
RP11-146F11.2
PRR14
FBRS
RNU6-416P
RP11-146F11.1
SRCAP
RNU6-1043P
SNORA30
TMEM265
PHKG2
CCDC189
RNF40
RP11-2C24.3
ZNF629
Metazoa_SRP
RP11-2C24.5
RP11-2C24.7
BCL7C
MIR762HG
CTF1
CTF2P
FBXL19-AS1
FBXL19
ORAI3
RP11-1072A3.4
SETD1A
RP11-1072A3.3
HSD3B7
STX1B
STX4
RP11-196G11.2
RP11-196G11.6
ZNF668
AC135050.5
ZNF646
PRSS53
VKORC1
RP11-196G11.3
BCKDK
KAT8
RP11-196G11.4
RP11-196G11.5
PRSS8
PRSS36
RP11-388M20.7
NDUFA3P6
FUS
RP11-388M20.6
RP11-388M20.1
PYCARD
PYCARD-AS1
TRIM72
PYDC1
ITGAM
ITGAX
RP11-120K18.3
ITGAD
RP11-120K18.2
COX6A2
RP11-452L6.8
ZNF843
RP11-452L6.1
RP11-452L6.5
ARMC5
RP11-452L6.6
TGFB1I1
SLC5A2
AC026471.6
C16orf58
RP11-452L6.7
AHSP
CTD-2014E2.2
VN1R64P
LINC02190
VN1R65P
FRG2KP
CTD-2014E2.7
CSDAP1
ZNF720P1
VN1R66P
RBM22P12
CTD-2358C21.2
CTD-2358C21.3
CLUHP3
CTD-2358C21.5
ZNF720
AC002519.8
VN1R67P
AC002519.6
VN1R3
RBM22P13
RP11-170L3.2
ZNF267
RP11-170L3.4
RP11-170L3.5
RP11-170L3.7
RP11-170L3.6
RP11-1166P10.1
RP11-1166P10.6
IGHV1OR16-1
RP11-1166P10.8
IGHV1OR16-3
IGHV3OR16-9
HERC2P4
RP11-1166P10.7
RP11-56L13.3
RP11-17M15.1
RP11-56L13.4
ABHD17AP8
RP11-56L13.6
RP11-56L13.7
TP53TG3D
RP11-56L13.1
RP11-1292F20.1
RP11-17M15.2
RP11-17M15.4
ACTR3BP3
RP11-626K17.5
PABPC1P13
RP11-626K17.3
RP11-626K17.2
ABCD1P3
RP11-652G5.1
RP11-652G5.2
RP11-96K14.1
RP11-586K12.11
RP11-586K12.13
RP11-586K12.10
TP53TG3
RP11-586K12.8
RP11-586K12.7
ABHD17AP7
RP11-586K12.4
RP11-586K12.5
HERC2P5
RP11-67H24.3
RP11-586K12.2
RP11-586K12.1
RP11-67H24.2
RP11-67H24.1
RP11-989E6.1
IGHV2OR16-5
BCAP31P2
SLC6A10P
RP11-989E6.3
IGHV3OR16-15
IGHV3OR16-6
RP11-989E6.13
RP11-989E6.11
RP11-19N8.2
IGHV1OR16-2
IGHV3OR16-10
RP11-989E6.8
IGHV1OR16-4
IGHV3OR16-8
RP11-19N8.4
RP11-19N8.3
HERC2P8
RP11-19N8.7
RP11-19N8.6
ABHD17AP9
RP11-1437A8.2
RP11-1437A8.3
TP53TG3C
RP11-1437A8.4
RP11-1437A8.6
TP53TG3E
RP11-1277H1.3
TP53TG3B
RP11-1437A8.5
RP11-1437A8.7
TP53TG3F
RP11-23E10.7
RP11-23E10.5
RP11-23E10.3
RP11-989E6.10
RP11-23E10.2
RP11-23E10.4
RP11-293B20.2
BMS1P8
RP11-104C4.6
ENPP7P13
RP11-104C4.4
IGHV3OR16-12
RP11-104C4.2
IGHV3OR16-13
RP11-812E19.9
RP11-812E19.13
RP11-812E19.12
RP11-812E19.7
IGHV3OR16-11
RP11-812E19.10
ARHGAP23P1
IGHV3OR16-7
RP11-812E19.5
IGHV3OR16-16
RP11-812E19.14
RP11-812E19.3
RP11-598D12.4
BCAP31P1
RP11-598D12.1
RP11-598D12.5
RP11-598D12.2
CTD-2522B17.8
DUX4L45
PCMTD1P2
DUX4L46
DUX4L47
LINC00273
RNA5-8SP2
BCLAF1P2
CH17-342O10.1
CTD-2144E22.9
LINC02184
CTD-2144E22.5
CTD-2144E22.6
CCNYL3
CLUHP11
NAMPTP3
VPS35P1
VN1R68P
VN1R69P
RP11-244B22.11
RP11-244B22.10
UBE2MP1
SLC25A1P4
RP11-488I20.9
RP11-244B22.6
TP53TG3GP
RARRES2P5
FGFR3P5
FRG2JP
RP11-488I20.8
RARRES2P6
AGGF1P8
FRG2HP
RARRES2P9
AGGF1P9
C2orf69P4
LINC01566
FRG2GP
AGGF1P4
FRG2IP
RARRES2P7
AGGF1P5
C2orf69P3
RP11-80F22.16
ZNF971P
FRG2DP
RARRES2P10
AGGF1P6
RP11-80F22.14
C2orf69P2
RP11-80F22.4
RP11-80F22.15
TP53TG3HP
RP11-80F22.8
RARRES2P8
AGGF1P7
C2orf69P1
C1QL1P1
KIF18BP1
RP11-14K3.7
RP11-352B15.5
RNA5SP406
RNA5SP407
RNA5SP408
RNA5SP409
LINC02167
RNA5SP410
RNA5SP411
RNA5SP412
RNA5SP413
RNA5SP414
RNA5SP415
RNA5SP416
RNA5SP417
RNA5SP418
RNA5SP419
RNA5SP420
RNA5SP421
RNA5SP422
RNA5SP423
RP11-352B15.2
HMGN2P41
VN1R70P
RP11-43P5.1
RP11-43P5.3
PPP1R1AP2
ANKRD26P1
RNU6-845P
RP11-46D6.5
RP11-46D6.4
SHCBP1
RP11-46D6.1
RAB43P1
RP11-93O14.1
VPS35
RP11-93O14.2
RP11-93O14.3
ORC6
MYLK3
RP11-480G7.2
C16orf87
CKBP1
RP11-480G7.3
GPT2
DNAJA2
RP11-169E6.1
RP11-169E6.4
RP11-169E6.3
NETO2
ITFG1-AS1
RPL23AP72
ITFG1
RP11-329J18.3
RP11-329J18.5
RP11-329J18.4
RP11-474B12.1
Y_RNA
RNA5SP424
PHKB
RNA5SP425
RP11-177N22.3
RP11-177N22.2
EIF4BP5
NDUFA5P11
LINC02133
CTB-55P19.1
LINC02192
LINC02134
RP11-3M1.3
ABCC12
RP11-3M1.1
ABCC11
LONP2
UBA52P8
CTD-2600H12.2
SIAH1
Metazoa_SRP
RP11-44I10.5
MOCS1P1
N4BP1
RP11-44I10.3
RPS2P44
CTC-527H23.1
CTC-527H23.2
RP11-42I10.1
CTC-527H23.3
CTC-527H23.4
KLF8P1
RNU6-257P
RP11-42I10.3
MTND4LP25
RP11-22D3.1
RP11-22D3.2
CBLN1
RP11-491F9.1
RP11-491F9.8
RP11-491F9.2
RP11-491F9.6
RP11-491F9.5
RP11-491F9.3
C16orf78
RP11-189E14.5
RP11-189E14.3
LINC02179
ZNF423
ADAM3B
MRPS21P7
CTD-2595P9.2
MRPS21P8
CTD-2595P9.4
RP11-305A4.2
RP11-305A4.3
RPL34P29
RP11-305A4.5
CNEP1R1
RP11-429P3.3
RP11-429P3.2
Metazoa_SRP
ACTG1P16
HEATR3
RP11-429P3.8
RNY4P3
RP11-429P3.5
RPL10P14
SNORA70
PAPD5
ADCY7
MIR6771
BRD7
RP11-21B23.1
LINC02178
RP11-21B23.3
NKD1
RP11-401P9.1
RP11-401P9.7
RP11-401P9.6
RP11-401P9.5
SNX20
NOD2
RP11-327F22.6
RP11-327F22.1
CYLD
MIR3181
RP11-327F22.4
LINC02168
CTD-2034I21.1
RNA5SP426
LINC02187
LINC02128
LINC02127
RP11-883G14.3
RP11-883G14.4
SOD1P2
SALL1
AC009166.5
AC009166.7
AC137527.2
UNGP1
RP11-437L7.1
HNRNPA1P48
RN7SKP142
LINC01571
C16orf97
RP11-152O14.4
RP11-152O14.3
LINC00919
LINC02180
RP11-142G1.3
RP11-142G1.1
CASC22
RP11-132F7.2
TOX3
CASC16
RP11-297L17.2
RP11-297L17.3
RP11-297L17.4
RP11-297L17.6
PHBP21
RP11-467J12.2
RP11-467J12.3
RP11-467J12.4
CHD9
RP11-295M3.2
RP11-454F8.3
RP11-454F8.2
RP11-454F8.4
snoU13
RNA5SP427
RP11-44F14.4
RP11-44F14.1
RP11-44F14.2
RP11-44F14.8
RP11-44F14.9
RP11-44F14.10
RBL2
RNU6-1153P
RP11-44F14.5
RP11-44F14.7
RP11-44F14.6
AKTIP
RPGRIP1L
RP11-36I17.2
FTO
RP11-357N13.3
RP11-357N13.6
RP11-357N13.2
RP11-357N13.1
RP11-324D17.2
LINC02169
IRX3
RP11-434E6.5
RP11-434E6.4
LINC02140
LINC02183
AC007491.1
CRNDE
IRX5
CTD-3032H12.2
CTD-3032H12.1
MTND5P34
RP11-26L20.3
RN7SL841P
RP11-26L20.5
IRX6
RP11-26L20.4
RPL31P56
MMP2
RP11-212I21.5
RP11-212I21.2
RP11-212I21.3
LPCAT2
RP11-212I21.4
CAPNS2
SLC6A2
RP11-481F24.3
CES1P2
CES1P1
CES1
CES5A
RP11-461O7.1
RP11-461O7.2
RP11-355E10.1
CTD-2050B12.1
GNAO1
DKFZP434H168
MIR3935
RP11-441F2.2
RP11-441F2.4
RP11-441F2.5
AMFR
RP11-413H22.2
NUDT21
OGFOD1
RP11-413H22.3
BBS2
MT4
MT3
MT2A
RP11-249C24.10
MT1L
MT1E
MT1M
MT1JP
MT1A
MT1DP
MT1CP
MT1B
MT1F
MT1G
MT1H
RP11-249C24.12
MT1X
DPPA2P4
RP11-343H19.1
NUP93
MIR138-2
SLC12A3
MIR6863
RPS24P17
HERPUD1
RP11-325K4.3
RP11-325K4.2
CETP
NLRC5
RP11-322D14.1
RP11-322D14.2
RP11-407G23.1
CPNE2
RP11-407G23.2
RP11-407G23.5
FAM192A
RSPRY1
ARL2BP
RP11-407G23.7
RP11-407G23.4
PLLP
RPL23AP91
CTC-661I16.2
CCL22
CX3CL1
CCL17
CIAPIN1
COQ9
POLR2C
DOK4
CCDC102A
ADGRG5
HMGB3P32
ADGRG1
RP11-405F3.5
ADGRG3
RP11-405F3.4
DRC7
RP11-405F3.2
KATNB1
KIFC3
CTD-2600O9.2
MIR6772
CTD-2600O9.1
RNU6-20P
CNGB1
TEPP
ZNF319
USB1
MMP15
Y_RNA
RP11-332G1.1
CFAP20
CTB-134F13.1
RP11-459F6.3
CSNK2A2
RP11-459F6.1
RN7SL645P
CCDC113
PRSS54
GINS3
RNU6-269P
RP11-481J2.1
RNU6-1110P
RP11-481J2.3
LINC02137
NDRG4
RNU6-103P
SETD6
CNOT1
RP11-481J2.4
SNORA46
SNORA50A
CTA-331F8.1
SLC38A7
RP11-451N19.3
GOT2
RP11-410D17.2
RNU6-1155P
RN7SL143P
GEMIN8P2
RPL12P36
RP11-700H13.1
Metazoa_SRP
RPS27P27
RP11-102D18.1
RNU4-58P
DUXAP11
APOOP5
LINC02141
RP11-430C1.2
RP11-457D20.1
RP11-457D20.2
RP11-354I13.2
RP11-354I13.1
GNPATP
RP11-90K18.1
RPS27AP16
CDH8
RP11-109D24.1
RN7SKP76
CTC-420A11.2
RNU6-21P
RP11-75D3.1
AC009161.1
AC009110.1
RP11-50O21.1
RP11-96H17.1
RP11-96H17.3
UBE2FP2
RP11-368L12.1
RPS15AP34
RP11-2K6.2
RP11-2K6.1
RP11-370P15.1
LINC02165
RP11-21L1.1
RP11-744D14.2
AC012322.1
RP11-744D14.1
RP11-467L24.1
RP11-439I14.2
RP11-439I14.1
RP11-439I14.3
CDH11
RP11-229O3.1
LINC02126
RP11-256I9.2
RP11-256I9.3
LINC00922
RP11-351A20.1
RP11-351A20.2
[truncated: 126,647 more chars]
