# Supplementary material for: The topology of genome-scale metabolic reconstructions unravels independent modules and high network flexibility
Source: PLoS Comput Biol. 2022 Jun 27;18(6):e1010203. doi: 10.1371/journal.pcbi.1010203 (PMC9269948; doi:10.1371/journal.pcbi.1010203)
Supplement: S2 Data — Code to process large TPM files from the GTEx (The Genotype-Tissue Expression) project and produce correlation tables. (ZIP) [file pcbi.1010203.s005.zip › gtex/Gtex_vero_genes_10tpm_corr.csv]

hgnc_id	HGNC:19366	HGNC:3350	HGNC:13445	HGNC:11010	HGNC:4795	HGNC:7436	HGNC:10681	HGNC:406	HGNC:438	HGNC:4116	HGNC:11071	HGNC:362	HGNC:11005	HGNC:11056	HGNC:12591	HGNC:380	HGNC:18170	HGNC:22146	HGNC:10606	HGNC:2330	HGNC:2859	HGNC:8905	HGNC:363	HGNC:20800	HGNC:2501	HGNC:365	HGNC:3012	HGNC:478	HGNC:477	HGNC:474	HGNC:475	HGNC:476	HGNC:4632	HGNC:10922	HGNC:10997	HGNC:16029	HGNC:14572	HGNC:10682	HGNC:5215	HGNC:412	HGNC:12562	HGNC:20461	HGNC:10938	HGNC:16789	HGNC:5208	HGNC:30262	HGNC:4693	HGNC:3700	HGNC:27015
HGNC:19366	1.0	0.3191662049149133	0.14720888088703218	0.0921079009650643	0.5135940063889461	0.6624307072530514	0.5258836377397186	0.005778635401980905	-0.09359880584983826	0.2139457881244315	0.5212232593501037	0.609567339998651	0.1327095158394373	0.1485855831336456	0.6011939394198167	0.4433269583051444	0.416746163206393	0.15937808109676418	0.419019433528073	0.32299645672955946	0.16744836506586158	0.2797484444877382	0.1677521385578555	0.5120481615310539	0.13336848877706975	-0.09311675345567105	0.3155224364229121	0.24395922813123314	-0.23721675058786254	-0.22984856279215019	-0.2358119695590711	-0.23720710501643555	0.06762160514907632	0.23324387165112961	0.5073244993779734	0.005171759918213119	0.12729053844277582	0.5637504651793321	0.3857532768791191	0.43209897684938403	0.4705677026169957	0.5471865215120351	0.4605369504810415	0.14619804135784137	0.29668844946588674	0.6473509933517758	0.2801376738851516	0.5201245138527063	0.16503780632049825
HGNC:3350	0.3191662049149133	1.0	0.005556385349478534	0.07280391371829632	0.287171392957513	0.2394574705129313	0.1918974150230741	0.0778663919199855	0.13268674072215447	0.44209397545653956	0.5212075534111147	0.5157044804068593	0.5711473001412298	0.37663032544770586	0.4598127961735462	0.49376115884519695	0.46415067658120757	-0.0010517039258039983	0.3010650967867746	0.1505958734542725	0.24288751289421587	-0.04842527383479411	0.4342341365949298	0.34134903585372794	0.2045176274341914	0.22388730784625333	0.4558484664083484	-0.26196525587453645	-0.22709746028431324	-0.23076589640668432	-0.26799251946728747	-0.24318261680107967	0.06413879626912025	0.2163493225132347	0.3392193821338456	0.06411053443713546	0.03622930067925003	0.34844271972188634	0.41611542549277664	0.42882315690291306	0.5878057668769222	0.46239588264455633	-0.024420577619781024	0.04173746141663722	0.24949310824416868	0.47319299110719776	0.6005750030988452	0.2135325260324269	0.10497599313844018
HGNC:13445	0.14720888088703218	0.005556385349478534	1.0	0.32876590517189597	0.08344999655156043	0.23357518983667025	0.04731890546124666	-0.18672998401695023	0.02831527060215863	0.10550706125509765	0.14635115270090662	0.17472215503976893	-0.0958593180090817	-0.07171191931203245	0.20672190752406663	0.049095343180315096	-0.06881412779641033	0.2525747112930968	0.08844539649722974	0.194539175071112	-0.03353050995278353	-0.14502334713689477	0.024104457582208295	0.16051389667107618	0.15163712289967374	-0.04993762597594152	0.028185985639010983	-0.013057992578176978	-0.04159587847309842	-0.02178453761701304	-0.03317696135615972	-0.028452450706166033	0.013308674636023823	0.1372641900823912	0.19481131534538365	0.11006721703705552	0.0812857522332746	0.010791780500207734	0.07376837600703236	0.1576733385145629	0.16675674242662772	0.2559986739702995	0.09429291216345076	0.1206931839287869	0.053987240035961066	0.13987308803508325	-0.021957360747351416	0.11091993388201919	0.19148005870478332
HGNC:11010	0.0921079009650643	0.07280391371829632	0.32876590517189597	1.0	-0.04614137837240627	0.06727209020939535	0.15967054472810172	0.060636673413593724	-0.04029867128566436	0.05795593908744718	-0.09640059753797711	0.13474249837589725	0.042895983779253875	-0.09791220297144294	0.07950116238204592	-0.08200661161419845	-0.0716418559431321	-0.04168497197418658	0.013304119372557384	0.14603599788533653	0.18782106266459495	0.12320779803683189	-0.040728937636810805	-0.004515728939021151	0.009614977142847493	0.11773275166929544	-0.14674582982387932	-0.11122283736146385	-0.1134395903950085	-0.11981228591089321	-0.1453030080370099	-0.12227765420546371	0.01606582963638502	0.2685943638677287	-0.14038482812473807	0.01593853030627196	-0.0173857402521216	0.1513997905839476	0.0029776534674688803	0.15186174320912055	0.17257909248750228	0.011667644801232752	0.0009699406646395133	0.05312904525450987	-0.11255503872152649	0.17545481779197847	-0.051704726360720744	0.17290123369807503	0.24497495064526456
HGNC:4795	0.5135940063889461	0.287171392957513	0.08344999655156043	-0.04614137837240627	1.0	0.6158619070860483	0.40458740672224275	0.06890730070220746	-0.012171869467737462	0.18610002543505486	0.31337675678265	0.726630428253158	0.0876177366324944	0.1400062794443944	0.4877074224736511	0.5826551228048118	0.5644588059497027	0.34936516867869405	0.6354352185997403	0.5078922395793791	0.3518042969434537	0.4064315833516367	0.12889688389753173	0.6656183540694242	0.30660613048689755	-0.37374996789757625	0.6314927195514162	0.20844317646262359	-0.12725653904333512	-0.10219555546310084	-0.08834500637501178	-0.10685218865840344	0.09348012140069231	0.18113230203396158	0.6074738361951197	-0.058327996615023414	0.08815642080223572	0.4065795075991645	0.4304382673725425	0.5336521747738416	0.573796880172006	0.4083829548677202	0.6660737247200065	-0.3125134580302374	0.5739589164353222	0.4721841061335873	0.13049585863212956	0.4109096385857293	0.0247867217188454
HGNC:7436	0.6624307072530514	0.2394574705129313	0.23357518983667025	0.06727209020939535	0.6158619070860483	1.0	0.3164478421735496	-0.04559758095587468	0.06542777509120241	0.23749174565541728	0.5103440443960832	0.5921159302372585	0.1646658733835705	0.11101361588338608	0.5405775659282729	0.5030918258410337	0.392901662566585	0.31321932412982856	0.4505274070752357	0.3394502174426163	0.17996647622022346	0.09053227441133803	0.1469495286424147	0.4630545340203549	0.2888772501963099	-0.1613035504529667	0.4053579930149324	0.33606964363242425	-0.15026519446923373	-0.16596320017856422	-0.15059057034189097	-0.17194327117171326	0.05350085094012303	0.12662216960688114	0.6201663826597634	-0.00104045065445355	0.11489656244843359	0.3608992587071117	0.4901535948623496	0.38746225212693747	0.4279617262900142	0.5177103215081235	0.5037583877727156	0.07682997509588338	0.40461526113477564	0.5599919689021552	0.2780999359306745	0.33143900733351755	0.25614123767055763
HGNC:10681	0.5258836377397186	0.1918974150230741	0.04731890546124666	0.15967054472810172	0.40458740672224275	0.3164478421735496	1.0	0.24331638143892226	-0.15660773670753253	0.1043566556909371	0.1507754057181455	0.507331219298093	-0.08605345614282547	-0.1671874506442768	0.4070242140966702	0.26824714740677563	0.3824582190420283	0.0017513422539623769	0.5026126834831323	0.5753101143102654	0.2382462860926456	0.6963460341450064	0.17151420080519078	0.38487429589849376	0.1994704582036989	-0.1576515920506643	0.20237957126121928	-0.06274097291422871	-0.20804045116206613	-0.17987507982539422	-0.20776233882926493	-0.18616885652997567	0.05751222190572479	0.4653076634715859	0.11231905808482251	-0.08567325045304412	-0.061703689503339314	0.7015338478381887	0.0005800314196217916	0.41422659560395136	0.3959923035147985	0.29465251545827414	0.476717807435514	-0.047074099711810855	0.15161094250547544	0.41601196509993227	-0.17904331119094788	0.8347005150350352	0.038622600194043545
HGNC:406	0.005778635401980905	0.0778663919199855	-0.18672998401695023	0.060636673413593724	0.06890730070220746	-0.04559758095587468	0.24331638143892226	1.0	-0.14709792488788526	0.06969348884632028	-0.21059818882117778	0.013032818156819538	0.1125199513139751	0.04418208846332485	0.16500857476324676	0.06024807674564207	0.2717320692281955	-0.20374048818268722	0.3524432905579735	0.2656248166494771	0.3599091120745602	0.31374260045600827	0.37725154511326364	0.07535643174447734	0.20891102517197008	0.20169206866020617	-0.16039118920515044	-0.048866719216402926	-0.19744437775990772	-0.2286170181539122	-0.260990960338765	-0.22844999696564627	0.07534044271221044	0.22350129072431646	-0.045359089000723815	-0.35343262901337624	0.07001610476118518	0.45677928424827374	0.018150952471770242	0.39576563811461174	-0.06276526206343823	0.07200390066927724	0.166701595851949	0.1449149526185748	0.2275143451699793	0.11442877646927023	-0.01878744469452594	0.3491438637077375	-0.024619916222065198
HGNC:438	-0.09359880584983826	0.13268674072215447	0.02831527060215863	-0.04029867128566436	-0.012171869467737462	0.06542777509120241	-0.15660773670753253	-0.14709792488788526	1.0	0.11655758175678893	0.17942421574799503	-0.06556408462844229	-0.029028965118085257	-0.09093153322108784	-0.019970555292125047	0.020510670858062494	-0.288435630020426	0.2171132982498172	-0.15579738262556636	-0.10124532012769383	-0.0375233771582578	-0.2297340837591558	-0.3246274460256577	-0.23902513048579	-0.0721064382320671	-0.06304802711276218	0.3054738843246448	-0.13585761938075147	-0.10908325967749449	-0.08750502418322575	-0.10547817208250723	-0.091249197308211	-0.044387385394445325	-0.3306121256292427	0.13591557643123178	0.5733557159858097	-0.12123886135446489	-0.21565777734901773	0.1646290013076546	-0.09534052408439798	-0.2005862936561425	-0.15972099462561848	-0.2750124767739391	-0.0003529532907568448	0.023712959682264927	-0.04504697144411609	0.2543805952187208	-0.3814911794394358	0.1723724257017878
HGNC:4116	0.2139457881244315	0.44209397545653956	0.10550706125509765	0.05795593908744718	0.18610002543505486	0.23749174565541728	0.1043566556909371	0.06969348884632028	0.11655758175678893	1.0	0.5471563125314832	0.4690392700625326	0.22054259978697158	0.3451348186522645	0.24747578707630527	0.6770459060707257	0.32392372935593333	0.25189503265270263	0.38185205226052393	0.4635735774481195	0.5138448625682829	-0.16554556865551995	0.19769463103012314	0.44273861578120915	0.2974392759205748	-0.03724449074557577	0.1903243353895606	-0.04498987051129329	-0.029740668342587522	-0.062443626427452444	-0.060770576777954666	-0.07065869749359478	0.08226788988196516	0.07760356779509854	0.296909536244159	-0.027009817591714155	0.2593291664375406	0.20910410558202544	0.5676799104352772	0.39824652490753026	0.4768975212872661	0.22233032162811892	0.013334920688620645	-0.015309532497676226	0.18450957724369527	0.29002082705155097	0.21525554852557302	0.22232349796240106	0.18043090407427032
HGNC:11071	0.5212232593501037	0.5212075534111147	0.14635115270090662	-0.09640059753797711	0.31337675678265	0.5103440443960832	0.1507754057181455	-0.21059818882117778	0.17942421574799503	0.5471563125314832	1.0	0.4417507464326668	0.30353813778835037	0.3757116997311503	0.45076907997193905	0.5459485770634815	0.3082044968815147	0.24546916571320507	0.30481782677825625	0.22381179648804514	0.13666734494620575	-0.17312837641004994	0.2417326270558768	0.41712626312518486	0.09719395849958197	0.01367385044060447	0.40301353203914986	0.029240353874169688	-0.14827886170470697	-0.15654152196347276	-0.16592796502189253	-0.1647637436087925	0.05536250919365148	0.09595324408737241	0.5524180389796243	0.173990716313819	0.10695415042693734	0.2564993373556849	0.45449655528600896	0.3393756973889216	0.43801891447405716	0.46918313498806136	0.08010441626685437	0.17268585673216913	0.21032072343062394	0.4637782532515398	0.43122631661609784	0.1608247068735728	0.21578295434686512
HGNC:362	0.609567339998651	0.5157044804068593	0.17472215503976893	0.13474249837589725	0.726630428253158	0.5921159302372585	0.507331219298093	0.013032818156819538	-0.06556408462844229	0.4690392700625326	0.4417507464326668	1.0	0.2106124768021743	0.2095934634413053	0.5871794491373034	0.7540857805742066	0.6601293280945355	0.24115108572648017	0.6792570232925363	0.5603319812918499	0.39006826826674285	0.27966006697597984	0.21998999802214292	0.7001160105442958	0.381414878889744	-0.26415728934995597	0.5833987026953183	0.12230282894421164	-0.1916834289962246	-0.1481579576019475	-0.14705984185838367	-0.16038201559180262	0.08971543311308489	0.290470846245972	0.5450764201138101	-0.11049422616595002	0.12071482965598335	0.5209418039188521	0.5818986849793933	0.6401941559265809	0.7668282896353085	0.5304197380166246	0.5234638127422415	-0.17499692473264247	0.4204915769543243	0.6192001960196643	0.22564334035830438	0.548179825034003	0.1388607375583856
HGNC:11005	0.1327095158394373	0.5711473001412298	-0.0958593180090817	0.042895983779253875	0.0876177366324944	0.1646658733835705	-0.08605345614282547	0.1125199513139751	-0.029028965118085257	0.22054259978697158	0.30353813778835037	0.2106124768021743	1.0	0.48245545626376357	0.12672091184049494	0.2114733104158175	0.25873255357192654	0.03486411388870645	0.10682527557636828	-0.033969316836939774	0.2928321312018728	-0.28023063472357385	0.42370250588142616	0.11500325242178441	-0.0021478309926643074	0.355408970897234	0.11363222540281719	-0.0906649092487311	-0.16787897735903554	-0.17996053032931275	-0.20229751716680583	-0.1856997199118362	0.060527578245510055	0.09377362711479252	0.18498844772849146	-0.04923353237677608	0.26142506185105124	0.1478852400423792	0.3099059073853593	0.2639747770611095	0.32278382465663563	0.18185427220503914	-0.09455934974775593	0.053936736732683954	0.1889022181516566	0.18396740573172068	0.5876106618523339	-0.03198207400836257	-0.10955575264799917
HGNC:11056	0.1485855831336456	0.37663032544770586	-0.07171191931203245	-0.09791220297144294	0.1400062794443944	0.11101361588338608	-0.1671874506442768	0.04418208846332485	-0.09093153322108784	0.3451348186522645	0.3757116997311503	0.2095934634413053	0.48245545626376357	1.0	0.1656747903097264	0.34764265767188046	0.311665058557947	0.15142952803218454	0.20664000507928243	0.044740310183614726	0.42860065394881924	-0.258897014254136	0.33580896483519107	0.255034402419238	-0.061161306407293795	0.12907635582738983	0.1090936534770951	-0.01738887189134369	-0.07216523197769609	-0.07353004974738721	-0.0851966383060573	-0.07778104124349648	0.07146050507889248	0.11513029351736044	0.23447961096676842	-0.14599705217445164	0.3225337913305127	0.16510422713963932	0.4422712959041027	0.3561473093508115	0.28463774103325923	0.19887389146214995	-0.055668631479429666	0.018459007357464592	0.24934372152253167	0.19144740906922472	0.41047494688173136	0.025824415668197098	0.009718244670827976
HGNC:12591	0.6011939394198167	0.4598127961735462	0.20672190752406663	0.07950116238204592	0.4877074224736511	0.5405775659282729	0.4070242140966702	0.16500857476324676	-0.019970555292125047	0.24747578707630527	0.45076907997193905	0.5871794491373034	0.12672091184049494	0.1656747903097264	1.0	0.5305857968797868	0.49858441466559583	0.018065017864143888	0.592543659239079	0.3990677750739674	0.17838993936850894	0.1342705253839433	0.2729159360183466	0.5404995736416065	0.39679164346972745	0.1829630520980506	0.42543900294708287	0.15896268060925273	-0.19323510508385672	-0.21204499110149586	-0.22197997539102962	-0.22142125148061126	0.1100726291820856	0.293095979238809	0.5155941419186563	-0.1566072548772852	-0.008907695773274573	0.6079731099345019	0.4243243237105732	0.5934525609691447	0.41253715345479897	0.7782914945610675	0.3157247629158698	0.28812160955414984	0.41764458311125546	0.766763673155956	0.329390700134149	0.512161171967701	0.3252386600056726
HGNC:380	0.4433269583051444	0.49376115884519695	0.049095343180315096	-0.08200661161419845	0.5826551228048118	0.5030918258410337	0.26824714740677563	0.06024807674564207	0.020510670858062494	0.6770459060707257	0.5459485770634815	0.7540857805742066	0.2114733104158175	0.34764265767188046	0.5305857968797868	1.0	0.6633313334777242	0.347732684241521	0.6910663101766711	0.5327577130587123	0.4117353955851497	0.0709005239968744	0.22969286067766123	0.6711626228427227	0.3775628980897453	-0.20491640088933238	0.5562709378815271	0.23414158125848641	0.03188776632128102	0.011928395437735396	0.04216417811320237	0.0042629815325808725	0.1078859034189779	0.02584347052157919	0.6163435462254095	-0.10366758061101757	0.1520579271654078	0.37424365399286263	0.7097673270957263	0.5911189745853558	0.582938461699262	0.5068164703418053	0.29948418787108866	-0.12762484878437383	0.39218497639374134	0.5640733292270063	0.31269959890987875	0.342383837333675	0.21887476227195773
HGNC:18170	0.416746163206393	0.46415067658120757	-0.06881412779641033	-0.0716418559431321	0.5644588059497027	0.392901662566585	0.3824582190420283	0.2717320692281955	-0.288435630020426	0.32392372935593333	0.3082044968815147	0.6601293280945355	0.25873255357192654	0.311665058557947	0.49858441466559583	0.6633313334777242	1.0	0.06186497548045394	0.788507842495161	0.3624128628851639	0.3385282634944902	0.2873803699228773	0.46542288312675856	0.6451058723593941	0.3752295845924011	0.005438989085920837	0.5126261325386062	0.21211975897264088	-0.07428581431172217	-0.08379191486645682	-0.07035945088840845	-0.08999468603908195	0.09382802753049092	0.28075690944965176	0.47708457019614864	-0.3991134663905616	-0.0842983575013372	0.5518210162543763	0.46861467182447425	0.603823557929295	0.5840094750332022	0.5906600894858732	0.49368495732208423	-0.054968559049070116	0.4452974068009407	0.5526521923100585	0.2459325444670108	0.4702558026760796	0.15950501213727272
HGNC:22146	0.15937808109676418	-0.0010517039258039983	0.2525747112930968	-0.04168497197418658	0.34936516867869405	0.31321932412982856	0.0017513422539623769	-0.20374048818268722	0.2171132982498172	0.25189503265270263	0.24546916571320507	0.24115108572648017	0.03486411388870645	0.15142952803218454	0.018065017864143888	0.347732684241521	0.06186497548045394	1.0	0.23436011993277367	0.26189090497612366	0.1428540960267286	-0.1441447949478186	-0.09037939206725355	0.3099373145398734	0.08369903521076982	-0.2829081532086463	0.2749324552608305	0.25040553067708277	0.10968656287954141	0.11376413937146387	0.14412699268615584	0.11150419803550783	0.027367106873777816	-0.23308464161061926	0.41122911249938593	0.28928758916057573	0.21572778222960257	-0.08363938292837055	0.3425052571452095	0.07826082217558218	0.1315898630500097	0.021441519789928854	0.14377052299674858	-0.2655291139209318	0.28231025487129446	0.017957849330115808	0.11265086225583294	-0.0663727412098747	0.08785797742131378
HGNC:10606	0.419019433528073	0.3010650967867746	0.08844539649722974	0.013304119372557384	0.6354352185997403	0.4505274070752357	0.5026126834831323	0.3524432905579735	-0.15579738262556636	0.38185205226052393	0.30481782677825625	0.6792570232925363	0.10682527557636828	0.20664000507928243	0.592543659239079	0.6910663101766711	0.788507842495161	0.23436011993277367	1.0	0.6018511052680373	0.3804220924138035	0.34250585072455325	0.42483451755919455	0.7352567568974817	0.4771566295824499	-0.058686767011908454	0.5158358875933048	0.1777795851138777	-0.1212334027351563	-0.1256835108760695	-0.12137448631503515	-0.13123360166693113	0.1342244355311556	0.3624217449154789	0.5270483711804386	-0.30496902055300623	0.033296113660545724	0.6244898225934866	0.5232820591499041	0.7106543244957398	0.48303353561260404	0.5794811024614434	0.5082131198845767	-0.025292502625282758	0.5256494389761466	0.5389000054725174	0.12265441106982598	0.5990399469077933	0.21657950900549855
HGNC:2330	0.32299645672955946	0.1505958734542725	0.194539175071112	0.14603599788533653	0.5078922395793791	0.3394502174426163	0.5753101143102654	0.2656248166494771	-0.10124532012769383	0.4635735774481195	0.22381179648804514	0.5603319812918499	-0.033969316836939774	0.044740310183614726	0.3990677750739674	0.5327577130587123	0.3624128628851639	0.26189090497612366	0.6018511052680373	1.0	0.47658428115382234	0.37543903994841343	0.14620668129465225	0.5961161389599101	0.3693655986374845	-0.2663688517143667	0.19977547674675983	0.027461932678642654	-0.049480940108472135	-0.04503957175478094	-0.04645867455206525	-0.04858306326884172	0.10719188914083906	0.3150007632747668	0.24967810968048976	-0.13682995954584018	0.1378496682306509	0.5483397375594982	0.3047059905908734	0.6249408863078995	0.3999867473910551	0.2921910031001382	0.37105652572807524	-0.13927358484288066	0.24193808190375926	0.39957759669616133	-0.2420853151931538	0.6605775838457922	0.13071379638514202
HGNC:2859	0.16744836506586158	0.24288751289421587	-0.03353050995278353	0.18782106266459495	0.3518042969434537	0.17996647622022346	0.2382462860926456	0.3599091120745602	-0.0375233771582578	0.5138448625682829	0.13666734494620575	0.39006826826674285	0.2928321312018728	0.42860065394881924	0.17838993936850894	0.4117353955851497	0.3385282634944902	0.1428540960267286	0.3804220924138035	0.47658428115382234	1.0	0.17283489259737866	0.12059041020796797	0.36143147747624566	0.22398364160655623	0.010958393744579206	0.012556455735132676	-0.012797254705864137	-0.0724762586971638	-0.09532351754939404	-0.10331119586014977	-0.09859012148948482	0.09343617275571221	0.1530748911282728	0.08804215718744075	-0.1895143642620535	0.3784190146577277	0.39456480805338573	0.4156984514104346	0.5582214025196994	0.4321399681228327	0.08254463173127338	0.26681118855973673	-0.061494386194005386	0.3748975849845413	0.22055386813593686	0.08213451299761039	0.3706419170516653	-0.028475317091744494
HGNC:8905	0.2797484444877382	-0.04842527383479411	-0.14502334713689477	0.12320779803683189	0.4064315833516367	0.09053227441133803	0.6963460341450064	0.31374260045600827	-0.2297340837591558	-0.16554556865551995	-0.17312837641004994	0.27966006697597984	-0.28023063472357385	-0.258897014254136	0.1342705253839433	0.0709005239968744	0.2873803699228773	-0.1441447949478186	0.34250585072455325	0.37543903994841343	0.17283489259737866	1.0	-0.0359020846916091	0.2224251332580152	0.054383161329004795	-0.2807700227306582	0.08775545702648582	0.0391561822089996	-0.02488613056482523	-0.030363184113138767	-0.021630898269475632	-0.02933658887808409	0.028436184361576165	0.3224288647785272	-0.06403572478417323	-0.1886374786502306	-0.16475394220884781	0.4761139136463013	-0.18677009134672745	0.280895199528946	0.20464370555664588	0.040268810506317525	0.5164065566869036	-0.19152131448233004	0.09617763637265322	0.17585545533836847	-0.3497227403277658	0.5952324010373241	-0.09139047400986358
HGNC:363	0.1677521385578555	0.4342341365949298	0.024104457582208295	-0.040728937636810805	0.12889688389753173	0.1469495286424147	0.17151420080519078	0.37725154511326364	-0.3246274460256577	0.19769463103012314	0.2417326270558768	0.21998999802214292	0.42370250588142616	0.33580896483519107	0.2729159360183466	0.22969286067766123	0.46542288312675856	-0.09037939206725355	0.42483451755919455	0.14620668129465225	0.12059041020796797	-0.0359020846916091	1.0	0.3098279583354927	0.15528385475127668	0.27754348474057533	0.019131164047492176	-0.13258001952636433	-0.22151596739390542	-0.2260385785800911	-0.26278060233572553	-0.23125025327122772	0.05625760029402993	0.4813286829819035	0.28446279033417293	-0.38250525665456425	0.21763816693079763	0.3486810137600641	0.20421949827128344	0.3141551521288504	0.3361637218955109	0.40489530106135607	0.11116756460112905	0.26525101587773287	0.3085517009960526	0.21729195881304175	0.24546021441276328	0.3771636692563001	-0.04797638568394856
HGNC:20800	0.5120481615310539	0.34134903585372794	0.16051389667107618	-0.004515728939021151	0.6656183540694242	0.4630545340203549	0.38487429589849376	0.07535643174447734	-0.23902513048579	0.44273861578120915	0.41712626312518486	0.7001160105442958	0.11500325242178441	0.255034402419238	0.5404995736416065	0.6711626228427227	0.6451058723593941	0.3099373145398734	0.7352567568974817	0.5961161389599101	0.36143147747624566	0.2224251332580152	0.3098279583354927	1.0	0.47986317603284695	-0.11288860032856457	0.4462846137486821	0.16793405146249463	-0.046136784976588754	-0.053971259445356586	-0.039312761511365354	-0.05737992585730424	0.11213154033855743	0.36096055367273777	0.49705061460006894	-0.23410592686903867	0.16734786527089757	0.5253946906142064	0.5275534762862825	0.5641167755883578	0.6244201537701976	0.5734181747699588	0.47238517605153557	-0.06747023498888653	0.4816453087742639	0.5148416219266562	0.08937760626936624	0.5199281060812659	0.05841557605094296
HGNC:2501	0.13336848877706975	0.2045176274341914	0.15163712289967374	0.009614977142847493	0.30660613048689755	0.2888772501963099	0.1994704582036989	0.20891102517197008	-0.0721064382320671	0.2974392759205748	0.09719395849958197	0.381414878889744	-0.0021478309926643074	-0.061161306407293795	0.39679164346972745	0.3775628980897453	0.3752295845924011	0.08369903521076982	0.4771566295824499	0.3693655986374845	0.22398364160655623	0.054383161329004795	0.15528385475127668	0.47986317603284695	1.0	0.05498765219068128	0.1903350974636514	0.18525637048294635	0.08616372818851081	0.03882257321165885	0.06374527759623155	0.033740954737908016	0.08401887650880673	0.1368064031541841	0.20409793386391953	-0.24159311523803673	0.051565881210164796	0.26566416055989206	0.3766549190639027	0.3390921637484475	0.3001095924200991	0.4481435369545349	0.35873271336217144	0.11286047106402694	0.3224013405368391	0.3601703656436784	0.07467343873256173	0.2781596458266439	0.13030885514618323
HGNC:365	-0.09311675345567105	0.22388730784625333	-0.04993762597594152	0.11773275166929544	-0.37374996789757625	-0.1613035504529667	-0.1576515920506643	0.20169206866020617	-0.06304802711276218	-0.03724449074557577	0.01367385044060447	-0.26415728934995597	0.355408970897234	0.12907635582738983	0.1829630520980506	-0.20491640088933238	0.005438989085920837	-0.2829081532086463	-0.058686767011908454	-0.2663688517143667	0.010958393744579206	-0.2807700227306582	0.27754348474057533	-0.11288860032856457	0.05498765219068128	1.0	-0.18665670880345397	-0.06509011789115926	-0.006893354427773534	-0.09463672103776562	-0.11098790808152383	-0.09615191400556704	0.035088031652372745	0.1334168987439946	-0.23721443129083197	-0.1634444878128187	-0.14666610910779806	0.17371140262681628	-0.048488182145228126	0.01545189778550362	-0.07030929161246546	0.24395913467355715	-0.34527941525248484	0.5544863836674123	0.001832090571240719	0.1427046604047181	0.28668405168928257	-0.04174243613796197	0.09265868215587678
HGNC:3012	0.3155224364229121	0.4558484664083484	0.028185985639010983	-0.14674582982387932	0.6314927195514162	0.4053579930149324	0.20237957126121928	-0.16039118920515044	0.3054738843246448	0.1903243353895606	0.40301353203914986	0.5833987026953183	0.11363222540281719	0.1090936534770951	0.42543900294708287	0.5562709378815271	0.5126261325386062	0.2749324552608305	0.5158358875933048	0.19977547674675983	0.012556455735132676	0.08775545702648582	0.019131164047492176	0.4462846137486821	0.1903350974636514	-0.18665670880345397	1.0	0.0028296662202875185	-0.15631659253675764	-0.10429325522326728	-0.10895709370324012	-0.11280457220105472	0.05903707109315791	0.020914678884306658	0.5639626585012062	0.2260915454227164	-0.26441376737463373	0.22902854849079257	0.451144549408393	0.3635414448600209	0.39559349409086014	0.4221869590256065	0.26400804345997547	-0.31087383314479106	0.34604956690437993	0.4395940192178006	0.35252598312719213	0.07531945950503362	0.1840044498195821
HGNC:478	0.24395922813123314	-0.26196525587453645	-0.013057992578176978	-0.11122283736146385	0.20844317646262359	0.33606964363242425	-0.06274097291422871	-0.048866719216402926	-0.13585761938075147	-0.04498987051129329	0.029240353874169688	0.12230282894421164	-0.0906649092487311	-0.01738887189134369	0.15896268060925273	0.23414158125848641	0.21211975897264088	0.25040553067708277	0.1777795851138777	0.027461932678642654	-0.012797254705864137	0.0391561822089996	-0.13258001952636433	0.16793405146249463	0.18525637048294635	-0.06509011789115926	0.0028296662202875185	1.0	0.5822273644759461	0.4944404763597038	0.6035471610488476	0.5070629217594562	0.01515359773659324	-0.2869133646516239	0.26461323834134687	-0.1806936494859847	0.08953058587343786	0.013973997450102244	0.2162272820763887	0.057267900205611365	-0.01712505663993623	0.17053239205260923	0.3090688623362211	0.13420831924888124	0.10875398064522725	0.19992868817380166	-0.018206072770047137	-0.03902801336694109	0.1557613772884091
HGNC:477	-0.23721675058786254	-0.22709746028431324	-0.04159587847309842	-0.1134395903950085	-0.12725653904333512	-0.15026519446923373	-0.20804045116206613	-0.19744437775990772	-0.10908325967749449	-0.029740668342587522	-0.14827886170470697	-0.1916834289962246	-0.16787897735903554	-0.07216523197769609	-0.19323510508385672	0.03188776632128102	-0.07428581431172217	0.10968656287954141	-0.1212334027351563	-0.049480940108472135	-0.0724762586971638	-0.02488613056482523	-0.22151596739390542	-0.046136784976588754	0.08616372818851081	-0.006893354427773534	-0.15631659253675764	0.5822273644759461	1.0	0.7569465975580051	0.900494726491766	0.7775552942809766	-0.018516901724460192	-0.2739691384425704	-0.12829890640008948	-0.0795484791035901	0.002467885277268897	-0.2886840889599712	-0.07770228530772626	-0.1813896670312364	-0.0614032144011053	-0.08633734975047272	-0.07171302405334032	-0.0017728195190994298	-0.15726954276023353	-0.12037582319654377	-0.1914842171072658	-0.17974981931410416	0.02141297824446837
HGNC:474	-0.22984856279215019	-0.23076589640668432	-0.02178453761701304	-0.11981228591089321	-0.10219555546310084	-0.16596320017856422	-0.17987507982539422	-0.2286170181539122	-0.08750502418322575	-0.062443626427452444	-0.15654152196347276	-0.1481579576019475	-0.17996053032931275	-0.07353004974738721	-0.21204499110149586	0.011928395437735396	-0.08379191486645682	0.11376413937146387	-0.1256835108760695	-0.04503957175478094	-0.09532351754939404	-0.030363184113138767	-0.2260385785800911	-0.053971259445356586	0.03882257321165885	-0.09463672103776562	-0.10429325522326728	0.4944404763597038	0.7569465975580051	1.0	0.8926931260192732	0.9206712166261796	-0.024580739007224482	-0.24867142149706875	-0.10375777625369736	-0.03594079545553674	0.01342992298191775	-0.2930136691643555	-0.08448006600588055	-0.1778730382115401	-0.04938279341835259	-0.11467610124838562	-0.05056810651794422	-0.08173188149328356	-0.1381309267571135	-0.1475252827345143	-0.21411173690206076	-0.1688901590843852	-0.033540871965929246
HGNC:475	-0.2358119695590711	-0.26799251946728747	-0.03317696135615972	-0.1453030080370099	-0.08834500637501178	-0.15059057034189097	-0.20776233882926493	-0.260990960338765	-0.10547817208250723	-0.060770576777954666	-0.16592796502189253	-0.14705984185838367	-0.20229751716680583	-0.0851966383060573	-0.22197997539102962	0.04216417811320237	-0.07035945088840845	0.14412699268615584	-0.12137448631503515	-0.04645867455206525	-0.10331119586014977	-0.021630898269475632	-0.26278060233572553	-0.039312761511365354	0.06374527759623155	-0.11098790808152383	-0.10895709370324012	0.6035471610488476	0.900494726491766	0.8926931260192732	1.0	0.9133379863942255	-0.028311640221332823	-0.29980040971605315	-0.09724806707836058	-0.055720175133411	0.016716040231795817	-0.3255571140014661	-0.06888045921741083	-0.1961140097945618	-0.04797530828368243	-0.11469185038923711	-0.033797204600607915	-0.08488433214040866	-0.14745926900991252	-0.1446874455075372	-0.2256352202512949	-0.19573851549684487	-0.027859844447536974
HGNC:476	-0.23720710501643555	-0.24318261680107967	-0.028452450706166033	-0.12227765420546371	-0.10685218865840344	-0.17194327117171326	-0.18616885652997567	-0.22844999696564627	-0.091249197308211	-0.07065869749359478	-0.1647637436087925	-0.16038201559180262	-0.1856997199118362	-0.07778104124349648	-0.22142125148061126	0.0042629815325808725	-0.08999468603908195	0.11150419803550783	-0.13123360166693113	-0.04858306326884172	-0.09859012148948482	-0.02933658887808409	-0.23125025327122772	-0.05737992585730424	0.033740954737908016	-0.09615191400556704	-0.11280457220105472	0.5070629217594562	0.7775552942809766	0.9206712166261796	0.9133379863942255	1.0	-0.02159975621844362	-0.2552484722884591	-0.109763956209029	-0.03818242646947409	0.01352396122449686	-0.30013017289714944	-0.09256003465947209	-0.18517532553134283	-0.06037879710259175	-0.12390626727659518	-0.05453795733739093	-0.08191580292986904	-0.14379052330562414	-0.15729991007298105	-0.22367476503794845	-0.1761817507180909	-0.03654055138667577
HGNC:4632	0.06762160514907632	0.06413879626912025	0.013308674636023823	0.01606582963638502	0.09348012140069231	0.05350085094012303	0.05751222190572479	0.07534044271221044	-0.044387385394445325	0.08226788988196516	0.05536250919365148	0.08971543311308489	0.060527578245510055	0.07146050507889248	0.1100726291820856	0.1078859034189779	0.09382802753049092	0.027367106873777816	0.1342244355311556	0.10719188914083906	0.09343617275571221	0.028436184361576165	0.05625760029402993	0.11213154033855743	0.08401887650880673	0.035088031652372745	0.05903707109315791	0.01515359773659324	-0.018516901724460192	-0.024580739007224482	-0.028311640221332823	-0.02159975621844362	1.0	0.04634046254379121	0.06964805350641973	-0.0352403719965881	0.049074710450462855	0.10390110109183583	0.0949446946889324	0.1544734848831525	0.07513329620851622	0.09388667576582464	0.05883416817561931	-0.005272445754247218	0.07454906313863327	0.09106975402040506	0.05839610960847819	0.09164420212585693	0.03376519935391406
HGNC:10922	0.23324387165112961	0.2163493225132347	0.1372641900823912	0.2685943638677287	0.18113230203396158	0.12662216960688114	0.4653076634715859	0.22350129072431646	-0.3306121256292427	0.07760356779509854	0.09595324408737241	0.290470846245972	0.09377362711479252	0.11513029351736044	0.293095979238809	0.02584347052157919	0.28075690944965176	-0.23308464161061926	0.3624217449154789	0.3150007632747668	0.1530748911282728	0.3224288647785272	0.4813286829819035	0.36096055367273777	0.1368064031541841	0.1334168987439946	0.020914678884306658	-0.2869133646516239	-0.2739691384425704	-0.24867142149706875	-0.29980040971605315	-0.2552484722884591	0.04634046254379121	1.0	-0.04279478484700659	-0.3147564892201203	-0.024037968240548747	0.5124924536569533	0.007838445700549928	0.3068144054581509	0.4016050496382564	0.3525292973221664	0.26106711073274114	0.1376587805113548	0.19715211361878612	0.30878733975800643	-0.15617233077118753	0.6440690674597994	0.010081501958065852
HGNC:10997	0.5073244993779734	0.3392193821338456	0.19481131534538365	-0.14038482812473807	0.6074738361951197	0.6201663826597634	0.11231905808482251	-0.045359089000723815	0.13591557643123178	0.296909536244159	0.5524180389796243	0.5450764201138101	0.18498844772849146	0.23447961096676842	0.5155941419186563	0.6163435462254095	0.47708457019614864	0.41122911249938593	0.5270483711804386	0.24967810968048976	0.08804215718744075	-0.06403572478417323	0.28446279033417293	0.49705061460006894	0.20409793386391953	-0.23721443129083197	0.5639626585012062	0.26461323834134687	-0.12829890640008948	-0.10375777625369736	-0.09724806707836058	-0.109763956209029	0.06964805350641973	-0.04279478484700659	1.0	0.0804134374134489	0.1454587450905436	0.15597823175306486	0.5253973026642978	0.3799283294593714	0.3785406937622572	0.5095620982105701	0.35760042433667766	-0.03740039050610632	0.48418340793496756	0.4582097271185814	0.45058914533544475	0.10037891931490885	0.23727311494360037
HGNC:16029	0.005171759918213119	0.06411053443713546	0.11006721703705552	0.01593853030627196	-0.058327996615023414	-0.00104045065445355	-0.08567325045304412	-0.35343262901337624	0.5733557159858097	-0.027009817591714155	0.173990716313819	-0.11049422616595002	-0.04923353237677608	-0.14599705217445164	-0.1566072548772852	-0.10366758061101757	-0.3991134663905616	0.28928758916057573	-0.30496902055300623	-0.13682995954584018	-0.1895143642620535	-0.1886374786502306	-0.38250525665456425	-0.23410592686903867	-0.24159311523803673	-0.1634444878128187	0.2260915454227164	-0.1806936494859847	-0.0795484791035901	-0.03594079545553674	-0.055720175133411	-0.03818242646947409	-0.0352403719965881	-0.3147564892201203	0.0804134374134489	1.0	-0.046859986722275086	-0.23641087617873716	-0.03839302997216101	-0.22432664759494816	-0.19264347508817753	-0.24586713311307876	-0.29462558276077294	-0.15816195209851025	-0.1530343866020828	-0.10710500730957517	0.1934353565132131	-0.3595461782093164	0.07570328854230632
HGNC:14572	0.12729053844277582	0.03622930067925003	0.0812857522332746	-0.0173857402521216	0.08815642080223572	0.11489656244843359	-0.061703689503339314	0.07001610476118518	-0.12123886135446489	0.2593291664375406	0.10695415042693734	0.12071482965598335	0.26142506185105124	0.3225337913305127	-0.008907695773274573	0.1520579271654078	-0.0842983575013372	0.21572778222960257	0.033296113660545724	0.1378496682306509	0.3784190146577277	-0.16475394220884781	0.21763816693079763	0.16734786527089757	0.051565881210164796	-0.14666610910779806	-0.26441376737463373	0.08953058587343786	0.002467885277268897	0.01342992298191775	0.016716040231795817	0.01352396122449686	0.049074710450462855	-0.024037968240548747	0.1454587450905436	-0.046859986722275086	1.0	0.050428441917317365	0.1975546416810231	0.17542006314041605	0.15231287561630932	-0.06041570095066199	0.05537045482203975	0.10673264726712152	0.2591780159734994	-0.12126416079655863	0.10546246573563053	0.0632933499624766	-0.2845481029527334
HGNC:10682	0.5637504651793321	0.34844271972188634	0.010791780500207734	0.1513997905839476	0.4065795075991645	0.3608992587071117	0.7015338478381887	0.45677928424827374	-0.21565777734901773	0.20910410558202544	0.2564993373556849	0.5209418039188521	0.1478852400423792	0.16510422713963932	0.6079731099345019	0.37424365399286263	0.5518210162543763	-0.08363938292837055	0.6244898225934866	0.5483397375594982	0.39456480805338573	0.4761139136463013	0.3486810137600641	0.5253946906142064	0.26566416055989206	0.17371140262681628	0.22902854849079257	0.013973997450102244	-0.2886840889599712	-0.2930136691643555	-0.3255571140014661	-0.30013017289714944	0.10390110109183583	0.5124924536569533	0.15597823175306486	-0.23641087617873716	0.050428441917317365	1.0	0.23391355076648573	0.6772874180661193	0.3725609985737911	0.5418355454539787	0.38749716815950236	0.18795087533839233	0.2786441558559951	0.6145930319513473	0.021313578388593588	0.7449609418104486	0.09397443541995658
HGNC:5215	0.3857532768791191	0.41611542549277664	0.07376837600703236	0.0029776534674688803	0.4304382673725425	0.4901535948623496	0.0005800314196217916	0.018150952471770242	0.1646290013076546	0.5676799104352772	0.45449655528600896	0.5818986849793933	0.3099059073853593	0.4422712959041027	0.4243243237105732	0.7097673270957263	0.46861467182447425	0.3425052571452095	0.5232820591499041	0.3047059905908734	0.4156984514104346	-0.18677009134672745	0.20421949827128344	0.5275534762862825	0.3766549190639027	-0.048488182145228126	0.451144549408393	0.2162272820763887	-0.07770228530772626	-0.08448006600588055	-0.06888045921741083	-0.09256003465947209	0.0949446946889324	0.007838445700549928	0.5253973026642978	-0.03839302997216101	0.1975546416810231	0.23391355076648573	1.0	0.4434768704343624	0.41164536343044045	0.43756160078274137	0.1714780045941871	-0.04186288412116234	0.40197467827104266	0.49449767450950144	0.44766122412422854	0.10706586769294318	0.25726603439662493
HGNC:412	0.43209897684938403	0.42882315690291306	0.1576733385145629	0.15186174320912055	0.5336521747738416	0.38746225212693747	0.41422659560395136	0.39576563811461174	-0.09534052408439798	0.39824652490753026	0.3393756973889216	0.6401941559265809	0.2639747770611095	0.3561473093508115	0.5934525609691447	0.5911189745853558	0.603823557929295	0.07826082217558218	0.7106543244957398	0.6249408863078995	0.5582214025196994	0.280895199528946	0.3141551521288504	0.5641167755883578	0.3390921637484475	0.01545189778550362	0.3635414448600209	0.057267900205611365	-0.1813896670312364	-0.1778730382115401	-0.1961140097945618	-0.18517532553134283	0.1544734848831525	0.3068144054581509	0.3799283294593714	-0.22432664759494816	0.17542006314041605	0.6772874180661193	0.4434768704343624	1.0	0.5080582971069817	0.5596582235689663	0.40557219584940346	0.11359428355717577	0.3810396782452297	0.5572840530565369	0.16645180800476117	0.5633427774711833	0.15989466920527423
HGNC:12562	0.4705677026169957	0.5878057668769222	0.16675674242662772	0.17257909248750228	0.573796880172006	0.4279617262900142	0.3959923035147985	-0.06276526206343823	-0.2005862936561425	0.4768975212872661	0.43801891447405716	0.7668282896353085	0.32278382465663563	0.28463774103325923	0.41253715345479897	0.582938461699262	0.5840094750332022	0.1315898630500097	0.48303353561260404	0.3999867473910551	0.4321399681228327	0.20464370555664588	0.3361637218955109	0.6244201537701976	0.3001095924200991	-0.07030929161246546	0.39559349409086014	-0.01712505663993623	-0.0614032144011053	-0.04938279341835259	-0.04797530828368243	-0.06037879710259175	0.07513329620851622	0.4016050496382564	0.3785406937622572	-0.19264347508817753	0.15231287561630932	0.3725609985737911	0.41164536343044045	0.5080582971069817	1.0	0.4861601563385612	0.46241639847525773	-0.06662013422089319	0.39336053375025304	0.47664313524968843	0.22237441583689438	0.5040223474361518	0.020612309767210988
HGNC:20461	0.5471865215120351	0.46239588264455633	0.2559986739702995	0.011667644801232752	0.4083829548677202	0.5177103215081235	0.29465251545827414	0.07200390066927724	-0.15972099462561848	0.22233032162811892	0.46918313498806136	0.5304197380166246	0.18185427220503914	0.19887389146214995	0.7782914945610675	0.5068164703418053	0.5906600894858732	0.021441519789928854	0.5794811024614434	0.2921910031001382	0.08254463173127338	0.040268810506317525	0.40489530106135607	0.5734181747699588	0.4481435369545349	0.24395913467355715	0.4221869590256065	0.17053239205260923	-0.08633734975047272	-0.11467610124838562	-0.11469185038923711	-0.12390626727659518	0.09388667576582464	0.3525292973221664	0.5095620982105701	-0.24586713311307876	-0.06041570095066199	0.5418355454539787	0.43756160078274137	0.5596582235689663	0.4861601563385612	1.0	0.35510019046230634	0.3335036277221523	0.39679129269838115	0.7633477561227143	0.2965005018183441	0.44864946268219513	0.30421264541901316
HGNC:10938	0.4605369504810415	-0.024420577619781024	0.09429291216345076	0.0009699406646395133	0.6660737247200065	0.5037583877727156	0.476717807435514	0.166701595851949	-0.2750124767739391	0.013334920688620645	0.08010441626685437	0.5234638127422415	-0.09455934974775593	-0.055668631479429666	0.3157247629158698	0.29948418787108866	0.49368495732208423	0.14377052299674858	0.5082131198845767	0.37105652572807524	0.26681118855973673	0.5164065566869036	0.11116756460112905	0.47238517605153557	0.35873271336217144	-0.34527941525248484	0.26400804345997547	0.3090688623362211	-0.07171302405334032	-0.05056810651794422	-0.033797204600607915	-0.05453795733739093	0.05883416817561931	0.26106711073274114	0.35760042433667766	-0.29462558276077294	0.05537045482203975	0.38749716815950236	0.1714780045941871	0.40557219584940346	0.46241639847525773	0.35510019046230634	1.0	-0.0967608057455486	0.4068462277137854	0.31982416127472	-0.1035673875423118	0.5123850201026948	-0.05187082330845535
HGNC:16789	0.14619804135784137	0.04173746141663722	0.1206931839287869	0.05312904525450987	-0.3125134580302374	0.07682997509588338	-0.047074099711810855	0.1449149526185748	-0.0003529532907568448	-0.015309532497676226	0.17268585673216913	-0.17499692473264247	0.053936736732683954	0.018459007357464592	0.28812160955414984	-0.12762484878437383	-0.054968559049070116	-0.2655291139209318	-0.025292502625282758	-0.13927358484288066	-0.061494386194005386	-0.19152131448233004	0.26525101587773287	-0.06747023498888653	0.11286047106402694	0.5544863836674123	-0.31087383314479106	0.13420831924888124	-0.0017728195190994298	-0.08173188149328356	-0.08488433214040866	-0.08191580292986904	-0.005272445754247218	0.1376587805113548	-0.03740039050610632	-0.15816195209851025	0.10673264726712152	0.18795087533839233	-0.04186288412116234	0.11359428355717577	-0.06662013422089319	0.3335036277221523	-0.0967608057455486	1.0	0.04317077255727886	0.1390028135733398	0.11534234491633609	0.08842090574529046	0.16091879291400935
HGNC:5208	0.29668844946588674	0.24949310824416868	0.053987240035961066	-0.11255503872152649	0.5739589164353222	0.40461526113477564	0.15161094250547544	0.2275143451699793	0.023712959682264927	0.18450957724369527	0.21032072343062394	0.4204915769543243	0.1889022181516566	0.24934372152253167	0.41764458311125546	0.39218497639374134	0.4452974068009407	0.28231025487129446	0.5256494389761466	0.24193808190375926	0.3748975849845413	0.09617763637265322	0.3085517009960526	0.4816453087742639	0.3224013405368391	0.001832090571240719	0.34604956690437993	0.10875398064522725	-0.15726954276023353	-0.1381309267571135	-0.14745926900991252	-0.14379052330562414	0.07454906313863327	0.19715211361878612	0.48418340793496756	-0.1530343866020828	0.2591780159734994	0.2786441558559951	0.40197467827104266	0.3810396782452297	0.39336053375025304	0.39679129269838115	0.4068462277137854	0.04317077255727886	1.0	0.32626775158191984	0.26646617772008885	0.26916814256391475	0.014520025634605468
HGNC:30262	0.6473509933517758	0.47319299110719776	0.13987308803508325	0.17545481779197847	0.4721841061335873	0.5599919689021552	0.41601196509993227	0.11442877646927023	-0.04504697144411609	0.29002082705155097	0.4637782532515398	0.6192001960196643	0.18396740573172068	0.19144740906922472	0.766763673155956	0.5640733292270063	0.5526521923100585	0.017957849330115808	0.5389000054725174	0.39957759669616133	0.22055386813593686	0.17585545533836847	0.21729195881304175	0.5148416219266562	0.3601703656436784	0.1427046604047181	0.4395940192178006	0.19992868817380166	-0.12037582319654377	-0.1475252827345143	-0.1446874455075372	-0.15729991007298105	0.09106975402040506	0.30878733975800643	0.4582097271185814	-0.10710500730957517	-0.12126416079655863	0.6145930319513473	0.49449767450950144	0.5572840530565369	0.47664313524968843	0.7633477561227143	0.31982416127472	0.1390028135733398	0.32626775158191984	1.0	0.3063830212929985	0.48479364621304644	0.37051173637829216
HGNC:4693	0.2801376738851516	0.6005750030988452	-0.021957360747351416	-0.051704726360720744	0.13049585863212956	0.2780999359306745	-0.17904331119094788	-0.01878744469452594	0.2543805952187208	0.21525554852557302	0.43122631661609784	0.22564334035830438	0.5876106618523339	0.41047494688173136	0.329390700134149	0.31269959890987875	0.2459325444670108	0.11265086225583294	0.12265441106982598	-0.2420853151931538	0.08213451299761039	-0.3497227403277658	0.24546021441276328	0.08937760626936624	0.07467343873256173	0.28668405168928257	0.35252598312719213	-0.018206072770047137	-0.1914842171072658	-0.21411173690206076	-0.2256352202512949	-0.22367476503794845	0.05839610960847819	-0.15617233077118753	0.45058914533544475	0.1934353565132131	0.10546246573563053	0.021313578388593588	0.44766122412422854	0.16645180800476117	0.22237441583689438	0.2965005018183441	-0.1035673875423118	0.11534234491633609	0.26646617772008885	0.3063830212929985	1.0	-0.23290376926802286	0.13290685547403197
HGNC:3700	0.5201245138527063	0.2135325260324269	0.11091993388201919	0.17290123369807503	0.4109096385857293	0.33143900733351755	0.8347005150350352	0.3491438637077375	-0.3814911794394358	0.22232349796240106	0.1608247068735728	0.548179825034003	-0.03198207400836257	0.025824415668197098	0.512161171967701	0.342383837333675	0.4702558026760796	-0.0663727412098747	0.5990399469077933	0.6605775838457922	0.3706419170516653	0.5952324010373241	0.3771636692563001	0.5199281060812659	0.2781596458266439	-0.04174243613796197	0.07531945950503362	-0.03902801336694109	-0.17974981931410416	-0.1688901590843852	-0.19573851549684487	-0.1761817507180909	0.09164420212585693	0.6440690674597994	0.10037891931490885	-0.3595461782093164	0.0632933499624766	0.7449609418104486	0.10706586769294318	0.5633427774711833	0.5040223474361518	0.44864946268219513	0.5123850201026948	0.08842090574529046	0.26916814256391475	0.48479364621304644	-0.23290376926802286	1.0	0.053245725682245296
HGNC:27015	0.16503780632049825	0.10497599313844018	0.19148005870478332	0.24497495064526456	0.0247867217188454	0.25614123767055763	0.038622600194043545	-0.024619916222065198	0.1723724257017878	0.18043090407427032	0.21578295434686512	0.1388607375583856	-0.10955575264799917	0.009718244670827976	0.3252386600056726	0.21887476227195773	0.15950501213727272	0.08785797742131378	0.21657950900549855	0.13071379638514202	-0.028475317091744494	-0.09139047400986358	-0.04797638568394856	0.05841557605094296	0.13030885514618323	0.09265868215587678	0.1840044498195821	0.1557613772884091	0.02141297824446837	-0.033540871965929246	-0.027859844447536974	-0.03654055138667577	0.03376519935391406	0.010081501958065852	0.23727311494360037	0.07570328854230632	-0.2845481029527334	0.09397443541995658	0.25726603439662493	0.15989466920527423	0.020612309767210988	0.30421264541901316	-0.05187082330845535	0.16091879291400935	0.014520025634605468	0.37051173637829216	0.13290685547403197	0.053245725682245296	1.0
HGNC:10452	0.07227927151500829	0.4858091409266501	0.1156621755241063	0.1827127301147	0.12407479997094059	0.0027548205120566135	0.14979003222657175	-0.17706933082909787	0.061649049421955274	0.5241925560699618	0.291615722839903	0.41500032452344615	0.20890610798985482	0.15952866033777927	0.06820272002892802	0.3848939727482964	0.13432060050289735	0.09208363345795653	0.11958757336502358	0.3347384966683548	0.2682151415210187	-0.054172585878188344	0.03196981848949515	0.287072554899126	0.05136678664050085	-0.1381491519852971	0.27765446767604895	-0.3952425884813687	-0.09384731928413205	-0.039520713830866104	-0.0725826454673742	-0.050607277049519506	0.04431403881734767	0.1856620685163415	0.04596295987015104	0.16674502638392164	0.10711099712487089	0.0899586781023428	0.24958478905312229	0.2316920047531614	0.4920048720529496	0.049716223353835236	-0.0994017397045268	-0.24863560636522455	-0.004116873912595455	0.10170492669061429	0.11812868425735465	0.21246798759272242	0.05696065167334378
HGNC:4801	0.5632551962887816	0.16964314432614522	0.043692499550444575	0.12601908697462688	0.6578460472902611	0.3962756623797103	0.766280706476673	0.14690440796189377	-0.18355147482381917	0.008046554963170001	0.10839479980164671	0.6267229466487958	-0.04991640424396824	-0.06092374651722478	0.3764861808207011	0.31781457248433304	0.45493961065564303	0.08121294935629207	0.5151051664628585	0.5711644252153517	0.2463440988540929	0.7153381360456342	0.09861767974158475	0.4520348326399143	0.09157642252478286	-0.35891476295621305	0.38294108890829676	0.02783146777363544	-0.21207200592062847	-0.1564321404365724	-0.16835201156475602	-0.16009664504871374	0.06985649420115601	0.3937945015021521	0.25925291990258387	-0.0965308032494972	-0.059123823994199555	0.5974626738736593	0.08708767108212666	0.48760714767624036	0.46687096352863017	0.28468280478943375	0.616247053001788	-0.27444543505845653	0.23921299780951968	0.43325756755703304	-0.13407109408844806	0.7078371289766481	-0.02835618759185105
HGNC:4803	0.3466231774999529	-0.09011611617006315	0.009317660241947107	0.16071950762750742	0.3555479562588516	0.20107583876770418	0.7447672683014495	0.33530132651147365	-0.18915542604451732	-0.15530132007881778	-0.13222358726667888	0.2901981533171061	-0.21220223786931336	-0.18028542485056562	0.23040580931234841	-0.008548727778277867	0.24320124669879528	-0.09944808518365218	0.3564417920702383	0.4738277626981168	0.18550953104770473	0.7307770305478671	0.06164158515381542	0.18815210984106703	0.02209912204630971	-0.18572504831645878	0.07980472391642554	-0.027960392623236557	-0.21858323869479065	-0.18171343608726606	-0.20656628893219092	-0.18302055476854356	0.04571509462792367	0.4567385115397581	-0.07934275437099599	-0.17733861551899566	-0.15932280242662653	0.6116636273694923	-0.15900563961305866	0.3733434835432719	0.1465558174789379	0.13694273300460935	0.49342648899845903	-0.10382135325561034	0.09678433560334418	0.29171445617564085	-0.3782635091919118	0.7131541709973483	-0.019548595701836716
HGNC:11068	0.1693861477608077	0.0877975504359619	-0.11808441204092505	-0.19911100723604683	-0.14846818541393386	0.06321776028340642	0.14441890984265068	0.02834793412844574	0.06141152884813733	-0.183598661867226	0.25246898943666507	-0.20074096020895985	0.027941903003980764	0.04558970282068871	0.16109686040928084	-0.12382105908328127	0.021410986616008307	-0.11704155312605391	0.016587333281075114	-0.20489305634738794	-0.3551299446828641	-0.03615393585825026	0.3389575316173697	-0.10613494745113772	-0.21568879410758068	0.3171902825292126	0.09604113784681118	-0.06402234329439005	-0.12297591643519583	-0.14232444752304133	-0.16640228117391007	-0.1423262254359257	-0.011769768771198189	0.23105026561300274	0.004464333717411216	0.08028144660900342	-0.21092954361952157	0.1996183048025001	-0.12139549861277725	-0.1261124941835527	-0.1842433204831985	0.2160327905385833	-0.1571748218796273	0.32572118856954124	-0.02136623274391695	0.14821224419600312	0.12308228341784352	0.13361909307046818	0.1012963080570093
HGNC:6970	0.351427318217383	0.07075933734148455	-0.07296552996499218	0.11017329193258935	0.000780417386669516	0.19442647048651032	0.6164939466163644	0.43959547008020716	-0.2947671100681729	0.034991911367160844	0.12217543047829325	0.13135368354971863	-0.01879942391820487	-0.03357656161386678	0.3782822326832598	0.05998718833971278	0.2960589379850983	-0.34456655617991006	0.33372214868337874	0.2850539678421243	0.15886866476049952	0.424655358292343	0.4324374844789965	0.12126837240661355	0.09956888212861528	0.2593886927229084	-0.1938512359913039	0.017089822378948093	-0.17166133833534558	-0.21194603133685092	-0.23879399818754554	-0.21423885572512055	0.04067234545108537	0.5246706514426498	-0.07655094934254351	-0.39057997388425936	-0.06894013344335582	0.6325325803129361	-0.056109007011742415	0.31325859720516813	0.12658751545768443	0.3429818925551116	0.25327198354293384	0.4532002257071982	0.08942879866827176	0.3722657704182172	-0.15741235203810408	0.7237915884604145	0.1507270862057376
HGNC:12527	0.46469059619341685	0.2945064315223847	-0.07675329542516436	0.02960397830194241	0.4444434382270233	0.2371290864736644	0.7322934974152412	0.3703106064810154	-0.19323747046059742	0.002168251349867896	0.12339989067942	0.4201588119639533	-0.05559255213034528	-0.12172426824646454	0.44427409485857045	0.22034155327446492	0.5891942690776367	-0.13846652456888306	0.5550530272961478	0.32876725536834767	0.14756541008328264	0.6839975581282898	0.3153967836065341	0.4314521036595064	0.21502902931849846	0.042519901588727274	0.33460251134172503	-0.03467576124978976	-0.2301518250557891	-0.21928257736329035	-0.24448595415058785	-0.22369223213795109	0.05382376523350772	0.45197113940150013	0.19218940232325274	-0.21548279012290095	-0.22425007441176928	0.6653987357764547	0.009330542268634981	0.4180523293961171	0.38651030657895796	0.4201245650667574	0.499687001896717	0.047526484166549636	0.29283236829431547	0.39183753700830576	0.0018293135652602231	0.6505390268615024	0.013679949278376607
HGNC:16732	0.5307941521027464	0.1846617095486856	0.05597489310083797	-0.03019661221866651	0.6978770396394037	0.5397554324314333	0.48415969950108906	0.14922403427162342	-0.29356559483429095	0.355323872283197	0.3279985756142026	0.7145409482067544	0.13513564581032356	0.21237916138727367	0.5294072814958267	0.7133632657464258	0.6930875154055592	0.22090376367498948	0.7533951829578013	0.6039236429992773	0.4036087330856762	0.3539242894850707	0.30585764239781804	0.6781124816883746	0.3196486860558156	-0.2345963476757499	0.4092305845612185	0.3390359938984679	-0.004770357134748287	-0.005300957660295039	0.025895772123321635	-0.011555225321302355	0.11691129277214439	0.2601599458029583	0.5167524125533054	-0.34280621708294934	0.1616042535251085	0.5246967370312164	0.5087164699839393	0.6197400558236135	0.5708208588658404	0.5312236423992627	0.6016078248634098	-0.14066942936720953	0.4678024657778282	0.5611797289127047	0.04822586789126126	0.6145212573351816	0.09005576242039118
HGNC:7434	0.3545502556677832	0.4342716010034481	0.08538650407298574	0.048191805521961985	0.5956400631867935	0.4122856334321823	0.3500780033273223	-0.1401920381309863	-0.10480638592005455	0.1281303203322326	0.2973860329003311	0.6395728437794216	0.13101413327763098	0.047672657358672994	0.3288593929029038	0.4582549199183738	0.6140991583594485	0.07064745487534865	0.4121519550622761	0.24149363783023955	0.08289511352866141	0.2676008082156452	0.15512160369634811	0.4722498814618603	0.29301171384575775	-0.23549858826037978	0.620648715871626	0.036725101420550285	-0.0467105510592353	-0.01217827938937572	-0.0031919181982030267	-0.02046764401503274	0.030402358439855476	0.2083033626194498	0.44799609531111234	-0.06989458363075472	-0.23231076693847377	0.24047149395347653	0.27297625303415185	0.3249411191381196	0.6637450754691885	0.47494899055949524	0.5038468736984467	-0.28156046100654336	0.26656787693616485	0.48536730617448093	0.17647266611610254	0.2777991657882107	0.08474715575314606
HGNC:11449	0.553524765492117	0.12467457668247431	0.07784626699270142	0.06505541353608628	0.44425375015664215	0.42160185196928224	0.7848624955437818	0.2797830945683739	-0.2272798429240205	0.2775661915327493	0.267517895660274	0.6208692434556821	-0.050802490193916944	0.05812979846158991	0.4408853581053106	0.4909997186965456	0.5063147875118017	0.10101383296422449	0.6243627152671039	0.6449060096102839	0.2985432760911927	0.5521613083510444	0.2881027724686146	0.4920113167630715	0.20413588043456107	-0.23376062842098924	0.18761112673039942	0.1597787868590756	-0.14862912845098156	-0.13563171354871473	-0.13728494894057305	-0.14012335640108936	0.06956325260146927	0.40355203888678165	0.25443577197136175	-0.27009476336137744	0.09218138461851218	0.6927662503507516	0.21667517768230396	0.5620904858251909	0.40456237075184454	0.3754736827982695	0.5298123024295184	0.04351771766493308	0.1987459544089085	0.4330153397852498	-0.1675448024944216	0.7952286838049191	0.060102285607741474
HGNC:3555	-0.07154917540596648	-0.07734062128854814	0.09671396682812064	0.06544212655343631	0.006134920824826844	-0.06354548769482997	0.12427747238355127	0.04991736753432923	0.04461572021338018	0.27406330477777635	-0.04741092639914293	0.08991561153146292	-0.1716653473030151	-0.06145894345101917	-0.05331069774952806	0.1637014521612533	0.02946214031947864	0.3651168436921817	0.26782532290044075	0.2849803122940109	0.03406078664542264	0.02908772284323952	0.026615581698161483	0.2914160641190437	0.18305561796910144	-0.10859551462281228	-0.001552532446788961	-0.06493447173144554	-0.03126107422636611	-0.03612795332675464	-0.039577963794618	-0.034624443272160035	0.01616027691903859	0.0944053407440916	-0.016803896564504196	-0.04430812151532161	0.021956482007564147	-0.009178810319051333	0.1333221551134249	-0.06227263137905658	-0.008814836958456038	-0.13374145170170307	-0.06670334900568017	-0.14760958206015354	0.04546291458630606	-0.15007163422006864	-0.16831843123332765	0.11566355187168124	-0.0005901470412384735
HGNC:10297	0.5105973895797369	0.37036509227236547	0.17216043479770682	0.17556149589459846	0.6139906424157862	0.46291121020484716	0.3766765835554704	-0.1813575191087588	-0.010454371236776257	0.4341820740302998	0.4168576433449383	0.7949302541156534	0.11740028669056427	0.13333640185496262	0.3950518392109031	0.602269583525849	0.46280115809886374	0.16884897512467095	0.4450434557190582	0.4640155697040327	0.31548035407400205	0.22425929343581105	-0.001731000151240315	0.5361548224403654	0.18603524286455203	-0.35567891901144566	0.5430293981262996	0.08519830142047582	-0.08948914054160804	-0.05486352466352877	-0.04470707498853748	-0.0625314542045826	0.0775664376203767	0.16858124059243287	0.4604495621891421	0.029665303379756515	0.10217767274262912	0.30419552475429174	0.404785702681653	0.5094780533749841	0.7012826018083296	0.33602823306111496	0.4433907834245916	-0.22677497517932874	0.23608250258402644	0.4573022476114555	0.1615250847279829	0.36895958845009563	0.16616115339603782
HGNC:11077	-0.07270693643398306	-0.01981051893555985	0.051350267526037705	-0.06656189782715985	-0.01802895730756729	-0.021690670793830573	0.0069110448823989255	0.00455254203489824	-0.06727810936400884	0.42469329647521276	0.23051090871902377	0.043753627113228326	0.021530063726354083	0.08995490702739209	-0.1379879731383133	0.16671201623071438	-0.029097053895340334	0.10373562689057643	0.04323258209303984	0.2007208392719349	0.19697220111544222	-0.14429839257972046	0.08731058422597504	0.08393859413621728	0.06336000603285677	-0.13873255250755606	-0.07986044494779557	-0.16711927106776261	-0.03001273496033011	-0.025767788039415086	-0.03688917293166793	-0.02681644018218881	0.024982488076972745	-0.024884390191357512	0.07005157787703184	0.020324383912722142	0.17355274551980976	-0.0361566369772158	0.030892595414216344	0.05397257629350656	0.10164718756574612	-0.08859092635204348	0.004642631589820567	-0.13652270248683226	-0.07909128235717365	-0.11227018818278392	-0.07400835352743496	0.030613287967992526	-0.05724146269039395
HGNC:11072	0.07270260081326273	-0.19199425679123183	0.24134888101519425	0.2671466517925218	-0.052169404378524055	-0.00843930514725337	0.12703878924110265	-0.04389646791146308	-0.1841075613981094	0.3085533375483488	0.15869378132144546	0.03457268453517913	-0.10177279707103228	0.020070280580701566	-0.09668287339431193	0.018348351158948055	-0.08892017282827953	0.1518997026992448	0.05897659037348175	0.3401018727088072	0.24097313674977375	0.041771843529745105	-0.03506804050233737	0.2086460668865275	0.02755517691669581	-0.05583196228817942	-0.3300533233151084	-0.08845485516714069	-0.06725154178826151	-0.062378065346378735	-0.08170694748271137	-0.06368310879849559	0.02678776652903398	0.12525423190707935	-0.07122655869025399	-0.051510939762747794	0.13817814573535467	0.06841234725609205	-0.055400751580042096	0.10449949281873762	0.11131147926719961	-0.06882867213363078	0.09091564713203758	0.025092882869954022	-0.10127886669901971	-0.07168066569814545	-0.2634625594277771	0.18877077253505173	0.01677644439724554
HGNC:14025	0.11201251657797869	-0.011365099462104056	0.09668610731258563	-0.055315346259319324	-0.02391983779629236	0.037472878840356674	-0.05877072339901295	-0.01856510031252882	-0.15070407120877957	-0.0445784932478762	0.1456062608082364	-0.024264630553481506	-0.11493756211249952	0.14657508287245116	0.20153543234172028	0.0063169368463834395	0.09711676004257962	0.024488062780976698	0.11157228778183112	-0.07401025913939224	-0.24130634324396452	-0.09350844584147193	0.17838097451056698	0.07110478891387761	-0.04831424601238773	0.11269530695230937	0.07231165068627718	0.1260492367414874	-0.028053064253595793	-0.049451478458998915	-0.04945690291656556	-0.04936572875480109	0.03047678419876562	0.15241642986799758	0.07363031877578562	-0.08546907636245092	-0.16189822621650668	0.12036394756395385	0.06956557291716178	-0.024212962705133435	-0.11883529135237317	0.2008283503633209	0.013960249192336014	0.09503391974200884	-0.034831211492402675	0.13919764197461595	0.004691225123737995	0.05889129777877276	0.1941128150860136
HGNC:10946	0.4236850202926367	0.5344416287383852	0.12985126199992755	0.06472828125446618	0.3429468323714597	0.4410101754823388	0.21924035326678315	-0.18306563161871708	0.17700479804970173	0.3835146108130485	0.5057682667405943	0.5428754886573338	0.17053081161370032	0.08588446626958353	0.4403092841948769	0.4335440714153034	0.38459882347232976	0.136239539258375	0.31302798341791754	0.101156317200606	0.11293078423643835	-0.018233770945715544	0.11563458766447783	0.4364736727763831	0.3166113214109467	0.09794369270501825	0.45969580522127323	0.042323769280158706	-0.09806192229065057	-0.11062877844903259	-0.10312666997843045	-0.1202462615288017	0.023828343511268266	0.19044812320214813	0.37904871340767604	0.08605622776290975	-0.04689475708061406	0.2159085078697135	0.39191629493677027	0.2260715597919074	0.5911939319882118	0.4352861556552437	0.26140092354457106	0.14948015572191795	0.3260093221658807	0.4286371968086798	0.39145789970727146	0.19540566052285138	0.17504415510972007
HGNC:23061	-0.1151658504957637	-0.014497812625001919	-0.07131353274090214	0.06835182002525284	-0.4402088903085577	-0.16778472691969232	-0.16185948276885273	0.3778862454435109	0.04178496857783186	0.06950888947942069	-0.11958379018596649	-0.3363126217717431	0.06251521947436008	0.007045270942957086	0.04231272850156908	-0.16079963657579788	-0.14503866823793882	-0.16188238350963602	-0.07413951609124006	-0.17384452017863997	0.03737357635076349	-0.2223301980856339	0.19838351830974107	-0.1548878332303386	0.16203129765239646	0.5662453994944155	-0.44060198899995345	0.09278669564170458	0.03892585545854298	-0.058962201587573204	-0.05896035070998036	-0.05591658854713584	0.005293121960417612	-0.03494527057752342	-0.2386938285289294	-0.14620064875766428	0.19795784144367684	0.10938048322658145	-0.012371608801861096	-0.034011820212918584	-0.3031066849393194	0.04460967669028914	-0.30399186621702207	0.573510556743323	-0.028466964808431496	-0.05328556101071618	0.10461896291101291	-0.08321739566847082	0.09466352056890735
HGNC:17836	0.2572208095454773	-0.00905861757731714	0.4207092594619176	0.16686293517451492	-0.05488430208632337	0.3245705017562118	-0.06676914311294341	0.009601659840843881	-0.027008609655411672	0.12921444321687908	0.2213456884433876	0.10515002278386239	-0.006037704421993327	0.05399146597166445	0.44610929879924	0.13275698239271436	0.005776710777052855	0.08938811432559166	0.1620304753308192	0.1424447947136229	-0.03697604616197142	-0.26199292425184323	0.07219595758029437	0.15772029114341746	0.2764956849248018	0.2936487214087457	-0.09038980215974936	0.2764964043733799	0.017585943561263608	-0.03319249081669092	-0.023875166329012713	-0.04001671724966337	0.05849692076984153	0.05694918491124362	0.18224699628242264	-0.06922761551749404	0.04555382731868309	0.20107011612781597	0.25556700852610537	0.2859167113285124	0.00511166616720088	0.5624306333500949	0.07000875891544453	0.5208022689684755	0.06924172834420818	0.3836785068824505	0.11033697395017775	0.1118906257252234	0.37991361556472725
HGNC:10293	0.529232447014612	0.6236003156051566	0.09440825062412164	0.016362962287315815	0.479023438220062	0.48362061535074463	0.25899316972972286	0.14022466991394378	-0.11562460296393312	0.43521448812178515	0.5272935770203138	0.6828900262014531	0.35783776494853203	0.39899955847311946	0.7076523152857684	0.6788642300257112	0.7726678442392534	0.04483746718287447	0.6955219001461391	0.31562429515280127	0.2886244387767297	0.013333017260836143	0.4782882494518189	0.6606604181353071	0.42384128507428004	0.2227488275384913	0.5496954772207724	0.14147784724865142	-0.12968203361302738	-0.15525687281313774	-0.1556211347252834	-0.1654363351818957	0.11023032514606311	0.3514693172750994	0.5233349902098318	-0.2671122126557717	-0.01165809774691151	0.577853729435383	0.6287590800680916	0.6524217168746757	0.6281345298778589	0.8208826425744216	0.3313397004792633	0.20186757115806914	0.45084922126168003	0.7496292523247255	0.44352050094535456	0.42315578386424363	0.28592196336664594
HGNC:88	0.19476370125336748	-0.024763089644327253	0.11136929198031961	-0.09704720601535008	0.4759143291541551	0.39331209620762553	0.1253493894838302	0.17000413100373843	-0.09410609675257164	-0.030953510935242703	0.03163092635259397	0.31956568253114703	0.02218876473251865	-0.07761495856462712	0.3001556419796591	0.34684719141817866	0.46224861177536003	0.2512135900758945	0.48609089681587825	0.20015500716394968	0.12461409586832815	0.18102321832727802	0.04027670038359678	0.3359462842884776	0.4494056205576487	-0.1409815805779916	0.29554397906785346	0.4527904405829732	0.1438133305981368	0.11372868827361247	0.16201926123506888	0.11252061013669055	0.05116104343006813	-0.18869904370243476	0.5096930170388784	-0.1718899458965877	-0.06019775096799436	0.12750244903516056	0.23700404177248796	0.3116915860654234	0.14309627419437856	0.3769174640764149	0.499353830122713	-0.1013057440688092	0.3881147049753808	0.297776635290024	0.11899632921332723	0.08650302749684471	0.1294300788357714
HGNC:794	0.5530258946973714	0.5991437559638002	0.05779824318396284	0.1774796192493777	0.49168299161337004	0.40056247760749353	0.5158007319908353	0.18732970436708266	-0.2464619183848059	0.31999890165308276	0.3729105674446204	0.6728052340131784	0.2249040569709822	0.21027002154663504	0.6844722816792401	0.5694030678289634	0.6829933371040557	-0.05723359723536329	0.6113489964593471	0.4740769189248703	0.3271070493427708	0.33504852611932134	0.34938464896640714	0.6235246710464638	0.3842908404656244	0.17936327875556163	0.39524546236685054	0.060296967117634444	-0.07565229920362282	-0.1066227690411102	-0.10786557278640445	-0.11313414937191954	0.1100196483660044	0.4736261433875297	0.3204434747055269	-0.27410922833921714	-0.11299516274158464	0.659769139431472	0.3923352062954437	0.6105421266927415	0.6596379646473881	0.7170585795003204	0.3641295791811895	0.06663801653221936	0.34730618260143287	0.7794158064675482	0.1969112441522706	0.6547584941201983	0.2395548832038342
HGNC:2605	0.26776798037218613	0.08706616376460038	0.09290735780448026	0.05051080501818851	0.4343956223991412	0.3629640570652705	0.09592661134052512	0.17061518209321774	0.1933659338288046	0.1281135677077484	0.16145177896909252	0.2686387524509439	0.06313222968515593	0.14938111810761986	0.4240607986282848	0.3359232644627676	0.3167217838727378	0.35424216324136976	0.5092095511103494	0.18913031705072006	0.1817283437754902	0.06416148136748828	0.04470160013246767	0.35438721756076885	0.2071058741342286	0.08065450072963656	0.42112455033320484	0.16432369251760182	-0.21644233169251612	-0.21336269987416442	-0.22356068884752242	-0.21713352066451913	0.0807957654339648	0.04536239402250345	0.44515898516438385	0.012102087685036334	-0.09641573282766448	0.25260633799097315	0.43576222273422893	0.2814877290853756	0.06371154797107785	0.3338629167771381	0.21841596397605983	-0.06891734850270567	0.4996384474106402	0.39885862010629425	0.2611916166636779	0.08343663087556044	0.23142999323964603
HGNC:3570	0.40871995654539794	0.5143972345379834	0.07473477839429932	0.10142781972091607	0.26115535589493116	0.30040253533016864	0.3561147542093649	0.32552782218584025	-0.14084888580440716	0.4644562083773091	0.4921413647880478	0.4120090469280964	0.29685075383652904	0.3469046313949619	0.5313521069585831	0.4196384977182949	0.6104678412668285	-0.0901667262531239	0.556889000613319	0.3329787079037561	0.42893713230435704	0.11902644996710644	0.4535329570829268	0.5015179962679082	0.38035647677386525	0.35069025447294006	0.22557417473738156	-0.02877871141061597	-0.19959232262768611	-0.23168514790776126	-0.26057352182767823	-0.2419707078750164	0.11642345505307702	0.3997545976368349	0.2751374887282559	-0.22672511342974652	0.04654699754819547	0.6603265258559554	0.36887152024514586	0.6321425650656892	0.48280183054630305	0.6097812259056581	0.2541449112505033	0.30735866358661446	0.31459151185204426	0.5607871386127223	0.2661155161170875	0.4576693060448953	0.20216638680996044
HGNC:16266	-0.03199371099224861	0.1147528584784039	-0.040477965271260276	0.025751400332056102	0.279443298371926	0.1304758748987682	0.03226424669859814	0.27910163117858516	0.23155172178742445	0.083465312115425	0.002812149922790587	0.19475145441399458	0.020715501691757322	0.03252823205305985	0.14959029211729358	0.17052522703005377	0.32738011813906887	0.09866963844744814	0.3559553682758058	0.08122008550537	0.19599270612313993	0.13321795195205266	0.20277029145430864	0.10359697570870947	0.1898848486083594	0.022889569079768107	0.2755419964306141	0.14058252989602268	-0.031012875341517903	-0.05166196295502165	-0.04572099588901426	-0.05129761992985219	0.001343026874697607	0.0488748009830938	0.36232770881678433	-0.1181419093877172	-0.09248761154776407	0.03792325814593815	0.16959226139086483	0.23939539667345594	0.1560288060099937	0.11638130514879355	0.22513305503199005	0.12749675321366927	0.3982615837245093	0.09456136473276952	0.14025699481602666	0.011688386937037106	0.20767023545841626
HGNC:2851	0.5350915647148295	0.06384961967112168	0.20167451788290827	0.17523749978945025	0.24316913827248132	0.4852840122412241	0.352760426974159	-0.2511192774438733	0.08501181303275872	0.0870050717159985	0.3681919325336808	0.3281885584884078	-0.1976600729897784	-0.2179550540411811	0.25051007033827816	0.1328835830323172	0.08087158650435665	0.11691860780736772	0.08906735141366558	0.087844650929006	-0.0842840645989463	0.17942439629338303	-0.12228164963851004	0.21636557219582203	0.13163701452781792	-0.22643218528495893	0.14199511334489454	0.10836647272021767	-0.21770232218171567	-0.18321458740292948	-0.19768741751400074	-0.18846991271556293	-0.007702959530097291	0.04489911268352443	0.30645071220350967	0.2535283776037907	-0.020441902198313745	0.19952949854155386	0.10091001696916305	-0.003749958888430891	0.21038419028753574	0.17402981196764886	0.28987962154931646	0.047533219089262405	0.018889094676691497	0.3185883040809079	0.06073542696922001	0.1612052440000666	0.182479302513697
HGNC:12540	-0.01338690203143443	0.040649806354236075	0.06518497014710663	0.11026365945381537	-0.03420310408198604	-0.025052102431248776	0.11381254471868102	-0.1068280457523833	-0.07313823071123296	0.36745296577767483	0.18500185338998087	0.13319138521711177	0.027044573523505207	0.12464914842343587	-0.11583335362287023	0.19661275337189996	0.1081134041168416	0.18440472151571455	0.15430754773150532	0.2774590440376859	0.09516144231534336	0.02540138030696401	4.450641866297559e-07	0.25300582318211506	-0.010282102302391646	-0.1363148834950293	0.0063446215881035346	-0.08692877566014005	-0.031701360555744997	-0.02511918359128784	-0.031114785028013778	-0.025119279743508294	0.018838455070128785	0.11335259489638669	-0.025114894153866796	-0.05370443733115914	0.0015392360991563698	0.026650340384521704	0.07772060744702862	0.05190219971763709	0.1431714712243028	-0.10047967375020644	-0.05427071300923068	-0.14426697332681354	-0.14241665742894635	-0.07399332255446732	-0.11078064842058738	0.10452877564363725	-0.002919619219505906
HGNC:3061	0.4524538608057578	0.6169545703062888	0.14563361644740036	0.07051087414431535	0.43108679035104847	0.38669380038896556	0.26117859235210844	0.05667111319340894	-0.04808665898466919	0.6067420898576864	0.5325805070062068	0.7223173273869418	0.3325556962801494	0.3869415533994557	0.6218854145048314	0.7095991901987656	0.5443698729322005	0.11131462992974468	0.5287244373506852	0.42295895578601217	0.391462557852416	-0.05096124136175769	0.3589437559717972	0.6156081284334399	0.3169185889327819	0.07942442709193678	0.4303368682743701	-0.017485694962822238	-0.14354685515969076	-0.13720735459986974	-0.1436705897027823	-0.1484462421070906	0.09411503864552911	0.3034397227954103	0.504652654751287	-0.13304818525749343	0.20773282392753922	0.44715747467550254	0.5807904257987706	0.56764065643048	0.6636342007705377	0.5924376797393992	0.16489215113991923	0.06841774154470615	0.42229253035042813	0.6055632471709808	0.36248433738145885	0.4198925078270609	0.18106352131974948
HGNC:11044	-0.21566074133653332	0.12019583011300342	-0.044810155667923846	0.1505956962998013	-0.43746844641477584	-0.2513038935918135	-0.294492094232747	0.37102269676844485	-0.09572413095151863	0.12299809230429821	-0.06711592370825942	-0.3524256579006085	0.43674401478140196	0.4143834503481748	-0.16436472507335398	-0.19993120353159302	-0.14184694748411922	-0.1747120048252176	-0.1951241850359217	-0.15110954382978803	0.28289582824097154	-0.3237521876623591	0.28140047231364196	-0.22022731784072289	-0.09895852754891628	0.5102686757311575	-0.49689908335531274	-0.09813021659924566	0.0049393047728661585	-0.0668106768294844	-0.08427492084896226	-0.06553401966342455	0.03147338050594726	0.043993779842752725	-0.27212602914717776	-0.1249789546818539	0.3328753785227079	0.03629304188204433	-0.01598103989258102	0.1203722765926143	-0.1437011112228936	-0.10303158620738136	-0.3511035446927286	0.41228446822030873	-0.08516011945003181	-0.14314700899962113	0.20034249624515743	-0.12357682261796116	-0.05450381487860491
HGNC:11042	-0.13926197638845986	-0.013589751658614029	-0.016533145288619683	0.13215601796238788	-0.43298942496506826	-0.11238000084687087	-0.21051970255359273	0.42637628024751123	-0.077025678965515	0.03265609115536987	-0.10316462195691745	-0.3645709066131874	0.2379270408195727	0.1298992795078805	0.038338839447216985	-0.20163238818644497	-0.032425147572515356	-0.19674996969685796	-0.013481462559861908	-0.21816800768438904	0.07563595750399663	-0.2730198517718686	0.3022436047785106	-0.16998506306518343	0.09765475660068283	0.6378075886292328	-0.40743809857416446	0.08218122282891635	-0.01978714187923407	-0.116562352561535	-0.12366681382080072	-0.1143401566797668	0.027813547066329217	0.0663175332208126	-0.16377345805648108	-0.20209912427162302	0.1391229687432355	0.11123702954407876	0.002432130579591796	0.011491315174046394	-0.26244169458142536	0.07209102945939508	-0.2838080460915765	0.5740129970929602	0.049790055710717866	-0.007058365721620909	0.19217403939181907	-0.09057591270351796	0.13610757544721672
HGNC:11052	0.4082835772019547	0.2056814459416112	-0.019006390952211644	0.04408041930855085	0.3630559412650246	0.36654009497586937	0.12578362469725382	-0.2457358082987758	0.40389856079413483	0.07107527223154501	0.36723412386553045	0.2869372746237079	0.12891052397207428	0.12978313277869588	0.12349162716731465	0.19156990732011794	0.001477621727315495	0.24376810353504083	-0.017926701647288358	0.011388451744844125	0.111445141953303	0.0973535116421144	-0.27547647445976314	0.043992331310563994	-0.1904901739333246	-0.3100596539712431	0.34179032445830126	0.007015236944333272	-0.2524498191852177	-0.19149031571018732	-0.21518913393349687	-0.19723389352990428	0.017684290441795102	-0.17984616763923322	0.2719651865519151	0.4183795969720389	0.15300368200070918	0.08108986689591756	0.21448469005828255	0.1290889442739729	0.1384768631103955	-0.029302176259175708	0.13566874272850266	-0.14518429917953563	0.10638526575820116	0.15708331631079453	0.2784966634334711	-0.05788027542493509	0.09733119116529379
HGNC:4298	0.48889973865180286	0.575721340725516	0.13922094753553962	-0.12940538572156535	0.6113668087758839	0.5402430317640805	0.27378232491408766	-0.17305665371449216	0.22625539355383706	0.49772741436543644	0.7084333357460293	0.7025018069694268	0.18247195029225705	0.25675000702635953	0.6380412105796929	0.7748605939714771	0.5138816602898263	0.329997022809766	0.5744622983135023	0.4567983949235335	0.20426099727163588	0.013073437339520617	0.12597935823400017	0.6567892089149243	0.35769089694068407	-0.1282021530932978	0.718819815238982	0.09591000008320856	-0.052514850792924395	-0.0485750471889405	-0.03751850159146041	-0.056730467592977604	0.0799488075291719	0.07042309430212271	0.6449886819984009	0.11545500443442513	0.010611577533902754	0.3545511249315889	0.5803997081429944	0.5319668126380748	0.5476622704222995	0.6073378823499871	0.24153400474900708	-0.04053734991229238	0.39582345158233173	0.585092688286998	0.34605022093355575	0.27385274895196426	0.23081024344232806
HGNC:82	0.33822748613900266	0.30552356774353334	0.029690423250549533	-0.0011571185781745863	0.2941014297907722	0.34876414440387365	0.26087449097416276	0.09225203868345039	0.4448718176698535	0.5098300517421418	0.40088846392649585	0.44580825308455335	0.12429733827344466	0.04130461396452855	0.36520479378606935	0.5856487491222576	0.19721820205931964	0.3670359973249233	0.4146238610150038	0.40087667761112755	0.23479519623402	0.0046061544521892265	-0.02912916376841936	0.3428633945516993	0.28339760309734846	-0.1251260415902799	0.41515119297482966	0.14233810287604837	-0.05334747775294134	-0.07737439723912491	-0.05730261638169516	-0.08046805693243368	0.06983093759304293	-0.1650406942276571	0.38015418137876117	0.29779321094078337	0.1288532882025649	0.26472165629755323	0.5454092007115081	0.3111685366286043	0.14256476557282408	0.1395237933962985	-0.04234309025847222	-0.06949125537105792	0.20082715752399108	0.33626344929429247	0.32896169494068345	0.0955586748903103	0.18409114593536774
HGNC:3365	0.09166391238759455	0.08911966775842749	-0.05742814535496819	-0.06132666736031313	-0.13382928631530952	0.04953449520109401	-0.17284822867919958	0.22796144488408931	-0.14150254477388766	0.2451642693655426	0.23112310953693446	-0.08519045126953605	0.20989468613191573	0.34164122852481144	0.12019319923868417	0.1829584805540389	0.21668773772788444	-0.06658442828408556	0.10989062437003391	-0.021851847909914596	0.1818518491364526	-0.17084452245477313	0.2220698569767388	0.009091835347535736	0.018705447202135423	0.30177505700316754	-0.1745004681344745	0.3665914324567945	0.23451810462208447	0.10076253093154396	0.1473005697477034	0.10372437859629513	0.053379480422946525	-0.12582270357876704	0.07646314288768825	-0.23466016213280252	0.17478157644923575	0.11131944037923609	0.15439731692640674	0.2608288955677343	-0.006004246322179904	0.18024022398782633	-0.04499801578996565	0.46499757699943634	0.02102574347937799	0.08655267691279828	0.18534456896604534	-0.020375432150625674	0.20355007368462608
HGNC:20567	0.6714669982241441	0.4912681709037966	0.15973927555798662	0.04584577633549672	0.6766387430803407	0.54978825096367	0.4700213357987463	-0.06693063755694738	-0.04591107789071589	0.40617019935989573	0.5484259615174327	0.8166923690573564	0.1807290078645987	0.19934716159540403	0.6066157814697637	0.7033931475107291	0.5620922215488842	0.22105686869865945	0.5795766647316124	0.5625801820085575	0.25058146159079286	0.24103794564346104	0.17644174581123875	0.6901002084094596	0.27280814154545574	-0.21841531862153493	0.6024748243438789	0.13420382663942987	-0.11314640799319114	-0.09375640520549854	-0.0838956758228573	-0.10146207629448696	0.09519585631467553	0.22554167435489475	0.5860601948513694	0.027619188215077247	0.12129451821560806	0.5524874129256123	0.4762741716775681	0.6047302384650667	0.6454132709481598	0.5832981584086495	0.39652609688083285	-0.10813069836648068	0.3299349610424708	0.6484815662922969	0.20352317010056373	0.4706690621035313	0.1436323539547672
HGNC:1421	0.30085169877730067	-0.07649211118115619	0.07268333849847167	0.11221907162206912	0.4541201280602562	0.22945964088779275	0.5912448908945436	0.19296194017996043	0.09283017895321637	-0.010715460693127702	-0.027586441865861254	0.36336598004257115	-0.2764081563143287	-0.23750651735120168	0.28414855456655397	0.2347143375517422	0.25451107395112593	0.2285239451725227	0.45676791351308027	0.5766270724662719	0.11868748803725648	0.5569666550832316	-0.1048901291225488	0.3186030686133988	0.1081887096876287	-0.30111603476061194	0.320489812787351	0.06568785111854072	-0.0911259054465362	-0.06773999169529543	-0.07195445493564201	-0.0673404566091256	0.05310429631170557	0.1914791721266866	0.20587066314550584	0.031500496807802356	-0.30325275834638976	0.37834256379385073	0.06612935936725489	0.3084580703174624	0.11452816508565458	0.13273275317650643	0.3665015276014951	-0.2704825209437446	0.13991511267681842	0.31881483841589964	-0.24717852820601946	0.4765846886436088	0.19948022003542223
HGNC:18044	-0.2673411150643346	-0.4037900260260769	-0.04146741760883082	0.11729250253058005	-0.3920872997644753	-0.27092074598855814	-0.08659141305768066	0.36554908075999976	-0.13374236397030584	-0.12791864241525974	-0.45433458294945905	-0.41594476366884037	-0.15491945402697482	-0.21278893897639836	-0.15869886890244075	-0.3140556042419657	-0.25698244059647807	-0.15255094773612116	-0.09045976776153009	-0.03836392434986645	0.029880974440698347	0.04556427710634762	-0.0741516708445646	-0.20257239751732384	0.21140193506669158	0.3725877550745024	-0.5612738751233486	0.2270692717711296	0.2923406557254273	0.1754759100923223	0.2219683007606696	0.18495598059796173	0.005232531360211691	-0.01250489761984573	-0.45169471356131496	-0.2322664256964838	0.09164964669524195	0.00649955396710254	-0.19464898938389452	-0.12573277453319875	-0.38062178926631046	-0.16655777741939715	-0.15012830355012538	0.35786162848255343	-0.0761942565642983	-0.16477237524278335	-0.2898756550102145	-0.01351871203827672	-0.011062401537675313
HGNC:396	0.48166812021396677	0.23502953235573368	0.014944774423142359	0.12332379342749028	0.3624154995801989	0.3407866349143262	0.6291942450291289	0.11687299989236716	0.17704847472527618	0.28245933002683665	0.2777703624731317	0.4786015277433117	-0.06251687117281605	0.03362370899544288	0.4039259338584136	0.2855337628251214	0.20941943824522602	0.0403658517630929	0.3694698369404761	0.4484838027628173	0.3836676238311011	0.42721940983328716	0.00880050874089735	0.2945429557999251	0.20084194310246897	-0.2500320242065867	0.21514157002712908	-0.10116108242696548	-0.25500918274161183	-0.22047813403123018	-0.25100197514893974	-0.22578692521552343	0.04676962791025978	0.26474100295588576	0.14597236386619003	0.02201689396292889	0.10642822425618963	0.49398460908317343	0.26303756947898205	0.3744905105617621	0.3269576965653326	0.16582551781135235	0.3105913214899256	-0.02105574088450248	0.19008760171058656	0.32468320248232757	-0.013303334162762671	0.5599916173540587	0.09118389412309523
HGNC:11834	0.22449361825135847	0.6685947791778266	0.016199875352459744	-0.11495607105029683	0.21505391117582562	0.2314540029228117	-0.024309204799923684	-0.20304096506523756	0.44698950071858434	0.383393519081098	0.5325438916427845	0.392810738165297	0.2894295788957535	0.2733491549975995	0.3549870469209283	0.5135006929274161	0.25336452861693104	0.16800145433596828	0.16666956378931883	0.08221059507411228	0.03816050654979727	-0.2102403374212821	0.008055710929177316	0.21337703111080678	0.16058732005621357	-0.014632401549470063	0.6015311856318336	-0.017383177720964274	0.021699645203883622	0.006885732526221607	0.01987310787908798	0.002670164299515507	0.027225969673694523	-0.18714095841256453	0.4109580185495721	0.34762050077959344	-0.04850571280939951	0.08976030607355837	0.4583502154044562	0.26537183641309714	0.2774914548303993	0.30420813822090165	-0.17169506001099732	-0.028690922076962732	0.06972497956606435	0.3445563412880946	0.54085945245626	-0.14750732818095494	0.17845751894186324
HGNC:20661	0.6327310049257868	0.2826973674966839	0.1734826969053372	0.09821443732737649	0.5759684612959726	0.5527699318344204	0.4724763987371104	0.22070952601462507	-0.39040580220153037	0.14455991755167072	0.2982958312237924	0.6008672887973808	0.1886176493404316	0.2559911463055201	0.6396232269697617	0.4900637115490614	0.676780962873437	0.09035758169088963	0.6404417224395565	0.4168482716383884	0.3292073628195433	0.3155908912437425	0.39820149560005313	0.5753858861141293	0.3126155836739558	0.0565578833015204	0.26792641812352613	0.29802890903925283	-0.08230922576050623	-0.1116311890517725	-0.09722790150403293	-0.1157757420435811	0.11618732444064019	0.3484840179735982	0.46493153182602426	-0.36636458195677085	0.07505875601949487	0.597313128608762	0.36505949964449735	0.6153951228470613	0.5318417259411301	0.6678567915302962	0.575561338929609	0.07894619295508987	0.4177482675044791	0.6374696291285835	0.21519528811263047	0.6133262290743274	0.18300211049528348
HGNC:11450	0.35678208741880485	0.18997473902749967	-0.031717034868687516	0.006460940198523366	0.6366264825496805	0.3055958735351949	0.6235029148079626	0.24170612328189975	-0.28656516367380075	0.20043266087255115	0.12536608694766305	0.6343574585429392	-0.06777196044254592	0.022352202614381155	0.37821898554280775	0.4973585177310946	0.686098045890961	0.11389593400210217	0.7518640435272737	0.5838225661820561	0.26507072682128124	0.5845078251633086	0.18841680668833655	0.6164276988120433	0.3059518997280461	-0.23972131378120562	0.5026738736477034	0.04039139905579304	-0.1262504635398864	-0.0946618543457173	-0.09784945511900713	-0.09884843001468088	0.09994396477421925	0.39907434874868003	0.2688068765868214	-0.2967686882977913	-0.23565028141826436	0.5587393408904444	0.22677554764085678	0.5295146111772432	0.46733652964532924	0.3634225184049748	0.5613225025811804	-0.37697561877601327	0.3109021847604412	0.41689743923965705	-0.14165839993610524	0.6580428653829973	0.08069189195912566
HGNC:10955	0.3221620321850629	0.07925814052191602	0.1386328921346637	-0.20053226746641384	0.5212289923560806	0.5591433432160079	0.09098037534675295	-0.041345326476080455	0.1280776304970825	0.29946993640092145	0.38414663138709665	0.465653956867963	0.011887918100213923	0.25105240460211253	0.29078374273533136	0.5567713456527733	0.4691168835212895	0.40952965416327064	0.4408197214141205	0.30179665591534016	0.17041619707496047	0.007104397543383619	0.0444638774435765	0.3462869780097571	0.16362682303362874	-0.4021266054407381	0.45556655867437923	0.33287550978498726	-0.004842610504755266	0.016686304614130423	0.0405997705333296	0.010969702395720014	0.028217357299901477	-0.06860839888256819	0.598382571882748	-0.09589218427304755	-0.08569116532170525	0.10333944746134664	0.45347783332955555	0.34838685138933523	0.2750833653207781	0.3654978330971972	0.4663219777792539	-0.21935230072663317	0.3007878246055669	0.35096886324413074	0.13694411411606822	0.1373837608072086	0.23444459916307459
HGNC:20989	0.3901428809604809	-0.11640748510691791	0.26697859569946636	0.10397108311497669	0.3386423804592274	0.3891079402770801	0.08993886513353054	0.13800652795823606	-0.3057985103384406	-0.03345468926882434	0.1435241219735624	0.19840524646872057	0.16846312490249205	0.30429698293039564	0.27720921687358124	0.1766877722923172	0.21490789783178119	0.25469001844623707	0.3284407316329331	0.23292656076089174	0.2027920035376783	0.05100750188055171	0.2287083410502616	0.2799215534537924	0.03095288139382438	-0.05433921734207495	-0.04177882934870555	0.35350859216152186	-0.02426465384139064	-0.03983248541291616	-0.025388242389822607	-0.04014617891250472	0.10120808333546431	0.10334421825143238	0.37883265507359737	-0.1974863388866545	0.33397321049037754	0.23390735330540782	0.22981043110890892	0.4012823047982398	0.11901604834991701	0.3291990476669804	0.3772361957474214	0.06162560524932532	0.2654375907427703	0.2781257577910537	0.12019396236720702	0.24501356021186133	0.10953156473641167
HGNC:2295	0.13479461170816148	0.16928903763939077	0.05072451530318721	-0.04618605761543629	0.3664203963651591	0.3137872740118088	0.06218880985066044	0.20089472045878062	0.038748539450227694	0.10350472067151249	0.09753208108358578	0.26865984517304786	0.17327625566309338	0.10737657376686598	0.23987585077587983	0.3460200301396587	0.4806408120356876	0.19443183145882614	0.4783798458778495	0.12824483661545535	0.1125368053247304	0.023163354722956043	0.305335635641907	0.35777173953029034	0.2780319393053032	0.014178258067224113	0.3272532252873244	0.17776949721642377	-0.09294999095097999	-0.10849129122697687	-0.09958253065329574	-0.11319196676040608	0.030208872403975837	0.07513567429615427	0.4059700580482968	-0.20002085451403512	-0.0975790776464541	0.12712269597261025	0.36972249938297347	0.24512376805092678	0.1689278135112097	0.3080445650209846	0.2320031666009971	-0.02134400957922287	0.42870906451577684	0.2552742744489221	0.19386087141939354	0.09125686785666286	0.12394545434634015
HGNC:95	0.4771618680546638	0.3900163568187961	0.1225575355881692	-0.11679118582247798	0.5915441930788832	0.5874310323385353	0.23814294420243007	-0.026956017480042626	-0.07868333235339448	0.4563846007687224	0.5148505966155869	0.688031212312062	0.170416163055926	0.25984733117932113	0.6192596203820001	0.7556710869658171	0.6886472893419905	0.2475657981484631	0.6885563731204077	0.43197544030555923	0.2654103874818636	0.04773105041331771	0.2813151688167402	0.7347200693015388	0.552338150214157	-0.026018718544750002	0.5152385833003382	0.3973392276986019	0.1521137237069013	0.10571648897498728	0.1574671787699048	0.1004235902033204	0.09609886298397362	0.17949670998535514	0.5657567218491907	-0.24128557153683217	0.06064511305613772	0.40324094669429017	0.6560910057597436	0.5332272103750367	0.5914350415416103	0.716392619575279	0.42254197712400593	0.08451112077024941	0.48109433178372957	0.6555456784570395	0.24092791774508385	0.38104092681661844	0.22817198397197333
HGNC:10856	0.03173030041181713	-0.043366724814376235	0.41361733669475786	0.34975508249736326	-0.03494073574364236	0.05792776612198732	0.09941851714105282	-0.2374704568615277	-0.0400737801940729	0.22992679395041457	0.15498531559611656	0.08340657187654042	-0.10588098695360147	-0.0229822563876484	-0.011841059655796312	0.07304511056100106	-0.04284379465198954	0.4284244593660681	0.09923015857069745	0.25019143190559623	-0.0032181108105166023	-0.06362616392377592	-0.040093651433880606	0.23507410859606598	0.033940863854966585	-0.06877417024475464	-0.06333330883332575	-0.07815212771571402	-0.022972894949139316	-0.016623652388583442	-0.02790366611336956	-0.018278005207340606	0.008262917704346513	0.11517074463033267	0.027546893919604826	0.04652982222965056	0.011579368366933315	-0.04015622869873709	0.010260692337859983	0.009609847862688613	0.13293013940570783	0.0015804299420897833	-0.0360311265755843	-0.009394735828016679	-0.09121713350523374	-0.02496523559553716	-0.1518038392425711	0.10744019526501078	0.10582101820008016
HGNC:11006	-0.17866181801133124	-0.12005198626964785	0.0568151054716486	-0.008644033552100173	0.06538646602858372	-0.11731567522715466	0.07171467919636218	0.22601482336177656	0.09277199001090028	0.19063463141810866	-0.2506027420314142	0.03357231748039518	-0.23537584625767585	-0.1611122964247569	-0.05240437555753745	0.17237134990722736	-0.00038166076562815476	0.4114418647298407	0.2847007545088186	0.2397471565107438	0.10260002107216029	0.05765602767795957	0.030224437247984664	0.21972114119632755	0.2935263166434661	-0.13077121783698295	0.010011853080180003	0.004453516304919419	0.10763047987936615	0.08240886675330335	0.10259538316851907	0.08575039401751515	0.02400570188873203	-0.04576091099001412	-0.03988092478441412	-0.034081547311343836	0.1397403193519287	-0.056073454263236365	0.14518201859904195	-0.0331334995122538	-0.05973417633177805	-0.16128261605225705	-0.031705322602205925	-0.1476889020400601	0.19082715213479162	-0.2018942419116886	-0.18660551592528177	0.07940510405140803	-0.04276007553742282
HGNC:6936	0.4511552604521107	0.2717828043836386	0.06965296750999046	-0.0036353186605901436	0.538003514203623	0.4954005174152318	0.4547643088069169	0.33682202725656574	-0.23178905409560913	0.39564907261048754	0.31968720897831787	0.6166026746119426	0.15853924709258943	0.19560137157908888	0.5944316549765328	0.626735679488795	0.6764921504466747	0.12634059129881692	0.7173943122640057	0.6485454808061857	0.48685061144883096	0.2886942597304007	0.3547734617487697	0.6105015784218939	0.5290533822686956	-0.038673970474649995	0.2693551728081004	0.34322171320451217	0.04851974271037771	0.0041691100587031415	0.03396031066078057	0.001185484542401197	0.1062684416294394	0.26325099405956914	0.4418982864222535	-0.38214323707333714	0.14434863418588798	0.5979604880863046	0.4661397264190919	0.701306143169986	0.4764260186081046	0.595215753044443	0.5185647712944722	0.10589799015411479	0.42978801581700876	0.5809175381224267	0.0375512104505311	0.6096023460753659	0.21364123249999836
HGNC:3247	0.03336298856159423	0.14012553869875838	0.07837881572994358	-0.09811791806236361	0.340821939272456	0.1367302573340778	0.3019463967888935	0.3967871170374089	-0.001362340851950348	0.45163011424680927	0.12677956586982986	0.3976877539809441	-0.045709702798682215	0.09095047217335142	0.3002759812890843	0.5209895380619127	0.43471508185661717	0.2499533745351354	0.696323616959547	0.6236237990223404	0.32651058185812315	0.15685536593008856	0.38052791186076584	0.5227796977674302	0.4181920760623226	-0.09141032591958431	0.2775671911316842	0.012500009195292103	0.006062299535292344	-0.007146118238438381	-0.00354301693442456	-0.0087426129427147	0.08099385988292727	0.24759276439759492	0.2778029480049977	-0.24509914140656558	0.06784176191550265	0.33023176254737946	0.32171686032449653	0.49500072577781	0.24145381914138628	0.2636095778476299	0.18120627921455257	-0.03228825520186154	0.37077319382807694	0.18021088217416362	-0.1098321957843584	0.4461951499529869	0.12426246050904856
HGNC:2853	0.32664189611154937	0.045696726288141996	-0.06394990271884764	-0.14729677594308563	-0.12997365973233702	0.2263964922005238	0.09284917301168337	0.15211478886102622	-0.0748870493992779	-0.12910348239854644	0.12822733175059653	-0.11085582405472637	0.020474300291801677	0.061048347110788506	0.29464957972418526	-0.07370722400818791	0.14000785452877718	-0.12519964188356125	0.017822218401190183	-0.11667236701968121	-0.19152906723801305	-0.06483365512377193	0.26047705059969667	-0.06986920788713769	0.016658089614060685	0.19380560008870248	-0.11057780288831787	0.2153519378975984	-0.11916799101560951	-0.14050564574381835	-0.1487808963482462	-0.14009234537250212	-0.007694390632141435	0.05932678301375471	0.14690385306582923	-0.10191661696477014	-0.011212920029883177	0.25423567349335446	0.013582755849095894	-0.016256806270799	-0.1594754989131855	0.29512061766268466	0.06922315491325501	0.42252257489643236	0.0407583603481748	0.2735182140472287	0.12877886746272152	0.1273558053424609	0.1381332530813255
HGNC:1027	0.11111435587496127	0.07718180371625664	-0.04285746568422024	-0.006661632978235303	-0.09427150517149781	0.021265159855652985	0.10932432853673417	0.3657535237509653	-0.13963738309368887	0.45660678764609813	0.135874681615418	0.10394600289712233	0.2648936179937319	0.2835674328480014	0.03317950682195854	0.21931464179016036	0.07266839356724142	0.0436184516287235	0.176331490002569	0.36312757824512104	0.4309533214473298	-0.0709073001844719	0.3006625788276516	0.19352628661186147	0.1683699086197066	0.10087882132121226	-0.3472721179114004	0.009238074759906451	-0.09007541393966643	-0.11341763468110454	-0.12857809338847834	-0.11458021925228994	0.05802205801073755	0.12182029347202478	-0.08888872812630365	-0.23265969483617824	0.4905839481942781	0.2703581381765358	0.2142557957923829	0.2973585193939109	0.06719515214873654	-0.056351724355677806	-0.033741498489582696	0.25412254769602677	0.08896648044755599	-0.04888332350149449	-0.01917727329911365	0.2883206828520761	-0.11242771701154133
HGNC:2856	0.5187183791444464	0.46870548555889335	0.17525481173306984	0.018513352477004565	0.22444837294697007	0.47905859061770717	-0.05900411388744936	-0.1074365910437446	0.15498825381360454	0.5484035037651517	0.6824847069654227	0.36746678662936755	0.385425690340416	0.4448676953637982	0.4311532373951666	0.5201799776485497	0.28615531878680545	0.3234550927428401	0.2389285616074014	0.15694265376474925	0.24559216757204275	-0.3350125845794909	0.2214598277141066	0.4465065271570249	0.15568524564401703	0.14569305588613454	0.1896706943149309	0.21292653643155396	-0.06118720864058167	-0.11249485045611944	-0.09985608907356879	-0.11848990082272143	0.05571766799008803	-0.065583203966018	0.5433812912530589	0.08754447730096993	0.33042009517138965	0.1793531032587721	0.5569081407547417	0.30937056074062064	0.35563166532407514	0.4087501037311873	-0.008370562640693717	0.29140433909803437	0.26465524890892467	0.4118963260219381	0.570074676674516	0.01297892101833077	0.18059717651521526
HGNC:11020	0.19234949495041304	0.07897790052591075	0.1909631786022742	-0.07983364745357154	0.20375452905796101	0.3044528202285969	-0.029939869835682777	-0.16285430289474734	0.2441761164402931	0.31904132829869225	0.27352956243775584	0.26861762894735347	-0.06596497391160219	0.19657830667007706	0.10003352051771952	0.3033075710931524	0.1312797995167456	0.41091945656841145	0.13404826664165093	0.16068355929479217	0.22811335597627794	-0.08189057047556861	-0.1864001143587656	0.11426923877344844	0.15413599978699416	-0.1912228737794225	0.17943066163824717	0.2310370951136736	0.0624870764345264	0.07666858107326324	0.09441697506070248	0.06872489236052841	0.0007454445352507974	-0.2214717607960816	0.2764344805724814	0.15521071186788504	0.09123861568242782	-0.014575673734881618	0.3233072573501035	0.21605717558508264	0.16984308033286413	0.17567371426087197	0.19499574724814342	-0.03011826664923532	0.21091315640887343	0.13907702072472597	0.09651855793465659	-0.023767150983919644	0.23136373369613564
HGNC:8906	0.40436748774574754	0.6271762837346417	0.09044380963593877	-0.1298338494905754	0.5536975472948528	0.43521468406852915	0.16677080515336937	-0.11247694827618956	0.0915944276651763	0.40008755747348934	0.5935002648344908	0.6317515891539407	0.4677812499921772	0.4812673453453584	0.366739132813807	0.6422217665662413	0.5062579371756079	0.3055912942561741	0.45894147228570065	0.28143754497122003	0.21970626929506745	-0.091886315222007	0.35018814581574403	0.5092221087357589	0.11726752821853567	-0.21877488635938497	0.6691057055022127	-0.04911322209179389	-0.17816075417858798	-0.13347484466612425	-0.14469440324443011	-0.14251413608551025	0.08979057888501081	0.1399253713211903	0.6000991928849845	0.12464986807452587	0.217174084908403	0.2762544342605705	0.5713161052228872	0.501033375898376	0.5700829317600882	0.4267577595680891	0.22678822516675426	-0.209717878866485	0.30599432807081905	0.3826846566880177	0.4868622965821114	0.16761644788188834	0.021267276570390684
HGNC:2704	0.4349759006473139	0.5857666934497	-0.011715596027400561	0.14250641773210088	0.20441157208650784	0.29276076841625476	0.17708604621292953	0.06115589443625835	0.013910225781765989	0.29670315846497675	0.451312953260657	0.4135637232359663	0.4636622407865736	0.3645602881139523	0.506492622760246	0.4327730691398354	0.560428456769407	-0.0055053929446238275	0.42027450392184357	0.1284325092489725	0.26675411614918887	-0.1008922246042829	0.28340945668241324	0.3845315430762273	0.14913954931002632	0.35334619987407967	0.36770736624112527	0.0619050847547607	-0.15849624905987558	-0.19830139370227784	-0.20823405787828464	-0.20530983063005967	0.0863900215965625	0.17235447177758123	0.3468036629812323	-0.02001874608081349	0.027037375138555756	0.4766706158862471	0.4043389743672744	0.4787412513411304	0.3851525696999077	0.5065551935591249	0.039621866725769554	0.2543195543734758	0.23816655084265703	0.5566116247970576	0.5070028748082452	0.20647208742966086	0.34170887207338885
HGNC:31865	0.4687124669267503	0.23475970816133912	0.2461472084475317	0.05039181245367173	0.47297807394499974	0.5565042394103301	0.26718392282492015	0.1799680688211068	-0.22259525840740207	0.32673723658711035	0.3268140892288517	0.5743635992076725	0.1405930540720536	0.26023529388886946	0.6185115996404342	0.5260381107522899	0.5779930950602135	0.19752457335547388	0.6113684831062752	0.47311357093720463	0.32623547769545397	0.0343159736491847	0.31195823006861206	0.6206837473776414	0.4963018208284026	0.04518401978236532	0.23002682773238256	0.32412485977258193	-0.06650710358350855	-0.10168738941277819	-0.07985235193704193	-0.10879370210122702	0.1051882706054261	0.2508940379514142	0.4358700931460758	-0.30335950977761383	0.1386216287071933	0.4972123176572036	0.5253428074548699	0.5699518379869047	0.432411583347778	0.6565967236947648	0.4572394918288862	0.13256418646537585	0.41022509880635727	0.5933284581508922	0.13709736810795317	0.4497502352109344	0.2303292989794114
HGNC:21088	-0.017980535266779587	0.08718108558069332	0.059810647092708114	0.05188461125711506	-0.29846248835402395	0.024163513639846035	-0.26486956010937546	0.19227092580866223	-0.07122454302597918	0.07238639157164527	0.12761258983589407	-0.2153279191184723	0.23484566325726253	0.3102233313569919	0.30052531018948475	-0.05285686846611944	0.041526503961324845	-0.1735991483177591	0.03152905304529783	-0.13061006025379313	0.10617112275291726	-0.36059590286554016	0.24189924909148378	-0.03548039602147767	0.20377681535197886	0.6528456681204504	-0.29151906681880774	0.20161819480863594	0.08929337598106181	-0.01638701243824892	-0.0019140184448045775	-0.015488430653202838	0.04706923328980056	0.08399267118594629	-0.05476981814876979	-0.2753359152513267	0.13734781046922154	0.194782881531358	0.15562138514495852	0.18062420498736237	-0.14976120943857235	0.3890571388566195	-0.1920249045590436	0.6570482700447212	0.09631518365241822	0.2797245131282232	0.20059273580495274	-0.04295077937668701	0.19543267800662295
HGNC:17890	0.2353255400481519	0.14415663875184587	0.034102741042254185	1.6958586709223515e-06	0.36021932210142904	0.29613418384337514	0.010790501289313142	0.04960513920883133	-0.017035678192454922	0.17693889104860785	0.2722585609261057	0.2760586688168472	0.15583663206098836	0.41291935489020265	0.23443483145285837	0.3828966361819585	0.44779262131103126	0.31797781884319165	0.4336831597982784	0.10306656848153913	0.15754737173156166	-0.024299540788771702	0.2405121057802305	0.2637029722644407	-0.05851832195964296	-0.06183453416794891	0.37783421924004923	0.17476974948046875	-0.10553245157681089	-0.09430817324022221	-0.09611559702522834	-0.09575057889305595	0.07031321356486052	0.05248374712526797	0.5369669352543481	-0.05646899526195608	-0.04636140903271851	0.1244470511704617	0.3416188167506999	0.2760153556356853	0.20591325503926755	0.26140946916389235	0.2191075396248946	-0.12698145649774734	0.3704366412101167	0.2661160570694303	0.2850586183535167	0.054610892166272844	0.2997770920695575
HGNC:253	0.45351522684890705	0.42997501155996165	0.09519030792920141	-0.092582048374673	0.6092816316055364	0.4553218249007445	0.47344873611777444	0.20509622396821453	-0.23934062972475875	0.15211049832516868	0.3468491022495919	0.5802402289918072	0.10292727465419155	0.14165878736217258	0.6855046422684218	0.5368849815199482	0.7780613231784272	0.06355438146009598	0.7406944142999687	0.4266380147454182	0.09640915060865338	0.29746454062099065	0.48393522026983554	0.6404790210133315	0.38085867807587376	0.00430728695044646	0.589647604840563	0.10538876430727925	-0.15501539336434703	-0.14740391727574018	-0.15641353793484475	-0.1529953003369846	0.1030931306212256	0.4121298950713995	0.567499455514195	-0.2949430501655153	-0.18710070263769019	0.577620481512658	0.3112857840820633	0.5590531868958676	0.48709249447508074	0.74279869437756	0.4875140217565919	-0.030750926595236983	0.43376739733366854	0.6424210987699653	0.14755679307792494	0.5486990055657481	0.19864115312370673
HGNC:252	0.011550181301512337	0.07242537491126688	0.056143554091673736	-0.0619789374612294	0.323095278496862	0.05463773550834994	0.12647903021672904	0.23822026651070044	0.09497680036328734	0.14690124637128776	-0.1189149352528582	0.21731452430420417	-0.07946550380966726	-0.07737436165416617	0.16229298711294862	0.2320012491730905	0.21498514740287872	0.22905019519915082	0.39052092551048206	0.22773198700404085	0.13864810302976777	0.1142931663640955	0.1670578210542515	0.29047553781121854	0.2939175456327291	-0.16846738988283205	0.25594692688830856	-0.008958409631400663	-0.0716883294204836	-0.05872717863660108	-0.06244977335072265	-0.058702055329092374	0.05367398606887169	0.021430056473647718	0.2588143854129664	-0.05747176847347113	0.04231866487470655	0.037340098182697005	0.23424936127072132	0.13998330423736452	0.10428276718312673	0.04517155338199919	0.19989342171688768	-0.22039150044897604	0.33451338750298465	-0.0006400619698264011	0.025838511883469514	0.13125856588423945	-0.001266744049395805
HGNC:255	-0.011917384999743982	0.046307484127306744	0.03427220446852779	-0.09563715150750005	0.29289684639333413	0.04300949867961924	0.12906320295898444	0.17959741966233572	0.005386437177984827	0.23857175856179585	-0.04128019017499762	0.21843709358216706	-0.0237156533376882	0.07252578707293496	0.035748618099124975	0.31291929136248026	0.2098190142289744	0.4728814873679636	0.4340064129914976	0.3143270622220984	0.18572850286450232	0.06545939619871825	0.21291062907177521	0.4624107512625268	0.2788416735608612	-0.18466427697315596	0.17547289751559128	-0.028694011383089538	-0.056504209417801946	-0.041483321453213276	-0.045627006733650825	-0.04204601316229858	0.05412649934146072	0.06254440905791753	0.2088323725181037	-0.07261702441309228	0.1931978505997509	0.03840200772535151	0.26621457337336873	0.08768517271943983	0.1314836949415415	-0.023087530724835773	0.10922151859406393	-0.26534188739562153	0.35929714674466484	-0.0936400426527599	-0.005468743181080524	0.14680205276763894	-0.10005091176112627
HGNC:249	0.0069706136802431705	0.039039173210824014	0.010757035250241147	-0.1366728196885045	0.3778465557879372	0.09873856282936867	0.14325908825881392	0.26822666612692003	0.15790819307716353	0.08538953925820615	-0.1271280357229759	0.21895526500073603	-0.1457926700867539	-0.15218474267085222	0.19340030705438988	0.264540243105786	0.26459736420220686	0.2393796300060034	0.4730937277872732	0.22322600676132845	0.09508754321761528	0.16684664809310962	0.15027275608550023	0.3191132113724335	0.36602187189691865	-0.18255662432875622	0.3675871069080165	0.02870638229589201	-0.045042691547923244	-0.03866131345502567	-0.03719572469870453	-0.0398408309952953	0.04321556001337745	0.03299560126384618	0.3389423104629912	-0.04479832210445926	-0.04026901758883293	0.028935333975034935	0.24086761855700278	0.1361961607664632	0.08043739460672336	0.08748861832417067	0.2177170304467327	-0.1545259199240254	0.4308093441455752	0.023711799898558438	0.039914202669126625	0.11502111524768004	0.05520143380108988
HGNC:250	0.2926529488092931	0.12033004380274746	0.009092681599836474	-0.22175903726650334	0.7307053031190344	0.4678162867252623	0.279656732018643	0.10096570778943155	-0.01670590834741374	0.07909498757180444	0.18018633870338432	0.5180246618230845	-0.007094274609161853	0.08584557106128725	0.34862371494889843	0.504203440781501	0.6127486757666959	0.30946063184290207	0.6353106287101263	0.31869713568369445	0.14430463123323067	0.2953003913890346	0.1968929420439055	0.48958864622798687	0.22749129264066853	-0.3691089947575667	0.6500886161715714	0.23278519618396912	-0.08611054204070047	-0.04889179119296478	-0.03579117524826178	-0.05164917058460276	0.061066004568378005	0.09760238540935917	0.6502484865809478	-0.1837824986737995	-0.12417403502691739	0.20371572484742886	0.333461767170533	0.3640215263235246	0.34968820960759894	0.3541122317225197	0.5876633228406896	-0.3140170502806153	0.4932419305271872	0.29979070158980403	0.10381372892696963	0.2694693104462162	0.07733365793058398
HGNC:251	0.1252153837973904	-0.15713402447321945	0.05242997846525729	-0.026598941688807276	0.4214118229928115	0.2034899635072088	0.2682231146250166	0.06156510819467732	-0.061227595016080785	0.20403481974430018	-0.005232362342678209	0.3443086379034906	-0.20872194572918445	-0.19554877769931278	0.11994558238790416	0.33306854487789245	0.34020078972474366	0.2813274298233702	0.5006237758793592	0.36885745680388476	0.07573568364207306	0.2920130054876595	-0.03542513117294967	0.3823501686125762	0.2702264310219444	-0.2781933986656293	0.3377072611706109	0.21557826983670847	0.02576007988458923	0.022894140507292205	0.04882160256108298	0.024517009839673073	0.04587370738285496	0.040607695775219395	0.30773875269995554	-0.16018358705523017	-0.21577436266842626	0.0846677361262153	0.1433520004593682	0.14153289387194962	0.1893906964117643	0.06804471591512574	0.4034053316791502	-0.30125259451547776	0.20650217590142703	0.07147868850800816	-0.1889091978163508	0.21347385953180362	0.08578560597732919
HGNC:256	-0.0856801530818466	0.18622985572249112	-0.015652693050889913	-0.01529680837057283	-0.013080727071599924	-0.05196606271996053	0.011867450429892758	0.17546511193018213	-0.08312892979589723	0.4696077214916007	0.11809784542686631	0.13243683917028914	0.22394038428952204	0.25205650496105236	-0.13882404245126548	0.2815179285414363	0.1586265669681128	-0.04973719018393809	0.10041861351845668	0.19492391202762896	0.3116797814090215	-0.051366459053629736	0.10126865180569002	0.05250753253342524	-0.019073018438008252	-0.178875203143912	0.08309337156995697	-0.17027006144720538	-0.026157974510950244	-0.025061322067650733	-0.03426522881740949	-0.02747602482420591	0.061196241359602395	0.009895379413145505	-0.0004346520740364196	-0.032400685615393214	0.22191123885896535	0.0754277822967816	0.14403604943685638	0.27235789010897116	0.17732734619326385	-0.09325292263055897	-0.013225265679376876	-0.18912200063717802	-0.15481205536805398	-0.09702148027929643	0.06506873994680215	0.05027435134003649	-0.11012859262061934
HGNC:4799	0.4303738500427895	0.026291028887139325	0.11051636264083642	0.09231552897792408	0.5678331389611166	0.39262322285253715	0.6793454172681509	0.33375169917093506	-0.35986557916815254	0.07954227233069537	0.0705275722548556	0.5362663326675542	-0.11739686197709402	-0.09416572807987231	0.4471834324097578	0.36574986514921337	0.5866378251334352	0.06695862877029503	0.6941370828205973	0.5913837477560722	0.22185520889287746	0.6056749192393968	0.33129528326752433	0.5221676394558568	0.3105143330820104	-0.24605426006839198	0.25426840785766824	0.15793874556215964	-0.12778525754173484	-0.11334982961766557	-0.11582481691397978	-0.115258662599815	0.08342538695639347	0.4366315977953461	0.36729547781346544	-0.38224593840694654	-0.07216233359222937	0.555165243338754	0.13031687007788273	0.5048355050582283	0.384295464553401	0.4242517690779991	0.6395239290622068	-0.12311787851443975	0.3003528945671703	0.4420411945273677	-0.22012459269418644	0.7316768820269285	0.13317845064812664
HGNC:25313	0.07223656066185977	-0.0437354291719504	0.6635756693665513	0.40831821115725586	-0.03668199528014141	0.11804817855622576	0.04030051244534411	-0.1647174148825048	0.010683196181253133	0.07865434449056868	0.07633418967323413	0.029197659113631237	-0.1066348058120311	-0.1388660222178066	0.1586305570396317	-0.11798127170216322	-0.23879546313671368	0.17979521850868685	-0.03498801338791609	0.197219679356378	0.01591547079899067	-0.1975826471796743	0.026961718258436455	0.09694181178699925	0.13563219039724297	0.045858813105690024	-0.12605624177327218	-0.13647994966578045	-0.011831683639016186	-0.004358104337967089	-0.025709475596415947	-0.010506548913502842	0.028876346119168568	0.17766145705476996	0.11385076186287652	0.19041297903566573	0.1759712181938852	-0.04783469308985673	-0.043486311360558735	0.11467348112382952	0.13126032408850777	0.22068448002789068	-0.0006319076875411095	0.19910675041904455	0.01393911697051673	0.0827594889887627	-0.06842858367124378	0.11575461424622131	0.18242509689259012
HGNC:17929	0.2079815105468149	0.18490061269751298	0.19205041576156318	-0.009227691792940388	0.2163735280639511	0.28593234899248166	0.04988616773487073	0.25458192384039846	-0.1735439327869554	0.15549168449976794	0.20973592258521837	0.22539697039644513	0.1046948143134965	0.14663079189412903	0.568210655073496	0.3192432374851537	0.46960410310758144	0.07912649187397851	0.5316874946555722	0.16500066837259625	0.012349239337342962	-0.0689106868427026	0.33370652037407506	0.4588467246234254	0.4282806024256826	0.432770427078218	0.28448487049048066	0.2484403137143059	0.03805452326167011	-0.032199942846956126	-0.012015890367124414	-0.033944027684252705	0.1013864565727162	0.23090319456152297	0.33844156697228367	-0.28803637870637433	-0.21152581569404202	0.36327990065065274	0.3209109268891116	0.3606031390169066	0.17464227147684905	0.6881997612799863	0.17249740829464644	0.2579059547678545	0.3591301708769132	0.5119035735458916	0.21023852622047326	0.22661467775749566	0.27359553513346946
HGNC:3569	0.22295390157603248	0.12221548471300489	-0.03643638969466364	0.10666358196413685	0.4894006807407573	0.18427608996167325	0.330490445715652	0.055519119065995916	0.3956891571811064	-0.0647269141413732	-0.020310900298173302	0.36399467834871213	-0.012837941990766127	-0.1345148154622791	0.017116261795381654	0.1283246951657527	0.10473681755895514	0.2109468344883317	0.17881343536069227	0.198170437222688	0.2228717638791795	0.38342803218348914	-0.17537153679686593	0.09374061336079939	-0.046381712614499436	-0.39714115502623976	0.4487626285878854	-0.10531973435840547	-0.22199132580983125	-0.14708195551523204	-0.17090652904672632	-0.14955807585314984	-0.0006234646277051614	-0.06204595115943565	0.252305871693398	0.3606665627935962	-0.040438364023150104	0.11100865637053084	0.07989498362456891	0.1944750838433566	0.1942792544908077	-0.14526563739742543	0.31470052512026586	-0.3441475150227783	0.22509810123012916	0.025216467639344268	0.11175583570181206	0.0771299503465472	-0.052382231926865176
HGNC:10680	0.5845032664807264	0.042451232682222194	0.06189501843649793	0.15711609258910667	0.38882267832650574	0.3996038449275695	0.8372234537593025	0.25250602489476626	-0.31291726390758867	0.08780652180027822	0.14228540073291251	0.45193262443258103	-0.11138723446008784	-0.12086609267088248	0.4279681488019079	0.20418207854036452	0.3625288319253093	-0.06292579937148918	0.4839221162026322	0.5297098543755941	0.23703021885964137	0.646298340673323	0.21985544385380898	0.39192170960346306	0.19931350406420706	-0.12400506812439009	0.06467746400909664	0.047636739606618704	-0.2230825133060354	-0.20128677169358003	-0.22329853667747593	-0.2045898881161919	0.058678206497683225	0.5298719644425322	0.10337408960315685	-0.27855680120511106	-0.0005265448223235008	0.6644987513955816	0.022548236699713627	0.3821399923526081	0.3491811935497151	0.31687754779941274	0.5246436650608483	0.03655149974885257	0.20818467471080218	0.43477575257243867	-0.2386620109190349	0.8581096162965076	0.050525467747670666
HGNC:11073	0.27376518791669385	0.13305366287429374	0.2057590568014788	0.144274702880661	0.2003465392909794	0.3886864441856676	0.07521626777234165	-0.03115027706886276	-0.13055628145393464	0.5480169138191674	0.37816049679924296	0.3819453957937461	0.36989113531590023	0.21710895400723887	0.1711359041893876	0.4347222657956662	0.21505014627150237	0.3746379208409021	0.3105222149099064	0.38528066276994166	0.3197049188600111	-0.2002674228332486	0.15798905844352995	0.41502375313150197	0.22687807373523844	-0.002053910485729993	0.03404329909138278	0.18172619417951516	-0.030778799935480328	-0.06374208094582193	-0.04859535445084674	-0.0669474948300723	0.06380068551142035	0.04030034910826964	0.31349311184926104	-0.1184316658515783	0.30489963886218907	0.16362866618406288	0.38140043648860367	0.2699904363389915	0.3464086394682533	0.19424092132286647	0.14919368771052355	0.011807744087421756	0.11782341520764855	0.183151706064282	0.1422492286986597	0.15803008115681796	0.07543508839580891
HGNC:10915	0.3065654191748307	0.04410410263680026	0.3310431026524956	-0.02399344096287802	0.4045406015777946	0.5530534357942839	0.052208492927184845	-0.0997160006097246	0.23102451205040642	0.3163617478386821	0.3865929139784193	0.3920422660439222	-0.06365722795472618	0.09498577845535774	0.2834387995917611	0.4428691075907632	0.2190235688251481	0.4523905038609123	0.376907578489929	0.32057034036013077	0.012572096860983116	-0.10543975406792763	0.1341327189895815	0.31902041539886955	0.17779618194156133	-0.30283355313197496	0.3379926124040402	0.21343603006750406	-0.028330558636052043	-0.0299823669539741	-0.009217869875843814	-0.03397161923014917	0.03686655760866887	0.037442826479483604	0.5363512363314155	0.04513987934270602	-0.03717794563906725	-0.015751516651649044	0.4709618813199186	0.22109361308842612	0.21405475821249886	0.30796898438308995	0.24307671472748527	-0.10792880343550121	0.29717790979884856	0.3114930802614803	0.10858818581092089	0.12649282670152484	0.3784607441842975
HGNC:11049	0.06947178629523304	0.03758833662297425	0.20406919169553647	0.06972096360231907	0.10877541965505423	0.2081467280602722	-0.062082061009240394	0.004510958025437087	0.0897327737615111	0.05961047416143699	0.08391176946304404	0.17098625182231358	0.02736366387457425	0.0989339499488392	0.18042833703803593	0.12784639492460756	0.13616011790645677	0.09846665808502662	0.14855696211456662	0.028840813535580156	0.014113274896759405	-0.11990461112288642	-0.032341228131851286	0.08336005775175356	0.20745558668733965	-0.010546718277252136	0.14622747588110754	0.13549890913715376	-0.04337291796941734	-0.03680744023670997	-0.03372294080878169	-0.042149239408311896	0.022852122828282438	-0.0037891630969200726	0.15345019436983645	-0.0006316015331573704	-0.0504227504104543	0.07190716908083612	0.19055200277290263	0.16897807352366043	0.05858097466207965	0.24172845109164198	0.1204216497558765	0.09151651232845187	0.12795937576301863	0.21254183124890774	0.10792162462236245	-0.039618497480126184	0.16811407280862156
HGNC:14412	-0.15839344524063206	-0.07356791328191187	-0.006930078400849694	-0.05723227403982645	0.07071238815407624	-0.10609897703046701	0.09688856493419021	0.34546356959023605	0.13265886444970823	0.18238839507006788	-0.25794293587282724	0.05413552999215849	-0.1848704711971167	-0.14448544046686196	-0.024730469316600414	0.16346799396538297	-0.0032637203881333066	0.3110295682143202	0.2820998735959899	0.22861524257588206	0.11636033697131219	0.045126014185753655	0.10855197024389356	0.1761975994184951	0.2814507040632616	-0.1142081287469879	0.004944515496589908	-0.06317494054515962	-0.022370063654713578	-0.01914396248821647	-0.022682899362311347	-0.017629490337690082	0.025133335681785572	-0.03219619329558998	-0.025006023153975498	-0.04025953468463529	0.20018435698416917	0.009424368797870362	0.15292869886160101	-0.007166925948622659	-0.09588549252153768	-0.14164219548209225	-0.032516071338432075	-0.14717421040460865	0.2087659568368791	-0.18932927879850792	-0.14081071422403554	0.09422446066233908	-0.06571738799703908
HGNC:6937	0.4367617626518883	0.23293306625695076	0.07234302792134699	0.05357865217185069	0.5889197126733662	0.46322337005740993	0.5323226031368448	0.3421700837854301	-0.2000210989829696	0.42247836839923436	0.273904771210215	0.6970297431737501	0.1021467504624659	0.15402685108004321	0.508783687388475	0.6332063177605769	0.6199539364189965	0.11844231568819492	0.7194102705449427	0.7429959556181541	0.5251454196080555	0.3982517414862045	0.30205091400895434	0.6364216796466744	0.4545411245064966	-0.2037235660514731	0.2366084327778545	0.21288645955470786	-0.06055552640251937	-0.07185994803684526	-0.06093922725946809	-0.07621974222218461	0.10743384613552609	0.32574549356832094	0.34471877007548063	-0.3689478960658276	0.12510300418805223	0.6009828909785481	0.4514645795364702	0.7056647829851822	0.507535643600497	0.4428857689661516	0.5419383281685345	-0.06356159809909451	0.3508434646499811	0.5197780666908923	-0.08250711544410046	0.6946816604947543	0.1583735184856899
HGNC:2205	0.6799030217181828	0.4095082176977477	0.21374889434388564	0.1743727700416313	0.5398483786665865	0.5486240529818531	0.4374417562484314	0.11096076407938898	-0.016211390235061254	0.2388793736976724	0.4536967124806436	0.6239511761782071	0.18785068014957546	0.17319379076641617	0.6259478583265029	0.4767975190036468	0.594623608793673	0.13623636096661113	0.562915646476315	0.3944238662362161	0.3294701076484736	0.20805733524629455	0.19896798784021072	0.5715067369706416	0.3165150001093789	0.002023839141089335	0.4638165890341887	0.2254777592443082	-0.20011457318696288	-0.20699153345586055	-0.21331996044007379	-0.21454640240522843	0.09557581570312573	0.2005162032000086	0.5211029892512717	-0.005209002510093536	0.09340459690532191	0.6499306187154789	0.41130586420392806	0.6589931072438038	0.4743487875545098	0.6120941681551874	0.44513005210191847	0.19018460986970398	0.31638956687616565	0.6189078912201301	0.27447139375906154	0.4066827529981888	0.27070895471502543
HGNC:2861	0.2643633519273614	0.4571551845409295	0.1586007566246377	0.3066667378927449	0.1195390392401681	0.11604700903193994	0.32008951503846345	0.16764844974273932	-0.0865996122652683	0.31526192295629246	0.2338599490437871	0.4360940526754509	0.16812055648288252	0.11019548999780929	0.5083423954685861	0.3246827176918537	0.40072969111190365	-0.09782845422267068	0.41121724911922447	0.3514174889197396	0.2107896691608505	0.062341512108058036	0.2882245167910139	0.4120964698936329	0.2731684074711844	0.3218752848493324	0.24618520437215613	-0.1791913519220089	-0.21819719991977451	-0.2078946940219585	-0.24535489806842606	-0.21716207017849615	0.07963856468609251	0.40300348465230734	0.12133717849528179	-0.0926700230636358	-0.026135411008761742	0.5486394232823921	0.25590129059395383	0.4673228590789799	0.3883524355470254	0.47100305180876967	-0.016371408807515232	0.25850964722439307	0.17430680392936068	0.4799783563532413	0.1311160138339519	0.41968077383092434	0.2820527881632414
HGNC:5213	0.39287302908690147	0.3362995985228439	0.05480393223926497	-0.058919760516806585	0.5481238900586152	0.4870574033709855	0.3670899210748376	0.3398402891215027	0.020561617754345857	0.4280158358541485	0.35917489647465944	0.6291577126310038	0.19487588759729355	0.350728557020056	0.5478164524008557	0.6943813745506665	0.7007085246741178	0.20752451709260178	0.7594902350954005	0.5826263404713942	0.5242461191402149	0.22490949860246456	0.295607216270204	0.5998181970004429	0.4461398679925966	-0.04290339405541474	0.4058977614577446	0.24453559889196502	-0.04956530696900007	-0.06651114628351296	-0.05628285177014081	-0.07410108971260872	0.09695835787076758	0.21337298056232099	0.4726191393368425	-0.2774446819977208	0.05630998741408879	0.5772134569396498	0.5836142885707166	0.75216151576815	0.4275362291738351	0.5617122752998154	0.4370918595839558	0.09422488446067805	0.4893144866094048	0.5647275478542654	0.15802442668753572	0.4914313576083732	0.2077982751516821
HGNC:877	0.07149613937538314	0.2790399584261111	0.021611385097064704	-0.05063535834029363	0.13378195122652947	0.15763931077287388	0.03459038159985824	0.5058442263736926	-0.23873658251603222	0.3146833313953019	0.21970749119719146	0.1702497129446257	0.3777806765337889	0.42907915273589464	0.45391098973842264	0.33600505519899054	0.4578598412660027	-0.044786750354348315	0.5169780121928241	0.28610884580880463	0.3811544710108906	-0.07926997548270238	0.5080905757151045	0.3677472655273269	0.3838775678298295	0.4647040472243332	0.012566574324592603	0.12975917262923686	-0.02354859308832142	-0.09204609812748726	-0.09463044812308229	-0.09617543348576046	0.1387760594016462	0.2800896136497955	0.1861409643911295	-0.4719451302868319	0.18320719934379237	0.46029227983596344	0.3214970323352036	0.6033284462861749	0.1887310775883648	0.524951773762309	0.11319009740305719	0.3509080525789371	0.3796615827877387	0.37285254064530693	0.2094544224125413	0.3123486112707245	0.09351290603724416
HGNC:16496	-0.08149990415835481	-0.09147986125322763	0.11405307884763938	0.24652170513182317	-0.6083727609041139	-0.19010184350277215	-0.1980366625736048	0.1510854004075724	0.05733108671380199	-0.020170609770742386	-0.05167463220354975	-0.47353898911941406	0.003181088567369609	-0.028627963336785626	0.02233841406660897	-0.38973644260026385	-0.37509483562395884	-0.25302409474021215	-0.3207982334531123	-0.23473320028800626	-0.05493457365773399	-0.29380308015224144	0.05229363405140679	-0.3037384302911152	-0.013248713633656997	0.5558811949400806	-0.6003196549844261	0.0038658365443980393	0.036608428169065274	-0.05007872713975315	-0.05808779086475306	-0.046980557173818244	-0.01588190245221433	0.024935481908379704	-0.3168211009585171	0.005977122217597484	0.1785691312400465	0.00649706246440417	-0.1671332808707859	-0.1284470371515484	-0.3357433596991659	-0.007111138979724324	-0.3876484533605664	0.7197951263226705	-0.17880754643405208	-0.05230455428962173	0.040506300026299485	-0.11510768344550774	0.15122977748017571
HGNC:10969	0.4719168130863054	-0.18985958864351224	0.08768172609501286	0.11591179653474465	0.37329376989733454	0.40786838839099177	0.3238890666754828	0.22771012991856443	-0.3216588642866622	0.11823528303970257	0.09305493153989347	0.31420122769570064	-0.04170357381130202	0.08251466111943359	0.224241385167754	0.22471895786930193	0.2847752434441323	0.15869492176656136	0.34419922383542534	0.3602366538854036	0.31953652240178476	0.3817576233237006	0.07398254740146734	0.40662559734266074	0.14454107731273305	-0.16904557539208642	-0.16194755760653587	0.43239763100033773	-0.016549704737336947	-0.043551641721065466	-0.015009011241956739	-0.041858349062983746	0.04648692279242461	0.17946248119267372	0.21070494154510147	-0.3253679864504643	0.2705233572915265	0.40387331081476285	0.15120488866625056	0.32888227087278427	0.22510021383586823	0.22791438474872686	0.5810107164906473	0.08085388121503807	0.213927421213128	0.2600733402309731	-0.18306522595692098	0.4068980401647736	-0.03423607406340599
HGNC:10974	0.1099875742144195	0.07826486064228946	0.09740608556842985	0.11827030113576513	0.25503714290420015	0.15871110081838286	0.01903860910860961	0.04782819083939782	0.032736675338325805	0.4429322426564785	0.13383118431163982	0.3318039976300796	0.0709297777987653	0.17513159321756827	0.02277472350244917	0.45289688349264917	0.1853594645583031	0.5640201888173596	0.3568018141863499	0.3591449830867973	0.3077832762497641	-0.07179543083039569	0.09881590208742203	0.42387894412262	0.2043548838425222	-0.20697764282808012	0.08566757584961313	0.11228335093228241	-0.0017414277008323557	0.0008769410586320484	0.014083962949814205	-0.0008048541637290349	0.05029730781343312	-0.03740353383202684	0.19156708551459678	-0.006830277824715903	0.3009287884990924	0.037651988046879435	0.44592996459531775	0.16516489770550344	0.21462379865787326	-0.0265056727179832	0.046299815087922275	-0.22249108830664419	0.26322723867922593	0.026080541528910216	0.03422609600891336	0.09127599317051677	0.07041524470078568
HGNC:22921	0.15712467666361693	-0.005556368066167545	0.6372392052242849	0.36826556921850323	0.06027638045452235	0.2306445567757118	-0.0019758412244942547	-0.16248059674538753	0.01143988858103715	0.14784328097714186	0.1520482156794519	0.13657622603733596	0.014116587312709625	-0.06353564235647859	0.21191027212112556	-8.785232514800692e-05	-0.16184948568914703	0.2561087386011773	0.038773063631367226	0.20439483261057892	0.06737931765961636	-0.234819212926049	0.03289959155454076	0.15789268322692968	0.17468408908460384	0.03671116624200164	-0.05693104716357121	-0.021631012348370483	-0.02075468553803771	-0.016319206261665824	-0.02688998351043542	-0.023672390814374583	0.037284365164925455	0.1082380422492609	0.2111299111135478	0.16260816502063255	0.22612478112056386	-0.03721494657998514	0.10771950350511326	0.1754361400281362	0.20351974023148633	0.27287575705861883	0.08583344361606995	0.1676005720937058	0.08692870549356498	0.14685520178848296	0.054304827498816675	0.09426700652214454	0.18274257274275654
HGNC:11054	0.0845757991785985	0.02499250528450539	-0.05420481635396737	0.05501343986204198	-0.3894991443235824	-0.02681586563217941	-0.029072085683346308	0.06708778995272015	-0.05594458845358927	0.12564617369860906	0.13002373332958478	-0.22311222703540626	0.09172444016100294	0.06578064317662802	0.0315395383281229	-0.13155177484319755	-0.048161793300292216	-0.1521132541533683	-0.11987475153466656	-0.1811339940303801	0.03482240652595604	-0.16915015588977844	0.19175920809823266	-0.06145322984840106	0.053650973843907504	0.40601686779043694	-0.425003977814344	0.1093770358288525	-0.0009951926404306213	-0.05595864331944177	-0.053930619847703976	-0.052911587734131134	-0.02817764561882909	0.024524328363107466	-0.07994591557052218	-0.13589633018634129	0.24752300439847283	0.08720453202182549	-0.033074803992312336	-0.12790792893581346	-0.08211812427264936	0.025013123087073486	-0.20843969022859465	0.5881979831047123	-0.04296411599771066	-0.033741437011030176	0.10379776333363355	-0.015869912075093702	-0.032806896557171526
HGNC:18762	0.15732689470321945	-0.2559748076262006	0.04777812880827183	0.36064889041106174	0.1302789969043417	0.08682160288415336	0.3335831520970747	0.18401614891676193	-0.2127233477524992	-0.2330937778802863	-0.3647434647294245	0.10250619991550063	-0.035462946556676055	-0.34218977659730077	-0.013874393845340076	-0.18174102118063606	-0.044334634071998606	0.0018529336470818531	0.03630672495183682	0.13841426010107175	0.11916730116064002	0.4184946778396794	-0.2652312120119306	-0.004374936689055616	0.008089234093577636	0.012560388787464198	-0.11192047575380963	0.13054009942595238	-0.04130050523661199	-0.040599062852136145	-0.03640329049847397	-0.03895981005790864	0.010680139399925853	0.07201098662270165	-0.1648716971255558	-0.0801217031771513	-0.06392853048033754	0.22728573427807872	-0.23723418571207336	0.05464118871179736	0.04012107701289226	-0.08624761305135423	0.31673908395019923	-0.16495992343202148	-0.05056519122277428	0.02779524494036165	-0.2521696056240197	0.2325320725869258	-0.08217051334217022
HGNC:18761	0.5131684267300964	0.332770572585594	0.1923073987724773	0.1395314508220822	0.3070549763709623	0.4562682469565284	0.24149305777801844	-0.20250575539540103	0.21010092115014908	0.34331154834371064	0.5277954054964511	0.4099836710805998	0.1794764322416752	0.05723983825746667	0.3975135563878847	0.3709722070114704	0.20919326610903066	0.2810139347346646	0.2116067227004969	0.2112720123605629	0.14867007069157837	-0.0261065207775041	-0.004500065325420772	0.41169554857334656	0.12307839051641715	0.005108543271252155	0.3137528071417105	0.18443989269526137	-0.061808103048938856	-0.08112051236050359	-0.06687767394620552	-0.08414786581948913	0.027265136788839028	0.009245546489199728	0.44742232817232536	0.24394432859032028	0.2089000675787105	0.28802691204317854	0.27451508201409025	0.21195538157895114	0.392152778867454	0.3124804268285854	0.13473936468230516	0.19393852796781685	0.20926692236354505	0.3582133418424	0.2479769101498597	0.11677212378711001	0.10296840884476544
HGNC:19365	0.5643307340973133	0.4665828390517255	0.14743958985455072	0.05858598046785896	0.5398695630347757	0.5694641218842593	0.3109549669211822	0.1218964128206669	-0.18231476794848278	0.5236932235286199	0.5347948710638079	0.704355712724223	0.3482041896660093	0.45531144592114203	0.595831428725404	0.6535643279326963	0.7097538254646004	0.22024925818191138	0.6902941869076112	0.4683090949535879	0.5202181152242371	0.03865783097237209	0.44764577112376464	0.7440042896142417	0.43397082955359617	0.047173646874688335	0.3381495698133279	0.2399221063620879	-0.1083672729969903	-0.1353530829579218	-0.12392733644699304	-0.14194719007279316	0.11578258147773451	0.3346137584325724	0.5130414886780224	-0.2927402326457009	0.33218451571013385	0.5691558442537461	0.6353255065811286	0.6679048848811842	0.6729288878862387	0.622906946669291	0.4524818276377037	0.19868518265270088	0.4975182632625141	0.560086197075156	0.27441338994313835	0.4927623017811591	0.17561946938292872
HGNC:11019	-0.06561784976603903	0.0640358668990502	0.00039367630016996357	0.04145292823293424	-0.02062100905964986	-0.04609213013219137	0.01732614945614367	0.21514331285609617	0.0661043079601132	0.19125445662165488	-0.07156912034677376	0.10798021522170881	0.0560222185765827	0.018083432113311336	-0.07649625867443534	0.16793820922425726	-0.04170254492702714	0.21887174917002317	0.0732871956684103	0.12710013926589536	0.10307556453745081	-0.07974294599071109	0.13372114400899796	0.026860246556253204	0.023869051185767525	-0.11713308849206863	-0.027268479231805722	-0.05771687984173196	-0.04261060623203851	-0.026412048733533165	-0.03422619896904485	-0.026530309560762546	0.010963382386357714	-0.0823266829443765	0.008146589162704648	0.031265607160499934	0.33391409070500816	0.01682839624698585	0.0961799790257283	0.04988346281389751	-0.013146148338319175	-0.09695446668527956	-0.07315876465606971	-0.15612701719198308	-0.011776851710606603	-0.11344214108665848	0.002416112913592554	0.009145497173880326	-0.06834242362460197
HGNC:14601	0.32424186779847036	-0.09009587490012054	0.08539817836364015	0.10948716039177779	0.4173341129260053	0.296128249107493	0.5827832391685123	0.31752251187036973	-0.310452730963913	0.13294696541363882	0.0144465105049089	0.4250704558831689	-0.24143793630930482	-0.16741899107959987	0.48397462826746324	0.3061627028760223	0.40414042469839806	-0.03136915016510172	0.5945276636330752	0.5793047945563735	0.24244805481097786	0.5396442974749658	0.142539868445939	0.48180420364107307	0.41563894333031504	-0.03588273514055773	0.10818641669786773	0.23431235273672288	0.04400383413559659	0.01612943603859364	0.0350776113301353	0.014610526932381905	0.08650063570126577	0.4289237052438949	0.12780540785039102	-0.4262914561422038	-0.11600017181743134	0.5450923307439733	0.12498509066282654	0.45159120290648075	0.2948174747832687	0.4554608200569268	0.5368426642175169	0.04788765244093928	0.29068041523239374	0.46836226794103347	-0.3276668066473153	0.7109763792657402	0.16557927752666715
HGNC:408	0.058312311271616485	-0.16776631905354214	-0.012810027753144519	0.26464170226288325	-0.2631682934818138	-0.009204883364556944	0.006824323317045503	0.5172591070509858	-0.15336327334898717	0.061589246232088925	-0.16262699994108343	-0.16896319066179694	0.11274895415803808	0.09621823014811873	0.0880602209440805	-0.08319322030675343	0.0008627486228989692	-0.13201814180206803	0.12786716326578504	0.09839831728262227	0.27912141495958875	0.009076954669818742	0.1484121644443476	-0.03133679988798099	0.14438165269833705	0.36299430410009464	-0.5160620272261687	0.22831950225291353	-0.010528643976433431	-0.09648861417599186	-0.09348293936690874	-0.09286987269792345	0.057338657996143	0.07822905056944113	-0.1706131956377796	-0.2689117130665996	0.2373454865955314	0.29964194788312504	0.09311104482747823	0.21811691662581992	-0.24965681412121293	0.026412606794848203	-0.07539592093905828	0.4471457393742852	0.01952495323640244	0.08140611799154486	-0.007567117833572053	0.14515541567552667	0.2140101213572881
HGNC:10932	-0.21031874493466593	-0.22221441463134176	0.08981769796899033	0.0028423983976852956	-0.043562308558410326	-0.14675226577663805	0.01866817773685089	-0.10837858055634059	-0.035893090730984324	0.23568777310443031	-0.11745911964568481	-0.015094145161657585	-0.28131984629990187	-0.10676510261982464	-0.1866366430553944	0.16107370553067618	-0.03140940366271637	0.4307297966805372	0.16361761344790962	0.2608351124560842	0.018279428875472833	0.043736772495817894	-0.106551793808177	0.2528298312170294	0.19779171855473693	-0.182289997120701	-0.10198740052385498	0.21735446453533655	0.4370807680701335	0.3634833714224669	0.4385812690054528	0.3735862090746894	-0.0074277371157470745	-0.06674217423239892	-0.08248405213308835	-0.06459472987371385	0.08232257049856628	-0.19051519781898507	0.04527357639008284	-0.14882067169345792	-0.006418249525103085	-0.20276342303592723	-0.0708854417075358	-0.14297058287808628	-0.02934752161896561	-0.24062203334077384	-0.31499593833607936	0.02158157676196481	-0.027487155336697575
HGNC:10929	-0.10571441841672953	-0.08578357321800946	0.28279075965724976	0.11809694189490923	0.02842521195495783	-0.027672435521896997	0.091532959527281	0.20990350899540003	0.10909889697505089	0.1820657301931558	-0.1706254073403703	0.056999918062049855	-0.2131903087574001	-0.19090704998513688	0.06490802604477357	0.07745752149394766	-0.1385925807296062	0.310752309199488	0.1905238449808473	0.26851213555602216	0.08821395284905348	-0.050115593012254905	0.09317468338560099	0.1700496543188773	0.30358804037757975	-0.08705007815259445	-0.06443231062236932	-0.09207125097698128	-0.007404897753985625	-0.00018787866270077869	-0.009842311278616851	-0.0015516394960912788	0.03102512913792084	0.050753942179548865	0.028960609389756014	0.043661260823388316	0.29871020578665863	-0.0057250124696991474	0.09807563718447941	0.04659748146099105	-0.03687596234525766	0.011433251767869405	-0.02067794911659408	-0.033682172642515586	0.154407152044634	-0.10002061958922585	-0.15701677003132664	0.12780556316195132	0.026323652396900602
HGNC:10931	-0.09682305946181342	-0.07059671003066709	0.0753386133561384	-0.01640731729780501	0.07871487714181108	-0.01638838569610558	0.07858703950081998	0.283126017968816	0.14786944712839759	0.18081567505271345	-0.17641156834077457	0.07457679373814377	-0.19513873888939756	-0.15877198954703814	0.08253379246996116	0.16993623249797887	-0.05053924671137838	0.26900152523714355	0.24700929474595867	0.24295866085357073	0.09792439198567297	0.01855110017827293	0.07170973275407304	0.17777683619557455	0.2898679140377839	-0.12203169002712892	0.017503947435800516	-0.04411866774980581	-0.032436955153362215	-0.025820637545707018	-0.030892775113631248	-0.02562625665371682	0.030581599085276294	-0.006432751511052756	0.039999411463285735	-0.004435489665130196	0.24619751499303916	0.03601772682096897	0.18158817606258332	0.049399608609454713	-0.088839533448989	-0.006301877836381093	7.392705441799607e-05	-0.08980627242981128	0.19531964545981856	-0.060317269166578924	-0.10840982368548999	0.09507971050419414	0.013264611640322352
HGNC:10930	-0.14365912631749628	-0.0832090781774466	0.024475303909749186	-0.0853125421865713	0.11128627600955777	-0.10925590049118482	0.08959295381683602	0.3227593293469414	0.1290571873453148	0.15329212595397881	-0.2749675922818342	0.029796457962630224	-0.21184538496538202	-0.1545372108015381	0.008314913906118666	0.11080869547394466	-0.0064697504799011785	0.2117745517425747	0.28850597635060776	0.23323004712051176	0.1454011990306561	0.06921079456954098	0.0840909706715202	0.2182995158456509	0.34716163108304027	-0.09745409522505633	0.019058824264745047	-0.09974065681807515	-0.008322843043555584	-0.010501605637321944	-0.013762733862988435	-0.009377889904799656	0.0334367647587637	0.038839110858739666	-0.01825522138189479	-0.014004053541292888	0.1320544932766894	-0.009400321417390162	0.17292065662978173	0.002347137914223347	-0.06678477049391214	-0.12187353102045058	-0.01637982192291401	-0.10970804935898984	0.2836941219965447	-0.17045926893490992	-0.13556795822024387	0.11965038540844716	-0.057975669032548006
HGNC:3554	0.2520962143221283	-0.002989600725913341	0.13362642127178043	0.043110976253679927	0.36134667836747736	0.3459044215291819	0.15308589112080534	0.12191938832069364	-0.13331630797077784	0.40561355260653464	0.16830515634450532	0.4733183312495805	0.12074968717987965	0.26935794968988225	0.22465687471180174	0.5747759527576767	0.29629946887403474	0.35386549092281233	0.4545143779057953	0.5480787080189456	0.45486907104298613	0.08569353803565644	0.007187243916755815	0.3511574362903559	0.19864650029389017	-0.2764819003241279	0.07171116848293026	0.3891914175204041	0.16296231108633774	0.13283288207693886	0.181900005441114	0.13099475076430456	0.10049003921408993	-0.07328466272152377	0.27734547931882186	-0.1775504539245329	0.27932412693349795	0.19883295667568	0.46949481073173643	0.5130806849499012	0.26774823607226644	0.1456428901702531	0.29250134866291627	-0.16251584194131277	0.18411152525455138	0.2524160453690974	0.027093926303463658	0.3040983818862781	0.14618651297787333
HGNC:10971	-0.0922500516484522	-0.11155890755774726	0.16936209716610764	0.038213787127701467	-0.012167364032827536	-0.06759189982426385	0.0814895668076085	0.30787364053692556	0.10357899697529085	0.19602662147742625	-0.21944998912180358	-3.7045441288512854e-05	-0.20270874896375876	-0.1903121962760822	0.05116913566667421	0.06504438421228854	-0.12167440589845822	0.24054155746435152	0.21329439120848334	0.24449736256273197	0.12424643200659907	-0.03834088625170024	0.15614921891523004	0.18120075042662898	0.33669550715198415	-0.0245506190250611	-0.1452589000174587	-0.06364386977273062	-0.011133879271420039	-0.026990088188164032	-0.03279664722731626	-0.026697289904742884	0.03153184772931468	0.06038520405920541	-0.011150445386085575	-0.0037386560519649544	0.3162218075242539	0.013410735252102575	0.1297341718831957	0.0035875047588023457	-0.08190993257117418	-0.053132887503715726	-0.05361609472309324	0.07879914352875704	0.2291675247121815	-0.150410440930591	-0.15086632699243444	0.13730132312968182	-0.01160537935579896
HGNC:11003	0.5808789001407831	0.11430823473069857	0.056729505886883615	-0.15619590612747683	0.6127146825021348	0.5354559025556931	0.40084359927940144	0.041831402715595885	-0.2581934878594759	0.029133973249893388	0.3124625223366731	0.5278917321386536	-0.040797263327760895	0.1065523110319987	0.5134987646461783	0.4451403854387969	0.573134151702396	0.13013845086934026	0.5470057754837365	0.27649741921102344	0.046703016208242444	0.347970137997387	0.3096866247620532	0.4615262688890128	0.14962161110042052	-0.2955866629995376	0.3984413770498553	0.3441227447312186	-0.04707799403251029	-0.02898229695413471	-0.007926071394232743	-0.029723892788162475	0.05653587268035331	0.19730853176751165	0.6314276212146966	-0.271063774542785	-0.0443644246053183	0.3332459438105762	0.2837472146434336	0.34727307593598805	0.40208412464006515	0.5027905809526231	0.629661320840303	-0.06533774596143208	0.36307036158396694	0.46416697306157906	0.08583766282091786	0.4603310956281038	0.16482225333175637
HGNC:7526	0.49071520615456765	0.32532598173180516	0.07637218449829354	-0.02373984047895237	0.5809499964781724	0.46785206047441696	0.5681976132248319	0.4064051438501497	-0.30665323065280875	0.3046428613160863	0.30255591132397225	0.5844351454042281	0.18855335229901693	0.20196345842116048	0.6426726968453275	0.5712208616003689	0.74415165897025	0.11840760193954152	0.8303270610443318	0.6445415388654946	0.42331396881647293	0.35042505083098785	0.5035241462069444	0.7259852060287051	0.5450226476855314	0.0472169529498513	0.32323425855951765	0.21114557204232318	-0.0871423754188834	-0.11607083576181139	-0.11094586054996605	-0.12043768641123301	0.12955463165242503	0.4287530263627688	0.441331289446276	-0.3986847612358539	0.13527413338319755	0.7372847815999698	0.406988722190767	0.7245644190633502	0.4865026845192541	0.6771473479142543	0.5558251082102873	0.13531900376408074	0.4963929519909534	0.6008978202488032	0.05124874720409712	0.7037846835509787	0.12338516971391045
HGNC:10006	0.08215616555003688	0.004140498462188117	0.04174010479957374	-0.02265322656283798	-0.022304289757657095	0.10442991670268394	-0.0783816901376811	-0.26146767572184726	0.2691562791136185	-0.1598573474883112	0.01708705454768132	-0.005034710682968427	0.09284065897218298	-0.1463359992902778	0.022407087840284255	-0.09578053229219365	-0.15251457281941713	0.1282696324870076	-0.13625574246535427	-0.22782949610612857	-0.3168958980678062	-0.18327438271438626	-0.1780748588126	-0.15299586352904515	-0.13594685327281705	-0.06652362092567268	0.23830546081535692	-0.028201921737796364	-0.08691449975739013	-0.059849556794335214	-0.06021471661300273	-0.05978314634763985	-0.026044644105481473	-0.1685173267702771	0.09229831502578158	0.33563757554253915	-0.18016928055747694	-0.22131686827482833	-0.005228984333223146	-0.27856412738306	-0.14108415294265061	-0.09636225560435425	-0.09738181776352535	-0.1689564519777517	-0.09289791600316996	-0.028468686138812174	0.22717769761430692	-0.20878300634360417	0.04130618352785732
HGNC:8898	0.06675105711349401	-0.052251287402201564	0.6579847811639254	0.39329948059015707	-0.03767059634079203	0.10119326876482139	0.03963802540609381	-0.16491764222879907	-0.0052334661792916674	0.07188982117796397	0.0688328862022077	0.027091014250210724	-0.11414966905887994	-0.13698291967621454	0.1465766673200224	-0.12148335131080856	-0.24728391251440035	0.17646705813687447	-0.03832859403488521	0.19596125782959772	0.008659330924047935	-0.1862202116085343	0.03178974194109845	0.09443794122377396	0.13172170313840367	0.02994126537362388	-0.13694587340497077	-0.14548983727748033	-0.009189460764016038	0.0009524886287916115	-0.020460325151969355	-0.005344943172163214	0.027633085300148897	0.17711584936549177	0.10601889937099625	0.18490606723970562	0.18938640541294094	-0.05265373951687629	-0.05354038649784145	0.11213432631680781	0.13075007931148963	0.2125945696829388	0.00593840448446417	0.1924558764901605	0.007782817986229755	0.06706576373234246	-0.08029170699237073	0.12022212461328328	0.15604857013787785
HGNC:4626	-0.11840763083207517	-0.13371080845381586	0.29736040356494414	0.09604405493736955	0.1011503644999291	-0.0024135017271869723	-0.0057695396991484845	-0.09010289954141379	0.11301919400700171	0.40488163978538777	0.07081812255527402	0.08512159660847053	-0.24568401899868983	-0.006904736477769986	0.04397579983310715	0.2318730699567311	-0.09828736072182158	0.4091957961668939	0.18081682352069312	0.34642980320900646	0.2803646205268554	-0.06792599336253927	-0.15762665912926704	0.21692454265279612	0.2705365870488789	-0.22811156104365699	-0.013412837877393237	0.051924603594841294	0.24916569632502297	0.2140233621001577	0.24460174873345608	0.2151412172331847	0.07078682985747611	-0.1131909134020385	0.0633944809014827	0.06292517420820405	0.2528197465009235	-0.10924600221428621	0.22286626575077723	0.10855177984012152	0.061840376050660624	-0.015759588770068788	0.021164134787206336	-0.19437948994781387	0.06504610653524122	-0.025401957989895828	-0.18342402914303307	0.054107951068404235	0.08835628894235954
HGNC:17027	0.16289110018198447	-0.23466471474485187	0.010722525338898902	0.16249441124460634	0.24683250748252616	0.07056583500731452	0.1786801379194207	0.024027387339945576	-0.1736152713192498	-0.02964583258033955	-0.15720496975541398	0.10252240859666212	-0.1453072303431689	0.039044031770537974	-0.15038146471949096	0.005781810479022706	-0.01785889929302578	0.18114913978227323	0.018288069926937538	0.20136917937728577	0.39790188856062303	0.3735236052565784	-0.20351310032075556	0.14238321346232136	-0.0259083671450058	-0.3433765853616687	-0.25949629481494424	0.23405578528069848	0.19140603887215846	0.18692721150913444	0.21830694540337842	0.191522103298736	-0.0025937626597329145	-0.026864556987500583	-0.0430870836301957	-0.06420997755251102	0.32647897916826496	0.05895599445047325	-0.04695723975323846	0.11322808996349544	0.149863004254721	-0.18731823684903312	0.3944786800305821	-0.1757027781385187	0.12200236630436904	-0.10937965444827748	-0.2399451738657868	0.1940972743713861	-0.12997281028604332
HGNC:3358	0.2263106196589518	0.018270945354770456	0.2085681914854324	0.093279516013256	0.2168382323293241	0.22819035766981385	0.045315887734691036	-0.05445804477646302	0.044862017613990404	0.3896380611892575	0.3353613682313679	0.2682536382338683	0.00045766086417338154	0.2347527220332734	0.3077154963430222	0.3208068413067547	0.17694623263423623	0.3039846708452706	0.34168272941860195	0.2889381010506651	0.24853005556864735	-0.09005343794614909	0.07810816188163881	0.3610609822084353	0.13561101710831802	-0.09211854862295865	0.08691011995684182	0.1634502853405508	-0.09487829809367263	-0.09047024052650995	-0.08962913902563856	-0.09206819019607787	0.06052098756737597	0.0072734706707325795	0.3289072627521644	-0.06278219448697397	0.24860011220496625	0.13933507906600126	0.34135748615675565	0.3002103971415005	0.1510166639902249	0.1983451736757996	0.10839683790042182	0.06469277720059269	0.19441214861577086	0.19621919618208067	0.04326899572555415	0.12947181650895143	0.18017546721631814
HGNC:3356	0.2702440648976151	0.09178276564970907	0.1306965461513665	-0.169697066245996	0.6022527551095626	0.4157373919800509	0.1661425063165071	0.05997181393053938	-0.06639185651617069	0.11319478933294207	0.1890506804904943	0.5109609074422328	-0.04993674863242844	-0.014796329919186654	0.5044277329289849	0.5275491697031749	0.5216430594852969	0.20043615312600965	0.5925422522375304	0.3407960945977865	0.038376454895243585	0.19478754336338383	0.1034797623539684	0.569899866261738	0.44756223853710875	-0.20410431292146006	0.48882268759544745	0.34599108724087246	0.09329972822960748	0.09400535123342948	0.13328646615869574	0.09265720205702169	0.07348784079600838	0.02493889711270497	0.554863760088914	-0.23850623282641822	-0.06708044327222233	0.20948371924671946	0.35240770616313755	0.41792394430892793	0.3422611903328051	0.528871988494835	0.4809072688681859	-0.04911205606522266	0.4152489841954275	0.38619823716959445	0.062486376572181666	0.21559083395517661	0.1235691239380878
HGNC:21055	0.3671124489912109	0.5981712993329851	0.1119058304362904	0.040773469130488744	0.3236974993391256	0.4599361671272292	0.1695659044942859	-0.10465654005036693	-0.006582624699517613	0.2948907734070084	0.4716450964302419	0.5045763664886986	0.3119808233374784	0.20780149998393396	0.54005550095787	0.44923220704428646	0.4836515054739896	-0.0027448646152359994	0.36023706926465765	0.07312531348685318	0.13907139198273744	-0.055059114535764155	0.3548980306523757	0.4390818832435732	0.39918421402916854	0.2175964593635414	0.3724778005302839	0.06690584564124002	-0.04018555212195832	-0.06158751606229005	-0.05565126720934734	-0.07088356701349906	0.030909714691965382	0.26089719558158375	0.428198431919907	-0.12220492318818119	0.0673906605967086	0.2883408371498128	0.430496115712231	0.285088340991695	0.5934496469628703	0.6515783954558425	0.18130020865740756	0.22965987874004878	0.4179621292752462	0.5807410627205785	0.42931844150837567	0.2372695270225265	0.16859962252723174
HGNC:94	0.25148866034292966	0.6042341081247562	0.16832981200731695	0.18406928193556715	0.23948577141963243	0.3081780455334048	0.1876364048684873	0.16306499700299157	0.007635371688704123	0.6479502962800797	0.4535688521944915	0.48425090419479333	0.47864048170498436	0.43426065885292164	0.4258992194962942	0.5910940118523113	0.4490465896090268	0.19555218271108704	0.4886000666789477	0.4189399281298539	0.5828138010551366	-0.17451621390527708	0.40403714481730707	0.47114087454785747	0.4217122637330134	0.21084328531149135	0.23241893794852306	-0.07842109384737202	-0.10244775242558525	-0.13218976366309615	-0.14782236401029114	-0.1395957096492155	0.12379629241022853	0.199500526033555	0.3598272649147543	-0.07016702929478723	0.3106409887951937	0.36258345723834584	0.6202114246890907	0.5466169784741333	0.5276716761502995	0.4311266091571222	0.035799818813622236	0.13482315762828517	0.3481579818690648	0.4159113812887106	0.40016083334324287	0.3155501804348699	0.2093517370827649
HGNC:10963	-0.023088990689400353	-0.009412405600618665	0.011319716779646693	-0.11016167177396739	0.24028662318484373	0.022650368301334527	0.07698011605538624	0.15565666065978673	0.35600002240654416	0.13427229215786007	-0.11059681849255644	0.11943187861782215	-0.15532669231255888	-0.16893686621850723	0.023342591375552307	0.19008268958365088	-0.03654712276996224	0.3486293114205384	0.2297603086699789	0.2059440086986362	0.09662005993901321	0.05130026171919115	-0.1294605998812736	0.1958347226135028	0.2671179916657769	-0.23652223723430704	0.2286736331732859	-0.03772592801256658	-0.05800674025891149	-0.042388152354162156	-0.043015300015346286	-0.04238872159397788	0.032830411495284643	-0.1785708695067977	0.1327389973711724	0.26629083141374227	0.09162364683662856	-0.04971338279879511	0.23687913222781232	0.017439865972616285	-0.08236928184911539	-0.17588121820650968	-0.011376711564632437	-0.2373187939239523	0.23334572700185674	-0.14377250142424838	0.01969442710564531	-0.04672658117410612	-0.021962180450392246
HGNC:10966	0.03670855491666725	0.01699961150344178	0.03209532349118468	0.060593252610949486	0.006183667846894427	0.025375978950863395	0.12328336595222926	0.15010697807443463	-0.07446278222472323	-0.014964058423868259	-0.05017382188487785	0.06526143346970874	-0.04858026494278017	-0.0738639517502385	0.0704273661318839	0.06676811194655169	0.04647362292693041	0.08535699300304893	0.09644078082119033	0.05487614698517939	-0.07741902519239797	0.053596325294447154	0.13712332614913947	0.05128427713237542	0.03419574501330207	-0.020606774268382443	-0.011606557377397074	0.023413631226461815	-0.04620193013830154	-0.03227237486823228	-0.03725807979395083	-0.032168087686988325	-0.004912962751017882	0.017346277162623627	0.06138153237732015	-0.06326830269790124	0.13299310060152575	0.12019975197098459	-0.048984500282114034	0.010975429236402566	-0.03136375599980281	0.10867927010794443	0.05914051232084094	-0.05885339115631978	-0.027465342689777867	0.059594772442097654	-0.04154178992763137	0.0767457669616865	-0.014488367313739463
HGNC:10967	0.317596761911318	0.13691873200808244	0.022643739015203144	0.039565508501906765	0.590609713537004	0.351663156128734	0.2938049806703544	0.28824724819002207	-0.2723522066034694	0.01448015297575777	0.0487726464581495	0.38632940879776284	0.200584119812263	0.1532586656985473	0.3393908512917647	0.31530829083443945	0.5459849410563795	0.19018222403726204	0.5427057139966254	0.2727384738941452	0.27738938845802974	0.3412329325515173	0.20771461512407205	0.4541066290826801	0.2239481763954786	-0.12466747694116422	0.3244910553422593	0.162290907560907	-0.1567548327647093	-0.14255431315690137	-0.14779159104053094	-0.14522538561482815	0.09605316459503704	0.15002382469981504	0.4677327801470577	-0.24025167791902355	0.017078592942600796	0.368153940994155	0.22436923585607263	0.3776811010948534	0.2985039606040924	0.3307733260308026	0.526080950179071	-0.3140322029357751	0.3922732457195874	0.3357341660486166	0.13108503507299632	0.29835878344117345	-0.004768095714280516
HGNC:23097	-0.038230089752084376	-0.06595219080706041	0.0843050633844246	0.10329968955011565	-0.13192363977521415	0.02588838212306994	-0.15252479040362335	0.2905569802480721	0.05112203581160113	0.0862005481167957	0.025695949146934117	-0.056115776977125595	-0.09454046326178134	0.08260022492948486	0.16491102608067468	0.03139212051514601	0.06242895275826965	-0.09419852484041132	0.09845896742049406	0.0079861187505965	0.09285389714432113	-0.06954168474826287	0.1614901461191763	-0.05201867031651162	0.15160623887169739	0.23900679855662096	-0.23415153200307268	0.26899223228469377	0.14664160324147	0.05462134989172838	0.08860220606464389	0.05857841952294554	0.0021749633998670217	-0.005251003025367096	0.06093030497881924	-0.23192401564914317	0.014872964572495949	0.05159576257418204	0.06446887420314558	0.2015969357669787	-0.08708396244937876	0.14095314312458304	-0.019619910819753807	0.5389952283872587	0.08524527717772123	0.07230281915542297	0.0028781818552783356	-0.004620645667338586	0.2347147631277491
HGNC:2850	-0.0010845634401061921	0.05723317692639547	-0.0797753744254938	0.0364537526660119	-0.42762062490645286	-0.1505445074939254	-0.14223537418075438	0.257445927113081	-0.12160912249555948	-0.08647080572000511	0.005581090202963683	-0.398502208793846	0.08139261408408	0.131667708938077	0.14299294413207891	-0.24012442259713432	-0.06284983577693863	-0.2671823321794491	-0.11004303997656606	-0.2612648068056711	-0.14819984834093144	-0.20040931053315453	0.2582667726095177	-0.18187000106361756	-0.03629129045618129	0.6540368157216052	-0.32940383604553186	0.08406823154023545	0.04781094298262485	-0.069992012062119	-0.07418432418802402	-0.06622285349336872	0.021088255846051288	0.11420028026863674	-0.23925485636149948	-0.16730787412025927	-0.14382439076072062	0.17867829265915763	-0.1183070710775808	-0.07064331128281316	-0.28055381924263617	0.17167160763924044	-0.2752023957453543	0.564034615803034	-0.14084539020801817	0.07869312750242102	0.133873670726959	-0.01570108483070395	0.22935815221034148
HGNC:633	0.23680512300471152	0.05219881708334008	-0.00628583329641457	-0.14639053006532732	0.4029133930498961	0.3802475880355995	0.053583997494205414	0.15029039239847647	-0.1274590472594704	-0.057806090068342676	0.11321907265481318	0.2458032367614273	0.11821953556966505	0.2718303321277296	0.24538511409552285	0.27368265073300785	0.5176871713866324	0.18008040175923143	0.39934266826714476	0.012670552895469676	0.014012020032664295	0.11628716469461987	0.2738848877215935	0.18445276731205626	0.012654885112851786	-0.13435323226365228	0.31029437361510515	0.38879693742225235	0.022660429421835313	0.007718030650786394	0.035908816973469405	0.007660503407576865	0.022401353449000874	0.01492513297034267	0.5541545775205653	-0.2432394734163031	-0.11613290611406872	0.12726970704835816	0.19350011949092819	0.2212444003243525	0.15643066738578973	0.3337154128045004	0.4078835338495854	-0.11219386402988214	0.32659593082885663	0.2855197697824391	0.18609125203441712	0.0847507219969522	0.1894997568665659
HGNC:12576	0.18852245533006096	0.4683629163952556	-0.010520975836718769	-0.0014545441194167056	0.09095442257441261	0.2362880998086457	0.019493893547409085	-0.1449045790623174	0.5696204937246814	0.2977402814629133	0.39376699452989783	0.26329063758920795	0.2377859927665781	0.054741284184760076	0.1464098691093213	0.23627683417690054	0.06683759576160876	0.0460328301726658	-0.016124139362799397	-0.13888379981127869	-0.013595007686633414	-0.14794311681913908	-0.08797134091881433	-0.02730587969534464	-0.012161583382300913	-0.06219265719858096	0.4368124546853149	-0.07785806572719095	-0.19414217467378378	-0.17631501485396553	-0.18876546254610432	-0.18393836136504949	-0.02669343118382829	-0.15374847802669162	0.2786292992481319	0.40167389419517335	-0.011080360045646363	0.0010430056475492049	0.2765090082842816	0.05239490433800146	0.2055931089928814	0.056606163556532724	-0.07741798380631566	0.06302311575765922	0.03792661563615102	0.142993523359291	0.4915193678175535	-0.21493036000530147	0.09212538202350025
HGNC:6971	0.5706251443045448	0.16821535522514008	0.018576668168156254	0.16749274671181244	0.4798876344472365	0.35030454657537197	0.8281538984099027	0.27235616786619204	-0.3577711151633803	0.14568917705834222	0.132874098648121	0.5363562982687488	-0.03456081012263872	0.004250169711761585	0.3600862264549458	0.3220901046074371	0.4051085949340719	-0.06172181523825846	0.4570460234680956	0.5710222002752166	0.3912901498447853	0.7199200682893898	0.1791451525815716	0.4241757512685444	0.12593335595919064	-0.2152003571515205	0.0940704550208751	0.002318383629700313	-0.14497993291420702	-0.13466651780716968	-0.1465905215024023	-0.1400821015714005	0.06933381095348053	0.47513056504530443	0.07322930084440353	-0.26320660683154956	0.05598710328669127	0.6532681139778722	0.06443133342468559	0.47311493998149595	0.49635288983526643	0.280296345158226	0.5716654940213434	-0.11120811120629473	0.1763858323045025	0.40780875689134066	-0.18837717592978478	0.867261906795592	-0.050667569133370026
HGNC:2366	0.5233697107328987	0.37791255732043016	0.08321209553981897	-0.06303023407314964	0.5471263365103888	0.475989939707292	0.2808639748398151	0.22267670958037988	-0.2794129103080875	0.4035759187850541	0.43781360878585796	0.6512047905721372	0.3367972742155953	0.47157073832044766	0.5415326904441832	0.6879972022167729	0.6881570359998513	0.19709446226989402	0.6840691430614063	0.495939027662051	0.4254329627670979	0.12884633062777168	0.35499418244412007	0.7150218469024477	0.3024371308983739	-0.07263571545430435	0.3457209965605848	0.2371510609651574	-0.12840207955587873	-0.1267373275426638	-0.12195719602067721	-0.1332249649214539	0.12578044734280955	0.1955550621157219	0.4909519085993909	-0.32961491772831336	0.2699843994736324	0.5604819456808747	0.5331804770775469	0.7249460584795947	0.4973404564172672	0.5672766616113584	0.41878682017486335	0.0032269910318582814	0.3994857014306054	0.489001136883552	0.22725927413133576	0.4615939203744769	0.06135173003451293
HGNC:1884	-0.1541750277805809	-0.1339341626226956	0.08043539090183263	-0.02349595367990222	0.011280856001050344	-0.07467085224062789	-0.12997893545999875	-0.2752732161992212	-0.0376162242327562	0.2921841796327948	0.08191038768950205	-0.008225647216593931	-0.09633598979316951	0.17069641339876324	-0.2417714297622691	0.18972597203889843	0.012222099261133488	0.40301712813648016	0.03128087468305294	0.19399522765029537	0.16806621546849834	-0.04651912181652726	-0.1461508717458346	0.1469890918578833	0.03401271318752291	-0.16399691471602842	-0.09447920279580302	0.3410650408208722	0.5787568441781076	0.4724680139668577	0.568298393228152	0.480435471506992	-0.007461290899866539	-0.16381723936559803	-0.007429750861792666	-0.004230812142552401	0.11707711891742026	-0.24914528297305416	0.09730381594401555	-0.04957329215235743	0.11135369866492903	-0.13025976816921472	-0.021705378870428227	-0.16278386155339297	-0.029921187719071082	-0.12231758967119441	-0.18041355834126707	-0.07906847070264919	0.0403462500708394
HGNC:17366	0.32960654075812046	0.1768198857114803	0.09439415451964722	-0.10950722032594983	0.6773115277773751	0.5440261978897907	0.2838802411748478	0.19347322390584307	-0.19186188987311795	0.06267756394681641	0.17526014150487174	0.49341481797759523	0.1287883219002451	0.057608329149519674	0.5129579638991618	0.4173832063579081	0.6397836100948848	0.21566885188216034	0.6361895774401521	0.3459434107544694	0.14966050578298248	0.23060699627470416	0.28880668898883904	0.527808009167647	0.4660092410886321	-0.05264575537446389	0.5276107125014979	0.347491816921905	0.00775958163604483	-0.019570108434567322	0.010648890621266293	-0.021440817429454483	0.08682569858145146	0.2181442448944099	0.5321876079841954	-0.3090436730307514	-0.1352931282228017	0.3674537141876086	0.317846353856877	0.44326622411752603	0.39715148639126674	0.5896576535270993	0.6318913344131917	-0.11661733391986377	0.49322250669874157	0.5125486148311881	0.10781241925773526	0.36165649434545444	0.11612055582224529
HGNC:2297	-0.2522750101858738	-0.24559995541065827	0.04579316164742882	-0.06356369695215623	-0.07244293274545373	-0.11621405474165296	-0.1629373056410647	-0.25561255484447776	-0.09426518950102467	0.12184077385726184	-0.05624632793320314	-0.09734742782962932	-0.224507480259343	-0.04038144197195257	-0.1944169756887407	0.11211276778256547	-0.0614652435255292	0.17551203755393704	-0.053962353240624795	0.07451430652773684	0.010399955259915335	-0.057568497974038284	-0.19270372070871056	0.02904084910347323	0.12042615005008307	-0.11840549801119007	-0.1151453558487466	0.41708778949840414	0.8531191111406887	0.6233071485586101	0.7640261243202667	0.6392432319706634	-0.01696056223658319	-0.21071805562885274	-0.042699251564830655	-0.04661097011454209	0.012500762473194562	-0.28922443568549144	-0.03295419179236198	-0.14994544708226593	0.019025123996383668	-0.09867284057627915	-0.04626557787800232	-0.08970089012555592	-0.13915218028922444	-0.09636691327958709	-0.2403839784229774	-0.1384866646888502	0.029689183239525102
HGNC:15722	0.0651582959525798	-0.06447822003317014	0.6338991035773074	0.3981418622635932	-0.05320032032923266	0.10426583125460032	0.007491023722311196	-0.2006883608640904	0.027327129407478296	0.08293144172997687	0.07700508773238708	0.017087138779860813	-0.11850101090950083	-0.14323093344300813	0.12646661254704714	-0.09469248839925028	-0.27712839502590336	0.1982776842039692	-0.0736076309580317	0.20055826634394902	0.009526501781969033	-0.19872247888657216	-0.0335474212550915	0.08582929256206934	0.11031000620380205	0.021934503193691644	-0.14213054992166396	-0.10205821968344309	0.050380908402397215	0.05341232135264597	0.04119117418826872	0.04881572297101221	0.024671790121590844	0.11929844105537911	0.09175181468432872	0.20643872184083029	0.18956190076491133	-0.08868900853541355	-0.027322937583374868	0.10018092899697228	0.1263690295858755	0.19549129272711774	-0.02248912929359021	0.19681116869426635	-0.01992605420915806	0.07559179793691095	-0.07795047068455187	0.08542515013905853	0.17584607050624854
HGNC:2296	-0.1450132972947015	-0.17528638777182726	0.03643206999998215	-0.08538080942904856	0.04042264925369868	-0.03047153909038087	-0.12292333409809773	-0.21108608099602802	-0.06988566266927737	0.05704478826206529	-0.057399449194990855	-0.020351610120024007	-0.20479596554214413	-0.07473587838083068	-0.09927259610637854	0.15942107391214455	0.007210078580671799	0.15998857539526662	-0.002839447723310944	0.07733063316322787	-0.022035562246542083	0.025490264797215747	-0.1853917965009872	0.07371324122967074	0.11888202123191999	-0.17687974180860336	-0.0026665428696485993	0.46774245682057236	0.8656544240489767	0.6021847510607607	0.7538283797038536	0.619267505909774	-0.008667832653091742	-0.21138645469602846	0.03908573306262272	-0.04289585670299953	0.033242104534054455	-0.24463000090875794	0.007187500663464452	-0.07601728693549625	0.06044948850288274	-0.014169480378141149	0.031997726566336364	-0.09917074955720948	-0.06974302461718007	-0.033643259560138215	-0.17892195150220516	-0.10478144099088138	0.03544127437624664
HGNC:381	0.4363885331762481	0.11563977988197406	0.053185443495326515	0.22399566346989858	0.2556065478520091	0.3732108817715118	0.43451522448244073	0.07417416494628233	-0.02323403469431939	0.004544928856324395	0.17638360682690093	0.3189169782312382	-0.0046464896112669634	-0.05516826681235664	0.5729992465563181	0.12430059390777726	0.20807169389064803	-0.18321924662198394	0.228810464875172	0.23832941638064106	0.20230434288100863	0.32394236719313213	-0.0968272023510848	0.1919066211181832	0.1708765329163426	0.14926818291514524	0.14636516618000525	0.1074745820059492	-0.15575919973688487	-0.17163961346763554	-0.18175603231778611	-0.17668766985647447	0.04470472581843266	0.28343312703364903	0.07641023840858142	-0.17654303876055139	-0.16209875913933966	0.5031960431778073	0.119644011087379	0.3296467053049232	0.22418975501384866	0.45024367968281714	0.33101188139227883	0.19760845669474378	0.14769787216457936	0.5764821408249814	-0.012358787260421228	0.45804167798988427	0.2222082041637683
HGNC:1093	0.4032572813574905	0.42575330943591116	0.03784515813272525	0.15799668425213179	0.052380430516147436	0.2244442561295118	0.1533275022506047	-0.0707196036536841	0.18104613474434855	0.0546175348896164	0.299661705430003	0.24557510087401244	0.3409559462118237	0.1112197423162018	0.4405872634461834	0.16163327896888371	0.21016394194265997	-0.04092444720949204	0.1392795426866693	-0.047969822937532436	-0.04356762349265966	-0.09305661819149631	0.048853518099662256	0.08564359917493802	0.034012073227699856	0.2539029009005362	0.3322992605580221	-0.06038109079268872	-0.2362186460142156	-0.22907000244178974	-0.2532028207871566	-0.23686363586505682	0.031851700978352895	-0.00988419663048827	0.24168748229149775	0.23036842930422208	-0.0796826096598334	0.275455931674155	0.21059533483071527	0.1787085846360727	0.15416184453005552	0.36904204548650027	-0.07178788211905594	0.15799514910684756	0.045972882950050975	0.43243819018127444	0.5098023423213001	0.023461113936731674	0.2334705898910359
HGNC:15827	0.13493257629404454	0.20177620971887356	0.35023416440773864	0.1957968110636427	0.09477026123278653	0.15138891007249958	0.0206682923947552	0.024977772227212584	-0.1236217692063537	0.296021685798704	0.20443333412380044	0.19657582040618013	0.287440441653196	0.27607140737215363	0.17215536521029548	0.18735636043925014	0.10983670345968308	0.09314469080186495	0.15942953140722316	0.22092065854543072	0.26227187556602066	-0.17091368153745512	0.25782558789016546	0.2764486109978145	0.09874309857213104	0.06955436068755437	0.0324292046089865	-0.11523223378086095	-0.07731110709554534	-0.06917226270506252	-0.0881976833411172	-0.07540087393579858	0.07771968572371453	0.2102645684782549	0.21070713823751389	-0.0061680894880013345	0.3751543288096138	0.16280736426840875	0.20069809109358833	0.3544159521887882	0.30899761057851916	0.2740157630905284	0.05415018026512011	0.13025068828976588	0.12745191188698077	0.1514393735935902	0.1699834177563762	0.13928290978772806	-0.01914390717763196
HGNC:2855	0.15828758251493782	0.16860802150863902	0.04780367512471184	-0.03556448286498723	-0.2690562165499438	0.05789065976954862	-0.038510658043686606	0.10759262055166997	-0.05910922171085868	0.025663319960835977	0.20082241627269723	-0.05614633264592795	0.08806014359430739	0.08637113676805297	0.30490130819298766	0.014453564830005892	0.07219139882448897	-0.29205788408726757	-0.0013994222360762217	-0.13554665932240345	-0.06844524507103554	-0.1522016225506138	0.18301570168185963	0.0438923124260375	0.1881797867252222	0.47351811124134513	-0.2429784143604759	0.11732072369523296	-0.006716114421172412	-0.07089383778764109	-0.07517892935235704	-0.07461918015318159	-0.0024475001197577667	0.08719601637961813	-0.08540715351903384	-0.2047735725048142	0.012312329110280606	0.24430632209975203	0.03803656321541394	0.13608344049370213	-0.03744819737739073	0.36045001827541073	-0.12031065870821087	0.7263527684423757	-0.01741038243235541	0.18448627053785882	0.14881367244336208	0.07900338966441209	0.15505998312502736
HGNC:3629	0.5155505075924176	0.48749701081259955	0.17928458020515775	0.28546618784355	0.4314582901390974	0.39142570689154116	0.4320381631537785	0.10408139135840641	-0.08780025215717412	0.46313136665223664	0.43354596618701086	0.6046102782396537	0.3660472382154683	0.38256677746763795	0.4199440621082752	0.5213037762697187	0.45324578812192784	0.2007565927404836	0.49926016869340667	0.5239436298521432	0.5924071410177135	0.1669972467282487	0.22946999054970266	0.501282118132496	0.24501620117186437	-0.011754009194041312	0.3140190477236974	-0.07514803851014387	-0.2148459179140902	-0.19790848416415974	-0.22416870892006327	-0.20622673412251763	0.1226573479520466	0.2590953863553988	0.3535786752141235	0.007049610416986645	0.2130615821332179	0.5115144597307694	0.5088537959473951	0.6382744216170702	0.5826166721258222	0.39638330625998947	0.27218312956151086	-0.06292423467251192	0.2564857076002199	0.508667481865819	0.2961162118757741	0.4618966977414214	0.14089221753940934
HGNC:4623	0.4741439164546675	0.4905106239435912	0.08913211499159127	0.07685356088090135	0.41966727640978707	0.35522495054912673	0.47087407653356816	-0.05756599854320796	0.14736109672643183	0.5723581801257078	0.5429167228234841	0.601824970504571	0.08852665998754031	0.1117175741987056	0.40226183196102533	0.6020409448893752	0.3684926496289692	0.17476357708471202	0.4262543029883151	0.545795534268929	0.3094531453396695	0.21410263985960118	0.030651031896302323	0.5317221374859386	0.2505841187894854	-0.20826557886525265	0.44316407068992697	-0.07420529342964674	-0.10103470903102064	-0.09928155433174124	-0.10279531839526368	-0.10499972448411417	0.07664371409196029	0.17735174905452938	0.26337643581903614	0.16691338192721503	0.11176322548661968	0.4759180054498067	0.3615821483513301	0.47035927680766093	0.5059003690512892	0.32620412643238117	0.18827796737758046	-0.07663657878409583	0.1387202388733426	0.4237335757770544	0.09785237463584524	0.41979181898850076	0.10158887818526005
HGNC:10947	0.45542099231640215	0.11859356035003019	0.11203101349537188	-0.01944266682159462	0.2846543625519783	0.43333202459916215	0.3813660344771789	0.27644576316220637	-0.44752266401723256	0.013801680608918948	0.17809413653006845	0.3420377760205476	0.22992543033338975	0.23983686580638877	0.4022697495343056	0.2494390812190999	0.5547836725842158	-0.0008153161449362332	0.46802069830515125	0.24464505037082845	0.1839470362918085	0.2333124487496523	0.38633511654302927	0.3932376043772706	0.23878255357989053	0.1269659774059922	0.02832023323003793	0.30308017373069285	-0.052932107610193735	-0.0790872045337463	-0.06682470553680833	-0.08201695678694484	0.06544413703612181	0.31597518597373875	0.2596903110351833	-0.4235304768826645	0.07619979190492404	0.5245592308259699	0.13786149668518807	0.430256797624485	0.3020484072519363	0.5004875835439426	0.45578629414362914	0.19957755542485386	0.2829187742749417	0.40962900306111444	0.04288494645566177	0.4949574694293865	-0.004207227608952081
HGNC:16354	0.3036374089806689	-0.2258640276580355	0.09421183981593813	-0.04648364666411231	0.36291562995116294	0.4047349390395054	0.2745109915609388	0.34952768461211303	-0.26153838348527075	-0.10871217144361799	-0.03730057239630056	0.166224610572019	-0.1731728757123562	-0.20504376663832427	0.4175299599924701	0.17368052638560247	0.38071615012240145	0.09834927953913893	0.479362546196125	0.29815611109243567	-0.02935144540885192	0.27738496180151795	0.1259923891922068	0.31296893186395897	0.3657502594563543	-0.0305974111646219	0.12534894675412767	0.47128771157869886	0.02691596214466858	-0.0170908040912208	0.016935117794801793	-0.012337365373947752	0.08073134284671948	0.07725835313295693	0.3486622785989835	-0.30315321797574213	-0.15001493786281783	0.336355568476805	0.08314714762207412	0.25600471417863374	-0.047827195543913494	0.37783845255380266	0.48611636564564675	0.02075395270016478	0.2509538251482283	0.37333990915417997	-0.10700206463503234	0.3157994610253126	0.1687512051294474
HGNC:17245	0.1345260631844576	0.03292333363312522	0.2734895370533648	0.2036571097061944	0.07657390896385392	0.07759174228809448	-0.002522045118828277	-0.038841264448979264	-0.09954693069453843	0.28096463817106915	0.23707004847222773	0.17168738281282728	-0.015832911159833263	0.1298645457452316	0.11070175422324292	0.174822415206746	0.09967699044461403	0.13508681891801	0.16197488000761556	0.18805195864799062	0.01656324281747408	-0.09704061144024312	0.10966023769638572	0.25606551631239854	-0.004728480919772666	-0.08137159527066398	0.11531278532217808	-0.004308594312032932	-0.05233763958811043	-0.041644139952400586	-0.046756630490780667	-0.04356935696051638	0.04807949895347033	0.15427505300383348	0.15746014192888716	0.0086589286835765	0.015610343442890771	0.072584795098533	0.16245982548160087	0.1083441523180685	0.1533995620962413	0.1522668040619259	0.023795841524794744	-0.11120354030114178	-0.00455518400293634	0.13547409288068235	-0.02371873721186094	0.09709140921026593	0.09894608343830874
HGNC:9587	0.6041929117703903	0.5616640617110813	0.0035537345141381546	-0.026394476541138776	0.45310879026254347	0.471781454085358	0.5032026243178818	-0.03041791257494105	0.00476425250134677	0.23457305486682223	0.5084264258964623	0.5738164034675192	0.3236237364702078	0.2343293495294606	0.4863919633932184	0.47200569869573294	0.473107248952615	0.059438398758890426	0.4206301647844029	0.29706028488527536	0.2132021782820465	0.2260827103055992	0.3256616039855111	0.44463944395347804	0.17857580908312842	0.0039009248403885153	0.4006221942240642	0.002922120531544581	-0.12583218938903298	-0.1255635598971463	-0.1351817916864894	-0.13206269605372106	0.07131039947747347	0.312393961296427	0.3353015513774379	-0.004930253348054165	0.07945657149672851	0.45955812082940245	0.34127490818556455	0.421517946071405	0.5585813297131471	0.48041862903885013	0.24601122872108747	0.06115431664866514	0.31422380117654514	0.5302231168045021	0.31040051160646576	0.5194249760222818	0.12829617048285957
HGNC:17296	0.54849207742913	0.3086752240493044	0.08712553478832419	0.15087210216255303	0.4880084393129577	0.44549246373012424	0.4828633630831903	0.10638200038976145	-0.11714573866300337	0.07680864302134512	0.26649189286248987	0.583062468801622	0.02482337157824537	0.06022648305333254	0.5829356775320581	0.39287213125789944	0.5993349375123117	-0.020920500268703294	0.5390044318475078	0.356840095087104	0.21516133587397776	0.39811113109720925	0.060252357115084074	0.5266838058679739	0.33663518225653005	0.04652355209382503	0.42330604786509046	0.18196375654341793	-0.15323805968012194	-0.14841443586570122	-0.14834621009526971	-0.15780238989277098	0.062380014418750594	0.3096077428541646	0.24983059409303562	-0.1362376475100513	-0.189046478368812	0.6720245944522205	0.3162329351736308	0.5648684072804259	0.4392906096754253	0.6106640860834902	0.47305538902954214	0.10455795167316893	0.27710696690909137	0.6502265513378104	0.08383919232243454	0.4803688163522834	0.27602610478155815
HGNC:30450	0.40333560939446567	0.3255954421197634	0.15058073285614754	-0.0409006074758199	0.5346480878688301	0.4321939698775071	0.16637959784178255	-0.017633588362061525	0.24194845781375554	0.4883426771329621	0.46316393967578817	0.539785969967306	0.24369488992665897	0.2659628340575143	0.25887563134848285	0.5937878378239261	0.2708181602783796	0.49653633581735956	0.39876929132549654	0.3896800417447148	0.3250629695598247	-0.036860176466147185	0.08621440707737395	0.43374366524392693	0.11338438226416378	-0.3931254432491468	0.4549383360518687	0.06000979045310756	-0.1856677605528046	-0.15023197015715983	-0.15462063737754542	-0.15594508137180982	0.06192119938770533	-0.11361340194857407	0.6339292373299489	0.22703114267434152	0.3226025076798617	0.12001959509732242	0.500984454841198	0.386073335304804	0.36514050439265144	0.12558569592040056	0.22981444128864603	-0.27740221718018304	0.30043707480362575	0.21114289499429353	0.38013196022070733	0.09401444672743853	0.05235740795324422
HGNC:4552	0.05173574196015051	-0.3428508412790782	0.008722037844178989	0.11237893327886272	0.1941912331229544	0.09867664876876778	0.25440653542927866	0.3731860783096969	-0.1641580752555026	0.12132298730877335	-0.15434362977890573	0.10037708319079211	-0.07311562822100358	-0.06483673774801413	-0.0909647872717927	0.06421508358712315	0.04784235822037785	0.1776265849069135	0.2803197147074806	0.3840727174253411	0.354604115399878	0.34276583999367066	0.12724779308554077	0.15575499548776028	0.08345069105781792	-0.19987682881747307	-0.30006272461325295	0.21542613460129642	0.02611327707632	-0.0006533998879043391	0.016500027694987745	0.0032809219459005966	0.023027863056234048	0.09517392669962307	0.06357068692939283	-0.29411567870915767	0.2598929744878841	0.10047155459508768	-0.011980856381040907	0.19109584899713924	0.04240413113190107	-0.20400386296232415	0.33553419696977105	0.007856231215753231	0.19298676469957074	-0.14804408979505868	-0.27969245869027903	0.3134765185047187	-0.08940899591943098
HGNC:17376	0.47859996366468416	0.12963133459863138	-0.08595572831546436	-0.0005056961085448434	0.5696592262774235	0.4081281592215292	0.5211842365036826	0.42723370466783384	-0.39915413182608755	0.15945670489825756	0.1327564159176324	0.5713361807430276	0.0691883546255374	0.21521069057042774	0.4580346344201856	0.43638411513665204	0.7566815540304432	-0.01821614389121022	0.7406668804873544	0.4577258750636006	0.3718250266191927	0.5160758567033066	0.36219394481286804	0.57315878412377	0.3053669266816203	-0.08802222273246171	0.2602582115827103	0.2866198576182962	-0.13306193211124398	-0.13830441428892815	-0.12816766919660874	-0.14148778117887406	0.1052705148830074	0.44832324797034506	0.2754596383038726	-0.5138125693271082	0.029257084366381036	0.685998319274324	0.3052031247668622	0.6070370453028583	0.4239639797507166	0.4575356620342393	0.6427049232894195	-0.029088973043953123	0.42178848002995223	0.4844077004018235	-0.041157690481132055	0.6558692915923122	0.06142825509489709
HGNC:117	0.3883293015275728	0.2652546183917371	0.125139695070275	-0.058551361096046986	0.5819603630370341	0.4315683948187653	0.47465519717879945	0.269372046591788	-0.1497128786281656	0.20724101107503362	0.25527387676090696	0.5641659399719691	-0.08693227072760494	0.04189222039478363	0.6408931162948811	0.47135308382137997	0.6250232647420799	0.052603223691244004	0.6891446995342374	0.4873389472876825	0.21104104535661755	0.3934071852000208	0.4033801531018765	0.5772608849697134	0.4392444239057841	-0.06853998660464045	0.41474209395580175	0.19890421993596674	-0.00587391923308866	-0.03209030437726188	-0.015063859724672833	-0.03455602603446287	0.0686704213175441	0.4021571021723511	0.47600058021410496	-0.3594082643522436	-0.07613295409448098	0.5132155770082889	0.2601205317690928	0.5562037383328006	0.4836134398893521	0.62962184887714	0.5386498407703639	0.12318557004139227	0.49280364424643264	0.5242639017469656	-0.048087447241636126	0.6068612930960064	0.14654427524995836
HGNC:640	0.1597515409294261	-0.26349195576196033	0.1542741339600162	0.07709408941868401	0.2959031506026303	0.24706997829257552	0.2811134311028582	0.17153157251927503	0.035887624518016345	-0.07869129451917502	-0.0642682508832649	0.21412460779433845	-0.19769217016080548	-0.22168207299963308	0.10768270102981269	0.03398643629176818	0.10597480045623903	0.10303496667306343	0.27802829664021	0.22198134496843913	0.057510279937294496	0.29102510426406586	0.12683936241756646	0.0821485567192842	0.039163930296174834	-0.2857750075654579	0.043027021513689104	0.19752284883691312	-0.08468053253181118	-0.0627285917229515	-0.057597749881245816	-0.060977117567343246	-0.0012605912926490484	0.11194877123323052	0.3164995531679229	-0.13220821656165496	0.10540648995630181	0.06495947992276413	-0.06609777282739072	0.1785894094995549	0.09410892111193252	0.010370842524260366	0.40552163803758023	0.1266529909847699	0.23961041854641785	-0.01910989124335826	-0.1910473414521384	0.2554255043245227	0.0644108629422891
HGNC:636	0.11947084900188658	0.15645567517653935	-0.006236215857709576	-0.07580239487457859	0.3444192474599043	0.21632046891857515	-0.01900726243699718	0.04155283679595125	0.04479021919859947	0.4716337950915437	0.22968851160552625	0.31071258763656284	0.36314225919152626	0.4120944436070345	-0.1494770122555494	0.43814159491998206	0.19126336920022596	0.420870158415544	0.19815070690585	0.26558192035669964	0.4818843403107919	-0.07330770677535453	0.12267791424910325	0.2133322855564588	-0.08864779647208103	-0.39008219686255613	0.1682033283014332	0.03727439848987967	0.00036482689158783487	0.01654899801267414	0.03032738119449116	0.01515062703060084	0.055064540862675954	-0.11619705627404305	0.30417097098614465	0.08062513079826587	0.489348536783455	-0.05279190984124624	0.373229938508677	0.25970106656688624	0.32282553274396913	-0.14855794679621806	0.17367729249090297	-0.4031207812874317	0.24150634046624414	-0.0754069680284441	0.19103135676268682	0.030126830422867224	-0.15145012300173993
HGNC:4135	0.6332921167147277	0.20868669152263952	0.08303284656655913	-0.09741661374885342	0.5207546601570024	0.6266872685974517	0.23488304463415027	0.11988208282096773	-0.020772318033385563	0.339840624069273	0.46258957025400993	0.569687816229913	0.1506643532881045	0.24020512786318465	0.6663279113024825	0.6747509311223608	0.491517550989116	0.3163552986073148	0.6407613406961643	0.37201513955612303	0.20910816914904512	0.050966231000627	0.20619035309081668	0.6174024515932358	0.313892308517231	-0.0394072276991092	0.39990202862844565	0.39419470153544894	-0.1106564739082748	-0.12892511885771707	-0.10812090417689897	-0.13211722417594923	0.10843350916186424	0.059310537673559705	0.6302258197539603	-0.15273156272024366	0.15155350633670872	0.43111000258143745	0.6281602318279577	0.47386745209819237	0.2839879610641635	0.5661982207737615	0.32187146677255235	0.0865948999185501	0.4457470110892053	0.6065824118955465	0.3357931287715901	0.33633641074817167	0.23444435132585387
HGNC:407	0.37996515556326343	0.26490809837241114	0.0963850371701032	-0.0434245347343147	0.48009969102715544	0.3015566516989501	0.4904503702665921	0.11284681815665604	-0.3428397196132862	0.002745427094458401	0.17957365487734367	0.4487194082689899	-0.11605135899512797	0.0016898472145601402	0.48215341306222603	0.35617761992148134	0.5960923720996549	0.03517686921281475	0.5598874941593538	0.3142630511206487	-0.05569860629126076	0.40465810605114616	0.35655197553745843	0.5275102841634982	0.2657829024132151	-0.1369742378280783	0.4222713860534557	0.029231044678993522	-0.10035670282516634	-0.07312536168263092	-0.08126538410250836	-0.07700027253134208	0.051554267967993464	0.39581739334119814	0.396803736589059	-0.25170680270728457	-0.23071424482881275	0.44163325807737774	0.10170725482102494	0.29845935718434174	0.39773616665311823	0.5246144945767017	0.4396850484190535	-0.193490332900669	0.24726172973181493	0.458621935323782	-0.027459140771745143	0.514926298884082	0.08444728411023833
HGNC:16484	0.035858316584260745	0.1383517711246157	0.013808905044423198	-0.05214026816498197	0.2882425791563596	0.08953552002474768	-0.12987076568774109	-0.0926988488592554	0.001641447893456751	0.3065949292421943	0.19731833800054815	0.21160145448762735	0.2891911891586508	0.43726204845284966	-0.14294860671329399	0.30163041536058705	0.12889312335133046	0.3245356176444204	0.11518879508853033	0.1619305173584756	0.3820913805776172	-0.08084148128754653	0.12150629719467881	0.1476521890852832	-0.13996809208672928	-0.21359350342143907	0.10453538493742393	0.0926498757573759	0.12634920281933013	0.12123885382882461	0.15070387460607176	0.12193954004801796	0.04041534212031269	-0.06356386421855992	0.21069652137404335	0.008080237804541587	0.37547119395242534	-0.14176502991340906	0.2805849379406206	0.25549618454396134	0.34054096785040083	-0.08966137442511234	0.1618795017700726	-0.19057176335791998	0.16178127506261492	-0.10459329894559047	0.165614155008702	-0.035616530513428724	-0.10708818239231724
HGNC:890	0.5192315903429033	0.10268650274495927	0.05753718060252546	-0.003677824869522361	0.3949849398243948	0.5231436790596686	0.40747160293883017	0.24506011412459755	-0.11475835944639794	0.2898364851301125	0.37608478637616927	0.4397618693313636	0.09359800163560668	0.19333570374662407	0.6067605779646499	0.45941356400061917	0.547175040993098	0.09402695601221353	0.6274277535176201	0.4142057551842254	0.3330489490871688	0.20094282569102853	0.2871110183499649	0.478189675556787	0.3764653602906941	0.1200720317320108	0.18831236976202906	0.43289485226913377	-0.03300552237480295	-0.09456158884783682	-0.06632076317709328	-0.09658079357351894	0.07775040486496554	0.22893143129564528	0.35307753147257215	-0.3608047123910568	0.07451485011687362	0.6079681077173357	0.4208731736898561	0.5381965949444655	0.2789516649770854	0.5647347667539288	0.4455365154061491	0.29291359567233904	0.340551872347161	0.5539077832516799	0.0815535538046673	0.4941594662671467	0.23032580931567365
HGNC:932	-0.14148759157366955	-0.1528401717543128	-0.07231493781845391	-0.0349753328786912	-0.04023294985987317	-0.18396189455509643	0.08815755384104272	0.3637544404514682	0.07015642891469338	0.08087324473514429	-0.3396136411138064	-0.10622319689444643	-0.23562378953577504	-0.1934349260214275	-0.04188729813720892	-0.022281223916746487	-0.07428849527464505	0.09333666641137342	0.1739360904481713	0.11821446437110854	0.15227514748510554	0.13047641052970382	0.007672486309462987	0.1086880687574213	0.30253218081263644	0.04199069395441963	-0.15412022796028205	-0.002038945552307818	0.0739562308568325	0.024274420028119175	0.03554895109400017	0.027407034732680864	0.02530310055216051	0.021995909143689138	-0.17582881883729834	-0.06102792767108755	0.11546953498654995	0.017199705512501526	0.046433030589835916	-0.07214575951534849	-0.1516962280467649	-0.19712746297612432	-0.043891367773980186	0.03791899022714686	0.2046583661526012	-0.21326287665319762	-0.1599622999949628	0.10878986562525712	-0.06680809266338648
HGNC:417	-0.182879184035284	-0.1882639689747075	0.05423114206981237	-0.027124551087862617	-0.013938513672176689	-0.08642532141215177	-0.008320773584815323	0.044028767177153476	0.07169653423709729	0.22726790721235454	-0.15187669093766015	-0.010485519006892534	-0.27055154740405346	-0.1519299440542406	-0.10702782306626743	0.20073182008691826	-0.04950181180641734	0.4267897814700319	0.17985245251424253	0.19611453155593522	0.03057678811795972	-0.011974554109522003	-0.08056744830101405	0.15890900939769426	0.23892911149729576	-0.1515861530682598	-0.04439226653403329	0.15400737672029507	0.32069194056587874	0.21010332595801373	0.28333031243475226	0.21665103644087771	0.005926479898057442	-0.15749881606390168	-0.044366434248131664	-0.03491682837922659	0.09885849392716668	-0.16042218251625315	0.12927003611849477	-0.13804627357291097	-0.07622923851220477	-0.16430835365322083	-0.06087271999285465	-0.1388264024430077	0.046834118987184356	-0.17553560152338227	-0.20043885962401053	-0.014533794326686012	-0.0018561225703230806
HGNC:13812	0.5180576207477946	0.09701740299129097	0.3652897267496538	0.23099529895761478	0.33772318922283423	0.5081771135203642	0.27757202057332026	0.22234905908026062	-0.22496382482522317	0.21249929242869675	0.27837349659120697	0.3933361553260889	0.05481678828061793	0.19961840367576253	0.6309585887242812	0.3062471663934517	0.3748497295690213	0.15431359210468742	0.47810593033298043	0.37189841003020707	0.2884864124508615	0.04932917187206295	0.2891307331356113	0.4583129743684905	0.3467555014562982	0.06966886531322541	0.0280549517687498	0.29146984235464385	-0.11564147766107376	-0.14680111249104633	-0.14387062013771315	-0.15179758733875973	0.09344632838859328	0.30084101539974656	0.4452774128437977	-0.27409822074949175	0.21454083336790436	0.44573107840759985	0.3584543369891426	0.4651510160836748	0.28774725170825793	0.5712162977113845	0.38395967253948377	0.2532064071534391	0.3530112321655682	0.5438990396854427	0.11244104172563835	0.4508101415763299	0.24740430232672225
HGNC:361	0.35950864830759544	-0.19087830882993623	0.07689379944874247	0.18406833491007327	0.03913019516438262	0.2624581451492631	0.4184955349567212	0.25751618844580504	-0.18916988119284225	-0.23657489936717832	-0.1107979371374226	0.023717750553253224	-0.20412162916163845	-0.20355402986577043	0.28794321361014735	-0.18732499764107002	0.09220390362187003	-0.2802124094354221	0.12547100125305924	0.01233304730999737	-0.04842971156400241	0.4357044410332263	-0.013244110251450628	-0.007280462499465897	0.006895051220072222	0.12322824185070941	-0.13476082267533582	0.06670412228393999	-0.24734546013086242	-0.2352019772823564	-0.26578304608852793	-0.23990306123503016	0.004843933302805791	0.3419291740662787	-0.03417605829609896	-0.20682501260072444	-0.17851076431802673	0.397306834958616	-0.19227116474735584	0.09596246290117648	-0.0650024282757339	0.25834370707211385	0.31351712134943044	0.24674734526117825	0.0918783157185622	0.30594924408363877	-0.12115413768308246	0.42329891957040333	0.1002907281352393
HGNC:10998	0.4165708991095549	0.41865378379947527	0.1840150057080881	0.05947231645545586	0.3105487024156069	0.3658141247418412	0.2351112685538778	0.2598384695086824	-0.17980424667242936	0.5238607222841871	0.43641637772730896	0.4373839834964485	0.4406637591662863	0.5917145078671345	0.36652606188326126	0.5336094350786686	0.44765257698941574	0.2541355327678128	0.4293389331765076	0.4341298684104461	0.5836979833413266	-0.03428602559702297	0.4346952338049726	0.5083620587349263	0.17441672200948655	0.1010809115829018	0.050502373565622656	0.06974481739520855	-0.053202779208464404	-0.09173933361227694	-0.093106360281089	-0.09675217947013114	0.09517248878093316	0.24456764054183788	0.370082946582856	-0.21360154241439575	0.4375010552011699	0.430739844950179	0.42102443728690847	0.5758892509365175	0.5088927926165309	0.4059006009478971	0.21439302193040213	0.162781912093365	0.3418146899279426	0.3745083780694282	0.28517969480302385	0.42205193571159516	-0.006083237963199733
HGNC:1564	0.5600540685576731	0.25520656160392036	0.10800693136877272	0.08873228575903719	0.12543420801052854	0.4032020512790639	0.19433902608527084	0.2881233866290162	-0.14255804181945592	0.22519953704824286	0.3294809610436163	0.2683301575441968	0.3453740856979975	0.18591698194811196	0.5065136947922946	0.30686386020011486	0.2985686094034844	-0.00824839627198261	0.3173473387293606	0.14745636622121086	0.19358605893450873	-0.06254986453817796	0.3516960349839271	0.35079657791215707	0.2929702187563657	0.3579671181732528	-0.01120316068339878	0.22074046163110925	-0.17132580830106986	-0.211529399732356	-0.2186900391263259	-0.2179670492244069	0.08278073866155758	0.1653725736547093	0.30756997090289756	-0.1635727396943316	0.2517035832380484	0.5076434606601337	0.3907797229687185	0.36497883153547883	0.1748639310433572	0.5545537983850727	0.1280620919459113	0.42281103040395784	0.26179841649309155	0.5474527845251475	0.3565215694449247	0.27910001326261685	0.09820429362635136
HGNC:2342	0.32424033449764217	-0.09232926019787852	0.31760986864599805	0.20950705481063475	0.36235249532627417	0.24856265734640393	0.51032659858484	0.2693511502489486	-0.2925116368273242	0.013362481020336546	-0.0021211371385354613	0.2649401056190749	-0.2678962798585739	-0.17995197763098328	0.411057727876975	0.12303031977940716	0.2738916180386161	0.05843007454237739	0.43470424147552794	0.43900987261409385	0.1383339107301604	0.49924385661963083	0.11246353780894831	0.38707456327859185	0.27550029616457516	-0.07957310626619492	0.05240769269239466	0.196372640044344	0.07548045766471856	0.0587894677961006	0.07419534265180844	0.06084521822548244	0.07906538167669028	0.311202052230185	0.19875525274805664	-0.22829583550025023	-0.005372018873254397	0.4186253087841102	-0.07606589765462177	0.369927292194756	0.23199922118178262	0.34134125594926507	0.4675529766155192	0.03548554399510954	0.19981078479970468	0.29149820970218127	-0.2547873935337651	0.5549361871021765	0.01659568128595831
HGNC:14859	0.6099430772109654	0.28081398846817995	0.15547489196985356	0.03558535258140134	0.3908830364216403	0.5040084313508926	0.31747334535437755	0.260524209220249	-0.1998815202978276	0.19872437018563266	0.35493992697880294	0.4375827790669253	0.14910726221858944	0.18544216708126765	0.7099485356409417	0.4174785549696308	0.5270294057080069	0.05714698097290997	0.49410219902786395	0.2983655611740332	0.18920860044829652	0.10930648541289434	0.3450567516534285	0.5087770200130541	0.3569519952942688	0.21750198788383834	0.19143642584089182	0.3582941400649512	-0.10828078887943486	-0.16526023674206428	-0.14353748032391503	-0.16883764088498115	0.08801374604456923	0.21737329733568678	0.47431387562396354	-0.22945027469612683	0.14207215160342285	0.5969538414870055	0.3624114448067357	0.4687876883814141	0.3030036140505547	0.6668903460312463	0.3329515946102349	0.33271853024178716	0.3822612167355911	0.6512086147798887	0.2370253280295107	0.3896841283267632	0.17004698685378633
HGNC:9592	-0.019611415265582282	-0.13617021440148522	0.16395400105635782	0.19575322492047498	-0.27089283147599896	0.12940456364473016	-0.1291715577361621	0.1898988834030284	0.08990484406057334	-0.04397975278340538	-0.0009132293122512341	-0.24363651988434423	0.23708740680815973	0.06979625585880492	0.06127756195908409	-0.21645086508717143	-0.1374618656644223	-0.033657140973936135	-0.047927357334338304	-0.16968148464922214	0.033097024241620074	-0.2744526682348295	0.17405914988556748	-0.2169974585563759	-0.04936252396074326	0.43112983112274994	-0.2594534093795632	0.09050967724424593	-0.0550864093840203	-0.10967105660077381	-0.11845146477224759	-0.10922526528077305	0.01496373047173643	0.1238640684089945	-0.021839173717911362	-0.05773508346316968	0.044870439287349434	0.010592832130787851	-0.009078585307519742	-0.00923768660888071	-0.19811089998784231	0.11152685966909205	-0.12839693487250076	0.4049866757862438	0.0916935013202891	0.1077833539028807	0.1486517987928897	-0.03654557365753936	0.16310588109845284
HGNC:20305	0.13063570714094142	0.1076656080291615	0.22054899319388568	0.10042062065616625	0.06095840551377003	0.2415417876354542	-0.07097915432264688	0.09855335260780228	-0.052165922243029066	0.43515169319700414	0.22625141282423528	0.22795296242971214	0.2092418431932614	0.24673278215574848	0.09679591921969082	0.38062654250462247	0.12157612793062557	0.2656511776762433	0.1789471779176054	0.278588039200484	0.22162847020691723	-0.1965694409806432	0.09357527524187145	0.1827300214935887	0.0887971474908649	-0.06504141072653925	0.018324216150823858	0.11378180003787337	-0.005730978105027555	-0.022781186673744402	-0.01282323664913768	-0.025741831252375648	0.05511969152587122	-0.09184006848999675	0.16180106491262003	-0.0477363121531462	0.29309112053368996	0.09990564115944162	0.3193110245098032	0.3470099821267436	0.16753672189968535	0.17658604312759324	0.08415549573181141	0.06717044024317236	-0.0074447581368712315	0.11373502661967205	0.13297308371286715	0.04210780970304695	0.09088113632495169
HGNC:24860	0.0090695750155978	-0.15550919857297832	0.21398875850892282	0.05438833451248674	0.03760362663495762	0.07301671751509144	0.024829026040015557	-0.13569709707303831	-0.009875828663532643	0.48489156917354564	0.19751831272255257	0.14189284451465084	-0.2036311445956064	-0.04441143873011354	-0.008571474640953767	0.3239114344065137	0.021765102057711365	0.39627072877030606	0.2364483736110613	0.40256159887763343	0.08831619307847856	-0.07163127335564365	-0.06267298905652431	0.34319845431900164	0.21228528829502252	-0.16849454747224846	-0.05460412558845147	0.07699243037532083	0.09448407627368734	0.07775712045390978	0.10176544467570184	0.08139297620894734	0.02403569023211957	-0.041210793782575306	0.09383228785913451	-0.0465630829165514	0.04907520260141696	-0.07600942400680316	0.21667108774513133	0.05038933944312028	0.10004861779393909	0.0015475519732563523	0.026299071590135368	-0.038797923907058995	-0.020737590364785435	-0.02640671342534103	-0.21195838814793344	0.07865316845245393	0.10313768991788685
HGNC:8878	0.4927647404422754	0.5266042304054398	0.2089177925621538	0.13783249348424512	0.09316680586195339	0.33374685937633214	0.2786141025088007	0.07200562241743363	-0.29449270616800505	0.18095111647038412	0.43978303859470896	0.3270458878149562	0.3472612407744125	0.22422520839596438	0.4455677315919459	0.21617058417424498	0.4040307448017051	-0.18741389177959397	0.2040788001518387	0.0853373965213297	0.004408470548693579	0.02660381693827696	0.5495654342147602	0.2777898716373197	0.11051435034421875	0.27220927649598664	0.03435256234261998	-0.07161728604300856	-0.23466971892323624	-0.24007420410148766	-0.2725257021730953	-0.2504460808608388	0.03731806974454078	0.42395016143181824	0.24099254705765685	-0.2220259617644438	0.05070624931228036	0.4185191150781123	0.14504794301982693	0.3254355953855776	0.4643181826279185	0.589626152589269	0.1649306471589937	0.38168466423899094	0.11777763599024206	0.4688177236657237	0.29185032616806533	0.4218254858087384	0.1308551886368441
HGNC:387	-0.12839123949790684	-0.08695376267085116	0.10377726381178928	-0.028877506273405497	0.09921876429893633	-0.09772170321258959	0.08400271104905623	0.25899543841842754	0.1543401230378057	0.17085566018558979	-0.24132068207972035	0.038591866161187385	-0.230841621714261	-0.17470583704991136	0.01465302632203163	0.10365442664276005	-0.040389917865635526	0.2662557173370179	0.2775009283402836	0.23565628319498055	0.13367068881083827	0.04126817874218482	0.05165868265666096	0.21398031988965557	0.3367435269960848	-0.11382195235493245	0.03629861895268415	-0.1162307991547027	-0.01444258391852475	-0.012400609782643669	-0.01938982221728527	-0.012766922672219847	0.039150468396654134	0.02528932211833342	0.01687131073280915	0.041974194967696034	0.13306662506067657	-0.045564883643418715	0.1638418866702466	0.00526323075007335	-0.05234047402715464	-0.11689624851649756	-0.02322858306344448	-0.10587574424491161	0.28120310582751346	-0.1761959369704426	-0.11557079912255638	0.10791042784219779	-0.013603015831751948
HGNC:25625	0.06401895995646606	0.2549347462325801	0.2522345035143923	0.08263867902495618	0.12003926446712665	0.12393001054818015	0.07828631253877054	-0.22675752552232756	0.4424225351251929	0.019843935022001418	0.21293408420787052	0.06748719694981396	0.1161155233286564	-0.17354313245026423	0.11334693403293272	0.004499145134781289	-0.14230443977718635	0.27577010110070144	-0.10675618758290847	0.07896456989014553	-0.10104942588622308	-0.16999696899081437	-0.15647475498214983	-0.0016587453952960093	0.03772169798415339	-0.03563376723680326	0.3673902096023807	-0.16336352263473508	-0.09621526016292926	-0.06618043675373624	-0.08881446973823891	-0.07206949043693998	-0.012048797174042747	-0.12350389292674019	0.20794637642898947	0.5506272099608605	-0.07389362511542223	-0.02603706521705906	0.01551873707537224	0.014401664034048653	0.061106256399331	0.08933584291418173	-0.09502915962757419	-0.07912017183026727	-0.020831672921291008	0.09555222111183297	0.17727549110294574	-0.15288124356796567	0.060146823485506214
HGNC:30502	0.05383712997747975	-0.05793290928666551	0.6555714222726037	0.3946127638326062	-0.04838218471491082	0.09056513624112555	0.038786924978225265	-0.15565680471718926	-0.0028847525132917424	0.06895717880674695	0.0560394451117133	0.016573508211851887	-0.11898529985182459	-0.1426722586090737	0.13918722708610673	-0.1311382728827274	-0.2567254395369426	0.17772163781503883	-0.04139933422968799	0.19332886950192318	0.007362219939291179	-0.1872028554506257	0.032046711936341565	0.0894051059463027	0.13661665925180996	0.03676308420284734	-0.1454378910729936	-0.14943413213992127	-0.008877286691698402	0.0012681354281854273	-0.0210345122434359	-0.004844571383445615	0.027969907154523143	0.1767924602608473	0.09504159711976863	0.18224915793357546	0.19098323511530654	-0.05727259646658266	-0.058368222220881914	0.10406956175461052	0.12197245437092522	0.20542281491218867	-0.0025116193741143377	0.19355628999944888	0.0058173347727545595	0.05780824769835785	-0.08644527315221044	0.12058360848257943	0.15735641403840914
HGNC:1912	-0.04239774766147773	0.015910637772413767	0.1543754843259356	0.18789398515099823	-0.22283360733920837	-0.09783940118298892	-0.058088530915423486	0.059512628743511216	-0.04945899679661287	0.0425497563334929	0.09221964726705721	-0.18441341304627398	0.009503095653748496	0.04992099318701157	0.03399433136741358	-0.12840300802842183	-0.11467671091143357	-0.016561467312304245	-0.03696458133672309	-0.004295444936136963	-0.054090191821234215	-0.11549508137053037	0.09908477080712699	-0.007973447574581948	-0.010948959901410664	0.2687608125506148	-0.22382000444869501	-0.015592868547098316	0.04757022470161737	-0.022171878354973928	-0.032773671628666186	-0.022221534723119052	0.016384717243083654	0.14871153662845596	-0.15845253249546742	-0.027583222610162435	-0.05166334945909292	0.04576293212187643	-0.09490363293600018	-0.019837167511898627	-0.10575348541261499	0.05501257076769594	-0.17580637333062257	0.28142410988626426	-0.0894872449352562	0.012165392992562448	-0.030500788160804766	0.015991333265714124	0.22197725790846326
HGNC:10986	0.45332859101652745	0.3220607126563594	0.027192833365010105	-0.09518967476746343	0.5680954958315706	0.5282578150131562	0.3246502332193939	0.2435093856015561	-0.03717956284176154	0.46710635889451974	0.4421683157972796	0.6148326468402384	-0.0006888358410104592	0.1850568732851736	0.6034924799002529	0.6862007392285943	0.7221964958921249	0.19513772551631686	0.7130839471224532	0.45836380101891694	0.33448558020275854	0.205865209484794	0.32729204130002554	0.6179577293632307	0.4567630088327872	-0.07448829446166662	0.42264932417232726	0.3600894516717178	0.004013428740175155	-0.03772952227267582	-0.0065200381241889045	-0.041896369742472336	0.08045995824921025	0.16041566954883674	0.581079497636336	-0.25875467948377945	0.026992128243955835	0.4739715952534098	0.5120968762252239	0.5302458856210468	0.4737310907196721	0.5579809919115459	0.4866985191181858	0.12365714113177864	0.49725443043349005	0.5588539973916051	0.14890756206700986	0.42770921135474543	0.2881970872011457
HGNC:4335	0.12205257359606514	0.485562668257304	-0.12698468969881546	-0.04958877718380621	0.14869998411330682	0.12019226878890905	0.08159976142883389	0.5511947323060571	-0.09339387724015305	0.30494679179790085	0.20972625775976889	0.20517796737862826	0.41843314777692087	0.450927039191753	0.4047248489028108	0.34914781825719976	0.5646817693619461	-0.026194918322737005	0.5358420095843566	0.18630180139040275	0.37731841658412996	-0.03304380961063117	0.5619559883664418	0.3485331308088866	0.36337586337808525	0.48116107514905565	0.11320554033343225	0.05274380265462944	-0.11054295818681427	-0.1797305258663303	-0.19073202624475113	-0.1833745824146165	0.11003433298333767	0.26087646188040914	0.1739409228564795	-0.3467955682599038	0.07133029590005226	0.4824263069326546	0.4051247793601253	0.5222343582792467	0.2181264125539532	0.4412920646173959	0.04193572332004199	0.28829975048358697	0.407221292691367	0.37881347016938594	0.3576080666754547	0.2630147722576137	0.16280257502662074
HGNC:8598	0.31860567042367566	0.02152466708871445	0.02555572366791692	-0.01911883304135959	0.19186910534312376	0.14958933841836797	0.3431252188271308	0.3207120018438565	-0.27777444634009274	0.2805369195422854	0.07933761977769765	0.2920456539466617	0.15934441317717196	0.2680950558331435	0.15040641771806082	0.273052303416762	0.258534701873001	0.1826389351476689	0.38763207015709333	0.47218454334526444	0.5189196580197613	0.16635253240845485	0.2877616006580493	0.46528869312145366	0.23304275129551064	-0.04889821075198246	-0.2002463400821156	0.08083050182575752	-0.10500547612628608	-0.1007402213181581	-0.10754725219868105	-0.10161222221355849	0.07083907519188927	0.2111376751309109	0.08499189629061758	-0.28093501498688866	0.5494092804827599	0.4448768247432178	0.22290594700681268	0.41381147091196513	0.23523248420882295	0.11564067683965344	0.26657682633403307	0.16593854615347028	0.31297271861729975	0.046690848738278695	-0.07703585740208659	0.4861056217023304	-0.18316025085758122
HGNC:3363	0.4277622493436329	0.4276147974485634	0.050552055155647736	-0.00870278238976603	0.26193889265081416	0.3883555005167911	0.07970393244973993	-0.1470189391302053	0.17468404001494925	0.0803507938021511	0.45026916921268345	0.3463675875436119	0.20602538415207006	0.16524499563151324	0.3706412332980218	0.37660440305977394	0.3871197273155859	0.19359457632412766	0.2575304431709455	-0.019366249805159188	-0.15241344239900784	-0.15736247620419117	0.16328451109526002	0.23138522691719274	0.06676028765511095	-0.06433386674956477	0.534897951297954	0.11013215305547887	-0.208880197426911	-0.18479209905371935	-0.19585561810606886	-0.19035405176366668	0.033206336222054655	-0.08655113297279156	0.5673113463336013	0.24449896328687892	-0.14894899097874315	0.19203478574830163	0.40633259970564073	0.1431193959941374	0.15124736783185364	0.3962964470584101	0.0299967264253043	-0.08390454534988216	0.07800899921078396	0.469240620406626	0.4910746104664042	-0.0658034464464339	0.35195510296670446
HGNC:8888	0.34517945104237124	0.8552420271148437	-0.02008618583154998	-0.010668836713173438	0.1615574825405729	0.2375503435163759	0.221126681148435	0.05638264181447913	0.1088453604818159	0.4076983670992378	0.5737677047688069	0.4138429993729091	0.5691443522857172	0.4020498839883786	0.46901665236841944	0.4481215971282141	0.3940614290034161	-0.05695118526143553	0.297166968053736	0.1680073274239467	0.1873968153455211	-0.11622373639631446	0.5102937495191753	0.29064175614895443	0.13337419543469428	0.25317728681564294	0.3725269038778166	-0.2736853888672394	-0.23349722497952752	-0.23627233138597126	-0.2744214202088637	-0.2457855429648721	0.07732998753366341	0.26869740287414745	0.28475529568956004	0.06441096850595072	0.12387389042046792	0.40538759837469485	0.41568931027780376	0.41515220105014455	0.4632617335351272	0.4750998244891141	-0.11030455041480905	0.2038527974628218	0.18877143542380767	0.46400502501392743	0.5732983629738947	0.2700241538372186	0.11451776845531177
HGNC:4432	0.22136984395276108	-0.17552962681703357	0.02038259580673309	0.1732988228404888	-0.12746326792199822	0.04268566992457626	0.5261488749580946	0.40252324937493184	-0.3335204793468269	0.10875909330642652	-0.09129590522243632	-0.002978791116698808	-0.1639219977872667	-0.08360250911117931	0.08715065913738745	-0.098853464482154	0.018387047444988775	-0.24148324241639565	0.1353430643938362	0.3013619299821804	0.26567646323797856	0.3871327079938167	0.19894426386433042	0.07315837655385526	0.14996883260507163	0.13438831557396344	-0.48325814721283766	-0.0193386811380629	-0.08841544769726511	-0.12362665783109056	-0.14264906077905504	-0.12427260580307972	0.027651973491968858	0.448432454370611	-0.35431371027483577	-0.3569421321852818	0.14270584614219298	0.45381097516011154	-0.15712790382941927	0.1479867071334493	0.04280864759581181	0.046961631220308206	0.22098384259378304	0.32842454409670696	-0.008664827520414396	0.08827270864607714	-0.3825737803185849	0.6626416347851878	-0.03862420626443265
HGNC:10571	-0.1138557410149544	0.34825053804826867	0.003947197569197791	0.2332152763010145	-0.023982297907554143	0.023703383960417632	-0.06299325698768213	0.37410356409769846	0.10116164797829763	0.33287550090255874	0.09694900972237681	0.11336318832194452	0.30623151559597755	0.2870554227046905	0.24328456338911025	0.17607928070672804	0.25632557441385906	-0.12745641331381166	0.2808728166497209	0.09553556890747505	0.4307362249276167	-0.13123018510800022	0.37371687605699483	0.0734406554991739	0.2522338185962922	0.42989261183628213	0.03272973275363061	-0.08609140862680509	-0.07567952437925746	-0.13178340258268975	-0.14899365752526153	-0.13354057212903028	0.055128994265509164	0.23204715233204717	0.08259515261059318	-0.21604927896255735	0.08298282515723174	0.20528272841894396	0.29307041257748356	0.35263802397589417	0.18758506606803932	0.20753151009239568	-0.09178700242527241	0.3529773986577852	0.2902910317988879	0.21178785044654805	0.23458342192631607	0.10872233399820999	0.2129898771213545
HGNC:16526	0.15693868636349725	0.18974259924592313	0.23568390175435447	0.20430102322360474	0.278536024501932	0.3321289750979902	0.0704676318284169	-0.0830861098878996	0.3961629192106127	0.4452095195897673	0.2997722024845978	0.4118865570611097	-0.07066372749743889	-0.0064595837849983715	0.17692664951471831	0.41291341121163355	0.24317908169815877	0.38796524213385136	0.3844007866468682	0.27571313821221116	0.08946514449441499	-0.09496756379202043	-0.020653072205754682	0.285246585661025	0.25329731179134063	-0.23091602329231167	0.4357451075144487	0.034900691125579135	-0.14624223522661506	-0.1278284143545911	-0.1372473721588027	-0.13294553281295945	0.025488497572527948	0.03544274206848009	0.45605427682679406	0.1875344705131956	-0.15294334026379186	-0.00910684592358403	0.44187721999605983	0.17354334844334016	0.2245151288537875	0.13843348152452514	0.07789905866621444	-0.14011638391581988	0.21114902755608392	0.23600257280726203	0.1421368758197171	0.008344814438533793	0.475759418523328
HGNC:8091	0.4232504553929865	0.49084132889056326	0.1294735940883302	-0.012964901486319149	0.3902193639810145	0.37358566986025105	0.24985024145895315	0.18432714695478292	-0.08309014259247803	0.30164668953859813	0.5124097224312121	0.3943941732096823	0.34843767934279524	0.41176647325735694	0.6426021662408268	0.4589388570973483	0.6078109627762638	0.11112379871138686	0.5973095850306291	0.22652889354080244	0.2586405894278512	0.03715079676613495	0.4147559306994795	0.5226450811610498	0.2595571472890483	0.3146142777301822	0.4194987766542974	0.0300417978180197	-0.22334753799235718	-0.24111488624830882	-0.2617752945866967	-0.2494519022296036	0.12300817039145273	0.26953297726636455	0.43870168647612245	-0.17679419686160344	0.05325262573631833	0.5667903736005271	0.38038635712235475	0.6045577121730007	0.4043739733617278	0.6674119697000013	0.2728407183337659	0.24956034063695742	0.38460621664692757	0.5395869493039598	0.3992014454000294	0.3375266873300633	0.09674703425215694
HGNC:3151	0.3172049682033314	0.1595758664776941	0.059051865803143595	0.1449565696605671	0.37231325793180947	0.2646862803747596	0.6019703401761326	0.6199747551177404	-0.23114489238972716	0.30243916174571944	0.05347150031959795	0.502927953607027	-0.02539872386945636	0.02281655290324817	0.5111583097734819	0.4495819179874464	0.538111456845814	-0.030148204183050663	0.7360611869740346	0.6060914733679404	0.4117292323108007	0.49028840087756465	0.41680131829860956	0.4791614992589789	0.4145897232843761	0.020912605430654676	0.11995745429309815	0.05173572259703357	-0.16599180018357812	-0.17716840781093146	-0.19243656648031818	-0.18149387579043536	0.10256687853209959	0.4363066565308218	0.23360993936469462	-0.44378284510714533	0.04399445161662502	0.6293879674415055	0.25803234977735223	0.6313653323752836	0.33579520718848155	0.40928166628823864	0.4249284377912177	0.11813699583699162	0.376156106382824	0.4253926798080799	-0.0776395100380921	0.7317959113625033	0.13942359206824664
HGNC:15463	0.5645609608223856	0.2395754035304086	0.39180418831544817	0.16153136000514565	0.3076739885333107	0.562063832216583	0.20742348313360717	0.07997483130482791	-0.14572176072444187	0.27749630728549934	0.4335236537671892	0.43566861288144515	0.14018753840978881	0.21213505707876756	0.6931256729223207	0.3561460884882931	0.34147642460841177	0.06651906214064493	0.3871708480279327	0.2699983229874854	0.18848900231406615	-0.058774297004345395	0.33246344363398556	0.4623359302063374	0.3653991927067696	0.24288075823692204	0.10894261814972601	0.2789530623002342	-0.07434104653530875	-0.11527224817251372	-0.10402123337631093	-0.12253418707555382	0.08090300344451236	0.3339665966864377	0.45051116712658246	-0.22128864579046367	0.20355689422024464	0.44995739025003345	0.39325922840632843	0.4489924457929296	0.3926430876705861	0.7425996128793972	0.30801862849373485	0.43475542517300664	0.3774760462794748	0.6639255300304671	0.23338874967549839	0.3937462292798394	0.22639893406241085
HGNC:11559	0.3161121225208547	0.5989848239818418	-0.006766454660493226	-0.024051549964843884	0.3720571312964964	0.247015984724151	0.24622168749578585	-0.08905235103090055	0.39421718732908567	0.29314576199431885	0.41777527949433363	0.4980654728725204	0.336857096072673	0.18251727488621514	0.28693518622973374	0.49112898552252077	0.27522755511958186	0.19557135356035943	0.2216200995827835	0.21568342100656818	0.17795315074550064	0.03433943951753897	-0.04497885880726664	0.21642196668473632	0.058046166794434355	-0.18206116972037434	0.6190280307497564	-0.13784205390267798	-0.19069362408092375	-0.14946341258633897	-0.16806051990695145	-0.15792478111667063	0.03474766968855721	-0.1431216299869375	0.4087061522320752	0.42011512562651604	0.015468207318412011	0.230063373286975	0.32732722525923186	0.35154916882554094	0.32307876665945534	0.15783044668278676	0.008636319878505954	-0.23063360729851626	0.09803298974696101	0.31046242097691346	0.4774156719657978	0.007220110378764755	0.029638132221424522
HGNC:10451	0.5886322519800496	0.542047870167462	0.09834353538894433	0.11893768347700646	0.5974736377148899	0.4316140175502393	0.5004967004040735	0.08791598549720346	-0.35884012704272533	0.3362445943731409	0.40598416524679615	0.7301836016397447	0.36306165879752517	0.35328480694818415	0.546290412676737	0.5566115343686923	0.6607342888700535	0.06745135192711894	0.5786921870085606	0.5220280306935478	0.46888496319278905	0.3006382700970094	0.4062706265550649	0.663302725078961	0.26163998395494475	-0.0627531735005804	0.35005783494596315	0.014743174112563595	-0.14706992656463955	-0.12542574093034795	-0.13600495710202817	-0.13375565099756034	0.11142084389445636	0.43763385032288454	0.40987910708314085	-0.2560644927566182	0.24660729922229305	0.5969585826258754	0.3846043817310903	0.6661337721625821	0.766015483662928	0.5755433276357679	0.49618427873412646	-0.048218014156170365	0.4101856306542704	0.5709094010306272	0.19612856797487613	0.661410493257404	0.027483317651686247
HGNC:12008	0.23769726772820268	0.18341722212657255	0.1135021855189657	-0.0027991626811903927	0.3516515020013332	0.3696553796678529	0.11332187319766482	-0.0909035983611969	-0.17752776022085995	0.12633472638652835	0.32747719661545033	0.2956811472157726	0.2007344950530527	0.056537708371809416	0.292597141821528	0.3706160818318874	0.4097432514248311	0.22188768738572656	0.3723246173998073	0.1584855398296567	0.018737381124062483	0.03460432687770961	0.184931720816782	0.439366591142799	0.20300393593286434	-0.04636682475216525	0.24008294549557435	0.15146629469897313	-0.04635902444115329	-0.0585422708390138	-0.04713619224208421	-0.06248743029155905	0.05475651326156525	0.02449881529768154	0.5065013260735244	-0.10739258050204566	-0.048466990619387196	0.10195179811722088	0.2477563389109529	0.15547496881280456	0.29414006356235695	0.3746341123030178	0.24769539968367926	-0.09995768467507139	0.21813103059122418	0.33551262127656845	0.2294014224234592	0.08853211024877589	0.15143784491281118
HGNC:6535	0.4659024644198172	0.6661107242679282	-0.012714465596848013	0.11605955131457932	0.5870178128851901	0.3464325445847047	0.5608043100452718	0.04462034672143246	-0.02428144033726597	0.1789272553955705	0.3131791769620243	0.6683408511536832	0.28540310473954233	0.15142033375463468	0.38798367982872334	0.41982819934437243	0.5589152528244182	0.04477618392797958	0.46084561002697466	0.2744347689391318	0.2693176925084785	0.44556335091550164	0.2931280116764057	0.44754935782601685	0.14981927217879207	-0.14368058249379123	0.5463660210882015	-0.17217889282645865	-0.24024785753881203	-0.2058485836875706	-0.22786943396763668	-0.21638572081570542	0.04844191296796586	0.3321005472207215	0.32250392356053753	-0.010806713919478607	-0.02631985143457452	0.46449451739786163	0.2718610690149591	0.4284881897956292	0.6768181653080352	0.3433854176297232	0.41016411490717614	-0.21004301515820603	0.3218257757232135	0.37341099382728465	0.2954737039526437	0.4798452436092654	-0.03092280940251372
HGNC:6544	0.08646302716134903	-0.036606379822677455	0.6301210841216748	0.40104424329404	-0.01873186562334023	0.10780838618243409	0.0766670269053248	-0.13084154068527915	-0.019734015204855706	0.07879337300250021	0.06533057731404808	0.059561029205536416	-0.10689370349081401	-0.12833691173371473	0.1715721631139128	-0.09559997532131381	-0.21273090717015025	0.16612280738170923	-0.0015797269870843791	0.2248388087463488	0.03820980279424489	-0.14433717522333914	0.0455266492870898	0.10937113286312741	0.14092942480073326	0.042158866139843286	-0.13674683252307263	-0.1328240379798806	-0.017107168612086904	-0.009953775959155035	-0.03139668133548866	-0.016616633093329336	0.022424892387314654	0.19280438624631738	0.09551647061447675	0.15469363040286377	0.18645878576522998	-0.00705824867048037	-0.03786644595773781	0.1479722170468917	0.14901337826210578	0.22749715649968202	0.026956053419687848	0.20249228369487207	0.03169559555107961	0.09356407310190527	-0.0836892359461937	0.16253639213616497	0.17377628128268316
HGNC:28335	0.209859261674094	-0.017675347020634846	0.5997266255954347	0.3303074497296521	-0.047539219560715266	0.21270487913531663	0.06711131011421238	-0.15959666076337545	-0.009986837818368805	0.130040142825577	0.1721184984986346	0.07854534828652522	-0.0888386710665268	-0.10206872485812431	0.2622639700775014	-0.05373144235075315	-0.19127038405744606	0.13449810876580381	-0.011201508775085299	0.19369893062066845	0.023720550780332434	-0.20641722217199754	0.055055754597743006	0.16326942170007394	0.20899327624832295	0.09177648056504044	-0.17814862312124793	-0.005330049444085076	-0.007876082877886407	-0.016234920068003894	-0.02686603146916897	-0.0206349733307518	0.02605445170530064	0.14910036369459131	0.15059585555103605	0.12490219318758056	0.321682415461931	0.07060832992085174	0.016584808149339797	0.1490144525719247	0.1392529455530635	0.30281681072693456	0.022461216551676363	0.388046023935916	0.03987206641463129	0.15252178282761875	-0.052834739917791654	0.15589295985757884	0.15449154264093656
HGNC:30866	0.5779974594950018	0.5058219655161936	0.058933680831033244	0.025643189264039017	0.6924226199760853	0.5137791116482805	0.440153415014959	0.15170700040202814	-0.23131189812660707	0.25500458945761245	0.4375909653717734	0.7339315760155789	0.3486148271792846	0.42145770231192475	0.5967361599780016	0.5934544225266153	0.8129411039144228	0.1512860887959523	0.7312852445338233	0.46467786763103364	0.3814778348438072	0.2635096482189514	0.43865540588541085	0.6866858852828513	0.24448816926407255	-0.0018132508172795283	0.5566324927865274	0.13985643767927217	-0.19535495178019444	-0.18220867796722218	-0.18748676768222364	-0.1904210753367131	0.09939361001936627	0.39309671571639954	0.5416480800285631	-0.23739543760193593	0.05056921474058673	0.6623890062748969	0.45251642440641543	0.7114759996578078	0.6542693761085803	0.6525240555338641	0.5118064260041881	-0.04049514657015385	0.48355659628111	0.6453923288437595	0.259686177073381	0.5423347165727576	0.14710488706320982
HGNC:11051	0.1776550301667038	-0.06229837905028134	0.25800085710611276	0.20181661496110823	-0.1725179822442851	0.13595556678428042	0.004324046826348147	-0.09414315247540946	-0.019255870117505722	0.1132757771814402	0.11769432586204524	-0.029977239951549727	-0.01894221075982463	-0.0464324067147964	0.15245191033722855	-0.04219641713327729	-0.17152990634240903	-0.01202163357335627	-0.08320064108590215	0.058098305875079116	0.042903126539852905	-0.16427473110211824	0.06761353532946332	0.038413692907947966	0.09653873678431195	0.14162990037871429	-0.2910869189614681	0.05787889228465988	-0.0055570523553089505	-0.021882048538734652	-0.023768178104229726	-0.02317437023043298	-0.007075079982441498	0.07159024805003057	0.04151657786629648	0.017138902614910707	0.35358722701436984	0.05679946063803522	0.046831056943578066	0.01684051302228351	0.0630560052757731	0.18626267695057355	-0.022317451122411004	0.4983171218979529	0.03774308700530187	0.11657425094593293	-0.002785086337793527	0.07634650761342299	0.05675113980430097
HGNC:28750	-0.06158709848202851	-0.06068288085947648	0.08689628552945085	0.14346627137782614	-0.13348699862002708	0.027839211837860013	0.07111380990538703	0.08641900141979494	0.018681834811248854	0.04550857482967289	0.01691879636483481	-0.054586426738459246	-0.047576410124976765	-0.11231413697387282	-0.04206705901366335	0.02986535223955779	-0.05479897362185291	0.2636422492131327	0.054718141126611476	0.02076358794754767	-0.09210029645253155	-0.03369542993235895	0.08957190263509657	-0.0365996428805517	-0.038247807372349334	0.054345672622875096	-0.10646070695820367	0.03021428029886455	-0.01788488222741621	-0.040755533880649834	-0.045367030582635	-0.03928029859968678	-0.010358130442310577	0.00896459247355717	-0.11074582494787472	-0.03670854640193655	0.02372514342886383	0.002644133768412889	-0.07128167829972433	-0.07888197115449837	-0.12218679094075878	-0.05810599747621103	-0.07199719937343911	0.10582138262662578	-0.08665598061144934	-0.0651250708389742	-0.10285478360505135	0.06589065506478228	0.058311616734787734
HGNC:2857	0.3226265975144718	0.06537083580387658	-0.07121956833964148	0.23125048003214782	-0.2763283076560081	0.07777198003682102	0.03355861525992344	0.14509174985066856	0.1167743795852272	-0.0073626944467758415	0.16134877106710338	-0.19380478809531054	0.06699699920561872	-0.027650115649427685	0.0951897759765842	-0.14942010958819055	-0.1727896681540151	-0.1815450866265236	-0.24552423365016351	-0.17579218765725477	0.0035327765768693445	0.015720259800904246	-0.08020609914925515	-0.20830428241218374	-0.21188745032273812	0.4139774455858322	-0.28988264584193596	0.09315415575512793	-0.06271530254245211	-0.13557811021478522	-0.1402464190908422	-0.13432264747508857	-0.006637517192523122	-0.047674518147447525	-0.12706329390764665	0.13809551347323495	-0.01997070222324252	0.1606765890563786	-0.07000668662025643	-0.02383277141259262	-0.1329421683030761	0.01523797676366167	-0.17216509937773747	0.5077651756644501	-0.14199980136321425	0.16514564804543108	0.253027972625823	-0.00937132769778352	0.17620780681506842
HGNC:9225	0.33954258347982225	0.053515436966145316	0.05853918437673348	-0.22095519015263954	0.6814140075061395	0.36535404053840775	0.17828870232604535	-0.10418330843812071	-0.10349096272437773	0.14226186211292782	0.17100188480307948	0.5158866865420279	-0.13214845095138278	0.04034806891324664	0.3370171866596941	0.5387700364318723	0.43390405613043864	0.37503931501483484	0.5025112642743855	0.3629229391523319	0.10173636958275856	0.2241840968891766	-0.010086421188723337	0.5642660929245141	0.3561169136094629	-0.3888584206616999	0.5129658788503642	0.4278654162376166	0.27917069954164825	0.25837510321490337	0.3330965184056199	0.2605045304377612	0.06936032072174088	-0.04116397867844417	0.5243318191494595	-0.09584547489166304	-0.007728847926404464	0.09167087112770776	0.37038127440144	0.2502440764010209	0.3746911743914681	0.31258375647096653	0.48318654752778756	-0.3561938797074916	0.3930076108272321	0.2994316231578486	0.021099232578676023	0.2209103035209469	0.03782144018421314
HGNC:10970	-0.26928721853357585	0.0027943373084699835	-0.10450794601340394	0.10040076498551656	-0.4764434710554514	-0.2714035677058786	-0.19771029435774565	0.33338058530528253	0.021776193683085556	-0.020261370462255207	-0.17719409229978872	-0.3426647550354947	0.09729579476135462	0.08204011426609333	-0.09996447986653635	-0.22177158577600864	-0.1765360361530471	-0.16603000231144338	-0.18245321631616956	-0.20046010700707387	-0.026801208304833894	-0.22042049198826946	0.16270788340362213	-0.2881301534641801	-0.01996830554725031	0.449070471960369	-0.4034643205692548	-0.02455046739719826	0.01638866685435663	-0.042914672262216645	-0.054358396380281865	-0.04063944444069053	-0.009973663652117886	-0.04866054925547184	-0.330688134462029	-0.11702074774397182	0.10922113973847049	0.029156069238100657	-0.14090043453528708	-0.08684488825482665	-0.31471621300468317	-0.06390610230645011	-0.34901910971425093	0.35804163303799047	-0.1598651536089845	-0.0768169576265329	0.016102324369183293	-0.15501503698279118	0.052354073626025635
HGNC:18057	-0.08108396268599877	-0.06972966994508178	-0.02042663081375805	-0.11124799927702317	0.002992120230326525	-0.09109445284602896	0.01931639746647673	0.33704044489777824	0.11027992113645643	0.16868832546603307	-0.17185187380279196	-0.06973650760690202	-0.17025094322588352	-0.06700819864344798	0.036107024888912195	0.08330107015802178	0.015074541626315894	0.20218781180172093	0.2422877863855502	0.112279413733995	0.14404773621746458	0.00809542355619057	0.10581590763111393	0.13526498115473912	0.2795507043394877	0.07887564557859078	-0.015927774972070246	-0.01239308721249512	-0.0013750640058046576	-0.030183680669090954	-0.03286447817536231	-0.029359409663405386	0.04098516942303216	-0.004261228332766988	-0.014755430993685259	-0.024437305212448805	0.06535592859454897	0.027828630406161858	0.16856044960052108	-0.0005104700110084031	-0.12796245672156378	-0.06064464916504749	-0.04563259735255401	0.017981990555910828	0.2629469739210868	-0.1237652155584156	-0.01475173583703353	0.07169504624501721	0.06509460084432658
HGNC:11004	0.3147514384703077	-0.3055527788505911	-0.04108636192159473	0.18051337002257567	0.047877492363487775	0.18140025013720587	0.3244571377551307	0.23845190556061363	-0.16393449135904248	0.09981835325470989	-0.0654305278326488	0.14859344986154502	-0.2515310845340609	-0.19225121546218057	-0.04052551813302377	0.07338733653977941	0.11652549199169962	-0.0744601409470649	0.08300798512343678	0.24935088962527407	0.22084318740601167	0.44557512568910834	-0.13954962637212898	0.022333857517759792	0.015183647021214485	-0.24219085599991164	-0.3016749248790608	0.3415981056806569	0.019366851572431242	0.005485443963521996	0.02966041015204746	0.00935353562623949	-0.013626610589727648	-0.013695929418862666	-0.022814628910431244	-0.20222156498796345	0.046827260720934856	0.20994349207916177	-0.048660243385790725	0.12235391686333184	0.017170302827161657	-0.09182356934780958	0.37494961990416253	0.1294912306992568	-0.07865082969555737	0.07807885118878054	-0.33126018690922865	0.30787158835374656	0.05643521236093026
HGNC:4638	0.4326702338110096	0.5417500235556333	-0.058735203606837275	-0.11796828268586686	0.4951163376005468	0.4254418929958998	0.21854007537489842	0.020223053635929817	-0.15412385498311523	0.36817090362486365	0.47531448094651646	0.6366078338932828	0.4582214669771739	0.4995636078981729	0.3491831208302398	0.6591042129223165	0.6175958995200754	0.09687565686001794	0.41243804002952156	0.2768432258592588	0.314201410745681	0.11555305485384548	0.23063788539489347	0.408882722773486	0.06326736243070498	-0.18324129318184013	0.47450442727933095	0.08299402125096089	-0.12871343070290162	-0.10037737754455538	-0.10016611649518435	-0.11025936177378129	0.08219932699607656	0.08689452008462473	0.4696312497308731	-0.13813445593921822	0.09810412802563194	0.3585897928065474	0.45084239135820625	0.5437770988590767	0.5534428282867675	0.4260775920650915	0.34668956673761925	-0.2145780162103876	0.22686164514032256	0.4712257408036756	0.4061657011683272	0.26814869910449185	0.015231975235292185
HGNC:411	0.05403632348964543	0.21782399145573855	-0.06041100609646781	-0.06380359640508361	0.22718532545579478	0.04225735763767808	-0.0865971761107018	0.137801582888269	-0.11852084792623775	0.30590405180770924	0.1767341913530854	0.20734836340501928	0.5034967880679324	0.5676096749843409	-0.14868828995731515	0.2774512647924989	0.16312866275834212	0.20077970154479324	0.11045198670893028	0.17790999520173947	0.5066288532654795	-0.09368558456970412	0.25883408342385933	0.14196439688705834	-0.1861026342478334	-0.15503769291548164	0.016488890319994776	-0.0668145502990751	-0.07366142576644741	-0.044240037426074845	-0.05469284967644127	-0.04652088083466752	0.06887182186702345	-0.03495674102515966	0.1586365632320205	-0.053266443967103526	0.52601709991441	0.024477296755100596	0.2704553212770355	0.3440302206931857	0.30164935090658973	-0.11946840074415864	0.10922042245410317	-0.23215306676363076	0.16167735401780572	-0.12174112481983093	0.23347062581883724	0.038008628857560615	-0.2523549047743786
HGNC:410	0.19472989415691047	0.42757443770279424	0.007793239775319388	-0.10124201504954632	0.454473131410294	0.33723292729219156	0.07965495890688164	-0.2127608300884911	0.4070978189986202	0.290067402958084	0.43498945714894977	0.38164481349386864	0.25780461495329005	0.15255251017283425	0.32206533339846855	0.4508561109642382	0.26663733404634005	0.36851371780599496	0.2903220714866357	0.18389824192825233	0.1092574471324804	-0.07797001956377535	-0.10958775477157563	0.2639634428844371	0.05283290947103409	-0.0623441775489252	0.7507336442806459	-0.03488663236409229	-0.08628927924033801	-0.057427614064589266	-0.06054918878396431	-0.06462245365285346	0.04826166378154728	-0.13264180217850466	0.47928086705407547	0.3547396497092171	-0.1767789765936199	0.09986611830132174	0.3564968437006884	0.221706558546228	0.268800781755105	0.261992369523477	0.059092046560998736	-0.30357206527474323	0.2495360003377739	0.3399414239989093	0.41356540687918747	-0.06625945585542829	0.1308404480662633
HGNC:2328	0.4114375207340606	0.4120333566343177	0.1463907289378938	-0.15446531180140827	0.5862011512976859	0.48358101293639194	0.2396335483312361	0.008002566102665979	0.09377415863296466	0.30630080030361256	0.482258120508836	0.5192686504376365	0.14301674946797574	0.1957169606939159	0.5286647573706729	0.571496222115073	0.5658999560756542	0.34917421162478185	0.6109344893719123	0.3961116352213296	0.03335355179535593	0.0412997698766139	0.2852192487794965	0.5740469121554712	0.264139791948114	-0.12718328681409583	0.6588685297398652	0.11118568952698109	-0.10775873800791703	-0.10477551743152419	-0.10365833490683833	-0.11045719678198977	0.09582684043045095	0.16982088345517657	0.6759655577554374	-0.019449174584454595	-0.15628267877604932	0.2895973105464791	0.45775461051103944	0.4111134189970661	0.3882555663339355	0.5556296949653161	0.29552254991860033	-0.17957470249321655	0.3613454932863051	0.5155482831452549	0.29308163387669967	0.26140434012304625	0.28233583363298104
HGNC:10962	0.1165290946420641	0.04516540665523909	0.10140239908734641	0.07381538209883436	0.22316013745739574	0.3579025887555796	0.0043417303533458745	0.26167716603454894	0.16420938815894753	0.26614318576517026	0.13011419252301762	0.17077868048323447	0.023906063404257705	0.17713447512217947	0.33372714452797747	0.367270024498428	0.3878530450717239	0.25454387694435526	0.4518331128033163	0.22386300248063926	0.21437767707493163	-0.07591753266355851	0.13895942559383578	0.2244358345531575	0.2571954362800069	0.013645139796013388	0.21805260599238216	0.3299425055559291	0.012849933548647486	-0.04654758676620054	-0.025829817549122384	-0.04557396211670139	0.04383893273947894	0.03032306893336401	0.4151041503079727	-0.18219718078438685	-0.09441309107443849	0.1665704547281224	0.3969978456368648	0.2840549116848126	0.013644286859501488	0.302085973359308	0.17384216193239335	0.08217166314097629	0.3381823920135174	0.33103944964016024	0.1206813305418446	0.07759076310827108	0.43579165897016714
HGNC:19660	0.47519819533805224	0.5401664559186234	0.07062864844832152	-0.033460245335107296	0.24161272778117346	0.45919270141467333	0.08259723156910331	-0.0846406782344724	0.19362197240750453	0.19771828831815513	0.5299372049794749	0.3564227205187841	0.29897344364868794	0.22657830543538252	0.6082348917266627	0.34972590199520037	0.42908781491521863	0.029357537959369278	0.31498939126405184	-0.017796866735077327	-0.018989783415420115	-0.17428669032622218	0.28890256067812353	0.31501779537321495	0.28326189984646427	0.28987497586496125	0.40971106773650523	0.18167636645830867	-0.12145318183341683	-0.15762342393942705	-0.1533051077185358	-0.16588078562840772	0.029388211158252135	0.08943492053958159	0.431096635528229	0.04526966780312295	0.011973982552429215	0.34158444185030146	0.4308570603019462	0.27991370756680933	0.30763590157908083	0.6292280159979464	0.11008881822081754	0.4256008826595855	0.3179109698958316	0.548504159389157	0.5079574195779102	0.09197664260717232	0.2565634238626484
HGNC:93	0.3657817861403334	-0.08770525847796858	0.09293780392726175	0.09298400223340025	0.48688152553614594	0.3012453017143704	0.7431082962089286	0.39427911687940637	-0.3650336868731604	-0.0007805507060654205	-0.08562078940057632	0.42278477005546583	-0.23019934119331062	-0.14154266051547643	0.4278002590185151	0.2348267996321643	0.4506769910981684	0.01649140993187685	0.6255429259917215	0.6133999938495815	0.2827479547853209	0.6574465854145042	0.2292167762195941	0.47040388545903783	0.3595987665182827	-0.1676497893723801	0.08564189173600387	0.1594680087701111	-0.04286613031140962	-0.039506936689826765	-0.0389676636076946	-0.041902435961069746	0.07990688224906205	0.46798718858495664	0.16356505429119472	-0.39622753265775323	-0.019754603630616537	0.6038773281074864	0.03936525993844577	0.4600663606797107	0.3002951702029886	0.37651622409943236	0.6227841888391799	-0.0512329767325543	0.3290007713120663	0.37550675996019733	-0.3581376564945471	0.8151605492363218	0.09124877214002207
HGNC:10683	0.5390868067180976	0.25757662629766287	-0.0023891654993190943	0.03897555267481002	0.6137701498149964	0.4109445966096918	0.7497961848452273	0.2829877630774133	-0.19376528124262968	0.21380625421793625	0.23744136170036786	0.6965384772787955	-0.015020618366175343	0.052396552189679375	0.4777876644956349	0.5327019410007396	0.7021706042440974	0.07943437010612672	0.7765780693548241	0.5806434112069452	0.25513461035710727	0.5879611001339027	0.2547799566727775	0.5968873682367448	0.26315157602549316	-0.22247994080060338	0.5074360488361969	0.08191561040590835	-0.2306082536919076	-0.19976080750186548	-0.20913874550313552	-0.20599137839111475	0.10093022674651692	0.4373699806858151	0.3251475028553364	-0.213510620629932	-0.12146436008121193	0.7296457174765639	0.28330107225032475	0.6153763578747807	0.4607933306464516	0.44704460927559153	0.5742191318616149	-0.19060092429495676	0.2978464425519572	0.5109246536254334	-0.03280923650256799	0.714807044660546	0.118050262512629
HGNC:4061	0.4109212642333634	0.019570594079475707	0.1654929826442832	0.19539431983365985	0.491608566408845	0.3543719699715553	0.3705497233884944	0.11720541068772156	-0.17070441838860487	0.4889499459824858	0.14210929158168284	0.5620797350639738	-0.08987556337165596	0.007756623762674698	0.33251084600849923	0.5831321657104229	0.375575154753792	0.4067486139804275	0.5472011430147103	0.6257906965713048	0.460066601748715	0.31309074848029356	-0.05494292078218926	0.6245495019636172	0.4027066289516076	-0.23419726985571657	0.12693239089557945	0.3854321210999652	0.19125802557670663	0.13955156322611004	0.20022829511163218	0.14193666151848405	0.09074919274402304	0.05682542181675394	0.3123810574251991	-0.18780197617068636	0.23601569944125858	0.3309355902006959	0.39932634366785985	0.4060073864229702	0.435449849876903	0.22922039120947652	0.411191129795461	-0.15204257513043928	0.3058595966385081	0.3162629372389596	-0.13599178534488285	0.436683381389354	0.11418636639934812
HGNC:11045	-0.1738080361968965	-0.06806355413920587	0.07478705448783492	0.06453758590490742	-0.4632649422233047	-0.15849425245397122	-0.2652586622114324	0.24087467824205008	0.20883447009383851	0.04034169161497818	-0.10240056068690849	-0.3277037528260412	0.013501259389059774	0.02538200574676952	0.0043971382250885946	-0.18310426561123222	-0.2472892074307138	-0.06249256646630567	-0.154773342749617	-0.16604066362644151	-0.020615587992184634	-0.33507726402993415	-0.01461785056974293	-0.20495153101917055	0.17261379400027846	0.4502618743327224	-0.3977063003559092	0.09989279165138534	0.060869678104204024	-0.012968545596451624	-0.009279287082949122	-0.014283885903216373	-0.017893402080232587	-0.11908023405116053	-0.23129246295133382	-0.00018363435169178446	0.12059556362218675	-0.007394485092390815	0.01641796541339043	-0.048050578364801	-0.38135456680660995	-0.005158712628192409	-0.37815245717803536	0.5379217225357646	-0.046655077238537346	-0.0879764851210072	0.06290386227973879	-0.22033611477857468	0.16555962231002333
HGNC:11046	-0.11666667804927905	-0.1475600159562562	0.1704912052820879	0.094957947997634	-0.38423147428189186	-0.04836453597200618	-0.12576167890194032	0.2948232765420896	0.1142113640509581	0.012612831257022764	-0.15203325107872717	-0.22566011219158164	-0.028636900142460304	-0.09767111359729351	0.06712146683500657	-0.15632680318127928	-0.21587469530765774	-0.0009366948596615641	-0.04771135053655745	-0.04248838757297834	-0.026181717640832575	-0.2442519968989977	0.035405398983383074	-0.1371721306005555	0.2363179576341704	0.3893732758401904	-0.38007372832386405	0.09182076447104544	-0.013852428192872789	-0.06351103821957998	-0.072881379229009	-0.06620985226243162	-0.007521775632973446	-0.03644015102820182	-0.21662232080341942	-0.0749140104167461	0.09554173569729535	0.05469016945735496	-0.007181102470813508	0.004686253421212232	-0.33400787921313235	0.05919333661733049	-0.23108163181935867	0.4970327024558072	-0.012872900939262553	-0.054453728885088426	-0.03529088264454819	-0.04562807885244274	0.1475519224327784
HGNC:4141	0.3790221702247507	0.41338104122236224	-0.11852322628551318	0.28044070141763966	0.12438510167293837	0.05134309907480982	0.5989029590369679	0.16057295805065117	-0.15303716776795034	-0.08543106756234263	0.038392460831111974	0.2736588718843507	0.16396650212765954	-0.07154336580646765	0.21136992065227644	-0.02180359400308895	0.17416567130244434	-0.333291318241361	0.08954979363598027	0.1067506122883213	0.08446266532141553	0.5438245266007974	0.10267683778691847	0.08406547711060863	-0.08442973846230449	0.11156370052560556	0.09391429225590951	-0.35097671062086866	-0.36963394938541905	-0.3242988351209968	-0.38416658269643883	-0.3330329291823069	0.016458330577950046	0.4020677392839615	-0.1908010495748816	0.014681811041102557	-0.138966267636576	0.5418197258319968	-0.13437907069838814	0.1895312274867799	0.2937801907559871	0.1221692784781554	0.1422643013955542	-0.0341738155929466	-0.04780882428749749	0.2751652394759464	0.08184560567514848	0.48591688056052623	-0.1087903901786205
HGNC:12009	0.5128620809762163	0.6120431871475921	0.02497079353489811	0.26910743738799875	0.19749466818283465	0.2388598430762094	0.5973166752963228	0.1357153740607326	-0.08019207149236954	0.3039723648343694	0.3444280189580941	0.49063934950658655	0.2893703968674519	0.12888570240991465	0.3866786305565585	0.2675818094051298	0.28175285310627657	-0.17180212698020805	0.24596652015774767	0.2626365919820009	0.28633918352963467	0.3682441815948298	0.27473447921793454	0.26235377095589146	0.08532268355334303	0.09267345761445621	0.15145974155605604	-0.27355099119841086	-0.31081885253586566	-0.2882182677839424	-0.3365786510106899	-0.2995726608615566	0.052313782829825406	0.42817360328449733	0.01955860431691127	-0.027118566891248034	0.09904318808287961	0.575090633956668	0.16163131869801167	0.3859291830623836	0.5139272752849521	0.295578800914366	0.17876314226507162	0.10335313052275728	0.09563427403465273	0.3938780469543224	0.25800046069463045	0.5750958219663764	-0.028191699649107164
HGNC:3353	0.3488818205033645	0.38083950278603446	-0.022618928593554504	0.0008035473168063917	-0.14947973175848916	0.26482302831332566	-0.0661393504648615	0.09400939054586441	-0.13184642389961426	0.12284605709737302	0.3711107252692446	0.04348759018051656	0.348602967620421	0.2581345959878539	0.45409020482702445	0.1441524639661152	0.2986986907017131	-0.2011759659467713	0.12449273754199576	-0.20202233972010136	-0.07368045686375618	-0.2701472447906172	0.4444097010682107	0.1317356122325569	0.1734541739035717	0.5642491137573673	-0.058796049285427095	0.19598204446050171	-0.10969775129247877	-0.1797423245318451	-0.1825540120096506	-0.18293743161871787	0.02634431242311491	0.1581921973154951	0.20713919001708603	-0.23249360183452616	0.013314857834827117	0.29679755589187984	0.29397369964991793	0.10211603033408143	0.08324261262029868	0.5471552728739754	-0.09059113957032496	0.6123022637066585	0.13925535279815945	0.46624490621694087	0.4465196133584126	0.0653982147072569	0.24418429164980773
HGNC:11007	0.26671913351670345	0.3299766720614793	-0.01691871505757101	0.03187871776335368	0.14878058804182712	0.27971078325871623	-0.060141723631361645	-0.25633357870344425	0.4454209227763123	-0.08266990268381717	0.2530824052983737	0.21426948008114344	0.181863939233482	-0.06461037698281621	0.17889696088216714	0.0651215390854642	0.057989638710215036	0.03659381456870635	-0.0011585678768248784	-0.3564615174629626	-0.23015955865949578	-0.12384578958481951	-0.08716212734005566	-0.0695413507798758	-0.006182483959312549	0.06614762037057226	0.49359338991221746	0.010459400892967033	-0.22341537654997864	-0.18276253122249853	-0.2003854404224632	-0.1912055506992864	-0.025225421904332093	-0.1508441921845186	0.30749234873806913	0.37142597458660026	-0.19754236813866521	-0.07344404755851607	0.22494807641318787	-0.07497227690533408	0.13109364771709028	0.14023347775707964	0.03508351258146244	0.06433405857056483	0.13738363027152517	0.1840825064878134	0.5587135962938868	-0.25793854932278365	0.19149256839716958
HGNC:13819	-0.15370732934974846	0.02730237815173851	0.042380398091739685	0.184133045227402	-0.4540482605794965	-0.1306710530556999	-0.2489861181208654	0.3152024147428618	0.025274402889508264	-0.05725743887078691	-0.07131297871010896	-0.36873997304836414	0.1795825393921986	0.05935089305775502	0.05954266890266923	-0.27308501495329346	-0.1082699724478129	-0.23402812212204438	-0.09489146543318232	-0.233911854628858	-0.0728025215607153	-0.2629446093130135	0.1769222280939221	-0.23543391338665023	0.06030558870649096	0.6971376631705943	-0.37035939780903643	0.07671635903415062	0.034680335491940974	-0.06584700015895738	-0.07314608976681194	-0.06598293153232856	0.004898122503884122	0.02420430740588337	-0.20837501017276414	-0.163906403842968	-0.13352982714398867	0.04917922189035376	-0.07349752230594706	0.04037968920433128	-0.277330426220243	0.1342778903424164	-0.31233540948182587	0.5968479548317571	-0.09283565272904164	0.0438080091323567	0.17397983184784496	-0.13963219986143813	0.28815646803336253
HGNC:10961	-0.038937197780163815	-0.055073056851241385	0.16205483081143265	0.027940131947635855	0.17075046339363587	0.05983019277060368	0.08703031636601172	0.2226357804667679	0.08680500710295835	0.20373278983649326	-0.1816450461956515	0.13870574699454935	0.005326201381186537	-0.16016439187653284	0.10480929636495546	0.1682332209220657	0.060066111740507785	0.31024239964404676	0.33805431255710383	0.274887181451122	0.18031121016220256	-0.01725611415101569	0.04827929351293047	0.2575495352832923	0.38416610541701757	0.012458020310496164	0.09596407930434525	0.03404131551758581	0.00903434447323601	-0.012975133436250706	-0.001502762050406568	-0.012998410129509875	0.054334033754396036	0.0043558424658891055	0.08873903375529418	-0.02346985436006161	0.09404960218202986	0.03378667553322219	0.23869876994760386	0.09555940155391485	0.03521516862081123	0.012026598182513627	0.05262221188895569	-0.1032336258224526	0.27784271697128493	-0.037663708335080856	-0.0500811712182992	0.12013958335335746	0.022999484011024415
HGNC:10959	-0.13959581676488747	-0.08853758637060317	0.00022091143641105395	-0.09775402726316276	0.12021437371866156	-0.10512843463011744	0.09013579047877561	0.32875572567944644	0.1200379591395578	0.15667567559713233	-0.2737833017626983	0.032761925201525294	-0.190361424689926	-0.1498007989315787	0.012200799476852152	0.12639506970951356	0.017225500109514666	0.2203838125961877	0.3125261189235205	0.23790615405506418	0.15754293650738702	0.0785305916544559	0.08548379050967117	0.2259630981994299	0.3516872745332591	-0.08838942220042237	0.034651451482150444	-0.07601534871550311	-0.01069043743369566	-0.015016046036339279	-0.01675714004659469	-0.013724626076878268	0.04141833646260979	0.03244720114271889	-0.008839581710740193	-0.03102955638962073	0.1197285682478648	0.004069572943778904	0.18513552781472953	0.017446992089824004	-0.0708054805537727	-0.1221726467100992	-0.001329294343396215	-0.11299702150147072	0.2968024023539485	-0.1671434749230117	-0.12942228561420877	0.12334658382146556	-0.05385878016212775
HGNC:10956	-0.33974225622769105	-0.06265994552828247	-0.09651294005288392	0.15301097132689392	-0.6176433891846866	-0.361437781718217	-0.3303134855115222	0.27174887453622737	0.015902080586974	-0.07796859912632222	-0.21738723005380836	-0.5081037353828346	0.13401989164488362	0.1486337558206343	-0.13077399499704542	-0.38519156403461013	-0.21453581220883866	-0.3029532090616739	-0.2712444683042403	-0.3258603394598179	0.03426747535714354	-0.32537890230817745	0.10615281552969415	-0.36589642281312423	-0.0327587488624396	0.6804452566050445	-0.5122485418785665	-0.05143887308333963	0.024564727353244793	-0.05358033625865462	-0.06712271220955163	-0.050708723930963324	-0.016386409148837804	0.040305070669699225	-0.4313382302326192	-0.12309790494609991	0.00904019538935177	-0.0018770049410860004	-0.14476233634879473	-0.14099702814784582	-0.38686116585718144	-0.09892668961541223	-0.4760071475764592	0.5372588259031865	-0.11717104432586502	-0.09055868367798144	0.0636016997864528	-0.2289493668278705	0.10010781981001284
HGNC:6541	0.22192570966507577	0.24923788463987345	-0.037447414028735464	0.020614323922243157	-0.04762546945003167	0.20785329579479978	0.3214753093402444	0.13748252517598317	-0.11128502755933746	-0.010376910168242676	0.23147382625529989	0.15221694403631447	0.030094582421353638	-0.06511062822281133	0.43367954763071753	0.07197513773557557	0.3084420477824207	-0.39584050472123333	0.18415189108544705	0.048832675416200844	-0.13157425659527797	0.14203457730937785	0.31646901595487187	0.03154845449776001	0.21101512803733688	0.3167247899662294	0.0712354743633696	0.0800300843193382	-0.022912281906914984	-0.06570528319154642	-0.0663512651776957	-0.06664901719786023	0.011120329429386122	0.34866358718655927	0.04667814946587646	-0.2604740078661819	-0.2706348950670547	0.4113705976515294	-0.007941777854339478	0.18752815854866992	0.12129556375383574	0.5096129362605593	0.08609653671307725	0.39369589523988086	-0.0013536092023304078	0.506318785663896	0.02850176025808614	0.37293402605217163	0.2547524305899565
HGNC:18290	0.39162666431087895	0.37683050345952773	0.22503317827995287	0.26307464577248557	0.18408220151803814	0.2843375664131819	0.3944739095247896	0.27852733517291767	-0.31453770662255726	0.4515813950201983	0.33509303127041223	0.3841707001414918	0.2612046715272898	0.31407836447783843	0.5490250374219509	0.41687177872008596	0.5433093589997109	-0.033314949272633856	0.5489049172197745	0.4607668471715994	0.45882817932730685	0.11435615643045523	0.4439791118742975	0.5308639755911082	0.3505334838293399	0.30235771665557915	0.042802791029760485	0.036322083929438205	-0.08434575944212469	-0.1381788619284146	-0.14919879784787957	-0.144092485694658	0.11760439574890105	0.466992265987605	0.16264306866809136	-0.3347703640629583	0.1785407941983706	0.6345986875976078	0.35625278842043295	0.6132651202255232	0.470955589000986	0.6041899908197612	0.23881599187144595	0.35111426563723785	0.2180807305982725	0.5360992079246797	0.1377704641707748	0.5879687438810229	0.1978388983781549
HGNC:976	0.07115553243470704	0.37062008908556915	0.13154157145108314	0.0860884655459002	0.16068223157936806	0.16547123537925829	0.047637196634178924	-0.21427020835768334	0.1266593583329611	0.14762247603971548	0.2662407788111314	0.20725185240120425	0.010536926869843824	-0.00856401313033185	0.3658209475768108	0.2537627910366877	0.25519859021062724	0.04586432531669235	0.18641480691763637	0.08921757327545302	-0.03807338229601568	-0.03768817306434573	0.014069478138155326	0.2441880576230983	0.3255203039037683	0.24826558498399814	0.40878672817430334	0.11590353131838356	0.25226202294170824	0.1885639650396308	0.22119864656998078	0.1862447449592445	0.029096205246240216	0.14050911737819696	0.16452200094240343	0.06792684025886309	-0.28005095363124816	0.14709308446699998	0.21066306814571395	0.14597573190844643	0.31444088668799863	0.4969088368337082	0.048099955912177285	0.20491903298815506	0.19379873665751535	0.44448606987242156	0.17753114819694912	0.05569077832374134	0.33672428195184995
HGNC:15956	0.23275259802642714	0.3215201834663919	0.003116497841329454	-0.04230440021201938	0.054085392180768986	0.24613485145457328	0.06751379200650354	0.18108366443823648	-0.08918843190434962	0.16112254620641697	0.3421671582514104	0.07307888482872119	0.19490997142947375	0.24044579144030565	0.4760683272378112	0.21042579384065938	0.4485386376833848	-0.049361638369800995	0.37288186941136164	0.02466728692550261	0.03946626926580708	-0.08573570840143872	0.4471992556290255	0.2903968946940904	0.27543004424525663	0.5031501943073721	0.12529356759948232	0.20776977905696142	0.03846031673813207	-0.06073283073945084	-0.04996997080116404	-0.0623658816145306	0.056042967366301225	0.2302638445413857	0.19247956267956498	-0.30461510174037054	-0.15026226390414602	0.34808146063206497	0.26598208258295297	0.250190279108345	0.1662870823146364	0.5824919284694502	0.09568612369974841	0.5061129090514859	0.2587328835714753	0.4282565655842196	0.2689845701589259	0.23054406231644295	0.3125481601898513
HGNC:14679	-0.009985486802294377	-0.020333748800909414	-0.07686751833192029	-0.08967626745680003	0.28945453369880797	-0.12160150978925005	0.29284100566993676	0.18625928093462632	-0.18701147978532756	0.10709931007296776	-0.19053205192794403	0.23932295792457337	-0.18209036455551433	-0.083570473556052	0.030324097380594755	0.18337589357178227	0.1833284025579135	0.08149423361891897	0.33238224230211616	0.3377002332727948	0.2511764133774089	0.3933469186403351	-0.017136645415927337	0.4342289245757265	0.2489669552348366	-0.07733788042780063	0.15990366825244565	-0.06782433855565313	0.09278273952733324	0.08542640448553833	0.10752599867337988	0.08447975365143245	0.04809285277789038	0.19550575609453275	-0.13427036285747068	-0.15772750664804092	0.05241623209785832	0.2143759444867489	0.005848507388129636	0.18280338371264943	0.24226493509808006	-0.01793226056004322	0.2112959419611313	-0.2200210453387934	0.2358384210623476	-0.0789996191069307	-0.258237735936952	0.34526586774509804	-0.28877702319553283
HGNC:8877	0.4859269622613566	-0.10163535082826247	0.061472459753461474	0.2526412415631692	0.1234546712150876	0.2528659367104796	0.5531916526080991	0.2812259782169749	-0.47638337519004653	-0.18164289450950413	-0.03871294392291445	0.14008995392867696	-0.12469555319053942	-0.13697461540615635	0.3544791406004681	-0.10127390665732573	0.1880645267156754	-0.33065056431473683	0.1864998023679924	0.2191679749069747	0.08239744053979767	0.5432408350011487	0.13535845578536085	0.1811810063351889	0.07155898445238332	0.13605166693240078	-0.21808567195295558	0.09492360896747129	-0.19311215923213543	-0.19794949247376048	-0.22069072433107473	-0.19991174876375645	0.04238628989826465	0.5059318041613826	-0.11555415456564305	-0.36658641098680905	-0.040511362662521574	0.6190915542969646	-0.17926256158303985	0.2675138241340801	0.1479685359774526	0.3781171847553888	0.44994978905696725	0.2775131223487859	0.03338528786678529	0.40560510740021294	-0.2654127623422027	0.6502533899268792	0.04284201773021398
HGNC:634	-0.014186152558558048	0.009819426984146375	0.09267954783326855	0.0294853793678117	0.024163588771261985	0.054462114814997756	0.04650592323610262	0.08334022350582977	0.09919238968798026	0.08621609370467238	0.035614498248652114	0.08339195793896172	-0.03562968545243582	0.002767561392027733	0.05601793142602076	0.08443329560679524	-0.05043992334535441	0.14228745927848396	0.042838503997687606	0.102836798346566	0.05867645512501563	-0.041684189850784314	0.07325982155612777	-5.966095263199963e-05	0.036603166880346094	-0.09470582709594177	-0.03299481534006608	7.519139692099782e-05	-0.02447080293895718	-0.0088410809297652	-0.013066785972988552	-0.012187472910863051	-0.0073364602341294315	-0.054005214368040025	0.03754026210869626	-0.011665868074729977	0.22174689732921565	0.023526925739586733	0.047397927506258805	0.0566530515115988	-0.028375329432958722	0.054529368626471814	0.03508194316029904	-0.04776387267759798	0.023250244569575924	0.02623654788011547	-0.04960360817793783	0.05405524712004934	-0.015339596949262886
HGNC:638	0.07332720765711308	0.07907965864749475	0.27589453391725666	0.07056512477554526	0.06444355541017527	0.10615837665081657	-0.13000105027974881	-0.013551381461101368	-0.01693442522940813	0.2932089718854237	0.2521278023915422	0.06570861797455085	0.2746874873985947	0.3994135387460804	-0.023682683716328427	0.10667669620457117	-0.050954578935994824	0.283062980388512	0.015484742214101687	0.1621258599530271	0.3774917509891957	-0.2529140424226144	0.1856670344002152	0.07213298990397167	-0.03815857239327365	0.006490044082035573	-0.18889056930249015	-0.03500538705928859	-0.032997140634216195	-0.025448358304844414	-0.04034705758400643	-0.031389130931782014	0.05394476817451261	-0.01689948643440518	0.16578934461675407	0.045176168528770724	0.47393238238170277	-0.052754324781951425	0.1769054368424532	0.2890193085275361	0.1843539768345608	0.05262533279511017	0.04232429023181557	0.10167136765493362	0.17704849525716052	-0.03190373644893905	0.1408552415334382	0.03534489926488945	0.0039440220147161625
HGNC:4455	0.018372363945767176	-0.19010273792212035	-0.05604016414241699	0.21319505935363847	0.2089662587346415	0.04708611893219521	0.24255157339337613	0.3633108997747326	0.04933488184767009	-0.1272144381919693	-0.27965167129525154	0.12323166731154192	-0.16488510050156413	-0.1458719150698893	0.04124798831218119	-0.028004556891509175	0.17434044647318442	0.007569819627288598	0.255724382195719	0.13527999050739636	0.25952168687189603	0.41099371172110644	-0.0009676754464661601	-0.033992745262975806	0.03422898468729249	-0.06117332120214477	-0.0044073579946702435	0.15476737565711168	-0.07663336070967437	-0.07506363427823654	-0.07635604319356687	-0.07179664802249122	0.0037833914917369737	0.04941706546594565	0.09285234625626486	-0.17594220732683108	-0.054029421683135896	0.14412954054165356	-0.09446624652085882	0.20471321578845497	0.04492430729634153	-0.10918967013227086	0.34288353989774323	0.08939574536381971	0.24617237531596137	-0.008960218150418519	-0.14457735031146413	0.1802389039965198	0.09134256951468053
HGNC:9940	0.3469163209971094	0.13491677599820356	0.09959098226822993	-0.05293365292834765	0.550976236424749	0.4037445264773264	0.3331369868614713	0.1612877714783854	0.018417245408031017	0.03548723878924942	0.2077316434059531	0.4739687564392101	-0.031072381439894346	-0.06933324594958651	0.4363752535224285	0.37376373152910497	0.4761232390286221	0.20127707436590314	0.5608952060413365	0.26453488813722054	-0.027059135485149696	0.253317824057645	0.30510939113501584	0.40397835996038406	0.15050571490222495	-0.20277316468428605	0.5008937284528728	0.15860504330820638	-0.20325515477601355	-0.16218033995526424	-0.16761767596449068	-0.16565087094192163	0.04054108881918738	0.16783719399907662	0.6262956632226427	-0.08631620320543344	-0.09591602988541627	0.2687876726950224	0.2117125670282062	0.3097640773791736	0.27133195291027773	0.34073538847043294	0.4064247121790838	-0.04511783825218456	0.3951384592337087	0.31309890369132715	0.13070321388311087	0.28549386345412536	0.104348239055358
HGNC:2849	0.3571857479584442	0.5721724616912428	0.08012519670854287	-0.026781407647951814	0.3530256589098402	0.3668124963286821	-0.09149795740423163	-0.2317030942002403	0.17309566353465028	0.5095092821079155	0.6289160069497804	0.4300425506817614	0.546723582904235	0.5110530615866963	0.19220242482894348	0.5524295260663777	0.2845081499342031	0.3694804584369787	0.18810054257216619	0.10794453092705568	0.2707482320715122	-0.28628012925150603	0.18090228691864463	0.3554407516733687	-0.03853139746442784	-0.11736825894125531	0.4170466718992721	0.016262504979258265	-0.07883253004894088	-0.07762406085292041	-0.07366093173865433	-0.08413962618922004	0.06844474843804861	-0.11062794324558586	0.5164963564632021	0.22184104769122895	0.3417142138096581	0.018409706483041292	0.5251108395163486	0.30098380677251346	0.46539527873163583	0.1859418659132888	0.003759024788226698	-0.15837567981719472	0.1980809515559906	0.21448876112515525	0.6096296493179237	-0.07951850878166912	0.014931551567500426
HGNC:7103	0.006248583984576656	-0.0687057778930018	0.5411264875010721	0.3702036564303412	-0.13644444879307518	0.0372823231819313	0.059870624972025596	-0.0030609901222471768	0.03992418223117937	0.14142794742195966	-0.003438175772254383	-0.05206345295835625	-0.13937771122438933	-0.11313419779060939	0.15645722850924748	-0.1085449583258164	-0.24727336037333966	0.10821765863057867	-0.0014414381418981603	0.20983478306303716	0.1294313389456129	-0.16793619198035326	0.06088461756203836	0.09033357363486892	0.2253715649554417	0.15990777143314683	-0.2498050198858004	-0.12237994504442475	0.030835675386493486	-0.004321097117070858	-0.015462658679823863	-0.008815470636121592	0.028819748553857938	0.188408609442124	-0.029694287363938726	0.09540056206341778	0.21189571957683986	0.014976285209904286	0.011850560657680045	0.10040158769538161	0.05818267541513359	0.16769945776561426	-0.0777383485225821	0.3289462338239108	0.03506340452131769	0.06247762548860738	-0.10352288566120213	0.16753008660869126	0.17513041600946364
HGNC:29674	0.11627622657810817	-0.004229668992874683	0.11697517405302668	-0.00022051160563657857	0.2853791490159567	0.15159953322469358	-0.025745883850298613	0.262629247897759	0.08594937331494804	0.3190751522490242	-0.020560592683163688	0.2112059433563123	0.10054050180618232	0.14848264573640832	0.08571483887592707	0.300791900217048	0.08116427959845565	0.4093842394452257	0.3290709327425341	0.2839466437204994	0.36891533117944647	-0.10482973340061584	0.1615142013071294	0.3597540372342524	0.24927269528495605	-0.13063351153051492	0.05492640130546085	0.09052871129005223	-0.040399948846481584	-0.04951749183155668	-0.04117929793143849	-0.050018811057659956	0.07900774727432232	-0.0013953807397887115	0.2417546503178231	0.010855009777742291	0.4392802923699649	0.03775025031450106	0.42906652004042956	0.1845178218589715	0.11029152495522006	-0.03242374813455612	0.07359654813956648	-0.12909063818434297	0.43895688729808047	-0.022148156292197133	0.11398750888702805	0.08786396644042997	-0.05500001131797983
HGNC:10928	0.3189795042061804	0.3171294849110148	0.06155014467959868	-0.11118130248171651	0.47938157453437025	0.4344173020552347	0.3708520961141079	-0.021595597258724904	-0.03656672264182951	0.25900582308056674	0.3848414134562853	0.5004743432162049	0.11116831033361899	0.1295499231821414	0.3255809275355384	0.42214086722960886	0.4746645144414744	0.07194945356812425	0.43179110763020917	0.28529662055842403	0.2009073004518716	0.18471559858791972	0.3730326222700661	0.3944529434468703	0.16782925624691525	-0.21544584872990794	0.4480501093285701	0.05395155620572786	0.006203690581632172	0.008569384502602154	0.025221995997095924	0.003922471541201901	0.029958868056729798	0.29604727961687116	0.439792246366512	-0.11030443542861304	0.07470159553748054	0.28337335489599125	0.2721878753006103	0.3508815124928149	0.5406847291839315	0.38768775892268426	0.3777687484268071	-0.04521161015710092	0.3400115127925835	0.34769790266522244	0.10656419982653166	0.4100098648522078	0.052063937977711486
HGNC:20692	0.10875776957486197	-0.04443653663845431	0.316526239168603	0.2504891572628233	-0.16689031143378713	0.13156132440661736	-0.03888786630798011	-0.056625899441407834	0.026265766227553913	0.09256494871622736	0.09665327581999157	-0.08229034213443065	-0.04931067549212254	-0.09469973363505871	0.16038158628564075	-0.032582032737792505	-0.16784927396813798	0.01544846648677406	-0.07376007618438715	0.09442742689596731	-0.005479326953479652	-0.16978435792300664	0.0044770836459721575	0.016786831048014376	0.09827065785882005	0.2023140799228587	-0.18769337004301273	-0.020662548237614778	0.0065527725313036	-0.02219862042667863	-0.031874561744838575	-0.024574215494632567	0.006981971412408496	0.07284437445771842	0.0018230185684381648	0.05580061405816801	0.07091098190115112	0.00907699414340916	0.07530560291919973	0.056902894925158	0.03498291252981604	0.26242877227892136	-0.03952396013472381	0.41848204759132945	-0.011770415242516378	0.17054133893623852	0.0165969272739701	0.05760552401733466	0.22412167648997472
HGNC:19119	0.1783406819091481	-0.001833314393405146	0.23628407027188952	-0.07620050736526375	0.1127285880860426	0.2750892528183134	-0.0315293370494661	-0.06013941781942103	0.15003978200026244	0.11901872465948744	0.1823034343230681	0.26117113589407065	-0.10947041612432344	0.09282379442563131	0.27057689619529673	0.25154461879913864	0.09814819069893174	0.1424452379924828	0.1473752457802403	0.15921413923393624	0.06839643594940023	-0.09090038149504977	-0.2234029126347964	0.14317369591541365	0.2759274580518217	-0.1381043219950934	0.10071849677592763	0.21051447375217147	-0.0315266574249205	-0.005995510034753212	-0.0010002405865982176	-0.01401461755964519	0.012132404497781133	-0.19311067190890402	0.14712483178843183	-0.009693248326455886	0.020178818214668635	0.12241000091526139	0.2636028900631156	0.3140752105946926	-0.020113434573949693	0.2606599030551979	0.13594866945569903	0.12410082390694614	0.049085473493638045	0.17398257148845295	0.026113609325037715	0.01974834381331123	0.16999727191971248
HGNC:8582	-0.214225065469042	-0.16556282604324188	0.10328499711957473	0.031048400865673377	-0.11796534796727254	-0.15605667896566797	-0.03043534508461274	0.2932740825187754	0.13705991196172976	0.16511887014701543	-0.26624092456623344	-0.12148109892714662	-0.23637426561684277	-0.1524991431754554	0.03479307165612103	0.04908765105198922	-0.15033053069024807	0.17898916683481073	0.15427480156573178	0.20487057907331127	0.15287061809006552	-0.060512804532685614	0.018766006249476795	0.08825152010855267	0.350263493726238	0.08563887171609567	-0.19555580351700577	0.05365771610907655	0.20711036586150308	0.14943183395143247	0.1771040441251463	0.1546807570316175	0.026906952207342426	-0.046233216554878366	-0.13772377681128112	-0.06258239675972245	0.20260393463426848	-0.031690248533292796	0.15106278849421703	0.0134121839595141	-0.16969913154140678	-0.03866466415319768	-0.1335276342531052	0.130021647421671	0.1336986273782959	-0.116582643966863	-0.16712579014838544	0.049505918939725675	0.03960055384129117
HGNC:12437	0.46304213748108297	0.42868535282619996	0.08997343320846356	-0.020592430983444467	0.543246178807686	0.42103607147775585	0.5568209003940354	-0.00747308908474213	0.0069521598150059875	0.131440131908306	0.38919252857350595	0.5371692994547776	-0.053355739761136674	-0.0005273466971338665	0.5816064258605318	0.36701441243350047	0.5150492445732817	0.017556986297842598	0.4838601070483819	0.3778666866646199	0.09491694215754246	0.3869735622091204	0.15216091927782818	0.5355064442480385	0.31156292408735325	-0.07561141549344808	0.5690846945446721	-0.099159999584345	-0.20326452780544027	-0.16880714315764025	-0.1946573914999795	-0.1778965995336027	0.038369473311234616	0.42595811167489916	0.3233716641358037	-0.04626137581001806	-0.2576703373106961	0.5513070353147503	0.19636580284732238	0.4005815766573266	0.49703850624753043	0.6031332947246787	0.43589265660318993	-0.0411580410388312	0.30605476049029	0.5827575888053556	0.022320741135568634	0.5246853096481213	0.12051273774953492
HGNC:404	0.17914862483195812	0.11190267593364366	-0.08960750403443671	-0.11126577244957517	0.2738028713833497	0.19898975936326943	0.23888272119516787	0.585992348227339	0.013422320205330242	0.02651886916098896	0.10074047801552023	0.08777928510540757	0.08376804022835593	0.2666807333620841	0.29110523117750375	0.17937619027872923	0.39554354181372386	0.12742301901852363	0.5087439314758682	0.19550188190701515	0.22247087209650387	0.250032545562733	0.40240957200537375	0.18340918662298597	0.11386177240370544	0.032747826882962544	0.13445050363771155	0.08949791674168271	-0.23000192506531753	-0.24401281348014253	-0.26939206634023044	-0.24564654992390564	0.07291588555994984	0.1742954135518881	0.34835122952785796	-0.16552769851614238	0.004823594516721891	0.37769726620728566	0.18363146534391253	0.39567195457225957	-0.05636658061600599	0.2018706886676308	0.25376635753841564	0.09932790534066943	0.37999400396901095	0.19734865923917874	0.1879097781920007	0.261184534088519	0.1355142387000252
HGNC:10985	0.18421021194332077	0.1894902537430026	0.28063861549850855	0.08423478882623009	0.32164201614467636	0.19265537597156987	0.29591603831440905	0.03519285031371542	-0.12234734391247577	0.40522971791537105	0.1382833317875205	0.5022679401518392	-0.06814654579254412	0.019033027187300627	0.31932817697779536	0.48779993933110705	0.32741905761168655	0.26591949755244304	0.477514355222873	0.539043915351911	0.2983404336633839	0.1539825446296779	0.041660042448926474	0.5691968394256013	0.49462027341424547	-0.032571593364753015	0.18207715977416453	0.13278380943082915	0.23948980791448743	0.183107123541603	0.23052543385761884	0.18015271344777226	0.07995630657393886	0.17144379650585856	0.12171291531465366	-0.15589035269977572	0.07403333851890431	0.28391464504258496	0.29208397508770356	0.4356980891304393	0.46404243640821413	0.3467027099457162	0.2231881361946811	0.016088391103646325	0.24089205724619972	0.2628648369692013	-0.12126874306626151	0.43242370815687886	0.11344656619033754
HGNC:2854	0.5637992111583521	0.45853566329868384	0.06068596063250333	-0.08858799293938195	0.44704238230746934	0.5488857491106495	0.16973421313184958	0.03741615881020384	-0.17499521149155609	0.27119559748535144	0.5448095456672506	0.4916173463207396	0.3194169534884731	0.3333274138597483	0.48837474412819526	0.4595134776319415	0.6222551989843089	0.1639754882904532	0.4781516849879913	0.10767620046532547	0.09125523681280572	-0.017125368945777646	0.4700076003347869	0.5092556691934487	0.22257464942086316	0.06115297005292373	0.4000213051542149	0.279578197328617	-0.14048767286436695	-0.16752860346198825	-0.16643322029213917	-0.17588378373296168	0.0720760580949601	0.22350595768520648	0.5721094830227259	-0.1769027934414226	0.08478097383291332	0.3885870578356264	0.4358512737449712	0.3677597460938746	0.5026871201666167	0.6167716739539393	0.39728093550370774	0.1775550860022977	0.3930667552632978	0.494189494523085	0.4104951418985369	0.2580053300527133	0.24982356353314372
HGNC:11448	0.5641610179984954	0.1251554949816188	0.021095607791003248	0.1649143313477957	0.3243705857284481	0.37664340083409226	0.6793771952152028	0.4177216407924058	-0.4438739304589206	0.04637713118323814	0.16065149222480787	0.41097765168076367	0.06825201359187652	0.07853238217719961	0.5202800235097313	0.23604714094888696	0.5943745210351135	-0.2108302777543769	0.5730895583453326	0.3965339783250609	0.30699873278050277	0.5400443871232238	0.3995361656077236	0.41697350828859764	0.2306440780399694	0.1453970877280626	0.033709239578623235	0.1826693515315905	-0.17711643657221918	-0.19563223512056513	-0.20780315333582958	-0.19928586243041907	0.07286517074974619	0.5357330904390829	0.16513247038213402	-0.4694113009526948	0.02396252331426189	0.8027743048542535	0.07693733045130702	0.5649628733866172	0.3771361800821511	0.5523088194774743	0.5555033253141357	0.3096366776700837	0.25881021483143907	0.547258262473672	-0.0943600778838957	0.7704574399223862	0.11205334750224762
HGNC:7892	0.12432558923523578	0.5738285676384313	0.01986469846074181	0.0038417008494664047	0.27155875093720977	0.274798573669086	0.01979369976187113	-0.10355356416165966	0.3840190284794308	0.5247026145789028	0.42793224825160164	0.48383680391847234	0.3290325704007398	0.29242970551029207	0.12599496045595507	0.5144435531699371	0.2919921113793151	0.22680145277081845	0.23461783480007392	0.11540876042061228	0.21211407953624956	-0.17414949910504438	0.14912432389712132	0.22459882756296257	0.13297164870161854	-0.19686143670157694	0.4869180914078265	-0.17031092760788563	-0.1453116766120271	-0.11474381038739724	-0.1308025087066575	-0.12506702496562272	0.004158352602932031	-0.001237638142575703	0.4053749121011142	0.19729019615757892	0.036905301334030007	-0.032444351111954095	0.49617130956129346	0.22498380185270517	0.4934402449861212	0.1299440426425602	0.051326438043585956	-0.17175476724137326	0.19947893854288518	0.1711886998656785	0.457498074554679	-0.05225893328046292	0.1435159544926657
HGNC:14411	0.224361405455982	0.09950303215028589	0.4638591690604881	0.13681655764339856	0.26894050750926646	0.291914834215242	0.17761151097430894	-0.04157025597552639	-0.20303774381778203	0.17719099273970948	0.23326212008155278	0.30635341352495965	-0.0003160233621267129	0.05305103705766504	0.3958809061375397	0.23740738715369739	0.23478152605183084	0.12613964792505994	0.3587435542354183	0.3238799831147372	0.04539439710897061	-0.031333488726121225	0.1907581219104694	0.31639844100751213	0.26241544098264946	-0.05575014864585894	0.24668174521194625	0.045843957372052116	0.016803646273368812	0.013070383241334051	0.01769513914219977	0.006945382348061724	0.10110623890507169	0.2234158632695829	0.3113232959349747	-0.037611964786173	0.06094591267758742	0.20491708426044952	0.14306872444215396	0.4101324510983201	0.28677739421684045	0.4687247964313928	0.28549111909096037	0.038441199367322224	0.10701085298803541	0.30828949886113644	0.01665352436308968	0.2951436836033307	0.15083878918513804
HGNC:7432	0.4243058065708876	0.42786917417105874	-0.10402193193970238	0.0516299588804678	0.5439374865656552	0.2909263819593503	0.6350843296763349	0.4498457574515482	-0.2882002138128256	0.20984720310533395	0.09827056646967597	0.6178708916708958	0.11771882203276085	0.020868773169841176	0.5133915594161109	0.4905029537714413	0.7051616159755558	-0.0892276193571786	0.6831458414234696	0.5009829098387116	0.379258267774251	0.5682128405024575	0.3816147107442178	0.5665657552047585	0.4487004457523325	0.005214862437363617	0.3496834694940609	0.07238728138289288	-0.081163571425451	-0.1028074833883047	-0.10601712081429446	-0.10718316653173278	0.08876362840963291	0.41900636479455433	0.26647601027910284	-0.37661457544792093	-0.057551078530007224	0.6459002658494796	0.23791416593625817	0.5784466396881814	0.5567296158295015	0.4726870603463359	0.5067598450525299	-0.033691717836558666	0.3941222738868441	0.5149349780239618	0.03119487591298703	0.7105688042665463	0.10422930432231307
HGNC:11070	0.08514377806297975	-0.17440984027378523	-0.1300043683639135	0.36536682879091686	-0.29634828578856615	-0.19146756700420678	0.16523036803506064	0.292333042272282	-0.26959403223412565	-0.19263804459684952	-0.3067451646161797	-0.2454510443243434	-0.13794520359013288	-0.14460445484733547	-0.09473339211695245	-0.35719003914323527	-0.1190818173739431	-0.3455752053983429	-0.19972850306333767	-0.0905861539312472	0.1360325574444489	0.30770325022244543	-0.10576208176922951	-0.1918058092988638	-0.07147951652744432	0.30799238027684755	-0.5190061206781538	0.05811438304459187	-0.02182360297163586	-0.07417443165632212	-0.08409172794270393	-0.06995226185262901	-0.00698255702265008	0.14413528357592229	-0.45776980039479304	-0.15403137960806898	-0.02010387448003001	0.2606633091905814	-0.29598758303064643	-0.05635905182726722	-0.1222770414503653	-0.14582324782206396	0.03402585232214922	0.332993787773383	-0.18884913202197204	-0.011275902393538166	-0.21502506978565197	0.16989813893946717	0.06588856133283394
HGNC:33128	0.30919661992447156	0.13747528763276662	0.04242086926825981	0.01181709372812995	0.40552337531997584	0.27514995136473613	0.5126719396926656	0.37787246082799825	-0.19496270872941893	-0.041774290770743246	0.08072013680747245	0.3089411365323749	-0.10808826150444341	-0.002204798906120054	0.490296442462025	0.21227544986210056	0.45816280926245845	-0.019775768503663204	0.5357960999377422	0.37790504864805163	0.12136057016509622	0.44703089659215756	0.37258760547490993	0.3254783998345323	0.22810744305407976	-0.03239539171531197	0.22146617200336408	0.0629013091012432	-0.16140054232746195	-0.15460959662017096	-0.1748245489387325	-0.15598254107761486	0.07909951671926428	0.3668705709917997	0.3229156733444935	-0.30437617514151444	-0.1348949091659277	0.4797266555900879	0.04082846161213274	0.40230726910659254	0.21102001553718452	0.4044404285364012	0.43491934843555846	0.04213181190264326	0.33346037095234693	0.3733127705241891	-0.06788107965006014	0.5647954322523356	0.13019583973784252
HGNC:33159	-0.10470368332754497	-0.04006961733814317	0.15079867513988587	0.16474772969444432	-0.19056959582591365	-0.0792638909384929	-0.04662828258177056	0.370824713030212	0.05185049259308506	0.06577630917424124	-0.1533482841361002	-0.16359199473665215	-0.021108159040082612	-0.10743325649236296	0.13272652586947128	-0.1232674057053137	-0.137330167896647	-0.010333153768410878	0.07905124400065085	0.07656438056378817	0.057477967034551755	-0.12321961124360283	0.18549784546278222	-0.01896826058496085	0.2686651711017213	0.31776366913950344	-0.2962981530770608	0.04590531404266837	0.013061132712288821	-0.05311742967498058	-0.05746036562456029	-0.05258597256707783	0.013031712499579868	0.07001890301596768	-0.04135538522575794	-0.06693582861358521	0.19878264879361135	0.07986020859221353	0.0003366408597353276	0.0927780452003149	-0.18793197742951984	0.06852290752287973	-0.1395540906695821	0.37869187045979247	0.11414187722803207	-0.033403080280199955	0.0009498505386881106	0.03924712152446564	0.12440056433687302
HGNC:20091	0.17393729119145562	0.12008541588735586	0.2685683222241512	0.15082601259636427	0.1394602388994783	0.24953506640112522	-0.0997021208386547	0.014760255374833975	0.04098167731557063	0.31811158168088915	0.25476485265853965	0.16244284782873955	0.25617118266417666	0.46308545939736195	0.14780308430095626	0.250677254088154	0.05419398272178788	0.3212997751533876	0.16349194934830202	0.29493497310042055	0.4329332915742439	-0.24980064943652003	0.1298725056559539	0.22683446126626022	0.05362425584495131	0.048143442809605266	-0.06698786286162449	0.07105430669027234	-0.009982344559415237	-0.03209669863645524	-0.040028310698169915	-0.03895416446095661	0.06192796745799475	0.04822484240231682	0.2089827257771199	0.021975801101972194	0.34645221284692823	0.08914353555554656	0.3765613820533914	0.3925784228842787	0.2068980753482658	0.24817925374738353	0.06610458216403159	0.18847167934717574	0.2422897830891857	0.17205136073282054	0.17747474886604955	0.09805655395221413	0.20999811866330012
HGNC:10914	0.4440491928778014	0.4419917031686321	0.2341156826845983	0.20645478435741232	0.24570283814750565	0.3591433232477817	0.15489128774418187	-0.1853889551630034	0.29448597494775636	0.29181692142574717	0.47436666646881465	0.3924844283504812	0.29416065849220785	0.16226035729320346	0.2635689948313575	0.343152437811704	0.17036147666991738	0.22531538690770866	0.15487700198360377	0.1719021328260949	0.12983031964373787	-0.09404725521945179	-0.035949341472908534	0.27842671478611003	0.02684313270078418	-0.08290350082189822	0.41839659507350635	-0.0587079860281241	-0.21909175989834037	-0.1933478721559048	-0.2182444055131922	-0.20184806375604505	0.05014402070654404	-0.02049914433041475	0.3864396091758342	0.42417968995479366	0.14230752685228412	0.2504954986110552	0.34974867183043634	0.33974915912488196	0.3076965909927809	0.2504402003290344	0.006247818384747968	0.037836289811421536	0.02602345530487184	0.3151089332115118	0.42397830760562244	-0.0021009562223432434	0.24077775352072836
HGNC:4175	-0.05438007358161961	-0.15021412141132412	0.0527633721334576	0.13407655722358833	-0.13270283274852293	0.01839482271828882	-0.11558495637445097	0.27416467910770204	-0.31033773402493664	0.07346395199840959	-0.19536699248594644	-0.09115884087268018	0.18990914449277288	0.13725807856901454	0.0095688440364163	0.07496483069258492	0.11053122192089912	0.1432854299368693	0.18545959555007233	0.09056470738070091	0.21952462500626596	-0.15832010014217193	0.2284480080857638	0.07868274158156716	0.2668781841340179	0.28771321884657797	-0.3768680919558068	0.4623952826746637	0.3901863458850651	0.26228675370214943	0.3332239911698373	0.272553079591208	0.05894467795186962	-0.040495308649907746	-0.04046128268628973	-0.32745518222462494	0.3410061412372687	0.0748038908208041	0.17807065313128057	0.10679422210484946	-0.07819180237592381	0.07686181180633991	-0.03456489931290305	0.21418075075920637	0.10591050644492703	0.05011720558112349	-0.014217092513618055	0.048305447224026646	0.08687452100265197
HGNC:10996	-0.026872036991809872	-0.0012417699152975183	0.050518452993284196	0.01781799494282715	0.016751895375199992	0.033009900603528194	0.0038712313924562716	0.14734812230916447	0.19655149212534964	0.47387827893122414	0.07011407214447474	0.1310955315210503	-0.10311642055418192	0.09743567378679513	0.0574896303921214	0.3521628253620951	0.04673574528364191	0.2679434318040609	0.25881370384811014	0.3675594476220798	0.3298345708944972	-0.028493605142671446	-0.023244670172278745	0.24851208802677768	0.264932469434137	-0.14417835297760162	-0.06162677596193071	0.08207171641296636	0.11338053208108159	0.07077067914090046	0.09305217332629177	0.07338431151308153	0.037559841089864966	-0.09940688647587045	0.04979920552293269	-0.04539545776304607	0.24895828348595203	0.010231693928646104	0.3779982816361161	0.20339045195590139	0.04300516075194877	-0.010253066143777908	-0.018639123237993344	0.10475459624940898	0.11599349259183182	-0.02754882836812499	-0.05350422108400445	0.07519414681913333	0.1112715168812801
HGNC:643	-0.008711967044963614	0.18371283005799374	-0.08607846715297629	-0.09439200742287024	0.15156644516617115	0.018389566808464475	-0.11340213074907975	-0.1804817417631881	0.625301728214338	0.022036261532623065	0.10049130349016315	0.00568987265528892	0.08973871848369133	0.060205773524174784	-0.18548863610730032	0.03699819125710381	-0.22459868037963632	0.3495533933693874	-0.14333962051963686	-0.12002404273032623	0.04203640828591825	-0.12205900601696931	-0.22510825846875768	-0.11550433128808549	-0.20587165207290917	-0.2546223489789969	0.3091127543837489	-0.19828747116392006	-0.1254947559495673	-0.07395444746240716	-0.09528224079656573	-0.07656564587588417	-0.02904714668235354	-0.28540733538706736	0.17026920588345215	0.6141879388038479	0.10608563720759918	-0.2585111572534953	0.14616012157481512	-0.135264464195545	-0.061399242353402744	-0.3236985052483926	-0.1675245004002107	-0.2849569586950141	0.14966291394079467	-0.21491612017371822	0.3364096542017886	-0.3365784577197929	-0.008239932157723933
HGNC:21481	0.1594109117654839	0.0649727968994782	0.6410868246282266	0.38265398894398683	0.13817136766161295	0.2260319115716666	0.08357475290108657	-0.16096995181801588	-0.04941653308801362	0.12367129081083239	0.15609391560587946	0.1930818615050207	0.016238739262919407	-0.05545074260744258	0.20847124347722285	0.0291539589758552	-0.0352666750734494	0.2691044685365293	0.12866477519896327	0.2308620415572081	0.0608686937543651	-0.16020607676766338	0.14081275777239058	0.2501898376857631	0.18341296378383495	-0.008764082734317648	0.026917415303477705	-0.09113962358158502	-0.054087266310305374	-0.03268094766627411	-0.053455082350270744	-0.04050808930749396	0.04206513835236179	0.20330984135058885	0.27388900907981184	0.12617317147954318	0.17297494795155005	-0.0008313308813123923	0.08904630533281303	0.19839968107585415	0.2993622717980841	0.30449410937958976	0.13551091685053676	0.10293220787356148	0.1322931698247394	0.15208182154727962	0.047628973929951024	0.15594696611337747	0.18175208935259063
HGNC:9021	0.4754642392332129	0.5399265317657	-0.010587619005868498	0.26051581412263414	0.09210826600298896	0.2019615111996562	0.45277962327058524	0.0431303279329095	-0.13673820315060384	0.11117277104438947	0.3777129056154765	0.29520978045546636	0.35617139092498384	0.16331696131287782	0.32688074030984815	0.10176294468715813	0.17885378122899986	-0.2813791612372498	0.031374450288151945	0.11046369942880206	0.16866310021666117	0.2773665193865626	0.16777004263085837	0.10556058218554265	-0.13037567381991325	0.19323359480623123	0.07133412859349854	-0.262427682089695	-0.3063189839259175	-0.2827398204490097	-0.3339631679047706	-0.2921126657076566	0.03598281962511199	0.3269930535652624	-0.009619243590785953	0.03840417953567086	0.025497336385725527	0.5333053704339118	-0.005932762191036508	0.3067193233025374	0.3786316011279742	0.3001323318579755	0.08883346789175482	0.12653316908252024	-0.047851876495073956	0.4154721058571156	0.23080773078589556	0.42357991811881274	0.007229527552340475
HGNC:7216	0.503875649588306	0.3398267813081863	0.1951086958405916	0.2856354285143843	0.23434816872257033	0.4094378353423332	0.42881863353015154	0.231413922728077	-0.2243181112770581	0.377307598643208	0.3273392105976104	0.49355591445985203	0.15329974182654835	0.09691547086774416	0.674380467051918	0.4458344560112349	0.4111532377857005	-0.10687723321411303	0.49223234156079354	0.48781593409890633	0.2934261753846595	0.1914981439473734	0.2734177160041191	0.4992528022181168	0.39941781500519385	0.2984050145345693	0.09267174078496744	0.16721044341917105	-0.0544038299624811	-0.11110421043793454	-0.10736518589842506	-0.1172837596791329	0.10956904926200474	0.4207669701375756	0.1617951952297386	-0.30781208848257313	0.029403491086890377	0.6675393801521577	0.3494276863023025	0.5475917230960112	0.40382944765749235	0.6445555341841253	0.20616451115145923	0.3246762607733566	0.17929726991472075	0.721665930385916	0.0846419697502579	0.6039838687148207	0.2594551076306275
HGNC:28107	0.37247698522211586	0.4633046943415518	0.1625199684777296	0.06117125675947357	0.42912990102492393	0.34363431854321314	0.12517362683939795	-0.2362761452103645	0.2891005231076531	0.37328704708778204	0.43227099305433253	0.6057173492533559	0.19285725366625986	0.11046892115869335	0.4010310749147257	0.5977698777947343	0.2836037272998471	0.2863348176704914	0.295875397824541	0.2697915180570338	0.12254674975842947	-0.07887128362747539	-0.14494873477783007	0.3503289203538968	0.17567321082070936	-0.1875453188336509	0.6540502383364102	0.03603315756242008	-0.07796035199301032	-0.06296076812575614	-0.047413347175003714	-0.07327233091724049	0.07189128380631758	-0.16525221667204482	0.48820588267843296	0.34657838716735573	-0.06524226030104616	0.14010995341711457	0.5119719439124428	0.3406371407773719	0.38386329865044555	0.3250402906901303	0.0534879171543993	-0.297235855666996	0.11600128155129495	0.49454454864081204	0.4529359139780995	-0.002745786481942777	0.2304105040201825
HGNC:5384	0.5854485680341053	0.25325070686380186	0.07553969890935114	0.2165443452187702	0.31616383370421774	0.4260026331655453	0.682677661820856	0.25539016265437064	-0.3828213923554787	0.0558177311981663	0.22544021663994204	0.4304782942334628	0.09621261322873002	0.09313477285771704	0.45520908046785646	0.2018463864715352	0.5498984797729712	-0.15454487718595894	0.46113588806320605	0.36567989364106596	0.24179415209862182	0.4866764261979664	0.4174799156111365	0.3969265872329791	0.19208788104760313	0.06302092645763042	0.06301323890032931	0.054185945279402285	-0.20255609747087633	-0.20460464232400638	-0.23099353809009884	-0.20998073975951245	0.05721938753665419	0.5992466905108805	0.12764561642593417	-0.3591962052836295	-0.04066348595068893	0.6974846640151667	0.0919445958468543	0.44520046902458277	0.4624137211948706	0.5233113460859269	0.4962556213138131	0.20842836592973807	0.20033386819887045	0.5597419928567132	-0.06387886389620909	0.7670368528490921	0.13735244768364074
HGNC:6115	0.6666975139143471	0.4290126914162508	0.1874405883047692	0.11984935799456953	0.7486155711810317	0.6513101930485826	0.4515685671783147	0.039472247052387124	-0.13624349148427142	0.3807416943566697	0.49764884964036615	0.8078024138219593	0.2118708938081565	0.2423616585114989	0.6708056920775086	0.6398991420662208	0.669301549067745	0.21851554216221616	0.6779783019030368	0.5770545991767541	0.4371330394263242	0.2539541679964515	0.22545929573894652	0.7592292787891145	0.3916041784826282	-0.13797540899930755	0.5159505468706439	0.2517912746085737	-0.12188357928457363	-0.12373115763663832	-0.11260528395483736	-0.1312969182604271	0.11769807581878099	0.30336495586729445	0.554707849681336	-0.1635865045034981	0.19189761195872262	0.6211396676111117	0.5353126718869627	0.7139399576346084	0.6929651339111078	0.6400192821586569	0.5862577297150657	0.015010837245916186	0.45972014094649666	0.6381246259610983	0.172965592928212	0.5475195440462995	0.1929453753470694
HGNC:5383	0.08139053612453429	-0.12548170846434384	-0.22603686313221574	0.05228309079633525	-0.0031145267234729177	-0.14190892645989142	0.39784718602612473	0.2992735833475276	-0.3563854563014255	-0.013699144454722926	-0.21463311854290487	-0.004058059958441806	-0.1613925317982611	-0.05694912819480369	-0.22828172748039008	-0.04605323617755578	0.08428046931701486	-0.12708442413185136	0.06436960584706815	0.2047050486168615	0.07715324101198798	0.5018630617837082	0.11661616609295081	-0.04211054181887793	-0.19669396305038772	-0.1513595259509744	-0.22363680444365366	-0.07600461543303995	-0.008534686540428826	-0.014046221413469204	-0.01494053625527907	-0.011752712164376712	0.005499015707431624	0.22179422716238595	-0.2990626220384186	-0.17570378394995473	-0.0760758863279367	0.23996956245657733	-0.22937515131525732	-0.03843843321051072	-0.009186502224320575	-0.27161489505779196	0.13820476428268086	-0.3044236495468903	-0.16094440346559544	-0.09848495066195946	-0.34459104213505903	0.4152600744462231	-0.1450508075122976
HGNC:10952	0.3482092645405791	0.2895011456263009	0.2307179986982543	-0.018853405651331923	0.2621729002698051	0.4336388273798555	-0.009409447210422358	-0.13150713910489312	0.3982406212601992	0.046458195198594544	0.42982234948477355	0.24023302570010693	0.36907740061576116	0.3269040624902949	0.2631118790920983	0.1921851611494625	0.11196389900881204	0.23942364896073665	0.12073187817132551	-0.05369242384309365	0.07829620173277682	-0.23217040318210724	0.10366166820104364	0.07500798100793823	-0.14438144660144273	0.00879070777897884	0.3974087114966571	-0.0033375486005071454	-0.25056460783705997	-0.21243789317024464	-0.23786742678391895	-0.2208569097284737	0.025609683044142056	-0.049767492480861944	0.5163001123789018	0.3487235372616222	0.14392376810222338	0.08424006922333248	0.2953906724046937	0.2691795971089427	0.16620085154569247	0.2766320800463591	0.03244654608350016	0.14000023397967898	0.30284629300618393	0.27128167296913946	0.5440572216805234	-0.10531453155315912	0.14669533551416414
HGNC:409	0.24983832064986175	0.21195132354109245	0.18489129003399798	0.12348730418268133	0.3779132785440922	0.33688376080527294	0.09870185582621516	0.04069400586530269	-0.0026651347701646616	0.34933730350654923	0.3179380661739885	0.39145575575193337	0.08406530889932094	0.1457573204139318	0.36568570930771355	0.36849685973011664	0.4022292456830765	0.0834461415386757	0.40999521395407923	0.20483643692477174	0.18735267227129732	0.0505886522413405	0.2581307286531534	0.28520886515178734	0.12107921951508299	0.016559135139967058	0.3699190946757535	0.1419887848118669	-0.041043618921774605	-0.0565549252040791	-0.04321174633375091	-0.05948100639304091	0.0597061293436874	0.23640658923316993	0.36831038092851737	-0.18205767578827048	-0.03911453024028328	0.21757927294456367	0.29421199715722884	0.37061336889058377	0.4405263576160607	0.38329986866006077	0.3535935265134141	0.06796151060231681	0.29924766697983207	0.3416978174342039	0.09141483769909559	0.2274221203335135	0.15251457751537933
HGNC:7852	0.39191749968870104	0.4071152930633131	0.12989626426683698	-0.0913193596733445	0.3644842451935478	0.38548725405706896	0.17808240227032718	0.1001357870389153	-0.10330377727627302	0.1907106500155099	0.42420256387957045	0.43117832383828314	0.055888001561734485	0.1361786257681896	0.734879746560851	0.43764859359735797	0.5073993995987864	-0.04713388029904835	0.5191501488074624	0.17151212533196897	-0.0930360251342044	0.017071629975007063	0.46454979103559063	0.45056477620626867	0.33816619799169884	0.1458860878675107	0.4461435218057134	0.06510932004367373	-0.1722704948561284	-0.1752245332177801	-0.1833943922891862	-0.18189676252877016	0.07046371428908178	0.3027104915001494	0.5242246727722338	-0.20955000607360436	-0.13840943734269595	0.38152890184187205	0.38634513641354606	0.3428812736285663	0.3123011589894384	0.7178325796909893	0.20839458841920858	0.17269256872180122	0.3616764208905883	0.6213828893786671	0.308245843509919	0.31809895055741294	0.2393907517863916
HGNC:7851	0.49146807676041615	0.30524164903018813	0.08603842130067166	-0.09036989773153613	0.32651891767554364	0.5331788084591933	-0.01325794255983801	0.08069946419746371	-0.06166298585634306	0.3375773839358013	0.5241813597899986	0.42362894610010043	0.2543830456359402	0.35937548254509105	0.6564639911662967	0.5893572548913412	0.5039133213114477	0.1417683205158801	0.47288164946557065	0.16053773065285706	0.13302058948761125	-0.2011478232516145	0.3242861316688471	0.45519384878153474	0.30368031257037437	0.1512917574392157	0.27420098506976615	0.4131123653787354	-0.06600315716830157	-0.11865006081852458	-0.08862450034810972	-0.12321171557307135	0.08471287978753844	0.01922335870523685	0.6300532224333703	-0.22473529426154326	0.1352614032560857	0.31530963940605483	0.6141849453706064	0.3980630685594902	0.25439220766967746	0.6506394189672213	0.18581464168929643	0.2694414332152234	0.3732168330541254	0.6469429059103384	0.46454435738091643	0.11863665322997237	0.28116590755536414
HGNC:2703	0.5311393118415902	-0.03403608744169852	0.05238190105831754	-0.05058517695972195	0.4997417797725806	0.4447308198829333	0.5858847063571434	0.31182428256315364	-0.3507029454560678	0.14443747530719442	0.10032221279957064	0.5742936071570408	-0.09986319780326544	0.05082527512835193	0.4435943654120622	0.44789340727939025	0.5108326308730423	0.08750739726396267	0.5819378505976988	0.5183030891446877	0.24359504231059614	0.48848938977841005	0.18642703676935082	0.47366726017653615	0.3024458711804313	-0.2593022771285602	0.11974522308483733	0.3346099802077136	-0.11394181542061592	-0.10357870171576485	-0.08324791918323599	-0.1075098592935068	0.06910609175760689	0.27608669940472913	0.29164415719375814	-0.4069759012455656	0.06257875412270422	0.5505234704910331	0.23543869879203572	0.4714525636669849	0.31075879859343386	0.3654242495539137	0.6200809699482197	-0.041839140267091145	0.2990618824385209	0.42736356478288723	-0.1618239359752858	0.662208291703685	-0.006149892276107137
HGNC:23	-0.10169214133603807	0.012270754325709007	0.033088230978050914	-0.0024879098469684207	-0.35459621566231225	-0.03528025726826093	-0.19149649421261994	0.3021598848932522	0.08022714245602189	0.14604461525441623	0.01754912712574199	-0.2677414535550162	0.12402077052346662	0.03613488482773149	0.18352504876273587	0.006358115200890349	-0.029500541487524838	-0.05651937609610171	0.058073686867191186	-0.003774478591011113	0.04646406359600952	-0.3192437393244307	0.16146916425111463	0.0020489834204254886	0.3432070512707295	0.5560511961183675	-0.30672048190512124	0.23332126103959822	0.19382341772686545	0.08250917994181312	0.10618268593401252	0.08778563412224545	0.02722301415924022	-0.07142579352542229	-0.12667882834693747	-0.13861525714738052	0.10677522528504416	0.13573777078220906	0.14368425741026533	0.09252801706836236	-0.26493557480073376	0.2255202838699866	-0.28606019759574236	0.624629600606678	0.016375117272729837	0.11686951282517875	0.09522120505090448	-0.08603796811364313	0.15943466426798114
HGNC:23091	-0.21123365122224508	-0.04071415184139415	-0.0006038224275069524	0.2650335666651563	-0.4714198197109833	-0.22254492263139972	-0.2173267588485591	0.1511443071768796	0.01703727680070412	0.00968598841166884	-0.1214097772939345	-0.3017773145984463	0.13498618558330575	0.21131444250864462	-0.0565771865932738	-0.21169774479825293	-0.1119034270751364	-0.1175050916278102	-0.15331128661320098	-0.2175199751192032	0.10578837780216276	-0.30161363893370347	0.09675785396676978	-0.21196867575402087	-0.01906048548168931	0.5537452924177335	-0.374327350848562	-0.002009963944831899	0.0073225612186215	-0.04757466964744654	-0.055826002441497886	-0.045934965378258724	-0.01750556188333707	0.05652941311336339	-0.3045007290430907	-0.10403692638667124	0.05870100801876601	0.04846267508266112	-0.008325776328036768	-0.0968495560134056	-0.23220428994920964	-0.05402502000335309	-0.38741557557517864	0.4414739024137633	-0.05259849616622873	0.02206142589280701	0.07486843159217361	-0.1605675679738204	0.09214150535545793
HGNC:642	-0.1549008125140277	-0.20852238349228527	0.009208278438849459	-0.05305218194515666	-0.11933516661446503	-0.09395715425206148	-0.12101583003454444	-0.2832264466143629	-0.14754665703591863	0.10729956085857748	0.003052977830349153	-0.10582819576140691	-0.11024639538175633	0.012044233893315739	-0.18251968606569433	0.05527831346507233	-0.058194876745376226	0.17238318012014886	-0.056930768674300726	0.07894406413114237	-0.029850026724568626	-0.04279667047927623	-0.1537040382483115	0.1048734517141736	0.07387349591373323	-0.04680664179117274	-0.21070068497206476	0.47622807953069246	0.7184007192043282	0.5751886492260827	0.6908770107594175	0.5884568494653626	-0.02404450944216167	-0.13406075373837684	-0.06171792515373182	-0.08851704280450354	0.0808505296655751	-0.25572735822900966	-0.044591109586312634	-0.18312949265496542	0.023267182946519197	-0.10789647649810975	-0.07181743864537708	0.008216853176787137	-0.14570109661799452	-0.1481364921615076	-0.2058539707503478	-0.09700946024734676	0.0007645575616997904
HGNC:9755	-0.01807331930479089	-0.1192746320259435	0.012521237719389861	0.10593691839052717	-2.191011721433803e-05	0.1370075044539646	0.022839753190671667	0.11726645941481859	0.09836015646346521	0.25591550462371754	0.022586841491193183	0.06697290353827563	-0.0988548194009671	0.02750476063760482	0.20599357103809646	0.23428938235329608	0.005980932493272308	0.14749837862194512	0.28137669545103744	0.244914706974849	0.16060230653090504	-0.049033805538503304	-0.039221839194457514	0.14922483533819272	0.2853823831719779	0.1240084057414458	-0.01037237459089815	0.22023096335857864	0.16872808649093005	0.09135317208294519	0.12820634534990485	0.09583151523221782	0.06975538533596981	0.10638079820781172	-0.04503355541136365	-0.14658113371204545	-0.010404169662096181	0.12312922854036033	0.3437058838989419	0.09529121005481504	-0.07951529110858448	0.1408223228283038	-0.07095200262164977	0.09075821126455587	0.10931650208968985	0.22593690086992607	-0.08661817143654853	0.15729329646414897	0.3224314907202078
HGNC:1769	0.6093229519493041	0.4665459946862005	0.11202209343336493	-0.20277536744831992	0.5422877410012983	0.612196986470127	0.21504718241822252	0.010906980723460488	0.07717978954924583	0.27917737836308865	0.6545230261194016	0.5085699190339671	0.27939145452670344	0.3150850023990475	0.7151312435634704	0.5811528556088419	0.5141696944253589	0.20937289793153369	0.5116630632358844	0.22288874042341372	0.12219042326019153	-0.0520242286424394	0.410882949373303	0.5523054476653234	0.2880276366620954	0.07379100754792368	0.4963954527424959	0.2664185721010394	-0.12583054989349632	-0.15843646972709416	-0.14199798849360087	-0.16409844235258733	0.07769625031791576	0.12704762472175282	0.7327588099306229	-0.04545457998616499	0.1832727946265739	0.41492934754332683	0.51167870920325	0.42820396870821364	0.4137498565601718	0.694955705021404	0.2906859017159859	0.25930710022114806	0.49551579310804195	0.6299700806424213	0.4834126421092826	0.24361658377430684	0.12671907282533307
HGNC:414	0.46210594782979	0.2227690547636578	-0.13507514505790352	0.1925717942081272	0.16877719640597721	0.12840316387240924	0.6054171250784037	0.12649038202395474	-0.21591017327841222	-0.13947825436573558	0.08667764786143022	0.23307819815669767	0.039341009678632445	-0.08719760462173014	0.1495142702430568	-0.0432832109868537	0.15031110808279358	-0.3232423319495962	0.029952495352441755	0.10455881852186942	0.04442796403743932	0.6344716049480561	0.013911135887642253	0.007150534149691278	-0.1994081741320809	-0.07858855138642544	0.049910909378047236	-0.1589503428381356	-0.2883769358455561	-0.2538493931422675	-0.29059236830107377	-0.2590343335628317	0.012179355524641819	0.29790810538501106	-0.12555064127039495	-0.008926711301492618	-0.13523927349586073	0.4873680468737096	-0.20468473154575131	0.17653807861937224	0.211787326261516	0.0606902673529392	0.30278596407883934	-0.06497384786492302	-0.14443470970817823	0.23566251136306585	-0.006180106428180028	0.46965626535312255	-0.12713179127978466
HGNC:18324	0.2735434633163744	0.30328141159478955	0.11304922091604229	-0.10171142215689101	0.6415772107833096	0.407921930881107	0.16467902107244534	0.012932874640566756	0.12730296649392017	0.38868941407626506	0.3585721742352818	0.5705127467408033	0.09614725780852976	0.3038444318726788	0.43525749453954166	0.6253153547300567	0.4200503306187883	0.4139204342016926	0.5536475860563773	0.35308005267731957	0.27934343564152303	0.06905847934758017	0.21541911449840906	0.5441191880254034	0.17467183247257756	-0.20806717305382938	0.5633226947717814	0.1588467575998891	-0.003839534906446692	0.002549762999247549	0.02854631557902198	-0.0013337802377098972	0.08486128596038367	0.1183141321515292	0.626077464820325	-0.03544118717060055	0.15322823898641175	0.19934512638102542	0.5105549244515349	0.3912495846405125	0.4794021156549292	0.33584957416300903	0.2983528645820783	-0.20259824505618254	0.5491023544100413	0.304132320904919	0.21614978906181326	0.22449890108952822	0.06192905896939116
HGNC:11037	0.17984373361251474	-0.004326416555595658	0.5299379680999856	0.25135916934589586	-0.008660300109227451	0.22898713948150157	0.033304589012680415	-0.12975463540980223	0.01558290925533978	0.17964847045529148	0.1893719317430826	0.12262283931529064	-0.08702471626666693	-0.04858200878073534	0.19575160406340616	0.06816199971601593	-0.14183395062748383	0.3374075841821685	0.03752885654061073	0.1737298276102112	-0.0332247702250098	-0.23917047546009906	0.09328770717339373	0.17094101070354564	0.15632559955803396	-0.014606722335510015	-0.08344460544057254	0.04479958384510774	0.0016913890142216798	0.0027228427702937277	0.00035471212090599824	-0.002251484265373906	0.02073539517492235	0.05174630149836719	0.2486071863389391	0.14863501449051741	0.3300398999278325	0.012072959756563499	0.09269844878131743	0.08539555492323127	0.10994569850762054	0.27936111666635505	0.030265617240180342	0.18607772488843882	0.039312367576514885	0.13032121371668606	0.012883773728132372	0.07033729619287615	0.1440609969896076
HGNC:18062	-0.10941732961318061	-0.03480414406874022	-0.016235502785286744	0.21324223740420803	-0.014340271716820752	-0.1252897923082416	0.011829598704498985	0.489503591918339	-0.24988387327184938	0.31126268905166976	-0.12259328612088935	0.03144667974187561	0.21790577146129034	0.23521261877413252	-0.043899408553473004	0.09200775384766206	0.10231076180633418	-0.06844225351185487	0.18306204429516923	0.3082674687820611	0.5656276336096656	0.10811299007265687	0.2121578138585923	0.10865434609425012	0.17559301018155563	0.23316740810604605	-0.35705383019601444	0.10643253447927402	0.19257236006330422	0.10553574148356129	0.13415853732986266	0.10903258130750854	0.06295489053926491	0.15658649659167145	-0.151772980096258	-0.356995937704517	0.29007377570665044	0.19144509338392932	0.0736089892490387	0.3870113261296555	0.16709404043043607	-0.057102833107499446	0.09710184477385984	0.1813765320411826	0.11327292754781286	-0.03529812221798043	-0.10507815303657614	0.21200714733496626	-0.07950069746114971
HGNC:11048	0.16646851622478676	0.039912960777959396	0.39733072764151356	0.17639826373385967	0.24010206835470696	0.16428583225983123	0.0012468200574748164	-0.03169848651691967	-0.0456247668310568	0.04789043645577347	0.13027729951921643	0.1647405786507359	0.09800016380142304	0.21212165770138347	0.19501528239362104	0.05956306392391964	-0.01886184261631051	0.2711955274734285	0.14434171608155957	0.21875453856635665	0.1906136121388248	-0.1262502639877358	0.20029958673578652	0.19516522420073265	-0.025500970068804713	-0.06923505205167362	0.028055213711490043	-0.02353696136825029	-0.0666436792054056	-0.04351636768330538	-0.05901052364489075	-0.04750825883878484	0.059125773204125	0.11646216607967419	0.3216248167558967	0.04854412462082946	0.3194132318477706	0.020789269266125013	0.12429231545697214	0.29388077299080134	0.2270961863211508	0.1900631791352237	0.13874555232706476	0.06576619009978597	0.2354461003997521	0.0799230113155344	0.08054720435321695	0.14404335818255673	0.10563795518432978
HGNC:4433	0.4883597928188247	-0.021714547626768266	0.01079927717255022	0.13718521849686013	0.17300302080396007	0.23018367337593723	0.6714124356741713	0.3581062980238605	-0.4298920670740801	0.1419060436515455	0.035827680567473826	0.3094691380677866	-0.07890119658621206	0.017254092957704442	0.30310970336063503	0.15489165474822014	0.2827296930408562	-0.18246068510805252	0.37454151308650707	0.46078955023408097	0.3193103632872284	0.5157969936298896	0.2402018557359316	0.3267012517310932	0.14849759330058523	0.00220902494502756	-0.18015378947093247	0.008610529181998554	-0.16990012001329804	-0.16710166752073927	-0.18757769121858092	-0.1693857726097552	0.0731383235902471	0.5286539499803236	-0.13313451098483362	-0.37762167094942595	0.12216460247771292	0.6548284993999871	0.03771176814866349	0.35768137697508945	0.2718158066161329	0.2642467078615238	0.4071528801398694	0.13090704608102238	0.12086975371499367	0.3374145682176755	-0.29727949592210784	0.8255861016590555	-0.031129821381755747
HGNC:11831	0.3893738912799939	0.3162739654282168	0.25354272401909345	-0.026203302194960105	0.4954940653025795	0.5171787319023193	0.14206795431905608	0.1313426037901472	0.17837008969690704	0.21862590569728846	0.4618380271359761	0.42327640446222264	0.15220916488931216	0.12135615214989832	0.7251589037920368	0.4834492878397443	0.44168970221543224	0.22041522561199509	0.5602498631828267	0.29129262018321544	0.1409899760435083	-0.03391176898700282	0.21893818094509238	0.49864908937143226	0.3904715572523811	0.21164418545274527	0.5144680066359103	0.29462378997174254	-0.02894901960774952	-0.08579075595022775	-0.06117310522249259	-0.08995050637644186	0.09815212428733143	0.0650985941295932	0.6519199723428389	-0.014919841458383945	-0.012798095020922974	0.38776935448189176	0.4189913984282142	0.5395650941624374	0.2866115028240711	0.7036930033613688	0.26141000997428504	0.309164698111211	0.4920831275894524	0.6087558146616802	0.3574246173545672	0.18377611459095983	0.2958026845490216
HGNC:11078	0.33450848108752834	0.15652430063831724	0.17168249375039837	0.2367155723431214	-0.05645547358614722	0.280782259657796	0.023597018137529156	0.041997924134574156	-0.007767354303189295	0.22236317816402568	0.3003466986256647	0.07851761599658542	0.09395592929108684	0.04378103184388365	0.3979034135924456	0.042431265972673764	0.013699220055905192	-0.11169087226156592	0.0077374221234611145	0.01888808202213223	0.1812933639774418	-0.16568921265836045	0.121927366434662	0.15042529694501477	0.15878294269099294	0.41629553684741777	-0.19278350992071847	0.18800769140210233	-0.04029235402095678	-0.10582778513016836	-0.10813183095976905	-0.11092425713485309	0.04373109266441508	0.16936464470002655	0.08463253061613722	-0.05266188308389467	0.23286419221646992	0.2513280476304755	0.12434198632270146	0.16873667207968324	0.16264001290315325	0.3465179927143076	-0.02373890524612151	0.6021288371954306	0.21049220973212893	0.328306864130986	0.14917724644745156	0.1639358828814218	0.23707907918371615
HGNC:5209	0.16855464519945185	0.04502866729432745	0.1276371632164029	-0.0188245404445967	0.21908834129028415	0.20476131484975624	-0.06036454653550978	-0.0263302289204058	-0.04724339168529526	0.49410649414357843	0.3723376775852719	0.2855130994952357	0.21622976714139217	0.45875713827989334	0.03938949645426379	0.4115846725042122	0.13319065644534014	0.4331489529418325	0.2434450544411753	0.324935877475389	0.3955224293800178	-0.17524189749765945	0.10951244242469131	0.3262553375718361	0.015495182673485482	-0.1988983440525252	-0.04470894819701986	0.20127858354335074	0.012920627101053498	0.005295288656103574	0.02288843442059655	0.003834293516959571	0.07532422490285558	-0.06312631421287185	0.26096907472366593	-0.09429462223816375	0.4953538970286614	0.03952889090554223	0.35606723030903353	0.3189705597568658	0.21891855908332633	0.0099282902590158	0.12217761576075467	-0.07153331068061673	0.16600958724153042	-0.016627805690483877	0.07544040585966773	0.07876976682917852	-0.026148200949077494
HGNC:10913	0.579514354469001	0.29712750165327667	0.1500485901767926	-0.134717238697211	0.7320075956647079	0.6543008853041397	0.3221763801823552	0.03212743416033917	-0.13621405962619018	0.09381648290014655	0.4072462758583255	0.6514560678203993	0.125985384734566	0.17965769711168275	0.6152289171981059	0.5310631195136104	0.6550058973386852	0.22526084800102117	0.6186051811506762	0.30103854317075585	0.06852645356607179	0.22821451109340646	0.2957383659417534	0.5738040450348563	0.2712894046500966	-0.17783405462554663	0.6069360482907675	0.29001702325917256	-0.11771716433120832	-0.09530434221524688	-0.08169779756885344	-0.10238245845999949	0.07708173111765856	0.22761424567380342	0.6998058974356741	-0.20082577829608342	-0.1041983119749938	0.38476687117083225	0.41123722116459943	0.4775209798403752	0.5008619972566493	0.6739764422892046	0.595444912957666	-0.11907925026210207	0.504016900370322	0.6238000403158978	0.23739239861870814	0.39868605705418275	0.17999623243850832
HGNC:11064	0.6071674632213432	0.1650614208396388	0.1239770107378866	0.15527279985373624	0.6490797002075188	0.5710582082500898	0.5094041573667275	0.03096861997914787	-0.09353732896211331	-0.019278726686172618	0.1954497944317303	0.6450305624742882	0.0066080880203452	-0.12978902162345343	0.45036260910269904	0.29998499145865787	0.45942313780589633	0.05338879107285235	0.3802390783805761	0.3634818548958626	0.19469639433097008	0.4774570121738699	0.03681707477630036	0.43137459511808834	0.17830206226647374	-0.2609820089566819	0.36448946034647817	0.22146108168324935	-0.20229823153628176	-0.15555823009827005	-0.16097895522870778	-0.1620871545231364	0.018407150461030197	0.23637047540899986	0.41725903375324747	-0.13392625678014775	-0.1078550813463861	0.4178097026264579	0.14892730084339492	0.41772357640172864	0.5160470151996666	0.3932225162887745	0.7009447396246932	-0.016585304105438216	0.30829172376186353	0.4640816692512603	-0.010317512038411322	0.48674281077690823	0.07860164868925464
HGNC:11573	-0.08263852438942575	-0.07754938329950586	0.12934850783978732	-0.0019265921536515942	0.12713143463157275	-0.04181569382111488	0.08417173390383922	0.21559849490028699	0.15956679031963206	0.19109504448556852	-0.15414510450890925	0.08617894969562068	-0.18163386465469833	-0.14031492217531477	0.06476065567337745	0.12624904839934664	-0.0065881612293243515	0.253185434601592	0.29963200365512194	0.258678461500005	0.1689581744379116	0.015534715257627098	0.06710583690864522	0.21460846136542427	0.3214340656690037	-0.025261004876673376	0.05042799526223598	-0.05102193507531139	-0.013904302199065152	-0.015921926212929743	-0.018541589874162257	-0.015449674127263084	0.05617297195325891	0.0072772575783254245	0.0753524698982486	0.011441981027761483	0.11064638881553497	-0.02742153611460868	0.2027867979761672	0.06332633328132159	0.015353516057670014	-0.04241172062148417	0.036216412110623444	-0.05573768466071477	0.24707081590155547	-0.10761473989079168	-0.10001101075655228	0.11121602377015366	0.028183178093172362
HGNC:19708	-0.012675798494376552	-0.3987649403881607	-0.09004150406930747	-0.011430974342331958	0.03855362901384909	0.08774428213284108	0.313110994173537	0.5332661805724631	-0.16334413695331035	-0.0013029700512471485	-0.238668707211091	-0.047943267176871036	-0.2012005687392909	-0.18515556033670294	0.04393934104682468	0.01395060414542848	0.10895422298775391	-0.07560764537779759	0.31457396998711323	0.33823790313157703	0.19825771842948034	0.41696296788031223	0.02316639268922805	0.04093263163431394	0.2577657383121315	-0.025023798956555127	-0.26483195238201873	0.2607562376499344	0.04592779335020626	-0.005398628314791824	0.015182255525511253	-0.0011318281951481135	0.032430117407649596	0.08769252837565839	-0.08132909587416041	-0.37526111439066423	-0.02346214588619742	0.2803576407924259	-0.0826168820113092	0.200550828730233	-0.20572446057681526	-0.02664894075877006	0.3002481586976738	0.11326973986932691	0.07085190754212191	0.016620268222082395	-0.3380884205443656	0.33138750792650556	0.00952658675465368
HGNC:626	0.41033473064934933	0.5619933290754231	0.050002786673668094	-0.07567232880772938	0.6593965481225995	0.42359568582001744	0.2168576321625702	-0.06320268473660447	0.10551749188813697	0.5456664686572353	0.5043823198390328	0.7613294505890343	0.3424722356475076	0.4129426442238217	0.395900454128279	0.8102521132838147	0.514698705670577	0.35754143649386383	0.5037520031203337	0.4506385077885316	0.4471215079603354	0.046962413002823084	0.16085057281132847	0.5645172093311455	0.19500978484805204	-0.313504901972333	0.5895415737862407	0.04957825440126955	-0.057903944477174445	-0.03140263810817949	-0.02104301677773674	-0.04171314766493992	0.0894461487962885	-0.0002567021734398268	0.5889927275464015	0.044443142423560185	0.2195945923436121	0.22700495646955537	0.6053475750010313	0.5346866121968793	0.6497115612286626	0.3245120345671705	0.3022393876194069	-0.3264172819403307	0.3884601163691084	0.41807152359284944	0.41409886986613464	0.24986549747296133	0.026311327105473434
HGNC:23087	0.3019155535599648	0.12796973938387576	0.019747932711649558	0.23787657508046303	0.05092206636454133	0.23105913166827577	0.06629521216691309	-0.10169067927123004	0.42941488702835695	-0.024775125420476968	0.14671190573436865	0.09027696135614952	-0.05173757740259338	-0.2170082235092381	0.12632811641415195	-0.002613901947482145	-0.10144369768101198	0.08447276733239736	-0.1257494863805756	-0.08551864919916308	-0.04719436084686726	0.04858495988653281	-0.3765533920269315	-0.13245958116381484	-0.05597956177172908	0.011391474880912298	0.13621877658333728	0.13458060929177454	-0.13778776759200917	-0.14041768332607454	-0.144607349501319	-0.14309780626578192	-0.025720135827924342	-0.2804435719233843	0.14042482355277378	0.3997138044774593	-0.15248869307728394	0.06252549327181177	0.04860716093560845	-0.014654899436575641	-0.0471665863224662	-0.008167512906672714	0.0033524517778717243	0.10511475246372241	-0.08329142858066338	0.198848408285982	0.23641281770785968	-0.19083569795255417	0.2523347501160129
HGNC:26891	-0.01539795382881152	0.07797548149726001	0.013468084622477472	-0.0686597745531304	0.18417432704312245	0.02186084149248861	-0.09362695115213919	-0.04922007164751932	-0.1337239998545353	0.4926980336700307	0.2563992084450785	0.1963573246897377	0.30309545785365316	0.5120285373442982	-0.2389634174531405	0.3715002992325592	0.13001185716946126	0.4097237394405189	0.13534185172422683	0.3105614906922962	0.47664069471949294	-0.10809560137136112	0.11939516235430203	0.24205672205189105	-0.10749495330285196	-0.2748764477813651	-0.03958398559885305	0.0517052752136891	0.14677424348062265	0.14267753191743185	0.16821763118116376	0.14432068521232116	0.05772683054137714	-0.10834528559192359	0.14564835221813857	-0.0466340678202469	0.4793850055427997	-0.08916068444204646	0.26574368807998777	0.2431797690097408	0.2949292185914058	-0.17326549900815896	0.08594672503236028	-0.31819984358028414	0.07912884311035642	-0.1711494483789251	0.052855790255824125	0.018058370965428387	-0.18510669808059335
HGNC:9068	0.38927147845506815	0.4974190845666047	0.024256153983891693	-0.09151556347183633	0.46446951775296513	0.4961095260822882	-0.07734499971356769	0.11157728103261427	-0.0073464239526590674	0.5014372132443542	0.5483200959618599	0.5165154940106125	0.5780074976724074	0.5911454001810306	0.3921143901357155	0.6467957390766879	0.5308436174039883	0.24433609319224034	0.45998759170317677	0.19152175814023686	0.356449856278732	-0.21385409003884617	0.38836993017142374	0.4381106087816668	0.14261874879450825	0.03150948191724296	0.41526704718799873	0.24963510189644567	-0.0922307634333045	-0.12012205262406146	-0.099788284540657	-0.12586025570545475	0.11058143195588384	0.005432201434528517	0.637775726498428	-0.11531326806667973	0.36594396494689335	0.24117124702186843	0.6326186319391859	0.5295751789278139	0.4666257820764034	0.41717636544844316	0.1861780096895554	0.03501370556554637	0.43830371156521086	0.3957322138800605	0.5707091694556231	0.05623345853550601	0.08872250879419688
HGNC:10981	0.5300471387764667	0.06944869012528761	-0.16549781167583175	0.07317483272756638	0.19153245739469305	0.25948431805611105	0.6476406658638868	0.39070433546010513	-0.15583421065387026	0.03381742323504033	0.1445817065684189	0.25653117407043236	0.04435738856101727	0.060013802337127393	0.2997780106810779	0.1701725687173476	0.20784531242136872	-0.13895422146583883	0.2685061682766506	0.3194023012063261	0.23225536882789474	0.53088018815087	0.1617249309544713	0.1533235563218332	-0.07588817879612234	0.01876251470027156	-0.06195995576857832	0.017256050851330616	-0.3031260062296001	-0.2970009188093934	-0.32509999418946156	-0.30031910338503326	0.04049437187879046	0.3307735660006233	0.0058666323620381435	-0.1378773977701082	0.04567221476706976	0.6586030100488672	0.035734599975612104	0.3023913662921564	0.08762572382760964	0.15332492472339704	0.2779871354465926	0.12047582588209658	0.0945786725383799	0.38562436472275413	-0.05351721602338017	0.6194281427598193	-0.019302788817990663
HGNC:3354	0.2626200717531485	-0.44814586803621104	0.035020665137652514	0.2249607152266846	0.15943784407744618	0.09391913086503018	0.5078052189280836	0.11379976491670711	-0.22445542199350754	-0.29279814418043965	-0.34058887629314866	0.09179586356877373	-0.4371917294029551	-0.4569674084656876	-0.07546031378191433	-0.20686383129980368	-0.09791678961698778	-0.09601900366396825	0.022190383967317394	0.1939996785874953	-0.026524399112942562	0.6556160846847865	-0.2846892523647509	0.0025415973520096684	-0.09543283131741423	-0.3500247936065546	-0.15843750525946415	0.03558792629190608	-0.1496738781150726	-0.09567879250677265	-0.10576317347163969	-0.09389470672225392	-0.010445202130221869	0.19482272883893784	-0.20794698534995598	-0.05073838355903955	-0.09721445972310357	0.22668588063912032	-0.30505178243481323	-0.04370544203055957	-0.04875173526543352	-0.17994394102818362	0.41631419414742143	-0.19829452500877906	-0.08812687227235738	-0.023035550396314677	-0.4852008168548732	0.4150557804018836	-0.09421333705822178
HGNC:23089	-0.20248638159869697	-0.02169070801165879	0.04059061094770976	0.07459540344128134	-0.2353914459742312	-0.18988186642434812	-0.09792575934209628	0.44569571136781	0.15678595926112787	0.20529845983535894	-0.20487796624511145	-0.25508741753511505	-0.07600959266726491	-0.059734356225123575	0.04443647188036648	-0.07747518628115016	-0.16562501360505552	-0.058691781262381934	0.06102762421010438	0.09386173361413487	0.19764910209682038	-0.12982193799267802	0.11868877481324454	-0.012662936076875207	0.2712148352089662	0.28608397573137667	-0.3005817024974345	-0.0965915802062837	0.014665789626393899	-0.05690791547691824	-0.06811240182990366	-0.05463242897053104	0.04246007387637884	0.04423384698511887	-0.20720132460861906	-0.05902706111664857	0.18494684237043202	0.03408489435272961	0.09567550169687468	0.06757894496091839	-0.2218216419241839	-0.06281562497699777	-0.25669488464810336	0.32140306726281054	0.11054669254467583	-0.10246795811950643	-0.033587273846539256	0.01858589666073249	0.08102819798165567
HGNC:11009	0.28825607820858024	-0.2821307142843614	0.08529506810111637	0.04770596230830592	0.2892930876373942	0.1994250449714632	0.39738189603913093	0.18067973011530242	-0.302551864268199	-0.32522025577551017	-0.1466414546523982	0.12409947854217256	-0.3238938540085801	-0.18847665322882434	0.12578834501890884	-0.12281674527169936	0.15528523968260252	-0.06543446775630789	0.19108857385068603	0.18304134676347486	-0.174477778621221	0.49477702947940244	0.09085119806948071	0.03524451188146716	-0.0950872323163984	-0.33200507929654394	0.06591631892531603	0.10801148322386799	-0.18577529860567207	-0.13492033101733844	-0.15036209968035746	-0.13406685594233198	0.0005707669258474006	0.27712726756529277	0.09505889070013383	-0.19853712295959988	-0.23314226575651914	0.24806304145073327	-0.22594617599234348	0.10015362045464035	-0.015278307457696266	0.07943595485552005	0.5258025433433731	-0.16058476295952037	-0.015116277705876988	0.0997108143107949	-0.32679881846897935	0.40807380264799825	-0.009572251118393424
HGNC:10850	0.34212437384567274	0.3154261078471607	0.17369755966140563	0.09169465690424386	0.5847109021774164	0.38774238198390354	0.3170881656215586	0.29117062974950675	0.013297715106534101	0.5034429569020216	0.22813389277667515	0.67803347423666	0.177303127866055	0.20606071696850684	0.4006408559268682	0.6438504899247596	0.507273247021937	0.3370239740695351	0.6439394961770661	0.5976017117885112	0.5071518309279961	0.14711900765991393	0.2489792496747201	0.5638594125841098	0.38976929966473634	-0.2690551123913093	0.38092125765127494	0.13221618828763884	-0.12628273115027122	-0.1087181518739208	-0.10759655251064068	-0.1145461510273449	0.10206313843458625	0.11187976938483925	0.5206980167514335	-0.13030492584984646	0.35027567833813444	0.36953213196077844	0.48990844339013384	0.6524070294644195	0.4778952680480444	0.273247302657641	0.4099097705882963	-0.1112356326430827	0.43009258792297045	0.268868937942375	0.10675500366925557	0.38591756695251705	0.06528928191052362
HGNC:23155	0.16535791165914354	0.12886318495562116	0.15445686961871663	0.13251240523045757	0.12617604410504787	0.227305502472747	-0.06173707855270391	-0.10685957508887971	0.2620252381856918	0.23668276391237963	0.18203854117457047	0.24373728970754863	0.13186585475889445	0.10949736098760257	-0.019024435833759984	0.2480066935573442	-0.07362339218608377	0.36314547434224304	-0.02523936422622158	0.09563216633932665	0.11174614343324892	-0.2254568671366336	-0.0701509528868832	0.04914591601525749	-0.11437777289380247	-0.25819115607213916	0.13701588742520515	-0.013690638592354178	-0.11707031271037618	-0.07191152053789997	-0.08185701875053296	-0.07640910309661683	0.007696731858928307	-0.1568343151791372	0.19870954028415	0.28424230562322667	0.28636937981177685	-0.09742498153530373	0.2867782327070637	0.0708978366899392	0.08624685277866526	-0.08372726264389736	-0.08521965028864044	-0.2081030570373358	0.031136503469781113	0.038716632719285875	0.20607975974917617	-0.09341229704773933	0.09919946998725755
HGNC:403	0.4475135399912433	0.26003540412776915	0.06542481746351066	-0.03478926280908679	0.5987468181820622	0.4411985680847179	0.2662301811916192	0.2993339289686012	-0.23157221212404555	0.39232090974238365	0.33420906381865473	0.565145160512976	0.2879794905515893	0.5422538178663768	0.44026329767032985	0.6370731564691824	0.6183287677587599	0.3109453834431124	0.6517925131424901	0.5239921933413717	0.6158970145682628	0.1908972243915589	0.3252800917043072	0.6127142464938973	0.24313437671183458	-0.1830816057691679	0.2531536501625312	0.2748786422518112	-0.0359966417309282	-0.0580814668189551	-0.039415632124189685	-0.06195593359336431	0.12735848597450924	0.1606554565875771	0.49566168451793213	-0.2921309155272379	0.3656691602602538	0.48516186664572974	0.537622361121126	0.7154353476527463	0.464778037575365	0.42432012239811595	0.4767441839661992	-0.10149826009160816	0.4686540243951161	0.412372132633994	0.19398196782248	0.44068639206294596	0.05740411468855618
HGNC:405	0.03911876643062932	0.20279621546992807	0.018075996032014745	-0.04113817115443169	0.21706986250818866	0.09819766829966241	-0.01787513196537478	0.13400356882353398	-0.10856608113263838	0.5174230838788413	0.2678132014173755	0.25210984198621933	0.3905568926799484	0.4841556556970234	-0.10203886894621259	0.3891574454552409	0.21176178707692503	0.21022000764653662	0.20503986019976042	0.289158893784667	0.5196863061953755	-0.09969759253701406	0.20412712724498036	0.20160621209635687	-0.06790084511085401	-0.22669587620696127	0.06848649805550895	-0.1057970690228026	-0.081142335477204	-0.06078222425625728	-0.07464587556796595	-0.0650267804666238	0.07787265059194609	-0.006432607077287385	0.23065217813532365	-0.03539014753122505	0.41174530652375074	0.04788652749371528	0.286470201167405	0.37936913095510194	0.32640828575914216	-0.06784608273101089	0.12558784075359414	-0.2476789786064808	0.1125542604309184	-0.06826892903293998	0.18200528499169472	0.08343880350164422	-0.11671372300912773
HGNC:10917	0.04972034892015011	0.06259694437234188	0.08006927818001068	0.05983939728319464	0.1519267634330618	0.021907102509371182	0.008625285825297762	-0.09803603925924709	-0.03718488839544163	0.27351514249892295	0.20562028259426088	0.15807450105628734	0.1796362858628214	0.2843469590101337	-0.09314629198758255	0.20787475022283508	0.09002505865903596	0.45229968867869513	0.14002424011403464	0.22939174999708165	0.2517974482297888	-0.054455616473889225	0.12582550151107214	0.20519465349281474	-0.10174999820646903	-0.10118463966150762	-0.03454307056124556	-0.0038510944310921197	-0.05881193181340251	-0.030738169327232195	-0.039125084706976385	-0.03236673603467056	0.030984214714583996	-0.053783786723649474	0.10876528365321685	-0.04727598566849435	0.2791582257881332	-0.03786743531955406	0.14231854632726026	0.16214810723315037	0.20549292701854807	-0.10849998857759405	0.059120587390992754	-0.16059975052540795	0.07347688806120407	-0.10030585729480351	-0.003817246527496512	0.060939379490127475	-0.09409348106693853
HGNC:418	-0.05828772050795995	0.2691954377994379	-0.1338662943405254	0.0837785517723964	-0.37527084213429246	-0.06043213235336607	-0.12044647901984504	0.3430825393831048	-0.015144360453891904	0.03976934320894388	0.056751933438304945	-0.23789256031213413	0.49363613021761826	0.21124637078962857	0.0813841901491616	-0.14888336487633977	-0.01415041975450559	-0.26185412702012295	-0.05752221983785775	-0.18995745254804025	0.0876917660853327	-0.2735406043374192	0.4973513432432795	-0.19528444031007205	0.024481388664953307	0.6059625100261914	-0.3472490625898364	-0.09992686907450161	-0.14540480860057872	-0.2092789818357794	-0.23830847832797974	-0.20856418995971007	0.020078206894002113	0.16606874738005833	-0.12256854106483153	-0.17183159660489702	0.18230594811216141	0.13460640427367965	0.06618788388832654	0.027631936994836345	-0.12852872175646674	0.08909290578274053	-0.35765654631742455	0.5422617927216408	0.06972952926749951	0.07583570188383192	0.3178844738941281	0.003049410771612094	0.07043211522948843
HGNC:11050	0.17511343629566062	0.1593159693322035	0.08994556790002792	0.016716146978865847	0.18083775336381794	0.27670173818719446	0.06279008430752797	-0.09310913765442394	0.15924021073369826	0.30555615246394385	0.24179283309931324	0.22148657445183711	0.04334461770054859	0.2237857787489605	0.03528801547138795	0.283755405084591	0.18847517692395596	0.44971830237969335	0.16766497680704298	0.1451066662776131	0.24953893499191074	-0.022954999520605174	-0.11335039369063836	0.1308854586715119	0.061940911267759705	-0.19746479474950154	0.23162195018552323	0.06641096435235569	-0.03538813079644836	-0.018284336189832037	-0.0235317553193817	-0.024530783202694938	0.03471955494348752	-0.0898895044545039	0.28528929231279865	0.22367433034856343	0.043888922268155564	0.031038262560990074	0.2805848424047423	0.13978235168104694	0.17759595806888723	0.0957398262891156	0.13862569421155768	-0.14636295641491626	0.20731097369558482	0.14225106368749094	0.1880858996195178	0.02298697702024365	0.28367882954105267
HGNC:17579	0.630622065654346	0.4545674172520919	0.22892419233108388	0.0661942800290418	0.5303094858057407	0.6309709912986095	0.06836121738217163	-0.12538874410258816	0.24213355815606075	0.39693178749103036	0.5932419039463779	0.5886205988940872	0.3437620190146318	0.30749795778811717	0.596749472071787	0.5881629027825973	0.37499869038661515	0.3972638741916266	0.38464285888923583	0.24066643390882622	0.23804225750493146	-0.18076834118158738	0.05262234776022059	0.48713649718480306	0.23229338764617846	0.007277761249617637	0.5467594136255042	0.27228025817581536	-0.13548320120744353	-0.15668401791224407	-0.14099433345707563	-0.16436028054481702	0.08402421537789824	-0.06856987745847008	0.7018131563803444	0.2091738936577252	0.133440213808887	0.2707068928775235	0.6548175621404011	0.4363913331794913	0.42733015587401857	0.5340033821598851	0.22606260678642034	0.04753290650815267	0.3861596693635568	0.6046272889336299	0.593141923989539	0.04049631957252512	0.2853941056402763
HGNC:2158	0.05115244005683109	0.3197780632349436	-0.03521323342773268	0.151700866899651	-0.11089623878355181	0.07859007534824074	-0.11433838565665067	0.349522200174619	-0.11120044590367868	0.1405981987394384	0.1023235184244129	0.0304687156889883	0.49903909900026316	0.38525810508804426	0.3427865638271431	0.10694901775845536	0.30006895927677335	-0.1539002550689124	0.208826632695756	-0.03025108465966637	0.22415104343718834	-0.2613258853628155	0.3650295087762632	0.07610471849997308	0.17283083132223687	0.716954120989759	-0.03080952707699012	0.10522204011327202	-0.058008561615515264	-0.1467953438663935	-0.14933969328794972	-0.14883753771655892	0.06291916691891632	0.21274242843171687	0.014981573258927412	-0.28632955219513895	-0.012706006095704428	0.3597588550941567	0.2460181905164469	0.28467812798205216	0.05787002345623328	0.3662136513559204	-0.17280241108469932	0.41758540201189376	0.19143688445524862	0.3877707400687072	0.3345343560147052	0.05566200879646677	0.18803142650701746
HGNC:5210	0.5420263717732676	0.2886436691184879	0.13056939897344472	-0.0299551720529988	0.37803427864528266	0.5109916079007252	0.03763444684919009	0.07490331298044406	-0.08652904687527382	0.2602743297896785	0.4755819426172503	0.40754712725531245	0.35268261409852997	0.39768824428425537	0.4810437074349177	0.4337941894329422	0.4283618014791615	0.18319866669809481	0.38353563071116253	0.16538083677404317	0.19826340304858045	-0.13387950534496923	0.3302612817161993	0.5149993378032589	0.22221868039945378	0.17483001661790537	0.26794695057581697	0.3248496619016168	-0.0887013235471838	-0.1250444414911882	-0.10789603059056103	-0.12762585849661548	0.09012360298946254	0.1179509021231137	0.5435534335380026	-0.11544545043395041	0.2954089036042436	0.4168074044708512	0.494169726456663	0.42711626780730416	0.32046013586446653	0.5615676980617643	0.20556795163907793	0.262631388849458	0.3656474152361113	0.5010664411554157	0.40426462511386585	0.11777785464044377	0.09740226012469441
HGNC:7849	0.23200996151417677	0.649515440639932	0.007311291554588597	0.15957025684578377	0.18410017036029785	0.2042815906992534	0.2214996754530035	0.22438161619032027	-0.046070518789634335	0.5266368523859633	0.34985750196837917	0.4832759335276332	0.395240500730511	0.39347533021764286	0.46114424749768745	0.507961922654332	0.44173018857478685	-0.13405466324887	0.3600845410095024	0.2635922507746979	0.5152003347076682	0.021790891157816978	0.38103133952733304	0.3571122908899757	0.306884119852067	0.34316677722802	0.10960287178992623	-0.05709893296709305	-0.005843155344053686	-0.060433809853585735	-0.06564011111866361	-0.06971093711881514	0.07541550267245044	0.33658822506589375	0.12178322768676372	-0.272200371059392	0.14951157361901005	0.43193546068550953	0.4142175716845671	0.5214848936131061	0.6267143620135615	0.4853324663886471	0.08832160054325064	0.29333283865771637	0.32057756692594913	0.4990228326622752	0.31604752613667497	0.42148578947375	0.12492345395657939
HGNC:7850	0.45732409523845763	0.5848131603753576	-0.0619716577814449	-0.06315431981679126	0.6640000150318177	0.4242013045042761	0.3923996722442037	0.14292737555096927	-0.2091063017567614	0.3695543993350752	0.3919233636190855	0.7438901570374934	0.2891833779037906	0.3688033946571303	0.5426098813253368	0.7224551989747332	0.7816523646037435	0.04748661264326382	0.6321291654846419	0.3769871285398	0.38635341843037185	0.3043639435340171	0.36491919973480796	0.5960367462137197	0.2733839571257734	-0.06881554036310951	0.5441272797013781	0.12017872843011837	-0.055473659485981326	-0.05725908600198098	-0.04640570395964802	-0.06618573657394815	0.088298123973471	0.29072170403523523	0.4772140185732777	-0.31294729616958084	-0.005131984830463036	0.48988963798814217	0.4757936584046808	0.5857913318304383	0.7204439073934314	0.5750503551379831	0.4801338940770929	-0.16981884733374525	0.45254021613367845	0.5978078128954726	0.3155444946479258	0.4970367445889318	0.06666732429290739
HGNC:2852	0.5276867686951382	0.25209700741181634	0.22640783852260657	0.06304752621128609	0.15870036532687248	0.536659311168247	-0.011011646255017264	-0.021396916930584126	-0.0496729601844664	0.3423133204013501	0.5000258311603496	0.3325191123174772	0.17369853757056913	0.1843567932939236	0.5464597739843824	0.4023535156506082	0.3970432127868203	0.13825514997439653	0.3469542244197853	0.09410370671828452	0.02380087544257342	-0.28621946988435554	0.2942240300151537	0.4009101591458626	0.33785532436453	0.23047303955291626	0.17658399645896983	0.4140516256133211	-0.006235834962814682	-0.07810259280710424	-0.05102288409372279	-0.08164294346174522	0.07038158187276339	0.0984225420433019	0.4971238851444811	-0.12199334858116204	0.1073655400081679	0.27903300998698105	0.5113139808536832	0.2729601791904778	0.27080498574693473	0.6373314817275902	0.15171019544039815	0.4639092474148494	0.2629132771455176	0.5528901663868606	0.3598454336093959	0.12620373800364545	0.4343007166043814
HGNC:6678	-0.006986803659912234	0.018535851346416183	0.25379831776909845	0.17855938493273396	-0.042116282812524254	-0.045585507666332896	-0.0328213321418176	-0.11071796701601605	0.011553065837833472	0.23488451715642075	0.11488694774418974	0.005881289170247088	-0.019624284602049156	-0.015101503032051114	0.032389099240259435	0.006682136855819514	-0.058663514424232836	0.032819645634747464	-0.04072544459842438	0.09392914490596262	0.09711595959905847	-0.12706593283919626	-0.0007092068048555676	-0.026411547752866568	0.03749952635285973	0.02429138172067874	-0.08055962170524562	-0.0923397097133579	-0.020971437266429405	-0.010702586453619151	-0.024678909534041532	-0.01386735474075489	0.014526329703115815	-0.044947361125748354	-0.01067945771388711	0.06622379740543402	0.08626922968763549	-0.06796383136332351	0.002774821502613055	0.1336584552732808	0.08285684374613506	0.0396593463638353	-0.04266796757510639	0.08311942365781147	-0.08012038618053134	0.04422623638071132	-0.04309474432609017	0.023007563982756274	0.09000983585092907
HGNC:10980	0.0873584852144823	0.1459824338099614	0.23491741816976058	0.15811656102905292	0.2662778577880157	0.19287037045010968	0.1449342703314369	0.23183724624290697	-0.04665309592916331	0.6224793353242463	0.1779804572620706	0.45018661528339476	0.2175217611285539	0.21983289613516946	0.22797390075108892	0.5139327658858844	0.24789387833028254	0.3074672910361811	0.437172169845436	0.5963465680415994	0.581879029442556	-0.043449218690724115	0.20691425780536046	0.3928635953876204	0.3551137237376602	-0.05930423000386613	0.012921862591003445	0.12157982211088429	0.09844028942939577	0.05308414996262421	0.08065759089030847	0.04846159736980649	0.09364625928092171	0.0762013431114066	0.23114681581532984	-0.19856216983692143	0.3705494235419701	0.1732758719249978	0.3929918834635363	0.5008180863279045	0.40430405405695474	0.13986670064627985	0.17676232817863813	0.0169469494306147	0.25501740449524946	0.14868889146678455	0.0033527212374315223	0.3323937554860799	0.08267967047492687
HGNC:9721	0.1068187103160098	0.2860835554052396	0.12268012980035681	0.16920316602881635	0.09648381110129362	0.08692216866865135	0.10411780688583676	-0.08928853292376247	-0.16200058044539967	0.5580526822536565	0.30567131137380554	0.34035490207743907	0.06927699934790607	0.17399623738635625	0.14438101992209634	0.4241839827813469	0.22422180920496879	-0.015132370036262369	0.2019977234238066	0.3104549512453549	0.3095153592601182	0.05052693231066262	0.09792702624308755	0.3625049615760788	0.25150752184481273	0.13782961024199608	0.037336088314851426	-0.02010435170167771	0.23494728447052962	0.18588578039503406	0.2129505975843712	0.1809778613475405	0.03914222848094348	0.24379026484645205	-0.005542932536036833	-0.16378686423579886	0.012979625618073212	0.16524878840239826	0.2443844268815021	0.2626436194948262	0.5369312247047329	0.31203302666781574	0.06725535039427293	0.0674369562645398	0.09046278238403495	0.3192379183089809	-0.03256511584017499	0.28968170533175225	0.09319080853325407
HGNC:18985	0.19786999739926409	0.061083726115727405	-0.004168099340871985	0.0009937311379184617	0.27338418868640285	0.19105362713301396	0.30052387527237573	0.5828890572414723	-0.033141935276868574	0.31409918295233674	-0.01432549550128515	0.29750104053211773	0.06548978310457344	-0.006279051190226918	0.27337564010275783	0.3332359338942381	0.30315200832629013	0.06600524404266071	0.4405013921669434	0.40742271446260914	0.44358641419287964	0.21792326498836234	0.25308447806999407	0.2789556024514881	0.44883995292390527	-0.031414022948990296	-0.04060967835728858	0.12594229510703608	-0.12446484637125277	-0.1441617876260846	-0.14781269681158635	-0.14826712233443987	0.09666837802376232	0.07193782188065821	0.2293856620632077	-0.23401872829268114	0.24957977513143986	0.32771710933298426	0.24584783286747794	0.40477152829432533	0.14699770658739858	0.14513362400455643	0.3478843985635018	0.08778822690248861	0.39379767600644516	0.2108570630696014	0.05087191126439535	0.3437063239648939	-0.0559959558062323
HGNC:3594	0.283874649480871	0.4035326894331763	0.003748820734855955	0.05475721294845993	0.43718827463240606	0.3620350769192788	0.16577850037183808	0.35900344554774505	-0.005852707818499962	0.4319122206558147	0.3131651422107218	0.489290392600382	0.2862463328395044	0.3225209790948059	0.39525739852216696	0.5121240296648644	0.5242472859769058	0.06585905551946948	0.5009006664607146	0.3639791129508315	0.574056096615963	0.11347218722295065	0.4238070662407031	0.395415538051447	0.33765393831514867	0.04941629874274772	0.2079920199901978	0.12245703784659047	-0.09734599189504893	-0.12274609707804383	-0.12588559462753848	-0.12711518765872035	0.08128003047114837	0.1591525410154917	0.46331785913702034	-0.2779580131345958	0.21233309535789435	0.312542154009574	0.4415557508622331	0.572637834982809	0.5127084441763902	0.3547802735586994	0.37708168825037747	0.2134999200037842	0.4905054581975824	0.3446731335249039	0.25815334184279815	0.31755833497112174	0.11349223510941883
HGNC:10924	0.2691574516803154	0.3985321705363861	0.13208610245130525	0.20775355968489678	0.2771742786742337	0.16257495007457365	0.256394836147083	-0.33463584702189847	0.32380946139695815	0.12529643715492947	0.24652901267382643	0.40113183229871474	0.005596314590581357	-0.15573752437802346	0.1384403715264093	0.1527979933686966	0.03907250360594701	0.05942446461321757	-0.000954235025185703	0.07078200304829518	-0.07424701048934985	0.16762189325697693	-0.26951522262275424	0.13808767775682737	-0.014226016471798823	-0.20219261318611093	0.5363423874225166	-0.29871363899852854	-0.2384866945766557	-0.15423010256163874	-0.19048207305952639	-0.1651892964721979	-0.013780120311591853	0.05479123921131356	0.1235078690941147	0.4544520134511923	-0.24567210243561408	0.11949744301340437	0.07774750671285621	0.057876710860819	0.3243716574743284	0.08187936222617838	0.08175351445709118	-0.276290083167234	-0.04898455230921533	0.20350530125104957	0.1868001635822101	0.027311019606603374	0.03181671814403193
HGNC:637	-0.143353666457583	-0.10601670751992659	-0.06641248865899003	0.12364516277726338	-0.5000591344302124	-0.18000459954247425	-0.15603065227781535	0.28268875374279784	0.046815915456802054	-0.03352359433830826	-0.11655402987060332	-0.4182502871374304	-0.038672401308721994	0.07914031243709117	-0.09268115993483858	-0.3344030085983753	-0.19332718331374202	-0.21647280524256152	-0.207941368005509	-0.21689405180733534	0.05183995288751567	-0.11980620878513276	-0.04659860949173939	-0.32841956965645525	0.0274597679618262	0.5039878085812589	-0.4698439107862993	0.03138545205695718	0.007371441664737134	-0.05717173285913246	-0.07465295158753882	-0.0581444117855259	-0.018838491764579468	0.0027198711448865103	-0.3611051431486048	-0.05484212394665058	-0.08630491431928969	0.09410060702083263	-0.14299398196268884	-0.054937862486200195	-0.3689014966755059	-0.035556732839412956	-0.25569754436696407	0.49904746578222786	-0.10043147606980544	-0.024896041180204706	-0.0010873147548259225	-0.10494484788110846	0.21314750071104863
HGNC:10919	0.13792900987576207	0.09730538997234617	0.22559537705363128	0.10982341617311037	0.2720670191191188	0.22277203939558848	0.12275485490146659	0.0608575682773858	0.15945842219713832	0.019005095523559962	0.14648632677976328	0.24122519660857172	-0.0922429441294341	-0.03930929429699983	0.3652048046579538	0.16729123375094515	0.1580701388886837	0.07011024166487494	0.257087673962055	0.217019818447029	0.13249985344413975	0.08186928783403673	-0.011294128034271442	0.1743375550835519	0.15952774301662437	-0.1062099851631192	0.24107232089525896	0.05124601163973863	-0.05985667443476674	-0.052428132804262936	-0.06039871431793606	-0.05743544550444233	0.0390479492412782	0.013156043578711021	0.2909636504940825	0.007514237140221793	-0.04413998337562543	0.13460676753807285	0.15725780377379098	0.3328533151782172	0.13177161808879004	0.2888436996157213	0.17841216659642045	0.09317795326976167	0.20303792913101915	0.2466257077996253	0.05278362546482547	0.13639588194899444	0.24574195508088417
HGNC:10918	-0.12401003766952873	0.025217532577667633	-0.09653405194024658	-0.024807113764623075	-0.26993114498060683	-0.11287844472794023	-0.21925479469843068	0.13751248766451243	0.0904589718150962	-0.16394422546685788	0.02158119705676214	-0.2718199552644105	0.16850602584585542	0.09475960405900383	-0.03445692692806534	-0.13176311913739835	0.020348463451888534	-0.1110019028761136	-0.07954507489077446	-0.3034863110867702	-0.1708850365280222	-0.17565523492210663	0.08448953369461903	-0.18030786027833415	-0.0783492623211162	0.29009738708472216	-0.12145046530012131	0.004192394925964715	-0.06005931302694744	-0.08391872632357066	-0.09457458663088845	-0.08410955521590092	-0.02841516074894125	-0.1122686148125744	0.004960943645433284	0.009250921080770025	-0.18664455808383604	-0.0684838127610449	-0.031161348546227898	-0.11827910504654174	-0.3213631313102067	0.025792992324140087	-0.2857584903699693	0.12843673378240106	-0.05695745604741556	0.03669877316945115	0.2450931392150474	-0.2705819180501016	0.16226076569932
HGNC:83	0.2129855167337621	0.042316828256083544	0.10937157528710606	0.1386934238809447	0.36690986523863856	0.21488337925983897	0.603917701590198	0.33771853555523745	-0.03561465215422757	0.0019115908768484405	-0.08502492084044026	0.3850272335515983	-0.2532456285918965	-0.19852413067511376	0.39901222442403905	0.2138833435840698	0.36059116598268237	0.07759506709586816	0.572776014602025	0.5643867591944324	0.09151982365411576	0.554673020859357	0.14931893171193522	0.34597083499623416	0.30150399414358103	-0.11774970641021527	0.24818121156400913	0.030351498382366737	-0.11877020132750798	-0.10932887746077499	-0.12251857833461131	-0.11166718682573437	0.06200459601682534	0.4225469663172302	0.13860301873097733	-0.21701362172036032	-0.2734180210547762	0.48413127833940495	0.07191983630180097	0.3929226783360423	0.1694661088692345	0.2972687745432948	0.3759157166387809	-0.03412162599738958	0.24046074599046774	0.3315086594420076	-0.2696991163608996	0.6121562390133822	0.23599761034633263
HGNC:28697	0.7028994934148728	0.16954238835121144	0.04109185400644887	0.02657625080486648	0.4713531006977966	0.5479519522062661	0.37099115999483834	0.16261607549560092	-0.24186128330256454	0.28844361731262586	0.38550879728579446	0.5589615791480573	0.09469454370637694	0.19524715215260957	0.5576411653449537	0.49823823390100574	0.5710850412545347	0.0964501608517359	0.5706157373927199	0.3789693476480096	0.23960836807309802	0.25148730675306574	0.2522318226993991	0.5808948583190817	0.23973360029701432	0.04818243792499868	0.263827844459036	0.43714944334592265	-0.08658805087865111	-0.12769856172496405	-0.09880922199020345	-0.12987301379889316	0.09428466513754935	0.27120720673289783	0.4042746481228506	-0.28511637081564006	0.11309731352666619	0.6459937827471168	0.4405583194601525	0.5256932702351008	0.40874169695200907	0.5691891711011734	0.46619772377141167	0.23401526931015612	0.3438140937664321	0.5808334979914528	0.11878863390400012	0.4835993118270278	0.18823162632777235
HGNC:4136	0.06252922124459839	-0.3468757869313324	0.019793813404219172	0.22064052030211542	-0.0092187677303652	-0.047281569787421936	0.2248434281011891	0.3894324448397436	-0.3776913821880233	-0.16107964183869963	-0.4002676250262855	-0.050178243438298166	-0.11554604896530105	-0.20103870399032076	0.05791930482641696	-0.12162175822711517	-0.024827361742362553	-0.16228030345519173	0.11994270373745233	0.1486996226428099	0.23234485012273834	0.36271999765012447	-0.03137026098421811	0.06320739611714628	0.15425899735029616	0.21866845105662472	-0.4064417422180888	0.2239466170762423	0.1713911003843823	0.11638927910235598	0.14648759077810097	0.12145627266212013	0.054425012199143016	0.15738549682264788	-0.25882604450431446	-0.3269678366221441	0.1264255711887067	0.2542634842267733	-0.14648662013475547	0.11708656604029508	-0.03162255268017798	0.01234359181417575	0.2215076003090752	0.15676562533816993	0.11657003642310254	0.04642457171171707	-0.2696712088449816	0.33170348834332086	-0.10315583508393555
HGNC:24174	0.13828857828277646	-0.03226412837309426	0.6437736252482651	0.3601155343764885	-0.024111476560122438	0.14775670006482386	0.023536985935417254	-0.16685315865821193	-0.0377302113850884	0.08812561976413429	0.11177387416363865	0.05695562970752142	-0.1057225512705266	-0.10635314082151147	0.2079897227778966	-0.08339183186345271	-0.20858270104584278	0.17927349160838327	-0.014457288771021088	0.17558376365804368	-0.027754177497514746	-0.21342001529678722	0.08767581965248797	0.13107788449256508	0.1318210939552063	0.05191280245165244	-0.13235709604612006	-0.07359503171986352	-0.017286802947823844	-0.01133901105310885	-0.027541057010469553	-0.01690719967502225	0.03033754384057073	0.1827050169471426	0.1729796173497142	0.15693163302411395	0.226516075462506	-0.016972829797502205	-0.003935458581525018	0.11161135225027047	0.14503259638060864	0.2725512726425265	0.025246382885173002	0.24655678551008522	0.0433330491381198	0.11752877708499927	-0.04188478263982255	0.1249078287148235	0.17374963436371146
HGNC:10995	0.4896789283260983	0.019232522282404355	0.15352055326869932	0.06017610645949039	0.31312497142286977	0.5023526192185435	0.08366978665773876	0.21091923679202387	-0.06732711001880701	0.06061604995449156	0.2844692550036003	0.26530910086304926	0.17524610092938703	0.15389330610394886	0.5604407980441222	0.22284405800377063	0.27354799021633486	0.0012672653113580232	0.3342607516288388	0.14721234439296835	0.16201721123324136	0.00870546264576543	0.2043930478320681	0.2742987560758145	0.1930870214445951	0.27332970205809015	0.09447962528991533	0.42845562162666717	-0.09285717149739947	-0.14281148338565983	-0.12022532246370923	-0.14450940125821302	0.0759147481485747	0.11126201899591755	0.4299781630877849	-0.20858594147369566	0.15416279745642117	0.41309190895798975	0.29661229502817216	0.42820619774671964	0.12008239219631074	0.5424663660721235	0.30412885967634856	0.425750304692883	0.36127557520723125	0.545396350751407	0.2170304250642001	0.2102649256191601	0.1575782617718673
HGNC:11040	0.1672975421857957	-0.04563472177798756	0.1707155750399695	-0.07611094163515064	-0.025768500638888546	0.17974571151131302	-0.013335462791476746	-0.13584855143667643	0.035017084681368056	0.29007704375368887	0.28324890048328905	0.1541924038323537	-0.08102759844847972	-0.0020294200350825884	0.10764710455399037	0.1833306569038224	0.008863729127263598	0.048825135720867455	0.032760834223273326	0.0993801115706634	0.03984414096695445	-0.18455104542672376	-0.07324998285123996	0.10262494130700808	0.15560301142849445	-0.09768139161619264	-0.09187616900506257	0.11627104123050976	-0.032708597273721905	-0.025427235449818744	-0.016840272153253795	-0.028356230920748748	-0.008924854111358346	-0.12366253867806168	0.14678328796081416	0.011363743467329067	0.13212711615787145	0.028230300735649253	0.12381774384839508	0.10375975876494017	0.0331260731143167	0.0915551901222497	0.03910090252058983	0.18850722554916743	-0.04334163041250212	0.050485338674843214	-0.02413308016415992	0.007742871467943403	0.07628889489959882
HGNC:4458	0.563212388833749	0.4724296150628572	0.021231568179162896	0.21775293246443594	0.17255378658381298	0.34362411827462885	0.547181443789348	0.3002747950486059	-0.1737139879596441	0.22658502270195144	0.3117658661032048	0.42129804307779223	0.17064168045302605	0.09453418024038546	0.536693566909967	0.24802102032240272	0.35587911594744487	-0.2815146928728688	0.34475296419551665	0.27168298191468643	0.20799501267142195	0.3602029745897202	0.43950739609527656	0.2621241299469038	0.1535804491071197	0.13580113941188804	0.027805868947691582	-0.07356236563395142	-0.28599275396682994	-0.2978433859164935	-0.3323631421961602	-0.30539467195934744	0.0505872320329023	0.4698159949072317	0.14472220169007416	-0.2520049023721977	0.09652458462557513	0.6039898280776441	0.1896749861574804	0.39874808669202166	0.39328206128362775	0.42449567043885705	0.25673639337339016	0.34554336677638325	0.15716242226207625	0.4841329255265648	0.18495611517639934	0.6532906184049109	0.127083436871725
HGNC:24864	0.09173270230083885	-0.019374596446293316	0.6232677902235939	0.36123113155471526	0.023371944508057196	0.12383570412406739	0.01195559558808874	-0.1494465746558448	-0.03509098703626613	0.07892721842766659	0.0960804297646838	0.04990209217280207	-0.0005720043298651023	-0.004040057770977446	0.11618225222082111	-0.08951619017737811	-0.23153694784048054	0.2388772027666242	-0.033319349593579156	0.21476563613886163	0.1019846459102874	-0.205021890853573	0.09457518526347888	0.13140493126614572	0.084257874517653	0.013707095323946704	-0.16261528181081722	-0.1423474347704799	-0.024238088787993516	-0.009598600283506514	-0.03280127215475899	-0.015718184464587493	0.0365223786721887	0.1757290731534299	0.13952257423406328	0.16552955166513408	0.31075208406398463	-0.05280420808276302	-0.009651831046523047	0.1553240543588424	0.17795383407848356	0.18222344315872183	0.030167560811695235	0.16676455589351746	0.08430351515703961	0.03755588188783988	-0.023087205310411245	0.12342904722270927	0.08696607076163718
HGNC:17325	-0.21489256857939487	-0.16323125307893158	0.10654690617305135	-0.034948164374690414	0.005774870968347372	-0.14158143725982292	0.024584155544662534	0.23543194487140554	0.0895094517515604	0.16099142820685802	-0.29062916213733125	-0.015630389055441007	-0.26510380900626884	-0.20653768626399646	-0.059851222448355126	0.10768810588478976	-0.10726048927047219	0.30365940953351517	0.1876147018141014	0.21925553114034177	0.07688387403058376	-0.00677504577199859	0.048409676757076116	0.14368341747601054	0.32015622379667413	-0.11331685023735308	-0.08684251659184472	0.062307221097928446	0.23073867764448908	0.19078927253876352	0.22665351058317074	0.1968871738844456	0.01578934861955395	-0.06100453967816186	-0.044260495790794156	-0.012068825315435362	0.24893289279811115	-0.101267827934106	0.09068831265353483	-0.05705382476240967	-0.09299253541813494	-0.11810338061716222	-0.04965979477805014	-0.08774678222005547	0.1536753347100881	-0.2127025139476012	-0.2130812490307536	0.05135041475735537	-0.04257365988798878
HGNC:11069	0.0705254792786984	-0.018565441920145597	-0.0032553846996425627	0.04631341819138155	-0.47253470174116846	-0.090602360502381	-0.1626667601549705	0.12966893625389905	-0.1450194938160609	0.01234462258680994	0.08516280123714563	-0.3714985449601419	0.03131535383330821	0.1113946483335337	0.11705266506120517	-0.2111716967744063	-0.15435458180938083	-0.2461898009718979	-0.19337869619057477	-0.21768056647628348	-0.10311356208020726	-0.26033406137015636	0.25761183518991093	-0.13606283518164436	0.010656299117199092	0.5130024611417512	-0.5010276206941923	0.1645297338833089	0.12156144592158946	0.018698378799014953	0.03328131577489079	0.02595809485713129	-0.013003167286677364	0.09428006804317242	-0.1484767330343954	-0.16343622923957007	0.18932048189631798	0.1006612561680578	-0.0723430418214448	-0.11926933713226329	-0.20662715324620018	0.16395176861168068	-0.254072723631661	0.7106868485663144	-0.12276077378456807	0.055911941751513906	0.06631240996221448	-0.02775714548445078	0.06451698514540363
HGNC:977	0.5576644436293117	0.1795160576466928	0.11257643194518559	-0.036021866600664754	0.569800349788062	0.5546795983869722	0.4420295883124236	0.11457205526093171	-0.2792908040919254	0.3395083309317572	0.3553427740601186	0.6234097999835705	0.06534390656976213	0.12582099767813043	0.5739711268654295	0.5846748985707985	0.540435269438389	0.14947467102615838	0.5615358933073439	0.5860435189796435	0.32253333376249765	0.2772258829709219	0.1991097110451325	0.6097474321771527	0.42674249050205304	-0.1977189635904535	0.2754665674807519	0.3687196068773374	0.044007563174932686	0.029770619567863976	0.0635037545106076	0.02765991735874188	0.08644488847827608	0.24094896190579515	0.4942808928668843	-0.30288557916684195	0.13622689174680802	0.5197184431007105	0.40644852293883216	0.510994671468876	0.4700858757596737	0.5806507367232683	0.5570845538373425	-0.04718777413782501	0.33397423944534277	0.6174829338028359	-0.014458086909789412	0.5554573118020046	0.09662727774942706
HGNC:18540	0.15518988027709563	0.1477326744999477	0.07335938867551817	0.06655314971858108	-0.23069226608701415	0.12613285534356034	-0.1908628537883792	0.17189397755000355	-0.022216904149041868	0.16351249604687876	0.2485505683318767	-0.12213704126410226	0.17219050084892054	0.22307350283106803	0.3598203992618308	0.026741043742522504	0.03714064554110705	-0.21961108730669548	0.022358302552776023	-0.13308598843714356	0.036332903604007635	-0.30598767513350844	0.2915818033475538	0.061666474560021556	0.12611202355624007	0.6178535963778384	-0.21492125729837752	0.1295595431910108	-0.026144559159334353	-0.11202432162606465	-0.11249057395084472	-0.11415596249205526	0.027308054091961412	0.1894079136600583	0.035304925195803465	-0.2146114312204028	0.13675663565601834	0.2259758322390136	0.16713937984315594	0.13748781914641414	-0.008028356274218643	0.44743100306414463	-0.1539686997854681	0.7667832787023205	0.182326610532292	0.3218129854650839	0.2466726789141331	0.022479221445245216	0.18775368849413432
HGNC:10999	0.034219350427719064	0.1862618569464997	0.168813296183602	0.06306456522279251	0.008134112342151771	0.052640411230557724	-0.002603227361659141	0.39577285657785277	-0.02995985363513788	0.28562958139407923	-0.0028764467603769103	0.08778901754567334	0.06238005789147679	0.10033212236020768	0.38273669423568296	0.2480000911279946	0.17467835987420535	0.07861379176334192	0.37538292547925606	0.2028250163791253	0.21206507542048603	-0.16913187365614712	0.372194698209364	0.3147649545411052	0.506126924680624	0.36526598022209417	-0.08480739629774688	0.03500524084241759	-0.009249973924005282	-0.07036560701536144	-0.07482014715319114	-0.07377545633810074	0.08425818109866941	0.1530721475075733	0.1233991201662506	-0.2167479792706567	0.16870641155377167	0.21307474383506814	0.3719129123462699	0.23792382587760677	0.06156198818140569	0.357993893947441	-0.07489095380941246	0.33402816764285737	0.3468664386411428	0.24134794868597706	0.17292781277827848	0.186730191320685	0.1868318993504166
HGNC:5385	0.8412515388394334	0.363573413259336	0.1117118651267024	0.09247795885474676	0.5512339349168184	0.6565335726961485	0.6679541662984639	0.12553431526686015	-0.20676480453903254	0.271313621894342	0.5054813679599454	0.69784786810331	0.19898270655253278	0.18249054211424273	0.6714141928558806	0.5293799849686275	0.5496002699958425	0.08558463449925645	0.5654782100627204	0.4540126479859003	0.2685756593617505	0.35836456154257323	0.3092729307187921	0.5417704826439957	0.21126522776559156	-0.08798021787820176	0.30240329801461924	0.22726230221511043	-0.23809372602557288	-0.23542997942296456	-0.23855442151775913	-0.2412571209647463	0.10036383321029389	0.34605029174470103	0.4989205057761153	-0.16404966303810065	0.17324054769349215	0.682027376556232	0.3673421490619408	0.5491881031255387	0.5397377459578133	0.5653630166919322	0.5153444631742747	0.10780598646881562	0.33064853884863804	0.6583956416941928	0.22502787618100464	0.6843083190308964	0.13667545840694598
HGNC:6176	0.4942442802525167	0.6433435766073474	0.14229564731214753	0.038699368020718994	0.5877743548196461	0.510661686300682	0.2835594502791643	0.09229250999965023	0.006017337508240024	0.557280672761818	0.5652989907462287	0.7691375309442823	0.3871558685806294	0.41562857857070035	0.6465859616084932	0.7944057401659437	0.630183338649093	0.20712748671087333	0.5970865259084269	0.46700504821341265	0.4739441404586992	0.02786795984466259	0.2596407652064434	0.6124819060030569	0.34530220203046696	0.005057513644717522	0.506796305336706	0.10989274213365598	-0.10314433017069541	-0.1248590401753313	-0.11730326143886019	-0.13560798514055164	0.11948305494298248	0.1475208294361195	0.5572085011872148	-0.11207415330607166	0.12205500388212116	0.4559229997222257	0.6074105032918888	0.6859310282541751	0.6679795084176929	0.5923333129899576	0.3105021776673821	-0.03617825686518559	0.40968184740509156	0.6347690474577927	0.4554883417840455	0.3914126601117422	0.2059262922283033
HGNC:15894	0.6304669685027796	0.6682572549940539	0.1848658725708701	0.06820266387903154	0.4339637764845267	0.5328000111190838	0.3032738814330648	-0.029825823204212728	0.09107028576309877	0.39440971853855733	0.6460712734683307	0.5944059577214001	0.36551064524860666	0.25681152516507344	0.6594653235759964	0.5657958392504984	0.528832772481282	0.13951911748112594	0.4471761597841973	0.2777283304729972	0.21584565440431347	-0.03506659399756154	0.28149552147117746	0.5579489031209375	0.3191317181667275	0.13806703588028235	0.5387438352123471	0.07486154484245795	-0.17270547542894465	-0.1899451947392531	-0.1983025508153051	-0.19895384177593953	0.09706756304282563	0.1567675058466353	0.5743795822215041	0.10910149365548193	0.11469281327942692	0.5166572707008557	0.5009087024394866	0.5456071742705733	0.5490652395812106	0.6883008350498494	0.18592066687360895	0.21688430257726457	0.3038744047805262	0.6402289946879675	0.502546959311861	0.2619315351304302	0.23806582736257503
HGNC:10973	0.3218557655061044	0.30901947067078217	0.10326238856382716	0.004515311267663547	0.21859665402366987	0.47590794427705946	-0.08087250979777834	0.1530595718930473	0.12479405391383237	0.29946619134524227	0.3844928820787821	0.276912991048446	0.28540632562233104	0.2872766721298709	0.6364136564575339	0.40104051701877413	0.3437982429064244	0.09633958140687039	0.40849069341691724	0.12128687692963064	0.22457488091681235	-0.2676605391821715	0.20320208057010325	0.36048812973983485	0.45127714570066735	0.37096568204005903	0.1938295716728755	0.3194436445840116	-0.04562916951662721	-0.12411324356727368	-0.10570261085081477	-0.1282179316013104	0.09691766836355005	0.03550579133754488	0.3863014358921573	-0.16463544286510268	0.12957024544491252	0.3139037372421905	0.5816551424446607	0.3857559135291522	0.15571736894040858	0.5692182973658497	0.05479447853478038	0.4228591868518205	0.4023006366827569	0.5563171240155115	0.430708604071146	0.08036872407782511	0.34669142158267513
HGNC:16437	0.17677203450795304	0.008102483202970247	0.4330542039241686	0.09930213300077034	0.08864212175077509	0.2846622279094954	0.020234399551755263	-0.1981975814174433	0.22061911741859036	0.19016977673975533	0.20033391763071343	0.15566996058839672	-0.1916560042756912	0.04325114609403415	0.14346080595512545	0.0989067719201479	-0.042277154032611515	0.3862720467469255	0.05260263319536904	0.1434078096893942	0.1061748789030581	-0.12740861956464325	-0.21716258228720378	0.086291947742804	0.18230340621385346	-0.13318318159434622	0.11578563835029262	0.046591548127627	-0.008286634437985716	0.019908632103691534	0.008930548417236589	0.009848778440388815	0.0007217007511760171	-0.06020493632404516	0.24771397427925665	0.29194676064435016	0.019756639680463334	-0.023636897502408175	0.16784749602761925	0.1335211252093504	0.09830132660007963	0.24196686633514522	0.12694386835110863	0.055485487002344	0.1854625002863278	0.15702609019322836	0.06856022920335372	0.02255539751700441	0.33473691920299614
HGNC:4259	0.5932897789793533	0.04191661800367502	0.0786803905415257	0.027047374437908868	0.25615316335609867	0.512348624376547	0.20784275094079344	0.15400690140115322	-0.24312307571765868	0.1409140548823295	0.29992316748016795	0.2884565756274998	0.06273864564157672	0.07966982131114632	0.5341771668019225	0.29294271031067326	0.3844856443440653	-0.015460730191976111	0.34467876290265426	0.12105429106545157	0.13937278622920826	0.14050014317052206	0.16790212904741367	0.3997289160909462	0.2823719938264173	0.25308960128306485	-0.023398543136774138	0.5140921585192395	0.009183415222456666	-0.06301056818365063	-0.028097329692382517	-0.06368257953238893	0.052366649750628345	0.1296993419988855	0.31691456389304823	-0.3328785552510685	0.1013663020290539	0.4490758516801172	0.26650898350069346	0.29772665838931006	0.21929156062236022	0.5572181101764145	0.39418555739708866	0.4474334708538574	0.2940229283570032	0.522341514942283	0.13862837535437705	0.3177402995658366	0.12071883966974503
HGNC:13818	-0.053086924678237786	-0.003069511954089099	-0.07219214994319459	0.11906282364205949	-0.5607980280826397	-0.16688166021589673	-0.1918804248402949	0.22382318728779768	0.005637770798035362	0.032641680198442796	0.0066700670298373965	-0.4368432946561009	0.10873761911738236	0.07642129963676131	0.03459369419809956	-0.28840192836066614	-0.22235451028353956	-0.31670615605961533	-0.26036646984436307	-0.27544329414951213	0.04753407856243685	-0.26158322965840686	0.15274683597790853	-0.2609520436383493	0.015104336483513893	0.6269420123646869	-0.5781962307092402	0.07338888719145746	0.05275958476297033	-0.05340744573575215	-0.05569178377434465	-0.04982964546196513	-0.016770457701302578	0.01545217745028667	-0.29605898367494	-0.12155506220271126	0.19403912276776472	0.080570282773063	-0.10208197838493391	-0.1065832955377683	-0.26465890138422715	0.030872562991662175	-0.3500662841559534	0.7732228028784854	-0.09239280526698215	-0.025612546935468355	0.11237644607419382	-0.09825105705064038	0.10408592544449334
HGNC:14430	-0.030459347833893306	0.05743796337037207	0.0704523562049731	0.13245442371994942	-0.08536944705472528	0.0842929652553336	-0.1534203527272237	0.29577439890711493	-0.03144026068042158	0.19363522395728	0.01623112738718092	-0.02093765257491457	0.2858289369839449	0.20534523606697044	0.2479563360613203	0.08855391289328625	0.06727547192291808	0.03877122814100346	0.17384843749708953	0.02665489796071998	0.2668555385418858	-0.2742349459439177	0.2574578443270085	0.09632992070181849	0.30855716139353884	0.5639007867460567	-0.2040769575074139	0.2569403680791765	0.1259704852516619	0.021362883163073207	0.04991623023974603	0.02273579329192448	0.05564255463516173	0.03374889067710771	0.019135177033645503	-0.23382500263020217	0.24394190667265367	0.17362520808903878	0.22632540765716921	0.18046687881273296	0.005702860708817467	0.25707205991788906	-0.0986126694815369	0.4090769776041535	0.24261179876332137	0.20460762224299706	0.1712757413592076	0.0014288491136799284	0.1032404508261414
HGNC:13444	0.2373181411815408	0.2719291571587392	0.09907232498609259	-0.2611357942352588	0.5885797024002588	0.3903546083011333	0.12539377315181172	0.0501968112247788	-0.045205977286519684	0.3516885746325081	0.3925267063267906	0.5279857400389106	0.030673000983431294	0.1896744192001229	0.5368937561644819	0.634959384610426	0.6138031199562829	0.20415294816116375	0.6773094124536391	0.37116085672276056	0.13054640982767018	0.08918118779120923	0.22499752487024016	0.6366261092788166	0.43675456788834405	-0.01931799837529777	0.5983511900100159	0.23729546600419038	0.08434908297643301	0.06972414191589738	0.10080786314961512	0.06396701060159975	0.09683024571099615	0.12029153288911688	0.529857582889312	-0.2562935068026562	-0.1493200952212158	0.27803261766753185	0.4357055020111372	0.48914496836127325	0.4208369799736102	0.6013623345951485	0.37644723223298865	-0.04706593524423496	0.47739926932223675	0.43958000497451594	0.13102530088461556	0.268877723602207	0.1389316804332363
HGNC:9603	0.3334453338791251	0.21306715824639497	0.12486691481828362	-0.16618964198873198	0.6037272961345557	0.4682503156177594	0.22658674782565216	0.022739903006840274	-0.13929871935650037	-0.03636380125939852	0.29008815356175494	0.3992805364109597	0.03207866897557668	0.12125093128922176	0.4124854867130779	0.36746539228524183	0.565762837742609	0.15317876958365476	0.529895486328277	0.1231935931414023	-0.09732979197579558	0.20836334107290444	0.3715951375315161	0.4048859664231147	0.15321773234607722	-0.21793478064721547	0.5680570428257339	0.1456823009045145	-0.13152129734255794	-0.10066949344550495	-0.10275097163934796	-0.10519611910612298	0.056744611139814875	0.21705901361298735	0.6469285949805742	-0.16837384719174367	-0.1738821471410739	0.21548737819701197	0.22156945880751255	0.2643114887894882	0.3209181480775601	0.515065289915933	0.49485678083033857	-0.1941545239867149	0.3913121634086059	0.3867027803716394	0.19833991510427762	0.24210823884869892	0.1197022106675681
HGNC:10953	0.30286845229011755	0.16097094797237818	0.002068322908359944	0.06396922036501286	0.3529149376374185	0.4032868746033469	0.09367655850757513	0.1415195456652125	0.061770156585753425	0.12463149873494875	0.13541221247781565	0.30562749963254987	0.2704173172033721	0.2405092178764476	0.06342791873264836	0.174493412501993	0.33487073191206385	0.211170970866635	0.20658544311792845	0.053647198560032076	0.22826146451752052	0.04322054917538925	0.1932524670296292	0.07682797474927244	0.057734261639025966	-0.1828287119536037	0.178509224540791	0.20736493698441888	-0.17071137059027847	-0.15153201889133477	-0.15820978531870003	-0.15638091414555902	0.0052017137342431526	0.06334966036009161	0.3982611503260047	-0.08518246877327212	0.06746878930782599	0.10485785465993991	0.2772123863797514	0.19344818737381075	0.27802983812846677	0.1131409776404287	0.45598783445649493	-0.0911405680277906	0.286758699020873	0.16446101022665227	0.25234540495180924	0.07234918478282898	0.12608093750796343
HGNC:15938	0.7589986067318194	0.18176554833385947	0.16107879828697225	0.024675652006053456	0.617232826273251	0.7209908392298325	0.3590230719430926	0.02924309713299353	-0.19904388957195515	0.35477964337577833	0.44663014042336885	0.722880030081411	0.12551790157285284	0.19907408209735247	0.5924094625343971	0.6187960063124534	0.5480663006054477	0.21948865876849935	0.570830030253151	0.38671353254190693	0.2551405240427011	0.1809721533475118	0.19861932872011412	0.6112080037600144	0.28891405347429994	-0.22213817743286574	0.35026986818999056	0.451256107662767	-0.11461355141781744	-0.11432771991528572	-0.08437367189725135	-0.1198595236443366	0.08776976643121487	0.1775086066987235	0.6225425150281069	-0.2302551752872371	0.2768625917444176	0.44960861935245255	0.5421699900041663	0.4956260767029775	0.519302526946662	0.5397059376166593	0.5884849266294454	0.054502908018654025	0.4283149112852432	0.5994671721627699	0.21203346957703428	0.45206332424762	0.11290101717604491
HGNC:11038	0.4695634438431112	0.40745607924397137	0.1994803693238289	0.0023358990223827647	0.4443780170132786	0.5054415196861409	0.14556962598963058	0.02113678311828458	-0.09149600414523999	0.24639167907420056	0.41419309394072656	0.5787930131151421	0.32002229259500775	0.30252014916464415	0.527887584839082	0.5418698978616383	0.5973636822598996	0.2085855264962644	0.5540877912336652	0.24382510174310565	0.1729617804152393	-0.03320833899787098	0.2949704923681794	0.5858326808813888	0.36013463404107854	0.03651713525020742	0.4376444636220451	0.2014725120224211	-0.12132375890724338	-0.11119040544555837	-0.11199820888277125	-0.12030464090223134	0.08085751392185504	0.11957370264585458	0.5674462608497353	-0.17821957668996793	0.023915267385550068	0.3479325054628406	0.5660704870278577	0.5156610167376126	0.43004891749070195	0.6378689082696055	0.2946782802080708	0.06873140683286737	0.3482064690471939	0.4999146792952341	0.37010817763658255	0.2233010913951706	0.2663370599365012
HGNC:8876	0.41942038437524365	0.6802191196656991	0.18475807488496815	0.057344603030574946	0.3927549566579706	0.5129624699920519	0.06300587508676349	0.0700380564957123	0.043676334555590494	0.6035734598407103	0.6312951484748393	0.6050273126409901	0.5615199475787549	0.45123521754824	0.5779588123448279	0.7027588229316828	0.5651754271858594	0.2796296588727194	0.5397833576670019	0.31839741960846957	0.3142081490787482	-0.2673633730623939	0.49052138257892286	0.5297993864674574	0.3457094440510803	0.21162065873222147	0.4307151575802163	0.10280879884285324	-0.1317493607919423	-0.1655367141076224	-0.16581760707256513	-0.17597333944240226	0.10653898624525661	0.1305718909141377	0.634316152387697	-0.0774406036283255	0.1726755837395911	0.3121288410204311	0.6659272003668834	0.5323613845967221	0.5551901451009018	0.5869280349907176	0.09212639493883167	0.14226994947681632	0.4111117744575747	0.5762209148343261	0.6103720615518129	0.19398513360427447	0.2766584869820876
HGNC:10937	0.23674383475396166	0.415937368976958	0.08509752037242259	0.001055153114470643	0.13389036641806706	0.30311454395393495	-0.05369243276540784	-0.17195341841776524	0.5023763085310686	0.2410771766628637	0.44119734259251037	0.2520848733561165	0.1962135607072429	0.03148935985554024	0.3345993259672028	0.29273431834627484	0.060426212427864785	0.25046160256086525	0.09002911273317313	-0.03845183620062937	-0.05197999155697945	-0.24839449746005152	-0.11796638926833734	0.15038382499423877	0.2382625572440556	0.16367856105010992	0.4042730524255689	0.07942937329966841	-0.07796763672811673	-0.09628516850915574	-0.09233939613649642	-0.1026437291734118	0.013388597251816766	-0.2175437582596705	0.34986698688385326	0.41230769201377254	-0.0666759639440368	0.06517249025376554	0.38241631102451823	0.06539436498867786	0.08511220511763036	0.2460490807361418	-0.18999818620166153	0.11693832684558775	0.14516503978483447	0.32448795517407353	0.4871143712265261	-0.2225557149952857	0.2549301770289636
HGNC:33426	0.18311977595708498	0.010474176814115768	0.29756717825046947	0.026055219835042148	0.07415053566550726	0.259364896712778	-0.00695058783081014	-0.11562751985462785	0.13189474560148018	0.1573392412625992	0.1738038619590952	0.19574933691198174	-0.09930471506927759	0.033366791602839	0.17891117990743977	0.15307848022204903	0.0073644138070463406	0.2582857546561064	0.07003080252748692	0.12600635785039568	0.044357950741682445	-0.13416500777368065	-0.12601470742714596	0.11286059542492495	0.1933167727035007	-0.10245376678471659	0.04655597818360965	0.16678734504729703	-0.02226679540672485	0.007457313058696008	0.009397775671303133	-0.0005975762198145572	0.014414182096077548	-0.11088858217080415	0.21552741414604892	0.11855252621017662	0.09956420850198709	0.029378004854940475	0.1820331778376806	0.13209410328439428	0.06041517622866652	0.19595958757772997	0.10376052933113332	0.11318198761474656	0.10697820558805905	0.1265562352987971	0.05172712819753006	0.0032980101855603536	0.1779569245045293
HGNC:10979	0.3158011520987394	0.5438831749722587	0.1624642350581353	-0.008424393804575138	0.5869440095104341	0.41977813160270167	0.19843459648995562	0.17643402264667263	0.014215394964018763	0.4804749809688598	0.44181167232666985	0.6874312604825891	0.2557946942060228	0.324078576685678	0.6001818109763908	0.7400311499422831	0.6679461394970813	0.25968436067373424	0.6876018813376249	0.4770733695336961	0.3779227395521171	0.03254618895566563	0.4060168330487865	0.6372382851652175	0.4681257909614567	-0.056577752178594974	0.5467338854574953	0.0981963974152669	-0.07756236457514969	-0.08351288718636027	-0.07583330180765738	-0.091427183360626	0.10301315026712132	0.15103605521245939	0.6614541622581196	-0.18232115030137147	0.07913579481775619	0.33756089645638737	0.6030177855751813	0.627513731396893	0.5620790671476581	0.5821304638356778	0.3108735406720241	-0.023574824489852625	0.4891256383844851	0.5386411932912869	0.3554679409001715	0.3035173143845069	0.1845234574063536
HGNC:18155	0.66184067090297	0.2421470087704052	0.16857639889923437	-0.020661269344036934	0.5102272627888201	0.6117113627421672	0.40280376829620873	0.07861419312229576	2.89860873066866e-05	0.3705775148977943	0.46841968114516597	0.5745379939556488	0.06963472604538119	0.03729126297000904	0.733854356268898	0.5483971249001923	0.36109578595906505	0.20387002300580698	0.5041409654501225	0.46748729252196697	0.25699824486044903	0.1263149188461293	0.1270957415479001	0.5674840891294246	0.4183469400140903	-0.02395690483476653	0.2818393121906534	0.2916415959764456	-0.12513087102046075	-0.14076605385630345	-0.12407516235911034	-0.14684757622282393	0.077568169320907	0.1207763443534829	0.5229208812870042	-0.06482836145002845	0.21734658409911084	0.5063855905050415	0.4643504961300479	0.4289485618113593	0.37222467133447845	0.566692895890466	0.37671089892284115	0.14502876956314828	0.43199625088441407	0.618474007146949	0.1787108289139522	0.4579799872325459	0.13983114062415955
HGNC:4251	0.20170219075194004	0.014176684517153697	0.3060281425368904	-0.046912394498053754	0.11013279829289874	0.2690262074105207	-0.04444761940481788	-0.09161345597008246	0.11151742958966987	0.1360622832373084	0.19638010566711778	0.257667546247151	-0.04055296215332741	0.11468639814158604	0.19186436632626513	0.22604175558422593	0.05604158424540768	0.26139246758664353	0.10714909184331718	0.17121153210556758	0.0611529517104501	-0.1572102521224422	-0.11109328270719848	0.15367295330519662	0.2029516369378389	-0.11942183515174723	0.04506585446724185	0.20690010978497075	-0.024850288377407104	0.010875689759071772	0.012709531123474609	0.0010819347079828428	0.009003646588551994	-0.16953373464508797	0.2081808583842896	0.03318213243193604	0.10643820503313833	0.0584544547743474	0.2297931195307308	0.26109415139289954	0.060866377630987956	0.22362105616236158	0.13205460131099225	0.12752569587426096	0.07633940829135301	0.1089301391675973	0.05709106157679655	0.006437598844134181	0.13465828520663672
HGNC:18596	0.12046593249259978	-0.029702324320805322	0.5966378296423807	0.27457593426271787	0.01096821416032014	0.18654163189436093	0.033336944290829805	-0.1719382107263851	0.08332137249690641	0.11843443114683072	0.12718886996570886	0.10299760864372039	-0.14275451805453307	-0.07737148554036115	0.1809266223939674	-0.011643952537594336	-0.1584986481223388	0.24149188242417302	0.01364051312852167	0.19946456119847356	0.027379146922403803	-0.17760276405069622	-0.06752125157806955	0.1114783826419869	0.18186454198533242	-0.02985590473196818	-0.03868013226846828	-0.05280068274136731	-0.01585692102110943	0.0051088881259163665	-0.012557741816098747	-0.0031075905628350623	0.014138390166746981	0.07257788493573537	0.16705157968855747	0.2063421961282358	0.1211977850982416	-0.01970800461750204	0.0431850741934009	0.15517986838882852	0.10556706939880851	0.24995903005067568	0.05035785498422386	0.16899538235352812	0.053790787966274	0.11311533453316538	-0.030466426003846584	0.0890763182565035	0.22918953631143654
HGNC:14239	0.4053638405334758	-0.07255551380940073	0.10840841369316889	0.040462443783909105	-0.027733810963431766	0.37883933899413413	0.07875424888697705	0.123592019818032	-0.2152498097359492	0.10320187815460355	0.2307023620867946	0.09806114312535394	-0.0011740403528453323	0.044717263630010454	0.4966545249266747	0.19945103415594997	0.17412523455874304	-0.05495992283364682	0.22102094147426368	0.14711732770196362	-0.0028243496859322267	-0.06779519405865639	0.18614657237403165	0.23574561604231148	0.2709173814522671	0.32328152518173775	-0.21539419633706725	0.5367497661242407	0.1286407906764279	0.029306393874611574	0.07701360704776951	0.03210353927227461	0.05144312584454095	0.07685526778288262	0.16333341248496902	-0.304162510638744	0.14794838786124923	0.37241913705570806	0.2482780094703968	0.19674657020906797	-0.03815978463057533	0.4944524259271064	0.10835889501029997	0.5605849378122069	0.09496926599158567	0.48035309170535545	0.03404683794685969	0.24837451885219755	0.25619826469676044
HGNC:4260	0.29206752377798323	0.20365519320823008	0.07871066404164048	-0.14883646120475205	0.6074970416060015	0.4948133307495322	0.20208612014196928	0.1966116830906733	-0.021226236382088277	0.11392946405967913	0.2774594321643095	0.4867319692162233	0.13132350238803375	0.15204078864964796	0.5164869157156085	0.46810917973105565	0.617465342928174	0.1287242269815956	0.5884839046369696	0.28296500939283625	0.17188326683807903	0.14816956967958594	0.28412552804081975	0.4633860488528067	0.3046973582176228	-0.05404381541621856	0.5026376948537359	0.24878252892833694	-0.1000837153941008	-0.09126552548957409	-0.08097375462414734	-0.09689472429700445	0.042172231525162474	0.18116451463440536	0.5571292970911702	-0.33971700667435895	-0.14985532910362923	0.302778359779292	0.3169717991632619	0.4729248190694605	0.3818506888338327	0.5640022167688014	0.5301557555479938	0.029573951857163865	0.5422921259727671	0.45914459305295946	0.1267865356042626	0.3085584429028704	0.10083225619671153
HGNC:4250	0.18299527493873832	0.07346574767720596	0.25226873772959907	0.04179319380050298	0.08201020189005795	0.2767674503238745	-0.10459385825302711	-0.2802133239325345	0.34441626178322815	0.39339392835467074	0.3280819607261524	0.24596070101303727	-0.06439155743757981	-0.028840563854852903	0.11498522733891237	0.38416924926484647	-0.030396111829989757	0.5465582531946724	0.12748859653248276	0.15939437673867107	-0.023133080357434128	-0.30130544367309886	-0.2049555865245023	0.2076782591005784	0.24481485892805882	-0.14408132926289055	0.18751351329444688	0.2908869580074806	0.1686595089799834	0.1362583898741097	0.18209423785156947	0.1359306301983702	0.01294827171238811	-0.3359240588015895	0.3282895719398067	0.3615610293591705	0.09554783532561219	-0.1377430726508253	0.4007884068056818	-0.03562983155909917	0.0327902550080587	0.055994376316063924	-0.10851507922909433	-0.052332230683408656	0.06932077093383757	0.1229130466962819	0.18290317235438858	-0.19887118959580138	0.2810855260753283
HGNC:11036	0.041603124577557056	-0.10947398119733313	0.12322844746382611	0.0134143258816893	0.09751058198126612	0.11677202795953583	0.09987732920492352	-0.09148991938162018	-0.07045551286110298	0.23969124802320182	0.168583814723159	0.07415746712556871	0.17357361021897164	0.22724893196574986	-0.24437285023285937	0.11751096854297667	-0.04682259844988624	0.364195713129008	0.045686988541537056	0.2772458797012978	0.24688759086459564	-0.013923269486707938	0.16285994638991227	0.09028960216360783	-0.22919836284196918	-0.2725343657732616	-0.1340178796165203	-0.09729101470839484	-0.05983280221175494	-0.021320292568372343	-0.03189932211457885	-0.022090716462277497	0.01474713235853374	0.08681945343514459	0.01880838502015228	0.005952865487417765	0.329706927859598	-0.08873704748374607	0.075070380298336	0.08206547669878618	0.1482239494924811	-0.19797494889679265	0.07644889083407402	-0.18714828545984863	0.04979093659370525	-0.1736298608972708	-0.11674323003452347	0.19039741998235732	-0.14886521760029486
HGNC:16270	0.24422393731877154	0.11008283141472514	0.14036941360788782	0.10337824227276168	0.160731824686651	0.366977602561621	-0.09538795510296214	0.19232488129999348	-0.06892009246341065	0.10374609507932404	0.21796161241705023	0.1357351646659008	0.3834486786361352	0.1970265552395757	0.36601443387451	0.2425112932812196	0.29421498863722306	0.12717804942426908	0.28247701339827613	0.07873721621080432	0.18073404762203665	-0.1894886891800051	0.22113937634588166	0.2326600704636243	0.22928272633251667	0.3672159946087678	0.031231118798225925	0.365709202472723	-0.001233185958860564	-0.07874622599546596	-0.06091443007561115	-0.08130176503003203	0.06127026144192238	-0.04888307252906586	0.353474896523219	-0.17555009926556786	0.025877994817938076	0.2013607489175851	0.32380098210954233	0.3028086224498377	0.0989778054908373	0.4348935001542298	0.15137917515739308	0.3136158663240615	0.2584824336147182	0.4091527862081783	0.35130657215962807	-0.005326454249297882	0.24222188805997566
HGNC:118	0.3900881061522558	-0.021844752529581145	-0.03756900365938237	0.2217927767941362	0.013632956010801986	0.14685491314857935	0.6649748947731161	0.4104738240566289	-0.3303177741704981	-0.06890559605333949	-0.0249393039660423	0.10863855465507608	-0.09569928025970256	-0.12520685985708335	0.2124435315329908	-0.09443834199792582	0.1966360491310762	-0.28999421469764436	0.2105018610034216	0.308207820401216	0.15892650718880624	0.5812594690669904	0.20143282357045408	0.0758514600384045	0.0485327846983501	0.1305613323441365	-0.2531939853193251	-0.001075793098776161	-0.15530494814313847	-0.16965447508053313	-0.200075411066801	-0.17085106316217422	0.022416489777141186	0.47717798695552927	-0.2067483103983321	-0.3082539419914753	-0.1344020303697108	0.6149097888828755	-0.23866936987281198	0.27190567741859517	0.08918691807591556	0.1675059782669402	0.31527953235392364	0.24867794274004976	-0.0779483370577763	0.28610413788585987	-0.27566752568940955	0.6969783974891406	0.041132510792404785
HGNC:3148	0.2433340104095762	0.3682582086750488	0.019018070305102976	-0.011571780588792154	0.4615989349284541	0.36870332473186473	0.07478341484100336	-0.21575526425900415	0.5085665470645352	0.2939644804488379	0.3549238072981423	0.5083065881670167	0.10321937323011711	0.11849766746571755	0.1350085408283381	0.48947010769048016	0.22149371979726507	0.33687160638799646	0.21320535684793915	0.13527501076958878	0.08464059239429879	-0.014433011375782014	-0.11918184881361266	0.17429540239713115	-0.03233588852095323	-0.43100006443589145	0.6647572728381788	-0.01846937416967638	-0.16422554426159872	-0.10750757456635417	-0.10811954161590856	-0.11424779943758583	-0.012419255634453119	-0.1848146568634214	0.512310044021962	0.38764882767771314	-0.0663240184300213	-0.043098120154809	0.4375342338534559	0.16201659065788396	0.30430462860222496	0.030698715209286815	0.1027923890992985	-0.3617815150831071	0.21321483209370146	0.18709550142096518	0.35150157620083305	-0.10690573131653876	0.22825936096242974
HGNC:2329	0.37136084836273187	-0.37746868755676627	0.2626535618791467	0.28266185950222167	0.025320043231844815	0.30721598919182225	0.27610753861169646	-0.030284306719215705	0.0408217749516771	0.022988270926118454	-0.029099581484602385	0.13472443214561072	-0.23280348918903418	-0.2696311829426297	-0.013480218050924727	-0.04484422437795275	-0.21588610997735416	0.11621966355643644	-0.04794511084348953	0.2509206849907324	0.0395105626267944	0.17513205431525447	-0.21397063019418328	-0.02379503444612794	-0.08542850604264915	-0.2890156040724146	-0.24020437280406762	0.2476008568305951	-0.06708109792964517	-0.06266239507359853	-0.049585031287237194	-0.06239905679303986	-0.016693203198819315	0.01752564561952954	-0.006444957419306928	0.10425743462872167	0.16080361814081806	0.10418833032072959	0.00765464948649862	0.02792954881841265	-0.057502805598531166	-0.10931934151853634	0.21685133276051066	0.10587394682299034	-0.12448444637675678	0.04984967610145708	-0.2628607217003814	0.2361728115929045	0.13424471225034837
HGNC:10992	0.433363910083547	0.6379852271428893	-0.0022670385281771733	-0.18105071117512692	0.4904044132480782	0.45981166506030535	0.09581080089808247	-0.10023680896498184	0.03391757310709896	0.44603055904898187	0.6529933553316724	0.5989731246068597	0.3209586649940186	0.41082754891813056	0.5600914766311617	0.7241972093934029	0.5655054170774626	0.15157965366930015	0.4377643844356973	0.25352301093702906	0.16647821024628795	-0.07591484372662574	0.3051402762201102	0.4823311958877479	0.26358494523581544	-0.016784014350295987	0.5504220419819611	0.190740889414748	0.021190712817001744	-0.008398473555816592	0.015907920699023227	-0.015652940026959373	0.07615039982557473	0.028571930802928164	0.5746084195688299	-0.07623210671700878	0.050187399767594176	0.27639099055635574	0.5538199010256998	0.46068781381953533	0.5322889724370725	0.5622948110834961	0.20098709313570504	0.018231732043829444	0.300806906039478	0.563212277897142	0.49887810910617114	0.1720309933396732	0.17274549348956664
HGNC:18070	-0.057521867735607767	0.3513118031204058	-0.06638081462341958	-0.10566759328153444	-0.132436595148872	-0.04771631705803294	-0.32909414726785835	-0.3562107807339	0.21928651179217082	0.3347979572431061	0.2981617351498001	0.08842911000462413	0.2896323069431167	0.37089918470695804	-0.09034676410659391	0.22460482146037233	-0.027246947235468947	0.11507179589603422	-0.19091251165325152	-0.17809019530859677	0.09188166856517249	-0.3655614829202407	-0.13226316449040065	-0.004911862758507779	-0.011112589969613916	0.11813938881109778	0.07667554275410918	0.06092079140616191	0.2865181577792641	0.24160795689916215	0.2836793695588363	0.23876045567940207	-0.02576746941943859	-0.17826377514022712	-0.022953512339888564	0.20476674532224884	0.11299991113748935	-0.20153443073478966	0.23369626314400874	-0.06268236878852584	0.18096760465688708	-0.029137977924399903	-0.3288328628761061	0.01391243399550611	0.005851877910810744	0.0191543688825974	0.3439320190841427	-0.2867046924473898	0.040828658537922696
HGNC:4800	0.4923914789388565	0.49876502835993203	-0.0006976227617963831	-0.09503634240116651	0.692865796472072	0.5042941881593695	0.49924246658884674	0.2552354003042393	-0.12157937117560229	0.3083255708291364	0.3275435796123616	0.7590084927035644	0.2802272995498343	0.29474362648009417	0.5800553878291462	0.7249576684257658	0.6632412579732052	0.1782272490140418	0.6886131372063999	0.5386194823607723	0.3843797230756078	0.32101875589727674	0.3398667412895797	0.5846049819465268	0.33934036772097653	-0.2573128297135363	0.5115714519522844	0.08574908519386028	-0.15976543617156988	-0.1370599239750612	-0.13910550461514737	-0.14585089291655612	0.11169492038193833	0.2350836643450338	0.5405287997223334	-0.19802497584367063	0.11383323242361314	0.5140852586202483	0.5063931257415244	0.6285414255908176	0.5647024462231975	0.5082797088556048	0.48881960607360864	-0.2344446761686782	0.44451994759622016	0.5952627003230544	0.26893763132112775	0.5579102439886895	0.03073508646911641
HGNC:397	-0.10728906292068766	0.02324838502116587	-0.04646601774279918	-0.02692864763258106	-0.19119452441173165	-0.1412724118134552	-0.26253049008111035	-0.3750463602515123	0.5835062483515078	-0.1602576085305286	-0.0067857350972023445	-0.19053767980758085	-0.02932905298439764	-0.19610169272619712	-0.22801280322701012	-0.207272033843126	-0.43391072980000045	0.08211764661799818	-0.4168943738921473	-0.38875004814890735	-0.35138046252446914	-0.2431538784862546	-0.440451315561282	-0.3675783389408463	-0.2767604807107914	-0.13656701467079055	0.2001579030044834	-0.18883647178205273	-0.09180202849822956	-0.04543944811753356	-0.056327154895986664	-0.04569366864758758	-0.06461120913132072	-0.4188664817385502	-0.03852431607103614	0.6654777830148068	-0.13920009605281275	-0.4122682522720208	-0.06782568123325591	-0.40135377880347856	-0.30128148840423785	-0.36290212775041936	-0.3884951818866255	-0.19135290491140244	-0.2471793276985715	-0.24126987272718245	0.30665770443575335	-0.5540394042538193	0.011582391606782561
HGNC:10923	0.3318184794621258	0.2160042144174778	0.013900270681615447	-0.240133042369016	0.40153068506307554	0.44340251954007615	0.11684974763983519	0.2708604023263833	-0.05633330272824783	0.1958520756808335	0.320224722101863	0.35357781658519677	0.07618295809048344	0.22860670711521394	0.6572782045738174	0.4558883425582499	0.539333053578034	0.02957691521433631	0.6000272590050204	0.1669308157366567	0.12416667509162303	0.059903863271078606	0.3486069346288505	0.46613162401245267	0.3967461591306792	0.22466580403556907	0.37428967248083994	0.30061062238558217	-0.0464850101572194	-0.09336008901100554	-0.07535332617353654	-0.09648044346973507	0.08913471807449135	0.20677673219025583	0.4355498093812364	-0.3817019719872488	-0.04941878516517095	0.42664191874680113	0.435233853677546	0.4502550895164421	0.23859887266576627	0.6936254250652399	0.3422317497153038	0.3156949207232917	0.5260364050412916	0.5282621559299507	0.21512345511871014	0.31160184158327836	0.19250864724970598
HGNC:8896	0.5247151070532313	0.6558750940171324	-0.13415676022621226	0.07811292012301678	0.3801465925239799	0.30407202872888134	0.5767885787150462	-0.008210278511334254	0.14194386114280472	0.196716643542019	0.3821024548754133	0.5457408441786143	0.2761006603521792	0.06918128120026926	0.34088397896258055	0.35643764284793256	0.3654033999318082	-0.06421422527865175	0.2562698918257016	0.2230847879905536	0.1691606318362231	0.40376382177217635	0.13224027795921703	0.262084095771868	0.01260308956894915	-0.09705275685979291	0.46024203507787587	-0.20508274691526038	-0.29134945603405393	-0.2493004094684364	-0.2852476695594649	-0.25817408965992	0.033860603714702835	0.22268668593685845	0.170933314092474	0.19623885269693944	-0.06329438047329354	0.513639136668436	0.21004011532768038	0.3312846433915305	0.4817064432856852	0.2412280084075934	0.20247200254613906	-0.09448426034364651	0.09946118812364564	0.3955815389417532	0.31121650830189185	0.40000704178056484	0.014887862934806833
HGNC:4296	0.48354732648819543	0.5566036524336043	0.05418062470439676	0.041255276224953494	0.5022254612833811	0.4973208676095793	0.19806122329732523	-0.2560884345166646	0.39509748250000326	0.3279936736543641	0.5433284055711841	0.6188950429735364	0.22859447500064384	0.1943637374694727	0.45229659567045527	0.5604480035392007	0.3374305594997082	0.2625228906344329	0.33250664231125265	0.1339228238238129	0.12654570096221096	0.00029482468296392517	-0.043260539600886244	0.34303283781542654	0.1486892573186049	-0.16288615019206373	0.6979252139416522	0.0019516441776201393	-0.21602052416293455	-0.17521665675373088	-0.18588305502180785	-0.18594845001983798	0.05050091376451113	-0.018873181676117453	0.5381815534870946	0.30858639488342515	-0.03714470345202335	0.18883696097748798	0.5694158920452358	0.3003047154227103	0.47057561175959917	0.370884418721072	0.21513848492320464	-0.14194585276986293	0.2969416224407814	0.4739595380640932	0.5354016766239211	0.06952242658985305	0.25020453652669694
HGNC:3571	0.4358525498528884	0.5007094768446011	0.10442681816132389	0.12201203332326854	0.4563362858212183	0.3964989990563796	0.3922177476120215	-0.08459125578937142	0.24535299396546206	0.1220276441589731	0.37595126809445556	0.5093563860582875	0.07194139714817324	0.03367413625499878	0.45157353268717004	0.2895464861682878	0.4164451991277367	0.012199381547630405	0.328462051594651	0.1456980216622455	0.15647657177656416	0.23864528816242137	0.11525193888220228	0.31051037587498304	0.19922122526962427	-0.00419612584170202	0.550064764624893	-0.058401582689337844	-0.22894104729778855	-0.20005042242820312	-0.22617426739023797	-0.20980306958168563	0.029127808149919592	0.26680849043419885	0.3319046499678076	0.16327136794375113	-0.13424778582295355	0.4211254029935902	0.26978497489637815	0.36065104666029274	0.4948701486292301	0.4699524254020861	0.3559714569554618	0.09150346279018547	0.2701744538990733	0.5113247657251537	0.2719732724264449	0.27860373831703444	0.22931954936866542
HGNC:4336	0.0942735374825669	0.13643473846767476	0.5027076876859109	0.31008068296510855	0.15692628888191595	0.19273470436917095	0.14384142413148043	0.0910020158525799	0.09046213550149922	0.12863356900840214	0.09585889504129862	0.18176958786776518	-0.011467816552631856	-0.06605588146699612	0.38475134702622066	0.06620443686852392	0.07173942766737826	0.11206726079543895	0.29172639488322816	0.2884858208725431	0.1611592649284063	-0.05149157800336189	0.2233387325872204	0.24495291233310312	0.3330033261894768	0.2126406645731313	0.10041117105478202	-0.055898857816607916	0.003707870825142609	-0.02770397128833349	-0.03785658996316539	-0.03223955276019747	0.05880234112934355	0.2781522357740831	0.24038955987955898	0.0005276279975109153	0.021320121406622105	0.1676103515269279	0.112094086900698	0.3646983634178252	0.24980492464312673	0.4292009313137357	0.1297304757202527	0.31386119979310056	0.24977331231772495	0.26716345889988435	0.036994100684342245	0.24746472803736397	0.2787761284469785
HGNC:11055	0.23722861074011922	0.0010931426426924807	0.059631432008067045	0.22651337647135322	-0.04648259378101579	0.09344098484672296	0.2375983734256073	0.2281302723775083	-0.317465796315554	-0.1539410213127197	0.058402055679424275	-0.06735368945589863	0.2382680825705911	0.15968480917645514	0.13969744302051113	-0.2450529841937686	0.05096539582408062	-0.18144653842164238	-0.014683078112846658	-0.002508307269607861	0.08029225330062352	0.19100399254845	0.33087319776373203	-0.041711074328048645	-0.21765527218068798	0.22249989903251008	-0.2763972388925235	-0.029248652331059118	-0.2161506699566642	-0.2298224137287089	-0.25553201930396896	-0.22956042139962823	0.019277397789529218	0.3724685613721216	-0.07408673319078829	-0.22834477026378752	0.10871808863955403	0.3223352098652448	-0.21126636372420773	0.10542049845762443	0.021333539446395208	0.09878503788227322	0.1739767179990816	0.2305622895796385	-0.03679788325683549	0.1276512437422239	0.017222649240330856	0.30023018285448927	-0.18282777390038993
HGNC:5386	0.7840866366659083	0.522978359389835	0.08143033602005514	0.09574838296245738	0.4752935287920681	0.6223569469387444	0.5442847428126056	0.10997701883037275	-0.06498107384332108	0.2913295844574129	0.5920133612567662	0.6145765846800829	0.2551524579440946	0.1714609880996512	0.732520827524163	0.5553350431369273	0.5238192467853603	0.03416471389479889	0.4928962922172564	0.3396209765266903	0.2334011697068471	0.27041053256853487	0.2700189680828102	0.4760019734984387	0.2346583327666569	0.05021009226512157	0.31816202045806224	0.19928155828594668	-0.2151615642262036	-0.23766318008725684	-0.24630467482985124	-0.2478648375250646	0.09053911287174568	0.19540888771180007	0.5323855137015049	-0.07967846736997736	0.09369894989582733	0.6035404837321457	0.372456753464946	0.5274227615912026	0.4945975799229223	0.6111547020139864	0.38346781437071714	0.22611420086790604	0.30184407058876017	0.707301846240763	0.41235671769914	0.5238881048029438	0.23194498184632945
HGNC:9959	0.2207965241822526	0.3354482287350778	-0.07029549623341202	-0.020551108794975778	0.17694308919140542	0.32965032851632636	-0.014972772773349258	-0.016694875752406628	0.44781534634883663	0.02125590451790456	0.3280361006007555	0.15005173411859973	0.25089679089051203	0.15293921726363038	0.31348400500942936	0.24540933275302393	0.21195379907715714	0.21809873513593298	0.16430701941981823	-0.06371590380865134	-0.045915928305765866	-0.19358396733455482	0.03416742580888773	0.004679453236722079	-0.06299997400623474	0.1343954501870371	0.49132063955274863	0.08036842361436988	-0.203559489043638	-0.20454824027779853	-0.22228743788940944	-0.20867434665245022	0.0051484456448843505	-0.17343319367543222	0.43360791586841013	0.27840694619168005	-0.2733717758174478	0.06962535603982486	0.3161141539356585	0.09239903464312435	-0.05194805560212747	0.2052980832149668	-0.10322303543635168	-0.013908954840945436	0.1867261086678771	0.3541373908476796	0.4961637044301976	-0.16836957896234414	0.37090632881967717
HGNC:11835	0.0791760556166102	-0.0809146226715736	0.5254570738877791	0.3381800090543935	-0.13330662021811698	0.09814077388512023	-0.021528551557397423	-0.2883512724049124	0.22258443985665752	-0.04904067939676882	0.03677732842627558	-0.05693227317102715	-0.1261072340516274	-0.24481105342734397	0.021431049261067855	-0.22887233882092176	-0.3965085115058344	0.1124541626950796	-0.19206855563676364	-0.0023666155738391484	-0.18545002154819473	-0.1998875804143502	-0.11145211222043738	-0.12550602933413432	-0.045704107595590036	-0.0378840418607596	-0.06441884501773325	-0.21771614025871341	-0.06668145414586152	-0.035588326289086036	-0.06200949656922512	-0.04019410073077103	-0.009962221664742739	0.045440624169509655	0.044757017530956004	0.38005528310105924	0.05989347038070621	-0.22804989688374164	-0.08991536572013362	-0.08963526226909908	-0.02461929614738155	0.03382732685942781	-0.12273450655524071	0.11963503948204791	-0.0940044070020936	-0.011085834654770933	0.048597004448147886	-0.044930309715194024	0.16124574552507875
HGNC:4057	0.33480025925778706	0.6742048010855476	0.21389799840703566	0.02546356087647112	0.2958615930267419	0.3846677891055397	0.029625879425498894	-0.19269483419077793	0.4113231036581618	0.3545452622204144	0.6373021900058994	0.4354407833671068	0.3815337747233439	0.24299805023867058	0.4879493070384041	0.4761260628594436	0.2050743603092106	0.14937736587799091	0.18487475681324364	0.13173666109374735	0.12165415353133448	-0.23475582697453526	0.0626201523824652	0.2625115262329377	0.16110581530948115	0.05098093999929726	0.5667580922156128	-0.15928597087408575	-0.18975134362101514	-0.16616433965194508	-0.19312087438902195	-0.17791269735000872	0.0466555122068661	-0.08136822917729157	0.5220294074366979	0.35314961744429935	0.047689528806382914	0.15672999064082765	0.42807501013133514	0.4041451925510413	0.378865323622905	0.4683106900421551	-0.045032181132106046	0.10706660020494205	0.1870127137243172	0.45899839168698725	0.6066793293132688	-0.04456430215829104	0.1728974991484677
[truncated: 347 more columns]
