# Supplementary material for: The topology of genome-scale metabolic reconstructions unravels independent modules and high network flexibility
Source: PLoS Comput Biol. 2022 Jun 27;18(6):e1010203. doi: 10.1371/journal.pcbi.1010203 (PMC9269948; doi:10.1371/journal.pcbi.1010203)
Supplement: S2 Data — Code to process large TPM files from the GTEx (The Genotype-Tissue Expression) project and produce correlation tables. (ZIP) [file pcbi.1010203.s005.zip › gtex/Gtex_vero_genes_10tpm_nolog_corr.csv]

hgnc_id	HGNC:19366	HGNC:3350	HGNC:13445	HGNC:11010	HGNC:4795	HGNC:7436	HGNC:10681	HGNC:406	HGNC:438	HGNC:4116	HGNC:11071	HGNC:362	HGNC:11005	HGNC:11056	HGNC:12591	HGNC:380	HGNC:18170	HGNC:22146	HGNC:10606	HGNC:2330	HGNC:2859	HGNC:8905	HGNC:363	HGNC:20800	HGNC:2501	HGNC:365	HGNC:3012	HGNC:478	HGNC:477	HGNC:474	HGNC:475	HGNC:476	HGNC:4632	HGNC:10922	HGNC:10997	HGNC:16029	HGNC:14572	HGNC:10682	HGNC:5215	HGNC:412	HGNC:12562	HGNC:20461	HGNC:10938	HGNC:16789	HGNC:5208	HGNC:30262	HGNC:4693	HGNC:3700	HGNC:27015
HGNC:19366	1.0	0.1144806645757891	0.11570745567105588	0.022282962084719384	0.24126277855568468	0.4883497189156587	0.2779906528146535	-0.1923749426728081	-0.09362462361710507	-0.0014970481495663775	0.34072863049081903	0.3961790263676241	0.10463236564619385	0.07441272380685647	0.44014125972285395	0.2482511823043456	0.2481156448629017	0.013516294455809548	0.10291718733180003	0.09375735056397325	-0.04241644151152121	0.11272041976023431	0.1448196051576205	0.2466734252826554	-0.022757537742542796	-0.0821829160331517	0.17081906737134675	-0.13113006731066013	-0.18213387589326005	-0.12076958281464757	-0.16054855945833155	-0.13236199537422483	-0.0027139757109732425	0.07525983106967263	0.33828828622249485	-0.036073076078862336	0.2579066029940836	0.42505893396005645	0.24190533988632168	0.17121690004835338	0.1918331988913204	0.42561598678761	0.18954612749535688	0.3064428801491893	0.012989000332586813	0.4909881218890596	0.17986858661699687	0.28800199383239833	0.1133177017156416
HGNC:3350	0.1144806645757891	1.0	-0.04758773850079445	0.11906534181519213	0.1432608137551202	-0.002892226183568172	0.18846104349591583	-0.06002331289553806	0.04087524661987339	0.21663626301854166	0.20521297156204757	0.6064943927148022	0.14827834847993424	0.060888568654731544	0.2718670151523725	0.3337172981471679	0.3884385344728602	-0.052291726588999485	0.07061838085322984	0.13407001499599097	0.02809748045654784	-0.10937617183064868	0.3498101982173735	0.25425917056948133	0.048975620049539606	0.11078851643780639	0.34287010182141675	-0.11790508186397733	-0.09889963445725913	-0.06502866811071072	-0.09198217954071645	-0.0731827078486953	0.03685142523280394	0.3896977235966428	0.03147644943532348	0.009108287928971141	-0.05651210606824415	0.29866507019170035	0.16324256642748067	0.21912012003935982	0.7434040873181038	0.31933655240630854	-0.1112695856812483	-0.05506424890258625	0.07101081184812866	0.3305430812748652	0.2005413113730156	0.3730163145503425	0.12530941846604732
HGNC:13445	0.11570745567105588	-0.04758773850079445	1.0	0.4393377361237305	0.015449285598872356	0.19259009079458767	-0.0005522881751313783	-0.11546716945828824	-0.04481765829681457	0.025466097094063573	0.08410339364116101	0.12798738117351793	-0.05392528411290463	-0.07968008059445704	0.20161715069147076	0.02825601371473166	-0.06115041441684809	0.1833326760543548	0.03277727355166972	0.18868405501081414	-0.07317002120576324	-0.09408163281908982	-0.032401815953663024	0.09481440191858834	0.03755460879473129	-0.08607165825416188	-0.0209847750920488	-0.031599473081473844	-0.03669797272421299	-0.019332978476592863	-0.031113579742391314	-0.02326387873732612	0.013959748416969672	0.12578455416988313	0.12191466725877215	0.02418362861825516	0.005059040461794534	-0.03004432599650332	0.020446451776366965	0.1362294760419868	0.08574722659406471	0.2885575962452881	-0.0013053390142258167	0.0018288969432631282	-0.025117935019976032	0.10523188570542688	-0.06526236948250995	0.07101007247969648	0.09004277545722121
HGNC:11010	0.022282962084719384	0.11906534181519213	0.4393377361237305	1.0	-0.061013719218349936	0.02412894661306522	0.16630351769413765	-0.038176036526596804	-0.0437149950543928	0.04010240888983673	-0.04269304056861289	0.19455380360299074	-0.03139497551613828	-0.06223000993618436	0.027779511348748363	0.008000209735630676	-0.06234162820619129	0.3695441725217035	-0.013335999771358858	0.20530258709681548	-0.011274831751479896	0.12076186083944404	-0.0012088551476550189	0.03918809258651531	0.005896487250054799	-0.0023769984327201097	-0.12423334701394256	-0.05511878108416237	-0.04445936450671046	-0.028196081609289932	-0.04127658220554401	-0.03148904610112736	0.004079667355548068	0.19077436310551765	-0.0742452998315849	-0.0034349008267214863	-0.04162012375585387	0.04815342989342438	0.020870113837373784	0.049165850559593376	0.2035437051964221	0.06901743267166786	0.029288970566077023	-0.007451480153545009	-0.07203354565526561	0.11608640598288789	-0.10813120724651784	0.18363127256228132	0.17903588206669865
HGNC:4795	0.24126277855568468	0.1432608137551202	0.015449285598872356	-0.061013719218349936	1.0	0.46301939316217733	0.12153241890043404	0.10293821791536123	-0.06289525174037698	-0.014816141865929274	0.1104501721056252	0.4265741469829906	0.18113852212073403	0.14451271265671617	0.34638784297205993	0.31805591508079667	0.3767923310138081	0.04069627632994416	0.4148309055046145	0.25808867403995756	0.17685533901239453	0.12290919861643344	0.10547892598609979	0.4400480705745906	0.29044007983801096	-0.2559023292072453	0.42644203008589354	-0.07862036072618155	-0.10053426404867251	-0.0686937516555577	-0.0892462693084868	-0.07495927444230607	0.1469361979146133	0.06751177239303918	0.40491412223047596	-0.06826850339964259	0.043409588540206205	0.23261184069694524	0.2965727940765329	0.31436151433995757	0.27844927178327644	0.2677196515487786	0.3480555204313655	-0.2704461962825998	0.4162478094248769	0.31401621328561946	0.08246522235252554	0.14669581432580203	-0.015574461091916979
HGNC:7436	0.4883497189156587	-0.002892226183568172	0.19259009079458767	0.02412894661306522	0.46301939316217733	1.0	0.04336210843789992	-0.17607345423994453	-0.08984171225209373	0.027703074844694257	0.27662068271344203	0.3868815749627094	0.2319495521149871	-0.007442026659828922	0.3906222177790262	0.322011983767815	0.20785684912006386	0.08038569521211346	0.1675091565406996	0.12410504006244423	-0.017885880862232084	-0.11266992577817098	0.0186807627999957	0.1913903083800478	0.1687826860409684	-0.1614865813633702	0.25977007819235853	-0.07616831119608156	-0.12760666727496847	-0.0841645720483202	-0.11135936865663719	-0.0933955943873049	0.03783332387707128	-0.06294476297712712	0.414892665198331	-0.03495855364880141	0.1294102491689685	0.16477041458027014	0.33432210102001253	0.18055632685752762	0.12094942093206441	0.369500366084902	0.20527924774673523	0.04184900205065705	0.11312962105538538	0.42283770418300964	0.1775674337549457	0.026423226773735015	0.13433546299402824
HGNC:10681	0.2779906528146535	0.18846104349591583	-0.0005522881751313783	0.16630351769413765	0.12153241890043404	0.04336210843789992	1.0	0.16485100555341523	-0.035162806702658464	0.03476593350527213	0.0007005959221868553	0.2879147930807362	-0.053478858598780224	-0.16569425928079667	0.16906086525609562	0.07190861635040204	0.1861683404175065	0.023903573810549736	0.2556790236817365	0.443044775941637	0.056142403185406586	0.5855591401328839	0.13871285864914887	0.19601696490897466	0.06281096625337391	-0.08268707618262539	0.05589539053691496	-0.13972414988867507	-0.13354215037108674	-0.09232238996905534	-0.12478521699640513	-0.10064295574183335	0.02458782721656182	0.3838972040737188	-0.048472788534999874	-0.05544716738235879	-0.03460403849309398	0.5979432276018996	-0.06982769110990818	0.13621435847084942	0.24079137840749804	0.10371039162482815	0.3424467605473578	-0.03310811767427729	0.09074412547184953	0.16985808804416994	-0.28201996083990627	0.8281190773164993	0.01525439138996036
HGNC:406	-0.1923749426728081	-0.06002331289553806	-0.11546716945828824	-0.038176036526596804	0.10293821791536123	-0.17607345423994453	0.16485100555341523	1.0	-0.0807960762859369	0.08432628963019015	-0.2301308012504594	-0.052731612759236296	-0.02252095309499066	-0.05754075535397673	-0.04552543082435216	0.12103764449187376	0.033896034244325364	0.01055545124641591	0.5116999904291376	0.34279091794145405	0.1256348574094733	0.13554180315470685	0.22454499755366336	0.1583207994379408	0.28260383530843236	0.102088180009327	-0.1264003296584698	-0.07717644410116235	-0.07023541097762591	-0.04951231016411357	-0.06542624895062596	-0.05215690334978284	0.146462303587107	-0.011551320444853288	-0.08915104948204092	-0.10446679047685853	0.05221679731933146	0.16648518528507408	0.12617911620090072	0.12019624545340771	-0.1395004774928556	-0.15676311019224815	0.019981242233939888	0.0051680381475256	0.4877145477983886	-0.12495847998340336	-0.1051406621735675	0.1564133536922525	-0.0428866319547847
HGNC:438	-0.09362462361710507	0.04087524661987339	-0.04481765829681457	-0.0437149950543928	-0.06289525174037698	-0.08984171225209373	-0.035162806702658464	-0.0807960762859369	1.0	-0.06132783055573211	0.13783943187744757	-0.12900171378028644	-0.06308007151255492	-0.08558540556280317	-0.15510441185046522	-0.10889985080672403	-0.22509173491664827	0.0670648196244535	-0.15692608339529415	-0.09220928577733456	-0.023687475328181558	-0.06052003194063544	-0.2017315012510344	-0.16275093199207996	-0.04455571425129229	-0.06614103799700846	0.33859676350373635	-0.03688857452384886	-0.024212076177028065	-0.01656118440564606	-0.02340947194777072	-0.01768909828470468	-0.05660819562474963	-0.16144903504339655	-0.038355835961908544	0.6444253938767059	-0.056195123767007256	-0.12249783848700625	-0.047557766765450045	-0.14674710481372472	-0.1292691349167653	-0.19004448775617966	-0.11301045421122541	-0.06979493193452314	-0.039584114947594264	-0.13507707777688302	0.11348629482981089	-0.2227753629746986	-0.016398493617172535
HGNC:4116	-0.0014970481495663775	0.21663626301854166	0.025466097094063573	0.04010240888983673	-0.014816141865929274	0.027703074844694257	0.03476593350527213	0.08432628963019015	-0.06132783055573211	1.0	0.5212795445073678	0.270180961388465	0.026903538604780997	0.0807711634734143	-0.033871757348398646	0.5429365947764165	0.14632370924509752	0.13297727746484223	0.19169475453397683	0.40688220057582797	0.20458406737129953	-0.15068003602116942	0.01378113579367515	0.26184104331292946	0.060626609417595276	-0.06101427782666861	0.029333748378997975	-0.06357124404305861	-0.05468091578928719	-0.03524297909169733	-0.04954572531496183	-0.040335385715962215	0.12287154526964553	0.040715490027399694	0.04378440566584433	-0.03378160828221498	0.06772854186280669	0.059822785045886374	0.24191315647238054	0.24142839228779647	0.24254815199654908	-0.055662477377526325	-0.12820835466447636	-0.028357019850559606	0.06919819812074408	0.06440318229262386	-0.03205938701073871	0.1035543957765066	0.07469657337161262
HGNC:11071	0.34072863049081903	0.20521297156204757	0.08410339364116101	-0.04269304056861289	0.1104501721056252	0.27662068271344203	0.0007005959221868553	-0.2301308012504594	0.13783943187744757	0.5212795445073678	1.0	0.2770575886347973	0.0006809030675821023	0.0989043269211805	0.24102055584649063	0.367803085139416	0.17539884840021297	0.10452631194152993	0.09033832615811545	0.16688840744394587	0.04193899464893467	-0.2555709700005565	0.04918323383242825	0.3112746910425196	-0.03109953438857073	-0.030074090102503972	0.2675566120379862	-0.11456326998895897	-0.12365762206909676	-0.08168209744795839	-0.11091128122425058	-0.09014008980773168	0.010296372883450661	0.1302947028525833	0.289841722002992	0.12261580091919039	0.07767581371867828	0.11460949109865283	0.1789956715471537	0.14665545693199133	0.2761062116327715	0.26470622069781946	-0.1163282492318363	0.11453140028495534	-0.023502560029408294	0.2557524973149874	0.12572027424497828	0.03983781852504519	0.104210521528332
HGNC:362	0.3961790263676241	0.6064943927148022	0.12798738117351793	0.19455380360299074	0.4265741469829906	0.3868815749627094	0.2879147930807362	-0.052731612759236296	-0.12900171378028644	0.270180961388465	0.2770575886347973	1.0	0.19626026482969827	0.08141973809901738	0.4476151152313568	0.6369860684325421	0.5141435014095023	0.06534336775177299	0.3660252185547106	0.39256429652820546	0.09782490648850428	-0.0005625651401836449	0.20801544380431683	0.46146811445217945	0.14734297357828388	-0.22092779804293897	0.3768137268702787	-0.1038647462400436	-0.13157470729061893	-0.08450154164401501	-0.11524987438675219	-0.09576086113232123	0.0855483556778493	0.27087098779929214	0.27206378677976956	-0.10595274375411458	0.024917781929059257	0.3902877217246307	0.42483881563158254	0.4685880664747011	0.6716715632045546	0.4222831475970866	0.13495979492805882	-0.1527972476678248	0.15477960743105892	0.521043318886571	0.08540062372156085	0.4039102298059923	0.21655539685052033
HGNC:11005	0.10463236564619385	0.14827834847993424	-0.05392528411290463	-0.03139497551613828	0.18113852212073403	0.2319495521149871	-0.053478858598780224	-0.02252095309499066	-0.06308007151255492	0.026903538604780997	0.0006809030675821023	0.19626026482969827	1.0	0.27157829111330345	0.030645660602270447	0.09378442578325448	0.14879827551781916	0.004915794601206659	0.08687469346891438	0.0027967288425579653	0.13301649023247916	-0.12323950097005604	0.13811586162423092	0.042055845385804654	-0.016533393227540306	0.05158680451361597	0.026242420497887026	-0.03040803360770796	-0.05080981937144356	-0.03491015841890034	-0.04451958443530178	-0.03792024091895192	0.08188591911801638	-0.03326576269927193	0.08659457022520298	-0.05110866420771358	0.04495734043407034	0.05976160239330431	0.12677117564858847	0.14519140617505386	0.16847391295721845	0.01898437938920298	-0.01225337639708318	-0.08171369421284502	0.06759840601186808	0.07523924178462252	0.3074429321664711	-0.04427108334720691	-0.05394472643555065
HGNC:11056	0.07441272380685647	0.060888568654731544	-0.07968008059445704	-0.06223000993618436	0.14451271265671617	-0.007442026659828922	-0.16569425928079667	-0.05754075535397673	-0.08558540556280317	0.0807711634734143	0.0989043269211805	0.08141973809901738	0.27157829111330345	1.0	-0.03979392729720865	0.12855541873033802	0.05941439769882157	0.030114554574206767	0.013873753018209145	0.03027255296896075	0.4891173610546818	-0.16055367747442284	0.21632614330193992	0.09763345966366974	-0.06260348977790033	-0.007439451972021203	-0.07622464996270933	-0.06210712722042309	-0.05452472376944227	-0.03630877166321086	-0.05013519229098905	-0.039602119292896136	0.10260459585366995	0.008092673088859836	0.03897856090139344	-0.06796698469392325	0.13422042584992072	0.06867347561769262	0.21363346347305404	0.25511573906287344	0.11080401939586043	-0.08178046983448727	-0.09539567321501054	-0.08811485428900662	0.06691711259269667	0.043800774788665994	0.2006915069183005	-0.048469922133697926	-0.07148550740515078
HGNC:12591	0.44014125972285395	0.2718670151523725	0.20161715069147076	0.027779511348748363	0.34638784297205993	0.3906222177790262	0.16906086525609562	-0.04552543082435216	-0.15510441185046522	-0.033871757348398646	0.24102055584649063	0.4476151152313568	0.030645660602270447	-0.03979392729720865	1.0	0.3386004652588699	0.33394360096717496	-0.06471655384759457	0.32018762043480364	0.25847542824754466	0.17597108243784157	-0.11390821446182947	0.08405464112349581	0.3407843763811455	0.11818199550989242	0.07763285348457111	0.3256732496605732	-0.12564781586034537	-0.16351772154119457	-0.10718945479476077	-0.14443678491502754	-0.11821457920769143	0.12808142707944825	0.1895533028438838	0.3593974457000625	-0.12861918363615393	0.05581120079498746	0.49607006090850164	0.2462412098134754	0.44549741588347647	0.25997117126114194	0.6865729294240348	0.004716911308659941	0.1354242946984138	0.11499303315008173	0.6424328703907252	0.11331977938474426	0.31551013908576275	0.15467972820165898
HGNC:380	0.2482511823043456	0.3337172981471679	0.02825601371473166	0.008000209735630676	0.31805591508079667	0.322011983767815	0.07190861635040204	0.12103764449187376	-0.10889985080672403	0.5429365947764165	0.367803085139416	0.6369860684325421	0.09378442578325448	0.12855541873033802	0.3386004652588699	1.0	0.4875002867886782	0.19559227085894654	0.5031154285627688	0.4606277001353001	0.18513861076723176	-0.17526594883256197	0.12246713111155609	0.44732162152020727	0.15025137397453825	-0.21262072680108096	0.31261088418846456	-0.01267619815662365	-0.029367678825304982	-0.018054460485604863	-0.02529036803821367	-0.025565155051621838	0.1794518253292864	-0.04777541521007817	0.3743421955429195	-0.08652147165564003	0.049841498035229755	0.2366896491239613	0.48737839295223206	0.4979973103224025	0.31651181607092804	0.32443938958858476	-0.053131373028946244	-0.14818224443867706	0.24126809196189378	0.4279356244911113	0.0844830994957341	0.14556793540199345	0.17552153041867496
HGNC:18170	0.2481156448629017	0.3884385344728602	-0.06115041441684809	-0.06234162820619129	0.3767923310138081	0.20785684912006386	0.1861683404175065	0.033896034244325364	-0.22509173491664827	0.14632370924509752	0.17539884840021297	0.5141435014095023	0.14879827551781916	0.05941439769882157	0.33394360096717496	0.4875002867886782	1.0	0.015209319293025547	0.4857789879150518	0.149357494332359	-0.0035893358521534944	-0.03693963546719096	0.3818428411841877	0.4151357316911448	0.08723478172449974	-0.09017188872318822	0.419421166670096	-0.08217945510405004	-0.09891361528983128	-0.06606063220208988	-0.08710463159819135	-0.07451305174955454	0.06755546884354693	0.08625254380769509	0.4528423943606154	-0.1937472829280005	-0.1253826843940347	0.3516152964194854	0.226262091578318	0.3778467294572843	0.35083278077666763	0.43391185724924164	0.13553780951545372	-0.16101705491997925	0.14631669841433995	0.3821666709993648	0.16375736589029952	0.17820708406370844	0.09447566723380449
HGNC:22146	0.013516294455809548	-0.052291726588999485	0.1833326760543548	0.3695441725217035	0.04069627632994416	0.08038569521211346	0.023903573810549736	0.01055545124641591	0.0670648196244535	0.13297727746484223	0.10452631194152993	0.06534336775177299	0.004915794601206659	0.030114554574206767	-0.06471655384759457	0.19559227085894654	0.015209319293025547	1.0	0.16143707301069135	0.15636300705569384	0.014862106185860752	-0.058795317548146264	-0.05856907116032223	0.17178343529347997	0.013683172246414771	-0.08379110247526862	0.04768383862716203	0.01810194845295184	0.01612225181747283	0.010710491549186218	0.015342191269594473	0.010266609676228586	0.012713709386132565	-0.09510656882047752	0.04329338594577908	0.0756086165247587	0.007108416697820563	-0.0750289063233432	0.07570740508777837	-0.028612966512069814	0.027539705390434346	-0.06805970902824685	-0.02949572728158412	-0.07908532328717822	0.0926500250993249	-0.05519392729681336	-0.02338381048099743	-0.0311216057077193	0.03916410561030195
HGNC:10606	0.10291718733180003	0.07061838085322984	0.03277727355166972	-0.013335999771358858	0.4148309055046145	0.1675091565406996	0.2556790236817365	0.5116999904291376	-0.15692608339529415	0.19169475453397683	0.09033832615811545	0.3660252185547106	0.08687469346891438	0.013873753018209145	0.32018762043480364	0.5031154285627688	0.4857789879150518	0.16143707301069135	1.0	0.5147689918731818	0.1453485765370839	0.013491120753338385	0.24958643870447134	0.6057584430300501	0.3283555512172877	-0.10755990793205981	0.3131368179105716	-0.0839561711350062	-0.09717980756912453	-0.06563101568256027	-0.08561797998051004	-0.07206558261299074	0.23189817825425166	0.11782422312773913	0.32019586865045185	-0.1457529535468675	-0.004326481133328479	0.33005883920543677	0.3607265239049061	0.3884455099231328	0.11869634057464865	0.271407895250312	0.08751043140388627	-0.13267541145783188	0.592649452123164	0.216533562820915	-0.02341835391835019	0.2940520031487732	0.07412180410521346
HGNC:2330	0.09375735056397325	0.13407001499599097	0.18868405501081414	0.20530258709681548	0.25808867403995756	0.12410504006244423	0.443044775941637	0.34279091794145405	-0.09220928577733456	0.40688220057582797	0.16688840744394587	0.39256429652820546	0.0027967288425579653	0.03027255296896075	0.25847542824754466	0.4606277001353001	0.149357494332359	0.15636300705569384	0.5147689918731818	1.0	0.3588378918775208	0.13627450525677307	0.0741344986311051	0.519185755107621	0.19766163670681988	-0.20064073323212822	0.03114457756944882	-0.06809132719377049	-0.05986248965878629	-0.041725442795225984	-0.05381108313862526	-0.04515816762090706	0.1945981491375143	0.21850225531518633	0.0609745399920464	-0.07926535056605906	-0.01320807922369768	0.374687198164167	0.26177225462029535	0.442174905485682	0.1956488215006241	0.12563136720582468	0.054639942649468996	-0.14349905687533795	0.33218763070473445	0.2160257567557462	-0.30743352259141965	0.5318998135008829	0.08905295283524471
HGNC:2859	-0.04241644151152121	0.02809748045654784	-0.07317002120576324	-0.011274831751479896	0.17685533901239453	-0.017885880862232084	0.056142403185406586	0.1256348574094733	-0.023687475328181558	0.20458406737129953	0.04193899464893467	0.09782490648850428	0.13301649023247916	0.4891173610546818	0.17597108243784157	0.18513861076723176	-0.0035893358521534944	0.014862106185860752	0.1453485765370839	0.3588378918775208	1.0	0.03587570743606661	-0.026008187634920677	0.0973090531600754	0.05696517537908805	-0.03463944734747407	-0.03825640603327452	-0.06050305038494471	-0.050392320706003996	-0.034110844441828984	-0.04688424006679496	-0.0369069880453633	0.1961124313898422	-0.045037281058918535	-0.053335011022432474	-0.04945762215066475	0.06198787471546636	0.232168707900005	0.3279274191435024	0.4223967961766026	0.0428059021352109	-0.11422331308964374	0.007209417000885391	-0.08379367317804393	0.1428687249996137	0.12505598076365967	-0.0032075522230318562	0.1495816527589709	-0.029713738524273784
HGNC:8905	0.11272041976023431	-0.10937617183064868	-0.09408163281908982	0.12076186083944404	0.12290919861643344	-0.11266992577817098	0.5855591401328839	0.13554180315470685	-0.06052003194063544	-0.15068003602116942	-0.2555709700005565	-0.0005625651401836449	-0.12323950097005604	-0.16055367747442284	-0.11390821446182947	-0.17526594883256197	-0.03693963546719096	-0.058795317548146264	0.013491120753338385	0.13627450525677307	0.03587570743606661	1.0	-0.14255274165021736	-0.015078543569875464	-0.023542661238949363	-0.11734527418838488	-0.12447774488007222	-0.031810875282108915	-0.02651238307956118	-0.02140000528931461	-0.02716486382420847	-0.023563593759967996	-0.013110079404160582	0.13347006995848618	-0.15735306571684066	-0.06689768507312176	-0.08341008034155535	0.34072921739475076	-0.18838203359488473	0.015894889369174322	-0.007838086308051703	-0.16690065208339724	0.5105053298039953	-0.11386070439101592	-0.016061911597771598	-0.07644387631733084	-0.3105661989676096	0.4322363640027503	-0.08859425958867287
HGNC:363	0.1448196051576205	0.3498101982173735	-0.032401815953663024	-0.0012088551476550189	0.10547892598609979	0.0186807627999957	0.13871285864914887	0.22454499755366336	-0.2017315012510344	0.01378113579367515	0.04918323383242825	0.20801544380431683	0.13811586162423092	0.21632614330193992	0.08405464112349581	0.12246713111155609	0.3818428411841877	-0.05856907116032223	0.24958643870447134	0.0741344986311051	-0.026008187634920677	-0.14255274165021736	1.0	0.17690251310010455	0.00937180474529765	0.06799023789063467	-0.0008846495117571253	-0.12869304339286694	-0.12268915167791396	-0.08449028805294752	-0.11304559322788355	-0.09101210258694549	0.03048894131149963	0.2602331315538232	0.14559843023738922	-0.17593532520791003	0.1794385034430284	0.2744656570400364	0.06517201790696785	0.12606517133722048	0.21832869735945482	0.1865812959027521	-0.09553642698191914	0.11660208084940184	0.105875317065115	0.09271971156859662	0.0942608754559642	0.23323877274085003	-0.03844007290277162
HGNC:20800	0.2466734252826554	0.25425917056948133	0.09481440191858834	0.03918809258651531	0.4400480705745906	0.1913903083800478	0.19601696490897466	0.1583207994379408	-0.16275093199207996	0.26184104331292946	0.3112746910425196	0.46146811445217945	0.042055845385804654	0.09763345966366974	0.3407843763811455	0.44732162152020727	0.4151357316911448	0.17178343529347997	0.6057584430300501	0.519185755107621	0.0973090531600754	-0.015078543569875464	0.17690251310010455	1.0	0.23643080621819057	-0.11606056144297337	0.34297504496624304	-0.05743468483009473	-0.06804728310637932	-0.04435182493105342	-0.05836351771615053	-0.04907804984986315	0.14257354603915584	0.30582394592208567	0.2257241744554689	-0.1317696989574095	0.043124250314812776	0.358572642242434	0.31264723858570653	0.29078925782527726	0.3984115744401071	0.39246321201261536	0.051404495170190995	-0.08417521324456759	0.4000385379820131	0.3062161339450041	-0.05005490108936622	0.33411921126228095	-0.0014317671130308616
HGNC:2501	-0.022757537742542796	0.048975620049539606	0.03755460879473129	0.005896487250054799	0.29044007983801096	0.1687826860409684	0.06281096625337391	0.28260383530843236	-0.04455571425129229	0.060626609417595276	-0.03109953438857073	0.14734297357828388	-0.016533393227540306	-0.06260348977790033	0.11818199550989242	0.15025137397453825	0.08723478172449974	0.013683172246414771	0.3283555512172877	0.19766163670681988	0.05696517537908805	-0.023542661238949363	0.00937180474529765	0.23643080621819057	1.0	-0.0379828126515879	0.06447870368976973	-0.0009600459422931855	-0.008191679601977737	-0.00534761801754631	-0.0060729057770608115	-0.006782434561927686	0.15299845140617704	0.014704429096449317	0.010550495419558523	-0.05133448412704485	0.13567972194732805	0.0630340428679049	0.23507869333567882	0.06809734851406644	0.051168596386383686	0.12105291668181238	0.13952657633570195	-0.029388448128975817	0.39032630854062345	0.12077402944288533	0.08047735339291145	0.0941965115585946	0.011904924145119363
HGNC:365	-0.0821829160331517	0.11078851643780639	-0.08607165825416188	-0.0023769984327201097	-0.2559023292072453	-0.1614865813633702	-0.08268707618262539	0.102088180009327	-0.06614103799700846	-0.06101427782666861	-0.030074090102503972	-0.22092779804293897	0.05158680451361597	-0.007439451972021203	0.07763285348457111	-0.21262072680108096	-0.09017188872318822	-0.08379110247526862	-0.10755990793205981	-0.20064073323212822	-0.03463944734747407	-0.11734527418838488	0.06799023789063467	-0.11606056144297337	-0.0379828126515879	1.0	-0.13004237622378748	-0.042220765331659256	-0.04082730712963676	-0.02874703159006859	-0.03849356741105024	-0.030445047519843196	-0.012465812074847765	0.07288819861806463	-0.2503119654885032	-0.06976737318963895	-0.08668266561585596	0.19732425430084172	-0.0900355318147867	-0.0642286579372633	-0.024021433908364795	0.09095335792275956	-0.19513656141571983	0.42035942854806685	-0.07688157526548889	0.03544810476666452	0.17045341433031297	-0.012112752407602961	0.08124352447833463
HGNC:3012	0.17081906737134675	0.34287010182141675	-0.0209847750920488	-0.12423334701394256	0.42644203008589354	0.25977007819235853	0.05589539053691496	-0.1264003296584698	0.33859676350373635	0.029333748378997975	0.2675566120379862	0.3768137268702787	0.026242420497887026	-0.07622464996270933	0.3256732496605732	0.31261088418846456	0.419421166670096	0.04768383862716203	0.3131368179105716	0.03114457756944882	-0.03825640603327452	-0.12447774488007222	-0.0008846495117571253	0.34297504496624304	0.06447870368976973	-0.13004237622378748	1.0	-0.08653017568190348	-0.09282826845861386	-0.06021571160910459	-0.08268791747194854	-0.06776807278129626	0.050905721062704606	0.13447367874297073	0.3586958381737815	0.2527791521895725	-0.17218068965233713	0.21108520220397825	0.18744470990949494	0.23259072732471467	0.31703912883648955	0.3795072165394228	0.05383886877555504	-0.2539482688040715	0.1881350911223888	0.31872701962931727	0.1954272126148695	0.018468458695547137	0.10106432407922865
HGNC:478	-0.13113006731066013	-0.11790508186397733	-0.031599473081473844	-0.05511878108416237	-0.07862036072618155	-0.07616831119608156	-0.13972414988867507	-0.07717644410116235	-0.03688857452384886	-0.06357124404305861	-0.11456326998895897	-0.1038647462400436	-0.03040803360770796	-0.06210712722042309	-0.12564781586034537	-0.01267619815662365	-0.08217945510405004	0.01810194845295184	-0.0839561711350062	-0.06809132719377049	-0.06050305038494471	-0.031810875282108915	-0.12869304339286694	-0.05743468483009473	-0.0009600459422931855	-0.042220765331659256	-0.08653017568190348	1.0	0.9653224624987761	0.767173661933099	0.8998318691654953	0.8339682745725121	-0.03677374210303916	-0.12724288322220453	-0.07074421257482051	-0.03214629251910258	0.005980303397024635	-0.20076180767203194	-0.051873084130875845	-0.11895567434457664	-0.06954804585989599	-0.08500886014898382	-0.03654210595726096	-0.010663366277487875	-0.04638220992380713	-0.10961774813574619	-0.12971660746439434	-0.14054924324700907	-0.02795907670214768
HGNC:477	-0.18213387589326005	-0.09889963445725913	-0.03669797272421299	-0.04445936450671046	-0.10053426404867251	-0.12760666727496847	-0.13354215037108674	-0.07023541097762591	-0.024212076177028065	-0.05468091578928719	-0.12365762206909676	-0.13157470729061893	-0.05080981937144356	-0.05452472376944227	-0.16351772154119457	-0.029367678825304982	-0.09891361528983128	0.01612225181747283	-0.09717980756912453	-0.05986248965878629	-0.050392320706003996	-0.02651238307956118	-0.12268915167791396	-0.06804728310637932	-0.008191679601977737	-0.04082730712963676	-0.09282826845861386	0.9653224624987761	1.0	0.7622145992689887	0.9162883084287147	0.8308493299683098	-0.03702275997695427	-0.10544629269895507	-0.09957122338395802	-0.022224082628802013	-0.021114114106803025	-0.2221361839012567	-0.07624889602290053	-0.1298581997606887	-0.05822556550245596	-0.1088600426503325	-0.05460130224082048	-0.04084803866671399	-0.04964446702091137	-0.1375414082535848	-0.14346599572494348	-0.13077633730170554	-0.035189420841359224
HGNC:474	-0.12076958281464757	-0.06502866811071072	-0.019332978476592863	-0.028196081609289932	-0.0686937516555577	-0.0841645720483202	-0.09232238996905534	-0.04951231016411357	-0.01656118440564606	-0.03524297909169733	-0.08168209744795839	-0.08450154164401501	-0.03491015841890034	-0.03630877166321086	-0.10718945479476077	-0.018054460485604863	-0.06606063220208988	0.010710491549186218	-0.06563101568256027	-0.041725442795225984	-0.034110844441828984	-0.02140000528931461	-0.08449028805294752	-0.04435182493105342	-0.00534761801754631	-0.02874703159006859	-0.06021571160910459	0.767173661933099	0.7622145992689887	1.0	0.7801338586115244	0.7377721586495715	-0.02558860964965413	-0.07111868982893638	-0.0638557311297445	-0.014592045571958178	-0.013692152215280366	-0.14979356582143355	-0.04838688823531264	-0.08502519821336885	-0.03794357450763474	-0.06822271559330723	-0.03775302588054346	-0.028258511385350914	-0.03258484453687754	-0.09106014750286905	-0.09692431612118514	-0.08783406118383895	-0.022007671419616633
HGNC:475	-0.16054855945833155	-0.09198217954071645	-0.031113579742391314	-0.04127658220554401	-0.0892462693084868	-0.11135936865663719	-0.12478521699640513	-0.06542624895062596	-0.02340947194777072	-0.04954572531496183	-0.11091128122425058	-0.11524987438675219	-0.04451958443530178	-0.05013519229098905	-0.14443678491502754	-0.02529036803821367	-0.08710463159819135	0.015342191269594473	-0.08561797998051004	-0.05381108313862526	-0.04688424006679496	-0.02716486382420847	-0.11304559322788355	-0.05836351771615053	-0.0060729057770608115	-0.03849356741105024	-0.08268791747194854	0.8998318691654953	0.9162883084287147	0.7801338586115244	1.0	0.8508029454652736	-0.03410127023238805	-0.09837859433010929	-0.0865750916589252	-0.02113825172530287	-0.016835938997805704	-0.20150376183237603	-0.06461832945165552	-0.11611826676902731	-0.054500491962072226	-0.09575290921420226	-0.047699950666084207	-0.03569538037794727	-0.044544122886974034	-0.12157037139091334	-0.12866061716164626	-0.1215126665685805	-0.030508013187355954
HGNC:476	-0.13236199537422483	-0.0731827078486953	-0.02326387873732612	-0.03148904610112736	-0.07495927444230607	-0.0933955943873049	-0.10064295574183335	-0.05215690334978284	-0.01768909828470468	-0.040335385715962215	-0.09014008980773168	-0.09576086113232123	-0.03792024091895192	-0.039602119292896136	-0.11821457920769143	-0.025565155051621838	-0.07451305174955454	0.010266609676228586	-0.07206558261299074	-0.04515816762090706	-0.0369069880453633	-0.023563593759967996	-0.09101210258694549	-0.04907804984986315	-0.006782434561927686	-0.030445047519843196	-0.06776807278129626	0.8339682745725121	0.8308493299683098	0.7377721586495715	0.8508029454652736	1.0	-0.02631006768919587	-0.07760707227710952	-0.0707339971390337	-0.015907986138965966	-0.014153308666806539	-0.16275141388355757	-0.055186769418549636	-0.09389934748917741	-0.045325510842414436	-0.07761067845753149	-0.04097430528900355	-0.02956675888685982	-0.035740031409293146	-0.10199287902090783	-0.10632964507749214	-0.0971320497693275	-0.02526748161002633
HGNC:4632	-0.0027139757109732425	0.03685142523280394	0.013959748416969672	0.004079667355548068	0.1469361979146133	0.03783332387707128	0.02458782721656182	0.146462303587107	-0.05660819562474963	0.12287154526964553	0.010296372883450661	0.0855483556778493	0.08188591911801638	0.10260459585366995	0.12808142707944825	0.1794518253292864	0.06755546884354693	0.012713709386132565	0.23189817825425166	0.1945981491375143	0.1961124313898422	-0.013110079404160582	0.03048894131149963	0.14257354603915584	0.15299845140617704	-0.012465812074847765	0.050905721062704606	-0.03677374210303916	-0.03702275997695427	-0.02558860964965413	-0.03410127023238805	-0.02631006768919587	1.0	-0.0015108701644529032	0.03237949620670956	-0.04638489333433731	0.06761977967249123	0.12290819532180171	0.1378139945064952	0.25313151753800117	0.03484033659137345	0.061744052057883775	0.006191687347554448	-0.06108972234747819	0.1717203809981415	0.07646152687687979	0.018738222860535263	0.07870279009071111	-3.37144141593534e-05
HGNC:10922	0.07525983106967263	0.3896977235966428	0.12578455416988313	0.19077436310551765	0.06751177239303918	-0.06294476297712712	0.3838972040737188	-0.011551320444853288	-0.16144903504339655	0.040715490027399694	0.1302947028525833	0.27087098779929214	-0.03326576269927193	0.008092673088859836	0.1895533028438838	-0.04777541521007817	0.08625254380769509	-0.09510656882047752	0.11782422312773913	0.21850225531518633	-0.045037281058918535	0.13347006995848618	0.2602331315538232	0.30582394592208567	0.014704429096449317	0.07288819861806463	0.13447367874297073	-0.12724288322220453	-0.10544629269895507	-0.07111868982893638	-0.09837859433010929	-0.07760707227710952	-0.0015108701644529032	1.0	-0.13876627046315043	-0.12343750115479603	-0.08414036683369128	0.369598913562524	-0.04390245124060782	0.08931387855346223	0.4920147780357205	0.27924743130720536	0.057747701306978066	-0.010821250260076212	0.032694776507801906	0.1752693466547727	-0.19338563977831072	0.54800700548133	0.008528120586592705
HGNC:10997	0.33828828622249485	0.03147644943532348	0.12191466725877215	-0.0742452998315849	0.40491412223047596	0.414892665198331	-0.048472788534999874	-0.08915104948204092	-0.038355835961908544	0.04378440566584433	0.289841722002992	0.27206378677976956	0.08659457022520298	0.03897856090139344	0.3593974457000625	0.3743421955429195	0.4528423943606154	0.04329338594577908	0.32019586865045185	0.0609745399920464	-0.053335011022432474	-0.15735306571684066	0.14559843023738922	0.2257241744554689	0.010550495419558523	-0.2503119654885032	0.3586958381737815	-0.07074421257482051	-0.09957122338395802	-0.0638557311297445	-0.0865750916589252	-0.0707339971390337	0.03237949620670956	-0.13876627046315043	1.0	-0.00034672973365504117	0.03341038054605107	0.026467364689267494	0.21238203906393494	0.18260160743225512	0.049091554704372556	0.35481708094088815	0.08337070389636798	-0.08748639525974868	0.1446388458943214	0.33451853131253323	0.269435672254741	-0.12048320261352148	0.14451101225822485
HGNC:16029	-0.036073076078862336	0.009108287928971141	0.02418362861825516	-0.0034349008267214863	-0.06826850339964259	-0.03495855364880141	-0.05544716738235879	-0.10446679047685853	0.6444253938767059	-0.03378160828221498	0.12261580091919039	-0.10595274375411458	-0.05110866420771358	-0.06796698469392325	-0.12861918363615393	-0.08652147165564003	-0.1937472829280005	0.0756086165247587	-0.1457529535468675	-0.07926535056605906	-0.04945762215066475	-0.06689768507312176	-0.17593532520791003	-0.1317696989574095	-0.05133448412704485	-0.06976737318963895	0.2527791521895725	-0.03214629251910258	-0.022224082628802013	-0.014592045571958178	-0.02113825172530287	-0.015907986138965966	-0.04638489333433731	-0.12343750115479603	-0.00034672973365504117	1.0	-0.044025283595220004	-0.14349129221785484	-0.04753478919484653	-0.13112897964419293	-0.10373002354287106	-0.1319808580170719	-0.09828845904381069	-0.06102407702774503	-0.035061133761952246	-0.07862710583345058	0.13089800772376806	-0.1826045036210669	0.020600204351761287
HGNC:14572	0.2579066029940836	-0.05651210606824415	0.005059040461794534	-0.04162012375585387	0.043409588540206205	0.1294102491689685	-0.03460403849309398	0.05221679731933146	-0.056195123767007256	0.06772854186280669	0.07767581371867828	0.024917781929059257	0.04495734043407034	0.13422042584992072	0.05581120079498746	0.049841498035229755	-0.1253826843940347	0.007108416697820563	-0.004326481133328479	-0.01320807922369768	0.06198787471546636	-0.08341008034155535	0.1794385034430284	0.043124250314812776	0.13567972194732805	-0.08668266561585596	-0.17218068965233713	0.005980303397024635	-0.021114114106803025	-0.013692152215280366	-0.016835938997805704	-0.014153308666806539	0.06761977967249123	-0.08414036683369128	0.03341038054605107	-0.044025283595220004	1.0	0.09352075586226807	0.04568265422955639	0.006152665709904036	-0.008393472719154317	-0.030192173629034494	-0.03951545462353802	0.533817902675452	0.13051114299344085	-0.048485783644111366	0.047648903096125725	-0.005658483335707184	-0.10098848714633209
HGNC:10682	0.42505893396005645	0.29866507019170035	-0.03004432599650332	0.04815342989342438	0.23261184069694524	0.16477041458027014	0.5979432276018996	0.16648518528507408	-0.12249783848700625	0.059822785045886374	0.11460949109865283	0.3902877217246307	0.05976160239330431	0.06867347561769262	0.49607006090850164	0.2366896491239613	0.3516152964194854	-0.0750289063233432	0.33005883920543677	0.374687198164167	0.232168707900005	0.34072921739475076	0.2744656570400364	0.358572642242434	0.0630340428679049	0.19732425430084172	0.21108520220397825	-0.20076180767203194	-0.2221361839012567	-0.14979356582143355	-0.20150376183237603	-0.16275141388355757	0.12290819532180171	0.369598913562524	0.026467364689267494	-0.14349129221785484	0.09352075586226807	1.0	0.12305888441264816	0.4621898143826664	0.2578258992365464	0.4100861131140814	0.20646720841414318	0.1900941721095876	0.08467566611633441	0.45565701303051337	-0.12475185262790842	0.6414569752480707	0.04479699223907744
HGNC:5215	0.24190533988632168	0.16324256642748067	0.020446451776366965	0.020870113837373784	0.2965727940765329	0.33432210102001253	-0.06982769110990818	0.12617911620090072	-0.047557766765450045	0.24191315647238054	0.1789956715471537	0.42483881563158254	0.12677117564858847	0.21363346347305404	0.2462412098134754	0.48737839295223206	0.226262091578318	0.07570740508777837	0.3607265239049061	0.26177225462029535	0.3279274191435024	-0.18838203359488473	0.06517201790696785	0.31264723858570653	0.23507869333567882	-0.0900355318147867	0.18744470990949494	-0.051873084130875845	-0.07624889602290053	-0.04838688823531264	-0.06461832945165552	-0.055186769418549636	0.1378139945064952	-0.04390245124060782	0.21238203906393494	-0.04753478919484653	0.04568265422955639	0.12305888441264816	1.0	0.25018256710395365	0.16747863968249088	0.21708113904464793	-0.013106735715668007	-0.0699609713119945	0.2734479580868895	0.38537120144309484	0.17599877053781873	0.015045736454024971	0.17035801062340156
HGNC:412	0.17121690004835338	0.21912012003935982	0.1362294760419868	0.049165850559593376	0.31436151433995757	0.18055632685752762	0.13621435847084942	0.12019624545340771	-0.14674710481372472	0.24142839228779647	0.14665545693199133	0.4685880664747011	0.14519140617505386	0.25511573906287344	0.44549741588347647	0.4979973103224025	0.3778467294572843	-0.028612966512069814	0.3884455099231328	0.442174905485682	0.4223967961766026	0.015894889369174322	0.12606517133722048	0.29078925782527726	0.06809734851406644	-0.0642286579372633	0.23259072732471467	-0.11895567434457664	-0.1298581997606887	-0.08502519821336885	-0.11611826676902731	-0.09389934748917741	0.25313151753800117	0.08931387855346223	0.18260160743225512	-0.13112897964419293	0.006152665709904036	0.4621898143826664	0.25018256710395365	1.0	0.24700367204340867	0.34716667578650745	0.06702397283647249	-0.07372660409526065	0.11212558490228762	0.29721489395655315	-0.006999595410786903	0.2744793035948236	0.05138495176501079
HGNC:12562	0.1918331988913204	0.7434040873181038	0.08574722659406471	0.2035437051964221	0.27844927178327644	0.12094942093206441	0.24079137840749804	-0.1395004774928556	-0.1292691349167653	0.24254815199654908	0.2761062116327715	0.6716715632045546	0.16847391295721845	0.11080401939586043	0.25997117126114194	0.31651181607092804	0.35083278077666763	0.027539705390434346	0.11869634057464865	0.1956488215006241	0.0428059021352109	-0.007838086308051703	0.21832869735945482	0.3984115744401071	0.051168596386383686	-0.024021433908364795	0.31703912883648955	-0.06954804585989599	-0.05822556550245596	-0.03794357450763474	-0.054500491962072226	-0.045325510842414436	0.03484033659137345	0.4920147780357205	0.049091554704372556	-0.10373002354287106	-0.008393472719154317	0.2578258992365464	0.16747863968249088	0.24700367204340867	1.0	0.3468124771321691	0.08719831495637442	-0.07035545446052048	0.1108452996471983	0.2989511894481312	0.059129032069435566	0.4376838927834307	0.059455673397425496
HGNC:20461	0.42561598678761	0.31933655240630854	0.2885575962452881	0.06901743267166786	0.2677196515487786	0.369500366084902	0.10371039162482815	-0.15676311019224815	-0.19004448775617966	-0.055662477377526325	0.26470622069781946	0.4222831475970866	0.01898437938920298	-0.08178046983448727	0.6865729294240348	0.32443938958858476	0.43391185724924164	-0.06805970902824685	0.271407895250312	0.12563136720582468	-0.11422331308964374	-0.16690065208339724	0.1865812959027521	0.39246321201261536	0.12105291668181238	0.09095335792275956	0.3795072165394228	-0.08500886014898382	-0.1088600426503325	-0.06822271559330723	-0.09575290921420226	-0.07761067845753149	0.061744052057883775	0.27924743130720536	0.35481708094088815	-0.1319808580170719	-0.030192173629034494	0.4100861131140814	0.21708113904464793	0.34716667578650745	0.3468124771321691	1.0	0.03257911849000684	0.08889494760586904	0.054494049851372926	0.6406136533578449	0.10604839284156559	0.2448541867078886	0.1424503459683373
HGNC:10938	0.18954612749535688	-0.1112695856812483	-0.0013053390142258167	0.029288970566077023	0.3480555204313655	0.20527924774673523	0.3424467605473578	0.019981242233939888	-0.11301045421122541	-0.12820835466447636	-0.1163282492318363	0.13495979492805882	-0.01225337639708318	-0.09539567321501054	0.004716911308659941	-0.053131373028946244	0.13553780951545372	-0.02949572728158412	0.08751043140388627	0.054639942649468996	0.007209417000885391	0.5105053298039953	-0.09553642698191914	0.051404495170190995	0.13952657633570195	-0.19513656141571983	0.05383886877555504	-0.03654210595726096	-0.05460130224082048	-0.03775302588054346	-0.047699950666084207	-0.04097430528900355	0.006191687347554448	0.057747701306978066	0.08337070389636798	-0.09828845904381069	-0.03951545462353802	0.20646720841414318	-0.013106735715668007	0.06702397283647249	0.08719831495637442	0.03257911849000684	1.0	-0.12078859179705413	0.04529958550769013	0.04088585945134633	-0.10879233669158414	0.218476181730214	-0.0721661291718624
HGNC:16789	0.3064428801491893	-0.05506424890258625	0.0018288969432631282	-0.007451480153545009	-0.2704461962825998	0.04184900205065705	-0.03310811767427729	0.0051680381475256	-0.06979493193452314	-0.028357019850559606	0.11453140028495534	-0.1527972476678248	-0.08171369421284502	-0.08811485428900662	0.1354242946984138	-0.14818224443867706	-0.16101705491997925	-0.07908532328717822	-0.13267541145783188	-0.14349905687533795	-0.08379367317804393	-0.11386070439101592	0.11660208084940184	-0.08417521324456759	-0.029388448128975817	0.42035942854806685	-0.2539482688040715	-0.010663366277487875	-0.04084803866671399	-0.028258511385350914	-0.03569538037794727	-0.02956675888685982	-0.06108972234747819	-0.010821250260076212	-0.08748639525974868	-0.06102407702774503	0.533817902675452	0.1900941721095876	-0.0699609713119945	-0.07372660409526065	-0.07035545446052048	0.08889494760586904	-0.12078859179705413	1.0	-0.052093008891958024	-0.009398734964901914	0.028257464908297912	0.009936441497198873	0.019346970508149965
HGNC:5208	0.012989000332586813	0.07101081184812866	-0.025117935019976032	-0.07203354565526561	0.4162478094248769	0.11312962105538538	0.09074412547184953	0.4877145477983886	-0.039584114947594264	0.06919819812074408	-0.023502560029408294	0.15477960743105892	0.06759840601186808	0.06691711259269667	0.11499303315008173	0.24126809196189378	0.14631669841433995	0.0926500250993249	0.592649452123164	0.33218763070473445	0.1428687249996137	-0.016061911597771598	0.105875317065115	0.4000385379820131	0.39032630854062345	-0.07688157526548889	0.1881350911223888	-0.04638220992380713	-0.04964446702091137	-0.03258484453687754	-0.044544122886974034	-0.035740031409293146	0.1717203809981415	0.032694776507801906	0.1446388458943214	-0.035061133761952246	0.13051114299344085	0.08467566611633441	0.2734479580868895	0.11212558490228762	0.1108452996471983	0.054494049851372926	0.04529958550769013	-0.052093008891958024	1.0	0.04911977832657561	0.040577050583020385	0.15857532482744016	-0.005979132134585731
HGNC:30262	0.4909881218890596	0.3305430812748652	0.10523188570542688	0.11608640598288789	0.31401621328561946	0.42283770418300964	0.16985808804416994	-0.12495847998340336	-0.13507707777688302	0.06440318229262386	0.2557524973149874	0.521043318886571	0.07523924178462252	0.043800774788665994	0.6424328703907252	0.4279356244911113	0.3821666709993648	-0.05519392729681336	0.216533562820915	0.2160257567557462	0.12505598076365967	-0.07644387631733084	0.09271971156859662	0.3062161339450041	0.12077402944288533	0.03544810476666452	0.31872701962931727	-0.10961774813574619	-0.1375414082535848	-0.09106014750286905	-0.12157037139091334	-0.10199287902090783	0.07646152687687979	0.1752693466547727	0.33451853131253323	-0.07862710583345058	-0.048485783644111366	0.45565701303051337	0.38537120144309484	0.29721489395655315	0.2989511894481312	0.6406136533578449	0.04088585945134633	-0.009398734964901914	0.04911977832657561	1.0	0.145833458825096	0.24065896072737497	0.2477906360955306
HGNC:4693	0.17986858661699687	0.2005413113730156	-0.06526236948250995	-0.10813120724651784	0.08246522235252554	0.1775674337549457	-0.28201996083990627	-0.1051406621735675	0.11348629482981089	-0.03205938701073871	0.12572027424497828	0.08540062372156085	0.3074429321664711	0.2006915069183005	0.11331977938474426	0.0844830994957341	0.16375736589029952	-0.02338381048099743	-0.02341835391835019	-0.30743352259141965	-0.0032075522230318562	-0.3105661989676096	0.0942608754559642	-0.05005490108936622	0.08047735339291145	0.17045341433031297	0.1954272126148695	-0.12971660746439434	-0.14346599572494348	-0.09692431612118514	-0.12866061716164626	-0.10632964507749214	0.018738222860535263	-0.19338563977831072	0.269435672254741	0.13089800772376806	0.047648903096125725	-0.12475185262790842	0.17599877053781873	-0.006999595410786903	0.059129032069435566	0.10604839284156559	-0.10879233669158414	0.028257464908297912	0.040577050583020385	0.145833458825096	1.0	-0.33397230315816157	0.06266673381699454
HGNC:3700	0.28800199383239833	0.3730163145503425	0.07101007247969648	0.18363127256228132	0.14669581432580203	0.026423226773735015	0.8281190773164993	0.1564133536922525	-0.2227753629746986	0.1035543957765066	0.03983781852504519	0.4039102298059923	-0.04427108334720691	-0.048469922133697926	0.31551013908576275	0.14556793540199345	0.17820708406370844	-0.0311216057077193	0.2940520031487732	0.5318998135008829	0.1495816527589709	0.4322363640027503	0.23323877274085003	0.33411921126228095	0.0941965115585946	-0.012112752407602961	0.018468458695547137	-0.14054924324700907	-0.13077633730170554	-0.08783406118383895	-0.1215126665685805	-0.0971320497693275	0.07870279009071111	0.54800700548133	-0.12048320261352148	-0.1826045036210669	-0.005658483335707184	0.6414569752480707	0.015045736454024971	0.2744793035948236	0.4376838927834307	0.2448541867078886	0.218476181730214	0.009936441497198873	0.15857532482744016	0.24065896072737497	-0.33397230315816157	1.0	0.0178584590334055
HGNC:27015	0.1133177017156416	0.12530941846604732	0.09004277545722121	0.17903588206669865	-0.015574461091916979	0.13433546299402824	0.01525439138996036	-0.0428866319547847	-0.016398493617172535	0.07469657337161262	0.104210521528332	0.21655539685052033	-0.05394472643555065	-0.07148550740515078	0.15467972820165898	0.17552153041867496	0.09447566723380449	0.03916410561030195	0.07412180410521346	0.08905295283524471	-0.029713738524273784	-0.08859425958867287	-0.03844007290277162	-0.0014317671130308616	0.011904924145119363	0.08124352447833463	0.10106432407922865	-0.02795907670214768	-0.035189420841359224	-0.022007671419616633	-0.030508013187355954	-0.02526748161002633	-3.37144141593534e-05	0.008528120586592705	0.14451101225822485	0.020600204351761287	-0.10098848714633209	0.04479699223907744	0.17035801062340156	0.05138495176501079	0.059455673397425496	0.1424503459683373	-0.0721661291718624	0.019346970508149965	-0.005979132134585731	0.2477906360955306	0.06266673381699454	0.0178584590334055	1.0
HGNC:10452	0.02309330594625392	0.7352441904401711	-0.01972952548962558	0.17642665552831807	-0.03296282620369443	-0.11553751663779334	0.2215103560265381	-0.06314438173043935	-0.022933973929160075	0.23929042431740913	0.08956621379400762	0.506752710047957	0.01077400496503581	-0.023863457127252696	0.13585418914916392	0.25163182185149435	0.17204236221065414	-0.02263677735072851	0.011132065024859476	0.22027923826887963	0.01588332637297298	-0.024076498062821895	0.11105508164180777	0.2133383826735918	0.0484333272841169	0.038534717046595814	0.1278435756889991	-0.043370040119278426	-0.02384085335657796	-0.013716133405198444	-0.02345324041223868	-0.01780440154308647	0.02600815829091237	0.3676509359586327	-0.13539578575551042	-0.01587400179848286	-0.04315341994254944	0.19729937194834635	0.11468966151746579	0.1082326756399061	0.6512021457587599	0.1327306525028581	-0.08575734952678701	-0.0664215395274488	0.02227651531291955	0.1939519760881476	-0.029610970344477513	0.45520567528664063	0.15084994033463747
HGNC:4801	0.31048705677083754	0.07996238263373967	-0.023154742787638734	0.10424517788331511	0.3297575942081269	0.08526906485857176	0.6877693158214774	0.009973458488422855	-0.08751478489816061	-0.08205240654032034	-0.09825822712260404	0.28070730552240464	-0.007453026084208848	-0.045798414739979164	0.11514660786068191	0.02359375859251309	0.2011283830836571	0.012941035547379888	0.15011671065726312	0.3361354925359887	0.11677352659328456	0.6469814010599573	0.0482286387051892	0.16126871035951323	-0.014623826776846278	-0.23913766888116425	0.10496512177451597	-0.1075830735580265	-0.10898303170219843	-0.07689215540415102	-0.10113574260898966	-0.08255068089615906	0.03158521980561285	0.24813090115996156	0.030851689403328265	-0.08145645135865644	-0.09899003904511697	0.4833605526564702	-0.05474370435126138	0.18722854451559626	0.1888214512223579	0.058140990472038495	0.5003066081299379	-0.2284239828885207	0.02889072890398812	0.15099804015273088	-0.24459888144451972	0.6143891032834135	-0.04516641915533969
HGNC:4803	0.15202031376570826	-0.14036915535398053	-0.049069709061275835	0.0801841536195719	0.07985404215867224	-0.03262027317213698	0.6951069901531722	0.07967425041553602	-0.08656824372957476	-0.1599045466154776	-0.23045250995580235	-0.015275359402334761	-0.11468503505871137	-0.1267017372043832	-0.04367790303996387	-0.217775482818528	-0.07397322272109665	-0.04016443754180903	0.006508842914494274	0.22894897942458994	0.1025990890622948	0.6829822319786469	-0.05228289341357821	-0.054101335888962404	-0.04783532465463491	-0.1258708373256109	-0.11380794423227707	-0.08398398852925777	-0.07930044975324388	-0.056364420302382874	-0.07431806868076422	-0.05953334914418585	-0.006970799156863571	0.22873550213078553	-0.19746930666895157	-0.08205053931991356	-0.11134915713973143	0.41740572941750664	-0.18098010066082887	0.036725959899946106	-0.047478249602856126	-0.11834097063733624	0.436967882073332	-0.13002218721700096	-0.04730401976754894	-0.008397118099889456	-0.36246503423831666	0.5870874410844843	-0.07936538000658352
HGNC:11068	0.11279900769601342	-0.026682708455196776	-0.08068299785606713	-0.13824308966140617	-0.1778598762899646	-0.012896482139017866	0.25171407741678614	-0.06131725094666444	0.06468662500246002	-0.18703250046875433	0.06870700148390001	-0.20918272259181545	-0.14427917714633892	-0.10121621904457884	0.03752605446423797	-0.22426320484775736	-0.059739715679754356	-0.057873050204968884	-0.04879801841831464	-0.1343407913566816	-0.1896871524514654	-0.06190542753662533	0.2227966713896623	-0.12208700230016309	-0.10648376702590293	0.26234374987039777	0.04047275226155529	-0.07959522881307027	-0.07447693249282934	-0.05241356576961247	-0.06938853109377197	-0.055500402534859036	-0.07389184927617162	0.29328513656696736	-0.11405986347916419	0.0537920419290482	-0.08420000531000178	0.1869223785398294	-0.17810767640614972	-0.19376763573907593	-0.12118956289754697	0.0902453131925155	-0.12565527918983124	0.16194425965539547	-0.11091564430433039	0.030769187494416442	-0.0752735505431399	0.29143652242916124	0.010034366885012205
HGNC:6970	0.1344469852209122	-0.0038886291874434347	-0.10378075950575821	0.008107326347880058	-0.2318792590480054	-0.03923402629428131	0.5329478867358088	0.09287030505266422	-0.15671541779024467	-0.09592823925500518	-0.03431267052125322	-0.111570963868846	-0.12496421988801955	-0.142634748795559	0.06794051354715451	-0.1986496071434069	-0.08491953488084154	-0.12245511425953734	-0.04670121448972907	0.05264792552188405	-0.04907951979856334	0.19152368083946295	0.1913502101881321	-0.16446479234519912	-0.06687503514154895	0.40408013230575457	-0.24473457808332985	-0.09904461245497655	-0.09926213209416346	-0.06953307257385692	-0.09220920758023006	-0.07410053757445642	-0.05390263806957759	0.28098702897172817	-0.2191034831839513	-0.14125509539269643	0.021794144539191342	0.3856634864109799	-0.16309452752402007	-0.048464471358140485	-0.065825783489683	0.007340453203180973	0.009816872059954195	0.388056717900962	-0.10440021458394386	0.04782853488630556	-0.18088512730036982	0.5291308959107838	0.05435758242960909
HGNC:12527	0.20296451742371033	0.2973156867382233	-0.10787852726048182	-0.00939939176392053	0.24858176465672666	-0.03993050740908468	0.6126205742749486	0.1821171139906223	-0.11214411712542179	-0.08070153917551473	-0.03185908652857229	0.21716084823405576	-0.10397913436499506	-0.19682064556051987	0.21776372137907862	0.0010149432111976062	0.4633993221823078	-0.08145247574919498	0.2949427380323101	0.15826076850642767	-0.06481066788263208	0.5086428969976644	0.24988622132221053	0.2891867718069538	0.05309487608548104	0.07714994752709559	0.24514520922523153	-0.12547359012475293	-0.12192110225967268	-0.08350776022426598	-0.11204240163069232	-0.0905702295729983	0.001668612323904385	0.35066060728041404	0.09224060859421764	-0.12383820102599968	-0.14120657965649872	0.5099930136226624	-0.09928115434037744	0.12143724453989829	0.3113436200665757	0.25504894714968845	0.3909060588402399	-0.04264978550843891	0.14928787022947737	0.14222188759868307	-0.09915462865358139	0.5550024842598643	-0.05195054527742978
HGNC:16732	0.36939886775458325	0.14786637635509148	0.0016983808969608003	-0.05516015863260908	0.48812956730781504	0.36165468586512883	0.23277113422530474	-0.014203909700300901	-0.2514408783876226	0.20342459514496247	0.2027590783104408	0.5160145058613104	0.2855500760661163	0.18102255212683727	0.40976569925081735	0.6022524159935625	0.5075593437617002	0.01842189175891261	0.4753614491147658	0.37518402761837605	0.23265316001531758	0.027798358239815742	0.19811795197435197	0.4151262510716074	0.08393264296980518	-0.24699970381648528	0.2599310250338808	-0.01081651269064322	-0.04324922946488	-0.02828993708595198	-0.03377397389562311	-0.0357152128643375	0.18302576489740516	0.038025471502392987	0.3891797882171236	-0.20703258619640028	0.05187715367293549	0.358020026314202	0.39693236042878205	0.4833826551263215	0.26598598137579776	0.3708011363007547	0.1353991455843231	-0.17806921368461026	0.20096455663172738	0.43445169378186177	0.04634190966722296	0.3101277473237357	0.04815765173488798
HGNC:7434	0.13316757644600502	0.48559585712842196	-0.016149701112326293	0.057151879696746684	0.2745868834459486	0.15624551811798104	0.20303383992704938	-0.1155481110829825	-0.07958839030402987	-0.003986052687172309	0.13639478590335447	0.4413234504188526	0.002000121579670871	-0.06978164074628015	0.1983800137208542	0.2064716463161928	0.5806243611973307	-0.05514365840417633	0.13585490550595378	0.017385279629658613	-0.10195568047538038	0.029479131630801986	0.27120857552596034	0.27164034294364126	0.12338862528755329	-0.11754714181989939	0.36910415945162767	-0.04732587134515556	-0.041639871917078485	-0.02821209505252447	-0.038097744616611876	-0.03302492676676765	-0.03313713010283342	0.21513628177794786	0.2572873359434285	-0.07353890143683749	-0.14788975663025697	0.1419784274970488	0.10039804112967243	0.05989467827508421	0.5082700568299745	0.37784233520154625	0.177305099997784	-0.176555590035793	0.0343415852091976	0.346691554761079	0.12233845674342218	0.16515175000733312	0.05788098573645977
HGNC:11449	0.30321033879280634	0.0448726946240749	0.04764236148667962	0.08731541143357169	0.11000774671635026	0.15586059657170953	0.6665240392843319	0.16920690432949625	-0.1672932207902041	0.1830196131828461	0.11582145791767265	0.40160099933958027	-0.054671288447569286	-0.004275441511661506	0.20813917052888808	0.35898074777884686	0.23530858328270302	0.19328448527437597	0.3157133768797956	0.4680995610202163	0.06155578066551132	0.2691445651122978	0.24384875201062817	0.2557165001714922	0.012050044183370056	-0.15342857136823926	-0.0014348966868043106	-0.1018829554639806	-0.11851650384637726	-0.08099855075252922	-0.1064977799300621	-0.088220690469868	0.04887653476082866	0.23169522801656256	0.052486703456262024	-0.15933637742575396	0.11107217515876867	0.510863034817886	0.060868251267339565	0.3416738145886115	0.12372978420124951	0.13463121022627572	0.2009106368475848	0.00970403857871986	0.013115054054040462	0.14816857377494122	-0.266908164837654	0.6074277655099076	0.005868937165930617
HGNC:3555	-0.09469791439505348	-0.06102622383588706	0.015289108317675399	0.05603808414193839	0.018424346853855328	-0.08450784946245925	0.1698482947860729	0.3138709910736753	-0.017376063740352464	0.2570167677168511	0.08327945009895722	0.0672013179016689	-0.06513153971600343	-0.02903241755062332	-0.09058161206961322	0.19454661641638857	0.028543212677360333	0.25023890570042745	0.40594758974206496	0.46816476741082846	0.038048778054617254	0.007619651924359795	0.007196340327145274	0.4620868881242076	0.16031487384685836	-0.0604503867893105	-0.05644888238519059	-0.026147997541791253	-0.01705686835634846	-0.012324001313973543	-0.016211465771986143	-0.012739453346008376	0.04885230477941081	0.12913858264312775	-0.07338738861326256	-0.028684580062681334	-0.0005616765302170544	-0.0040252925078934345	0.1283025133240923	-0.04986333090136125	0.0076460846785824516	-0.13280926685204011	-0.06956176808270624	-0.06191744579039739	0.29838071001896355	-0.13915811591666527	-0.1456568921615381	0.15638823428948465	-0.0164325370109559
HGNC:10297	0.2783998372433211	0.4616959964450608	0.11334060504258985	0.20838248436817033	0.3396235049434628	0.23885577046803724	0.20416904417910925	-0.17977938487238132	-0.0764083790702768	0.3693835560200481	0.2445862200342174	0.7480374261076519	0.09039961422833952	0.0444645161978221	0.26662048170821895	0.5275791910434885	0.3729047069291907	0.022841962721963923	0.19563733864630914	0.32515931745216786	0.08222742296094235	0.037313874398017366	0.019959595962980657	0.331059121751178	0.0587095177968076	-0.24429119399153018	0.37633669595037134	-0.06975693049646324	-0.07706418169958787	-0.05061481735696047	-0.06756387574374795	-0.058199731215944385	0.10787609524565675	0.21982942581886117	0.23907514745354727	-0.03538919541019783	0.0027547634017619045	0.21981792642370002	0.28249338980817007	0.41036967516643363	0.6037047820285173	0.22874372919515068	0.13653199082761905	-0.18462971818160107	0.03519158693487113	0.3858747831166168	0.05258621019057913	0.28407585881281205	0.2353707638751212
HGNC:11077	-0.08240569916643524	-0.05765542624112413	-0.017419868920155027	-0.037925553173552874	-0.0552443305712162	-0.03370363415410923	0.002792878920202517	-0.0261802246337582	-0.026095026453988857	0.5057883497477443	0.3894104446509571	-0.01979355202100157	-0.037211252456826896	-0.013204079923561993	-0.11524067843848966	0.1348981892707747	-0.04224792070797878	-0.0024967528185108278	0.012918476476536486	0.1409657192142827	0.027375978265408003	-0.05379218092401665	0.00043956634037718847	0.04638459130831136	0.011066920269445911	-0.05355097837122613	-0.085864237607446	-0.025304171495957723	-0.014975266360387495	-0.010549647160926032	-0.014201861368030318	-0.011249809202859168	0.01592253117279896	-0.03138837751854825	0.04080989145417029	-0.011721597242321318	-0.008916739374764223	-0.05545117607309713	-0.026865906260824083	-0.04266181378064119	0.007210784707565467	-0.09116405930556527	-0.031761325878222404	-0.0520679830321918	-0.04607736443911356	-0.09027591892949649	-0.09680904731561991	-0.0027687740686210584	-0.014468082758064138
HGNC:11072	-0.034020855010840324	-0.12488146007589167	0.16913223236884423	0.15433353858420276	-0.10001827633617742	-0.04555871582993334	0.12511468514308768	-0.07828261607659698	-0.06578778282852778	0.4918095035192625	0.4005436679983778	0.016665069788082628	-0.0764649670506222	-0.01833921296479132	-0.12600476280014122	0.09033066012603008	-0.07036106229272222	0.07306625346657047	0.052066928960663034	0.3924483396492088	0.0015112420494391016	0.04395309333543546	-0.0714779849004719	0.3021425565738992	-0.018640345301423705	-0.05911783910175618	-0.20218192816997682	-0.047350351234993766	-0.03556110018617457	-0.02308781079652428	-0.033019370036690546	-0.02522550239746856	-0.012476846438170647	0.11805305786582854	-0.03438312048455103	-0.029883631605602087	-0.020361999079388376	-0.028653567571148463	-0.04835244784642537	-0.03050518085822225	0.04332803303219085	-0.06793242404725718	-0.01310165618944954	-0.0326376035186833	-0.08547034275405466	-0.11079787635067383	-0.20755422988029382	0.11831023904287002	-0.0032898223895910382
HGNC:14025	0.05765783939807775	-0.07037194882744788	0.056453840494677256	-0.04647674486853164	-0.07025316207794785	-0.021833895076454564	-0.0895907317031429	-0.04755868846634839	-0.0594679299807628	-0.07096342300546953	0.06350662491034664	-0.05314216386844722	-0.08763193076519706	0.002635209291106925	0.1136490507566757	-0.0650208687237957	0.009241085799481675	-0.01748083529272581	0.02080284019325639	-0.10317472609422937	-0.07178995126478088	-0.08138978423608877	0.09200714708028314	-0.0057382506356451046	-0.045770974103193744	0.019962573678970853	0.0011727673330698461	-0.02095110924476916	-0.03080978876020715	-0.021280610837440532	-0.027404357729154994	-0.022799182049293723	-0.008232881788933378	0.0856454828522456	0.010073487130665307	-0.04470778839967751	-0.07318606022448988	0.06194413248683896	0.019408326536963328	-0.08322811415851401	-0.10519615130811887	0.08226024483127994	-0.038948924990658475	-0.012087412256672477	-0.06617136201544828	0.05403042556076841	-0.03581694379938451	-0.01598242143895545	0.04317787531369772
HGNC:10946	0.18474409268365538	0.5507195896793179	0.026804794977736385	0.012543706934175572	0.140431234885343	0.1497607164792241	0.13209914854590438	-0.11240695853839425	-0.014877581611148142	0.1517299214541253	0.2950038562930432	0.38808162069671015	0.010743048600885279	-0.05644928660633169	0.2729695341392049	0.16213442301917655	0.21244087548969331	0.04734961196011901	0.07320236248502045	0.017801136520207726	-0.0714187389787787	-0.0811427961822695	0.031194247694773337	0.284485313157576	0.05247977715686152	0.07290979164716876	0.3369309943167023	-0.0584579669529649	-0.05994408635788997	-0.04034181334088808	-0.05459104665053744	-0.04641402035108723	-0.025617909926744214	0.34639907333430164	0.06111693283758688	0.0020743109751093915	0.012135596990844287	0.15463749339225635	0.09506810507231371	0.054922427746939374	0.6215363107891966	0.2856988969067036	0.09849495548397025	0.06715132857028445	0.10743338171826831	0.19397439661037688	0.14526726690920214	0.26251529183907785	0.04130853811070027
HGNC:23061	-0.05653683467053461	-0.04725252925052642	-0.046966987491219726	-0.014716135397579284	-0.13984998623603934	-0.09112652120752028	0.0019012862259199822	0.40023444409246	-0.03582961009336515	0.015183405167646814	-0.08569783939817067	-0.10066315494993038	-0.042813233747685205	-0.05363065248058233	-0.006744792470199761	0.024215446726592853	-0.10600119281200746	0.01514142845974152	0.11359585086944202	0.025801627085525747	-0.022624962545412013	-0.06937180948721933	0.2406890956530366	-0.01120488633182255	0.08460479121161564	0.32047914646516623	-0.16077007894195885	-0.01957262691179129	-0.026665677346760813	-0.018707512645316962	-0.024299644637698035	-0.019600817825498714	0.02900013048006868	-0.04581120029372555	-0.125738667686611	-0.04562577337102521	0.22364161305467845	0.11642465973958525	-0.013390215883686163	-0.03715595044464924	-0.13020781264198997	-0.02218579569407421	-0.11565223147087501	0.28243003228595426	0.11408364014597414	-0.06724208843540783	0.01326654282830522	-0.014092635809184288	0.017467386393629516
HGNC:17836	0.17676068143892518	-0.1121693049864385	0.5643554759825491	0.36405213040948525	-0.09238429144730924	0.22964427183415426	-0.0690335565840506	-0.08724625949698485	-0.06839138971120381	-0.011128753612920348	0.0836653672579263	0.07344823037461448	-0.07271485295475652	-0.0960169515238104	0.2858030996301338	0.049764957554439646	-0.13108124930840592	0.013648319147895752	-0.002174178490809297	0.17804798301112423	-0.08248015172419894	-0.13236548585042882	-0.10195674448726981	0.07491889439043421	0.03401680827442631	0.03422999704172681	-0.10611109716800314	-0.018391353466002958	-0.037069327418221075	-0.017095423444194374	-0.030249172169214016	-0.02217671094999594	0.011650396581336722	0.05179542204366455	0.0843204477150479	0.010748252184548036	0.014964944417888652	0.012405379601782335	0.09178626389243026	0.19689373377357897	0.006905842467904871	0.49538007668014356	-0.018621127274777185	0.1583397384366696	-0.05976501086360154	0.23009330641840925	-0.052650665488621594	0.04503070307580757	0.1505204786199212
HGNC:10293	0.39590891694939717	0.5787496298911039	0.03966513479830489	-0.01238134297861269	0.3440758429427203	0.29682582583673467	0.09156038091032231	-0.10244071409513307	-0.1986319047889142	0.14104476063021745	0.30463980253248535	0.664977581357969	0.1681468183046372	0.1003473783129813	0.5978990599388139	0.49497103972475676	0.6466771464767386	-0.0594107920067822	0.3755320572911099	0.13863025162391496	0.06405401899480269	-0.19951374632526944	0.3009424987840103	0.488750071536275	0.0993011415868546	0.13125681787092114	0.5290592039379186	-0.11118996685389876	-0.1356721620822764	-0.08786045031639544	-0.11957939489497059	-0.09901548745486653	0.09212741452015838	0.332491786562642	0.33254746056222034	-0.1661339904876526	-0.05356480363322221	0.5022412921695846	0.3708191955093172	0.45300758190945634	0.588920403726846	0.7052946861864718	0.00950579854510111	0.010757957963800507	0.11977854195751521	0.6412233227488565	0.22788631670777765	0.27877358105000666	0.18224494868581578
HGNC:88	0.13254438824837503	-0.015235514215332303	0.06210825789026713	-0.07960254644457584	0.24651639650318688	0.32280145216046696	0.03581664536774207	0.010574627699975614	-0.083665118045828	-0.09250574634887458	0.01567168864457985	0.21518194814457048	0.23724029275331027	-0.14227139409563486	0.25511605415340055	0.21567682748260322	0.44972495447870453	-0.007593043496993805	0.2565120837063865	0.04154988986303606	-0.08081298944635262	-0.0382721460625621	0.012558693437350141	0.1764701249128108	0.20898312505493377	-0.10844577170752452	0.17155267687782771	0.06619194100466406	0.026770839671680823	0.020507599810609647	0.031818526562823975	0.020845045668937773	0.012493611656663631	-0.21253766799155782	0.3864559721390065	-0.07284488269585637	-0.07321715796817181	0.08235196418436885	0.10902458350301161	0.13276406093528936	-0.038612755184599876	0.31659097197107466	0.16460929711427127	-0.12530354946134692	0.09341684294707185	0.2534311465870479	0.1364367029830367	-0.08406753616438303	-0.0011717200984723362
HGNC:794	0.2907224824567744	0.7677286233108521	-0.0009716620208175718	0.14124781909781148	0.2529345217023658	0.11979628515036127	0.3466682658310645	-0.07489187046577671	-0.16021633576846625	0.12234397624073041	0.19771071580417582	0.6776317576879057	0.07507655379403418	-0.002283032654197318	0.48638089929201195	0.3717434356502928	0.4602027077530244	-0.05956830170461024	0.2059267578863254	0.27818668047214345	0.03536614694048933	0.039072669585144604	0.26055704943678476	0.3970350263639653	0.09603893328011918	0.09885130138188072	0.33119398377676423	-0.09094068351074999	-0.08738732090696993	-0.059739896324479694	-0.08115555324960375	-0.06678749657984755	0.054499426029162704	0.45868885743133736	0.1007519361874486	-0.13136380785243354	-0.0958555310141527	0.49213970033889404	0.21767843025691236	0.2648226471413709	0.7169829426206789	0.5198197545139032	0.03745033139593425	-0.06470816620868258	0.08275940122408948	0.5890545851460016	0.016010481582682128	0.5574378797338528	0.18752417082978942
HGNC:2605	0.059094599016029106	-0.07860845037336293	0.017503751174247954	0.0039800502234513474	0.30646944291624906	0.20215740280514208	0.042906239387607584	0.4141583069023594	0.009547785557678627	0.08779227212295818	0.009153643205860528	0.11204049912673077	0.15818247548508974	0.011185928206898406	0.20636936006378256	0.3185164129319176	0.16463750857691575	0.21557772188821553	0.6276836460892662	0.29733722971727866	0.17914954115484572	-0.03584244071180324	-0.03316519671032606	0.33534036848823284	0.27482802669284057	-0.05071100050301999	0.2369853215181529	-0.06770495191351944	-0.0852789141032852	-0.05610126631126961	-0.07502119920760363	-0.061195138592089623	0.1472291851017477	-0.07241547379044516	0.2780837299653404	0.0033333455395876364	-0.041082853145858564	0.09162309612946523	0.3846115115350478	0.06703026475334535	-0.061198004594866746	0.09944261362732473	0.0103312387300722	-0.14541172311346398	0.5687284175317745	0.2103563486701984	0.09631318419448669	0.015167008298787121	0.09863996771135157
HGNC:3570	0.22609406982239366	0.3510915384845043	0.027164278011755985	0.02036684953298279	0.07586345790429563	0.08927497046233583	0.11618436416678403	0.03912371390010248	-0.15083412881961275	0.3383481413996667	0.39326163286092775	0.24745589824300498	0.04534400729346988	0.09163762463916915	0.32868860071871897	0.26202422759571725	0.44638640342283287	-0.07649513984025812	0.21751231837897322	0.12744516724336274	0.12181250894417717	-0.08932561845750882	0.2544204606182454	0.2884126871584162	0.06589971716747055	0.38367911452618503	0.19782164766031335	-0.14719626436521516	-0.15425024129922885	-0.10158675139168694	-0.1390480452842323	-0.11227661208401389	0.11052262595997547	0.25218955343694965	0.14007718207103867	-0.12806791005692447	0.06557542594887042	0.4734821264031631	0.16755032208999052	0.3898775387115011	0.3471377382238933	0.4140716715679514	-0.02031946590373509	0.3245916228245555	0.04680224382762986	0.35113980101035824	0.11652443958744034	0.2090297462065221	0.10592990006000204
HGNC:16266	-0.0775163701958028	-0.02434655169964932	-0.03109897646330612	-0.0065725002990960684	0.20669721717026623	-0.001980205166089391	0.03800421870557201	0.1802318747296593	-0.02266827697549935	-0.06310499616560679	-0.08170774354906828	0.13729922751003215	-0.06309787039401223	-0.09725965241926035	0.06028153043786843	0.027811201404007432	0.22973785395754884	-0.02364496155066794	0.17039202757203648	0.04246134036575273	-0.029152341641254742	0.07991648975076758	0.06508484512583795	-0.03698374365739318	0.0038889454649824818	-0.07195068227241189	0.14837140941252627	-0.024064246078940053	-0.027437854322489665	-0.01950284017670632	-0.02489713406628235	-0.020607731407868826	-0.026347474014178612	-0.038531182508295174	0.27025464195588084	-0.039958689719864	-0.0648017205679063	-0.02632342532806499	-0.029159020847298486	0.17003582484054042	0.012179456785338376	-0.035948800187098326	0.14915676437394515	-0.0368707533093978	0.06249439056493922	-0.002086796881090614	-0.030888696749106433	-0.028011404411950474	0.045143587697501264
HGNC:2851	0.34440703966069175	0.005272122751238404	0.10069273448016289	0.12597798826002754	0.013873628476555003	0.27133442060055646	0.17456636045243856	-0.16917766766701267	0.11877560118786776	0.15954193777533673	0.3181600825250751	0.13802523438797598	-0.1536206995790661	-0.17167428214878203	0.02773445958357826	0.025323565968459975	0.002244555027652771	0.0440264461129016	-0.07523524363867308	0.013059954115958994	-0.10614212753004952	0.13704881476442965	0.005499939948538916	0.04933904259706224	0.04169830305536514	-0.1605517305556715	-0.0054308384401838454	-0.06219124210473342	-0.08332497134891143	-0.054610784090995616	-0.07376607796472004	-0.05973902493619096	-0.06146855590260032	-0.018411216790444777	0.12423177002920764	0.12865102068955606	0.2540146953772754	0.07220688983851731	0.02203276513057928	-0.14340595667703107	0.1205765936740377	0.019309269495863837	0.1644779354404347	0.28526831642753725	-0.05553675363585166	0.08533141621949682	-0.007400569472109248	0.055014175606208957	0.048740236333859904
HGNC:12540	-0.030202419224359803	-0.017538561664048734	0.026460348418286653	0.07203431624933872	-0.06782552545636293	-0.045409253640804545	0.10568487822384469	-0.04323351314026547	-0.029110440175931313	0.2825714450207794	0.2058639369000959	0.08293754274162475	-0.022183087535787408	0.015965547336333166	-0.10495982166379095	0.14809786927051577	0.05373019505009999	0.18428419842703217	0.11090001451931497	0.3135716176081953	-0.0020793358826635736	-0.015252695667392107	-0.052935755629301195	0.3317714100460222	-0.016915950055904502	-0.05312667887144757	-0.04792369629121628	-0.021953723988397986	-0.015114254040124082	-0.010792358770592559	-0.014195735516716164	-0.011322631559815801	0.021274272191610037	0.1277266192526063	-0.06368306358497905	-0.025405846995767416	-0.028997817608255944	-7.867951183821033e-05	0.012224663545584716	-0.00022393404294687985	0.05692560551452453	-0.08956705602629435	-0.05898993037374817	-0.0537180860559294	-0.049296852565150436	-0.06415848107213332	-0.10153490173286123	0.079663230639488	-0.006435463528545792
HGNC:3061	0.23279794873757134	0.7255717271908824	0.05179015252581615	0.08313567578169402	0.16507607724373863	0.08651677774877103	0.19402921674695273	-0.08018594184161315	-0.10741563167490878	0.30363245528797933	0.2755602709415212	0.6331166423057921	0.09846992090024909	0.07796839362799439	0.44383177222914033	0.43698362083364073	0.3209442499300619	-0.019522235632877135	0.1640236815023753	0.24120264725333124	0.0846191506399216	-0.13109419846981218	0.13900823523773106	0.39174310238416393	0.04611301797994406	0.02289335933524446	0.3169252840382992	-0.08451369419712505	-0.08533736656761469	-0.054675910218746966	-0.07682692946429094	-0.06268894464539489	0.06662070559608886	0.3812010259532166	0.1352020600548279	-0.07944664159612302	0.07100625221947982	0.3388581773157874	0.2203442085249269	0.2960936807681956	0.7257033690666488	0.39280355939963346	-0.10317964474889664	0.010191672905767847	0.11955464216966274	0.40231940720399756	0.08401761307488069	0.44565410804514455	0.11542481319055731
HGNC:11044	-0.18388416147092398	-0.01591774563547072	-0.06378151851130755	0.0034168862435107715	-0.2438551331500723	-0.19459085796494688	-0.17682305820572736	0.18294052715625164	-0.06017057554187701	-0.007722699654624716	-0.11858321614976407	-0.23258709256456456	0.04587698442678912	0.1533310274946272	-0.12715493073131662	-0.16855414233254187	-0.12565149118718918	-0.05935103867666372	-0.1305365294748521	-0.12564733180364304	0.016260901479109392	-0.10982512909125784	0.06261496450459353	-0.1667310975190298	-0.04465685050680539	0.31417797514517526	-0.2368061072600234	-0.039651318523399176	-0.03276301528811866	-0.023466905514454187	-0.03153014066390798	-0.024674387185973742	0.02600092547135417	-0.016436183606457416	-0.20758095069657256	-0.05531651820580596	0.019429644935038574	0.027582451117755914	-0.06928382099152458	0.02831709466577921	-0.12203132159369917	-0.10197977259020853	-0.17038152181863253	0.2183821828082698	-0.07109741693272778	-0.06462718352904552	0.03656292558100249	-0.12638461481375196	0.004172759484260618
HGNC:11042	-0.08488302916195985	-0.06961874074859052	-0.09679327200817595	-0.010933564554366781	-0.3812113083558453	-0.1949041389547818	-0.17521065876816888	0.25228488233413715	-0.08661271483978775	-0.05587942970329257	-0.07838903949506423	-0.35467590971813184	-0.0033351405302884606	0.000616586071915727	-0.04424259169319073	-0.27085460887480856	-0.19146606126475077	-0.08264226335029336	-0.09884566506765502	-0.21463414468789985	-0.039581889208765264	-0.14756985834569225	0.11057851016997787	-0.19836785550106903	-0.009050161979966756	0.6922959287438549	-0.3253543331785451	-0.04180340969749997	-0.050700140179138965	-0.03635027528744967	-0.04691742791239658	-0.03763200606003698	0.008694691097332808	-0.02744277974936763	-0.2635457905479561	-0.08701116210219288	0.1920031612432916	0.11993306526260536	-0.10749149427061849	-0.10775943272852145	-0.21997336695284603	-0.07800640121976568	-0.23886073215207027	0.6257024014225419	-0.01677524536318828	-0.07420749391026314	0.1063203752758809	-0.13893465400622737	0.04853265632527616
HGNC:11052	0.13051774019557796	0.016081487966159286	-0.03589298527425657	-0.029475302126092028	0.17575641878682427	0.14119571871490177	-0.026664409294933984	-0.17301512171510502	0.6404513832579138	-0.043687305704743905	0.18921649756657696	0.009875190614642855	-0.018358316972476973	0.05469174837566031	-0.06368619865440861	-0.004929435728645505	-0.14944162186983875	0.13663679624029856	-0.1245749111835991	-0.07864313692036318	0.06424148413408982	0.0056105704360854165	-0.20663168440835447	-0.08193075790675651	0.011783391641411884	-0.15682395309342106	0.34189424006208163	-0.06746908095237779	-0.07010406458227372	-0.046627336217863025	-0.06333041569176123	-0.05068699816057775	0.016257474592001726	-0.16978316426079396	0.044730435447403225	0.49625006265196325	0.0970152184457272	-0.07293459066624636	0.06444595623445826	-0.041106719332678635	-0.0591421261656494	-0.12963933810764455	0.017791995508416848	-0.08852756207537725	0.03280530805115687	-0.009678315147433612	0.20927438800700376	-0.17425806108571565	0.032890139272882986
HGNC:4298	0.273971171746415	0.4354728398668785	0.0809147931228009	-0.061581906629203424	0.409869539949292	0.33212538118172313	0.1141311010320027	-0.13904482541015462	0.07682180741979078	0.22633521350787192	0.4932386323951184	0.5776263661539298	0.0004978449362983069	0.023095945121639875	0.5734258800861852	0.5483511448460617	0.38085522213911954	0.07507394316744578	0.32699062980850413	0.325169228049974	0.1240027433344894	-0.16872601270535303	-0.014153240472166446	0.5519442020613821	0.1061165003853536	-0.10431497413860566	0.6462770561302164	-0.061059363746799857	-0.07170323788604972	-0.045601904125909455	-0.06419847256511307	-0.05327018485394817	0.06905338880554883	0.22118219239150438	0.33848301035237094	0.054497139525096765	-0.04876963593699584	0.33978407555650847	0.2561504872914555	0.4539070540782535	0.4613604440561323	0.5438984106532911	-0.024646514118689258	-0.11353967437358962	0.17213433259992103	0.4464912161591397	0.06312458597253752	0.2238428984225256	0.1126761121873691
HGNC:82	0.09400773169959793	0.027097084467657583	-0.01285454961039644	-0.025595963604640087	0.13481129743171102	0.12333123417001325	0.1183849583135344	0.46962153934818096	0.35105459497723934	0.2729536305992908	0.1611944025397988	0.20498675939091168	0.0271672169022342	-0.059747953382799104	0.13543345803569973	0.4336348257250528	0.049533684999080126	0.18680058517144973	0.5525131968087775	0.428912571785863	0.15015715267163557	-0.11924898125871998	0.0008078001314813893	0.3273020023314606	0.26373695505002115	-0.09197974465810291	0.24380949844279742	-0.050308464254230544	-0.06449048689148272	-0.04545933155626771	-0.05642003614540256	-0.04908008721893672	0.16045533230616518	-0.13000797153077237	0.10864626176330613	0.23921419310948674	0.11813794788305274	0.10497083308463899	0.3509581101782505	0.1444655261491013	-0.05682389215074016	-0.0410494971559693	-0.13870738888627773	-0.0019194447229776875	0.5066060371389073	0.10053928618763107	0.12018783355933758	0.04156666084668872	0.07035723432489503
HGNC:3365	-0.0025431921040967153	-0.035070869267803825	-0.06658167250003844	-0.07831884045899701	-0.18329220774218938	-0.10614510919013881	-0.16473994530257957	0.061039271228247295	-0.1008843685353323	0.14829642681922076	0.133726352388674	-0.16355856273456668	-0.0038560845825503236	0.04612614452321505	0.004329206332129553	0.015183757376605034	0.008443569423493483	-0.06682322954942128	-0.057070829581390085	-0.11241764170557629	-0.02172219215975437	-0.13107303341310053	0.048429173290560956	-0.12466866516140233	-0.059732316677029995	0.3580812637208608	-0.16974209438155236	0.05280802995383517	0.043389130037225394	0.026266463606628307	0.03672270789792807	0.025296037052557792	0.03818620613192181	-0.10232650655445351	-0.11950917469683897	-0.09025864822770123	0.062143226339010295	0.05727899962327864	-0.043959854938908305	0.10544220941262404	-0.11348497317612638	-0.0069424646584102	-0.14154473909111845	0.3533975945879556	-0.09606279158432691	-0.03176303035649924	0.040370579801247114	-0.12116354349728559	0.10166440505035816
HGNC:20567	0.5251738195919434	0.4976901958869675	0.12043483718002877	0.07102734998598702	0.43238148692053957	0.372754754343702	0.2380767171795014	-0.1753486594808572	0.005455984716537382	0.23278303885046403	0.39635465172479933	0.7483977605240841	0.12565750346528404	0.08272968521709718	0.5349694247909568	0.5873698105314127	0.47840149442431235	0.015459367254183067	0.2972877041999228	0.34836205879786913	0.03280782612742578	-0.03927655636556267	0.15570432388902355	0.5100289708413023	0.07507865702685412	-0.21142655217447734	0.5146815082616016	-0.08521440814473483	-0.10962147375211677	-0.07336833942075394	-0.0972418264486128	-0.0816701297582176	0.1104276018909257	0.26769182545675974	0.3871089935812633	-0.0007511568101644925	0.09133293979493416	0.47325320940382853	0.3124703642874887	0.45439623240068727	0.5382309613010776	0.5476480353943384	0.043607114371991954	-0.06999990454045366	0.10126413395742573	0.5891652383418432	0.04760027108513812	0.34798202550798885	0.15873381404679623
HGNC:1421	0.13861902856740285	-0.13189281886561194	0.019671059610825818	0.10505535427781176	0.23270626935241223	0.05748415591918958	0.5759665414710603	0.32278562764213115	0.05064247695873863	-0.008691354213052714	-0.08722383937252332	0.17003333761368855	-0.05192541557092878	-0.16843445098828635	0.14007294324979652	0.1367574260214142	0.10871600783333032	0.18531868553775555	0.4418476533207963	0.5504150815709942	0.16374150438422805	0.4373433328279516	-0.07109997879954236	0.24927359207920702	0.09262843499013866	-0.21857522664654994	0.10587667443816332	-0.06839068952173165	-0.06849590432237837	-0.04926142343886837	-0.06273785970903017	-0.05119353645477317	0.061710947397776245	0.10069538830951524	0.1063116125547348	0.007967542975790377	-0.19285927089050645	0.3080389564652492	0.074224954261056	0.13044158017672694	-0.058684473499362726	-0.03194428278690144	0.2662497975314122	-0.25013740746599544	0.26426670504859295	0.12397881111538359	-0.2796380981166246	0.45871766881404713	0.0564342800648776
HGNC:18044	-0.1875294355241514	-0.13064080094884406	-0.058880342141468645	-0.015205543281626021	-0.002232304478262611	-0.16613204634137466	0.06738862959023856	0.6368426171468282	-0.03767417418721651	0.04633472426660003	-0.2167643011896784	-0.12222435939213902	-0.06324515998906338	-0.05425070314406978	-0.0800024577574187	0.059513333405929056	-0.11267255886574455	0.06973586398082272	0.5167912976047184	0.2618530850884814	0.08483704068313425	0.07990800853896239	0.04520455105623991	0.19369433027522	0.3333384225701308	0.09269222845729339	-0.12210300018302847	0.058948584307106686	0.06534757969104597	0.039037165682960104	0.05952212974223007	0.04386233087494458	0.1386389735567884	0.0007435800411796376	-0.15763617615401518	-0.05330062465146592	0.07993515930837475	0.017068773107277894	0.1433753010106054	-0.05219300165719185	-0.14626743792633953	-0.15168827664725854	-0.03373535227367445	0.052269014976734834	0.5542903500797307	-0.15224668584599557	-0.1418112095577573	0.0994036074618986	-0.016806070089360258
HGNC:396	0.039444142212563406	0.020996730703729254	-0.03217082432305485	0.015612859421653564	0.08958078774616894	0.01605341419388585	0.16490575571202523	0.03889949972226905	0.04581553728494321	0.04609056449573471	0.04308581749748922	0.08129248662096122	-0.053924563996744286	0.1259182505431482	0.3017882981217529	0.03704672548158867	-0.0582169570703467	-0.0007609886808788952	0.07955719814542364	0.26530016539039536	0.6776651216974647	0.05948382260138187	-0.07882598032339759	0.05244009986768252	0.1241703349826245	-0.06437133402364192	-0.0027658346913346054	-0.04561759318501166	-0.04241823086667728	-0.028989161253570768	-0.03907881982596355	-0.031211534655036018	0.11702430776660312	0.023471268979006837	-0.07269110874010606	-0.018077519182854586	0.03438993658701055	0.2082011982039727	0.23258677226672012	0.23000055054718757	0.00953756992787331	-0.012148327080290995	0.03354410236794727	0.021909138236359267	0.052167665585909	0.15241204541992828	-0.04516057178936258	0.21497480732060148	0.023610406918802705
HGNC:11834	0.05294704957780906	0.32156942030944524	-0.029727024593128284	-0.05523909969246748	0.008638976118638349	0.01723885460988354	-0.0323376492319717	-0.12943746096833508	0.741444996581226	0.08145572290843078	0.23668963083223987	0.18607135781854908	-0.02598121421904533	-0.04012126159988017	0.07334282944610468	0.1721542151235376	0.031151006981882973	0.02455916380335368	-0.06392903280740785	-0.007409607707645819	-0.00513910220624825	-0.1592722755086417	-0.13081340499304647	-0.02053328432360824	-0.014364641214295492	-0.0888667792118129	0.48772880545387687	-0.03859038409250852	-0.0295376163758214	-0.021287480041513065	-0.02847971333351319	-0.023793905419923843	0.0050160264096230645	-0.09083884407175524	0.057217940351992486	0.5349908132786513	-0.07695872955923264	0.014217540621443807	0.07545443998889487	0.11909294057421764	0.08417935899090298	0.030405482319114836	-0.16215825710361384	-0.10378742857940966	-0.04254312871312258	0.06111006573233512	0.25947695779069385	-0.13195186734514058	0.0386377122057115
HGNC:20661	0.5063718479280575	0.12104280473995259	0.17056206322786768	0.05314589271483522	0.438849796901287	0.3899286480375768	0.2456412777751815	-0.08321136290439866	-0.3209950017742681	-0.08399195441671739	0.1493558024719123	0.42656105876279754	0.20758408731690622	0.20142254886367617	0.5090985789304127	0.2828534772312885	0.5153488836447799	-0.049626414009757217	0.2968634649128554	0.15620650309579515	0.04440007298688486	0.09353233841983631	0.30910928607247684	0.2946121018421674	0.06429915417431975	0.04072008084375798	0.1442152109251477	-0.0945827872069914	-0.129741497139632	-0.08898181125955747	-0.11469585930292985	-0.09758578197411127	0.09735023924484375	0.11260018454956829	0.39216180091221925	-0.23918822766995126	-0.00026854300920297036	0.4387482160658522	0.1984231031903842	0.37197537083893795	0.22341836371195775	0.5346302492731778	0.2342196203899639	-0.05421089386077389	0.0719364108023128	0.4657805715379799	0.1514166515825417	0.27820823404299233	0.08701154265424876
HGNC:11450	0.15796959418093648	0.2565848359744641	-0.058902611465645766	0.020165958318364617	0.36968885734571033	0.06605491299254004	0.6003068148841134	0.1926674746230487	-0.1873953563906523	0.22746493180352506	0.14912792244232284	0.4511972360994928	-0.011633125848077679	-0.10033519995767878	0.2386615479219534	0.34460142364897695	0.46533069736202753	0.09435024297953594	0.5625311637638821	0.5310632984386799	0.0842124872210096	0.39916219238729134	0.1495945252455248	0.5806070228847827	0.14961632620147994	-0.18445249819155468	0.3234250068830715	-0.10121007890189428	-0.09833889319942891	-0.06750892494622347	-0.08970955573160097	-0.07398416641950079	0.10636253457386025	0.3525676111841525	0.1134645782948221	-0.16540725994039468	-0.1739020173592654	0.5160911040415173	0.10151352584384742	0.2775559543756233	0.34916187689148115	0.2138921571508238	0.2938891314441296	-0.3271581345004299	0.25067035642044855	0.19011143004587572	-0.23277282611981806	0.6088673008079353	0.01349698515951963
HGNC:10955	0.23445349054594505	-0.03717040062002898	0.10231042688977512	-0.10711381324397093	0.19336292762885743	0.4038096793171495	-0.05100461825189967	-0.10501279296714298	-0.008044386638368706	0.11017387032963957	0.2228560963862867	0.2795523106392619	-0.07693456433376969	0.02389188681492679	0.1967698273832057	0.3280860752824844	0.1979297698053836	0.12976773217485701	0.12405509243924065	0.08221329526467044	0.05635588208717559	-0.1052073470270525	-0.1939785638131819	0.07249336350876703	0.0279599545071494	-0.17056539026053755	0.24873876213610593	-0.006770635095024458	-0.0372308402056975	-0.018494984189440847	-0.02929550270588916	-0.023863359612720528	-0.015073770397144678	-0.1601061562664317	0.3603124031855364	0.041876318804146204	-0.10249615302045197	0.03312407059864431	0.24248941426655762	0.21406265664797391	-0.008128611999639582	0.21070115966036648	0.13159984753606757	-0.11582210802797245	0.09532470819179678	0.23238268814362667	0.09867780371276018	-0.08462344734684767	0.17033866825895966
HGNC:20989	0.26658862896528257	-0.1607825503003362	0.32978601198229546	0.16093613501145895	0.29029805076484266	0.23573542001850634	-0.047454968945392396	-0.10631108052734883	-0.17544523452147692	-0.10506944834675416	0.04918880576221321	0.08789595653044938	0.24921742379230313	0.40604040299926203	0.15438678348010387	0.04486967023001713	0.00013829797573979786	0.020297367307182703	0.08184920418148274	0.10959427366400434	0.11344576018721612	-0.023394286632813486	0.1591901310955127	0.14040935703285368	0.042843600653218045	-0.08830850656536833	-0.13283959248991706	-0.03731555661277516	-0.05519863020450918	-0.034876217828921044	-0.04744851580925709	-0.03918830751137886	0.1300814173746887	-0.012328818674321328	0.22204357801201924	-0.09202063526034529	0.2179289986040677	0.06505434159019985	0.12268522456058029	0.2633349975986265	0.0042291841283976506	0.24522994180418922	0.08710892344665554	-0.07400765504090571	0.08261036242518839	0.12557727454255882	0.106365703587468	0.05149815629067781	-0.014011329363404481
HGNC:2295	-0.05484789713615034	0.01133520479048702	-0.018916667221090897	-0.04311063813470516	0.26353954301216936	0.01855419848918469	0.10567752136791952	0.5460480676209545	-0.0242370238770224	0.057127558833628245	-0.07137973513175605	0.056711717637942735	-0.005166655808917048	-0.057195310749425146	0.041048771475953726	0.1759507767806504	0.18440787663783678	0.039448276459290624	0.5341966375492873	0.2914068331307181	0.062088645194631704	0.009182083344016071	0.1359155484081211	0.3549169911185957	0.29906941894015177	-0.05475952261978946	0.07025899853092196	-0.03094811997413852	-0.030136660008702593	-0.020356112193778347	-0.027196258979336724	-0.022154079208962084	0.0896551635315415	0.004793865858152945	0.08958436699370166	-0.0458479458770537	-0.03947297571486872	0.022116664569060057	0.25409177930086163	0.027456828327794554	-0.018656090366798238	0.031282085499097854	-0.013156206868085354	-0.07023229996238782	0.5585080789937615	0.023318318351900433	-0.014915314092485244	0.10846875066836897	-0.0047543142077004635
HGNC:95	0.37039058366958183	0.2801889406014712	0.07647269175148981	-0.05646551409398023	0.4394322765482383	0.4797991714513859	0.022721486090713387	-0.08338229489079864	-0.17819120834945384	0.15250336672778503	0.3343570352624129	0.5916831200098416	0.11469576253978922	0.02152819989675053	0.523479167041449	0.5699569430720745	0.5176913929616063	0.038970035573217265	0.41428973780636286	0.23981315339562181	0.0539412942184769	-0.19633015366496662	0.09251101433537542	0.5431361914734912	0.2481706843658637	-0.09650536365784068	0.43382969566950286	0.12322929507453909	0.08788897827073014	0.06385673626133648	0.08877602098769488	0.06265499169627804	0.08077469255410588	0.12053220451918001	0.3613205864066175	-0.148308114284594	0.029272433313552396	0.29883780023336554	0.45477887110444976	0.3668507117252534	0.38334559036030746	0.6086932421808546	0.05263820468132096	0.006654796032760026	0.20840572744968594	0.5608114947648255	0.10691525258877935	0.14564734373326302	0.11322059460988625
HGNC:10856	-0.01558601563435334	-0.025471173365259288	0.1823711235011509	0.4143789148798228	-0.02782698305866279	0.012613785427391529	0.059831956561860876	-0.046865838250266134	-0.01569591767843005	0.11294289537733421	0.07164788396457135	0.047748328626108914	-0.03194266558696369	-0.020338454968383362	-0.04424465923103287	0.14100312488988262	0.025724887503047585	0.8081819452965255	0.10319059218246221	0.12517261016997983	-0.022109096311422934	-0.01699951837868128	-0.05469626854428588	0.14655335664165076	-0.0156335771473573	-0.02885996333609618	-0.021678694518282495	-0.010313952594133974	-0.00828248626919859	-0.00582757933214705	-0.007697254102226755	-0.006003578399004523	0.0015051541166011084	-0.0232867599021211	-0.033599528013031725	-0.0035923736122973073	-0.01973323629545819	-0.03371955819641726	0.00028378114127699264	-0.021129231500806787	0.047760541638384446	-0.05549878103619198	-0.03315217625638508	-0.026878776180902515	-0.030751199115043155	-0.04583256011836511	-0.06804466874978762	0.020813140805359825	0.01708485906005262
HGNC:11006	-0.13556423556176792	-0.06477854754571538	-0.00714517237287273	0.026277629912509454	0.10585506682594667	-0.09603190884453723	0.11301837074531756	0.6317616435368779	-0.0038127165854611495	0.11080745515104819	-0.12994171600516888	0.011191331708448483	-0.05358502781359667	-0.06388164192359046	-0.02855539551271994	0.19664097989686377	0.00868815954684484	0.2339051757488859	0.6729731072256554	0.37141435718923066	0.10433781235224263	0.029683624637505464	0.09939049790075913	0.3563631337771375	0.31932163623868925	-0.043567777396797666	0.008512488787582121	-0.01235260960256767	-0.006019213236939468	-0.004948306604351245	-0.0058135875748374435	-0.004888189761121532	0.16562401483634795	-0.009603490343349246	-0.04545738966207455	-0.021060216713256308	0.052442822026064706	0.0078601664561368	0.1917854447617557	0.00888474861323351	-0.05728128457884666	-0.1099864707409092	-0.034509287298414036	-0.045120430462650185	0.6248044974953791	-0.1444620849147408	-0.11413242615517653	0.15357794506319866	-0.024132138862197023
HGNC:6936	0.2556133085987518	0.19790283849664203	0.026917815585961163	-0.004502214201998291	0.3906767049100954	0.3345442481207934	0.2431946612129591	0.12016181029279226	-0.21126449554421567	0.19293684315153475	0.18241353977174826	0.5112870733890293	0.13965364494780247	0.03152160437286163	0.4455570689621405	0.4655664963131618	0.45048133190985384	-0.002450298615057262	0.4108453098582466	0.4699021391137121	0.24290181706670633	-0.014373376686351243	0.1635742777833728	0.3226844079729339	0.18994932892844604	-0.07458169744246022	0.21987333723973004	0.005770324016194556	-0.024127519207607643	-0.01948926483311763	-0.02055407736632762	-0.022269877174211174	0.14555218054871938	0.032279905062080026	0.3870581399587622	-0.17787035772405135	0.08119325282856299	0.41074709937305265	0.29813836479731987	0.5218930374737787	0.1958096948061286	0.3435511711508273	0.13949705037821156	0.011375744172293197	0.18882545051449792	0.3999144773246071	-0.06408175596526437	0.2957950543330497	0.1475564519877536
HGNC:3247	-0.13723283072870732	-0.026613724086436277	-0.019000946373079274	-0.034908973492428455	0.15003117348387873	-0.08251602306706875	0.16464762900032756	0.7044410663288292	-0.040084446650412275	0.17083507756019253	-0.08840065332861866	0.0905382979134274	-0.05595643903071527	-0.05330522936786114	0.02539631105899367	0.2771310086415526	0.07687713662242913	0.1297089755271615	0.7510898940954709	0.4794675043830919	0.11877990982895256	0.013707014424583837	0.18208786498028656	0.4177647140078849	0.3359327414414175	-0.05422383239311485	0.052480135632942286	-0.022330922657925682	-0.01612390804089023	-0.011623513783579092	-0.014934024829899945	-0.012086664896399672	0.1763723777313515	0.04496511267455667	0.005372609270372652	-0.052189577691846865	0.055016500168363396	0.08954539637979271	0.21017710388390565	0.11660838723864143	-0.022792681786793053	-0.06011770959104897	-0.04075142504350936	-0.07084285266816169	0.6488809711148462	-0.10617338299817686	-0.14186718539706394	0.21735808706002313	-0.013992474935163162
HGNC:2853	0.39196595953363894	-0.044761855078843865	-0.056013053864258894	-0.11736315786441588	-0.1378074280153417	0.08511115024982654	0.04932202745213345	-0.04623210708900944	-0.07785186172904726	-0.10094428429554085	0.035136554345194304	-0.10397804922154986	-0.10276725439009088	-0.07193568066997041	0.198933121411601	-0.12520343092124742	0.04100494195502265	-0.05772038735367846	-0.08516094108000687	-0.09863240018690841	-0.10169324453106446	-0.09565462979222684	0.21888513309491006	-0.06107121761231146	-0.0396275403577126	0.0352546558816738	-0.11301437699767025	-0.028085695503244114	-0.054358419683022914	-0.037726778117394236	-0.048158744845155116	-0.03953508597237246	-0.05481040732829056	-0.03282739061338998	0.03925880629427593	-0.05666523428969962	0.3599529118463973	0.2101525821956571	-0.0780609498368971	-0.11316044665992268	-0.11185172757555148	0.11630173944219711	-0.03337943830032245	0.5201566885284182	-0.052054917615094454	0.10321467491940904	-0.027563383166234995	0.08783636555683169	-0.03364045320318766
HGNC:1027	0.10989946622416828	-0.023368137312636306	-0.06201940883080466	-0.05350057392483578	-0.06099366815343355	-0.04985144977055285	0.0843115488724586	0.40199749674393576	-0.11757941134733535	0.3494822448005664	0.0967944743528923	0.06666321974648376	0.05685042689306677	0.19371225523589652	-0.06790452465427683	0.2536223260844323	-0.049549964246217854	0.11599740052058342	0.3480646343499248	0.36941872219988314	0.1789822826539637	-0.09292034349416795	0.19178524931651877	0.2925534816051446	0.16489974951907746	0.0678393370265393	-0.26129069517788234	-0.05597821269396326	-0.07122741965609418	-0.04828905691155808	-0.06395727154037442	-0.05160955184208975	0.13329638806710695	-0.006832221097465732	-0.12355574487881	-0.10991320610530543	0.49055654251297237	0.15273695112117366	0.1646689659280526	0.17299972600579655	-0.00910430479766397	-0.18023772714240519	-0.13354114879470114	0.43765554357725295	0.3472394277499296	-0.19006314015452452	-0.06935521093172892	0.17126491680450184	-0.08457332606465032
HGNC:2856	0.5157274042975998	0.042800848708411186	0.13818526020324567	0.06215982148298253	0.04983595086605127	0.3248573736601663	-0.15963833143762912	-0.15698077278658307	-0.015178389064053369	0.25440376119727587	0.4255280585693342	0.17743088816618538	0.0821588990310451	0.18044243049211428	0.20958984530664837	0.2755783608700743	0.06793204867031355	0.24078366238663926	0.006013423216102638	0.08823654753282126	0.022604532038784604	-0.29922799122138016	0.06019341874882416	0.28639879481726555	-0.046810426179084236	0.08133217738044528	-0.004114799447673477	-0.06355404842699906	-0.10237924815436773	-0.06806949175186058	-0.08882034429629924	-0.0748167822871555	0.002107176471269879	-0.10600093425914861	0.24290175120781365	0.0206552139297466	0.42319829580315244	0.07278441614283149	0.21810033628456468	0.07209613617487337	0.08000165176615691	0.15282690713488548	-0.1652893577028208	0.5013052891712113	0.020490274906027495	0.2015326842733427	0.2934694301032323	-0.12368312268757706	0.05785661106639955
HGNC:11020	0.0680552223756915	0.06497684173932587	0.022041507965035016	-0.049628041898550114	0.08452437248589507	0.2208774517568543	0.01211003773444504	-0.0608210667272803	0.08542918165279066	0.18632269918801883	0.1839338623315491	0.09739694174440693	-0.06355409485610815	0.029730527155338433	0.02030403133808143	0.17932710367641996	0.057805907180097045	0.10121124126429684	0.03075897051663162	0.07650073753835325	0.1237833858470178	-0.026119557104486442	-0.1469701205307367	-0.029990207315717957	0.014122018324243727	-0.06070671262029225	0.2151080338523332	-0.010042822086341743	-0.015531852379773394	-0.002884756938980919	-0.012434201804459673	-0.006695976546105161	-0.02471158145000259	-0.0974732191755524	0.2968813555221976	0.11447441302150532	-0.041537418078930285	-0.00679907141432992	0.19334404978024747	0.028727022113504162	0.012192584027073967	0.049472488953048614	0.05624590594063505	-0.05494418076824954	0.1019505613445647	0.12238100500209188	0.02826620891494031	-0.03709425589043583	0.1662040282343094
HGNC:8906	0.15591334583013264	0.4133913181355537	-0.0048493448436633755	-0.08215576625166646	0.2485536133698743	0.12031682461017983	-0.002349266024465322	-0.09401490137722793	0.11966641174105383	0.28814588900117116	0.24371184295553427	0.40130488990439867	0.3076401545007228	0.4008449357494412	0.06698065462359318	0.4236140984712426	0.38561758459089746	0.008042940024964746	0.16328535494851215	0.14343367118597886	0.22339749901830147	-0.18766869311604872	0.2964668757256084	0.23731607997384868	0.0012064783378509878	-0.20033151326119256	0.36278912122614043	-0.10068378134738837	-0.0933262245181616	-0.06217290519324	-0.0850474397555138	-0.06902646628269166	0.18136371327900377	0.15268196768276676	0.1741972888661833	0.07631916300696219	0.04303439032879432	0.17025720565994734	0.24705170827789005	0.4681374760328773	0.392316146873765	0.14406877378343183	-0.020685074400214287	-0.2143040729152143	0.03908743496535447	0.10850235471756328	0.23546953369678345	0.07462959611258897	-0.03624262094410263
HGNC:2704	0.30201351505097807	0.42816993312477036	-0.041823930886771776	0.06669068929311434	0.05575237454904847	0.1416412741085872	0.041604582858188376	-0.11156913601955576	-0.053231533162808535	0.07865152342559509	0.1902125269752424	0.3657041520198801	0.18489275536788027	0.14802998149946925	0.3185479741169157	0.2761952457096335	0.4149682931695508	0.006326092586957531	0.15589628713960507	0.01570014673364694	0.04945670329606798	-0.1931161357251547	0.1882156451047818	0.20025294134515062	-0.025435317205786886	0.32194842586798234	0.27548598303860317	-0.11353647806250201	-0.1317472854431972	-0.08836763594975543	-0.11718891218161527	-0.09726255882881238	0.041724178935857274	0.13119877397251808	0.1737875264677895	-0.021096353209211827	0.051065055591870946	0.36701400620902175	0.1860361037351448	0.22431298206828337	0.30854041059589365	0.2873994732676192	-0.11478032258411712	0.24148677202397975	-0.007224334655612181	0.4160663605858604	0.2538545965750738	0.12415526761554431	0.27084576430373036
HGNC:31865	0.3732457583220655	0.04566485159165375	0.24606691938363245	0.048909581140309896	0.32335919166488336	0.4804077240839235	0.046434635843147984	0.0405385957441826	-0.22465711253840515	0.09877916756406328	0.2183594485868687	0.4577176933482149	0.09247474506612322	0.09542811329424172	0.5132320199913064	0.39247588531944533	0.3821053449560006	0.006639956341881956	0.3738540536914	0.3052431209802375	0.08172923092376155	-0.1319633810580715	0.12156840557266509	0.39401632518669405	0.21140599971324903	-0.06500524622279796	0.10549996068170937	-0.058926116651449874	-0.10853741059056686	-0.06888459185237258	-0.0899361069186404	-0.07712830816949223	0.10456364695756717	0.050007029820840335	0.2838634607087857	-0.1689598080983544	0.05872608417316638	0.30524950346861845	0.3909132883961691	0.37826998878599843	0.18184350236551888	0.5404149483574235	0.12025289234124559	0.0251453205864177	0.1669414770400517	0.4737567573790372	0.021552096661699896	0.14540812947102721	0.09722064641328326
HGNC:21088	-0.10998469157409425	-0.0930775859099057	-0.06500915583699826	0.03586289646552957	-0.32561289740419713	-0.16373315816361841	-0.2056186237129916	0.12084475186593381	-0.0910718846292764	-0.10483978470687122	-0.09680918882500833	-0.3093057793271287	-0.03019557850115695	0.14956169115544457	0.08848533067981006	-0.2684459012767002	-0.20988045165929783	-0.10389428511420967	-0.15103019110701982	-0.17792797398973423	0.16433026059264047	-0.1681415334613642	0.02124487105393541	-0.21091162451475112	0.009761941865515848	0.6016824887112575	-0.3062897592605673	-0.035936834361192486	-0.04389280464605093	-0.03166589861719235	-0.04088019196174012	-0.033216271651332716	0.022354657567916835	0.01263921078915026	-0.2794268648075701	-0.09613490561649471	0.19221082440366052	0.18226765946207954	-0.034860882265871	0.0033839246983489745	-0.22942603544452392	0.002520424511025906	-0.23058745220186483	0.5318560872836444	-0.07800121517288136	0.11343199033627988	0.06428883622727388	-0.14119216286042344	0.0486600735677607
HGNC:17890	0.15794806763992453	-0.050781030571611804	0.021859178627953668	-0.022143982939649993	0.2138537570383097	0.17022310584979272	-0.0864042507196372	-0.07991498114490675	-0.08554053355593697	0.04062530935856816	0.12901116996082895	0.12227425446909451	0.06520183282041705	0.17546755837552075	0.135795945961891	0.23764512637248905	0.2738560668991253	0.12453691352702224	0.22088065550589855	-0.010691910963959264	0.01709435680583492	-0.11403300041580822	0.03258035136246597	0.08674593576882003	-0.08771933762133831	-0.10572498444855315	0.24500707751257736	-0.05378696138190681	-0.06622821839840957	-0.0448163997805784	-0.05886597215337797	-0.04850688618599075	0.02730518974249208	-0.06518911624408996	0.43077674900465585	-0.03730409416300658	-0.08850122651912935	0.009716641298566805	0.14488616340341048	0.11217075748331994	0.0015187206407879378	0.0987247532588548	0.026213350431375747	-0.15468957948336443	0.09659759931721784	0.1621395051875293	0.14454731412423288	-0.10227131919352031	0.16829988687732256
HGNC:253	0.2402208733600295	0.2768455828152433	0.0058661300495502	-0.1159635799903267	0.3486745939029787	0.17065005991799034	0.21542774175413285	-0.04081749692629592	-0.15426640955264995	-0.10797861719817291	0.11946920479156717	0.25072264358440766	-0.019877878442075805	-0.09279644136530474	0.4739269100256732	0.19230280768252755	0.6337457350980985	-0.051235877138030385	0.3274529321168301	0.09394266620454972	-0.1365579640553954	-0.036169825723855395	0.3535142862253382	0.35842223522599026	0.06568986376397193	-0.1024399943199696	0.44276364112779926	-0.09090710763997242	-0.09529072649429253	-0.06450589032997352	-0.08630536148010232	-0.07012727150835739	0.03657771935334759	0.21940402690451355	0.4220952895914431	-0.12980503458583634	-0.145389595572445	0.343745391336823	0.001517397008768005	0.17464248680445177	0.20962742421708555	0.5335268220661454	0.09179760551525312	-0.18176683317403938	0.07719758519329233	0.40055800213344733	0.02998955973128283	0.2311628354257335	0.0178041456858873
HGNC:252	-0.117097225909974	-0.05851450130793794	-0.02823379358213008	-0.03592464844454748	0.07019951819711087	-0.08982304225363442	0.07346826471143693	0.5125482573649538	-0.004869838869450192	0.08610496032089218	-0.12107932572469718	0.0010605796373254139	-0.041888027148842	-0.05447305360122238	-0.016720886235122193	0.15690029780894252	-0.0051020280648905025	0.0872353921720245	0.5749788577702731	0.27389599915157925	0.08748177549004266	0.024187798741309007	0.09337987604643837	0.2678423391786353	0.30117983708987117	-0.036050091192280406	0.013066896925644573	-0.015019120275940677	-0.010385400181322639	-0.007504147877415733	-0.009679282773436071	-0.007625654032047602	0.15750697328516466	-0.008639200254936703	-0.03359172975722577	-0.018867062194554553	0.06214339877556923	0.005009733824558778	0.1672467147999445	0.00965560280727213	-0.05779528367661432	-0.08972449633498054	-0.019773447909906514	-0.03880575249420384	0.5514599416992763	-0.12482915859787942	-0.08680813482636184	0.11989303668532447	-0.024809126650747002
HGNC:255	-0.1259130290559313	-0.06050523068329658	-0.022735739558526064	-0.021907668515278287	0.11498489588169195	-0.09110533598072804	0.11278455814719346	0.6172834780569666	-0.0093915724030839	0.11379609671023384	-0.11761912035080024	0.02185227542436258	-0.040896932554715285	-0.035561487610020356	-0.026127634868332195	0.2074275752159009	0.013471172349810436	0.15677494748547433	0.6631635109474403	0.37184299725898484	0.10857882165086356	0.024220747042399564	0.1288370861405415	0.36657846339857336	0.31843962321114194	-0.05174999497483992	0.011571542927229417	-0.020130332898965195	-0.014192007429965566	-0.010161422332370017	-0.013253627682069943	-0.010518292309734521	0.17535185231133577	8.039976733047874e-05	-0.027763805191143395	-0.02369930512299935	0.07194476201033183	0.018193446935577076	0.19271651741725707	0.017656904090632034	-0.050752248410895706	-0.10085664746176484	-0.031105819916265785	-0.05518988105227621	0.6338960946991461	-0.140081574878501	-0.09794911259728596	0.1536156655572827	-0.03000252745859741
HGNC:249	-0.11621607267010181	-0.058171518462269825	-0.02984831994041026	-0.03837547261849855	0.09571725679589817	-0.0875349991982209	0.09078060200229514	0.5607559440510912	-0.0016915053891593652	0.08285469359878271	-0.12557159789853928	0.0029429589927468447	-0.04276588077468763	-0.05724813976937904	-0.011966801945409085	0.16157670331741272	0.0025679890935912286	0.08549278269187084	0.587556318932655	0.30462997638272876	0.09462102891690749	0.030856680904302006	0.09271954468046487	0.2879845542700552	0.3140429516792746	-0.0386514753159182	0.021294493267286767	-0.015536299082635277	-0.010520782100756337	-0.007638995972936764	-0.009830301481197063	-0.007797937795116695	0.16636089531620457	-0.00275754827290642	-0.026887507197787937	-0.018335703769520182	0.052858523427372794	0.01099408383523399	0.1780292444949845	0.0169128130856136	-0.05889408625129092	-0.0877463022025852	-0.02015838830162148	-0.03974486656054849	0.5699479043044492	-0.12304483170706068	-0.08436738531013645	0.13427745262168608	-0.01514619576300015
HGNC:250	0.016747364150077326	-0.0009116943501617811	-0.026875371653994222	-0.06881085046706584	0.4139328114954659	0.13165118555512745	0.0784726099736195	0.18991088646429377	-0.06337695566899665	-0.08763734727062054	-0.04327718941193741	0.19141238145428138	0.020115783506333026	-0.12464668867526514	0.1922488452669721	0.16033727369458037	0.4552191714833793	0.006798997959801534	0.4179579587375572	0.09167977161754275	-0.04385818808187945	0.03051661345340809	0.11050856850223419	0.17076398209221155	0.08755396108252929	-0.15277858062830882	0.36341612048520555	-0.04415124480286718	-0.05726035444057698	-0.038903034244152944	-0.05035219782070393	-0.042133572983670584	0.023926866931462842	-0.04427952560182871	0.5141546705496972	-0.07034676423292534	-0.10881667424144345	0.027039662315564043	0.0628676062438276	0.17055863594305024	0.02930790085632543	0.13328087795653276	0.18842518451484686	-0.1443675177209856	0.24400632277297366	0.11738123007246144	0.059318990071771896	-0.01977621049944522	0.0668618917112812
HGNC:251	-0.09074119991832703	-0.10182025765149041	-0.018192068124565065	-0.01753966313195848	0.07803230455087842	-0.029575285004023885	0.15372897350379727	0.32763797852785137	-0.04165199517634098	0.3779202094859322	0.15693587331840483	0.07895614608440833	0.05421323070017982	-0.09254630872688098	-0.057715898136877046	0.2341329813405482	0.05714942358793843	0.14323574258956487	0.5115320835749013	0.43668931532812716	0.03923734522945237	0.026782333501898434	-0.004185910861440495	0.40045937616718935	0.21850418620453313	-0.07698802822990505	-0.00036947030277180925	-0.019921813759715433	-0.019422163411205135	-0.014013837036493126	-0.017698229087760205	-0.014623337241561608	0.09816495955573	0.04842004234438695	0.021017918963651815	-0.04568734370713595	-0.018736034268685337	-0.0018335305945790669	0.11433399935895633	-0.024074214690924776	-0.008582687941091332	-0.11389419119961254	0.0017548890764801878	-0.09987366718456027	0.39035997092415076	-0.11722790901313647	-0.14126520385273295	0.14083801180551433	-0.010305293608520023
HGNC:256	-0.11602770683359159	0.14388403127870486	-0.019456340901185462	-0.03226690130293191	-0.0827613845883516	-0.08293740790073906	-0.009869315123094028	0.08545092108875982	-0.03577583198238396	0.4216340089822201	0.01241876535571351	0.07843405960536966	0.08326681015915514	0.12963291135785548	-0.1303141005786953	0.3192499672655246	0.14643480565063657	-0.03536031384877347	0.04320355612209569	0.14637770574272857	0.19367059055052005	-0.04214676980913386	0.03867885653480866	-0.02093003803806858	-0.015211749763367127	-0.06507691013742774	0.020110295154141217	-0.03079025918634935	-0.017895985444750528	-0.01218500686151111	-0.016823520470972585	-0.01356095005720076	0.20764482108130328	-0.020060257403409373	-0.0900615416305847	-0.02791975184322097	0.030637684398698566	0.07369426151620363	0.059507717465716696	0.41582909699154996	0.08423558156634521	-0.10365250099128971	-0.06495736600075092	-0.06626690393880487	-0.07264812506565123	-0.110146935578916	0.021543353383811206	0.018403340372923	-0.06143847080797906
HGNC:4799	0.17063002654072265	-0.04320655480193268	0.029088548813603496	0.08880566746395317	0.279591107289571	0.09885080801009916	0.5714939445475534	0.18367207773777533	-0.188447489485185	-0.04095584864955597	-0.07780004065495442	0.23644453203151378	-0.03361584348777086	-0.1823826599474736	0.19520662910182066	0.0986694188735726	0.3497508874295618	0.017833226597464037	0.3799078122351365	0.3599166378029533	-0.017010668639503516	0.4224971455632916	0.1785603251221795	0.19593140594771494	0.07997080654702224	-0.2196055316857047	0.07796129714059824	-0.08923741323275897	-0.09525514029046296	-0.06612326706910233	-0.08668669402858502	-0.07080262076723168	0.04961350319588711	0.1779266685366922	0.24767628512373738	-0.16235361939057522	-0.10252947322623243	0.35006771638128986	-0.041170701924885304	0.21607860416686925	0.033909209620082495	0.12838396950392414	0.3107767128856675	-0.19524565138526268	0.07727973714210905	0.16758609433020144	-0.24065077701962745	0.45170796396063334	0.011906230520304985
HGNC:25313	0.03808724314756161	-0.061418613076516415	0.6673701504523021	0.5133245841387782	-0.08287173462657826	0.06176673226466682	0.021364324313885543	-0.07583932254339237	-0.02582356494667074	0.0053046847373229965	0.0329876107401778	-0.01725115183038207	-0.0588027432250619	-0.07651971005994297	0.13416419635487986	-0.13390294842599001	-0.18134125016557234	0.0330133245947986	-0.05982894606584168	0.1991951263811006	-0.03985093559840004	-0.0672101354105863	-0.027686193419844653	0.048094772475352446	0.021764708128125816	-0.031786297823090316	-0.11502024360223465	-0.0262935749241232	-0.014544343866991985	-0.0046004893357265274	-0.013452755900674662	-0.007619189436583453	0.023707328452518227	0.1658124934680567	0.055691069662793156	0.05177455619772135	0.030596818051855334	-0.07894412847572702	-0.0693745705573769	0.08591682566026898	0.08774214292456382	0.2857160609109959	-0.042526502752108786	0.055532137024256585	-0.03342773996563234	0.04185021738520321	-0.09492966753875351	0.11894716549510335	0.0837923720928018
HGNC:17929	0.19526554813269145	0.04931845387022768	0.17540462868279091	0.01389689427970862	0.16539273834633106	0.25605162517466395	-0.05080190298811791	0.15614473474386067	-0.18006512911958372	-0.03510451195215251	0.11176185614294697	0.1830673080149618	0.14992211498232536	-0.07998548736910414	0.4732152595520584	0.21055499138327868	0.3216019308115526	-0.024900617570552175	0.42828070126776496	0.0953776972740845	-0.12012658611768212	-0.17687998607014074	0.11290245653616639	0.3960996949523338	0.15465674019606598	0.2229464545685211	0.2261168754441081	-0.030289932734992354	-0.06209183275721371	-0.0410909002705171	-0.05071465861207333	-0.04393266771285662	0.1020844972756046	0.1279683076062127	0.2784704691946126	-0.12941744202679373	-0.14696614628703197	0.26894915696827454	0.22236733813574747	0.14880376847646393	0.0745204575472726	0.5665175313647826	-0.060565572824497434	-0.01122443296188242	0.20124476196286478	0.4497177095903931	0.12150076558447696	0.04458780239539911	0.09016910734355575
HGNC:3569	-0.040358090870741346	-0.0005053993307826816	-0.07356827587345613	0.033231601849312585	0.16360747850046062	-0.07890420217642148	0.1572523452572748	0.1441815219721351	0.5676606245576997	-0.11210544179518028	-0.04933518559184619	0.041362310912828375	-0.05512751126198977	-0.10149593811530555	-0.16144840036027397	-0.0959318209377661	-0.03506677298041792	0.029960548737245702	0.05267777569608825	0.04040480014380984	0.018688995557709663	0.23719369664067222	-0.11486754145044271	-0.08354104801087558	-0.0010802194206865684	-0.15610428523023956	0.3122119286153237	-0.06340233089861261	-0.0536449148136637	-0.03742906835651929	-0.05017783805943676	-0.03976939885009762	-0.03626041866688708	-0.11357937669290727	0.0640227107527342	0.3995525790225334	-0.08531360151774166	-0.027627057596202542	-0.05825095180273231	0.01123066363465018	-0.06138644276112723	-0.23745713425967838	0.21766108462685357	-0.14692426703209122	0.10449763296147158	-0.1543046289348909	0.09963330544095753	-0.042686951341753245	-0.03837978711674591
HGNC:10680	0.32151298275062445	-0.009681840711396878	-0.003876912233442652	0.11900840972945657	0.08276689200139885	0.10279816843926118	0.8278080913896809	0.060143866937401286	-0.1798334700793294	-0.020936895341123328	-0.020230275751155363	0.13150590151614855	-0.07034025143993737	-0.15057784275038022	0.12254362523729022	-0.07356794024289645	0.007871943442909335	0.007512351499767939	0.12455465571026456	0.361169050216885	0.06420121046223067	0.5418849844896948	0.07819273406249032	0.11218835815205433	0.032147899875303476	-0.07819183237796118	-0.09655138843840222	-0.11718884634679042	-0.1213397735758592	-0.08393371953812478	-0.11181495867705221	-0.08993118723064919	0.013942093591347054	0.34929570735989185	-0.11453617205034018	-0.14360893858685603	0.0230015066215226	0.5045043670167615	-0.10161541132104136	0.05130034819229185	0.07893279841241123	0.007591169622714188	0.29626683010837235	0.03986454627623644	0.01757421432274468	0.11632328605918542	-0.32426517325019366	0.7560184458489128	-0.017996056843277056
HGNC:11073	0.035775727393282115	-0.036538932531682874	0.07347592583462656	0.12238717892409434	0.0027478378437455478	0.15406392847928377	0.06542916438457681	-0.05370161556482493	-0.06318844318685357	0.3711589974405476	0.2661066162370447	0.14540618430641578	0.2624907247975612	-0.008285935774494713	-0.027913473296520684	0.1973345601174246	0.04727108745119141	0.2837396278089607	0.12415494797026552	0.2856462623203099	0.003933582473744525	-0.0851697968112095	-0.06122520211749189	0.2660451335404054	0.010296721909210995	-0.03665517943393416	-0.047961902594288154	-0.019883248062928415	-0.03184967622322919	-0.021694152511797668	-0.02751919451564643	-0.02347000227606889	0.0152637942464292	0.02579366676391377	0.025910221384085007	-0.04460875919029416	0.032308556479039706	0.010916110047010116	0.052362449100874446	-0.009337541296853368	0.07060341457010982	-0.03904801789747701	-0.043781763973699976	-0.034468987815029994	-0.03420235628737877	-0.008072447484267371	-0.03620536568541561	0.026460091412325668	0.0055637040979772505
HGNC:10915	0.27283442511861256	-0.10871159302447922	0.37012475632111386	0.13937969865644878	0.21924209163597805	0.45940506477932785	0.018297639252635466	-0.006174517197826199	-0.08078971783677118	0.17308808509894325	0.26195051346147447	0.28677914211756206	-0.09825211713632487	-0.045000226489127784	0.2101273955453682	0.3044705662586843	0.048652628058825774	0.2053615889120696	0.22473662015305562	0.2956064024784395	-0.057180308262048	-0.18106248337419412	-0.015685651524382498	0.19961563598618165	0.09846504429925541	-0.2507362505248508	0.09425093195191288	-0.04120820755306133	-0.06069417626863622	-0.039602688582345696	-0.052338841765095664	-0.0453650481514918	0.00967882280973766	0.018906736309219057	0.2768530871345464	-0.003567172624673264	-0.09896161297353617	-0.0747181091212855	0.33933895924926044	0.1325369831940957	0.041501689752969806	0.20952055386385754	0.024943598045217976	-0.17122210814747582	0.15012416613069676	0.22809342105778793	-0.02429530001159233	0.04224561409020272	0.1907129660644094
HGNC:11049	-0.056214103297549584	-0.01175524567991591	-0.007629312338080947	0.025523412278140714	-0.051416162799284786	-0.0361800749048312	-0.029323661829562107	0.045201110233817676	-0.011909598925613456	-0.024327748602521987	-0.033465501044180376	-0.037970839445899525	-0.002167719401518567	0.04221274668569842	-0.0062787332844449805	-0.038010396768595474	-0.001501008515533461	-0.012744258896066937	-0.011924528068096359	-0.034519069449374766	-0.0072900590590600015	-0.024477693406324646	-0.015493753254957453	-0.04437642232627282	-0.0027971104829701866	0.030865119489138348	-0.03621521073785874	-0.008057662794370434	-0.007686485832599701	-0.0051217502737554745	-0.007252054215827331	-0.005638649186238744	-0.004952911592375707	0.0016620632589012907	-0.047660165536746464	-0.011342113625300684	-0.01630622628100111	0.029243028326347655	-0.013845657013559146	-0.011207889373360484	-0.02853073943676672	-0.006967297164273289	-0.03026353241152104	0.03928378257270847	-0.009078688929509162	0.0319858364269971	0.0009314875118927031	-0.028605232267293158	0.011239507494449035
HGNC:14412	-0.12893735382626914	-0.04488911336821162	-0.02997786467742878	-0.02642055470266348	0.10818951638045776	-0.07584827438080965	0.14565406273592965	0.7372219237531541	0.0035527914071834046	0.09515188747062579	-0.13649720112174413	0.043750531740636256	-0.04746355265237632	-0.06201168484764595	-0.02329360504428524	0.22849948170810203	-0.0071163589433094355	0.11377687406327737	0.5014572205536753	0.3260466128694744	0.07616323581276765	0.015370868597780512	0.24359227298814043	0.23946243453133476	0.2568372971751957	-0.04211287139010148	-0.0187465260531211	-0.016526287117099994	-0.011700540521552193	-0.008462880611392488	-0.010985185120764941	-0.008675952216644465	0.10412040267390989	-0.02399281372445174	-0.04894498577005136	-0.02174900756791681	0.1459885312943037	0.06634081319628177	0.1675501990172866	0.00942565405107086	-0.06587928848382743	-0.08397219892640277	-0.040728371634697905	-0.04430640098992425	0.4594751865961069	-0.12200360054999253	-0.0981134913316318	0.13023902115441507	-0.03228563745871635
HGNC:6937	0.2014520262842139	0.24057398493776672	0.03375212805164913	0.07447146033104031	0.3481922254252241	0.2365972676480789	0.3499322041304297	0.2061512214337546	-0.18941785645407364	0.2378285794481364	0.16180625150085753	0.6211593608814803	0.058569787440104555	0.06069435312262666	0.36718971282146745	0.5267385368308548	0.3665657323286865	0.021898810865601824	0.459027403519044	0.6133735338480266	0.34724667591012126	0.07655703975762354	0.15466917847251527	0.39268067814435514	0.19660257639479445	-0.16475370453532712	0.07162749825378348	-0.06460423218181319	-0.08408578648380911	-0.0566119438232755	-0.07498578979112157	-0.06242896738290547	0.159746104075271	0.11677210355268251	0.17710215190722955	-0.17777919062550615	-0.0033945611546373957	0.4223771048124701	0.3679268465593298	0.5558458882032055	0.269299063941045	0.20055673453581035	0.12817645440202471	-0.11864759376255565	0.19911592351970664	0.35402778065247115	-0.16692275274471227	0.4591352241746901	0.1334096135871446
HGNC:2205	0.5397985280119519	0.12936951373236197	0.22901652746236517	0.14367469214199496	0.33123274121477797	0.38366987909481737	0.18132159044559584	-0.10328774656116968	0.017921068727885764	0.008117951333288067	0.22996772541823648	0.4614410891667402	0.09849114512572058	-0.0010077249466420672	0.4751585726033685	0.27190580923568913	0.4957908618408987	-0.010359381579675992	0.25951504215832016	0.1931072574386441	0.08215816193215794	0.047318545650844424	0.14096022223284987	0.2963466467938019	0.06305946013248795	-0.023250136648974056	0.3911554314055184	-0.1178877843327664	-0.1623317559074742	-0.10562278667575037	-0.14269180143112187	-0.11684625473400814	0.0731631186163631	0.03760274144990237	0.3963435626506658	0.008395528758043879	0.10892072902927688	0.48870056492186736	0.20924422267447057	0.47212926811939127	0.17074903893444934	0.48098696056876783	0.22084782001107855	0.20284740339430524	0.014955630612025194	0.4287304621539722	0.06907596756939953	0.16192209365140894	0.17674580669627152
HGNC:2861	0.08937074793646628	0.6774305544665692	0.07790719898724552	0.22446368436269945	-0.000129228465203359	-0.06827140436730075	0.24695004059308814	-0.013716089632353703	-0.06459866045119132	0.1566821908849421	0.0925067995162846	0.492866087872738	-0.007077400311096423	-0.014798195230464928	0.3253336115872906	0.2152310530906942	0.2513551462781664	-0.021569994805367042	0.13068240015550012	0.23910227439069423	0.002182926752689321	-0.024638502964106572	0.1517004816845691	0.29383712399636086	0.05012659727440713	0.16043257781077835	0.19516166093741097	-0.08972716343508437	-0.08099072696426887	-0.05212335503645161	-0.07452565683111251	-0.05899119580865618	0.033454817228427844	0.43108225118749305	-0.05098358048280074	-0.05343756090281634	-0.014246753765497774	0.375313537282705	0.09588694539872401	0.20511493519321758	0.619980055319187	0.3163787544632371	-0.09905394437345054	0.05729423357194002	0.06644162038784483	0.31625580344069737	-0.046404676281173764	0.4954174822237884	0.1584148448251477
HGNC:5213	0.21041919272230647	0.09579823339215061	0.056049050319664756	-0.08242124671053899	0.3488106408462453	0.3455096819194452	0.1150588326230769	0.18609419092995264	-0.12352937508934198	0.16138902813715603	0.18965916396467028	0.47613920341839333	0.05784630226421343	0.1708232982880122	0.40517986148625096	0.5450832972506566	0.43454351527054735	0.056347060662740145	0.4872818390200527	0.4143228753013611	0.29304710198676037	-0.07118045602136147	0.04170649506936963	0.35125369845332904	0.16799751954035982	-0.07296568499332684	0.25305498117396824	-0.04889262759900772	-0.07728728089799777	-0.047606299754394774	-0.06777345462700489	-0.055724796204930815	0.11180391331431246	-0.03901650111341747	0.3515999903943417	-0.12241934241971444	-0.054754786134785474	0.3493512203096559	0.38306290097169415	0.6199044559032341	0.09051227882313075	0.34137353466076753	0.1110364205046892	-0.049291985885051064	0.26017218065176095	0.33762730638816074	-0.0003009310829882492	0.1730031711234187	0.09212996410192412
HGNC:877	-0.08880339873861143	0.12859200791422126	-0.037456903755538416	-0.0758920044343424	0.06307958024094078	0.005186774355837027	-0.130604097727673	0.2783658778857284	-0.2098145401806966	0.07282699118624188	0.03371362086596689	0.02245546596261102	0.17311064773368592	0.16477894380053945	0.28408969622013414	0.1329515844517107	0.13009547618446526	-0.07738121899233949	0.21578806844375698	0.08791152220008817	0.15013088576140995	-0.21271280620814045	0.17028818737447934	0.13973621932293998	0.16439510229953633	0.40505357997926367	-0.011527249199890732	-0.08189740556066957	-0.09387462254875042	-0.06364745549141242	-0.08531301094392146	-0.06950250314140455	0.2244323867911258	0.1037032666021325	-0.018628360000142	-0.18927647418544152	0.10272709187629958	0.31782958942709527	0.10398573777658494	0.4095619996992764	0.018539721074077673	0.25260193818437326	-0.16741145358253842	0.14063373795918557	0.12882993849577412	0.22224663134586448	0.1236496291838269	0.012353174349371108	0.006079978195242725
HGNC:16496	0.16368225220441726	-0.08918787705447388	0.10160222714253975	0.1185487252096382	-0.3668984862892717	-0.06426726623501937	-0.09173105078977153	0.06610459112215354	-0.05922821950357232	-0.03761575898224355	0.04349594283270575	-0.2664378158928017	-0.0864386091148175	-0.07842032499889533	0.05535028947788577	-0.2757250775513019	-0.2675464314929164	-0.06953451228700029	-0.2024954012952077	-0.15201135075229058	-0.07149980264819324	-0.12733527767169925	0.09615703418168384	-0.1548646258385236	-0.03492184327775396	0.4570483460735409	-0.349603223772983	-0.019163276150220055	-0.03907655778318971	-0.02677046021573561	-0.03490805207632749	-0.028079535242152294	-0.0472973918425049	0.0011728096204551698	-0.16432032799137133	-0.038794516679219244	0.47788683707022017	0.11506116802403528	-0.12293674021025233	-0.11071735690065246	-0.12978517389869845	0.02918758019277917	-0.18112591003483014	0.8784661909968401	-0.07236126256212218	-0.05742465788194319	0.031225641401541337	-0.04053010766820496	0.02823055582351863
HGNC:10969	0.33178587485644606	-0.2081052535297983	0.0021802313376269224	0.09250640087783916	0.15697831354952918	0.12446060610778703	0.30358757324235947	0.027095728779104378	-0.1425345505436479	-0.005317517931910662	-0.01850752251040518	0.0745946319267787	-0.004183651281424293	-0.019415312110121565	-0.01782826788167624	0.0017720324721595653	-0.02840380999215649	0.09199265726233607	-0.00320833015556181	0.13546611141820844	0.049691748203664024	0.49552426979444214	-0.07412978102612862	0.11857539607540023	-0.023017343288396865	-0.1341222795777332	-0.21461175238056499	-0.019499185523157398	-0.048140875213790305	-0.03344555241665661	-0.04107230365480614	-0.03550606564319663	-0.002224972750950355	0.0013483713776622317	-0.021741606098942226	-0.11751670080454694	0.20621515130561507	0.2678216353768501	-0.008894171817698233	0.02309719177808598	-0.004063539852047226	-0.032368705830797484	0.5209297584257746	0.15549584657683074	-0.04062249643548319	0.018253833380338487	-0.19655993254414528	0.21010275581630847	-0.09153344953020727
HGNC:10974	-0.02897867469101225	-0.02100101699789829	0.14167024579518428	0.3642602942567881	0.04812070212587115	0.009520368298778187	0.07285112633466825	0.2151105262106087	-0.025688540514228402	0.17594749279513672	0.04590352705490519	0.11247090766181018	-0.02053300296198807	0.011387921830381148	-0.055544246693126034	0.27303157342000467	0.03844341962055633	0.8235491240722977	0.3123523482977627	0.27101316710897144	0.03964656634294576	-0.03446952726108178	0.035305381285962195	0.27072381224366	0.09217605196327473	-0.06578030319240655	-0.029661358529247592	-0.013658357523348527	-0.013609580979661546	-0.008557826698845555	-0.011903274455046424	-0.009681531650618963	0.04769575653626436	-0.04159371741717747	-0.0283327350933789	-0.0043868264869340486	0.042705627059933075	-0.014874962332403244	0.12891511770666522	0.0054130142865052395	0.043519597023708015	-0.07967150251847584	-0.05394105796430495	-0.05749388470994009	0.19313748222553034	-0.0483524039924629	-0.08079241171178705	0.05564772352185802	0.028191879420736976
HGNC:22921	0.05461235090510336	-0.06389047235909937	0.6512327297078857	0.5059530895960394	-0.06565504132527437	0.0958919422341149	0.002797870097142971	-0.08195046176261708	-0.0313128068380089	0.015264315666481443	0.04975703329162859	0.005270120034846824	-0.02703495905144818	-0.06549599411269394	0.1456991340659223	-0.11070983862115216	-0.17184913620527534	0.037474053599984826	-0.05290660875137918	0.18535511604622598	-0.036155562345255965	-0.08207243334979847	-0.03346332787923269	0.0514931590426446	0.027918002929808346	-0.036797713564255465	-0.10875328048138572	-0.026905888575826514	-0.019038736673166134	-0.007149086787872471	-0.016890789537415792	-0.01067631477865636	0.02570234678935259	0.14015217403197985	0.07112890063547257	0.048318168846579634	0.03736644937690626	-0.08870146563347159	-0.04002264837140637	0.08685243605641171	0.09819120200655339	0.29181299905823205	-0.03526931868952325	0.04962076788529693	-0.02862965230334142	0.05581464350505963	-0.06729161486064492	0.10340245186964471	0.0865321948487982
HGNC:11054	0.325178069319477	-0.05604597174502916	-0.05616811543761295	-0.03885149031181814	-0.21377168900241755	0.03586822291281376	-0.005322882759113805	-0.01728777610631118	-0.04607132132844811	0.036819674334849284	0.132242971135004	-0.09826574751834566	-0.04997764566808246	-0.05339792125661431	0.057109024733254396	-0.11211815183105378	-0.12810677497199752	-0.026976305785894716	-0.1228814340056119	-0.12204900066995854	-0.04568751607972427	-0.08018794016906565	0.10974867065388846	-0.03950594391864523	-0.024118926950841526	0.19840217443305772	-0.22466774295129122	0.006912758380942943	-0.024895536600126753	-0.01792500824025024	-0.020861366770808944	-0.018196952953795403	-0.06440418300009257	-0.05042295868245264	-0.0348912683837307	-0.04631677272109714	0.6623708333944699	0.11752846041973652	-0.055847085267692255	-0.1299036692919585	-0.050024075919020076	-0.0412938276038092	-0.09827992141856605	0.8581813192617948	-0.015324093426194282	-0.06458615259045	0.016983384601994816	-0.006996742524527272	-0.06562758995866697
HGNC:18762	0.12126083852432075	-0.13037502253186248	-0.030198712655234692	0.13805964207202834	0.048770854935248444	0.0710935573971635	0.3661127383466052	0.12759932752076364	-0.05202118214402036	-0.11133521299665655	-0.23403164298489612	0.043328097979777005	0.2386569255031229	-0.13864144790726085	-0.05413896422431738	-0.10343212550003922	-0.07128052670251683	-0.00984367918981535	-0.0034080853950982687	0.05616696459091147	-0.018461371539989172	0.5896483204277808	-0.13525958157461163	-0.044019505784046974	-0.02562985089315341	-0.016892584373915505	-0.09751207669122434	-0.009496942159679443	-0.026871021206531207	-0.019099120601290764	-0.023512706077592364	-0.019778583612876193	-0.0055904569284250935	0.015183325436421322	-0.125187970305633	-0.04827359953293259	-0.012895388251424547	0.26712599498483625	-0.09464103660155959	-0.020653709547301356	-0.026329267488494828	-0.09704662357099031	0.3033810769579748	-0.09165497574365014	-0.05999328104073722	-0.004637327071125816	-0.1259881157421081	0.21378805886275074	-0.06431997408549112
HGNC:18761	0.3975545159403883	0.018412048247721177	0.08834651862234986	0.09618416218851061	-0.01778617249033573	0.21689950015515527	0.053402038906061086	-0.13137020275389774	0.20502101362085606	0.09744904798879775	0.28040592830551453	0.09968431476435959	0.07829194831992933	-0.08572283303595647	0.149702196531976	0.06594014950235484	-0.013009776291153295	0.18376434949608914	-0.01895783752170463	0.020377008823527682	-0.05421887062342584	-0.09324902481874663	0.0026548489700167284	0.14378936631503986	-0.03163189230202522	-0.044136467859432864	0.11351920526891314	-0.017165433250531985	-0.05190779183884214	-0.035513409877413256	-0.044939311538150575	-0.03857049708156138	-0.03766479029187381	-0.03689812122047793	0.12796159891217912	0.15677194674576903	0.5294957635884249	0.15108997955544248	0.020838048958717287	-0.04978365375426547	0.08365023040045198	0.056844988086746324	-0.06081509869489412	0.6201437551808687	0.005843726216682485	0.07146252725901954	0.031007154515113863	-0.011102216072623372	-0.01868485445955384
HGNC:19365	0.49633463116987814	0.27966316439249	0.09831337767317677	0.08441650475616592	0.331651793649924	0.4070958645938233	0.07323278297909873	-0.08824562111959795	-0.20813200375287616	0.24213679334963886	0.38209576134970646	0.5767264552198921	0.23370751159571337	0.2645778983217477	0.41329324702839276	0.4254075163313306	0.4524223356677758	0.10481584151396689	0.34531027888752536	0.29521997246963094	0.25167265290298396	-0.1928004674885585	0.2884309577855852	0.5032728897234912	0.11884797800860243	-0.042276147753898964	0.21468944649366134	-0.084860824699878	-0.1260704502299869	-0.08341922764537424	-0.10884027938561587	-0.09199952247238216	0.13529181452238692	0.1616740446412534	0.2791292887885199	-0.16460934287552317	0.3761330704501757	0.4035336755957892	0.4014694199201824	0.43015208965728374	0.42254200073722414	0.36305817907181576	0.05811464872272934	0.33428909836446535	0.16271215187646224	0.3576751238874708	0.10202093055117242	0.21195035304271337	0.09920160953188183
HGNC:11019	-0.05376233885177472	-0.006386128125977684	-0.012825684445833877	-0.003110548492855008	-0.04259414295984959	-0.018654278837586493	0.051127519097784804	0.2641655503026137	-0.00038099812530910507	0.03438506772063034	-0.04739345481256488	0.04781526704912682	-0.012736659196305738	-0.020509084805899067	-0.030005874553849305	0.12978692662332986	-0.03374230880006492	0.06343180761093864	0.026580751795905994	0.039745414918116395	-0.014685077332971147	-0.020135299788053288	0.22626177523911709	-0.02715491023303867	0.0008616047678015282	-0.020007805783042718	-0.03664445143649181	-0.005233002369010663	-0.005888671737961355	-0.004058933166256648	-0.005583997034089985	-0.004412130084891646	-0.010932323259999419	-0.0371597283798653	-0.0284891033508813	-0.008536755279030804	0.17581273233015243	0.060164974326295396	-0.014170645476117823	-0.004066162401681189	-0.033084821898283975	-0.023080408570803675	-0.027290195052463384	-0.021045270145114998	-0.012160097985970836	-0.04673701756482224	-0.03381556484485506	-0.004015046141135922	-0.017314220454236688
HGNC:14601	0.1412411578836474	0.024617009504541678	0.021666855896370324	0.06667359700363587	0.25806727543859376	0.09091771439399789	0.5783888950211852	0.21353798957831183	-0.21620605222290487	0.07665929672086837	0.007981657471206953	0.24211041899170785	-0.08897503093555696	-0.2016840064371567	0.37178793376469815	0.15619383805694095	0.07872399982592633	-0.023255824113347756	0.36346135694238046	0.48016394895429093	0.2035106955777315	0.43632639568262443	-0.030264852233982106	0.30215195594636923	0.16583424511438777	-0.07218750800932007	0.057193765701410514	-0.00016153281294472403	-0.006805672381381488	-0.008099807615834483	-0.005584701494911629	-0.008798297352212544	0.11653649058911032	0.2671343268096219	0.003359884041714228	-0.19319138395068183	-0.05531392574546128	0.47339385067088025	0.08638519070552621	0.23735854481897822	0.1516249210970489	0.2469050801152291	0.2945415712930461	-0.11228190161749084	0.18302358989881687	0.26399238856760127	-0.3301886122221568	0.5997517669523076	0.03168212696151455
HGNC:408	0.02632770805906834	-0.11777189635249204	-0.07434765764860936	0.05805405819899144	-0.28176145604102176	-0.1299437673456809	0.0023025786768129885	0.3794971883140102	-0.14417939430447932	-0.0492559616509353	-0.132864235479612	-0.21910521509972183	0.024011982770898707	0.012896949516725315	0.0036993409268368427	-0.1632135994059336	-0.18411770260785318	-0.06941685020680448	0.06230312130218538	-0.006056979465626821	0.02843038860965993	0.047650237175528444	0.0917106717552683	-0.08537426365248525	0.06380456831744596	0.5984260876528036	-0.3962429748286644	-0.05296233863319083	-0.07387403804950028	-0.05088837428051693	-0.06577639591057102	-0.05367141897702495	0.06352736297137153	-0.013256938283559151	-0.24671638682836333	-0.12887290177662175	0.22228580950156082	0.2895660158853261	0.004182338983110977	0.03732204531446853	-0.24133962477439527	-0.06314430799735898	-0.12220032745607498	0.5993799375746758	0.07499806951094988	-0.018593857769640124	0.008567327679714564	0.03138387690275577	0.09180747234476844
HGNC:10932	-0.15793201422200448	-0.10655707691099077	0.050512063957153235	0.15244814799575715	-0.036353010334726536	-0.11050998938619268	0.06990924892071922	0.24381569902212746	-0.03138646872561482	0.20694050442325124	0.025027182730251438	0.001861627909746724	-0.08245060614885419	-0.05857767195080422	-0.13691569035790388	0.18827287453238487	-0.018933847075006723	0.5035144011272781	0.3798135753323578	0.3561378337224394	0.012873394961675102	-0.00640566261989426	-0.03867852580281019	0.38582016648165807	0.15118483470800664	-0.07239028494828649	-0.07975911059437205	0.18554017248793309	0.19576982362344136	0.11965486268988584	0.17658923541920493	0.12889240687770123	0.04876170814695034	0.01974184499230534	-0.10510983682206758	-0.03331406664832059	0.013220069365125934	-0.10979375850995247	0.07537715385284022	-0.09593082147400567	-0.01721656907931091	-0.166947788922785	-0.07665144044046229	-0.06512885028214871	0.25335240106653883	-0.1885841420872205	-0.1921738928558707	0.057611545446175125	-0.01822505300621558
HGNC:10929	-0.06983882775578308	-0.013744347647336513	0.041230580895646525	0.03230449361180348	-5.8488267471903654e-05	-0.019882421322395486	0.07063086243436963	0.3956086383466788	-0.005126112196620541	0.08321221015727899	-0.06959231396836034	0.04888549601891152	-0.03428108360303519	-0.04814896009364672	0.0014931415111590054	0.15225560850869954	-0.04811143247600747	0.10627641386800767	0.17692909997703674	0.17162982221106593	0.011520151868576411	-0.015195776195587147	0.21530174424300091	0.07382812247056827	0.11322003708189428	-0.03256831874470849	-0.04006311795517464	-0.010379094199809903	-0.00857337080599712	-0.0055160249214211265	-0.008098554073430641	-0.006025094596948794	0.036059647748747974	-0.008559196581421836	-0.021584303099432208	-0.010418193051534397	0.1603642650883707	0.050124188007621015	0.05440750360723506	0.004713711907508618	-0.03881192344848394	-0.007861679937708341	-0.03462785224344907	-0.025664546721941676	0.16450583369492314	-0.054149979801829534	-0.06682693764242148	0.05513348357116916	-0.0006895669471508281
HGNC:10931	-0.061745416765652976	-0.00814382311682642	-0.00894557170682122	-0.009696584020180036	0.004323244420791167	-0.02108867574528077	0.06987032120115619	0.37054578607514277	-0.003064005399222744	0.0809101653627844	-0.06630800756612003	0.053161784136470006	-0.025254087306670933	-0.03977528440397134	0.0037072561106965773	0.16118144934790846	-0.028024412633993537	0.09113714305446231	0.17708760095794274	0.15441641173956702	0.021796678132776713	-0.008422834547208243	0.20349601819595706	0.06954936387110797	0.09316702176593107	-0.029206212901410955	-0.023903533316310534	-0.008294899164931762	-0.008672082818836871	-0.005728542655962077	-0.007988255994213742	-0.0062429356223476	0.033311074710416354	-0.020365511669573153	-0.017948063774002366	-0.012842425970356583	0.16244325260336528	0.06063610935656373	0.05640109619350158	0.007955382515880802	-0.04358832079861359	-0.01669250770142208	-0.02724737073276567	-0.027494050987014466	0.16500383011982434	-0.04140026983108197	-0.04641015600255457	0.045027846242501036	0.017742122516318015
HGNC:10930	-0.11508102353225017	-0.04216471055315505	-0.026908788379057785	-0.036887327184904325	0.18110224915521034	-0.0762591050415955	0.1068844016302995	0.6443724198870533	0.005754811237023818	0.08666998781024075	-0.13601187234986828	0.008401671869478206	-0.04877897474314376	-0.05438727357056515	-0.011744984485945667	0.1406097000672103	0.018707534847953282	0.06395764146639102	0.537780964987686	0.33871107492244545	0.10977549047901507	0.029588001969702973	0.06936356003628681	0.3193628700135063	0.3259515954633583	-0.03918758434487307	-0.0020139864281708466	-0.017603832570917216	-0.010233140558986406	-0.0075774622206248405	-0.009744787273154167	-0.007582934048600085	0.10762522091632853	0.010156494980770162	-0.04463686646980805	-0.018837839390023016	0.025764749253062002	0.0030310726049044166	0.2541665543287337	-0.003411092023714236	-0.04743388476090843	-0.08988640302315466	-0.032772467641183224	-0.039942328176942876	0.5707387687761122	-0.11293791504975625	-0.09768093495539996	0.15239236008818133	-0.03134631690704281
HGNC:3554	0.1410895476121587	-0.038168254951198764	0.09444204480620236	-0.02194760437385237	0.1748229518244801	0.22613283344280502	-0.016711838584099453	0.06962100799847998	-0.1479238379779625	0.24811295501690833	0.10604319670006442	0.3941723419059871	0.24959941396487378	0.30771776711297555	0.1555330392231563	0.5506126294074282	0.10756475246556221	0.10498010813800308	0.2804975995610617	0.3773522346538435	0.3107869040406843	-0.07255345801413585	-0.03379135938093407	0.17892939840697314	0.07886808809637245	-0.20334066957011177	-0.09494069219305587	0.14278767105414217	0.11591710143027278	0.07894893060085735	0.10972463539962996	0.08151879801293473	0.1588965400580591	-0.18653590343569626	0.09639737024738242	-0.10983143703610124	0.05839535412510864	0.08299465500545379	0.33749220099182997	0.5125328459745351	0.04204933246696881	0.059905900925889655	0.006014401331929049	-0.16201803190434752	0.123513293930272	0.11208901621539966	0.014201166077362777	0.06477179509156235	0.04278963867369439
HGNC:10971	-0.1301576834066569	-0.06381217146905092	-0.01951674469379115	-0.030052393702476712	0.0855238990732929	-0.09584737627309553	0.08781060040687247	0.6333379715304949	-0.0029013539513810995	0.10424178099818512	-0.1389060748732283	0.0054362689332377164	-0.050753733285073765	-0.06344729198799944	-0.01584147230365244	0.1777829333304081	-0.013819087016576938	0.10825253936020905	0.5951848917596685	0.3357322704180589	0.09729062937968291	0.020159337794335857	0.1198099755709046	0.2928441463453303	0.27885750787005376	-0.03879257507197638	-0.0070562671439179155	-0.017000994648688057	-0.011445096600004638	-0.00825552963329693	-0.01067360839662925	-0.008444280316069367	0.1478882623141772	-0.005352164653784361	-0.043050720287265226	-0.020198219761277454	0.08048875618409115	0.008057751282583646	0.1899544361694399	-0.0027876061482048505	-0.06710106504930513	-0.09855769464225962	-0.03586992897929104	-0.033479421844111554	0.5665052625225122	-0.13631379606584965	-0.10515450624088993	0.12546670444648528	-0.021059729027082207
HGNC:11003	0.35759937614141185	0.011803744118012886	-0.00024251274745796346	-0.13100804891107487	0.28079653023846746	0.21777134243639415	0.13880567934763466	-0.11258660624117754	-0.16798654505705674	-0.16387097693691932	0.11650195390590337	0.19712304892808077	-0.02025187837688449	-0.011974909447929992	0.3803732075079896	0.14669835159890568	0.4671344852412187	-0.06651560149534136	0.2460559504390597	-0.027248373979107784	-0.06488076905990632	0.025864259721612475	0.2715881591507885	0.147356674503668	-0.055322876128882474	-0.23254018925922337	0.21787207920781174	-0.04083443798691997	-0.06288505279678443	-0.044236010283460976	-0.05413851589363184	-0.04655888614195222	-0.00671089109509709	0.01743541209979827	0.5560092739148179	-0.13847097550231033	-0.11906072993717118	0.16833630192716662	0.06716364139689183	0.11074291024077666	0.03375852229914219	0.32041234483279046	0.16205062487753172	-0.1609403245752538	-0.013715058572767185	0.2685262673543017	0.06575059035332537	0.11333026387799391	0.04990679217295333
HGNC:7526	0.3008504133804326	0.1881368292508141	0.031512107779135955	-0.05271420703014619	0.458663478700003	0.2844901388520713	0.3528306920635104	0.2738412206810982	-0.2432903714970098	0.0901029104747729	0.13672948398837637	0.3800631610336471	0.15648957556255583	0.04790624598403306	0.49701981228614645	0.38692023107298734	0.5947475543475516	0.02865625024710265	0.6759231489934272	0.48770727660188634	0.17622144677242854	0.015904144508875284	0.37144199151708357	0.5720282615066392	0.3279663827987651	-0.025840327488077533	0.28774669355017896	-0.10122248025386808	-0.12280264308706342	-0.08322732496707642	-0.10916577796764901	-0.09133261284118334	0.2059021928203933	0.18044919394879078	0.3429283854656355	-0.21319466262893416	0.09947590460340805	0.550391864976748	0.2500647570956948	0.4669067680969829	0.19266692386007506	0.5024084473557807	0.17240659434667427	0.02414546566966569	0.3958776292781254	0.41132777895478523	-0.02868053468920747	0.41726201582389677	0.02592027653123383
HGNC:10006	-0.012530240301712167	-0.01126642172084325	-0.010079832484164233	-0.009628719509644619	-0.06417209107785879	-0.008670935504741885	-0.06856037762009912	-0.06391122151608757	0.09985447752340537	-0.05771246923441294	-0.04374734718762055	-0.04162917608951422	0.06994166629690761	-0.03286175448106312	0.07723535304160545	-0.07788991141256024	-0.08298383716195294	-0.008804117104547487	-0.07183618951336204	-0.10210670931820515	-0.06019380549686977	-0.056100302205411255	-0.09662165414318068	-0.08286311049205128	-0.02867212030389521	-0.043488276008485885	0.057904044960085874	-0.020397215334238692	-0.018657111987165072	-0.013179115767459622	-0.016955056052231948	-0.013775996109873108	-0.033466028465723587	-0.06831705043556624	-0.03306708991315162	0.10242542676371966	-0.04534495093166666	-0.1342329372865344	-0.029757379254232528	-0.11902318432318314	-0.06795300341959024	-0.07346461415712567	-0.04637822965692034	-0.05443399796262008	-0.0354867774284568	-0.041589406481180494	0.2053118188015145	-0.10110436685888097	0.034681191844075344
HGNC:8898	0.02995463493985281	-0.06084207217450386	0.6376799358234659	0.5081245207020906	-0.0854167058431122	0.06149566301314216	0.018495299644979785	-0.07566810466926431	-0.0257470816756529	0.006303941660473884	0.041207858902845285	-0.01915569701397524	-0.058729378118528526	-0.07554493901311786	0.1231447413593177	-0.1359635364105089	-0.18281516188815025	0.035514882783356565	-0.06430224110900629	0.18307445132823444	-0.0409029910503499	-0.06637109926660144	-0.029947139284549625	0.043691639649242456	0.023113745575647063	-0.03239802829470867	-0.11651826890857474	-0.025926014723164883	-0.014127105323147468	-0.0040105637800985664	-0.013108494540728783	-0.007155779201455429	0.01939570429239458	0.15922806394299016	0.05208536154234058	0.05022145580758669	0.03378216492241988	-0.08777013870096947	-0.06902357321914204	0.07430283057294602	0.09269399178001966	0.27468559538979737	-0.044018283411081036	0.05414229731972959	-0.03530967567321902	0.03208346055707504	-0.09414379554627958	0.12199571434161095	0.07954797606003981
HGNC:4626	-0.09636231169476094	-0.087633194646964	0.15093584623758655	0.1387453252358949	0.05583492216827011	-0.043188309422031564	0.08375464392587163	0.21360196801956438	0.007667076129515043	0.11727459704021087	0.0060619368473364054	0.007859454739925434	-0.0889269630464912	0.03452948496738124	0.2531090835386158	0.11921075880715223	-0.1174645309965461	0.21526683779570432	0.27550238262404353	0.388315511951683	0.5932265278654357	-0.008294155969873325	-0.047013744371173664	0.16536946426352123	0.19027360608095562	-0.07448532425775431	-0.048867726032920826	0.016322069559061587	0.026122934617085647	0.01930089573040483	0.023674729786272043	0.0199176216339955	0.18708731198054032	-0.010226911619082492	-0.07080769740213418	-0.012336572853891687	0.06141480585402069	0.10842979270163049	0.2119479739046433	0.23044864091630018	-0.05313649084463578	0.00459804489698663	-0.04638989650869575	-0.050362491625328035	0.20960330933767124	0.062148496613466636	-0.13601527901059815	0.1551070427663201	0.0134945559474011
HGNC:17027	0.1435732031187634	-0.14303901369600047	-0.044020160323543917	0.0758788291483272	0.1651760830051268	-0.06203966522035991	0.23720414441072693	0.007559910656838665	-0.07101226782151542	-0.07888279171740412	-0.14786786891005943	-0.00904185950989005	0.02062820082465424	0.16278505971174806	-0.19092483866637824	-0.10044946920523819	-0.09339547531525037	0.0031835185578681278	-0.06877215287101857	0.07266900552295742	0.17633429863453848	0.5854245606213979	-0.08627966472831948	0.008228702557223492	-0.04492541571339528	-0.13711139166752223	-0.2046575620369057	0.12166270058846969	0.12397809480650149	0.08449676699823885	0.1153604866662263	0.08990871876513254	-0.012357895300185898	-0.04133296604355545	-0.09012623229453472	-0.05372401947876004	0.0669732013209956	0.1130952935157087	-0.07162090202401937	0.027437575767707695	0.017476921771598482	-0.21459425450690983	0.4524965591490315	-0.07043551218833637	0.01100978075443931	-0.1594468825351456	-0.16186686091502708	0.18138249694625036	-0.0909931606353366
HGNC:3358	0.052749648412173784	-0.07737837539174731	0.08927536050396415	0.11016266051549392	0.056588163577292724	0.024933329135960077	0.00590389544671244	-0.021515143073287446	-0.047642397391387634	0.2308235734118954	0.19521564423678725	0.07708374033200535	-0.036212243439845374	0.04206676420617809	0.13173617643966196	0.15963585420857007	0.05354464986697859	0.20180298923504708	0.1294409486613096	0.23793785273836263	0.2133922019384149	-0.06547388381721311	-0.046210896003972345	0.20222350375453588	0.0056586624631040005	-0.08081312266423199	-0.022122893371860252	-0.03246729511734534	-0.03933625906986909	-0.025094258376006616	-0.03448367070336907	-0.02790569161760046	0.034216314222564374	-0.019672119370822177	0.024425500676228985	-0.03933347633045247	0.0746725438546372	0.04461964164499034	0.1131027382240302	0.15879254242188043	0.0006650475012604412	0.0069088897823669	-0.047208864375441466	0.03013017986552192	-0.0007873199650452607	0.0921491897597615	-0.08017521205081403	0.02823433165464204	0.016793823791473806
HGNC:3356	0.15626955447677288	-0.010729467463931266	0.053699521364263494	-0.09321360341993915	0.34051171881386993	0.2567417539713648	-0.013983746518171537	0.09461356819787087	-0.09744846221020684	-0.06515488496273177	0.0685099654631354	0.2912645949497925	-0.03713329923940879	-0.11228454369784185	0.38567844029407233	0.33790737070175775	0.32217572821193946	-0.018032234797072246	0.3560750858835347	0.13996724868759194	-0.1006170366987808	-0.03136459687342828	-0.04647040883780563	0.3114699866967233	0.18115661291686683	-0.14853430933349973	0.1917183166236037	0.05570010983257108	0.025026430567467336	0.021380602795313803	0.029255503547696814	0.021709149327023974	0.07159320188730846	-0.006547153927602651	0.3490341589269107	-0.10041477832177911	-0.04639238479225124	0.11134436923468038	0.18990924138482373	0.274033097876333	0.04157374123466989	0.4181574878794343	0.11241786944430204	-0.08911810818242646	0.15942911157333173	0.2766514223799981	0.011512447326085239	-0.004848499140569666	0.03485219094777152
HGNC:21055	0.21936692735919217	0.549706449139764	0.011125995270237776	0.02825482850861068	0.20230686112277754	0.20506371532734174	0.1364529748930455	-0.14170911050655927	-0.08374752072996372	0.021748326307249134	0.23583275146355606	0.42119712823428906	0.047679103715050825	-0.028877250713114602	0.3313856293091479	0.19015802550327385	0.40689792367940764	-0.048292551863505416	0.11102089997009462	-0.03197393004658824	-0.06492311705439566	-0.08385863390459587	0.252982691524346	0.3102990568268634	0.0980405137002698	0.02409428873015638	0.3372359313225894	-0.05256569892717548	-0.05512230434627638	-0.03585312459490727	-0.04922339878813729	-0.04082163154299385	-0.031102825168366287	0.29614792134319207	0.21410040986993012	-0.069929505999418	0.09933752386020687	0.21951438802517692	0.10902004678924518	0.0489717974426206	0.5822184242657409	0.4477243777039828	-0.005361319923118897	0.12237659970883447	0.11214951243787885	0.3825749853985906	0.19072839096274452	0.2019419474407921	0.051550489756264126
HGNC:94	0.056578925560239725	0.4286612876044959	0.15106069317378565	0.26674381780582934	0.06831216746481786	0.09974325224655663	0.12235283604576405	0.10893184706866309	-0.08106222312062221	0.3919558748549007	0.1728935003183226	0.4236125451096486	0.20336511506759042	0.22740807272434302	0.14151709145413766	0.4377644360741233	0.2433580145821286	0.037322860023330726	0.25311500692877603	0.41845376226408487	0.3504779093108703	-0.1602999082725511	0.17597418917496765	0.2578752409055534	0.15486849057379787	0.08614145550010892	0.04911974702970635	-0.08853822714367242	-0.08072697429127368	-0.052778745490216605	-0.07419450082835777	-0.05878202069427386	0.18773530849230655	0.1510699337489529	0.056209715452097374	-0.05473888370804494	0.09759685640450502	0.21775384203233278	0.40972525993632025	0.35906452556279084	0.3691275562019835	0.1512928883150657	-0.12410479702975635	0.05549268532933761	0.18168516142144886	0.23399918728377916	0.06322647361246093	0.27360134596711355	0.1702861899523974
HGNC:10963	-0.12917382151358375	-0.05774856389814576	-0.034035117509097976	-0.04313720444892623	0.13871307835765617	-0.09632713662673356	0.10770123272605495	0.655572652609275	0.017591850352078848	0.09475846894279642	-0.13744263644281948	0.002040174014608744	-0.04933298945530636	-0.06259539772031787	-0.021093881928494866	0.16664626073880143	-0.003709459874585355	0.09540451839103976	0.6548419374563401	0.35956912314542594	0.11278318140462286	0.030802652295752905	0.08773935838143739	0.32603517667437937	0.37320015070721657	-0.04274897566537011	0.014148538355080622	-0.017727192520868598	-0.011677068812565278	-0.008532544200629315	-0.01096088650350245	-0.008664543590700942	0.18082694236379	0.0016122649422204806	-0.039369514047142486	-0.005964494142177139	0.04191389708280715	0.003984875793866727	0.21376378681810276	0.006343681176231084	-0.06561828317359163	-0.10739683752252478	-0.026191438485852567	-0.04401634422390271	0.6761476090547177	-0.13889661101450756	-0.09660454615878641	0.14698246717720248	-0.023213063828119822
HGNC:10966	-0.02135090487230259	0.010191518227888849	-0.005313186793005453	0.0027286895131031228	-0.037533895653887255	-0.009523150317724117	0.06681426953049312	0.21067452037166765	-0.012204449131003258	0.04249556463688667	-0.0374403354866204	0.05074673018017053	-0.020912896604647336	-0.032849851994634645	0.007733215562004882	0.11100324991070475	-0.013697183476137157	0.05724424716133759	0.03052401546875484	0.05273296392367512	-0.02943977002878041	0.0006705319072113374	0.2029367570663872	-0.014728372151374437	-0.004453728579109451	-0.02656852791193323	-0.03611222484515169	-0.008987407105637403	-0.011173111413143692	-0.007631645899875619	-0.01017337904047813	-0.00816490328752665	-0.01510267429969261	-0.02679123537587004	-0.003884146221578882	-0.018084719809572828	0.16906727372166508	0.08087382992284527	-0.01449624319653434	-0.00782580111523602	-0.0389567686278503	0.021693564513876794	-0.0065644355497581275	-0.021448817057526864	-0.02344944956444466	-0.0016835674259361717	-0.03111344525582797	0.013763623111849482	0.006576576261091936
HGNC:10967	0.15611953597177095	0.026579374312858842	-0.04150263933500366	-0.029774117723761564	0.2801044350173952	0.24982735645792217	0.1572493943217712	0.004838842975596849	-0.09148637014264992	-0.10447953236857475	-0.0444612692060493	0.12709846126373978	0.48977869003002383	-0.06278306168319273	0.18358494227614333	0.10350699426738326	0.3687306928172654	-0.01776767672860074	0.22272708979544223	0.002264257202555385	-0.003937442467403302	0.1626837037225064	0.04947718303639479	0.17327296699966568	0.0669465428685824	-0.055391974843053034	0.11418421984254795	-0.03452698030072165	-0.05533977215458078	-0.03786327356206641	-0.048169159085846174	-0.040662506052229846	0.05279878082632225	-0.05793001046821398	0.3384647867482867	-0.07943614512187157	-0.06792020021289841	0.17821177133873295	0.05721912258852844	0.024067720808318413	0.04673227877404569	0.19763066229133672	0.20383157963409013	-0.16779360366153917	0.051193409947010375	0.23432301832068386	0.16160195942295583	0.03492024592243664	-0.021324959445941486
HGNC:23097	-0.061222170709173136	-0.08948079463541841	0.00938946092228755	0.08045946880781805	-0.02984107446397953	-0.02618098122685563	-0.10048667810839605	0.18409293428493584	-0.08304481027084519	-0.06929828586177592	-0.05088645999339126	0.02897596570491246	-0.12409948086335812	-0.0817857152106238	0.1175192518330831	-0.014911651048139907	0.05259749561784424	-0.05464614816725333	0.06229660270285446	-0.04357407493591301	-0.0627136267878453	-0.02927295260688205	0.027888843207151327	-0.11638004849474932	-0.014149322866736985	0.17268067448449606	-0.0834116371776663	0.015708600425268303	0.0038012217105224495	-0.0004459241542820225	0.004751036856028505	-0.0007619726394585022	-0.03816396123169161	-0.0783524443806883	0.09510413693910665	-0.09193111137275745	-0.006907267083439783	0.008313549207304356	-0.03377686784947969	0.19263074262456123	-0.10405029919073235	0.009821765918020964	-0.02349798568721552	0.20367177863595257	-0.006741195483567679	0.0026636618198179205	-0.03145478550841581	-0.09333004221000392	0.07386440590930025
HGNC:2850	-0.006717989903698047	-0.009462710286281114	-0.06431948934289296	-0.024350807637122343	-0.24452554249779496	-0.14431667646126198	-0.09184436033246177	0.10217970391643498	-0.05878105701800712	-0.07728397626079778	0.012663568160610322	-0.2642063418907898	-0.04788236847739257	-0.033076123474127944	0.048347583874954046	-0.19808380163595432	-0.12019329533801733	-0.06579902627076839	-0.10590950545992725	-0.17853780796801233	-0.07755642554738693	-0.09165595144653678	0.09898267539656962	-0.13686343763633346	-0.04806890942742989	0.5882736391376575	-0.19314870971682746	-0.027641956060078954	-0.03129806571274149	-0.022639060687289506	-0.02928235997576197	-0.023390576985261306	-0.004576085310798424	0.006232462381504776	-0.1888356810759447	-0.05408761169000707	-0.0487960544166043	0.15137693019371834	-0.11732072575613281	-0.09159206412600357	-0.15849983887191138	0.0457394057018754	-0.14347129878386547	0.36394581512071017	-0.09333783579624036	-0.01213014769630895	0.08220732046965717	-0.05268051880361768	0.13812281245763008
HGNC:633	0.20571652624649597	0.07782598793096944	-0.025099159361824913	-0.11010082394373034	0.28105040829391204	0.282296509591232	-0.01979149750326387	-0.09405473610579343	-0.0862881358618754	-0.09897194096939022	0.0799518852757019	0.14966094288801907	0.09893667045478637	0.0060354480509451375	0.22464484215691138	0.17955623882426175	0.46647051442981047	0.021628039175732833	0.2049006298997558	-0.13272730473021385	-0.10770895684914156	-0.0635157175354411	0.15588302751898622	0.08660530783801577	-0.058465969806106015	-0.1466852031940709	0.2992684713175282	-0.028761681103928124	-0.045836258191245795	-0.030236947099551086	-0.03950655841888775	-0.03402913816969267	-0.0320103239928691	-0.07993671490864854	0.6296824238432244	-0.0446840252923412	-0.1398461519816623	0.03981789374768629	0.08749614900057745	0.011436578912405387	0.05715939383226517	0.25975369647014096	0.06876173327085457	-0.1783664984726914	0.06082827421155129	0.26277374526585623	0.24577013440059178	-0.11025668995554441	0.15501735742058312
HGNC:12576	0.0014747355321869451	0.1632132093091602	-0.0399310036294353	-0.05132922905881777	-0.0558229793566004	0.010872929781073282	-0.06810773402114473	-0.09265074961334711	0.7308359352849206	0.14641237838869975	0.20303748121043483	0.04378686417184181	0.016321713726511068	-0.04709172985246556	-0.11564377166504078	0.035841919009691414	-0.06836956432412576	0.026214931789547074	-0.1300471099546724	-0.130658940468856	-0.020686283313142578	-0.1235440467290089	-0.13852340768811325	-0.1265263153810765	-0.048494217682603334	-0.10257716558752515	0.355804092965202	-0.06444919916992971	-0.061963620015732496	-0.04146750187060528	-0.0561978770326849	-0.045327279752470584	-0.028397337997349177	-0.11381964089438014	0.016313200129645673	0.4707155534090296	0.05797255322991085	-0.0997584383883363	0.038931001706256345	-0.04702818494616886	0.056416488954697475	-0.1399859159870982	-0.07007294931649047	0.028192493268050584	-0.03775912072703838	-0.07708047766148932	0.2635988832968075	-0.2373729476984743	0.007509590903202796
HGNC:6971	0.294185464760392	0.14551842650928976	-0.05053510238005452	0.15085154503003168	0.18145999751896347	0.010305573212655555	0.8027788984377414	0.07969153535787948	-0.17349819962876736	0.021037636079890454	-0.07809576785390153	0.25589683899947585	-0.00944589475253055	-0.0037166020054071776	0.06288352677376303	0.0423664267668218	0.0698546275834558	-0.057047162979977	0.0708412882759861	0.34815637714716485	0.18687758170760316	0.7476796968057001	0.04507376131492066	0.11428362677136855	-0.00648006738795337	-0.09405608327033733	-0.10108815582901189	-0.10998867249436038	-0.10262488539426842	-0.07188000927641298	-0.09598957086012114	-0.07806971220794756	0.046043348491248415	0.31562101064927633	-0.16627313488988907	-0.147737800865687	-0.047161729063831356	0.5471894494573437	-0.05181314263454707	0.18771493403587036	0.24777689387391283	-0.0075780310589029145	0.4432242236581376	-0.09761676101273137	-0.0010956327202043823	0.11488888651280381	-0.29037044917629784	0.7578865256683152	-0.05437582664275942
HGNC:2366	0.3115489926323633	0.12429189694031013	0.07659336758678334	-0.08224794334323617	0.26627653485901676	0.2812099295351254	-0.002545629564963042	-0.01807034853703725	-0.1620485532267564	0.17938952767585112	0.23851626682317578	0.45411036253153825	0.18572751174340077	0.28087638003101323	0.31487546520832765	0.5252699856697668	0.4047157448462582	0.06414710844732266	0.31452856349670294	0.24772397993150344	0.15593574775808267	-0.10323601191572843	0.11508133219316807	0.3994435679055365	0.06598559287694479	-0.13065976974716986	0.14393982869957986	-0.056683882327095106	-0.090127048325433	-0.056434685383818135	-0.0772418020099649	-0.06308700305681786	0.16719019643293445	-0.055789127053877605	0.2320652336414856	-0.13689346310258835	0.07921394206861733	0.3021392767578995	0.2770166531664426	0.5859460307335481	0.14556453625865157	0.3244556060057916	0.02877734245617062	-0.04019246821217372	0.07422704898422916	0.2254624479896406	0.07617307413052558	0.09759569904404283	-0.0034706900620331345
HGNC:1884	-0.18718984297259672	-0.11057514452944037	-0.024738437046623356	-0.035424562045740536	-0.08448967273029556	-0.12308524764878516	-0.11074333059998204	-0.10385083830948835	-0.036688382081685254	0.08149340663251248	-0.023582153698650018	-0.09295357095274041	-0.0678676341957496	-0.029072533443170515	-0.20861162706163763	0.06337591168806625	-0.06175842817855823	0.0830437417581055	-0.059220037405362004	0.06335468468883987	-0.03627568171218678	-0.021182232865083386	-0.15797862505784052	0.05138785470113531	-0.014695246574599582	-0.07164695253063665	-0.10824250968010433	0.5226911568329967	0.5349845623378955	0.3381690368713462	0.4770165747078759	0.35972446226592264	-0.054198598547671666	-0.08737337738744774	-0.10852259975136402	-0.028807702197526864	-0.036081786792239355	-0.24278838228808258	-0.047774728548273006	-0.13009459995908726	-0.021160964734073244	-0.1395326001337188	-0.07388462299367106	-0.07218691081383793	-0.05913035170328227	-0.14056645779881766	-0.18001383848040972	-0.1144859423164565	-0.0226233330319075
HGNC:17366	0.15620190925340374	0.040201954488838544	0.008341450390767538	-0.08273586412467401	0.48313998861888946	0.44740449958022727	0.07738104976129102	0.004126293602894896	-0.11421147621418491	-0.1075890647960321	-0.020638532296396322	0.23543472602893456	0.3514555477537855	-0.12863415544780318	0.3101708615252824	0.1026745050238143	0.38243004462474667	0.005274206447550402	0.2638123938559375	0.06424170078683515	-0.06599433779057301	-0.048587066162473797	0.0632772631249789	0.1956007125972786	0.3088523683276959	-0.09346070585795246	0.3080528707491476	0.0008058343848207588	-0.03455979526036783	-0.027373989059065008	-0.029417728980866285	-0.029476471714835605	0.08024276976427179	-0.03403529091480456	0.32575432209523186	-0.09482526438547623	-0.022474858715661954	0.164324904080335	0.11597261862567503	0.09207380502663905	0.08632025459818195	0.32622537545912256	0.27191719804842207	-0.17803955850142364	0.17221604003350557	0.34029485422092276	0.12215233357167278	0.01439499125210552	-0.015160837623497665
HGNC:2297	-0.22044616642474288	-0.1208211475444547	-0.0454617887717073	-0.05538507804633111	-0.11291493819138872	-0.14416587464407196	-0.15840560878433785	-0.08836517463688075	-0.030494826641579653	-0.055301686870191796	-0.1434515160695728	-0.15473509862360693	-0.06466309114549006	-0.06786793442557353	-0.19984930555536495	-0.011093494508908602	-0.1147636474261353	0.02347106066731487	-0.11640507879498893	-0.06534750423085639	-0.060588031130843024	-0.018314932018450046	-0.15400678558625033	-0.0788546017748257	-0.006799810447763266	-0.052406281894713705	-0.11396107496345172	0.8058253815352091	0.8228946574613784	0.5637219455355493	0.744941168808855	0.6019109085748233	-0.04714898335734502	-0.13204055243244592	-0.12268298977145321	-0.02787514274543916	-0.029197860875925373	-0.2715022538016126	-0.08986125393869461	-0.16068485213236328	-0.06190591213577445	-0.13152124958506378	-0.06464688998265751	-0.05188025443599813	-0.06246757487907971	-0.15854991037160043	-0.17166457570007024	-0.1570517523871012	-0.03981473858928381
HGNC:15722	0.03233682985921736	-0.0623264514521714	0.6359036392091477	0.5003932020822616	-0.08625157373863566	0.06422784236572886	0.011784452924286986	-0.07748899753366997	-0.02320018192305865	0.006789870257731012	0.042951856033104516	-0.019650231428661194	-0.05969235533034094	-0.07554690700461732	0.12220056970953717	-0.1324383150263066	-0.18632755342142007	0.037353359246384735	-0.06822449734009634	0.18356410844524604	-0.04062344043899667	-0.06759856756968756	-0.03452622741227993	0.042685652194690525	0.022088811383731692	-0.03300829665878797	-0.11704020655639902	-0.02164744264494959	-0.009791625620414801	-0.0009364279292185998	-0.009181111226549276	-0.004029839731557506	0.018170160241024712	0.15304682010582354	0.052143226256344676	0.05152713179268864	0.03356557285001838	-0.09202755008481645	-0.06617462898730035	0.06958419004241286	0.09029218683579715	0.2683595026190511	-0.045681539850704306	0.0545362375385839	-0.03725839280597156	0.03410500841364488	-0.09320073096343322	0.11592142057582874	0.08077928462638789
HGNC:2296	-0.21789895274544893	-0.11894027814146636	-0.04433968173510986	-0.05410528967673226	-0.11522956314069802	-0.14568069074528542	-0.15978450108321507	-0.08627979632036648	-0.029520544530547192	-0.06005049590381346	-0.14706340613891936	-0.15501457691067239	-0.06270655143796981	-0.066074927958666	-0.19769943886996078	-0.024524937755739697	-0.11804970199775348	0.02100906876871341	-0.11864201990823542	-0.07009325075393222	-0.06044337257088403	-0.024192510153839348	-0.14991710141907935	-0.0810020037295042	-0.00657627307397334	-0.050746975686287166	-0.11263369484867596	0.8047277145627323	0.8247491585324428	0.558441454944205	0.7484995333576829	0.614544103583159	-0.04643404333336516	-0.12878229172243794	-0.12164614156827341	-0.026987319906564788	-0.028663899434363187	-0.26952768977476743	-0.08979834147378327	-0.1587847296230891	-0.06361847820534579	-0.1307475848520575	-0.06457760623916996	-0.050143471477716715	-0.06066350473544204	-0.159147589090959	-0.16933165928978858	-0.15794566395129314	-0.04169166629345269
HGNC:381	0.007121625095353027	-0.008037485623762487	-0.03148110002033663	-0.007369354859955793	0.09860924872411499	0.02825375343938614	0.10936973623392912	-0.031056012258048778	0.004160344577253865	-0.01846018305845137	0.01766540694572926	0.04842855439551749	0.01626534791002262	0.08979597116768596	0.4050688503955416	0.0051510578211025615	-0.06828695686510464	-0.03101772872527237	0.024863377317883163	0.22627301835894165	0.6967330635449256	0.05306993205397577	-0.1492776768903931	0.02685421204156519	0.03693992210294292	-0.02232556989251384	0.017602315742129324	-0.030186871874148445	-0.030308271382439984	-0.020892477226627217	-0.027613821643028707	-0.022356576878943893	0.11922754949198756	0.000854817647187653	-0.07805751909838554	-0.041809641602541976	-0.01933505364059414	0.23992689290956223	0.18608232293248325	0.293310248033012	-0.015209152105872948	0.05478715488213806	0.0167009454307525	-0.02446815467142831	-0.027299510521178814	0.21567688209050404	-0.058809295821258	0.17119411395490808	0.01764895572981924
HGNC:1093	0.12714868397847745	0.10059004989779348	-0.007982249380263345	0.018890132042250787	-0.07726333084844055	0.05145821406673661	-0.051774644858103416	-0.11704063249653304	0.17112635180237887	-0.06441172955854757	0.0298120854407176	0.0446207137314085	0.1791003472352367	-0.021695221692477857	0.16647454674344758	-0.015628506609406734	0.06437164654684849	-0.04715150803394518	-0.044264335253540316	-0.12389498557861482	-0.06392928911730003	-0.10644213073558902	-0.052093415618248366	-0.06375242682431607	-0.05019627269495485	0.056601800958620906	0.17721672167354824	-0.0888583005583973	-0.09586954420882407	-0.0648940133762638	-0.08688039388450429	-0.07067558586615402	-0.029619868235713744	-0.0732294827765367	0.03756528704608598	0.18554785545801725	0.004367667427307531	0.012967175672889884	0.02295624868017394	-0.041442211877388106	-0.0012442613167202108	0.11591657794529797	-0.09912771687095237	0.07615193161485158	-0.06783537000955875	0.14264000707769123	0.35821251495986917	-0.10727298556613549	0.09972907478757045
HGNC:15827	0.012916699252663335	0.010083723999645357	0.14528973122287603	0.10469072535856391	-0.04070272929599504	0.010006687622854678	-0.027321324312955034	-0.010821610997996086	-0.026093972470781965	0.06167900105127756	0.014211320489314477	-0.0029343152007040223	0.01592895476250901	0.03913048698850181	0.03876480795845048	0.011125007411363734	-0.02021667928946717	-0.0079220738749824	-0.0060947377330278114	0.061305178328586125	0.025458032254137893	-0.04705170669694106	0.031763713592441775	0.0277137743013703	-0.001871904792917591	0.009212621646379471	-0.03853843886332025	-0.0196162257236037	-0.017460651953821574	-0.010838082488976835	-0.015978557953731105	-0.012153076557259758	0.04667832559667416	0.048403989253403494	0.011421566449385951	-0.0029340750618216506	0.054504222811542845	0.011561705138460722	0.010166265157511359	0.09533852758896216	0.034354765841659626	0.07278366163793834	-0.03579534331018314	0.060506156873777535	-0.01572113500602245	0.020768893354246195	0.013258050984229443	0.005499760888325704	-0.001538766701490759
HGNC:2855	0.21569585270576208	0.038288400152133646	0.047781473560009016	-0.05480735619885476	-0.16715844173892955	0.10941526238454115	-0.063211488237794	-0.00983205846491102	-0.07903146423674057	-0.06512619855464181	0.11745370116324079	0.08636478974153379	-0.09657909750959755	-0.06374390106254534	0.24512911189468026	0.07225136483201153	0.025728300189828635	-0.07701160718857848	-0.02031023546375672	-0.10147746402638246	-0.11393787521891524	-0.11452950395228728	-0.005285897509841574	0.024887161786437077	0.009595422635905845	0.34556489306042365	-0.11083012941949202	-0.012448086138763836	-0.04709400190021511	-0.028529111628056783	-0.03933056877921039	-0.03179253426795858	-0.044741041769728346	-0.021838150802371482	-0.04677740496001174	-0.08057294278326756	0.13523683657654198	0.21688241382929405	0.019218500032748765	0.1721603275012687	-0.03886083368282696	0.26595573132843536	-0.06862551781189469	0.4959059762836386	-0.07947809981784089	0.08062796717127238	0.04117819572366651	0.002685544546682598	0.09077921430734956
HGNC:3629	0.24514846009148875	0.3255779727337082	0.20116219533562268	0.29135970846269377	0.17397391458279443	0.16210504131231612	0.18997255650253606	-0.05482718290442147	-0.07059332542067548	0.36888760765479656	0.27538159866513107	0.44889963841542535	0.26341393561024246	0.36062416752185905	0.17807209219042006	0.3989952520798667	0.27907148689043637	0.06282684443269212	0.19910158566370592	0.4354586184734521	0.41529389577212267	-0.0007703731634795805	0.1630193197681583	0.2750864248203021	0.05594391228004443	-0.03323904293566978	0.10055318316212421	-0.13389116273050136	-0.12900871789660182	-0.08483315492689689	-0.11772712554303072	-0.09399318010977017	0.16341209924321823	0.15717455666240285	0.14382740339331013	-0.031631236536501454	0.03795086684144966	0.2871123016635308	0.39496625658733264	0.43484101760255367	0.3602083735517539	0.20727044146855042	-0.001456506125288232	-0.07686761833553274	0.05848756662452903	0.3275427637765411	0.09693558525219081	0.28085819631264514	0.14261075177621008
HGNC:4623	0.20537951140896002	0.44800825357578344	0.05233851709451481	0.09638153427612108	0.18739849321995034	0.1316842119067766	0.2585135323074759	-0.060246549033462736	0.1921588384949683	0.5036466277001288	0.4535162602626721	0.47320403756899504	-0.03581123684085577	0.005311682741814269	0.22456110040800645	0.5080884942715709	0.23221635000404314	0.1507081859350282	0.19766965250442045	0.44287224619840887	0.13255478564302123	-0.028928250925459444	0.007752801510090848	0.42723999622977016	0.0840398355003848	-0.09589094880857377	0.4024907253650903	-0.09625048538373544	-0.08832323083039263	-0.06015650603805779	-0.0810368721823848	-0.06684991555845439	0.13388619545164515	0.22325862123777931	0.012042520378187286	0.13696683173724392	0.08581596568640003	0.36420910263288053	0.19260390881851736	0.3531965636778876	0.4125123942267358	0.1979213309525183	-0.04144547835214628	-0.006600566489528241	0.07997791487269638	0.25514798667979427	-0.07667785624503137	0.33640585044390625	0.07720247088307211
HGNC:10947	0.3773636276261309	0.0024860970821888374	0.07685230927614468	-0.06169356256358247	0.09344702042128922	0.3225424861653084	0.23482346271831103	-0.061188073729913535	-0.2059689169736959	-0.12661213754723913	0.0592640586885612	0.22195841076263448	0.19564969311466313	0.04717556555008028	0.27857979313531445	0.1296532451423206	0.4255742378885542	-0.05568992894005857	0.16483258967308512	0.010719363216322	-0.08340940559770725	0.11572856439504593	0.18059646102843244	0.1361620537757986	0.028100409167919498	-0.03441235491820167	0.005351690295394507	-0.04655705538559648	-0.08371800071062017	-0.05471996596768923	-0.07210746374695558	-0.060158983560966786	0.0020572282544882897	0.0053338612922778665	0.18920205411113591	-0.16772182034539243	0.037434780540304365	0.3489585792168681	0.01402530562294596	0.23786743507325775	0.01743850216227359	0.34411735245307284	0.13735182512242458	0.0951939914826839	-0.050544288514151964	0.22830839029481792	0.03819842929013899	0.15766299235546347	-0.05237456626609098
HGNC:16354	0.2226606585348592	-0.21510050299508301	0.039010512267112885	-0.07632988257982305	0.29735786193135083	0.32130181384539547	0.2010579209761749	0.16593233277859534	-0.18374972667968217	-0.12750488866180693	-0.07512322819926914	0.058695492115026345	0.09424659434554503	-0.24673531108528962	0.3280581358275145	0.06731132799685134	0.28291582705781587	-0.012773468999106615	0.32494975207857363	0.1582046885252441	-0.13891747428916268	0.1459734221935456	0.01800656417086759	0.1752560969903465	0.23405328934705327	-0.11078233309715711	0.0765301307004225	0.0009013773753840221	-0.044817859334260524	-0.03185107895821228	-0.03477381302061726	-0.03212742275691422	0.09565191334281455	-0.09246077549536878	0.30675899725544187	-0.1407039766621449	-0.025741179352917937	0.2426837759396428	0.04377581230442804	0.039618838124003665	-0.18997227767549496	0.26409459952144293	0.25843724641380444	-0.12997253440471607	0.14336130912373607	0.28088168598725255	-0.05882639439348896	0.09937316893329297	-0.013220947669341707
HGNC:17245	0.0635492216651972	-0.03452869178299735	0.13128821147459735	0.09665050446533881	0.0010543559535307952	-0.008593896930770147	-0.05959661234622381	0.003688004391098331	-0.04345501554042895	0.16785511260248634	0.144434591108958	0.06769658025105105	0.0003698801280644895	0.020794573922839794	0.03143465985090318	0.11900921128491887	0.053553462820866815	0.0036588128867981033	0.059351139927200446	0.0844318474749127	-0.008703812350661908	-0.06109766419284132	0.0004395854038259552	0.14544056520886842	-0.02837892889813588	-0.06920852867602478	0.011503251758293627	-0.019188791303009562	-0.02472761127910979	-0.016114168511503314	-0.021494031873690655	-0.01758228993293548	0.06338430755696879	0.028138275389858854	0.02969497635221412	-0.01578751907291999	-0.033650385183395436	0.012502486581214327	0.08722439914948721	0.037140594025717885	0.024015403909618482	0.05985022105694326	-0.046432827872461765	-0.06742476967422417	-0.014828729779993728	0.09566203517206905	-0.03845169258531199	-0.009294222159307216	0.008325351561074402
HGNC:9587	0.3783782103831674	0.58214059033726	-0.035656087732993905	0.011066177614121134	0.25234118971709557	0.2242241603330211	0.36462716863310657	-0.15213115612463232	-0.05357721845270565	0.03255743666630385	0.2627636367027369	0.5219075875545921	0.11843448111301542	0.14631398189101502	0.2916656784743551	0.26468697643205663	0.32753225421490223	-0.030435045180746523	0.13150665806989234	0.15594957274913615	0.01745398124843752	-0.06673562237227508	0.2989781285578251	0.2841902242059969	0.054427187351878195	0.05609583808336555	0.2982291618739755	-0.10751704323849541	-0.10669389919035038	-0.07321221417518974	-0.09928153458489161	-0.08139682550414265	0.029230597295649984	0.381519357096976	0.10213268463259466	-0.026316002704045008	0.04061777303332022	0.3457530930255076	0.15460420016720985	0.19888731033815166	0.5497398618921089	0.3269308020075178	-0.03716203134888564	0.04102805476145461	0.11138603578345899	0.3641711934880506	0.12071961763454787	0.5017872939182694	0.13637918562540963
HGNC:17296	0.3848868076516603	0.2783228781422909	0.0558045376840571	0.08182039968733017	0.27824052726083004	0.28858686771843756	0.28205761688017683	-0.10508710227585588	-0.06282616391880794	-0.07146393634229929	0.13815506325392884	0.5261093305545743	-0.02311691806429041	-0.04017785023539464	0.4320791924352354	0.2828838816675383	0.42219621355987097	-0.051336416500921765	0.20445635093876027	0.1674849117789845	0.049568449074057594	0.2565560874078931	-0.014893343109048862	0.34080334089729275	0.08505624402042465	-0.0049160648546840175	0.3464908386415898	-0.08026995839167471	-0.10892082418438646	-0.06948724000262503	-0.09347284060885064	-0.07886569037565469	0.0046665876774010006	0.1974876870016691	0.14694091565146697	-0.05873624926905009	-0.12020831293509501	0.506180461658446	0.22276335786363055	0.3579202534975024	0.33832935092352906	0.4697600103451605	0.2873220406885173	-0.025673114438794182	0.015622845884781552	0.4644138763470646	-0.02092490601368047	0.3007307986978909	0.19488645174953056
HGNC:30450	0.17399939786355115	0.06320143586400567	0.09382864617913102	0.019747031594960128	0.3001477661499477	0.19957222624410273	-0.04048355605216529	0.08080926759851183	0.19332275509170727	0.4295267962257638	0.2888045937069074	0.2939606153804121	0.25335787801873727	0.3269720666668058	0.01812028424829603	0.4804645009885445	0.16856382901610492	0.24661205160419924	0.27810696888916464	0.3199965050012912	0.2580902719473266	-0.16970770058963527	0.04651698383182176	0.2664060299673617	0.05896831341774613	-0.28695533837563025	0.19899319964203524	-0.10484848518032493	-0.1142197858068286	-0.07722195260629258	-0.10242588499628956	-0.08405541918855661	0.1482704598894876	-0.16801983163650622	0.32692412915003155	0.14803792641385424	0.13571798480480046	-0.029268656904381487	0.286681685122482	0.3178343012111165	0.10546526952693572	-0.07473253633786844	-0.02917724733675631	-0.19015153385972675	0.21749803225167708	0.022486082993595616	0.26827842463842344	-0.07231627160399101	0.0031926865064549736
HGNC:4552	-0.08916191669127291	-0.1767306438221394	-0.04565019518489499	0.03583671746258399	0.16397702558309216	-0.07313059033773667	0.32790544205199507	0.4902666059198822	-0.08949168464315375	0.1814785829515435	-0.061435437018714324	0.06608848980015262	0.01566500355882768	0.0059085603321912955	-0.14114509386427385	0.1173681788567732	-0.016923565154395807	0.1423191327344532	0.47858763853132624	0.473347834413707	0.10706603328578214	0.24217980951380322	0.06784642664388559	0.3003967537751447	0.18920292494291938	-0.13261234520943757	-0.15315562736153984	-0.03222911906628093	-0.0303143880756921	-0.021800119658211402	-0.02872580276385043	-0.023349824359748406	0.0699431192616663	0.0459873042253406	0.018073278009422947	-0.09451188959378433	0.06630249866947732	0.055265786508757526	0.06609552075002934	0.06980947622956601	-0.05428602611407481	-0.2673101840019946	0.12598885396351125	-0.06719037113269058	0.4062202498579055	-0.2240020024458258	-0.21065154560158383	0.2642684747562262	-0.0752489163491003
HGNC:17376	0.37712440939213776	0.010403374091494133	-0.06962516946159486	-0.0496938406119052	0.4463584831248677	0.2372540569535437	0.4527110617728405	0.12034101945075974	-0.2850222632996727	-0.005553736790400019	0.029717962441607116	0.3876760582501315	0.07977052095523603	0.07096293367230927	0.29247789189017726	0.2154664384728571	0.48848373549951724	-0.019927438810512423	0.4309952623186027	0.2553186902314345	0.12842159025583216	0.41979193369032947	0.16943595658325264	0.3557488422315494	0.1057549700431872	-0.1634204318173454	0.20133172846857889	-0.10661536718588581	-0.1413889493534167	-0.09489458628698937	-0.12272038338181895	-0.10305188915216422	0.11852960012424722	0.22477922766250366	0.1876921115614971	-0.25099971086198325	0.021121344597645933	0.5801412466706096	0.1682493470821409	0.3679660869718699	0.1612672076968152	0.23422212440728152	0.4293333235131157	-0.13167788426325305	0.16259736538839736	0.27750852151323985	-0.0987334443836819	0.41737433543799973	0.005573741269499787
HGNC:117	0.11481299078706199	0.20085680187427452	0.0305586895166134	0.007709378369806676	0.3916044956008867	0.12683429250973047	0.23990060841277486	0.18909366527466587	-0.12581671958527876	-0.027617276432121373	0.0744368917780976	0.355552547039549	-0.08961547015814011	-0.11967494389155778	0.4443850896031402	0.17385986609105142	0.4033811629920104	-0.026000198452716484	0.36808190575884314	0.24939750230850397	0.059563869144738414	0.07520037753582175	0.23661822079969289	0.2780650505654884	0.10023819999754512	-0.10807222949427579	0.36431140822344715	-0.0471205025294741	-0.04928493163772577	-0.03614200556398513	-0.045750501158172134	-0.03951549800858179	0.029537235456616854	0.21794397140268948	0.3193583611617215	-0.1300704647949202	-0.06750956519362511	0.30061683951135204	0.04863143715477838	0.3567642595706478	0.26500468494119567	0.3158407177033619	0.1343373327723109	-0.05792877824061798	0.21458577086671707	0.2469040171649471	-0.11364982212755699	0.2999754799482905	0.010365894814378001
HGNC:640	-0.04965732257232478	-0.10071943786533721	0.011612316033836046	0.03293779131163311	0.17227596892466207	0.00722601958103289	0.12030997942241446	0.1554738320853514	-0.04653708516109549	-0.10335782819860027	-0.11198690612337647	0.10143340888918811	-0.09219381525837393	-0.1404449949752394	0.06981821449233781	-0.019532633616795667	0.14935344303953546	-0.020116500274628354	0.1623213847483898	0.05896054237609467	-0.07281626469055316	0.11306586794508244	0.05150877275358698	-0.07746315489858213	-0.027388998880498554	-0.12319265391957045	0.10655095371244822	-0.031236792111437175	-0.038370304264047334	-0.027120437940776915	-0.03464979938963581	-0.028584145918596017	-0.03557025548892039	-0.011865105993004142	0.2891592578106862	-0.05650831949301294	-0.03193637395051363	-0.0269516935881167	-0.08877804115159114	0.16515500324383228	-0.02080243343665579	-0.06114418205606683	0.13908814655292268	-0.0014487894420248948	0.04338809935982252	-0.04696087369859504	-0.08835632739392651	0.044710930950468596	0.05670315392272232
HGNC:636	-0.04905990352100986	0.1485792340960842	-0.04267430523469612	-0.06392123105991768	0.044827904928994494	-0.04286143141224323	-0.08176648637530584	0.06308290616215116	-0.05741229576924881	0.38573172958730373	0.09133862083653677	0.12608946475059968	0.3140175029224254	0.4287690227039187	-0.2094336657604271	0.30725880022001134	0.11837546142901541	0.009772762647547057	0.029329276945334583	0.1201139685426599	0.28852890799382747	-0.08757056729926493	0.1433612943569476	0.028820150077934908	-0.04981377128166954	-0.11763725025230805	-0.03241711358788004	-0.04404554924088837	-0.030541426579681848	-0.020895347539218425	-0.028679412236001834	-0.02314580823092152	0.16574421692069238	-0.024774772657159164	-0.03154942090913107	-0.03621600757438346	0.11362180611051396	0.008486288728831353	0.12216997592313837	0.3592196832914726	0.15511966496135315	-0.1820893451364815	-0.053131047489310294	-0.12044667821268366	0.016930500008286328	-0.15436242057954602	0.1481707580942031	-0.01320529640556176	-0.100635593411826
HGNC:4135	0.4927441778370126	-0.06705271756089425	0.058343943410416876	-0.12128603514119056	0.333145021883445	0.4820024989730723	-0.013176502655980986	0.09035641348139167	-0.15046964110829233	0.06666649179779967	0.23452135635134597	0.3678489658736974	0.1723286548556113	0.05436384525632359	0.5410327362750889	0.5222352383570806	0.2701166525505977	0.11834613142965894	0.4868730820918125	0.2394595867531082	0.11062362797102654	-0.15885366756687053	0.0282304815606349	0.43326181643947315	0.15953318873580077	-0.11669100470257306	0.214219999507591	-0.052396446373371985	-0.11269167665250837	-0.0738160601079265	-0.09479956093057534	-0.07999762614929168	0.13775032091519016	-0.12591297608932808	0.43545115746107027	-0.1102167053272457	0.1516708067583222	0.26774696669079323	0.44362708729738953	0.29427692194696625	-0.029692940987463307	0.4034766371635856	-0.010273751516739048	0.03710424225759497	0.272710349064639	0.4673131406910871	0.2003997797024662	0.03457139034893659	0.10697618035276643
HGNC:407	0.15589184712480914	0.1510710272600658	-0.017570616625028745	-0.08225743180702826	0.11362445572499451	0.05728819385893213	0.17473169687496662	-0.028432570529347417	-0.09841501252489053	-0.13508454841543502	0.050648510939331245	0.05556198374832567	-0.0885803744974741	-0.06912997404721319	0.22238611940963457	0.06323092399853456	0.46174450661931005	-0.04338426526152303	0.187379436806644	-0.026222922057016367	-0.14433500209030245	0.036220867915566904	0.3954177112138041	0.19352794689407377	0.016918940691315294	-0.11263906143724552	0.15789127547007709	-0.05523013329886284	-0.048499939808694714	-0.03362253623990925	-0.045066404671326284	-0.036301550445151654	-0.01349657748040826	0.1280187722757113	0.27196646364214155	-0.08108172273423722	-0.11553073880991546	0.17662427095716923	-0.061400987056417604	-0.04737070676707939	0.0731220385126743	0.30683923942633273	0.03642134969391543	-0.14510844714047688	-0.007587146895472721	0.22584046743670821	0.03709717553265107	0.134279350025149	-0.023529015292845533
HGNC:16484	0.02016131491677594	0.023935076879845262	-0.03386761592585157	-0.06059729470626764	0.25116315282497975	0.023143464773423595	-0.13948180151274284	-0.06583972517216137	-0.0486859541874912	0.11929036871196314	0.0926442067015198	0.10070221458101909	0.21132074341776755	0.384950300252588	-0.12036400828020305	0.1386976182778768	0.06178018576318304	0.055768171616505005	0.038339964047538956	0.03324412423553684	0.1705090776268417	-0.08476825007609612	0.15046104129618587	0.028013880657262593	-0.07242530960834913	-0.07627650892159218	0.007043574501129539	0.027628088945941532	0.028338633206921184	0.015567399067309657	0.02509919228031491	0.016499644377870014	0.05383697895461045	-0.01636569557375554	0.07741453454587263	-0.04111311088622875	0.09161326874160104	-0.12206299418142014	0.13294110555115618	0.20455862722438117	0.15190812487836058	-0.11368448101981041	0.047953948166950706	-0.11153499849353661	0.055057202501859394	-0.11819438921229646	0.115469213828851	-0.0834384541153658	-0.055174014664750276
HGNC:890	0.3704940013867709	-0.09332698369220144	0.02637688374712239	-0.0647001180807544	0.22074279467326507	0.3439222083157176	0.16462272716038506	0.016750567510414646	-0.19216697254508458	0.08608235444475579	0.23628386701778387	0.2472570068218457	0.09652072733297327	0.018348368350300896	0.5247161689497498	0.2611436271425726	0.24762096234376074	0.015587105479558886	0.28989593981521783	0.23137050426978814	0.29515759301151956	-0.06917139757058144	0.08612959204862917	0.20599603464677702	0.08426062027954974	0.13686118733687788	0.088246195020408	-0.0451337874205649	-0.09629405993707674	-0.06506047564663221	-0.08140400332415827	-0.07134077421421416	0.09305256710362143	-0.007048885700885861	0.17273597854629413	-0.18846540884528695	0.16033156558434147	0.4629735864289922	0.2821572213823259	0.38455430469483826	-0.03241942902418986	0.32539979024352295	0.07508383359977328	0.2777353627679815	0.03420304221504229	0.366299783259635	-0.005413794157029272	0.16804612230159321	0.08480977763630027
HGNC:932	-0.12263376806342172	-0.05368996813421196	-0.03433414582585744	-0.03951177690666096	0.13645493932837138	-0.0885437479438802	0.11543685822785504	0.6191701158979475	-0.0002783937072373891	0.09226773158164361	-0.13711928180085334	-0.0009407203393379548	-0.048403555697118315	-0.06006009426120771	-0.01733627353566313	0.15286889332686207	-0.0012571812406169626	0.09067385039611472	0.5952061406463202	0.35868207655428125	0.10034559493335192	0.03451578838967729	0.08562920033602786	0.30461817755912757	0.40053059075971115	-0.03240387317796108	0.001369290834792887	-0.014827086870419587	-0.009147455723915014	-0.0068062159242278444	-0.008855747073593271	-0.00688104222156648	0.15451257108696712	0.014249704082968254	-0.038454554783005836	-0.01927972994181701	0.03920849047539372	0.011768653196410997	0.18221909706676287	0.005917295540071755	-0.06184784552966483	-0.10115493807878012	-0.019401859511110165	-0.033205366911367606	0.6703857167169709	-0.13095278067481292	-0.0951680510037121	0.16526706164628077	-0.03208450028627958
HGNC:417	-0.13415290991145531	-0.06081780768942685	0.04952935816734669	0.16928097741094686	0.0441529300553191	-0.07184410794166372	0.13540183152187252	0.5426256634722465	-0.009458578741831323	0.1363173610070178	-0.09098048301252826	0.04906427398299241	-0.05837344348920639	-0.06815481248287435	-0.054569528577709206	0.2692539526290854	-0.004911704663225369	0.5244724013327525	0.4754360786911962	0.30530569383493084	0.04613051291150262	0.0029046131712803045	0.18276847382007982	0.2458072993577358	0.25388596497530375	-0.05100558095495346	-0.028991628967393764	0.0006139351659905181	0.005477191593489244	0.0005248516910233092	0.0024995417620834208	-0.000250137215470182	0.10472329272644625	-0.03543114953546561	-0.06745603706933205	-0.021176691731271118	0.12632998236928533	0.02358680285093379	0.12592961207459383	-0.01451498139326857	-0.04143112512150449	-0.11522680545211028	-0.045702934949796166	-0.05273492653807752	0.42021109752008917	-0.14314538032919744	-0.11984658428908108	0.10399699821480969	-0.020234727039104963
HGNC:13812	0.34968503446880617	-0.11275373791861	0.5276878176247175	0.3426772332007633	0.08086814170087768	0.2881667604900219	0.07278665707884804	-0.05190068195085588	-0.1564859733956178	-0.01593637880641617	0.16166016236538058	0.12175535601623659	0.04122977493245366	0.0012376347116036257	0.46121114558911463	0.007964827592535183	0.026252427188310324	0.01709066632507447	0.11730637783506265	0.2210033157112927	0.09653304503333057	-0.07604152296655607	0.06557784041528886	0.15213646663277192	0.06901136046036746	-0.04979566446166424	-0.07654893895550192	-0.06817472191855102	-0.09226163283083538	-0.058292271146246945	-0.0806970065671458	-0.06497309635990926	0.07022285205596081	0.1309666777041771	0.22400383671458804	-0.07970926064178545	0.1694565433973661	0.1673195255095155	0.11243685482005085	0.18928032268269437	0.02383744089840825	0.4184111699189237	0.022062438564819018	0.19566973835004559	0.017491122107488564	0.3010826060628763	-0.03795662934508901	0.16457838288058924	0.08022667812807349
HGNC:361	0.22238885646585446	-0.21069490929010934	0.002332593791457305	0.11341505299560382	-0.027337173749768174	0.0770961598586795	0.5480242496547996	0.025755162723011312	-0.135665528607136	-0.20022058469921253	-0.19507295290522297	-0.10503664794952909	-0.1165818654512527	-0.196141305901839	-0.010566670235174632	-0.2436882771634943	-0.12039254420019299	-0.09971735796177394	-0.08268255375745069	-0.013354472625827715	-0.088643033091602	0.7229098638064696	-0.1608194338450788	-0.1238926922664263	-0.06009615636308135	-0.002243191291962061	-0.18256945012620998	-0.08548726371127147	-0.09773255008536333	-0.06585731182491446	-0.08878043606381573	-0.07071130557519194	-0.053431674217404794	0.140778205680621	-0.0992545157275463	-0.09257982512574463	-0.027960741096919695	0.31534334305731954	-0.18291164708402977	-0.09053410438055343	-0.12614752861546083	-0.026571165327553874	0.35589402221097344	0.05893343353163733	-0.0946929090171029	0.05207276901981884	-0.2072960416777555	0.39863653342895633	-0.02822818587244034
HGNC:10998	0.19456249649122417	0.16764723758268257	0.17015647019855515	0.10724369618028916	0.12518893584211999	0.12224351231687391	-0.01571837313022044	0.05101403345977286	-0.1620311436140131	0.3399612077086021	0.2314718890738033	0.2153223048423848	0.3089267068674407	0.5649413065537111	0.05855376363417094	0.35416399126878795	0.1730598550346898	0.16086503994306797	0.10443644867726347	0.2637634773241159	0.32240093425241756	-0.17125348420815453	0.2335930484892075	0.22910368676724124	-0.026627632131306176	0.06657866122558664	-0.10714461646773836	-0.0852903214741677	-0.08297052853300124	-0.05640114833622326	-0.07621609750128994	-0.06207202748553536	0.1440687404321521	0.054526582393079434	0.11106773738563228	-0.1093919487192226	0.22745779281772457	0.16889346294442928	0.16455110891976743	0.418853073780128	0.23640384533128608	0.0947545662972809	-0.09266231339194282	0.10675149181359958	0.08606245308195552	0.06126407170684369	0.15054193062676346	0.11539610167125026	-0.06383614950287304
HGNC:1564	0.5308826529654266	0.050331955955803635	0.07983274400029466	0.013703007680790474	0.004055403133668237	0.30846831321133006	0.007801249466943802	0.045398283859393235	-0.1514909736417802	0.017517123737010917	0.1942113847760946	0.14297930257201988	0.1902979118438687	0.042218181003811396	0.34973985692487924	0.1745395814121942	0.1668004303012911	-0.06392726687184312	0.10273982511709735	-0.013787800875005115	-0.03628154680752437	-0.1425313207495254	0.2060720800039787	0.17409042089392399	0.07752033044940336	0.24882610287996976	-0.07251328144867264	-0.08240264679197963	-0.1354724695635328	-0.08957027638864885	-0.11816783234128192	-0.09781011549281282	0.049049958490816906	-0.025759357515946615	0.21701585751260602	-0.11256307307021332	0.3804942570416419	0.34732800981333145	0.22751076184520494	0.1203844292142959	0.013659478472088123	0.4052281147745339	-0.06622388626459175	0.5593792840677466	0.04385694538380504	0.405573077010862	0.22868591322278436	0.031229602397364987	0.041694040492724536
HGNC:2342	0.15408026127694704	-0.11815286303148878	0.5149240288168873	0.46046722847529553	0.08874848833501991	0.054179361432317906	0.36083410648652936	0.09503240257221052	-0.1383365506605354	-0.03968109530012984	-0.05632196766557737	0.021752610807567626	-0.09679851611307165	-0.16239364152050012	0.20002599710306965	-0.09534141520132935	-0.026839819798927283	0.036212188774813504	0.1108687043585203	0.3272484150024307	0.02015107329753065	0.3681501019326181	-0.018926927369171453	0.14550041356125032	0.05204811546120625	-0.10709265616232308	-0.11363412330716538	0.013859574809627549	0.01964880281142789	0.014496835946982214	0.01720437887472956	0.01673281595293744	0.06528422904242834	0.19514439875992468	0.07043123118666224	-0.061571966630973134	-0.009739331007861781	0.2057927454478112	-0.10442152407046075	0.16074068815758366	0.05983087582453747	0.2353669675385574	0.21242177421013178	-0.023017932540948405	0.052155135569235275	0.06744033931072241	-0.24253317537587882	0.3638699652440282	-0.003085612841398133
HGNC:14859	0.6184035449701232	0.011017963236048447	0.13084993415402651	-0.020155067438914383	0.19617223019741883	0.3904760153743777	0.07802642518813449	-0.019670489605947108	-0.17253593378450194	-0.038468218971024974	0.2117328325703072	0.23351854554472878	0.10250110359286513	-0.018562167082644198	0.5735108164806424	0.18628260585740217	0.3354012329489514	-0.06095467204596195	0.19249503054240857	0.032489169043142856	-0.06397563376779793	-0.06746823222195324	0.21347981119356418	0.23504416049167653	0.05788273563095473	0.039603822084771145	0.0951174241060857	-0.08005855315818851	-0.1387720115692916	-0.09585341085262089	-0.12050406937982236	-0.10367192456723665	0.026302098172254977	0.002333133901628004	0.351539687545926	-0.14219947423297358	0.36671669797761125	0.3973943102809845	0.1620332499170115	0.14093718592265578	0.03455374107961361	0.4913984618708855	0.03982144313692187	0.4515927864936082	0.07105904148761884	0.47826589878613307	0.09589475457498244	0.08036745770516208	0.04113475275990839
HGNC:9592	0.01678390068059311	-0.13390578876473327	0.2713868006255672	0.21045504564130996	-0.156322226744026	0.14305413794060223	0.020487916005529887	-0.0008062632797051333	-0.08060511112920751	-0.09876188683295832	-0.09339229587590021	-0.10726936026468423	0.29542622691073855	-0.03504326417056963	0.08705597360332304	-0.20266317774950138	-0.17661659339033617	-0.021039936712843817	-0.054006575274144555	0.002600794585399677	-0.039474747593042134	-0.1244387995257978	-0.04565499048742165	-0.12391854962438432	-0.02633997608618985	0.1880657386633702	-0.1490548209872897	-0.04237526488004286	-0.05302689656459454	-0.034968906958586725	-0.04750208922369728	-0.03802067069686531	0.015915556015801708	0.08746287399486301	-0.06782625790279166	-0.02059233302483912	-0.01311564887137375	0.003930353144096604	-0.04131493458645807	-0.02988670403414525	-0.0849867001145366	0.09492601828445485	-0.079971663171	0.13888344810230127	-0.04153729563544836	0.11787696119944822	0.04092567130707082	0.033904383941611695	0.04263867433457859
HGNC:20305	0.001941445140344862	0.009982992474220145	0.10052969994214861	0.08747198978081508	-0.06225955369746841	0.0757883509560607	-0.03606620058037505	0.15914236728710668	-0.05657659969726976	0.2901994543995897	0.04738000038052243	0.11440953378440942	0.04963845227729473	0.07667438054156785	-0.015457666687619914	0.3418912788145222	0.024045911697187682	0.21971940043424495	0.05908109239602316	0.16739597398203432	0.0618214407658338	-0.09768240262717169	0.10785527188126479	0.03743270643568923	-0.017587074204506996	-0.057597935144150965	-0.06135442294700451	-0.018804670535712425	-0.024263741014131833	-0.015991900024845712	-0.0212574822645253	-0.01794239191786019	0.07542798387702487	-0.08906239056329689	-0.02590719644835953	-0.036368383621127404	0.14505087660033192	0.05511785280210397	0.10484132234439772	0.23031732836025776	0.019866608436472963	0.05316437007247382	-0.04386626099032601	-0.011539380665230076	-0.062403773769800414	0.01914847868975428	0.0006211125155071034	-0.03210877066664312	0.006569407061797494
HGNC:24860	-0.03794707375144543	-0.08710107536701228	0.10438689880882007	0.22409574242929814	-0.06355626875276589	-0.007492193710791538	0.08411827159480807	-0.0012821030037748556	-0.0414770121152081	0.38326264506886454	0.2474552424729297	0.0633828946528228	-0.07960319457717106	-0.0382144361523677	-0.09304634561975142	0.23331270068407672	0.016157998833725415	0.5513790208251647	0.19475468187931094	0.37707584090523083	-0.02658580274993898	-0.036770314031995106	-0.09201041643606776	0.3838627827527774	0.02611906261196161	-0.07548868645128838	-0.09343480400846751	-0.008574901326644381	-0.0033125451526678186	-0.0031562861865551107	-0.002863556336913352	-0.0020890080419761173	-0.0035696021129049704	0.04369844040160164	-0.06154348248980329	-0.03227576139553839	-0.0328460544975191	-0.0710573983958362	0.058507989516558175	-0.04491769173700383	0.04114704710725944	-0.07437561687691435	-0.06229705310311312	-0.041109830366497235	0.01464984691254069	-0.07346470318586572	-0.1606732033589024	0.056104856130460706	0.006232039994874153
HGNC:8878	0.34289556220971423	0.5051647355036348	0.23092989448349044	0.21705519434036058	-0.058714170733412625	0.09324266816578738	0.20119614607416278	-0.11773897290549058	-0.17933531600419408	0.04265216192941387	0.2018158359333958	0.2752448263369436	-0.0012759645242448607	-0.04322872671651635	0.3180791276265158	0.0726828227775173	0.28625665745331014	-0.07316956703074728	-0.02882399086623432	0.020912644347157224	-0.15290865202302165	-0.0663214866185504	0.4171177285088331	0.15530393512603968	-0.013673525018250742	0.22787377162468153	-0.021530650788025248	-0.11788745494819994	-0.1199043565987672	-0.07796317699032601	-0.10903605843237937	-0.08660621016118476	-0.020117856915371306	0.34580267025165107	0.0874254329305885	-0.12513743765003157	0.0923984194130184	0.29534652627807584	-0.0017921963953740432	0.09077896310203762	0.43028526355413205	0.4594373500242503	-0.053832462467062484	0.3174561429559452	-0.08252750540806714	0.28546071688577324	0.0718512177854358	0.3663720281616551	0.10050106553606189
HGNC:387	-0.12090925257185416	-0.053414694881218305	-0.026065329338670996	-0.0347325419102173	0.13347589133681792	-0.08973560493708549	0.12650986032264153	0.648622625954289	0.0033512224847825423	0.09008430060315896	-0.13312888620620844	0.006772249826358337	-0.04749253075233062	-0.05798989280435251	-0.009189170440775	0.17162756789079492	0.004872888619868557	0.0865340560806485	0.6365023402701571	0.38277923635871547	0.11538377670271584	0.037737014684656234	0.09474626333413452	0.33505565535914134	0.3407921759097855	-0.038075366452415355	0.011740295161027026	-0.016628812007283427	-0.010237296329103465	-0.0074144450472617045	-0.009709769442732294	-0.00753155673827907	0.16028435041569158	0.0032618315270379356	-0.0346797075813679	-0.017211479922699197	0.0395342332167898	0.020173705264034825	0.20095975324425938	0.02433825527240576	-0.05771269440308544	-0.09260996697181716	-0.028567343202496303	-0.038899029653576375	0.6725280800237564	-0.12704665684395935	-0.09367018396577755	0.17316799141389722	-0.028330787954409783
HGNC:25625	-0.06216770455986094	0.017046617703010865	0.07952012005537612	0.04675905112303229	-0.052551139985005234	-0.05861657137250504	0.010025074422662207	-0.08768355697006133	0.7213803513102564	-0.05288716224821689	0.11785745124358309	-0.09766859462773238	-0.019414431629939843	-0.0837647887101384	-0.0889217847187343	-0.10841438208023445	-0.167087911842522	0.07758042144732849	-0.13295324804099554	-0.035334491277434044	-0.05992512776523505	-0.05431604808124451	-0.12948685903311227	-0.09553737229691413	-0.03366615570752347	-0.0528092594035349	0.27325341866131886	-0.028734739455364797	-0.019637616313920643	-0.012685215710380697	-0.01884330657735654	-0.013907238839123119	-0.0395798990549987	-0.0742242667249415	-0.03616384667143251	0.5111889312486015	-0.035940855678270635	-0.07346686372056781	-0.07085145385675971	-0.09222377276925732	-0.06127088587324631	-0.07110717023796391	-0.08875132355809534	-0.04508963257769349	-0.05405848418191182	-0.091064702676562	0.022203209747699886	-0.13464099872349813	-0.011834946223104064
HGNC:30502	0.02865391988644286	-0.060857171273886616	0.6323482161589244	0.502795429666869	-0.08581203945364146	0.06004714993748756	0.017479642658793884	-0.07423758485854626	-0.025679331704182424	0.006935645611592939	0.041327912987660226	-0.01926229679393448	-0.05841541946895936	-0.07518784002579496	0.12104332505948555	-0.13529452049413215	-0.18255384190869411	0.036017438678161026	-0.06531276732762238	0.1775550880412959	-0.04078742587050869	-0.06612446711838726	-0.030782718416861386	0.04257536929957952	0.023297609427801454	-0.032164769689436684	-0.11617855249464548	-0.025770105787924512	-0.014049926503689048	-0.0038820204305657054	-0.013041285406259054	-0.0069885312576171725	0.020080459303654718	0.1539457798814276	0.05175998320465701	0.04960244535388342	0.03419876828781654	-0.09022667597755663	-0.06834465353060357	0.06763189916635592	0.09374487005497183	0.270498205216133	-0.04442029399491324	0.05299277355980859	-0.035139935067478575	0.030853412237739714	-0.09344795262900213	0.12108092851511773	0.07949184240900167
HGNC:1912	-0.05837343235239963	-0.031051953803281466	0.0890968025437786	0.09673488397593949	-0.17258616947763464	-0.09856292838878168	-0.07146327738173407	0.055357807450470364	-0.042566962785715846	-0.00898467593020439	0.06162315710450231	-0.15075019585587005	-0.04215168965084958	-0.020069099957453873	0.0008713602456042245	-0.12664538827518174	-0.11873674234283911	0.033858876754269476	-0.055169884382133695	-0.014251155095256063	-0.06199118979229813	-0.06933082140774521	0.024424746056188464	-0.022855192760503438	-0.03334777610427523	0.17241993307460748	-0.15049755525836223	-0.020726640829083025	-0.01857299551913832	-0.012637780012446266	-0.01804319869857355	-0.014055300353447143	-0.004531452589775672	0.09864924769359441	-0.1281476201473678	-0.026215129749088188	-0.040046229415888104	0.03285531725050997	-0.08002765031480036	-0.05335396124581234	-0.08182553591539164	0.013547139040414357	-0.10630371562284252	0.14312813902344146	-0.06387682663222724	-0.01703103220301839	-0.03838855480752512	-0.0315573198925484	0.10094729318754213
HGNC:10986	0.2945782588362797	0.12264912581400343	0.005993998882850587	-0.05154254051941291	0.38468876597972024	0.36755205483983444	0.08699700798396733	0.17227326160821774	-0.15827031740522732	0.24734668089555004	0.3089669398333537	0.4233604749943674	-0.08930861905038562	-0.06242437374076776	0.41469544277175324	0.48563542808500854	0.5081087097933009	0.09496778829799492	0.4684221598039691	0.2650758872174606	0.04769464595665969	-0.07693457848850918	0.1717776396869626	0.3365641188920573	0.1411477962305777	-0.08586802132638524	0.3053367073171613	-0.027783154807205626	-0.061262241806424575	-0.04158873748224997	-0.050913691983913725	-0.04725340304172592	0.04116098469006803	-0.008437448810862083	0.49742649577215453	-0.13225306666115036	0.0940609311407691	0.270798684382077	0.3036128915300689	0.30401470979661793	0.1770770030595568	0.2998680035969342	0.13825318309041157	0.1124898796450654	0.2488154933511879	0.3690144372719844	-0.011055769984742548	0.12038329644975315	0.16016692030789517
HGNC:4335	-0.09803348480699008	0.18429019451037873	-0.13610214697200276	-0.07596828830524205	0.03438388539289772	-0.09970773959889827	-0.08663991104439553	0.4966869699023672	-0.16677918967045405	0.015650454810558552	-0.031097676166518345	-0.017169190439598095	0.11521720006774874	0.16347261409399552	0.1449399978906157	0.06541997944615512	0.20710187319329726	-0.007803038886168597	0.36993173613522046	0.07150237547931138	0.12329058343220703	-0.19720212328301276	0.32955196464661707	0.17179663845463405	0.17259159640770746	0.4791587239639342	-0.023757810931455278	-0.11582677575991829	-0.11886473380369186	-0.08236090534601316	-0.1083059027004746	-0.0887610235285855	0.14207196093205957	0.07455514956154632	-0.03632961695022849	-0.1661070825185968	-0.003357038769030375	0.2567357964239941	0.1589756303369205	0.2074215032734887	0.023935286457309635	0.11859624086604856	-0.16705715863029358	0.18404057465241808	0.3139150357717946	0.10923560309140538	0.16053104497857132	0.024746831910883848	0.07791054842359195
HGNC:8598	0.236213507966679	-0.034972598064443604	-0.01175889513574811	-0.022520562191325023	0.1298115575458468	0.015066011575225292	0.20535749482171722	0.3444126874224465	-0.14510837325248638	0.14460698060306845	0.04330047340336873	0.158991241497835	0.1324604772059672	0.3196813900396242	-0.0025057931827235356	0.21786168992753566	0.05782266369088493	0.14201873178890967	0.405935603990144	0.3993747666235563	0.2546266139484666	0.061219507622712735	0.270199970981716	0.4023747170427404	0.16722298180781003	-0.03449798190590203	-0.18379038205937073	-0.056881950216507354	-0.07279521556250641	-0.04918059140012143	-0.06498979806696277	-0.052533123877632065	0.11826508666429641	0.028489921574929095	-0.005098787786329115	-0.12325495279887799	0.4397037951264891	0.2756836476028516	0.19068770256413373	0.23144278979098712	0.05426579830968161	-0.061961591105082606	0.0429946134053682	0.32075500471478957	0.3909746863792133	-0.13255022306060257	-0.07029093519991245	0.2792016704515793	-0.10787337780359049
HGNC:3363	0.23164825982987755	0.35588478733701995	-0.026317278282915572	0.11255688853999951	0.04381235130468557	0.11759967785200141	0.07648396673948661	-0.1491315389084901	0.21426314658125245	-0.053528076139569176	0.125624974101343	0.3629299437270228	-0.031188188056486	-0.09003553750385006	0.1290690615315217	0.23174676846993864	0.4096212122465784	-0.0022167964702985788	0.0868658314390542	0.014608759523354036	-0.12565383692478901	-0.12957808326074094	0.25502124075536753	0.0897538033998076	0.04397516763683552	-0.12448046328412697	0.3088523857432241	-0.0733440179687908	-0.07771692710650543	-0.05191386526166838	-0.06978459696465797	-0.056904257599019424	-0.021528016937696202	-0.004827430840707936	0.24544048133874663	0.16207534880624128	-0.10306228651225456	0.10881988074291264	0.18467804453687478	-0.04963952737165042	0.14915737277226462	0.21561980997994218	-0.05717199717046296	-0.11809825876781195	-0.0690490469699933	0.3527252704474617	0.17658703660140823	0.01618322647217376	0.2553499268040217
HGNC:8888	0.15935541626771946	0.8808233867865402	-0.06960482546057147	0.1147393152774108	0.02544330647309072	-0.04075426477074607	0.19173381184227117	-0.06861160372419506	0.04934085111339865	0.21502362088701535	0.19785800711213383	0.5376880684078492	0.13125692301794736	0.10896468522655467	0.2707589662478136	0.300464238358425	0.31353031326838693	-0.07369926396969823	0.052168467975502786	0.176219257876857	0.11571081445127458	-0.1607786180445828	0.3643170417420272	0.21045739764827628	0.03898395762061634	0.19405213097846238	0.2494167649696231	-0.12946173109060793	-0.11080427981005911	-0.07453554239702546	-0.10267600258920646	-0.08231430037215812	0.0742675055157987	0.37585809145291416	-0.06234517820588913	0.013701265217569031	0.025656349656416805	0.36946687746926854	0.17587783700636328	0.25743505432844643	0.6282038623537517	0.28385223478765853	-0.18284831010687047	0.1002960994808834	0.010585582968511338	0.3207239249322573	0.19000381545821846	0.4060604466887991	0.16274403594414327
HGNC:4432	0.11409607871910579	-0.1614326903534921	-0.05293645604891829	0.0643998520479829	-0.15162910090451884	-0.08471697729230428	0.6151348046729322	0.27049526519962136	-0.11750431928389184	-0.03090932649305593	-0.12202302864005768	-0.18106506645420245	-0.14785625551927856	-0.14339499218276572	-0.13380042387927457	-0.24573703770735975	-0.2571833004031205	-0.0565765342986699	-0.01210932849948228	0.16553822436309448	-0.003185850958980216	0.42898448537795614	0.013899488783863916	-0.0937178654984915	0.1023960905606718	0.22842353155619086	-0.35115129600838557	-0.06810832768279453	-0.06541512885616385	-0.046306809905915076	-0.06153519509694498	-0.04882686593854665	-0.026009809412126488	0.23253262343091077	-0.35063338540308825	-0.10414569639953336	0.10645681857363574	0.3220817374927021	-0.13806571457084618	-0.13239777060152824	-0.11379854160146885	-0.18325080699858953	0.18386235559947114	0.31781394438466337	0.05523099317197672	-0.13917934287950143	-0.29499720016017394	0.545561014521271	-0.060067695024556875
HGNC:10571	-0.1245047257833944	0.0373133050377685	-0.01984379889479391	0.20853547485458607	0.048268227494426184	-0.038910530730730405	0.01563857837621099	0.13355504054083173	-0.03265033387298602	-0.02153194566878978	-0.07111736354587125	0.09880335156557848	-0.008121826767198777	0.05889657179426019	0.05634909705082034	0.00876180876479361	0.10517247811682176	-0.04358510681894484	0.1113049470818095	0.03436564818213774	0.10993514072162504	0.008582027146063943	0.08225182650312828	-0.05907237516727964	0.006798202287164781	0.08409403132339152	0.05375584855215976	-0.03522516543575132	-0.03216056188263954	-0.0231509547622584	-0.02880390217273877	-0.024781846723951846	-0.000983491687020244	0.04233031732326706	0.0839056366709511	-0.05072392326686264	-0.036933669558644334	0.07249926742121929	0.02501399913191096	0.17290514838915771	0.019652855094222117	-0.03924459905581246	0.005989433611130036	0.016508510287241006	0.04904538070566888	0.06387229707963885	0.00031016626971289087	0.0007543049490455651	0.04099338327611903
HGNC:16526	0.02259788541134244	0.015029487983912645	0.16872746468647626	0.35809810151609384	0.07726757597993075	0.11588124671684219	0.09059409931299986	0.03319275155409636	0.012757251821773832	0.3160812051718496	0.2281209996618959	0.23879600856701552	-0.09169227311585429	-0.07260058289315151	-0.03421336765272549	0.3053078840513397	0.12602878704602907	0.6713903114822484	0.29272542711920757	0.3464022225606981	-0.018928721367953677	-0.06664724458504812	-0.1074222241696473	0.32958966766390807	0.06845449567581119	-0.12152843715946648	0.1243118960724616	-0.052375101006280705	-0.0524160131473614	-0.034124510745841184	-0.046911715310410725	-0.03740932971156196	0.01350005413207325	0.03123367738716431	0.13478518284819377	0.029844398449818826	-0.07890337967237401	-0.07166078713283691	0.17217370327814777	0.0018599232085612233	0.10979031612325012	-0.057590680652286015	-0.013587122847462269	-0.11359088478512606	0.1253519033795906	0.04364962535656241	-0.06080877070384457	0.03400107210182918	0.17970316410695128
HGNC:8091	0.2218343814825053	0.2702047965856764	0.13065348691534767	0.1295029183164394	0.22663059316049777	0.1630107216304162	0.09515958932640052	-0.08170378665171746	-0.12984018680107223	0.12789499529708417	0.28592944419820976	0.2331394837556368	0.09721663410317566	0.10318677232142406	0.4745612489002008	0.3222996013060583	0.5029757396663035	0.4190850772997315	0.33788274840336024	0.11721708396298583	0.11722581598879642	-0.1412417939223902	0.24702188284220722	0.3781992020731234	0.08952146839851924	0.18813103182761787	0.3068698345145044	-0.13012016322942677	-0.13807818522672805	-0.09268083473219757	-0.1243332651060397	-0.10141821373871335	0.1407252045270504	0.16145932123713058	0.2237640849713279	-0.1188813452547168	-0.009487003414808258	0.3995193216542684	0.14103948720287293	0.3595539200489476	0.26951978820061145	0.49052424717061777	-0.017870007174885346	0.06773002867125498	0.036329858107352196	0.3595778275984738	0.14752617937462667	0.16864037692906111	0.017383390644621872
HGNC:3151	-0.009042258182641054	0.03866327722123843	-0.0038409731116467293	0.06913957647538904	0.2121550199574334	-0.011268808380892956	0.42213393298804414	0.6992979419298171	-0.15189946547862315	0.13906446170681677	-0.09298155178439313	0.2674621940642886	-0.03129396510159051	-0.08789013303744823	0.22084792941862405	0.33697118827764	0.2137115886203533	0.0768065042233067	0.691596540913034	0.5219203036820951	0.1529744337981881	0.1942950124782087	0.26077656694105994	0.3309106354791606	0.292253361288738	-0.02001245983581575	0.04266298926734381	-0.09796669353306765	-0.0994613994739625	-0.06851673031771752	-0.0903345557473559	-0.07390058029808975	0.16665613685029676	0.12719397727963716	0.112655139318278	-0.15718964786906056	0.04905409974787365	0.33070571966700996	0.18827803001766158	0.32922815346173817	0.05162638298033184	0.06557672794910285	0.09512177520740182	-0.03580078938827895	0.4947780840206135	0.07873788751885119	-0.14067646662705027	0.40261513217728545	0.02841862779926888
HGNC:15463	0.4009043654709785	-0.004166651216810337	0.583696642538201	0.3565183271763138	0.0822580565020526	0.35589973612925685	-0.0057232643112157255	-0.13689986336308796	-0.16174307748813113	0.010740044920089262	0.2068028200969026	0.1927527034644543	0.023024779682195566	-0.026637387997044005	0.48560143663788	0.05120894009965483	0.0012060230612232553	-0.01657687747275408	0.028847856956211584	0.13474168065957504	-0.03385422644435035	-0.16295647258321208	0.04450648978584659	0.18871328324243875	0.0665858756415785	0.03522157521447988	-0.0033991316795965983	-0.05698727874526855	-0.08766977795255468	-0.054465877379043834	-0.0749538653039245	-0.061486891463567124	0.04269569827123501	0.16564079689739777	0.24572337836071545	-0.06975527837421576	0.2576946464220687	0.16196656943683727	0.13564889353511211	0.17944381814948582	0.15110430020520685	0.5510679911515621	-0.030489428722811407	0.3005239399573387	0.010612959050069688	0.3836561302412928	0.04295186515277798	0.11878999448191363	0.09424185711926662
HGNC:11559	-0.0037186600855819156	0.2197502114606495	-0.0428973876234095	-0.0482966228532426	0.024695069979108426	-0.02187029708114228	0.028290093537443987	-0.09150977466467732	0.832155559924632	0.08451730623382811	0.19567388504849526	0.10931168262744313	0.05961753429270502	0.008465945908376198	-0.03513255537959868	0.14352641565998106	0.021421974171984128	0.046747322775404	-0.05777361010185705	0.002263163237317593	0.008490899699756953	-0.08998603356455659	-0.12267790885907023	-0.06610569524480857	-0.035980516700033334	-0.11782611775314819	0.4246572079895612	-0.07880260284559547	-0.06957555855811694	-0.046595418692042166	-0.06434040547226443	-0.05139603945442999	0.010450004647349811	-0.14080653103404397	0.06527669242250346	0.5946053193056929	-0.052129360718624736	0.002601516270865052	0.005542162417913947	0.10743743744656967	0.02223339413153041	-0.07168310184726259	-0.1066072743546966	-0.12926344000209594	-0.04116862704352362	-0.012430598750955165	0.20454967060077398	-0.14214780127361426	-0.012193420207731445
HGNC:10451	0.2434335914144786	0.7477862138266973	0.007705440031760067	0.09329789971701348	0.2528682916254958	0.040379195343894066	0.2913639442038363	-0.11685454134795767	-0.1475018022516948	0.17030743970201148	0.17455304324203252	0.5873339657263125	0.20218360867669843	0.22639131612627214	0.3173364828299179	0.30316919285399885	0.38930712540336	-0.031965914989843545	0.13809592502023857	0.2749320694215818	0.16298759686548894	0.021124138487972705	0.3171658667972002	0.37295164458396995	0.04111173429732436	-0.023942851532909853	0.21390079595748002	-0.08775898637638466	-0.07977214134597078	-0.0528503463741474	-0.07397347984896777	-0.05990530832497357	0.09359754617279131	0.39006484366951405	0.07095924192389522	-0.11109217850674913	0.06878585707948853	0.39945992682599785	0.15184539669292058	0.34705817704884945	0.7268858310792891	0.33018057162430714	0.048182249399338004	-0.0524427434595923	0.10548142657140239	0.2973999427356451	0.041989019524559364	0.5556717249255708	0.0458308018612657
HGNC:12008	0.043266909950515395	0.07196157220187446	0.0016542609512269304	-0.02248729757656222	0.10860739400347497	0.08910306540655155	0.022640310571378414	-0.0796546896676474	-0.06433866762732228	-0.008564787912111954	0.1323225452167126	0.029857668117009087	0.0425318220958031	-0.04390588833088924	0.11303250445411235	0.15824346572549858	0.3372898538375621	0.03776564397151549	0.13131194238186933	-0.027237188245854745	-0.08376241538829217	-0.006376682965210664	0.11004231827427195	0.22579763148326903	0.0033617030553606563	-0.07398701032246041	0.03983393248901333	-0.03116636679459325	-0.03131182249176484	-0.021273857845103394	-0.02768707611102385	-0.023350956957263094	-0.0057042540686003665	-0.0181297296494708	0.3816997032166394	-0.04896822923660874	-0.05490957204246771	0.0036044047007940576	0.03158737641125537	-0.04663185119043275	0.0534805496651433	0.2069730731122067	0.004435701212213911	-0.07277449695961535	-0.02689470931758162	0.16887459790732556	0.14285412416728013	-0.058693455645392384	0.01848301536561857
HGNC:6535	0.13320356995823343	0.8419603684474037	-0.05530359909542408	0.12776048385041494	0.28574756818186176	0.03325491801568479	0.3608600744216603	-0.05376324836159315	-0.0025293491228003022	0.0782485779625452	0.10818005695491312	0.5833116470337151	0.13945216921343134	0.03915209129501073	0.231777795555937	0.21854742348177614	0.44456305618289427	-0.031903550249611556	0.1554787055898578	0.12774647791935642	0.03260136454316427	0.1461166030217542	0.3679020668698006	0.2972248137417689	0.05660310219043348	-0.027045571027589903	0.35887498711320664	-0.10947572859423545	-0.09187271465326076	-0.06141794247627076	-0.08567148877761242	-0.06909848991860666	0.006474603234041615	0.42411648744926195	0.05791293450901884	-0.04027628874302896	-0.09060798467465082	0.34532795194051774	0.11022835249426409	0.1931465034066285	0.7458244495023308	0.27184890830044334	0.12957383034926762	-0.15502732287283516	0.13285109997561775	0.22351019359455998	0.11092114238476233	0.48833011375853164	0.03408163024105506
HGNC:6544	0.03527122431395269	-0.06118791150421058	0.6631749192943146	0.5180457158081959	-0.0851875957774025	0.06156460346081783	0.022298398908712765	-0.07588836061855424	-0.026538991723165827	0.005508092595472172	0.03408267931033281	-0.015615445614467488	-0.05955809333519671	-0.07678249963396325	0.13226015235812097	-0.1352286965767385	-0.18390971334059977	0.03448984663058606	-0.062285858954793584	0.19384297560106248	-0.04040386774826359	-0.06652468862076624	-0.028009053293097858	0.046454510378965135	0.02291516696515702	-0.03231902798429362	-0.1178781999277899	-0.026480283671587838	-0.01460394123760241	-0.004361061856571119	-0.01351466699321482	-0.007525465032757749	0.022344177783691334	0.1623469397058072	0.05564863465427346	0.05116826212422614	0.03246599585100571	-0.08278401632551972	-0.06912689450666587	0.08097517080172614	0.09118271530506228	0.28572785811720075	-0.04279082725678984	0.05510798014433034	-0.03495103994760986	0.03927481716715691	-0.09550419123789018	0.123005418025968	0.08463778877934451
HGNC:28335	0.0971197297340897	-0.06282030917879187	0.6150304368826301	0.4714927679549936	-0.08197737945998054	0.09578341761546703	0.01828571284899728	-0.082552135427538	-0.030546144479075003	0.009299571342476205	0.06036803255075987	-0.0005119812760142062	-0.06412130693463725	-0.08136301760143086	0.16378965756030936	-0.1153763921841155	-0.1729369209845617	0.030003653440588442	-0.05852358719346912	0.1754033371406262	-0.045503951429036196	-0.07794078092723873	-0.01839584231773224	0.06030152534655342	0.03695458741427716	-0.017071478388308907	-0.11708487641537446	-0.023089238352580213	-0.019355095179622764	-0.008059527965924459	-0.017296013765041012	-0.011114696624378114	0.018286058843778888	0.1410695938600033	0.06089243187146885	0.04186739267510716	0.12767597110837342	-0.038204553595274214	-0.05415876163650144	0.08515251958378649	0.07813031886946117	0.2905537010623642	-0.04562745682402248	0.16387366498641834	-0.03071042164011188	0.06006580550491462	-0.09093879139487322	0.114608234610576	0.07848746942325383
HGNC:30866	0.41499537869970776	0.3825346114378534	0.00787811335508057	-0.03783823272791272	0.5221014737222972	0.32727342747279753	0.18173762273866684	-0.12934285733015558	-0.18538202339604812	0.03894069337525291	0.25372395706317374	0.5835644330130901	0.30476680865823647	0.36485703275662307	0.44621646413516974	0.3882654359870374	0.7093726488545293	-0.006827895967735936	0.3944891568004741	0.20215931250490496	0.14675458226217325	-0.03164664778829424	0.38759126235650043	0.46832125173561434	0.004630710180993971	-0.10144147465713231	0.4644308600476288	-0.13217982824471944	-0.15379978535132152	-0.10344900075397417	-0.13729764378910148	-0.11399494776019521	0.08750838537479277	0.2539539322953856	0.42269164172003276	-0.15591624477589353	-0.019210851763206686	0.490211277325899	0.24466036197455684	0.4861361370511645	0.45896008232284574	0.48822867482953225	0.14684810054532516	-0.17499820773948002	0.13071812159081747	0.47824282505954374	0.13690514251730646	0.29509031941046837	0.08464394167522687
HGNC:11051	0.1926019040286808	-0.07353002918841339	0.18584520262677282	0.17660279342255444	-0.13655996420300395	0.09467128909370319	-0.015484029976921396	-0.06394526856055356	-0.03552007657630072	0.009640599635898391	0.07416664394263288	-0.04454727676984309	-0.05073200551835456	-0.0018996368372158803	0.10162504477143695	-0.030850607991931754	-0.12388727380316958	-0.013965106363154333	-0.07067589493016894	0.04073373692962144	-0.0017012742388845847	-0.06885326429626222	0.013062112368889966	-9.504944535449696e-05	-0.0031138070134105102	0.036104169289888376	-0.1517715777679594	-0.008144686840336451	-0.020496648719425217	-0.012159916793353227	-0.01768781562738132	-0.013729877262912171	-0.027430389306447877	0.031440355710166415	-0.0056949622390136435	-0.010265018029979107	0.33484507868358715	0.0542667188703246	0.02471097438862324	-0.01928702759556867	0.012283551169785948	0.1570632465236884	-0.043328029426059046	0.46171212381295224	-0.02633844360779139	0.09349287108528205	-0.03267147312339994	0.03415998703470232	0.020490784354310447
HGNC:28750	-0.056169277530886484	-0.02931665557704694	0.09165122654487236	0.2436444658883712	-0.06376129725104039	0.00697065297151845	0.0832272777693474	0.19128910233097882	-0.015221563991046383	0.0866128612193621	0.000346128124250465	0.05099749344944402	-0.03281373183898489	-0.04603918290378235	-0.05176292203035188	0.17472462900378377	-0.025239608251135002	0.600753965961434	0.06945823577961126	0.0935713191207243	-0.03879280312216383	-0.025537722653443784	0.16350390605438325	0.041789722521122424	-0.015405571290768378	-0.023455265169936016	-0.053727544845934755	-0.012161023296605527	-0.012178701825130823	-0.008699493798843792	-0.01138927869864156	-0.009017252747636328	-0.01259566889914161	-0.04112289797142761	-0.057978280149121396	-0.01529886787911834	0.11113733212645226	0.023976415292220526	-0.02703936743414494	-0.03531085214047378	-0.01659488462684528	-0.05950312578058366	-0.04013893658917943	-0.021285557804865816	-0.03786666273987336	-0.06567209353565903	-0.07700597706024377	0.01915246878683764	-0.004511364922312753
HGNC:2857	0.16800312855335148	-0.055073638686651556	-0.09322052027278967	0.014186752639948622	-0.2987395514222753	-0.05911651626250906	-0.056907927622060636	0.0660121494237715	0.07007062877206688	-0.06694876175386659	0.041049095154431677	-0.2724359917689323	-0.0810340944645465	-0.09498839409639499	-0.020357868713183232	-0.2024035273631857	-0.2573396280097725	-0.04754362043893432	-0.254830478139674	-0.20318731855431624	-0.09138921904619861	0.03624384063328184	-0.05894507915539535	-0.23108912520285346	-0.10782035127025465	0.662744372285695	-0.22830766301903052	-0.06292257030572689	-0.07132568135034702	-0.050589810316596207	-0.0652347271714306	-0.05347796223010217	-0.06297267115031796	-0.09886728158246344	-0.1957547570427409	0.05693445670746831	0.07878499887449335	0.07636085043418227	-0.08039372334004863	-0.15485475803073104	-0.17020305388506576	-0.04684041265084166	-0.09696018718299643	0.5281554691475251	-0.13167170967402198	0.009012620767263592	0.20701405514425333	-0.08382801705023533	0.06608298284687769
HGNC:9225	-0.004165864530044168	-0.08153428005617558	-0.01951330946123165	-0.13133606994834812	0.2991405201952426	0.05529572630788872	-0.05968142358733031	0.13396831558422684	-0.09649675420094576	0.014038664404932849	-0.04282882999929603	0.10213783584511471	-0.007413376649821721	-0.03526500779386377	0.06848490880374235	0.24856228156392887	0.12586486196947214	0.05066609237592093	0.3156346012029949	0.18558189159106833	-0.009481661704291027	-0.008351580749383119	-0.05590230937371488	0.26947356826536073	0.2272845269127264	-0.2016035162632702	0.12369742935656299	0.47770736803865566	0.477283261302048	0.3055531859869663	0.4410468799254197	0.33305373741367306	0.05747876030548494	-0.10123098237950182	0.15490760499385026	-0.08106758564716682	-0.026516575097653382	-0.10456819772650267	0.15668860819525868	-0.005887711909397123	0.018799533699628668	0.06316941238361796	0.05943767800117257	-0.21031003530122144	0.29919858062104393	0.03355867171539993	-0.11605866717324413	-0.019032022453396052	-0.027687784688034234
HGNC:10970	-0.07233101494788605	-0.007247847571349282	-0.023171797487367866	-0.00502092971019041	-0.07764505601765857	-0.03344179644767817	0.029827839109122487	0.29066397393939075	-0.007458940202547776	0.03930965759855828	-0.06042477357084125	0.02120840576137867	-0.021658190907954566	-0.022609732438786105	-0.031197786276034162	0.1089082855558316	-0.05559506510951325	0.07150500365078212	1.2191273538475832e-05	0.03570459928728608	-0.026476052267790463	-0.03118380175127703	0.2430337153390949	-0.050179928689125054	-0.007570454244018766	0.015321254512638667	-0.06500093146002688	-0.00862482948367188	-0.008940501189896038	-0.006367390344682173	-0.008515499572013597	-0.00671757545984826	-0.01554231727627524	-0.03821507878664519	-0.05215057244585531	-0.016672048241580462	0.18404683814449413	0.06378281085038323	-0.02508700531495902	-0.01844519573638378	-0.05638506883442438	-0.027212048192189094	-0.046431922112211435	0.008014166452865002	-0.032091464839446	-0.04054281343101037	-0.03653605314500251	-0.02230303013232152	-0.011820744202985081
HGNC:18057	-0.09749378788542207	-0.059299461391116734	-0.025192200667894314	-0.03659993469472318	0.06552623476176664	-0.07920718579246301	0.05943470574355804	0.48894291155248587	-0.007043109245575753	0.0773548044295196	-0.10577692572807429	-0.018011029736609167	-0.04643637735616665	-0.049164138980541124	-0.01743138897911613	0.12604040777087386	-0.008691386020486415	0.08232776647238914	0.4978257297568589	0.23932913660851052	0.07774070301891822	0.011572054187299544	0.07555066319740873	0.23662379531029465	0.27419470599706575	0.013259692731763017	0.007002677773477373	-0.01615460392011541	-0.012269078601503723	-0.008604970910287972	-0.011245854128031332	-0.00890523554296095	0.12947812975680692	-0.004550373990947507	-0.03573965293160928	-0.017900281920528113	0.0479676673020733	0.0020887022829111177	0.1583611035363614	-0.005556718053661132	-0.06417424041087004	-0.07919742787476336	-0.027046503601595204	-0.011510599361930255	0.4840405898826055	-0.11135166460878651	-0.06453053203532572	0.10325831172075516	-0.0018261928078073311
HGNC:11004	0.25850720582781844	-0.19791417609129625	-0.06868659360751275	0.11427875590165286	0.019031043989424574	-0.01809238264950562	0.4371273618864413	0.06635396188299414	-0.0956750473341238	-0.006910754788668093	-0.11084818367793543	0.03738185163022902	-0.1519985208946638	-0.1701723238536407	-0.12108117396714724	-0.09138816250822605	-0.07656038518533637	-0.041680374642026466	-0.08806916874680966	0.10488880867172384	0.008590333903717624	0.706122223017952	-0.1927932636535541	-0.06012004574155097	-0.06405931132834983	-0.11199555562280868	-0.24143674123741485	-0.009489813624196847	-0.028926889318344754	-0.020856107351946845	-0.025003683924176127	-0.021063833603229457	-0.05845937463205828	-0.02223558600998407	-0.1170483165087326	-0.08355782716927553	0.12458527453088329	0.2569238035182673	-0.12638355925316283	-0.014201423762557272	-0.07417690167841164	-0.18266766129361958	0.44768693771984697	0.1708798326439679	-0.09583809258334451	-0.06503455441618912	-0.3050070418979021	0.3019321707015346	-0.0701834977586713
HGNC:4638	0.12927647934386588	0.3620717257195095	-0.023918576615229448	-0.1123661963094392	0.18997694208088617	0.1533887499424709	0.01641235034984889	-0.04940293167623443	-0.10845265664623538	0.4252099386807408	0.19551155844619986	0.43102425930786165	0.26820550281304145	0.3592124247440982	0.09421838484987065	0.595838075750865	0.4079477117749076	-0.011080226321130572	0.1467373631000983	0.1862067037625542	0.2302501852522638	-0.11159059539035757	0.14633743859593645	0.17944624698334785	-0.007821635853659166	-0.17663995664350793	0.18298085801978742	-0.07788764357279754	-0.08043548905027842	-0.05144104178489992	-0.07197209559953467	-0.058477737131485644	0.20873320255225916	-0.00983609879920075	0.19802910852808067	-0.08066601923585236	0.024256492969735165	0.1933132886194315	0.2416757563334684	0.5440448523890244	0.29909635540657264	0.15886475895514912	-0.004232736416848295	-0.19296820539592677	0.003774615723434744	0.1556769584481627	0.20725621253614834	0.08063766153630998	-0.008335504927556569
HGNC:411	-0.003979932957488854	0.0998496632770697	-0.06310819749471336	-0.08888808481477425	0.15662597100916018	-0.02568927648426176	-0.12543479860810364	0.01941924796541059	-0.07071423428366395	0.23048136690027626	0.06561990177678916	0.11226268711280288	0.35019023390613313	0.6042217996954281	-0.20707984874580224	0.23777219898670562	0.0691424694429246	0.024041543793169105	0.018664972857100007	0.10456926978292745	0.3523329046195581	-0.10037536308963667	0.22711980887237282	0.046676624190188705	-0.07598115697679263	-0.11222769245988284	-0.09993630531911825	-0.04755443193509507	-0.03674043280952251	-0.02540743187590364	-0.0345776956972283	-0.027596838345603836	0.14501257268101597	-0.06899602422922499	0.02063346147757807	-0.04959072399297785	0.1723452103264273	-0.011157999966134103	0.13852044649135603	0.34780041795255356	0.14446288369755764	-0.19135321254884982	-0.03595846098328798	-0.1266920908724101	0.06916249614657602	-0.1861728157633017	0.17827550653255528	-0.02941071678113157	-0.12966137814763545
HGNC:410	0.08439450051902092	0.22772414432792723	-0.030016000705876948	-0.08101594744549406	0.2539741250726757	0.2826545094948242	0.026717318483024482	-0.13203305993873335	0.33939947125665537	0.12524306871070823	0.20722953699378743	0.19267105602420717	0.29884111452340334	-0.04355403847254752	0.2044915264662377	0.21062973746032854	0.14041679186101233	0.11432368229977766	0.10742130262160382	0.08686012969008758	0.1297785967793291	-0.11798871472052075	-0.17790193682261257	0.10947435357930993	-0.008845799542762621	-0.04138826897818991	0.5676763071889683	-0.04412518518552009	-0.05394029015575581	-0.03285750547254604	-0.04737506715480813	-0.03842915429017946	0.019868431437491483	-0.04621188125273314	0.2623584947534966	0.2852500602160038	-0.12772091085216083	0.12492133712927163	0.15274840538996526	0.08244444440046565	0.1384635893470227	0.18035778021542337	-0.013242125080443761	-0.1818997351410047	0.10799495101232646	0.23871414669782215	0.2282113953928899	-0.039436674493264406	0.09972187662136708
HGNC:2328	0.3125089626586523	0.11564355010892392	0.08961272352690787	-0.09437491833425513	0.38873345399230663	0.3338890318406085	0.09293264090061876	-0.03411892308411459	-0.07822139036939624	0.09767464321658226	0.27388914027426714	0.293483483083892	0.08306952384518951	-0.02879617161398313	0.40897791154829877	0.3464301062214752	0.5154318646956088	0.1263654885097827	0.4174891488282495	0.26455720963623547	-0.02220977930238069	-0.1725350817007923	0.18691547543230305	0.42876633917899204	0.0842777163638341	-0.1995555308632911	0.42240381060950005	-0.0856840325898475	-0.10186252663470727	-0.0696924098057166	-0.0915184673788785	-0.07621600245064687	0.0722259872803324	0.1014514395775576	0.5445685309338058	-0.055791283147650604	-0.1578535971184802	0.19607058097262012	0.2136763507536764	0.16765924697793352	0.1215961343066808	0.41026830973388256	0.030139588530778468	-0.26261390039034715	0.13853134410833992	0.39927134594333236	0.10856384682713156	0.09375806504411423	0.12083450805526419
HGNC:10962	0.05888876455649852	-0.05002291129159354	0.03701920965217812	0.044293301853034844	0.2564526748019843	0.29687517116154033	-0.0011864282936683375	0.2581853641154317	-0.04907599547854153	0.116556239177341	0.0556866323669688	0.13963189848282284	0.05243292916354788	-0.03881216807757762	0.2319208756427668	0.34434527145172733	0.22232626663365276	0.1920040313958155	0.4524698442099763	0.25479391965271636	0.13740400949735793	-0.11311973732959563	-0.09834847299145409	0.19805789451563796	0.13640023857461933	-0.03564711623641376	0.28115828210695065	-0.043413609204319775	-0.06158907836804072	-0.040300935340309714	-0.054026830923342435	-0.04460685616548919	0.08620335954345855	-0.08388472425407338	0.3591134591511252	-0.026646694981223913	-0.1033626457210347	0.0733944194681484	0.2719224916026111	0.13986894085099802	-0.07750287437372083	0.08044678250800397	0.021434737492689867	-0.0917358427242992	0.3571862291842568	0.25183255482344086	0.03629495545685074	-0.053480152084804625	0.20279063431601846
HGNC:19660	0.45296609554884415	0.2360834088963254	0.02182926969268602	-0.06528420057191872	0.14663163349875852	0.35786397399060527	-0.050486589763643445	-0.1655454791486414	0.061284585022884454	-0.06464796947743513	0.26670257668704567	0.22646906044753007	0.013180841067797013	-0.031805135056795754	0.45733762525163285	0.11598534068884075	0.3238986472221044	-0.06415820072485368	0.09010203684767444	-0.1262953945990691	-0.11762271946018618	-0.2528805769353064	0.1884061353868342	0.1456972529262734	0.0610298565355435	0.1768671625405947	0.33252408347546175	-0.0819042728734759	-0.1245964348965851	-0.08264443202814331	-0.10830562139980997	-0.09141207336156382	-0.03862225279326903	0.07493607793364557	0.2126156947922356	0.03006842319732013	0.24042599690570976	0.2927521252161206	0.18633789238842574	0.07753997454016351	0.16310426655928176	0.4767910248447775	-0.01818912036449438	0.4876088674448467	0.05147955331889947	0.3884600235683546	0.24747789960757963	-0.0025697573428231394	0.10551969735622341
HGNC:93	0.11188397479490013	-0.09711419803634863	0.02958594358043299	0.10135761069600918	0.25986502138110384	-0.0009431597039746033	0.723040438324014	0.45249827845247104	-0.15613291363073536	-0.07124391329887232	-0.2075135237069517	0.10714944544803928	-0.09029436809215385	-0.1533133134275203	0.1471095994466487	0.004505800407871003	0.0966402381633393	-0.03394489972303088	0.42819038346797234	0.5022565110376667	0.15880875371905043	0.5744903329071311	0.08277557748760886	0.2378163829756337	0.20465925272430996	-0.1500840278293258	-0.05642462920425886	-0.054654835659744924	-0.05211175002449898	-0.03636676609202236	-0.04920546166646037	-0.039694453186218615	0.08235107548087311	0.22005060362302734	-0.01620443105131296	-0.14284296557408124	-0.03748162264672372	0.44631742667834073	0.01288392701555607	0.14782004888652572	-0.0016814308709263701	0.034060711594440844	0.35649956159829205	-0.13784997267573668	0.3011714049799131	0.044566133050101486	-0.35095460316787686	0.644268579927716	-0.02958211677836374
HGNC:10683	0.3366440930822677	0.1811855244595371	-0.019187530724197748	0.012329394852187382	0.35463446347001365	0.17852045414215242	0.6666665968117257	0.14640548219993094	-0.15403012493183937	0.13046830641915563	0.11000134676196621	0.5263461044888161	-0.005168423742272977	-0.05567010216774921	0.29681388802209524	0.399452983415956	0.5242173299577723	0.04010055820005209	0.5248186096581406	0.4337083000555668	0.04254406161348282	0.3831567276812926	0.20811675680504677	0.43513584290343366	0.1032387704583948	-0.19965661990276637	0.34439925799176524	-0.1449172515027605	-0.15938702935462154	-0.10776897909384034	-0.1419604100959566	-0.11755636458910387	0.11444250561669557	0.33980509143367493	0.17922682527610453	-0.14408284164553406	-0.11595273828305144	0.6322926772231735	0.14978899659717335	0.4132646913637343	0.25585987655668857	0.29954579925315505	0.3559240191095118	-0.25002656395897993	0.14988622134097723	0.30523870955411647	-0.15852188746915327	0.6011466534966152	0.06728200135120618
HGNC:4061	0.10229343804142445	-0.049831665307736875	0.11453061807442239	0.22379107020047828	0.23746999127356896	0.09433376155535646	0.24518855856013044	0.4307536039757466	-0.11408892258904414	0.3048718879637791	0.03031576141108451	0.2511096850954014	0.06181563072854979	-0.08088201551993472	0.06983561951400902	0.41283439636682495	0.07722986786757302	0.4296918866449996	0.5348515124474758	0.5493829257781367	0.12197601685853106	0.20179296120539683	-0.042022666476432144	0.44714563155902354	0.2610492042038558	-0.14471847168244878	-0.04879607327041896	0.1330900674306806	0.12064733238639515	0.07012998923713237	0.10989853684952255	0.07911949517903508	0.12457471921479349	-0.02808637444742463	0.04333942592070322	-0.09105858330875477	0.11191355180933492	0.1278660528604331	0.26615159278617595	0.09219259372124478	0.08168769943103252	-0.03317688413806013	0.07999343481945569	-0.04808655979604351	0.43816899524206804	0.028825779133576018	-0.2039296736006794	0.23671398242658698	0.028507440351741655
HGNC:11045	-0.10045719138915947	-0.10271806385805365	0.01299672136475069	-0.013441799150440107	-0.26197521662593615	-0.12444995948994336	-0.15885564471199767	0.37424216660912146	-0.016439698116338393	-0.0321705306078196	-0.08167404651765617	-0.15680638174640862	-0.0853773386855393	-0.049506154247156806	-0.007662503072626139	-0.08588567898755439	-0.1987021122886392	-0.008748603413747174	0.052866103530418825	-0.034974344426129116	-0.05930184798420506	-0.13977179908871648	0.01753272914789165	-0.06785292281692636	0.0985771900162429	0.34774945155897224	-0.23672037453178188	-0.018470297938276217	-0.03428944328194705	-0.020554750590891593	-0.028943539257202257	-0.023177196442489306	-0.0030975197011640573	-0.059329879723586165	-0.2031208004047323	-0.037324603835896676	0.1594840390765275	0.03228224646082334	0.0052480696980984265	-0.04268916943927747	-0.2300058588136621	-0.03350702249524662	-0.18999786855279222	0.32465412982919084	0.12305414803043324	-0.10485805041368845	-0.02341623806216406	-0.13905261565460528	0.06782450760868838
HGNC:11046	-0.08142623880353295	-0.09239172021497515	0.06627761994867422	0.02789911776873579	-0.13801623404068705	-0.02233651927547877	-0.011093538868946833	0.4544158655509743	-0.034787115093199386	0.01797113722738261	-0.103192187678793	-0.0057783036296776644	-0.038878176405882814	-0.07419514648023703	0.025461064316780156	0.10604400941444013	-0.12034072341118922	0.072895146375707	0.1763711863488187	0.09978453930310707	-0.03443596064700083	-0.07829352003958605	0.166061692108428	0.017651720012861725	0.12336280998829989	0.12511239922622036	-0.14364807753136793	-0.020474450745582906	-0.033569611860202145	-0.02022131003905867	-0.02929490829705809	-0.02264751832363959	0.01965169465727978	-0.05700962202565023	-0.10730959038103102	-0.0397611362906027	0.1923065968677422	0.0628650794301706	0.039259116714911	0.021890035415971166	-0.1425089981748249	0.015214593214057538	-0.09196753023789184	0.12434406239616591	0.13601953056098184	-0.07479800551093109	-0.06829473091827301	-0.02127834848252091	0.009604293523698052
HGNC:4141	0.16058748390048505	0.4793276403592312	-0.11437206353500061	0.1995102264026766	0.02757421137080379	-0.15078960234441058	0.5788265728502678	-0.012446144672307697	0.05044061666970111	-0.05792151390619753	-0.10569544396167292	0.2664956790594269	-0.026881886853950276	-0.10816442001049598	0.008569591976118097	-0.06351650858726286	0.07301563863369262	-0.10400567972826404	-0.07665743045859796	0.09048372713387377	-0.019861855093933286	0.6796162837242291	0.049885240974215025	0.04786770310999823	-0.03409990166557457	0.056096902197529094	0.03880878310092113	-0.11731955284159117	-0.10106913047412573	-0.0690653338401635	-0.09485418895899	-0.07507929001121112	-0.030814107292350693	0.3392544712331513	-0.2463113436886275	0.0063276469200165475	-0.0849237668538025	0.45580686692907674	-0.1151135179569116	0.008207177357617442	0.3830677930314635	0.014973548477868378	0.2919733878252911	-0.043201832532436826	-0.06756317097642	0.09015939513680994	-0.08858613003198378	0.5526839667465377	0.005918216204154084
HGNC:12009	0.2437653322243454	0.7892523862428297	-0.026251148356475282	0.2035325582081452	0.024481590256847253	-0.022626332979994484	0.44920536282656215	-0.04198468506110032	-0.01697352660354525	0.20212501242810912	0.15226848208794633	0.5065069206890584	0.07132431874963222	0.019427258791118306	0.22138685752395393	0.19886586673024417	0.18792622500556977	-0.05061998800980964	0.006694005131881432	0.17707813933889047	0.08841667232239717	0.19903383983231987	0.281730301724732	0.17373167997072864	0.009627935286537196	0.1753142022133715	0.1447596321192862	-0.1477396251310368	-0.13513819004793678	-0.09062942664160659	-0.12514643914777265	-0.09994458284291682	0.033971818455533334	0.4375205154360741	-0.1511625238692006	-0.039896839477675444	0.06379880797930548	0.4671291494650967	0.09139009073316591	0.19866159233471578	0.6136987552108348	0.2046421873792842	0.023056855371244172	0.14159146515507354	0.005428102725514462	0.23785415840624133	0.12657533210224375	0.5644847375154731	0.07414129023729389
HGNC:3353	0.36751648990238234	0.032162095967677495	-0.07407116926043028	-0.03728401993018897	-0.23760944459867087	0.06537361517450072	-0.03500221922113789	-0.018579961974888433	-0.08650699056753598	-0.02452091351224134	0.14061196962808886	-0.09032819896621799	-0.028761147481686313	-0.0637363504159594	0.1525650654654723	-0.09897044413047394	-0.039985699644227136	-0.08002435960641205	-0.1137647786135268	-0.19999599689368064	-0.08911986062811071	-0.13109262503026617	0.21340103833801008	-0.05218482357851339	-0.024287627126620553	0.3745798904000831	-0.21538188065510308	-0.01570566169511077	-0.05190954383987948	-0.03608949772793074	-0.04503103099027155	-0.037952359722794794	-0.06369146527502059	-0.032564076474753616	-0.005366267910408779	-0.08019642016344652	0.5723389357170767	0.20657997140579928	-0.005643002842058012	-0.13566975619144797	-0.05018507578101041	0.10072388789941714	-0.13437132915198868	0.9220086514250755	-0.047337264248337556	0.07820948032602044	0.11484683297238817	-0.02293189140347701	0.021888513769187063
HGNC:11007	0.044798848511978	0.09389798176526806	-0.031091915093829754	-0.006120715920192543	-0.06396620434265544	-0.0021652655203986226	-0.1364209086048625	-0.11597138946472399	0.3518049494924176	-0.08870551651960767	0.021542941627031145	-0.015349593547978144	-0.010895687548369426	-0.09654520414049762	-0.10056482861311455	-0.113858892306162	-0.10649032131491352	-0.011223580198686123	-0.10734127058565358	-0.21016570928896247	-0.10208309719847274	-0.08121442671710105	-0.13995461187463748	-0.14434611125700064	-0.03879080007584875	-0.06165630424005177	0.2363367821379777	-0.038829171330874976	-0.03421040126775056	-0.023098550070773802	-0.03142037559369993	-0.025082065711585482	-0.06153180360061225	-0.12079176053934428	0.00017252983046385056	0.2792510473150641	-0.06031073904568267	-0.2253135530550211	-0.01025310869791388	-0.1501229704878933	-0.039409767505146485	-0.1148117791492648	-0.04527514474170235	-0.06228840484928702	-0.038316556437356465	-0.08873687101784934	0.46167160495058013	-0.22258647865929373	0.023627803904980784
HGNC:13819	-0.08995042085840489	-0.028631452019878028	-0.028334278592529693	0.037714227430850504	-0.19087326370165172	-0.07992341379576012	-0.14111678145729623	0.12712958323389276	-0.04395189900338187	-0.044821188563364096	-0.059756565044024976	-0.17645733099374708	-0.0009843450802051303	-0.05438279034924008	-0.0022319729760797422	-0.1559857158979359	-0.12897416119796	-0.051831590525613876	-0.05278446535707386	-0.10533969788373543	-0.07399562315140963	-0.08785054256593833	0.02087255932865298	-0.04120185028012195	-0.019503523791636217	0.37045416181421514	-0.15401670188039304	-0.025154968192478606	-0.028661334948630334	-0.020031939068426728	-0.026304178827624498	-0.021015881868554055	-0.014238141849843278	-0.018624574199456314	-0.14942893636302954	-0.04970179908746128	-0.05222552343378084	0.02415112349129269	0.0049428066667903245	-0.007281165101010528	-0.13239731360378915	0.035100612498809	-0.12209343650555027	0.1892833840116355	-0.0766819440362707	0.12360446650722887	0.061090702627328325	-0.1158267893279472	0.08993194502777872
HGNC:10961	-0.10636889349592579	-0.05787353085151169	-0.0025854915582586594	-0.022311674399095833	0.12478477793974863	-0.055663794165595	0.10327352795356536	0.5772233107103916	-0.007565688749112718	0.09731284460657429	-0.12949081148410974	0.022892093530193974	0.018584597246529472	-0.0653406387526385	0.0013324126186177751	0.16490619151652666	0.012655326331916286	0.090097207948788	0.6311240840479314	0.34295370305978784	0.10288135222535023	0.02235114855726108	0.07802385584596938	0.3266586502680513	0.33515680811091797	-0.03338566783269592	0.01463217692910223	-0.012503896125199707	-0.010272698907979735	-0.008099845181350339	-0.009292742273481558	-0.00803867729723831	0.15420778720460243	-0.007582932956952797	-0.028640545522497434	-0.021529349434525762	0.04644293556011223	0.017084855818926062	0.21728461804059282	0.024386048715395497	-0.05009707600570758	-0.07331245690432005	-0.025050908701841925	-0.0443847037177772	0.6132088458459433	-0.10756322858921763	-0.08762034050939481	0.14848715028626458	-0.022066616414052484
HGNC:10959	-0.11323598700111545	-0.04718469995657073	-0.029050277739239343	-0.03708790040077804	0.13418786724740803	-0.08294657198018597	0.1338484856693813	0.6226054649206781	0.0011228362473761119	0.08788098669897847	-0.12953538938457057	0.010511662774340005	-0.04381729067719995	-0.05469421193756376	-0.00791694611829291	0.1631936174880033	0.015686104769790682	0.07896424361083458	0.6277727299740182	0.3696971222571359	0.11442654942384936	0.040277198410822695	0.09549893565018623	0.34367472871798505	0.3358441076132686	-0.03608371766400731	0.015320073485858373	-0.01603555473934107	-0.009858853501547872	-0.007183810258173637	-0.009292227462501159	-0.007229031615165968	0.15680997001637453	0.012416569476391685	-0.03426474180172669	-0.01869024054783651	0.035081525588899085	0.025995518314163874	0.20532253993126864	0.026834774658030695	-0.05330002454919759	-0.08730223484753448	-0.02531654428363076	-0.037587195835053204	0.6577407280747405	-0.11944556358420458	-0.09462174320356938	0.1782220755884993	-0.02558273375019906
HGNC:10956	-0.2673396687632395	-0.09147776681433017	-0.08269761896719689	0.054952797918101454	-0.306913740594936	-0.24838432978955663	-0.2066810118908555	0.09368935314081166	-0.052000015084183254	-0.10692646257558049	-0.18428243618096501	-0.2666738400033348	-0.030321802719264032	0.19101196962783698	-0.13199984082788102	-0.25095185157248023	-0.1357928660855862	-0.06898136111160441	-0.1458260834409518	-0.1990244245441461	0.03801281405509283	-0.11698153452015905	-0.030224918892721674	-0.21700676627495405	-0.05290951842764751	0.4324056248573828	-0.22522872542322783	-0.0369541259840807	-0.030164948433560303	-0.02187708013940431	-0.02904706326398206	-0.02259005515621634	-0.034375400982624434	0.05333862831415908	-0.26335127404192826	-0.05629598315745613	-0.021034448887052918	0.04371485317710692	-0.07167692935516974	-0.11299090692319899	-0.18770376192762825	-0.1347215622479607	-0.19635382232283555	0.1722883286327384	-0.07031365576229848	0.012045698262911395	0.023311981556370404	-0.18465913397824466	0.012699097921391367
HGNC:6541	0.10329475908543023	0.37757671954060396	-0.08613622483484362	0.024326414544957143	-0.07304354013205658	0.02768971411568586	0.4139779945684212	0.03453097993431379	-0.16115564387532497	-0.06581555254419923	0.02658074930832691	0.24390418967683195	-0.13720177263672473	-0.2062821279595904	0.3035214715781633	-0.01192863499695372	0.1744827234761056	-0.15777887555289477	0.01827829812921997	0.06583928364307136	-0.11183659014393221	-0.029520117600430693	0.3052416230575777	-0.016009324867031244	0.03960822363993863	0.2596701579208613	0.06209811444155433	-0.0782098715782618	-0.07837738936358599	-0.055229102093008006	-0.0731704557468937	-0.05951972954654716	-0.04558774902288948	0.3796848416305219	-0.057250320202759636	-0.15079548684308433	0.026388222785948403	0.4121749754392089	-0.05399629464837845	0.05707196677002617	0.23848608814900465	0.27547956741606405	-0.059092912688376895	0.2344756996314283	-0.07663099877378719	0.3127639293301963	-0.11543648281175242	0.492212251094996	0.12881671028422598
HGNC:18290	0.15997829340364783	0.22012094960748269	0.310292704698301	0.28367128025157085	-0.07116565665780762	0.03740786768425226	0.14020589633806727	0.008975355463034957	-0.20849994276201433	0.3081581113503617	0.17533693249773616	0.16127436883504975	0.067970505945283	0.11072998911124464	0.3428824162957625	0.20550314389290616	0.22860879366175027	0.049356833118027806	0.1648413323174072	0.35128921202196556	0.23230540813321923	-0.10041336025853474	0.19398717410479963	0.2761344925080215	0.03907516511462649	0.3575600071060778	-0.07158803595298432	-0.11329462817036964	-0.10940009047682259	-0.07378432741068486	-0.09952234288123113	-0.08095360835503736	0.1658227974053805	0.25502982416260894	-0.020427569630209395	-0.13827154365942787	0.07797216598777766	0.3861080428666508	0.14233938018180864	0.4036597651269821	0.21993801248101025	0.37392781439130035	-0.10563336185837853	0.3089586457251728	-0.0375642670494537	0.27665307008272727	0.018890318872995377	0.28524439123792067	0.09946587891950238
HGNC:976	0.00824534361036119	0.5180905646331709	0.04852400708083978	0.08440436612327544	0.15090097243509537	0.05486127826929923	0.05932986625144638	-0.15103830109417388	0.014313961897438533	0.03493810857372943	0.1521292554328274	0.34341567569680753	-0.06373207638323615	-0.0840242134041576	0.2650031156912101	0.1731273412421667	0.1743835100076678	0.005861008615475056	0.04499605348704801	0.08746952298782747	-0.05869763709822365	-0.08472002368051429	-0.01070484165641176	0.2580456229790898	0.09148141430237103	0.118867928110409	0.42613617768592427	0.15394441638127876	0.16861885459861317	0.11576261696697267	0.1524344348202545	0.12040224184701052	-0.004378035487126885	0.36174231016711084	0.04759020800759855	0.022732920472962152	-0.0970269251834499	0.16935334251621081	0.09195622228248068	0.06138575233716373	0.5233295305838755	0.3797995551982453	-0.0247709478595992	-0.012669318032221693	0.1001554500127566	0.3098205553949275	-0.0016377449731481155	0.1991238976187231	0.14682277592261364
HGNC:15956	0.10163427111568216	0.07901911738843594	-0.04403238453834864	-0.03092376025893458	-0.05934593875840528	0.04615534309680485	-0.05874081214212339	0.04246882630248562	-0.1434980074037174	-0.057417642045426064	0.10538234831315012	-0.09444304679672798	-0.018563573913244095	-0.036639676373054014	0.24703292972240928	-0.0670864916308585	0.18544889957501207	-0.02419628921664271	0.07031529025361322	-0.10895185229483415	-0.048850702876062156	-0.17746908388400542	0.20431508768235562	0.06311370453656431	0.0031048637197786623	0.6201128971832972	0.0038077909902678613	-0.04476839884636626	-0.057011803554608026	-0.03969006391599175	-0.050914535921716894	-0.04362507180457483	-0.005022273245364836	0.08211198359640146	-0.018727527721772854	-0.13285124341606494	-0.06794018100493315	0.2652222074380579	0.03780527356479155	0.00822644905124901	-0.01965854116304789	0.2870947439926955	-0.09195515210683863	0.3985811420745883	-0.023265838364090415	0.21039427891849596	0.10707283233103353	0.016507260020884627	0.14304518993584325
HGNC:14679	-0.1201516444897725	0.034069308927571595	-0.050223999949650745	-0.04809652088845301	0.19722775832343317	-0.11398087323193584	0.17301632327681074	0.6242052826550855	-0.015308184376152164	0.08438092818012223	-0.11781180304794249	0.0591293036838831	-0.056056444970407036	-0.06595353928612725	0.018910683003799098	0.16558400280155217	0.03983851020277993	0.06952947244502442	0.6308214527832136	0.38884904982963064	0.10636436615288054	0.10516252200649105	0.09510861623631241	0.44376299704122224	0.36141115193288403	-0.016083326491630707	0.10932678364374335	-0.011441151345916101	-0.000701276077943067	-0.0026352613895402896	-0.0017198808235801394	-0.0027390427324540407	0.15685315256468274	0.09667377654463147	-0.0808034270887532	-0.03558099455255451	0.02097937210817353	0.10619749150102212	0.16931914874893333	0.049779955685712966	0.05563767009471147	-0.04012955881846059	-0.0008093746752706634	-0.05812933026076813	0.6362303899398799	-0.1125220631162973	-0.13164245781925504	0.25719144143175104	-0.06025788683467814
HGNC:8877	0.2237415391192545	-0.1588282157137736	-0.043355622092210874	0.13001175660860534	0.03454538405491101	-0.06969673652420426	0.5480323202054174	0.04284229344020454	-0.10003480196227345	-0.17910758100568644	-0.23823681954385897	-0.0629080529247735	-0.11702366691468276	-0.165871085148536	-0.07013412680924704	-0.2478146742535944	-0.13721334505798138	-0.08721600070944163	-0.1084370396831829	0.06519331271734666	-0.0025051487800618337	0.8753029142760418	-0.15874274761189733	-0.06067690571263316	-0.048051292757216084	-0.02153104085308456	-0.2112730322270896	-0.04772994575133723	-0.05337540788794982	-0.03747799168774583	-0.04937149630867959	-0.0392133903403876	-0.02364039770210657	0.1400621400142578	-0.2247285765443072	-0.08266018380373417	0.004960531982379103	0.371999097217776	-0.21308402536986912	-0.04232227531632885	-0.04374423025471328	-0.10327487821693279	0.5049752587343297	0.046850063705685056	-0.10698087176987776	-0.025270471814470844	-0.29474551891454975	0.43249716453712955	-0.07946840925348347
HGNC:634	-0.031132513265470407	0.01066886361525354	-0.010562639786713597	-0.010311061449904867	-0.0376890034770052	-0.023545090261543864	0.02764550829603781	0.12698019802633606	-0.005863988554806969	0.03664830742304641	-0.022506144086389127	0.02909385266557033	-0.015632612516666356	-0.01962912794261304	-0.010813057420603187	0.053597147103290645	-0.03926682594214627	0.02652361398638673	0.004539268839135003	0.030036857884870767	-0.0070606574316056095	-0.018834285490947452	0.09044896624988251	-0.030071416089329013	-0.005130573930366394	-0.0199298198190204	-0.03428345209864134	-0.0046296027721139344	-0.005547440439431836	-0.003923592973953786	-0.004971169717327323	-0.00402330492767867	-0.013148861893275677	-0.040039316104745794	-0.022680224412202757	-0.010578445672266585	0.16780969958870015	0.02848561473875082	-0.010552515865471058	-0.013638557569976588	-0.03426157657689068	-0.008682288116130324	-0.022593010424082283	-0.020403840861019283	-0.00697074633896369	-0.021739025867224572	-0.03410291875668846	-0.0008462685280728894	-0.010974681087442829
HGNC:638	0.04473301500623073	-0.026270617208957105	0.44358909010141556	0.3261392823849735	0.02723831542520154	0.025818057854440548	-0.056868624272459575	-0.09417858631266378	-0.04987649071817246	0.1353073145792768	0.11596370610202685	0.011502202010660205	0.08118390992842386	0.16151873207024717	0.01479813903263706	-0.039803007756367983	-0.10701493353868981	0.044809674820086604	-0.054526180293843	0.15395660402026715	0.07044526140773989	-0.09622914947580276	0.04507370897216747	0.0317038445528793	-0.022977558687984668	-0.07523869324588542	-0.14941555881927474	-0.03848927314337163	-0.027735524886168712	-0.01395089325313726	-0.025525914497110423	-0.017624935289444445	0.02945557390691412	0.04358267701579242	0.06533810660365047	0.016316421216560045	0.08285262281850539	-0.11642560587770488	-0.011881811518032186	0.18047508069233328	0.11732551997669735	0.11834633862028104	-0.04699494248648553	-0.013072910961269776	0.0063827901009525815	-0.035971459978484534	-0.02095704767075479	0.05885304281063091	0.011858375431190211
HGNC:4455	-0.07585998608522887	-0.0600030101372099	-0.042654115764558256	0.07818379703182349	0.1977096397540448	-0.036509873233174006	0.14211419811752843	0.21542840870549185	-0.03646599196073762	-0.0975651585408847	-0.14353670754140374	0.13680472015089237	-0.0851585162456197	-0.10323371872651732	0.058999100848252335	-0.003197727899021204	0.19535162303954404	-0.029285371503976254	0.1680175211942041	0.0618865492243527	-0.010651000113326118	0.26362339398899803	0.02958710991815984	-0.0703543542753644	-0.01627348055435991	-0.08924188265512703	0.09389146372736706	-0.029769386919846635	-0.03334472055121139	-0.024048684904211966	-0.030442492898121377	-0.025093273655186567	-0.022736488969940495	-0.034609573062394615	0.24541212131161766	-0.055687404097745405	-0.07056622255014139	0.04264053637549827	-0.08367488215358093	0.19789257017382814	-0.0037951365556714014	-0.09660246843443823	0.20392980418914608	-0.05651078888815099	0.0704509485896346	-0.02789098552339836	-0.08389264704287504	0.046225205048313366	0.03981645606746252
HGNC:9940	0.030543245190715558	-0.024777023421446966	0.000699080910041518	-0.00668871915967049	0.23852622818462949	0.08313445387889105	0.09057806746929932	0.1852591983332239	-0.05079808004979037	-0.0822488747962548	-0.03559699885513036	0.17568962640879543	-0.03053641766032052	-0.13289675219387162	0.1989587537511218	0.10317582463950828	0.3146299132484595	0.007747351478999445	0.3078937880171707	0.07092425823006805	-0.09703504756459846	0.042387750236977474	0.128256579894728	0.07995396735828984	0.016187548331019822	-0.14285147922397476	0.21237538936136793	-0.05022139702493237	-0.06366180147735306	-0.0437702764426265	-0.05636713798125314	-0.04690749059924245	-0.008876412377501934	-0.0011938788918143277	0.39200274568900567	-0.06264323145397246	-0.08267281440206699	0.04917008413400236	-0.008523447922019891	0.17988751502090194	0.021438440746196313	0.07505443570939055	0.10702782213703811	-0.08846967661091165	0.12920037283532473	0.07713596297094782	0.003971478949163226	0.03848347068237373	0.06356370382684164
HGNC:2849	0.1593874294169625	0.19015580588291925	0.008431051095752342	-0.011649640080798133	0.1689996650272045	0.11478372825722115	-0.18148947653735398	-0.10819386698814978	0.06550334523090591	0.3421407216625176	0.22960126743000756	0.20090309679151114	0.3147512883959085	0.47737651118520674	-0.1306074671772179	0.3606099655484001	0.14018736164377346	0.17238920088062742	0.004937630813371981	0.0642014221063942	0.23573975194443914	-0.2059713392867466	0.10954219871960041	0.1481432271991239	-0.08488465129487552	-0.15602228383010486	0.09581832944963417	-0.07196160656641781	-0.06975422304816885	-0.047707467252712986	-0.06303112539899725	-0.05212170276449987	0.1390220818533383	-0.11036298555931968	0.11911503825787899	0.08250263621641421	0.14008069185180955	-0.06788950377157836	0.2153338017666099	0.27707389257827647	0.19243061115873783	-0.14091853083347117	-0.10540696961421876	-0.1417238341234311	0.02876812955291308	-0.041427955473605296	0.3592060098311592	-0.13272490709100085	-0.05792882297051679
HGNC:7103	0.010782523451900908	-0.08084071667509307	0.6029553931646583	0.4740552844323687	-0.10339619504613348	0.030418357329955636	0.02622204342987526	0.06967139241408825	-0.04512484865430777	0.02941377816431114	0.007056435368365138	-0.05272241597194253	-0.08349562730982754	-0.06348015303210361	0.1488103085970406	-0.12039258803490879	-0.21174971916217145	0.030167794362161538	0.02321871278717101	0.24785937062636637	0.03423471994087689	-0.07584396115445118	-0.014900215513480402	0.07877464297912629	0.09348915909090628	0.07163723813413474	-0.17248791199621819	-0.029437851547344664	-0.018112066170473867	-0.008109455315259558	-0.01706942333814205	-0.011726030322130869	0.044849172571440866	0.15379146739420008	-0.011877250903930516	0.024387483433010115	0.05839666707842862	-0.037549067250446336	-0.0036980864896611282	0.07520106716359624	0.0508736222244816	0.23460885227727543	-0.0814835768422646	0.1669057191465245	0.06210279455857088	0.0447788327315676	-0.1138029733474757	0.14187876311313985	0.09031201439684994
HGNC:29674	-0.11628608116528391	-0.06574925481078099	-0.02375905498277736	-0.03357678357551938	0.12834876966272968	-0.08621462569317292	0.08228428006634927	0.6425379551134532	-0.004114938297045566	0.09579478348720591	-0.12936498697947482	0.0034872599046431043	-0.03379346084098417	-0.04159189327996463	-0.02177165310648687	0.17180694734662927	-0.0023176272750918005	0.0923866976450121	0.6161628898129311	0.3476412137708317	0.11724590643455973	0.021775034584285053	0.0936074332765525	0.3182922644802733	0.32641047591424555	-0.043567095046331994	0.001754005305988548	-0.017804006736548476	-0.012726147670840912	-0.009172015328414359	-0.011659743009672449	-0.009326753997884218	0.17335060002142502	-0.007035938325167583	-0.037845137056943645	-0.02069715985302468	0.05396243942543857	0.00251499845718838	0.23500205614484734	0.014613406376808153	-0.060627638972287144	-0.10121918632550027	-0.030244377036527447	-0.04020149152960047	0.6038642539937377	-0.12878601449430832	-0.08989810383292521	0.1320461355476739	-0.023713311442854264
HGNC:10928	0.11138935434011656	0.24525143749049466	0.018269528877937816	0.010315706813744094	0.28258933544096926	0.21153663862973177	0.25736040522271775	-0.06661578363650679	-0.11307459612421446	0.11821834175949204	0.1618660236000444	0.3308129885417629	-0.007306545364425858	0.006678285636104676	0.17600258385119777	0.18450230905773826	0.35801822239445247	-0.04699609655682649	0.18605117924042341	0.13032680926670873	0.08649530794855015	-0.029895059679897223	0.2842754993123019	0.18472806812848955	-0.004925639391535193	-0.14961292788353928	0.34061304783579377	-0.02512981887394166	-0.02016302496844625	-0.014773558292639068	-0.018557087936696984	-0.01960603375985954	0.020805564137753516	0.2651116673277502	0.2380906173105259	-0.08975628484712352	-0.02323581814464474	0.20570706834358057	0.06720286350329885	0.27874181107936585	0.3630510882023883	0.1875031433070825	0.07537013912976251	-0.06154508156502664	0.06847015497025984	0.15804646444013945	-0.028633360343039118	0.2941297979130757	0.014964977653714113
HGNC:20692	0.10546452103845877	-0.08373749519038604	0.3027699271147296	0.24785999524536756	-0.15694128088145926	0.11971303432951931	-0.07285505117633503	-0.045883924314192685	-0.041301827606305304	-0.0032043263149283173	0.052121839573968945	-0.09438971847829969	-0.07529226027665262	-0.07791649489894709	0.13182284339320138	-0.010095492807273692	-0.16105011633061483	-0.012698106031218499	-0.08696157128158569	0.10615696352043985	-0.060657041870048424	-0.08996068043937697	-0.059210536941512994	-0.01296999420042592	-0.004773670154370354	0.19408429995370266	-0.15309040563348336	-0.027913683379436914	-0.027303177070964427	-0.016293047208778055	-0.02438243827431577	-0.018127743086535003	-0.016519170658076798	0.04239543239378349	-0.032437948834880284	0.003646395854396621	0.01532866078402968	-0.019038564071778417	0.060993800981085214	0.014579939095936653	-0.005035224943322446	0.3128148833681552	-0.04793291448969984	0.26600647380020565	-0.05645927003388281	0.16806856489080269	-0.02122195699742627	0.015633249807280085	0.11361875173685435
HGNC:19119	0.17886233638072677	-0.05571910821565041	0.1534946785439195	-0.05741657131091425	0.03402979690388587	0.24940540366820574	-0.04998572809203652	-0.05928858899719346	-0.022182735714863504	-0.021758720249894573	0.08786353527778769	0.2945118261568342	-0.0804233133097875	-0.025019621764339132	0.26198297810249577	0.26200670798276565	0.10786946733999993	0.0024245346869838655	0.09362580071233745	0.07377043594744624	-0.027413039140692413	-0.06294097311945758	-0.17499924209506892	0.08383253720938995	0.08068643153542941	-0.07241830698178053	0.040328106040339234	0.01372611702806295	-0.02296758800846368	-0.007962870762484026	-0.015313123438960791	-0.011797970556002213	-0.014305833053512922	-0.1413522443983392	0.07957053105198834	-0.02860744088475796	-0.03691418830159232	0.11315600675589331	0.1391768768836157	0.3563325602207958	-0.065895456239554	0.25621916736072875	0.05497041994456173	0.00924583055187659	-0.038063113336624696	0.09556418491012203	-0.024561028841287975	-0.025048359827908852	0.05090311955734216
HGNC:8582	-0.14261450735834033	-0.06548340929082233	-0.026698415309791487	-0.034431041134964015	0.12693404328327182	-0.09983481051374077	0.12564774178687052	0.7185464589264984	-0.002017894949152058	0.09826324774062864	-0.15142600742665555	0.007774070644557244	-0.05617185567822685	-0.06564068845795928	-0.01449386320350082	0.19202579087205457	-0.007884461304393684	0.10235262606367368	0.6588788543697456	0.3870168582841217	0.12145330425928698	0.02689090441370926	0.14555878049114324	0.3312114713244211	0.3794418971605783	-0.033926981363341005	-0.005757508596070894	-0.006965973478004893	-0.0007605982161034785	-0.0012668055071307345	-0.0009995987823790114	-0.0010146636243380408	0.16037052804011098	-0.003806305349591714	-0.048542407079523356	-0.023464141262170495	0.08309443953072784	0.03149890411707657	0.2133772161364376	0.018544591287884764	-0.07311809311020688	-0.09837025747206805	-0.03596764004733691	-0.03626192333017123	0.6591969540647584	-0.13815681648813077	-0.11216954918601761	0.16514204529225465	-0.02719846816320887
HGNC:12437	0.11825037474718457	0.46123925753564554	-0.015219674490073054	-0.0574571724661787	0.29800760065604937	0.08326912167234574	0.24357883702442465	-0.10758675715106697	-0.0316659150056749	0.012998104217968175	0.21711603291102302	0.30772568293503644	-0.07877322507626283	-0.050332478315129006	0.41247549422419877	0.12383883736238915	0.30607223406167305	-0.029847042084465196	0.14419679078480319	0.14898452747333676	0.08175605237421464	0.05154920362014637	0.11218153382999137	0.4120518979713311	0.03766946282581725	0.006250003789552054	0.5108560108541159	-0.08062427952504446	-0.06703124686116405	-0.04358480455110262	-0.062104550947578795	-0.049027574161449004	0.013155498451267403	0.4029834488071981	0.07701406892512028	-0.0399709863768919	-0.11439119435174426	0.3970047338572413	0.03429815036075985	0.20238022155818872	0.4658390517040819	0.4380880609726229	0.06354241505670914	-0.09292131397811099	0.10895782742750876	0.30274195065063686	-0.06479940119827378	0.37432963734513014	-0.027314750892552322
HGNC:404	-0.003043281555292867	-0.1037623469934801	-0.10286248417681221	-0.11010337135118048	0.25429210097862215	0.001916432288045764	0.11902041379875884	0.5195572962900193	-0.09903160139197226	-0.034650251949481695	-0.03850995837971044	-0.01412119945685908	-0.015040685457832294	0.1147644973000586	0.15094740592506165	0.09026629105179496	0.27511509084314417	0.0456678259485633	0.504801743803197	0.19909804965782896	0.16553810830875576	0.02900518706909498	0.29571066409662233	0.13500659856580646	0.1613659396314712	0.024166206152541395	0.06252331496597452	-0.12562074088655537	-0.13015024688888654	-0.08977973864761386	-0.11899536722691648	-0.09619782957175049	0.1171513884640551	-0.016568067027348192	0.2985778847312705	-0.09604033494704894	-0.045086950934156295	0.1709362429310352	0.11724942710100573	0.23122023137475264	-0.16480202726644205	-0.005032905285934537	0.08746481245900616	-0.05028530563113754	0.385914837774954	0.029811074462843243	0.04209158285097973	0.09370176052181727	0.04805439865980597
HGNC:10985	0.007702354687039222	0.16757024694480038	0.16606124892645052	0.11545260772062475	0.1625108112058715	0.049242267602374455	0.14448239027781476	0.3108192928442139	-0.06315235649684557	0.13226433944668523	0.018537406826825985	0.29591114827492976	-0.05603218240246554	-0.06750754782185951	0.170896973674467	0.3084819611480019	0.09955704497601411	0.17392769676501643	0.4192334033143139	0.3861901090044122	0.02728647916759286	-0.0036887118766704145	-0.022816357866215754	0.37955937892148744	0.3496146677647174	-0.03308553054054243	0.0688516050635731	0.09552791537870416	0.10039394152714554	0.056497210734656446	0.08572890139475499	0.05912360312457908	0.08871556127017756	0.11698495757009575	-0.0249311592289609	-0.05374286597029183	-0.026303041194079932	0.1184602172863696	0.19607394366813663	0.22300337259442587	0.22398915791842824	0.17659733282913467	-0.017301603995394547	-0.03769989466281014	0.4082144413665546	0.04321382623966775	-0.13917602406525278	0.2771579699347811	0.03269592566559908
HGNC:2854	0.46794525940561293	0.17817963999061748	-0.007157466366107565	-0.09173853508934676	0.25416241132962275	0.3679409890361901	-0.046111745606917685	-0.1383141569777044	-0.1431046561318554	0.029736905981629185	0.2895461513570803	0.28331740244617987	0.08815229730921385	0.05870879368396107	0.25374870383818965	0.19391224189117234	0.4343470353942367	0.04351782845448106	0.1658693499149841	-0.10930827402784815	-0.11237646410975326	-0.17607792711944079	0.2636369236747451	0.22469403094719187	0.0031798506456295053	-0.016935878212053754	0.29197028881121323	-0.07067696719240842	-0.11053538103459402	-0.07255753827608516	-0.09624779938063965	-0.07995875329715385	0.024762458853285787	0.042312430306380704	0.38888885861749406	-0.08623887096507879	0.11998524762104533	0.20490377228293377	0.2233693870485732	0.06644690313819238	0.2242867459672548	0.3562679665579289	0.09329382951969911	0.17578348170586924	0.06911667982814203	0.2950663699418854	0.2637240330379747	-0.028243897028835313	0.15332141639397467
HGNC:11448	0.44339003116057735	0.00671572640549461	-0.054066455849332715	0.07302598495457925	0.07242256938350312	0.10433169795859466	0.6635383490358968	0.047144009137053224	-0.25741825346120983	-0.1301678059030738	-0.03377462615012053	0.1383655067784885	0.009394998259803904	-0.08593117341764268	0.25357329254376143	-0.05973583696845176	0.28392394059075987	-0.11879693050037658	0.1459066426590662	0.11578429009123763	0.0016579673445184142	0.5589840210814232	0.19176679193560253	0.07848751570786318	-0.022531804928789288	0.1846660966189167	-0.05683853664034353	-0.12213361356251666	-0.14596587201841776	-0.09950464420099442	-0.13132709197558118	-0.10708553835572263	0.00021488267993484354	0.26740129609382884	0.03039331614894892	-0.22569434706435715	0.13945856783998417	0.7111918750370774	-0.1021524746456217	0.20110937595757855	0.07165508332897978	0.23934436676347232	0.3688776953994421	0.3559707745784427	-0.08270689056376437	0.2435568446925483	-0.1690475329361224	0.5687562368516145	0.001518107809295586
HGNC:7892	-0.0010627078456448252	0.3498291004681733	-0.0062801736455754004	0.034279863510036965	0.1048670659888007	0.1621542789681089	-0.0036964852639596183	0.0017984636401900248	0.0917865628872695	0.30451890121474606	0.2249023576626658	0.3667678079537741	0.06763225180862215	0.07328791268332853	-0.03188978060394789	0.302284758287131	0.2090867744479363	0.037183593267234256	0.07755358903857842	0.04560266318225384	0.06607687824970242	-0.1321285716563545	0.07698992682871984	0.049998071388451554	0.03131272780823187	-0.1466072153746261	0.23898326195690198	-0.0846393259838774	-0.07364679239498938	-0.04845807651213955	-0.06776565974587906	-0.054626513994867454	0.013254637879385592	0.08702918075692943	0.1236536043240428	0.07498740117922166	-0.04565922885670794	-0.07606054100179162	0.22920782970071343	0.13257687928072934	0.4165215468557778	-0.006298090502833643	0.11890925685219353	-0.14659550963843662	0.06633666795779737	0.06770950266730062	0.21578550707021954	-0.027866981930565304	0.12892757563621668
HGNC:14411	0.12446285659725008	-0.010662818295661604	0.5389971639892068	0.27984622532407893	0.07056925079759074	0.17041970495882158	0.05198083053052312	-0.09769755511568672	-0.12430527680618499	0.11254930945152508	0.10441390644314769	0.12397467663437693	-0.00424390579080395	-0.042842192353286984	0.3291172086074323	0.08046500598824749	0.09386969627362345	-0.012006698796396756	0.12201004196825746	0.2552587140234847	-0.021615688742481126	-0.08973551387125858	0.08277093127141695	0.1334197650332361	0.06111077385607034	-0.10175397545747804	0.043764562110408786	-0.011717163937042117	-0.009544131204659235	0.0007007756445760178	-0.008097150430094702	-0.006164015700117338	0.12695194695342288	0.2040801246212596	0.15463751171301807	-0.020300731671245974	-0.02294422269243006	0.09118300513736334	0.006929635125588221	0.3200248624412079	0.10805007050476813	0.40178953461873296	0.028198013175493388	-0.04858014750403033	-0.03524413617604769	0.17492422171152153	-0.06859880009982011	0.15733058529987126	0.05114102616360027
HGNC:7432	0.14213465000651782	0.5980970856907137	-0.10255804345563217	0.08761223907523415	0.321153578245634	0.011595006542502694	0.47990172468837833	0.3209908753773907	-0.15290655380243567	0.0915210748796586	-0.026247245394994564	0.5831571053413229	0.05196027515653925	-0.1017575505940904	0.29600478899437777	0.32584385662152004	0.4844085252810956	-0.05172462076765264	0.45823344544931494	0.3922382213038092	0.0484269590717895	0.23844704085137583	0.29262882828869446	0.38848195333517876	0.23624974911211077	0.02134789980252093	0.251420707395969	-0.07913678189610622	-0.07595170185743987	-0.05266170950052924	-0.07172152394294984	-0.058186207791337104	0.09674951864594583	0.3134395991526438	0.12952386217860137	-0.1494406376435276	-0.05649105144010862	0.4486320013359292	0.15152341047492957	0.2828099072587017	0.5396373925124143	0.24750186757240947	0.1801548377455044	-0.08199465906550715	0.3323518060578146	0.3113109064981629	-0.07691844785285876	0.5952837109970592	0.1278663636279902
HGNC:11070	0.10610932012398859	-0.05185922825371095	-0.09472120542728107	0.20118870027261498	-0.10327000353736554	-0.16064099460936998	0.31972160814835876	0.09179027163554632	-0.07672564401734956	-0.12642088083458863	-0.21229330005582941	-0.09327946110013337	-0.1024007469021328	-0.11121341914023662	-0.14360970021440986	-0.2524694764450032	-0.15368848890030384	-0.08055206989198745	-0.16650371542515302	-0.03150650644664267	-0.01607107956842876	0.6132522627595338	-0.10858313365138372	-0.14425517816442468	-0.05056779385196674	0.24466194729150337	-0.2868889097141539	-0.03703163902534909	-0.04020867001328482	-0.029184540236009426	-0.03768477671267521	-0.03002368376997093	-0.03885925797150753	0.06796764221348386	-0.2876434542257698	-0.06791362323875201	0.03994108912007181	0.28508485829056435	-0.1608693868901756	-0.10290982666757024	0.009143173193510106	-0.17335721404377077	0.3661284620486887	0.24219868914801082	-0.11360888152015357	-0.05104563823578304	-0.18451532884418376	0.22876541874239464	0.032633003689427946
HGNC:33128	0.10289147995124832	0.030738099225592272	-0.010873567735177328	0.00963324709480567	0.22896914622343875	0.0577907126981038	0.3194053724368418	0.18276451306914926	-0.12457261962057935	-0.11056973865510641	-0.019344336821242907	0.11707703362014257	-0.08227515733517331	-0.06813870884573019	0.28199378434917943	0.08328232068771257	0.2784038296640654	-0.011302251878494627	0.30315042103932993	0.21722026869526465	0.059178448491271025	0.14641679331831017	0.2470170145077907	0.11538603150504048	0.04777255905498561	-0.07816321640670214	0.1193215036771409	-0.08452079086641477	-0.08433448216053364	-0.05822731612652087	-0.07797572807664864	-0.06229915120350101	0.06427215766350232	0.11165940047328411	0.2613778793585283	-0.1178477686823916	-0.08236015385562079	0.26270031572739405	-0.01776510939893949	0.19559210277278324	0.0004950627195549313	0.15896256797950312	0.13231611523950157	-0.09029530346268214	0.16158143281156948	0.15600451300276055	-0.08855931645479242	0.28437115871358964	0.017785982504209537
HGNC:33159	-0.08502902398651803	-0.09664970119232799	0.1297910993039129	0.11454240276871201	-0.062093155360442936	-0.06678482218650855	-0.022708006672621246	0.5183095863624243	-0.06345189821294096	-0.008180848895227594	-0.12557567263123282	-0.11794560974539942	-0.029634934445238858	-0.10718229708734815	0.08267804890384965	-0.05898957843551647	-0.1420914191853078	0.013749155537519547	0.26654993850835745	0.17841159324284647	-0.013031945189748574	-0.07013940769106645	0.13615068714378753	0.065528844279758	0.17482604408866975	0.21209221997887384	-0.18123585701551728	-0.03479883475870626	-0.042611962956978104	-0.029016040843134097	-0.038579759066398774	-0.030769233210265833	0.06555200905993765	0.02733147265200906	-0.04680087470279835	-0.04700652323560398	0.17793786414299126	0.055637258342502986	0.03295814926639726	0.03956929139459235	-0.13985799794351006	0.02188545081735374	-0.10995855767848293	0.25659704877324024	0.30731159887260795	-0.06320864846155319	-0.04388472430084569	0.025659422155364712	0.06115217418021074
HGNC:20091	0.10081651550920168	-0.04235228650807258	0.2653514183957505	0.17320962683391014	0.06564955273283486	0.1336232671168872	-0.13262822550688227	-0.053919543385238	-0.06865316672265541	0.06876592422068396	0.09797256206624388	0.029519569583381287	0.12425224302667033	0.3603090319298676	0.04553548929502347	0.0837114844945518	-0.0834822308666588	0.05925113212826221	0.0061621885305453645	0.18079132675661716	0.1970116843958159	-0.15188349622893776	0.06297352361105064	0.07752113355164936	-0.03300932919081537	0.037493832195796516	-0.12554618750136826	-0.03961062816692954	-0.04134924302118106	-0.022655450238585062	-0.0368426914039908	-0.027858234010342847	0.051215246032104055	0.011146672261370826	0.08182910149822425	0.0030894684948387873	0.06598070116422888	-0.003720751292109689	0.17731883049940086	0.2284791361117368	0.0421149019415992	0.22462660988852734	-0.045457502622231555	0.048191718496252416	0.0532890708983759	0.10906628386850038	0.05511154375497387	-0.013903554710811538	0.09670285677183077
HGNC:10914	0.1767262983289754	0.2086208915556077	0.20346590877019186	0.17660905168999283	0.009889903765628883	0.10955340719452172	-0.020386602052096935	-0.16467322203266216	0.5647827856565848	0.1383272669059992	0.23786602702884987	0.18727832989015117	0.051972051900673145	0.0389336549985468	0.009290909097680426	0.1672615042537956	0.06254802203665259	0.08681897206886457	-0.05064622467597437	0.07019999165918984	-0.006035114142037833	-0.12324270127274008	-0.08407569783921627	0.07154172717386091	-0.03735632164246875	-0.09045382623878417	0.373024351551415	-0.09575143096742561	-0.09727557581759362	-0.06273174858971033	-0.08758678220429675	-0.06963908726278806	0.053974136775274156	-0.042685356450331245	0.1569620088650887	0.46264898482012373	0.024069071529929882	0.038895970943899114	0.11428325430528634	0.14881072936084602	0.10420024199776415	0.07732142376109488	-0.09947984469111094	0.01722747294981648	-0.07914474663001547	0.09054800430727006	0.2155396878067217	-0.11185300332436462	0.13727037250072047
HGNC:4175	-0.17941483208970088	-0.11939875244631164	-0.030494391052244333	-0.004770769026486699	-0.06379564518099927	-0.06550687507234561	-0.08463714445157891	0.26579542764996705	-0.08246976752955175	-0.03128907509416071	-0.22226261727281893	-0.06718322362671217	0.18806154768770122	-0.0025801897134213286	-0.10983493468410743	0.08246726053539868	-0.07466880828221423	0.05891757240781892	0.20044710530634585	0.08212942417314656	0.022305257241916367	-0.06992826297159675	0.05561189806446315	0.035612540043906585	0.1545516690136554	0.0858152266753882	-0.15867079296566308	0.5738962278249943	0.583242423040841	0.39774832649609293	0.541243900244359	0.43748266116122264	0.05755279583991616	-0.12004111154751243	-0.14234334850466485	-0.07667172902114602	0.15353982828524282	-0.07641532954624336	0.05218806191466965	-0.08383151014794905	-0.09039969018766641	-0.09933447942053025	-0.10654378364152278	0.054458364632702254	0.19741329498276433	-0.0827429996366069	-0.09428965339023908	-0.08572970886280992	-0.025071335372204122
HGNC:10996	-0.09516701449295112	-0.05624763151959242	-0.02464133195197338	-0.013415698959633779	0.16082370746334426	-0.04538359510529596	0.14333988791615096	0.6110212682316051	-0.006873688404523554	0.1593393859933682	-0.06545098986119287	0.04910671395221528	-0.07591931843247046	-0.042617806008017615	0.05316512741060793	0.24937871072719875	0.007611590365646624	0.14034216394975493	0.5796555020594293	0.5052193275911329	0.2159220064241437	0.017753925875684747	0.0506155927193234	0.38784531939292277	0.3206467138518227	-0.051167690506926475	-0.022852766489646136	-0.012061653557393527	-0.005383893272638822	-0.00444972771569887	-0.0054113721177700925	-0.004431400452416747	0.1401230918403823	-0.006616925977945069	-0.054627437333596415	-0.0327793674090975	0.04158697628808139	0.058977312128069725	0.2844185184886831	0.10903528214211376	-0.050621991007900505	-0.04697144235874388	-0.041896834651484804	-0.003036788059842415	0.5730251642612578	-0.05236432335325791	-0.12996043226163953	0.18663102053297104	-0.003662957551823847
HGNC:643	-0.08470185296056468	0.02124997267788586	-0.05381005418887147	-0.05548955493252866	-0.06409041220958901	-0.11447922335086319	-0.03764259720265497	-0.05673476476317067	0.9067754434278964	-0.08074837532345751	0.10630773264698326	-0.13905420027075824	-0.04263648271291545	-0.06934899091327597	-0.19847050641465963	-0.12691263175422277	-0.23101814913082877	0.07568246478624603	-0.13471868694520248	-0.10040221428569304	-0.05966900595717204	-0.06056030696432794	-0.18014985887477336	-0.13871173851144977	-0.03737153716739793	-0.07288061493537541	0.3485376874615159	-0.0352352705087055	-0.02177682111631303	-0.015458012631414976	-0.02140204588393181	-0.016235742657996807	-0.05026860327591324	-0.1610430937971961	-0.07189608902083199	0.6463592700083906	-0.0392807474159003	-0.14637913241161102	-0.06485934927495182	-0.1675855425665728	-0.13496182221143838	-0.21997765625195934	-0.12259267282358267	-0.0764921644480765	-0.008890429505886888	-0.17991391632751305	0.14188344785536133	-0.22763452359163686	-0.025961981885234804
HGNC:21481	0.047808734231097126	-0.05610871370939938	0.6639204558078509	0.49287339663570656	-0.0684729089052734	0.07092863416221228	0.017874190128174372	-0.07717566078438327	-0.029613614880525645	0.0064989008536236355	0.035323880885386315	-0.005070972633205104	-0.0496435375864044	-0.0717157017399476	0.14079234553512954	-0.12208935807598542	-0.16193281551401123	0.037298648761069135	-0.04821021423123617	0.20750843595495613	-0.03984100133837077	-0.06912781563828091	-0.01745757418222734	0.05852932913343285	0.021884831207860462	-0.03748008603916833	-0.10490577365087775	-0.02781983124684386	-0.0168051151299796	-0.006490074204946547	-0.015485964718965116	-0.009524865303182662	0.024652922107032554	0.16501460084324715	0.06980065403352295	0.04821114902628811	0.026898631577483983	-0.0725590528521056	-0.060038602167688554	0.09152522765135186	0.09019233933122174	0.28429281201772233	-0.036253569816109256	0.04830815676321349	-0.02906167898425883	0.04871629838283735	-0.08491101359414842	0.11317755173047289	0.08229378495430749
HGNC:9021	0.23178193217548135	0.7476396039964937	-0.07116131755454926	0.1722026547010542	-0.005157154970159305	-0.0674259098480416	0.45693075299950764	-0.08219561243588568	0.03997354161226654	0.12382322578013855	0.144263229996939	0.3976592881386586	0.06411127027790868	0.013146367825858717	0.2307930302469925	0.13412657964739952	0.176492640662151	-0.10831754326736344	-0.05909111493118303	0.13005004726052619	0.0833486406394356	0.27377315754017245	0.1962495469255404	0.14232720095438786	-0.0425731521180994	0.17382372350128614	0.13321054684270714	-0.13991079841409518	-0.12483896178676307	-0.08353854019459274	-0.1159750264151953	-0.09206530668873152	0.024868284730769727	0.39519006375497373	-0.1351893112477557	0.005589640550664552	0.04092454905195835	0.5172706851689193	0.006604874374196921	0.17304458586671262	0.5763704682632386	0.20576642625176988	0.03488489641888068	0.13010070114580186	-0.06620048114860659	0.24898198547334333	0.03453999736270139	0.5739939377221721	0.07325965114697824
HGNC:7216	0.39633478436931696	0.3657204731759007	0.19484085398613535	0.2723948332167435	0.11993134134225358	0.28875723127282443	0.26103600955700434	-0.014256678397310589	-0.22418619644176388	0.16887142472636382	0.21626331130636522	0.4873818941043635	0.10681388401155875	-0.06225885618708873	0.6092560497053903	0.3427777785149215	0.18240241394959156	0.02236064746170066	0.199443333019776	0.3743364223936746	0.16938295056251632	-0.009705068219730101	0.12090544645667559	0.351998347351915	0.11228356759373243	0.25983270044255485	0.07819034500467874	-0.08423348038052253	-0.11425432427306842	-0.07484258914518437	-0.10043613441608873	-0.08248347319301887	0.12730992413612782	0.29136459376594537	0.027142955060781685	-0.17840056862733095	0.12703141796349104	0.5843085672142339	0.267209805669264	0.3666656433342289	0.3234708072477119	0.5223206422210913	-0.0522218016180921	0.27277888175025955	-0.0006134971912333106	0.6338435572544684	-0.010408550015887025	0.4171148874813999	0.1795335514461722
HGNC:28107	0.22381587354031962	0.31346358426174387	0.10138789578073924	0.06942457326090298	0.13571365157391493	0.19859416260539992	-0.023449372362525884	-0.1737308576630327	0.39969180796467824	0.191526117881192	0.24854126698034723	0.45405710004236843	0.13229860026537713	-0.01684446354238814	0.2654798184856589	0.4191892727223877	0.19010551562115277	0.033645300314024795	0.08468251123145389	0.13860292865315504	0.09872863786639688	-0.17516430399037905	-0.13591091548902282	0.12327539949309377	0.023790243522744683	-0.18765906004808067	0.4387259631683338	-0.0636806579906039	-0.07438459810290948	-0.050539285542359015	-0.06461247221540417	-0.05828543769008716	0.05931177592996884	-0.09611699442792891	0.2354670893767477	0.3345363730427277	-0.1121894134034475	0.03922676929885888	0.2879670383544048	0.21496729800992506	0.2154744446765266	0.20568272214759556	-0.10371980385690725	-0.24290636782116623	-0.01670902203477781	0.3859775814209143	0.37137545410599065	-0.07016976505990301	0.18675811452697455
HGNC:5384	0.40962969380861436	0.2038574474597691	0.013886477998430822	0.1459792260307663	0.05963280842591529	0.17468472128120968	0.6186607829449826	-0.06587725391860194	-0.21883774727460656	-0.07904364561830994	0.051757128591553445	0.24926191242574652	-0.03711912820965916	-0.059931430647929135	0.18064561738714002	-0.028195633939141457	0.29583511313259847	-0.046404471070202305	0.05821216571056587	0.17446333433176925	0.02433206115551169	0.32203496206776105	0.3159229565971542	0.10779162643537478	-0.0006214706368125751	0.07149279391407173	-0.04758007103162882	-0.1319359252129411	-0.13530189432523534	-0.09272911870093596	-0.12496325686582709	-0.10027959814185793	-0.022914156270670623	0.3878212301404659	-0.029660186580637585	-0.17380818734321846	0.009262877395839897	0.5157159599631115	-0.022322653228985675	0.07625319514691752	0.2519141373688411	0.22421734561921064	0.2537121902155288	0.1866533706524475	-0.08974207319175599	0.3024983807904678	-0.16763318510923356	0.625308560114128	0.07979954464291068
HGNC:6115	0.47499586398173627	0.34180570205572586	0.15265948658174652	0.11108071683773543	0.557616228033516	0.48485124261425155	0.18288847872375502	-0.15796607085321554	-0.15388749348664613	0.12441321476396124	0.2982491193362528	0.6808145590599411	0.21743469084413664	0.11236819495983456	0.6108766700609886	0.43580138912725747	0.48090314720302174	0.03147855007855555	0.3370259548775004	0.3817658524208785	0.2795900867638355	-0.009273838379359087	0.1357847453553813	0.5049285471985603	0.11282488664607451	-0.1565654854812684	0.4197986377935408	-0.0864420653038704	-0.12518520479995576	-0.08237246815556508	-0.10887843011333671	-0.0914178892906895	0.15921479789566675	0.19897611876076146	0.33696734148633	-0.1218103060399248	0.13414157486965178	0.5038174068716321	0.3691474849165047	0.5588179713683741	0.46183855601230833	0.49956933496135586	0.19344890698016934	0.013566849600727059	0.13556373463055663	0.5117098153637638	0.023443404417211204	0.3226941450957206	0.15452898445009655
HGNC:5383	0.06608446846192464	-0.0936975894617431	-0.11206386282412541	0.10395941921288189	-0.03635095051397544	-0.17705138778607038	0.6298230613189146	0.19836568744175115	-0.10794721488802397	0.020343892511563905	-0.19324373768029873	-0.06047502549097766	-0.12343929571606937	-0.08573029845245606	-0.25966013902775265	-0.15147116243845246	-0.14024661511467035	-0.04720165842988335	-0.00494888341174971	0.20722615196794722	-0.005166461988538167	0.7049758068247051	0.01011569756321678	-0.08196069639950447	-0.03345387526060329	-0.10367734315660175	-0.2634366860370466	-0.04597930173826603	-0.02948371118454242	-0.024977917826978793	-0.03100668968318647	-0.026849235738421223	-0.0134737053965741	0.19568340543692084	-0.29717498837280826	-0.08927315691192758	-0.08932661984703776	0.30917224272463356	-0.1487528659943544	-0.10983193279822936	-0.0422933640032121	-0.2897096545567337	0.3125630306550891	-0.15519238388460796	-0.02325860690594432	-0.16232967475313262	-0.3553033317975283	0.5164123024999754	-0.0790158438294998
HGNC:10952	0.23617160775491575	0.0072586372144957485	0.3122634294558514	0.12677255965767145	0.13797023801681088	0.2832483645399249	-0.11829580938824719	-0.21836337042258178	0.38873064482291003	-0.0782195011259267	0.2101443866211935	0.1181811763438808	0.14769819665297892	0.29096415963050587	0.10556673805300328	0.06549221126470492	0.06446461168842665	0.033912320918392636	-0.009566086258138203	-0.05837408132665697	0.058118341171989406	-0.23759444836997062	-0.00740545446232296	-0.016591405716197903	-0.09973398405205122	-0.08993347548376107	0.32016329723515147	-0.12041896005344671	-0.13060054147661257	-0.08347419218649121	-0.11690436493756186	-0.09280414312716775	-0.007261459792561156	-0.05720621395714145	0.3622187359044871	0.3306196320101003	0.013692653650381926	-0.05819559428966061	0.1286959290443664	0.1745795992895802	0.04439867061947001	0.18429411984925076	-0.07748314977028309	-0.04166757175215066	0.021585855849013198	0.15337859534156106	0.3464097608530053	-0.17974105006500712	0.11111441826629344
HGNC:409	0.044216108342414344	0.06470598460709621	0.09559242735705747	0.06420828463354049	0.22149554269404048	0.12973518891269162	-0.044819830276517446	-0.026261780128487896	-0.056276981466281545	0.13528978630425412	0.11219264313897653	0.18112279377642024	0.029971148838375945	-0.05922335794261689	0.11553957988018736	0.15639582934395857	0.1821185821959674	-0.013236514046589926	0.1442552763554915	0.017947580005546495	-0.004636898102688705	-0.043925706317871877	0.0702636978266146	0.020988199221437822	-0.02370968076838993	-0.06793830104533391	0.20938531090584106	-0.034994260521041744	-0.04012888272669029	-0.027405212979508726	-0.03586307679102217	-0.02986070102277103	0.021607968512514016	0.12994803239460778	0.12591332332674154	-0.05894043905202295	-0.059354371703065005	0.008593978493348123	0.10244376255211678	0.16712942794857044	0.17533584627546164	0.08724704063842179	0.15569983097605214	-0.06426269052173253	0.02532658158871527	0.11568314770682425	-0.01363489966750552	-0.017877904434629697	0.023061819120035406
HGNC:7852	0.2820831508439172	0.2579075174109109	0.07656413635021629	-0.06566693226823359	0.22850350061096228	0.18510652386649504	0.05763571972701735	-0.05276990926993729	-0.1578503997623854	-0.06916016486730668	0.1980469680310667	0.2781723472620545	-0.10370667528311467	-0.10651789923789146	0.5910547968795645	0.21476086136498557	0.4047571453652465	-0.09191648881358848	0.2838752786864582	0.024366179739664998	-0.09968084886935803	-0.13421410137326226	0.3102055197653807	0.2924150746319724	0.06777528647876346	-0.05683580787669194	0.3073991359806284	-0.09464481524313952	-0.10985622507654765	-0.07371193403383659	-0.09784250781064723	-0.08007171764428342	0.03912278342777717	0.23500817668897675	0.3441949178193139	-0.12831715182326572	-0.05569301876429861	0.2989597294633237	0.1437648588256433	0.12380545465092659	0.19968623709522215	0.5441882279918843	-0.03027472976268554	-0.05805961270459149	0.06729897477416923	0.46363825391867053	0.08460261828368705	0.1901157023331268	0.047095927349133176
HGNC:7851	0.5013109791015365	-0.043504928957820925	0.043535840124405166	-0.11347085712791848	0.18093467314088577	0.43445778093671317	-0.17097847185385928	-0.12274734930469389	-0.17263805577680716	0.023776116724835823	0.28981271495921496	0.2639838341297874	0.06823913051502935	0.030421436614590177	0.5623350155506501	0.3926967677352881	0.29680115354524567	-0.013626138375084362	0.1925642271755208	-0.010132969545079105	0.02637797728356131	-0.2690570335993981	0.0668443352519991	0.22269127152701831	0.051257209403664454	-0.052563792005253226	0.11152593010822061	-0.04951621133500709	-0.11085771095628193	-0.07433585811596367	-0.0922068911143342	-0.08063536707125542	0.053879671772919684	-0.15992645334225397	0.46243853395155987	-0.1412041523044284	0.2566390148222837	0.1748230057906816	0.36602797330016335	0.17476514809535523	-0.02353064072852495	0.4739926048317271	-0.05733406983422247	0.25592723826688935	0.019259522740470252	0.5533812042273799	0.25765936413706514	-0.1550780684289832	0.10499489115188912
HGNC:2703	0.42119167608685965	-0.10822822473612216	0.05359523601256663	-0.053000884332656484	0.22979151700403536	0.2819839194506068	0.46755128057943046	0.1317964264271193	-0.21943640367371445	0.02154754115494203	0.03304421881967952	0.3898228971237866	-0.007671497815585832	-0.03695813123233129	0.30670750061804686	0.3290213399087422	0.21549752886921067	0.020623671573844544	0.31865438771804727	0.3017101751324021	0.002111678810272409	0.3313772745583183	-0.01053542654638848	0.2214683728698823	0.11981685174313735	-0.23547262777406827	-0.03528728143474376	-0.055266717186309315	-0.09995644898745316	-0.06628898518680941	-0.08567468880523338	-0.07335373013879681	0.03716066214106613	0.026154595585352998	0.12625226014514415	-0.19310297651494165	0.044757159471819644	0.3859100589718809	0.13855091174050518	0.30504675273814785	-0.0026078187243723434	0.2141300049328828	0.323320064557146	-0.04352643792804164	0.1190025351882367	0.21458388582629262	-0.18315103974685928	0.3989937332933504	-0.03157946465690442
HGNC:23	-0.028834731510819143	-0.11046350944708046	-0.05997640199308385	-0.018102283108702173	-0.28210910958441343	-0.10744640308999555	-0.13151583910275733	0.4272463713896571	-0.07344333341314672	-0.02864357084755774	-0.08640205616550864	-0.279535719082518	-0.05556530634119453	-0.07385121201898676	0.05791959866948364	-0.09390065915212496	-0.17837137325790814	-0.04074386147288669	0.1350556830556855	0.006992186394176709	-0.022875064965010173	-0.15755227692865711	0.0829557728380099	-0.005739991148594615	0.13527878122389878	0.5885439113753366	-0.30263368256107503	0.03371139223968076	0.01770314613956936	0.012424779269551075	0.017087884792464487	0.01603278873969302	0.037983699983149155	-0.0633303564143433	-0.23992196633424778	-0.08413018804457156	0.2005595261186148	0.15345686653908167	0.03640780769767574	-0.025589236277612407	-0.23408768808986452	0.05688591227739536	-0.2122289922880523	0.6505871493124654	0.17775202646988938	0.00017080734127293093	0.010058125754406644	-0.07151468343391906	0.058405150857223836
HGNC:23091	-0.13763476702707625	-0.06351283700682912	-0.029053393262416564	0.14916046509781639	-0.18202727677808989	-0.133517595540033	-0.09585058712987463	0.014702833888624138	-0.03418372164519511	-0.04560762134641546	-0.11481994732024796	-0.10510137480462454	-0.004992152986929731	0.3534772049837559	-0.055223912523614124	-0.09508323485649192	-0.03653354461118879	0.055725342294758985	-0.04260531876398254	-0.08981604138748117	0.16509140442250275	-0.07875588979029849	-0.020259166785141145	-0.09790091882197326	-0.03492600901983023	0.2529894054667262	-0.11346009060372288	-0.023045328075584053	-0.019920366606067847	-0.014289893133518127	-0.018981868263201758	-0.014913153379214833	-0.027985051689089768	0.05532447283008287	-0.16345642007023564	-0.03659910980598307	0.0025495576330599773	0.09202254827808604	0.042303742610003095	-0.053046092723911656	-0.08795479039187017	-0.08517400012098386	-0.12586856733328577	0.0856938813494714	-0.037415745305668206	0.12941880427403554	0.02290560313223654	-0.1012119078517988	0.0019870791312210302
HGNC:642	-0.15306184610729193	-0.0986097253783169	-0.03300701734463253	-0.04354093923287746	-0.10926680320634591	-0.11691532100379423	-0.03990743009682259	-0.08800563431759025	-0.031943015513092775	0.07498980631046169	0.030721537029071974	-0.06896051424412618	-0.057041481512889715	-0.032450071242211	-0.17388043211955176	0.020883504079952035	-0.05938606372063319	0.01712347056822098	-0.029975499883259434	0.1292415188617512	-0.04890137846151019	-0.014763498144105502	-0.12371144912561123	0.14262480676482073	-0.01191564550613785	-0.052042382354718385	-0.10889432627278851	0.4958342973352311	0.5084384644614176	0.36165940297037	0.4765162768783359	0.3870538859154659	-0.04649558892368029	0.03529787616169939	-0.10960349352984088	-0.029116507078517675	-0.0299395146539006	-0.17883064898443515	-0.07002458230807762	-0.13274621205584552	-0.017554819295238527	-0.12771324853039387	-0.07020601793156946	-0.04831698517421793	-0.0629090832567894	-0.14660483479141262	-0.1594069875458591	-0.06207366204813814	-0.02343114289990556
HGNC:9755	-0.0653729273493938	-0.010430916655157201	-0.03651286175368376	0.04412388131120798	0.15569110952587353	0.050333794476745186	0.12406798902506153	0.3795754568230823	-0.04697784668727596	0.10348792779826772	-0.04111573504157258	0.14698096752078962	0.007551040990887396	-0.020836240770960218	0.2752323045286592	0.26690381499129917	-0.07611049594876504	0.1137819640012097	0.43615942332015745	0.4230091519525703	0.4493580719558924	-0.042975243196363845	-0.016081894052801467	0.25684539351753716	0.28991952291646345	-0.005967117267167767	0.018030591782396254	0.02956494540808471	0.02766803879366647	0.016475002681701826	0.02568255817893548	0.018297230523694946	0.20487954485553253	0.030268899101565265	-0.09086311004690152	-0.06582942481485371	0.0851095877937734	0.19064553411300034	0.37127491061774165	0.1651299897534113	-0.050492914914638386	0.032552470532238476	-0.08280500068248017	-0.0643337873482592	0.3456567496276803	0.20698894681129257	-0.10894017490425756	0.19878198304531738	0.10762263374113341
HGNC:1769	0.569920066914859	0.12232303411825778	0.06106062105640562	-0.16249179850386727	0.4196282137360626	0.44738745166236094	-0.011729684105994518	-0.13324458233317263	-0.06032607877037941	-0.038262205008523245	0.37342993472653285	0.30254989698423523	0.09783992783280142	0.062400192109652114	0.6030578923989329	0.2928828833734623	0.4111606215903398	-0.02225793454197989	0.2498771985257573	-0.00418788053285575	-0.0255124631495279	-0.24936969902842088	0.26801657571472287	0.3619513778402699	0.08488155488496221	-0.05298425155363747	0.39171228585126633	-0.09237965273361919	-0.13947137183948058	-0.09496317793802242	-0.12181003452257513	-0.10370477441671058	0.0500411726056979	0.04397228741826591	0.5465001969786983	-0.05922004451138463	0.3545793610363626	0.31816252575552795	0.2231364323766533	0.1975340686397911	0.15407596053586958	0.5570260599789222	-0.0077597356382483424	0.32098090427783355	0.14469310803357016	0.5008224419590022	0.23702982263950872	0.008903850099981177	0.0112282255847926
HGNC:414	0.18930097354457115	0.04098243253818643	-0.10448843826514415	0.12447950427604325	0.01085200967136746	-0.11773795019641972	0.5883608141311624	0.023252802000427314	0.010997898418340615	-0.1035000697745691	-0.1702130454562533	0.014148578728481263	-0.07851457836744698	-0.11835772381246236	-0.11106326214181117	-0.19214803024891447	-0.05425734625402317	-0.09526077378872516	-0.116040867065003	0.04275338505446811	-0.006566393034036879	0.8577971930934134	-0.0765957991144118	-0.09815935782400122	-0.08195505133569546	-0.03385823262052119	-0.11333191338768561	-0.08869069491648712	-0.08298995118519964	-0.05797584471453323	-0.07742508655889349	-0.06185413930984384	-0.02708640942539099	0.17110373949250998	-0.22488787925512904	-0.013009881883493437	-0.07002796527472259	0.38487227203627805	-0.19949134692729112	-0.018942773117247676	0.052926989742227266	-0.14022437635636878	0.4452309887482912	-0.05580673995218942	-0.12761527076632834	-0.05535710807470173	-0.18071221032959803	0.4398143748895092	-0.08437271654897581
HGNC:18324	0.05084111040417847	0.15096032289533481	0.02154608042151221	-0.0033221656481267673	0.40730566504801724	0.1392693730849606	0.04293748171431407	0.325066639791295	-0.015038414555948796	0.13951979375311055	0.08621993167937968	0.2777789709584497	0.06527312703074743	0.09149640695041729	0.26581167898163977	0.33752738739263405	0.20314213158518885	0.09782727328992855	0.44425838960392167	0.2508767730226567	0.15379190659356295	-0.07655196441885881	0.1262531199997915	0.33016601472883983	0.18902361156795508	-0.14669323936642678	0.277968404403646	-0.02678017860776041	-0.029883403725835516	-0.02162099566153011	-0.02584469199868049	-0.024763392908662668	0.098578594502608	0.10708816362687812	0.2893135795208082	-0.04509278645828684	-0.010325655397500513	0.06569607345343731	0.30379794844324226	0.16286209663092546	0.22409071844316253	0.10065117365646935	-0.021283832222365094	-0.16529697476756938	0.4491589724452705	0.10029426197798653	0.05109834179087886	0.12043102070378242	0.029058590928680482
HGNC:11037	-0.00973977153849667	-0.031091801844769385	0.2579086395198766	0.19825711067903623	-0.07238580376704949	0.03303007515224788	0.04332479911973771	0.19290638396762844	-0.01332159514832249	0.04742706627329501	-0.009506906795346761	0.040449064856737764	-0.040581894837369	-0.05472207286936014	0.040621499871859895	0.0644279316872968	-0.10308987574762907	0.08815642757070197	-0.012071738978652378	0.11450992169813726	-0.041405356023504675	-0.055709662563708025	0.19107938753329226	-0.0005896794041701127	0.005368819790905023	-0.036602362956784436	-0.07711647673196183	-0.013279947512995962	-0.011236061812331158	-0.005663858581173575	-0.010580316899905467	-0.007298385058592938	-0.006667910752197326	0.026451091835309613	0.018121678782887847	0.012680060414547483	0.16584654500589976	0.02101084879130443	-0.03197690212471445	0.016424922507516867	0.002778952008897743	0.10964535150602234	-0.04473594817753173	0.02112977882468293	-0.033798131149566556	-0.009771382812903953	-0.06432090061774497	0.033458243757046015	0.020142856437847793
HGNC:18062	-0.19225392621330184	-0.05529588662158522	-0.05735506430361712	0.04534811289943211	-0.004228636522650657	-0.17266348154951913	0.010562251462898718	0.33578244325198037	-0.15026354309247258	0.33406371501666576	-0.05099212055769369	-0.05289109133881234	0.2037813108893199	0.21987091390480593	-0.2221695799259948	0.08935249233347711	-0.05914207468591435	-0.04239671728513438	0.08923417172879979	0.21501680333699258	0.21096512787676444	0.1236827262786806	0.08022615596018458	-0.030398425737238177	0.07822425043281514	0.1218006429209772	-0.26921745960145144	0.10098324297488366	0.1183863544265327	0.06494129684662764	0.10576268658254728	0.07017988976049812	0.10436440388528682	-0.010162715946669312	-0.14319988641807538	-0.13157136389987364	0.0479049620978245	0.05860407238187614	0.008178002003968227	0.24891286504440885	0.01014510734992025	-0.25123769410322305	0.018784076341476146	0.016174966010338722	0.09667277671007458	-0.18185954091809037	-0.07448909061724149	0.026849874022325925	-0.09034893928612343
HGNC:11048	0.07678319417088536	-0.06149978604916937	0.4382846789461298	0.31047422665112934	0.06535240288584784	0.06058921779075821	-0.03154880211190234	-0.06476630645756706	-0.047457533012284024	-0.03444581294966733	0.03662365563627975	0.023445550784014467	0.04652741095626319	0.14063782777120876	0.15790541824950813	-0.06029247804003515	-0.09731456417706742	0.02856199412764721	0.0073934658389573985	0.17217992695753542	0.1507301955141359	-0.0836506992529588	0.05316672435410393	0.06527141635429884	-0.015320248979285817	-0.08187205090710886	-0.07375474814547646	-0.03785415984221248	-0.031242429845965414	-0.01806787460162737	-0.028350675236802264	-0.021188409570809592	0.050633370710590465	0.06833711593160376	0.12856278332153076	0.006278410285389109	0.05373362450297938	-0.03208879079750705	0.015168152467918587	0.187552367715713	0.07420266398579385	0.18601926181726441	-0.028442902387691576	-0.014983101766649092	0.015754075716719343	0.038289957959398685	-0.026254639582664087	0.0859334509683097	0.05809522246946574
HGNC:4433	0.2625858633200102	-0.009695653382829418	-0.05604007815867729	0.09248318815011342	-0.060846886589914724	-0.04414883064959166	0.7532297897656105	0.17157233443322897	-0.1752738401786557	-0.010880012150995122	-0.10846617817429532	0.051797315700578356	-0.10142039050021871	-0.07702691497899691	0.0010456212808099682	-0.08579412947493144	-0.08844432265055019	-0.08307429141917014	0.08634861342179526	0.298155889507753	0.08212794102588343	0.6289200964895285	0.039033385000517465	0.03522430108649347	0.024769264278556236	0.03153711645059798	-0.238375595877103	-0.09795214282953406	-0.09660004511370636	-0.0669398504301238	-0.08954735624456527	-0.0714403187741802	0.03502250918483929	0.32531878131396474	-0.2896648571093596	-0.14480595351156728	0.05271865745076776	0.540059653409347	-0.07924318376198468	0.052795757230688654	0.05912368507265385	-0.05267055253780827	0.2930526830446089	0.1255890356365937	0.033475505585916006	0.028499709955345776	-0.3506621247327462	0.7263202188865037	-0.051020936007725705
HGNC:11831	0.2790401968398209	0.04022018059756068	0.311278860341918	0.09956136759540218	0.41786688357172347	0.4237849089908861	-0.02980234316040382	0.009328125774963768	-0.04560376799040083	-0.07052415782714327	0.2034351748806543	0.3279881901353525	0.14590185356025123	-0.11807461706237882	0.6590060950777997	0.26763583441452604	0.3631253498306507	-0.011053046509429615	0.35188062026332106	0.18040858876132104	0.0025242907852548097	-0.17835933651223132	0.008837455694633883	0.33600672815370297	0.11545443212419358	0.030876367918071822	0.4495082475867211	-0.057492366598744786	-0.095382714484699	-0.06446846364895752	-0.08133718213702626	-0.07080488376492694	0.09853283516899637	0.03451213434967789	0.5412253132538649	-0.024578095665897966	-0.007287229915632039	0.25716644325614835	0.1806182816125315	0.40624301509565197	0.1330417475810881	0.6097601312176599	0.032546534601772266	0.04776407400363562	0.1624162485058728	0.5007233512321598	0.14207989880956579	0.004439005579650105	0.14717755310334282
HGNC:11078	0.31678400923172145	-0.0038358941564039664	0.10081306299215385	0.08924682531071286	-0.11828778836020795	0.18695281980854148	-0.049011706072743216	-0.06570143704163629	-0.054372822175045986	0.07880033151593666	0.17854847895036607	-0.004105889092604199	-0.06569724900839688	-0.08636891880163906	0.18711543970272215	-0.026382333992198085	-0.15217161710219046	-0.04066795799984228	-0.1356205659733422	-0.043616701943607616	-0.03792585786925151	-0.11039958746664284	-0.009313004458965915	0.0067107004137869205	-0.024355318173414967	0.13402861732426702	-0.08395112635364695	-0.018202523158396513	-0.047295438834713203	-0.030861745496567804	-0.04043472867343858	-0.033553263093968055	-0.010714137118367774	0.009268751688733498	0.013568310936238333	-0.0008260448849985709	0.3989057333085296	0.0989131605010854	0.011843630275876853	-0.04908290875660003	0.020601999224022567	0.0707193239558893	-0.11782113548842847	0.5588246782213397	-0.007502134959319084	0.1277166980491139	0.016870271607541183	-0.0006327647647137862	0.10429467590599173
HGNC:5209	-0.012745684635247098	-0.03829446284600331	0.029126454879161892	0.07377003388737291	0.02596670605309148	-0.02169413279764201	0.051363403869745736	-0.025658174568939495	-0.05542684140432341	0.2916008030985347	0.23037357527692146	0.11516899748556805	0.05327501625544447	0.16876422492844675	-0.12943464543621935	0.1900630069526316	0.029562453810134344	0.31005627565431276	0.10062284705530931	0.3085617510708212	0.04943183850358356	-0.06623388832591301	0.047840960125352466	0.331612747892844	-0.040081088587765566	-0.09555286591988432	-0.11599455444690555	-0.028369662554586488	-0.027590978761903133	-0.018483447292776598	-0.02485943656719956	-0.019959113402965807	0.006370516193328113	0.022339500707344712	-0.03805529514125205	-0.046994772753381625	0.1193205811466328	-0.041058474735611035	0.03731181190699829	0.03629691766856114	0.060245378371614394	-0.1347526922892629	-0.054153016203988165	-0.08281273607379333	-0.02046672670490627	-0.12753711742444665	-0.07196029688981664	0.02824356811381903	-0.04500074846485769
HGNC:10913	0.45012457920410837	0.13424102720094175	0.08921463259169446	-0.1449214228621595	0.4867496200125814	0.5153746667165477	0.06339327074341579	-0.1614754397726904	-0.1679895419924875	-0.1303176697800664	0.2133608182469647	0.4204967734854828	0.18899818099566207	-0.01947797702643893	0.5314033656227549	0.3167119355972292	0.5937219530512935	-0.008679255903503255	0.32427719563814145	-0.012096869369426675	-0.08771175537562464	-0.09148752551023225	0.16355182333049806	0.31863068849660214	0.042315371160907576	-0.2131760166233365	0.4474804093550204	-0.060823402377779126	-0.10381440517882384	-0.06733378285234129	-0.08919185797252563	-0.07496255636591867	0.021947157648355312	0.02222260435549438	0.6355007315878718	-0.11781852491835809	-0.14213543572035442	0.23574255735688432	0.2151142234306137	0.22963121155733848	0.18808623651808656	0.5534963361160543	0.1757084535451338	-0.2375175979379359	0.09452351969154663	0.4994647582331453	0.22720101771319445	0.057819999524095264	0.08111609539015352
HGNC:11064	0.2562575577523939	0.03707284501517687	0.02090106557220453	0.11419872101674598	0.41110801305367284	0.23517253365637303	0.32676344836663956	0.019402757638840203	-0.09730590565886557	-0.13967886418364853	-0.09924965379266082	0.3731273094979512	0.09844513106976359	-0.16449394887055263	0.18134294195723755	0.04984515414964214	0.2493035485942784	-0.038439987805128875	0.0936288564217059	0.14034123208005445	-0.00871700304918214	0.450281952357655	-0.0709821183371903	0.11815019674014475	-0.0011164191910869987	-0.1661881025089229	0.14208655917181093	-0.05298834194162447	-0.08293692010567524	-0.05473449648067992	-0.07267643701149493	-0.05961357572816512	-0.03823547434172469	0.031390067861493155	0.20232074401003136	-0.09268381361250294	-0.08802729482297866	0.23803436728896554	-0.017675299646716967	0.20351234386530637	0.18695912171706622	0.09103410152134038	0.5378962994367977	-0.08172757666732564	0.00950023513613475	0.17783140424748717	-0.11966532533713853	0.24917489585677507	0.0022346199272282588
HGNC:11573	-0.1055729411166515	-0.048346819952836594	-0.027000255788512614	-0.03554218021329642	0.1563555947024463	-0.06967393525173324	0.10348785447956936	0.5790065451893007	7.146476785012809e-05	0.07927344110806135	-0.11053289238560773	0.011621141407770267	-0.043570140845623176	-0.05312897124609452	-0.007244350418055476	0.1410242409137071	0.00978143971192152	0.07430067806901092	0.5760827907804237	0.3440824822991014	0.09490714076047824	0.02582444838353	0.06812542712419878	0.2917300781201144	0.37828069723201524	-0.030416131450910017	0.011069743247699252	-0.014680928911868407	-0.01022009175672466	-0.0074560917856008055	-0.0095966457780116	-0.007458964011311632	0.13827596918760224	-0.005137090156501059	-0.015454154176519975	-0.01882953489241735	0.024472988255756962	0.009317549224716021	0.1813229467417837	0.0176266453481693	-0.04583516969524147	-0.07971354154962733	-0.012096007084851762	-0.037223721615432394	0.5986849313296009	-0.10876574754055496	-0.08602974002603642	0.15061631755917704	-0.024717821246608485
HGNC:19708	-0.06771009012225558	-0.2802634980703431	-0.0919017485312983	-0.01107864825337498	0.04293452295912719	-0.01955681749370774	0.5171762791947315	0.4927065191935811	-0.13136332876719253	0.09380206164848545	-0.1536092422203851	-0.04746485191857123	-0.06087879778311504	-0.1768165068984754	-0.06639296187414877	0.02508421394444366	-0.11285139203734848	-0.010315381175332	0.36417309389372404	0.4551808308051484	0.07766120463698294	0.4090345167050335	-0.049576176337616386	0.1277334590718871	0.22297221042993912	-0.01753244232850273	-0.22943647423603625	-0.027326373867567054	-0.034436538132766835	-0.025548784363913276	-0.03110951163944139	-0.026760092183851295	0.08338034076035261	0.0737181815420427	-0.13027034963403852	-0.1356453135446364	0.020243164606028558	0.24618111361627762	-0.004056531743642924	0.07077194476193521	-0.2171362240417441	-0.18786658852585808	0.19822346785245853	-0.01908158558812805	0.2678038883772914	-0.09962672776101547	-0.30714015079679013	0.38341866548364467	-0.06574769515666966
HGNC:626	0.19160529983095706	0.438942352275139	-0.013715827007340734	-0.03790594536482044	0.42514581055540207	0.1902765766482467	0.012165635264112202	-0.053767435444226755	-0.02751873585289926	0.3530388517333352	0.2766617538689849	0.5929290387734473	0.3091309061477769	0.4758212113049951	0.19345746467068506	0.6262834520351725	0.34127675105346483	0.06351314330534143	0.22582652757393792	0.3058676183405184	0.35132132281142153	-0.1712636000767061	0.18268545005903936	0.3311063584792446	0.0257817892567716	-0.23503342545474598	0.26602980337123777	-0.06674311209185274	-0.06639721096173591	-0.04403467992949941	-0.05946454805275354	-0.051922296593608676	0.15781180444563575	0.022029870551014803	0.2842911627896661	-0.021307689003389512	0.05691879889902234	0.1235243738046969	0.3527267836641611	0.47192763049303704	0.46375626849941726	0.1273519425897058	-0.012948478763258095	-0.2717186025691483	0.18635764497626575	0.23513116135358242	0.26194999676984143	0.13406693840632564	0.01815310851347395
HGNC:23087	0.16178268463279252	-0.019169577511308714	-0.03775404780878833	0.05827164226908854	0.01766772509067792	0.06047441271323105	0.07773094834620438	-0.07077333676802067	0.5484899964435566	-0.07765079811430574	0.0644039184089345	-0.02873109012218777	-0.05653935534530331	-0.17759466255057332	-0.09787803512922323	-0.0957634633860686	-0.18217052549997692	0.0668044196260241	-0.17379985055403877	-0.09596826954487443	-0.0698274315768102	0.1800835032245512	-0.2562003391283659	-0.17522048456957723	-0.06960783824925088	-0.022580555594069636	0.19029567595376756	-0.056474189450355095	-0.06491920125423523	-0.043652506174974876	-0.05859931939395426	-0.04718188310091425	-0.07908022728520239	-0.172353120956282	-0.025312584295161027	0.4377670107344101	0.01490324223432895	-0.01396437327369682	-0.046000217449024994	-0.13196809032211734	-0.06330603258936739	-0.14733320879956063	0.19331358167985785	0.06764101774659033	-0.0768600090175838	-0.00499482624908068	0.16335194743865097	-0.1422596959299145	0.05135157991258813
HGNC:26891	-0.04334507789254465	0.038753951648804956	-0.050002261988152115	-0.0543807507925824	0.12270214413315061	-0.06413656441562361	-0.10186947946085283	-0.023799310969403673	-0.08712610390662011	0.3810041793520991	0.17929281688485899	0.09356782342206776	0.31552380951529935	0.6172469350351926	-0.28943318137094853	0.27883800214935717	0.05030595388624281	0.1497205756641265	0.03863079037007103	0.2404115319850762	0.3161254601523133	-0.1133265597274455	0.18700990812066315	0.19620519167833878	-0.08562397845445642	-0.1513226095343417	-0.16985267783010383	0.01766480561766028	0.03287009076627892	0.020216125745780775	0.028620473129859145	0.02172297192692732	0.1250098762668427	-0.05923953166820576	-0.012133074640405523	-0.059948649758374474	0.17539526725582896	-0.08221735019034752	0.10217886838052731	0.27747981501323216	0.133592338121805	-0.2609504695285612	-0.0709348401331216	-0.1600892573607977	0.053520890743785195	-0.25086770305332007	0.08483300309962082	-0.025170774122220466	-0.13769009826254436
HGNC:9068	0.24863330167464145	0.16172512586864032	-0.01789296399289229	-0.12255281027868532	0.3138415164346791	0.3064597333683189	-0.20039593036292136	-0.03443994301199271	-0.12954396012043465	0.34272178529627967	0.2384980133047473	0.32706718832450166	0.4378248937254817	0.4269469070960855	0.11593440558604572	0.4687794554222895	0.3205387214963893	0.004273657662017341	0.17451874923531094	0.06580946366624615	0.2008515558760137	-0.240906482845887	0.16299818906169	0.17350650990666644	-0.0039615668200894995	-0.12296474531327209	0.18911446963785897	-0.06493057163503263	-0.09479452367057112	-0.06451405604241096	-0.08294125329085196	-0.07059239946129306	0.19594877605127614	-0.095137593613413	0.31292165547473577	-0.09373610802477914	0.24392422240512632	0.11007266959165161	0.30706324259642576	0.4372734701723873	0.20880469661062417	0.09240970851116381	-0.051609076658114754	-0.013334837826537486	0.09368551143699386	0.14951116576833645	0.3266868941889052	-0.12703981311255774	-0.009101366814113315
HGNC:10981	0.3727082314994869	-0.031383278668452315	-0.14301987041477937	0.0073855070113193555	-0.02758842467409526	0.06289031485297256	0.6689215750848632	0.08867263217178498	-0.044874199643699084	-0.0637674674049617	-0.013562903990666893	0.05368125069871909	-0.01420787718065549	0.02233919335902592	0.06479507846572993	-0.016735529107157202	-0.08033735866317139	-0.06830366233227589	-0.00928624420991066	0.14972963144498797	0.06843994831585498	0.5258606635705247	0.04807270344542297	-0.05227581119393339	-0.08116184391990283	0.09739820977263014	-0.18035480367106424	-0.15062642866247739	-0.16328340595492438	-0.11278474016699927	-0.14889404962799116	-0.12077573031093983	-0.015851322144997158	0.1741124421224867	-0.12168369025665332	-0.06234757492258752	0.10449614963421792	0.5133568389455573	-0.05903926044296772	0.03830669477588664	-0.05095344534158003	-0.04950656704160668	0.22910292295785495	0.17762126005603776	-0.05079561901643423	0.1579569033843724	-0.16636980613318747	0.5694492742638672	-0.03369998266944625
HGNC:3354	0.08459877097200169	-0.18313179591663128	-0.06303616992656712	0.14390343136759143	0.005873016173003344	-0.12883211721033314	0.4927758619726642	0.08026620621571166	-0.04979942722425293	-0.14821406313723146	-0.2634747753595256	-0.09567213763222832	-0.10242300654400792	-0.13553168752125924	-0.18788249475417798	-0.2512769387705337	-0.15446021055226825	-0.054193357956830494	-0.09370064145156937	0.04958567156757615	-0.006265873722026564	0.8734555285157257	-0.21836553975359146	-0.10853938342001433	-0.05253103275133684	-0.08503391608199662	-0.18889989779396785	-0.026212052191566772	-0.023869028461273374	-0.01754860267913007	-0.022989833697909128	-0.01773131042289376	-0.034632017461438534	0.08542707029980309	-0.22687245781306048	-0.043758305026578695	-0.05946092471710401	0.2699717972753125	-0.20788566761443283	-0.07259315658583136	-0.06692813937968034	-0.21530791796990353	0.45837149790548515	-0.0811777933528572	-0.07895674385309641	-0.1442737628658114	-0.2836771646915363	0.32580022774840434	-0.08930355089708207
HGNC:23089	-0.1171575487772569	-0.03958336877024426	-0.027348572016392604	-0.035370597068120145	0.20519076944948003	-0.07491409905475611	0.08751232818296255	0.6570110205457854	0.0043434804819814975	0.08654774873551066	-0.13819014727567325	-0.013969623487566526	-0.05260632029137692	-0.058585676287202446	-0.010568531599163914	0.11200508262109467	-0.002076871009605326	0.04673001673523191	0.4868454517249962	0.319240381047484	0.11028147143772994	0.016602132771001463	0.05220380140663343	0.2784965498030567	0.363046757456348	-0.011078563825147329	-0.026523428093403818	-0.020724766292854708	-0.013245352838818376	-0.009640614269463455	-0.012588611055642003	-0.009793411666149445	0.09790438369420117	0.006065060422408839	-0.06028318978628419	-0.021000920390861717	0.020088635039430165	-0.005313473891822008	0.2645884682855743	-0.014519783736335813	-0.05412105240206744	-0.09339475316790358	-0.04201388237779242	-0.016854532150027256	0.5469069736691604	-0.10997441741760897	-0.0936279090246804	0.13210311729536744	-0.029552707748089442
HGNC:11009	0.23067322363724468	-0.17855846097466102	-0.02619867721668268	0.03530698631282119	0.05233991337312996	-0.05538337856671333	0.4681795522831552	0.0037417752812054597	-0.10500614834741129	-0.22724464973964875	-0.21926863898703716	-0.08554028649845942	-0.17119890794118534	-0.1442768047763932	-0.0019602225263672564	-0.2701419549401801	-0.0381614867339116	-0.0782622035863677	-0.05902824737282608	0.04397669612248265	-0.10162711812206089	0.5878232249177903	0.017153800040383742	-0.10146918369074309	-0.08257053809083567	-0.16700311268831203	-0.12743101763617679	-0.05142180796195647	-0.05471833123877048	-0.03910250601881987	-0.05073129227470399	-0.04050153608934084	-0.050698953717772846	0.14986893802145634	-0.11617343987510902	-0.08326208626827307	-0.13173729195067713	0.2981259234716232	-0.22983526170006968	-0.10324495256085726	-0.12581569565337558	-0.06773125900912652	0.4536718894573723	-0.15047959214743029	-0.1334889853385739	-0.025015895568134123	-0.3162300420172483	0.3904962610518183	-0.09073921281133654
HGNC:10850	-0.025639855330763718	0.05078245257492453	0.045194604915638405	0.026363672863993163	0.31308396185290815	0.07034194315406904	0.16537216566736532	0.6443344116228275	-0.06401605137789812	0.2709453881187174	-0.057406362338512575	0.30888563670658403	0.08753145209633025	0.040627106731866924	0.10705006470187381	0.45599451080991926	0.22859012862710062	0.11953656361715623	0.6948896249181542	0.5124777065366538	0.19121020755793303	0.009715502506489969	0.18220758376076204	0.35592473236925387	0.31292203165242205	-0.15997873255610834	0.10835280544092919	-0.05564022384416474	-0.06291221439074222	-0.04180633324962456	-0.05621298499932688	-0.045751706439431834	0.20764124060846698	-0.042893687425969745	0.16538177978965457	-0.07310793106786159	0.12794024613338992	0.13087494336436162	0.29395595604838204	0.39793635348765594	0.06634704162217374	-0.026980986477402748	0.04485337062118337	-0.07343953380559873	0.5638984589737932	-0.04612838938745406	-0.08041522619793175	0.19470173189922518	-0.008239350921297356
HGNC:23155	0.03286558254894612	0.01445794878570112	0.03553119797245612	0.03151091022867808	-0.015135207699506529	0.07690092049722787	-0.002114915158079685	0.20860006676848789	0.032435240485347856	0.08751582664891559	0.011106601390033395	0.1088951400991767	0.0046467877774354445	0.02882034450781793	-0.02943952581560029	0.19109145501454625	-0.0625145585278366	0.11100074712512313	-0.016120967470361	0.06201959104699046	0.006746161873480089	-0.07522941135500981	0.17132881585424917	-0.019063816782401825	-0.022252263138102423	-0.07914158465387669	-0.012165258810436074	-0.024476790286099153	-0.02749076652527362	-0.018065008738116242	-0.024484959724497452	-0.019785976489699087	-0.008232115082099476	-0.07675694571410989	0.007035031719753857	0.04232692312944732	0.1513841763901498	-0.002618887683632273	0.06382370912123198	0.0015450634661614915	-0.02114299973534382	-0.057170736415500814	-0.06447450733999192	-0.07038876122523322	-0.016107369476393008	0.008402975059846437	0.03984996440069242	-0.04714257531810409	0.03208222818379029
HGNC:403	0.18100936820329533	0.03813183006111601	-0.02057772582720377	-0.0919234833054622	0.35083999308572883	0.148912281802383	-0.028928859097212933	0.0480253050277362	-0.13018876296321172	0.16302543200938266	0.13022822343165724	0.23956303431843878	0.3175684622731663	0.6092519420311788	0.17678243513371567	0.3584589214455835	0.25384230759444193	0.05752924867527408	0.24345119531248025	0.2734569267725647	0.6023121734072862	-0.05883002374072704	0.21008534001227117	0.24225437360464344	0.0472776225163718	-0.17557943984591945	-0.004140841318951214	-0.05747469368080533	-0.06647756479558714	-0.044949724843960696	-0.059061701665306346	-0.049728443312293244	0.20270312813782868	-0.10311627666441961	0.2036317218248904	-0.11378015119668303	0.1391109293800574	0.20352353402181655	0.31833575206522213	0.5625721503961671	0.09636899129968224	0.047084813934038856	0.03862559550445987	-0.14067902723600104	0.16887592709598642	0.1019248601567042	0.15036177837587783	0.08227132837255371	-0.05450494852574428
HGNC:405	-0.11229640064962505	0.1079919452028037	-0.026839869968949118	-0.046807552962918705	-0.058561314145358076	-0.07335324782831157	-0.024375160715442847	0.05912764104570959	-0.04159851263229024	0.48841765977118423	0.12884258653098968	0.06389506141259732	0.10523764539669152	0.18248453174152104	-0.149434690129158	0.31401371795595406	0.10263610961771856	-0.024067858928286584	0.035480868735635426	0.1439075870976166	0.19132219594638053	-0.05493922673040033	0.04263617683629974	-0.010874012316252991	-0.02254153141907951	-0.07718570748324027	-0.02449985709142339	-0.0351665921027599	-0.021988358223765072	-0.014772932465873375	-0.02062468996129783	-0.01643697982503385	0.19489933067225673	-0.038510593013967656	-0.05344818451843025	-0.028594984873311524	0.04399205039369107	0.029291152135046614	0.05786772468911837	0.3355623897652097	0.07770594318522829	-0.12355718991675815	-0.0581424123177453	-0.07884426336656468	-0.05790971218484369	-0.12923726254858897	0.02673460801832559	0.005769931416401375	-0.06211802022780058
HGNC:10917	-0.023912967164229495	-0.02538195150579389	0.12692384591622613	0.3678459542278137	-0.00267994470928145	-0.007878113158332261	0.03677696489737465	-0.035568978212104384	-0.023708655773890953	0.16757768311918103	0.10700228885173751	0.05326226758845165	-0.008920009388326522	0.025261572880986953	-0.06850121855388237	0.1550837409021163	0.039105295084281816	0.8327794125560692	0.09302252774060916	0.13063013005278717	0.0012656950551707606	-0.029255582710548882	-0.022393346934449103	0.14680056326458513	-0.027294966719240386	-0.040509604282073265	-0.03895409749450216	-0.015092594385753685	-0.01313949784508653	-0.008855614368939845	-0.011995247979537124	-0.009316790375455053	0.0015488049646714516	-0.05259694340883805	-0.03618594286843882	-0.014329630779657683	0.00111798941118203	-0.05287170658004869	0.001718715684685647	0.017028892119382917	0.05427010899539952	-0.0880379283801183	-0.03413518187823886	-0.04626393474086425	-0.02652952197264439	-0.0692814739835257	-0.06735795789185138	0.0005230479795889459	-0.002861031662426599
HGNC:418	0.05110637894203314	0.016730129561308867	-0.11829050385414133	0.011644676240695285	-0.3602660503303595	-0.13441830655393944	-0.10281993247668249	0.16272981873117606	-0.08461843614528312	-0.0695078304871677	-0.041260107366497184	-0.24505976300983684	0.026672645121304437	-0.006605107222681687	-0.03810393281566022	-0.270671262411918	-0.21176573777165802	-0.09097544647851413	-0.19549959243243475	-0.20257035392884037	-0.05974974193673083	-0.13861279784139474	0.15778424786516848	-0.22375918495677755	-0.03527326150973526	0.5065523527372882	-0.35025600361030085	-0.03987897209943387	-0.05449120936504375	-0.0390405254263969	-0.0501152424830331	-0.04067318306070081	-0.041662453617939514	-0.007486930713224669	-0.22514842564462928	-0.086556484197099	0.3622864268719891	0.1084630302930325	-0.10264107855009538	-0.12558149520807926	-0.1404812674051601	-0.09792876287656994	-0.22169300025545544	0.7075197791214343	-0.061089370805680804	-0.044547202300564755	0.08478857800751179	-0.0682836995905781	0.023209495611298953
HGNC:11050	0.0804943675681827	0.006947138413678975	0.00917025736136677	-0.007392026313294466	0.06703521811016364	0.1613737773465096	0.0035826150316468283	-0.049879069614403686	0.036332157674788056	0.09445793649768645	0.11428694209525085	0.043830174639123205	-0.042485465972972036	0.03136760545694157	-0.0014122450037515903	0.11833941832733968	0.058035945161563865	0.19268501379346642	0.03651223705835929	0.04718191551702028	0.06667207316651598	-0.027524451588982576	-0.11868531796718662	-0.0025292558850809155	-0.006079250313559973	-0.051847658401604546	0.17068204266467882	-0.009550056162480286	-0.014423476489859189	-0.005686377752026024	-0.012130290108735845	-0.008411177240307028	0.002490731565245321	-0.08262264054859857	0.24890334169969944	0.09808253730692418	-0.0319813738772014	-0.014981046055918318	0.10047585869591566	-0.00015488752085282429	-0.014130380237754194	0.026386126904968422	0.04113514871063584	-0.048581286789075216	0.09739871826028185	0.09426259485316259	0.09709499907379444	-0.04278645065368904	0.18436581102818803
HGNC:17579	0.5316552008204519	0.05365494326129546	0.21693121521482198	0.033630775154353205	0.33304105587849353	0.5759312960344232	-0.14955821356626417	-0.19320022361032999	0.1043185387078227	0.0848516199855393	0.30967578000912444	0.36975775126127364	0.3487882133022085	0.10755060206822621	0.4520430842697035	0.3461197700380588	0.22414346062451732	0.10387517487008864	0.15269481203952884	0.09168026690093692	0.08009536475757395	-0.25845129739522765	-0.10514246174816289	0.21315724366885888	0.027754166939465478	-0.0911854974606111	0.37406959028572256	-0.07650067596164353	-0.12951324412462548	-0.08451983948652915	-0.11099682746598663	-0.09377208604630707	0.0721220505926172	-0.14166067162455043	0.49700638545014086	0.12271045961859478	0.04885367620152245	0.10920972079699569	0.4100146872001815	0.2154687274156965	0.11686076907621293	0.3961529199453406	0.015273590988606695	-0.007612003340700843	0.09631069914326047	0.49346800370937444	0.40407032576323476	-0.173006206895437	0.17074864195836892
HGNC:2158	-0.10308721962243435	-0.027737784576344526	-0.05749336274206341	0.05783107028006501	-0.14495806060322336	-0.02217320597306479	-0.12805292827177342	0.04129253262117646	-0.07656577647751704	-0.07655415305316526	-0.13741346931209886	-0.06882522106922932	0.270920338588012	0.29646896951283386	0.04692445611266945	-0.10645063517628939	0.006256168935430693	-0.054747941295213834	-0.011214910203243358	-0.11693187762936075	0.13250562152832726	-0.13656063378552818	-0.016412545858935496	-0.11476781417706289	-0.02485105955683844	0.3898569257235863	-0.07782368576540967	-0.035420569039146386	-0.04622491948110109	-0.03242718199996664	-0.04190102583625631	-0.03451096442670565	-0.00032409282180367356	0.04459606380343409	-0.14726892151470392	-0.07652234730574227	-0.03528851838863522	0.15852802414169642	0.04613043791703054	-0.012873473125788964	-0.08075422561100362	-0.006871550965943904	-0.15157327774819	0.0982330546201078	-0.038147057458893206	0.224921187879862	0.1138570629612484	-0.12107925212836408	0.03541990778910275
HGNC:5210	0.48937825025301535	-0.0028833844098388726	0.09553685369572493	-0.06272204805692226	0.2738947780766074	0.3950916537768767	-0.1345124311141542	-0.1063182382297745	-0.10467356208649864	0.017420641935181475	0.2481696900871734	0.2429099772930995	0.17178563801083588	0.18296510518854361	0.33157644598816743	0.2224022964511185	0.2458251043471408	2.2417834007425234e-05	0.13387808388566538	-0.02115291264725275	-0.02111357960443095	-0.1942354362264748	0.15119607914452018	0.3109195177290736	0.07392409484672227	0.029047514221531855	0.18508855779170857	-0.0514027655808441	-0.10059944429514002	-0.06693736936696429	-0.08547962398092972	-0.07189858206598405	0.07437657752097739	0.0038577833455553786	0.34752536316359695	-0.07278183171178758	0.3467351456613758	0.28172802982174644	0.27361447546046913	0.19350136664381928	0.06899755816881384	0.3958884271681275	-0.03226619489708852	0.27440022464854447	0.06568974739380898	0.3679147407374816	0.20948121164372924	-0.11063615905135046	0.010489137650382745
HGNC:7849	0.08839018924346247	0.7765503167724181	-0.04377858162055609	0.09917794239685784	0.0750818518447908	-0.013879771626048743	0.19162601907198074	-0.008339790102613239	-0.10516181497714944	0.2309484005564346	0.19670510715273948	0.55193776843117	0.09351047339645285	0.11210814726931695	0.334595090045459	0.30211380118536213	0.22679232617310474	-0.0838330150414971	0.06238946865101073	0.1358122925133718	0.12601703966012207	-0.09269695522352826	0.1951439417279801	0.2362253526717315	0.05776566905451829	0.2964764339413198	0.19193941160730882	-0.07180879679636303	-0.058134616637408904	-0.037828000645085465	-0.05541895298958567	-0.04467293625163979	0.0372499210315451	0.41791829250772033	-0.09064371144851	-0.10827707461291555	0.020973523318789166	0.3367984496938449	0.17233336027064125	0.25618092302563045	0.7539218238832932	0.3342951767246334	-0.09089348285658487	0.14172516442905417	0.10558085346447653	0.36015116833454897	0.1009934765154306	0.43488012449960445	0.10104861115673638
HGNC:7850	0.2333627657937018	0.6520214426769388	-0.060086709349717236	-0.0622955129614723	0.490728638877162	0.20257480272866552	0.20761813490764655	-0.10576394474320301	-0.184525243683052	0.1840535318365943	0.22853360441087012	0.6742644060838228	0.18577935134201284	0.18113444348791038	0.43532921301484245	0.5343085232703805	0.5963088008804361	-0.06308748300908086	0.2835527772038287	0.160787235559658	0.09820948918938854	-0.028199338645665196	0.2865961449074054	0.40214332793835444	0.06555487673847997	-0.07894712320469453	0.4696506852978691	-0.07804339660470781	-0.08011055294245141	-0.05238983424605989	-0.07261429551834478	-0.06188294337451991	0.09270283060490529	0.2822458869070213	0.31377321103116496	-0.1705247119464681	-0.05626287547492817	0.35784525674362705	0.25732317379970593	0.38166659110777196	0.6681367720270042	0.46036261325486705	0.09280600301732428	-0.23704547068202597	0.16340289777272257	0.4537447264850657	0.18921939084180628	0.338068878700517	0.04611401420224568
HGNC:2852	0.5709244069349589	-0.02003187464058671	0.17390566706897745	0.05900124005126117	0.013620954711374506	0.4223769482999993	-0.12354785204833796	-0.1387532517861445	-0.15155093038570408	0.04491635537540193	0.27869798873834556	0.21146122380166874	0.03145645645983943	-0.09132924115522606	0.3708434125638904	0.17896440270858627	0.16012108448782178	0.018706568783130404	0.07691646733969316	-0.030353477444006682	-0.15360948812127187	-0.26066592896895835	0.06995732040645988	0.1599443891678427	0.029761659039608417	0.10217187517917996	0.05755803905683425	-0.020952242570169533	-0.07984339311624174	-0.051358299864049724	-0.0649240391914859	-0.05638561576351075	0.007162113567127933	-0.02084813553119954	0.26803757561445063	-0.07915306714417288	0.3325219952313249	0.1963451321151133	0.2682335234108157	0.04022191278858964	0.035705606251372396	0.4053864500220344	-0.04947063099145498	0.5619090640763232	0.0038250662428720886	0.38914510583503237	0.14695372319309175	-0.05772396385564913	0.2051290825996211
HGNC:6678	-0.03524688427071152	-0.012306581104969884	0.008818982794995798	0.0010768608976277274	0.01326243783083433	-0.05587649977708839	-0.039160049800402344	-0.033777092362645644	-0.013540831890948736	0.20672772175772325	0.07204752540814809	-0.004215365312671934	-0.022662998269039236	-0.01621003860724253	-0.03040214131030201	0.0490142841034861	0.05395278062138593	-0.009995924714655142	-0.01350861760984534	0.01664478139811711	0.011518378426258368	-0.021064870564575653	-0.03165806213056458	-0.03365520994757202	-0.010642860566567844	-0.020619395020074285	-0.017246983598060685	-0.010750586892577787	-0.007784866558420173	-0.0028324165852000793	-0.006284267322678195	-0.003640087395296454	-0.01240666429553055	-0.04810513506307534	-0.03824047018307717	-0.010211517317297242	-0.0146418580351836	-0.05853339341250821	-0.00835415842504737	0.10200509433001027	0.00915708580914727	-0.03512360891711547	-0.018935070432548776	-0.018138300226534405	-0.029168148181841352	-4.122463113368848e-05	-0.047884118079415186	-0.024015580832088816	-0.004906785716458894
HGNC:10980	-0.07209807793738852	0.04360484857097247	0.2854803736892742	0.25401716431724713	0.11610360073845122	0.049044644380294176	0.0951473804944692	0.3965720302034104	-0.1152538347147406	0.42367248899733495	0.06398522850204062	0.29333971256111274	0.23765438291775642	0.08415961367455789	0.08582539140059765	0.3985108047063188	0.06597545280817632	0.16078485429401002	0.4450967235363097	0.5431441482581865	0.21538877829374892	-0.09915482555160061	0.10679824670982434	0.3046536394916863	0.2050327080387849	-0.09020344248541928	-0.0785427923047925	-0.0028102349212269758	-0.0027704354046518206	-0.0034784384849306216	-0.0014324197953484246	-0.006298422017913669	0.1829871516950668	0.024468017271839036	0.06323408103021946	-0.07670000112907543	0.12109816305481938	0.04220790753473086	0.2082653268282503	0.3352366474756167	0.16931596264186555	0.013947592431664756	-0.06797689624911925	-0.07341752522553757	0.31075707963729493	-0.016414493394952878	-0.08708138732520092	0.1914066698375184	0.013267182286389057
HGNC:9721	-0.019330644092001574	0.5506120999373832	0.035377707913914744	0.11178356471504836	0.06102016861777121	-0.049707055561415726	0.09664041014700989	-0.12354391595153556	-0.08726555544785716	0.39530116612552524	0.285183227611306	0.4079722813070192	-0.044202349374162106	-0.019722743937862535	0.1295456606289258	0.34045252060942366	0.13446240738586115	-0.025093105232379696	0.03019409989954027	0.2209066918887425	-0.007492891248285358	-0.033849599197685744	0.027571953378814663	0.31350324364739507	0.05840633154792602	0.05748640464741117	0.2129488679288926	0.12144396533718384	0.144744540393406	0.10149831067343155	0.12871272401985193	0.1014075049347832	-0.00198858895736661	0.34318519071926495	-0.11584327331177616	-0.06352856012945401	-0.07077064729663253	0.15078771080692352	0.10271572662375342	0.135624999194611	0.6115525062093717	0.25677173981278123	-0.09208860319845087	-0.04472732241271426	0.03049689838227636	0.229867700400136	-0.10578811179163035	0.31407330850866877	0.054459779572112794
HGNC:18985	-0.034147518873573354	-0.07994653008846668	-0.030408919173344626	-0.03861992972874871	0.17909297420655276	-0.010149180157849798	0.1491109102116613	0.6111755058438147	-0.07165286423602008	0.1690587291376373	-0.08681218512761683	0.08538563545271852	0.005184013886071365	-0.050967437355734176	0.04472279688040338	0.2523328700146229	0.06390687266537746	0.06071055191859017	0.5755276528568865	0.34462346613428707	0.12307636554948773	0.06685386701081636	0.11577884938950678	0.24868995836257216	0.35865689345799895	-0.051132514637309626	-0.0398259286386217	-0.05018736506717524	-0.058809937465780865	-0.0399994977210511	-0.05285622125478187	-0.04326238526242976	0.18373675324104055	-0.0627936689386446	0.0637933212662313	-0.07472586632904038	0.1517160445272289	0.08000936043470355	0.21510754566861742	0.11448632766546776	-0.059346341182701115	-0.06880641567208802	0.08231539598886545	0.02916738128384479	0.5823498814181279	-0.0389519683037035	-0.07431536000485821	0.14424915327191168	-0.04473143858324589
HGNC:3594	-0.027717024837007772	0.04869656134109096	-0.019253467248017783	0.14802102913032042	0.19689804683596202	0.055689160485870165	0.07409280191098688	0.1356225151119459	-0.0355989978285043	0.018261656333888078	0.00853979002294763	0.20521509148610795	-0.006432272202181876	-0.012897673088004819	0.06832525634346372	0.10201228688937077	0.17236495272029048	-0.02559444408258906	0.14776540226297322	0.10400411606055077	0.07028430224600937	0.06129531310681308	0.11603918073360549	-0.012881037831588683	0.010606449753157903	-0.06135607112301819	0.08071111212055423	-0.033894297810372766	-0.03612268757253823	-0.02508267546130046	-0.03302943444914594	-0.02721668980290104	0.013971211810917155	-0.016365377476436224	0.2399972719738543	-0.050151005719881306	0.00020430945030552443	0.022899211356073514	0.04346341922850619	0.22521516762131744	0.07679744105234539	-0.0278302621878043	0.1259008189298362	0.0016607287392787493	0.07583414086417654	0.031125383906958962	-0.009481491385503995	0.031314130773068015	0.014536869459989372
HGNC:10924	0.01651416163513378	0.42606393191852515	-0.02133144004592482	0.03614966745784514	0.001956745169876712	-0.11454193042640864	0.1276505203993135	-0.15602990093049768	0.6899454026876747	-0.0018344842807811025	0.15231117101066696	0.13246356667233314	-0.057459392498189384	-0.13295629860930513	-0.023856532120754628	-0.05926713419592504	-0.09477701772384149	0.014646434682232002	-0.151276825314793	-0.057247900191043456	-0.09083121234873082	0.07915347121171579	-0.14459887412669772	0.02055623130274335	-0.04455790083618333	-0.037077118751077026	0.43524490771199487	-0.0702187676775248	-0.0504848742688668	-0.03263575817700326	-0.04773181560932964	-0.036656629720413725	-0.061122054278787925	0.12774666154692543	-0.11984446386247558	0.5075597934572517	-0.10731110154931844	0.053394464720087624	-0.08243936554208495	-0.086274471532618	0.2649262587335449	-0.015832161003846948	-0.0007744280332961355	-0.11832596203193187	-0.032484782650445715	-0.036184044111574616	0.1863402360916341	0.06477331807220546	-0.018382745655792492
HGNC:637	-0.13305101548341342	-0.017232811145690526	-0.0785523476252646	0.029669518659574335	-0.2799994629440835	-0.15354436581730294	-0.12993138910594718	0.19930301776179535	-0.03706701036534676	-0.04285614973834241	-0.06498702306317002	-0.267817033403178	-0.05544979766295966	0.038688020809290374	-0.07269674863046245	-0.21607871310225849	-0.1639976772839393	-0.035598024145773184	-0.1221871530367627	-0.15115509687240258	-0.018867809645659588	-0.06826872554891979	0.028845039793156436	-0.204217230447878	-0.033840065788993706	0.4943929937412474	-0.1972695481854687	-0.03667891362403469	-0.035786664347096736	-0.02367866612075632	-0.033746288973469284	-0.025493058100896568	-0.015242079165611478	0.030529145640956424	-0.17456814009242522	-0.027869475357185456	-0.04594423285131208	0.09902859751307568	-0.05942084210178762	-0.02857591325997882	-0.1871327143688896	-0.03437961283331426	-0.14977776603237722	0.2792655982571457	-0.06218201253112344	0.01401583165909573	0.07181047559288693	-0.12645691736695122	0.14473999074139104
HGNC:10919	0.04031403556628824	-0.008096904660101894	0.1281545732813006	0.07876997144202336	0.14037030115974877	0.09883579242643571	0.029686472528348513	0.011202564002535883	-0.019522477799260668	-0.046212794079793264	0.03568780929798155	0.12764332174068288	-0.05216871599516413	-0.03172546350658899	0.2799952343218734	0.0849331375834903	0.09827479450322957	0.000549614771079268	0.1081037848300482	0.1524030522928461	0.20890477025389	-0.008552904220647212	-0.0357511485939947	0.04753467232518205	0.008052979970193325	-0.07778601471339339	0.10328894678117005	-0.030338872971365543	-0.03584680708878566	-0.022699644874484434	-0.031577278272689496	-0.02535243389633581	0.04145429581404673	-0.021576871190275494	0.15214855643060923	-0.02043385978470278	-0.02410933305780137	0.09597817183175256	0.0869621862588631	0.26576805047843893	0.010116943817052462	0.15261432439807907	0.03245333043439817	-0.025740541804598907	0.02231668172159653	0.13430933270533363	-0.024434168720822547	0.056506860131363544	0.08188201017626869
HGNC:10918	-0.0695019079968067	0.022665695458160544	-0.04510643009127867	-0.004477627139712834	-0.07208841644757652	-0.08085143803171874	-0.10541547953296844	0.07962916000587966	-0.04046405223209794	-0.0718668922074235	0.028852624731461704	-0.09931187510285405	-0.0035742874212924772	0.014595894286262984	0.0222992769730226	-0.013716144557761517	0.1548512229856676	-0.046115835419187325	0.02589463519576607	-0.13700997861627473	-0.07225962302756053	-0.061837641004430524	0.08584669911503509	0.004939067716634419	-0.034120913462274687	0.11776541300658232	-0.04972709804789885	-0.035900340092771564	-0.037279139480377	-0.02568022605529246	-0.03380235735653223	-0.027470812931436304	-0.01589871033752901	0.011109662823153855	0.12546990702736227	-0.03218531036585217	-0.07339041994505464	0.01251892195647562	-0.005162120392077752	-0.03951032841082268	-0.0890572167605711	0.09490856928303369	-0.10547026654910452	0.010095674594769344	-0.04058205367783871	0.1222727904347752	0.14289288766469851	-0.1522503037778522	0.038737888549286906
HGNC:83	-0.018951806793979075	-0.0038796031473409182	0.025955568320255654	0.07828026648766925	0.214858955947839	0.002056379641597478	0.47021524025645356	0.5353843002375765	-0.0790758582162364	0.02914001901226914	-0.1188880734771767	0.20594892479844643	-0.10806209100152434	-0.1486193600423712	0.15299588738563075	0.18742655641198513	0.15007564921947292	0.13724229792348464	0.625362336484877	0.5773266650392984	0.07347089278019567	0.23221121546950316	0.1380066723933304	0.35532024690160363	0.22389889427556298	-0.10829372167043462	0.07530496531134279	-0.06870556983212883	-0.06585871341844225	-0.04569682739384513	-0.06091537165491171	-0.04896607190570378	0.09189140027843651	0.1912424953183486	0.07564374754030015	-0.09334774026852743	-0.08596361573427475	0.26533677211416623	0.11772585233557603	0.1788330479461636	0.015643706915221853	0.018192382427762208	0.1317136320298666	-0.13536448075203206	0.4737797051902158	0.027240770728692278	-0.24879681173397764	0.44484806041155506	0.045890001445782334
HGNC:28697	0.6441523929319697	0.01940875290564561	0.035468539321355984	-0.06784826180712329	0.26464571540843523	0.41792981955088787	0.10774242154609824	-0.10747830827467406	-0.19904663470102582	0.0648124115128487	0.24452005533814233	0.3888105281943325	0.09221975341904835	0.01366792624227866	0.4126736159384621	0.30679989306060423	0.2861445409535165	0.003575104271657904	0.23548899592954575	0.10135635211477219	-0.06641273092905364	0.04627905899561472	0.09512786224741258	0.3323322785737502	0.01974682892951085	0.020340222468212654	0.19363553690465163	-0.05389035362695686	-0.11699868149982394	-0.07868734503125786	-0.0983515810396483	-0.08610610623580682	0.0619597545978171	0.0818372147103004	0.26949939819793345	-0.15859112336913514	0.2307525412919844	0.47168380299699986	0.29956206114628237	0.2494281037350051	0.1276796222495408	0.4071923432216562	0.12604629612405882	0.29391989453870504	0.05307041034132718	0.41428089993716377	0.0346341478102766	0.16858363482439478	0.09424234940128806
HGNC:4136	0.04557592467790364	-0.19655496620283133	-0.01708296360659035	0.15035065187583566	0.03805384270862935	-0.10811650972894706	0.43618760109791443	0.31168949403259116	-0.09502700275120184	-0.1175242194828159	-0.3046659696932868	-0.07730097382002714	1.729621063610165e-05	-0.12940790792341483	-0.09679202481251266	-0.14349124078659603	-0.16421353279395437	-0.034018905870504206	0.11794755756754287	0.16071808768108617	0.026134359817196955	0.7361430959016673	-0.16394945240910064	0.02509159251123485	0.07977130228550382	-0.0021671564123634033	-0.22863837015247293	0.051393341236094625	0.046775411310529674	0.031619550035476604	0.04407503835768895	0.03595563816926308	0.040492872266845704	0.0618381087408734	-0.21515172729283027	-0.08029349104532114	-0.0026590098697467195	0.24067852712440857	-0.09932684778539361	-0.03731550265950606	-0.07354014579590158	-0.1705449446400499	0.37607037893906936	-0.01866132174180782	0.14545376179782465	-0.10096189856215608	-0.2514739349902212	0.32535914687721745	-0.0893944355481025
HGNC:24174	0.032176970232014164	-0.061324047335384636	0.632202236004016	0.5015675729665946	-0.08527256671818721	0.06242995756321162	0.014972874041524553	-0.07618835071678097	-0.026498154591389246	0.005907200792668345	0.04293578579606685	-0.019452955872473438	-0.059138387090098894	-0.07579400672224235	0.1235080004491833	-0.1357475076073009	-0.18267376799912227	0.0356226824478786	-0.06508521578553846	0.18089551804640744	-0.041976155183910915	-0.06754314991350324	-0.02883118320028383	0.04388540202895275	0.022649995537214376	-0.03286956085196154	-0.11669390487170322	-0.026002060826568536	-0.014473043118588623	-0.004232520204107927	-0.013427557750783565	-0.007386736075166624	0.018080835499406228	0.1584186201348854	0.05290281128750764	0.048791268348909456	0.03600339876142229	-0.08802384192274218	-0.06843145401817854	0.07116921496938994	0.0918569475281752	0.27177251291618126	-0.044550155804799596	0.05627068280503119	-0.035520165157239894	0.03284065745958613	-0.09399213335138892	0.11974584189163398	0.07865786613302723
HGNC:10995	0.46480390392909365	-0.1657339369943614	0.13770759868876367	-0.002029249783601044	0.23557954760268407	0.4444715600267535	-0.07974239825378164	-0.07382018331572805	-0.16433097926998189	-0.07874449057039791	0.1170049491438632	0.1703471641195002	0.24390034531318314	-0.006998649684945481	0.4688526067020436	0.10265620513551452	0.084424622234495	-0.0830498522939394	0.11477500631580195	-0.005115266620434787	0.014210535849287291	-0.09574020252668299	-0.026325856217162553	0.11349794067757527	0.05814394762082746	0.07211850643107602	0.06265936278476242	-0.04559034262016912	-0.11208375847004609	-0.07496965057626301	-0.09461302412651121	-0.08115018253465854	0.07016498990049505	-0.08905124650520946	0.3008379829211232	-0.1233383520305692	0.3443401143728375	0.26839436001185685	0.20369125751877395	0.2143972640459414	-0.06749527051709622	0.3581355211097517	0.04564094732281835	0.35614537891775017	0.03794713268739232	0.42733074901219753	0.1213212359235585	-0.05696760418753471	0.03630459262432269
HGNC:11040	0.041073654866708144	-0.04940676588975778	0.03284246551230084	-0.037975066827699036	-0.029539812718266032	0.08175647119106072	-0.013892276879992739	-0.04311214761855982	-0.020731101759672355	0.28314406423632693	0.2655818971137848	0.07903259396844976	-0.04905493127848448	-0.037758251077244225	0.025203892335471077	0.1531058422731245	0.00498611065621473	-0.006794945605074457	0.028239193549532773	0.07392687112521357	-0.01790094141645681	-0.04537123447269026	-0.06370479277471236	0.03359012008290621	0.005875887974852199	-0.043490898035030943	-0.039941447825430215	-0.005948098119494532	-0.014108675925452837	-0.00867370354309648	-0.011384712264839171	-0.009464584326777908	-0.012429829837825309	-0.05065031271313166	0.05670449436149333	-0.014892419228886525	0.010249350232848104	0.005724509597747254	0.025516935473804545	0.07365328556072814	-0.025490422085050795	0.03187980656643854	-0.009202392657707496	0.029886491458646844	-0.03918853214932848	-0.006588898090148426	-0.05148331536887821	-0.005374827117224168	0.02849012360018163
HGNC:4458	0.40467124158339596	0.51685515100421	-0.03213020784026449	0.15815208694147537	-0.042121810956880855	0.08213416659032623	0.39562834938819835	0.026686385173820232	-0.1532100545214081	0.08204052252004132	0.13623202843985002	0.3633072420768506	-0.014808650633302878	-0.05197428077262027	0.3470674768860119	0.11658743018067524	0.1596687974027507	-0.12383812782312707	0.03393889722188396	0.15980575473750003	0.09174712210319824	0.11328218444094906	0.3810236556043135	0.062342832418587894	0.0032716650608564353	0.22920912278454597	-0.05692660682787331	-0.15250155706824456	-0.16343687529436454	-0.11143270385864211	-0.14946284622925907	-0.12111507795372006	0.006437691532745288	0.3097634361562881	-0.03496157556653866	-0.1449456825519129	0.2530031352081533	0.4924593158868949	0.11148884764742535	0.17532270710282646	0.3350690868217718	0.21422445912754973	0.0096646899406877	0.4874734715598908	-0.03379505405028157	0.3021544791696876	0.05869153900563068	0.5217414529417936	0.12607994731077765
HGNC:24864	0.03174741706664413	-0.060693828244523705	0.6370788010492462	0.49738248617365205	-0.08294257413830511	0.06168811185488741	0.014332249701068245	-0.07553094184147657	-0.026015815363031075	0.006226624989600004	0.04413573837990302	-0.02041320647390484	-0.05655749360676923	-0.07145038213172783	0.12153903184525258	-0.1354126942188471	-0.18340380829369565	0.036439695838460455	-0.06563086371586482	0.18454591377150167	-0.03924164573240258	-0.06685265631554356	-0.028619166368906605	0.04360167338603682	0.02164536974919013	-0.03271289018639201	-0.1173285313073283	-0.026181555272250887	-0.01430912640943314	-0.004220645252659078	-0.013319968589662822	-0.0073039135427235705	0.018469829313497516	0.1586501633303381	0.052478809733172996	0.04923936700355159	0.03510255586631046	-0.08858466805694579	-0.06913720274697512	0.07254330532251642	0.09348128842259786	0.2668083380937589	-0.04487332749217159	0.054204597961689825	-0.03413744162616861	0.031479301116547787	-0.09268075982930185	0.11904562146866822	0.0761754624727041
HGNC:17325	-0.14077828304930842	-0.05549886853905561	-0.02192047211608178	-0.026067577389174316	0.06441493768896203	-0.08786489200680815	0.12174474135273645	0.6766278344932064	-0.0024736527552780244	0.09873018315364596	-0.14351423540788197	0.03311496116651028	-0.051107927266834635	-0.06830061339130913	-0.030460659462614118	0.22633531117796457	-0.02970304482807949	0.1125707301334995	0.4798247616448363	0.29679534000580154	0.06624367119596725	0.006816283013745685	0.24555370329429	0.20998997951319345	0.266790842320642	-0.043692608179058	-0.0289603249355934	0.0015844767576089682	0.0057906877167931145	0.003627960190335427	0.006111847668836349	0.004551977630182193	0.10300450525853062	-0.021935025766104985	-0.0530641543212713	-0.021701385133068844	0.17270228321247724	0.047105587180031334	0.14526285585413712	-0.0030608482003694052	-0.07278942692414522	-0.08925319363484542	-0.040440069256719585	-0.043149827675615024	0.4620547498197181	-0.13587615477193604	-0.10527084170710986	0.10820130276975012	-0.026598763062843995
HGNC:11069	0.3341043162347238	-0.0630289311690017	-0.055727244832711346	-0.04694957422898337	-0.23328400639938973	0.029213006059152755	-0.02870216985571501	-0.01267177962158224	-0.0531074935051639	0.002321861985051515	0.12072511503625827	-0.1309011016271569	-0.060663895636061047	-0.052751906468884426	0.0816934604114384	-0.1321891103466622	-0.15336309927775743	-0.060090632735297494	-0.1394845156027754	-0.15136133085340786	-0.05605471216228774	-0.09146067000214159	0.12383364580659496	-0.07475287972276658	-0.031432521162005234	0.22782236868355804	-0.24145796232811173	0.010580296991734434	-0.020731980601746254	-0.01543343783028629	-0.0172745573840411	-0.015113780855720672	-0.06026549931014737	-0.044527949963160306	-0.05060610201958539	-0.05097700532688735	0.6712174324436896	0.13368057457478466	-0.060573277671955854	-0.1295196870979751	-0.07076213608510039	-0.008961115056424059	-0.10689083887427615	0.9004654495719445	-0.028203622560514684	-0.038063938881746986	0.018309535550807596	-0.013050808290424027	-0.05176005890127882
HGNC:977	0.3900776319008439	0.10644713739438916	0.048969002361740156	-0.044480747911951	0.3416619738745299	0.3977994089720479	0.20886325854408624	-0.08526475123534612	-0.18295161872216073	0.18178289915202675	0.2196117802575576	0.39313973046161954	0.1758843373217166	-0.026601558513300434	0.4843728726598704	0.38029168971522015	0.28271920192289346	-0.017955629668926255	0.21060748694097892	0.3621219784433561	0.24511723192963694	0.01737551675766189	0.02209535865431508	0.2938204761471613	0.1631099672516796	-0.2077929649008806	0.14239134648561433	0.03495235559872013	-0.002581933860921026	-0.001161091965822935	0.003242666362162791	0.0006822147806941879	0.12673511221964753	0.007602307022954386	0.334281140477527	-0.14707803503668007	0.17019886259251266	0.37265606299283116	0.2734971196550417	0.2957213790351904	0.13945015993786097	0.3749849532503605	0.15328305710113094	-0.007812171224595717	0.07252925622746058	0.48529813331643074	-0.04182519148296922	0.24205346254738902	0.03358827165766981
HGNC:18540	0.2510501340296827	-0.03271111066020054	-0.03848873665427329	-0.02042362590117503	-0.2561822168115708	0.04877862826226088	-0.15702512655060352	0.015400398064809953	-0.09996119663522056	-0.019920654066679876	0.11691653723155276	-0.1836364271976367	-0.08552083686305129	-0.04383295415524135	0.17086163955978753	-0.09186594571638593	-0.19180973850161914	-0.09536754580632324	-0.15038554321121253	-0.1528426593689731	-0.08885033216438121	-0.16729939097045088	0.055227754713520205	-0.04655847215351752	-0.032602226196372736	0.46364724778300465	-0.22277188047329155	-0.031911075461918036	-0.05912244829528377	-0.0408448105079218	-0.05219216894946779	-0.043374918802831036	-0.04237277125935499	-0.003847651747682011	-0.11132893748622773	-0.08872796935391854	0.4216072651781859	0.15725113992099218	0.024017229848203037	-0.08603009432096702	-0.07893685177364414	0.18865278255855197	-0.1668939895121493	0.8289888745321906	-0.04540029558436148	0.15742498016557485	0.07231832907387488	-0.07758047822851473	0.050750750664765976
HGNC:10999	-0.12465970305104496	-0.05401713390407018	0.0013300921182186451	-0.012303543246593588	0.12051250923332103	-0.09151808840473746	0.08463789021764194	0.6705295695912683	-0.01658945016718322	0.09720127661512408	-0.13920681292316586	-0.0020098711376853656	-0.05059498425581136	-0.06236308073599887	0.009226076644587656	0.16519706093175865	-0.010274328782090666	0.08582040840632472	0.6256373496619384	0.3506054801628055	0.10253217569355809	0.005388333214942026	0.10108429781559486	0.3152737957976004	0.3935008768905127	-0.0018573484223249294	-0.01608608934414061	-0.023491273998811863	-0.018173699187000705	-0.012586863596600875	-0.016778296874699273	-0.013194817363392564	0.16925881761111333	0.008871821883746456	-0.041095400399017434	-0.031596947603801294	0.06356921538874968	0.012217368370044519	0.2298682289163993	0.008639085862392107	-0.06001991441553094	-0.06699938476881916	-0.04560275989496484	-0.008902754385014082	0.6509357507952851	-0.11355816206521255	-0.09203548928872098	0.14802340245133422	-0.01139860072383847
HGNC:5385	0.749183860350075	0.2025206966177919	0.07527875666560735	0.012564859411287215	0.3120605170220191	0.474126537729869	0.4634743566902181	-0.14819709017700025	-0.20612131615246704	0.0756087793986855	0.31097893090272766	0.5153372594958809	0.17263589452726513	0.08200377696125956	0.545196559368183	0.3442139230310837	0.3716337094083023	-0.005309488076784025	0.21845582600674077	0.21591835954381178	0.019027118143896283	0.09579204133878097	0.23857751845606145	0.2851531054206239	0.029257212737402834	-0.06818100896315073	0.1402674628524956	-0.1497426186059465	-0.20150604711116762	-0.1362137725986884	-0.17847316753931342	-0.14749240978744557	0.07818282211176923	0.16752641028085385	0.34667094753847655	-0.15454635909663375	0.30835108429379926	0.5587886121427377	0.2002698279798651	0.30009786058228033	0.26032303566534765	0.4205053674179877	0.17966277594293392	0.26737459858126117	0.023831718482504965	0.4904639108850938	0.09879628458549745	0.45946089462118384	0.07661613953166349
HGNC:6176	0.3097136990728658	0.48883530811090986	0.1100801821478075	0.008536516584565747	0.4029211358638154	0.3641705192141894	0.06318960583415176	-0.09108722076452754	-0.12478940897135501	0.30049423140958237	0.3492580981143045	0.7290417789129797	0.24855495461182245	0.24452996388234366	0.5342411532663205	0.675921452564855	0.4680624073531185	0.01152515293170527	0.2805618607475066	0.2818170507000994	0.21136865103818656	-0.19040313164462735	0.10017912516377567	0.3805175296107086	0.08586572617126803	-0.040785304464870636	0.35208513747577436	-0.09836733765908087	-0.12225996423913298	-0.07931817042618684	-0.10672777790890506	-0.08942056415897168	0.1340575007725859	0.09531483319098996	0.3443840280759853	-0.1015111997803588	-0.012416541543474957	0.31651412030703857	0.3580548105545108	0.5705440069670823	0.5076923822941528	0.44746399129589454	0.0006339780314804108	-0.14281850535906562	0.11649565684829663	0.48481851952592525	0.24057855526991145	0.1966707357715371	0.13629601358966512
HGNC:15894	0.526182775922288	0.4369277812690915	0.167142437783929	0.07439621402811453	0.23643503678297825	0.3744414250851892	0.09082879444599275	-0.17604417646057174	0.1048288326422388	0.13036579140319907	0.40612059873987766	0.4888093357105512	0.1535821802747763	0.006850015573732735	0.5240597022442218	0.358996495315324	0.47572493368939145	-0.008249470284050311	0.17753285709431282	0.11602047668574668	0.0020985793491993102	-0.2174902662542292	0.2132205735958094	0.38541262874506427	0.054385927392864214	0.06769773747049826	0.5126849302225435	-0.12593077750757903	-0.15360303774961093	-0.10193924385670734	-0.13664664429269838	-0.11207260122513725	0.07661186706397086	0.17158513752925403	0.3810760667219491	0.0929686679884986	0.16477796291838315	0.4086250525929771	0.2339740881324457	0.3508638838871632	0.4186589375376496	0.59055023705088	-0.06292340968756858	0.28415684324495566	0.0347664384513945	0.5064510882607867	0.2455563471216921	0.11805022986101302	0.16771585635789396
HGNC:10973	0.21823036469860188	-0.04541529299497418	0.031065596052813473	-0.045053813164368635	0.19827044683327077	0.3496743238719015	-0.11612260679219336	0.039318552553845816	-0.07287245153341664	-0.02896343008618572	0.08426702018236401	0.13541185332485342	0.1594625071088203	0.09459066709387487	0.4989792565011655	0.13860260435715924	0.03274721598686274	-0.025411634832447516	0.1598128333853284	0.09699374685146414	0.3759639605307174	-0.1807902946902778	-0.10192746728141891	0.11248153680064191	0.2788428708367072	0.16373132887591774	0.028525826454255807	-0.03875279105743714	-0.07877023852367313	-0.05266689495058679	-0.06734157733305547	-0.057263802998188236	0.13928385035958915	-0.10193529309073995	0.0815857442649374	-0.0900397369326616	0.2073368780647633	0.22740299821117776	0.34374037640768584	0.21189086254545444	-0.056785346528894984	0.2560191000734212	-0.037620103978516915	0.26874130317793854	0.13706371152721664	0.3897606151276187	0.1511899868241285	-0.04372635821859746	0.08440479799823947
HGNC:16437	0.12353582392776762	-0.01533271982362749	0.280363156256345	0.16832115433866413	0.03629015982755518	0.21911679742093793	0.0007573426581194133	-0.09032771679007544	0.035274238359557286	0.10447590280767041	0.15509890797497472	0.05369313775038834	-0.0851005934840045	0.0026587735834973664	0.056284359577521384	0.0674244132062357	-0.021793161803020964	0.14706798093246326	-0.004289054777096205	0.09650315398440969	0.05142257304216066	-0.056425911049592145	-0.156326943484081	-0.0030099182133629426	0.010649632980414383	-0.06945746047262252	0.1425134734916496	-0.018409309302019543	-0.019972708548730594	-0.006802683535539403	-0.01687300207234681	-0.010779586818056549	-0.016709584281953557	-0.029281637089786417	0.27938736183143376	0.11907980284652253	-0.0255900194345584	-0.057052120218263044	0.10496593045878908	0.024625335024025113	0.0354713399738477	0.16104362012843584	0.03765278654126067	-0.027548123581134943	0.11193782790167099	0.12044792879685438	0.0672391086755102	-0.006539362907043545	0.20564419529915934
HGNC:4259	0.553789645846506	-0.11263385340109489	0.007437624030255736	-0.05389998542229344	0.05013285149275562	0.3130450224792209	0.057100070106638263	-0.07447428474210982	-0.16040341644241127	-0.028992098403134204	0.1651533941453547	0.09746271686105654	0.010235516360177195	-0.11327483190508325	0.29813363580167074	0.07192725901053994	0.04692843836697152	-0.04530627923741096	-0.0047963292545462905	-0.07406156664045786	-0.09639479940867732	0.11464583524477368	0.003701431291898169	0.1166293940135656	0.0166657188391351	0.12760514177278814	-0.11029675651788914	-0.0019222227867543437	-0.06402687307618547	-0.04286448211418001	-0.05240036916550502	-0.0461883310932344	-0.028931914142898217	-0.08815870736174007	0.13596038654530357	-0.1325181953322382	0.4492220221402343	0.2900333959802935	0.09864786191102845	0.014263546748387167	-0.035418879764268135	0.2593361654590841	0.16493795585401935	0.6598825425685558	-0.02351988326520272	0.24950632440425977	0.036523561768611254	0.030993202393567103	-0.010442794011865344
HGNC:13818	0.26370685285538487	-0.05080105463189408	-0.07991597372250166	-0.03680696220822858	-0.2935394011441896	-0.027782519391781935	-0.05337452677687125	0.037557553550062996	-0.055739597290374115	-0.00836894469733704	0.09690851046742387	-0.20308508643714343	-0.056188385630061996	-0.05192922153599457	0.05382507211435103	-0.1896281508101038	-0.17671728557983804	-0.07177223093883059	-0.16660166635512344	-0.1964039069545556	-0.050734337241264624	-0.1027797074108675	0.12404776855586182	-0.12310835763685724	-0.033940185094229365	0.442214479091491	-0.2871806550274118	-0.0024499982128755697	-0.030617630191964038	-0.022165390375567674	-0.02680103623737888	-0.022572648044851328	-0.05741285375184741	-0.05376357955988377	-0.12464370969231983	-0.056367530154514976	0.5573521064541656	0.1620006288107079	-0.08730923755058113	-0.1383655681457383	-0.104619824328415	-0.028654630798858147	-0.1444478414880959	0.948550425590652	-0.04158895575871419	-0.06297003031721517	0.05699492792631559	-0.04009845546015552	-0.0022580359345338737
HGNC:14430	-0.047654507958657236	-0.025558738002921584	0.0012422859043884201	0.03082229179809925	-0.06181707091801879	0.025461383492284335	-0.012781961967528723	0.3150183577763828	-0.041901433857000236	0.044956707888554166	-0.06295606632315359	0.025358664220856215	0.1023550702148039	0.04490648633014712	0.028969430839591317	0.08609248764367226	-0.0512913697072988	0.05248375114575166	0.048142128663264616	0.040837731563231165	0.0264471059628432	-0.08027533347381009	0.21512243632026126	-0.026215065934839393	0.022920746989691317	0.12691945917172	-0.0833648568480567	3.487068117592629e-05	-0.009237047462421044	-0.0071692149777768666	-0.007975042784165045	-0.007550979039732752	0.0004117087760691737	-0.03191912067879659	-0.05524273535496937	-0.04739032912653703	0.1940412618909736	0.10836256963219458	0.03302128744430973	-0.0021310559361260367	-0.05591501650135358	0.011403345606701558	-0.08053784309524106	0.08822448397757576	0.012538138559329585	0.04419045260439058	0.0010637774434116224	-0.043879191692837057	-0.007774915722826684
HGNC:13444	0.09562556490750457	0.26411571067959405	0.033090462048176214	-0.12970758719872733	0.4342429266331835	0.1934536161795987	0.03178053067908578	0.04813119409208682	-0.10724526535477456	0.13596887559601767	0.2542020610410533	0.4127035536021108	-0.005269023632788801	-0.07386961421984159	0.42286829838524326	0.39870557403032725	0.37571265649684255	-0.014571998265907738	0.42209254453531153	0.22041987584136608	-0.027104115506301273	-0.08170498390641652	0.01828401843265035	0.566034949826105	0.14419999574821002	-0.02224538304574896	0.5267747220419512	0.0179909090552619	0.005888721428382397	0.008514420851580943	0.008953127697420158	0.005150547852802367	0.0698911887006225	0.18747592358906562	0.2118074476663799	-0.10583238642292879	-0.1180404242064849	0.2759107503387143	0.1861962655554705	0.3469108416181605	0.346330948357987	0.45164677398052816	0.007362773652412748	-0.13622696454008318	0.2679453255063702	0.26285957480875827	-0.02714180920493723	0.17743898706953515	-0.007390060197833487
HGNC:9603	0.14973788438114904	0.11150678651983377	0.001944602970273757	-0.09060695688094395	0.31372300359965677	0.18477346183517204	0.04585585110529952	-0.09604506631477575	-0.09237402564574784	-0.15309750205831385	0.10421309708589897	0.09525567497289929	-0.04097833282937351	-0.0668847078044669	0.2504152395416622	0.1300337126468708	0.4974506364412706	-0.05403154569485366	0.22670952805921063	-0.12000677935318303	-0.16965424163157272	-0.03255239161639815	0.30927029303265263	0.1880719843604039	0.01631352563429507	-0.15038546479647008	0.2837088304425464	-0.05558550622653798	-0.05884835134987083	-0.040145264201038186	-0.052768027613425764	-0.0433757472014384	0.00244444349855428	0.10148596005270581	0.521396130442826	-0.07965641978927775	-0.10783115118224595	0.08507882815588615	0.014206143640176354	-0.019766519933217992	0.04298463196756536	0.3703258948934219	0.0789566309054268	-0.16573766514309243	0.019796380048063913	0.28319844210885425	0.16696350868170245	-0.03536737459639821	0.00724267943277346
HGNC:10953	0.17812183180109156	0.026524551527139697	-0.01943516501908585	-0.026299873556549582	0.27192687720874936	0.29017135732793436	-0.03715259537656964	-0.039659757300223406	-0.036030712744831044	0.040087564562504126	0.07002065252498996	0.17883091654079478	0.16674143014846346	0.1326028128615219	-0.02838190320639475	0.07126346779396371	0.18076117082740326	0.08049171801970867	0.05346573943572929	-0.06029624348320874	0.04221145103020264	-0.04994672128711208	0.02463496686998412	-0.0331401911991268	0.009367386826942154	-0.1008995601769741	0.19524018625965522	-0.04957862260783565	-0.06818112289540258	-0.04429559415260837	-0.060002669354796326	-0.04893836404006994	-0.016863219433646912	-0.06730556877543513	0.29657942656178365	0.007409067651229851	-0.015763423893505366	-0.05091599355717107	0.17570259437734628	0.037166343338909405	0.11931408084169541	0.0013921345976842107	0.24915415886550124	-0.09762856113605296	0.15224716652587417	0.08730937831834341	0.23532675694997252	-0.1103563591601219	0.11017469440295795
HGNC:15938	0.6918113978587108	-0.027398845766945814	0.10738413169483965	-0.0470296967684724	0.31454669846825406	0.569733907401239	0.04820786445505843	-0.15443145498280958	-0.19997653111423017	0.11716796039928924	0.2689366734302285	0.43116272739961997	0.1652118827287516	0.036900130987830015	0.4471582384024937	0.3895926613867462	0.2506960319378406	0.04012013234834383	0.19764072810931033	0.07504577445890144	-0.011154432705443761	-0.05309329959087632	0.03324066154048237	0.2745117693892174	0.0848359727242234	-0.23231235441732115	0.1442101103550611	-0.03838602002886162	-0.11259244344268554	-0.0737149827102147	-0.09367275483437872	-0.08116189579224696	0.08254857269304083	-0.07548251632010602	0.39859689256193404	-0.1402881761138667	0.43763997878124655	0.26862484142630977	0.3423686291828558	0.24031729169455152	0.11598364106008788	0.35569602141413814	0.1578660060492853	0.2967434110732709	0.08103028946779317	0.4252197469102688	0.15342541206678884	0.05560677090564758	0.03574779783543055
HGNC:11038	0.2854090497588474	0.11221916945041453	0.11486857278777016	-0.012187519486377208	0.16102035484830335	0.3159485309344237	-0.015018631209677427	-0.09462418086830479	-0.09202186296489959	-0.045578118568810846	0.11384140906067752	0.3778143267140882	0.17626167133593143	0.02903502628268674	0.3012469104308912	0.2782950408127495	0.38239944409196597	-0.005950955362861691	0.21120155482389086	0.04690724257425066	-0.04141554128275994	-0.09131892040762019	0.0968016141716401	0.26237122829039833	0.05946008445486684	-0.06805296069093617	0.1703858912683094	-0.023705791323463878	-0.06036838455605752	-0.03515148398541206	-0.04968091412847231	-0.04076419242351883	0.009627826191364236	-0.04923416240013951	0.311455176842163	-0.07846626744063981	-0.05687656263071008	0.16839272676747954	0.26190420781654	0.2802611286230951	0.09006102370948053	0.3823705384116696	0.0322418785369813	-0.06782631818742729	0.005756692787344685	0.26262760929641277	0.14791842490349177	-0.018470415316175985	0.10373170660716749
HGNC:8876	0.3640737565384749	0.458257098981602	0.17049968650419817	0.14936843426020185	0.3140452462593696	0.446717609277291	-0.04104533741018103	-0.05728222301443693	-0.16279077580271098	0.3106349530453799	0.3329616776111096	0.6240530219773482	0.48698573971532794	0.2028701549967033	0.4369610887265124	0.5455829735802349	0.46977818535859034	0.12718511769995314	0.3045705867857804	0.2592187342622103	0.06074436106424712	-0.3322638554123528	0.2709154291631601	0.36570609305787394	0.05543465341063045	0.07525148665208063	0.2659197911434633	-0.11881464261713474	-0.15311624620017153	-0.10150614692912245	-0.13518813605455096	-0.11261046882678444	0.1167613830850968	0.07549826660368908	0.4052364360749295	-0.10240782279302406	0.0627305343379615	0.2415787369818376	0.3616048157261804	0.36961327705238084	0.42584748817421675	0.3954937360446953	-0.11170576787771706	-0.008559338791455037	0.10750235905579635	0.4914085197449804	0.35536709555301244	0.0661182927611346	0.18115681480911372
HGNC:10937	0.1491436800457311	0.14950657759590635	0.02145817482915061	-0.021682215777883887	0.059785234280653486	0.2144591585482813	-0.07218272846250817	-0.10425450166183997	0.6937750869961004	-0.023255055573398124	0.2553062462673304	0.14567513544946065	0.042103784808256356	-0.11579723163918192	0.11356191130157278	0.09341663021466243	-0.01955508852850535	0.09736270950701738	-0.022896007471107323	-0.07028111601600805	-0.07784504593317365	-0.1794615888855327	-0.17024130767287263	0.016694776510000786	0.08164423936803519	-0.012398153660593058	0.40759429190645635	-0.048927677383550125	-0.07009720883998628	-0.04496283176264754	-0.06089217506515099	-0.0500183611339595	-0.025439286098755527	-0.1536159866054166	0.15056362270899507	0.521346729866672	0.016718504026133837	-0.019138461812503952	0.12600330792308906	-0.06014030674811442	0.015400884197821612	0.0729504786289803	-0.11905772406179202	0.015471864074309916	0.04132240844573696	0.1449981003045822	0.27707791917703894	-0.21698103451534184	0.08634236710353795
HGNC:33426	0.12520106136444456	-0.030746662261560115	0.1850391572313433	0.04745316296917961	0.020309494484520407	0.17981003557551906	-0.031141700020943346	-0.03355585405607715	-0.0021494606467996847	0.03783807329541361	0.0883442029068006	0.14635548662654455	-0.04708634240041045	-0.01550412175623688	0.1283261621800593	0.11430690351970009	0.005906604396028303	0.06270886921889553	0.01866510719138288	0.07115877073655806	-0.01782306211893821	-0.0609392766445444	-0.08675487870490965	0.03758264986353842	0.03907676929389368	-0.056118784428164044	0.031105260145807636	0.008582486698176127	-0.01615096743241651	-0.0035124644754688968	-0.010787551995869225	-0.0070314945613036825	-0.014183509869306664	-0.06903632343827897	0.14015431053491012	0.0245922455109197	0.04337732398242	0.012355802420246904	0.08919632325500228	0.08214167123878535	-0.0037512189331174203	0.13656544152999364	0.01560204452826876	0.03598034216337971	0.01607353932660602	0.0733749127563991	0.005347527521680859	-0.03238140770040926	0.06297714052003361
HGNC:10979	0.06414743861902099	0.2357274966312063	0.08390921808888578	0.13265591670760107	0.3819138748656807	0.16406831379237016	0.12074028244415662	0.193858427059139	-0.11763177695898101	0.12670876688074575	0.12927114408091467	0.4689728511976739	0.05258748944465909	0.03392671325518605	0.3700050610706915	0.4073050705254068	0.4799130715371329	0.08885738902221188	0.42509595538791867	0.31694901529714686	0.13786498571862424	-0.060451423313928714	0.21708722236262995	0.3193133778745995	0.142033804368917	-0.14165123502984742	0.2871613804253284	-0.07400809718477308	-0.08167431620134073	-0.055245155190349594	-0.07254563532571455	-0.06091450546398134	0.08428337005181115	0.05334911122713325	0.41781951878523294	-0.11596506799066623	-0.050650119899464024	0.18104424879566536	0.20810553005875007	0.4259588281836909	0.24686424027487774	0.27612712767772324	0.07768516305756404	-0.14731763753439073	0.2040104480951233	0.2818212795145556	0.059723046991751974	0.13364206869026693	0.05275555017384325
HGNC:18155	0.5354281943826056	0.06283526565613902	0.12124252910601328	-0.02288205229645844	0.2723564031454529	0.45514693822068875	0.14307249447494533	0.013925032824776714	-0.08965336401015617	0.14692539201843888	0.3136860528201005	0.3357456550884752	0.12622732219706007	-0.088299024561426	0.603061325343966	0.33622967547093746	0.1477676339449891	-0.001405616706774874	0.2612572386492216	0.2780156629629073	0.17741971874383713	-0.08152592143518349	0.019621214571346954	0.30632879355194637	0.16548274031195068	-0.08984278813157391	0.12746373070349132	-0.05780694765089171	-0.11325842447797774	-0.07513217051564891	-0.09717292213776514	-0.08221405592923964	0.08367963809639281	-0.019068413707631057	0.3028937363631957	-0.06727891699856878	0.39858686212104494	0.36070809567978607	0.2922734792844357	0.22415457945753892	0.12902635708180557	0.3794070547366221	0.030055446887839208	0.3722833611871211	0.20932013704210659	0.4408580874271049	0.04179732620304209	0.20977449105869198	0.03636390817364851
HGNC:4251	0.14681294680653814	-0.03802169258990909	0.1751118898761146	-0.016980169871111568	0.03518533372514095	0.19517989322500162	-0.055024400797836645	-0.042643372836037016	-0.02058255815611871	-0.005329979886713865	0.07319189898550514	0.23199819736155883	-0.04692935633639877	0.004342162747290931	0.17151689434689793	0.17322651837013467	0.06403330606796008	0.022741929481654006	0.042319453140558023	0.061390642755175695	-0.038670276132368814	-0.06394663572460389	-0.09771370509106084	0.07373319702947503	0.05484038876810622	-0.05900505123761053	0.015258917303042826	0.019421375702669195	-0.017606105242222427	-0.0014855577676573634	-0.010390788561012365	-0.006366444171054606	-0.024111479778972638	-0.10246625754160339	0.08586096965878455	-0.01708204390954097	-0.012806529809831503	0.05011285509024394	0.10785967648474513	0.18191910032983905	-0.018566655992995923	0.17584163693686408	0.02528111402441489	-0.00596526185277614	-0.021852166017359967	0.06596234733127423	-0.006206399071726407	-0.045277486604780634	0.04411821034156496
HGNC:18596	0.038179987456450536	-0.044491528202337725	0.4712830207155022	0.3444861297614186	-0.05495166598721573	0.05948058641212842	0.011210940052659093	-0.0563247931420988	-0.01683883455660887	0.007899355737325213	0.032306518419126753	-0.0019004154102982257	-0.04576586233400114	-0.05399186308733453	0.10238567186998059	-0.08241552836203023	-0.12365947018490318	0.027308413336910583	-0.040545075726778644	0.1401451861147155	-0.02917469567416319	-0.05035459226906267	-0.027821461924015266	0.03345944455746153	0.016978862534355682	-0.026775714818257006	-0.0744290920546688	-0.0180072316996376	-0.010988492289611618	-0.003176512616131482	-0.00995938079570675	-0.005615330179781691	0.0041783707981396835	0.1050479617543343	0.052749534141220446	0.0406126371919704	0.019391322270523155	-0.05459009941635672	-0.0403490791760499	0.06352364363980538	0.05928003228679774	0.20101663262030262	-0.027200925066417175	0.03823568784368806	-0.022113051955345218	0.03330223417956646	-0.061851792263244235	0.0786023689289763	0.06416118331503608
HGNC:14239	0.45170998986099653	-0.14695981494634117	0.04200064431084652	-0.038507073691228876	-0.14534533149335896	0.2755603892497066	-0.05226011575711994	-0.04041618722405654	-0.15873799822679144	-0.03569375636653959	0.1485720491133654	0.017945253763406752	-0.05224815240778005	-0.09281464985631868	0.34588969141766485	0.0845264711969959	-0.06550113540979574	-0.05584792190955831	-0.02388921641534585	-0.021143326196043345	-0.08260405951868798	-0.13182900571920383	0.06620755524317708	0.03925424193049952	0.01845959786385789	0.18881779476852306	-0.21632633931483167	0.04954901490407783	-0.008712828838422218	-0.00642258021540433	-0.00047985290641257527	-0.005967729602214595	-0.02310175307708022	-0.08905726608407083	0.047062118956580384	-0.13091223545305183	0.5333763708319526	0.2647739461410543	0.12076723406808355	0.02368672261276753	-0.14653757835506795	0.2806739969277382	-0.08009904541341216	0.7509298709194974	-0.06429316006126305	0.2833786727184772	-0.017766224833222398	0.0012711820027994135	0.05460180169246957
HGNC:4260	0.1755934046449187	0.14337473198588102	0.0519200961737634	-0.0867079157715177	0.44224564511922504	0.3393914680002875	0.03451996588519867	-0.04458533029857015	-0.11151867997019302	-0.09902696178945387	0.11719628676386643	0.3794809746715139	0.08420850151190896	-0.0951965771753606	0.418406396455719	0.29403026892382716	0.49949824878224425	-0.035122647332142966	0.2991803585215708	0.04789122223327128	-0.07265518012382481	-0.08231043076396044	0.037129071780245125	0.24411100295732494	0.054803830235850885	-0.13405474733824346	0.452480034249709	-0.05080744914326305	-0.07987229758859146	-0.05121756456421292	-0.06878724319751867	-0.057380607313332166	-0.012841747877634266	-0.012787024961885817	0.46838285305755645	-0.11788172086060454	-0.15643511763583448	0.1372270296463139	0.1110900859396863	0.2890693296487624	0.18339384186456664	0.39524700028101606	0.1695404888131778	-0.14571244565970043	0.11144984990950334	0.32342533685798563	0.09097530716149714	0.014747688824104226	0.05531461994767019
HGNC:4250	0.08017585365430742	-0.0022655579787796308	0.18534456182383785	0.19954530352638022	-0.018345650665305958	0.15143683169643893	-0.014151035346135139	0.1693296197001313	0.2210930246755462	0.25346312120857006	0.20614522662261933	0.19823945464789852	-0.06850705116729247	-0.11143181676756571	0.015804313093556857	0.3585536635749678	-0.04209843635950575	0.4330167053163345	0.21422627382536064	0.27394016790368475	-0.031002523121567524	-0.14550551698942135	-0.05616965493146993	0.16969679412425256	0.09985957724437831	-0.13493283482287963	0.08169666631359238	0.08849957445206028	0.07861105850721442	0.04932943924955157	0.0714570776631069	0.05185064139454902	-0.0018961517754011495	-0.15556392141174008	0.11784429447969863	0.18396110616548214	0.09123303840695551	-0.0740172518936244	0.1912480467226794	-0.018801423470901205	-0.03173377358152876	-0.01832663947996885	-0.10459889371785626	-0.0226835180872262	0.17014095393312054	0.038263058897312234	0.03501009353134923	-0.08317731704015738	0.13493399471581485
HGNC:11036	-0.02073611364974951	-0.060914865568074524	0.1411792203511908	0.3750285688175	-0.023527783826159193	0.01740011430996969	0.1330924671204398	-0.06393373695309165	-0.03829626901685277	0.1251210854679064	0.06909183893485726	0.015791231660110188	0.013747538314705798	0.06606381848223782	-0.12935605333285197	0.10496310578385468	-0.017074086832844986	0.820108345401226	0.06986211957908309	0.1520348794426437	0.009966024250497493	-0.014228282264266524	0.006426292381750673	0.11373819703764389	-0.048228534116592794	-0.07091278313515995	-0.08965362281493201	-0.02522077721212131	-0.018907164674437565	-0.013533988909205317	-0.017964550278185307	-0.014084233532528032	-0.005185341696627637	0.013484937948972719	-0.07750336271661287	-0.019769795068089787	-0.0024339579006519506	-0.05295926448349753	-0.021812550698285	-0.022499030863721056	0.03434290974893007	-0.13476479585926046	-0.04372439974852488	-0.060893727879160385	-0.029038369505505375	-0.11255589184099289	-0.09805807619363516	0.10440378117586908	-0.021605459073500047
HGNC:16270	0.17237079872663158	-0.06755119481402157	0.09479038598985491	0.03489922648116442	0.0961412159239442	0.30421666796536245	-0.1574128912319445	-0.013971530447372859	-0.1302711048713237	-0.04911776729869947	0.0626703406253061	0.07084681141043361	0.3377600830764261	0.04195725453581348	0.23503374608393446	0.12874977253046543	0.1700769848704199	-0.027027238802252388	0.10324706288187938	-0.008165953325553612	-0.018363505317715998	-0.15893475645179606	0.006375985328589984	0.07915372320759172	0.0045633375193853505	0.18412652711751648	-0.0301693058556248	-0.025475144104603067	-0.06595803517159143	-0.04377911987973745	-0.056122167401463335	-0.047715773107491435	0.025221184990170176	-0.1383051082647556	0.24784096660649232	-0.09343879750577447	-0.044021078997739695	0.09890794906865054	0.16875814483920004	0.10682682139587345	-0.04303003114123048	0.27325902172236266	-0.010311022030927534	0.10299636320775207	-0.005174955235047249	0.3267284581351338	0.2125928680505567	-0.1687621105035924	0.07271121764397333
HGNC:118	0.20604759190589686	-0.11262795199865065	-0.07664924338444408	0.11139540523829	-0.12283593622837345	-0.07353763615317128	0.694336791483233	0.10849185004186016	-0.15055728828019846	-0.11765217630282035	-0.15342489556839994	-0.09394587653796173	-0.13187509014234158	-0.17076654167942346	-0.08465122132086848	-0.2764831234605294	-0.13448062646947193	-0.03543139680257242	-0.09256902945035247	0.14984209728548795	-0.023713476892838894	0.6204723979213876	0.03127566221509094	-0.12990529600673068	-0.07752027869019822	0.15706275108292725	-0.28348846260273053	-0.09196921339424353	-0.08903582914028262	-0.062496617461426734	-0.08412406971824772	-0.06628950170690193	-0.05501382559089638	0.25771451515346994	-0.2844886502260853	-0.12602935945801608	-0.04096876545275876	0.4636801752065399	-0.2573965364801551	-0.04535611287087646	-0.08386242254076387	-0.13367429282307522	0.32887351991645264	0.1488406348974415	-0.15714932613766908	-0.029105702908205352	-0.31875901937198575	0.5944227835156115	-0.043501908521945847
HGNC:3148	0.06501761954393427	0.15243854730091297	-0.012575850130290445	-0.010932044897266879	0.10315449213742509	0.1494949295521447	-0.06600709862520215	-0.0886549224524461	0.6204406348215149	0.10738834716228837	0.20844796592427303	0.16603441985633682	-0.02993350771353132	-0.03628338047602296	-0.05958091387465474	0.2020947029448722	0.0070222600451582675	0.08589810409371068	-0.02494791238909208	-0.04112596926753704	-0.010293198560191773	-0.11842563922501625	-0.1884945032995152	-0.08982890887842104	-0.039220665403324306	-0.18504908800678113	0.4460911196779822	-0.06543719123050817	-0.06307391258078046	-0.04021851890476512	-0.05658185803020829	-0.04517604557464662	-0.04771148718616698	-0.17009588960071373	0.1891441384755777	0.480959603898674	-0.10751119584874401	-0.14265261478926408	0.1591877365439106	-0.010127991268357658	0.04085719831363566	-0.10720295109187403	-0.06555020117880267	-0.17472758147881076	0.07444991834948265	0.05011897944595252	0.2776435521320505	-0.22125774612446106	0.3021598903935411
HGNC:2329	0.27914089913526247	-0.24596658569073546	0.3340537208746973	0.2906282748982197	-0.1374410894579824	0.16537230548969695	0.42826116354325083	-0.0724868587693562	-0.04893951473503437	-0.05939772592975734	-0.058983543020677404	0.001727761219632722	-0.12201253646906635	-0.18417015769762926	-0.033025045582218165	-0.15909731220050255	-0.2919985823660695	-0.0009935635441297268	-0.13288687253361808	0.1979240631068852	-0.09383403314482422	0.29969233342021845	-0.1305800551102333	-0.08540647160047539	-0.05285371451642547	-0.15538444042660832	-0.26180912165705117	-0.04125947734863281	-0.05947480481079476	-0.037560687949178044	-0.05197105751186892	-0.04160121209340838	-0.054048333201585155	0.13356159092573242	-0.1253850938115839	0.006255229126327187	0.11102160386455404	0.10606394699414638	-0.08664897117352073	-0.03809465628013853	-0.08384125939321858	-0.007929103827413499	0.17659980076104578	0.16539751813668194	-0.11471716736090737	-0.01874492591427486	-0.267604754842646	0.38121982099929297	0.026599268129790837
HGNC:10992	0.3149529570276686	0.48361024356198834	0.00013931947158402015	-0.08552813465608458	0.44589006799549935	0.3166638694294567	-0.012403965825478126	-0.19409817726431805	-0.09531048166338574	0.18176077612684813	0.3589891680854649	0.6213556810410267	0.038624441670852626	0.1228166151484925	0.5091766311871895	0.5520073932678858	0.4403279303827147	-0.017143216582436276	0.20933685620854361	0.1757109428681303	0.05429217365181763	-0.23211136841036467	0.217504268241172	0.367358623524473	0.11103962413238587	-0.08063768941977277	0.44009739379285634	-0.031713487813251	-0.049694558381242794	-0.03190979081440446	-0.04348804611674697	-0.04053445559050204	0.0903888214584532	0.13238332895910349	0.32446268286101637	-0.09031480580411382	0.038121811138403	0.27210047759251743	0.29653758363955657	0.3764186707228202	0.444169683882456	0.4707865136342878	-0.012384940094217351	-0.10901521133312238	0.08012162640970363	0.48469900963581325	0.1821630889421055	0.12431512453340476	0.09970230371335818
HGNC:18070	-0.07146625838225171	0.37092771728430257	-0.06605606133996499	-0.04223351259919485	-0.09631645615830631	-0.08616527930459668	-0.15180866349823707	-0.19616441473342647	0.07157455217994375	0.10685606584657541	0.09244924794550517	0.1914352757350023	-0.020932310993007682	0.06108068585646872	-0.05574889342307798	0.15548471911208026	-0.0451981482263263	0.026933400854106795	-0.15761801538156303	-0.08212404918695342	-0.037339424978429354	-0.15139701450718152	-0.15089549964650792	0.03249142235546908	-0.010146743644418733	0.04319273031114648	0.11018234516888002	0.39498786304021277	0.4094302484409951	0.27966204344845086	0.3709866744746624	0.2877752301237554	-0.05771828138524181	0.0578994728925625	-0.1326038617314481	0.1003388601264283	0.0014457117408949772	-0.13832462551928146	0.042012160211987976	-0.05945554012304618	0.33202619405701733	0.0035229414665632667	-0.16219540979787775	-0.020048671012168763	0.02268506500061101	0.009721942784987857	0.14195022346870068	-0.022912993870535317	0.0604268157301231
HGNC:4800	0.2817089461987357	0.3550420691875798	-0.028919633926987702	-0.09470779013258934	0.4817714829657493	0.3254224942494838	0.28555030702802187	0.15991640376311467	-0.14930574603295757	0.1448025663628578	0.14020108969367254	0.5881046126767158	0.2621815463382719	0.2566390501544256	0.45047296769836787	0.598468505405821	0.5290149014365971	-0.019996859300010748	0.4822009836654189	0.38349879234871775	0.2838531878283294	-0.03091154902563724	0.3010502663384925	0.36310067666189133	0.20588968149706288	-0.26194019347501835	0.24347203535435744	-0.11599433980043967	-0.12707866518666794	-0.08475781592674518	-0.11521995392452763	-0.0948632251606417	0.17797754268978408	0.06519631315742927	0.37186507527599	-0.14456897282210388	0.012164972999215103	0.34446399165385	0.3477605015894014	0.4953296659869723	0.3273550903348597	0.3739348307189484	0.12364608264573605	-0.25553937017206046	0.2973660248904856	0.47026606365290147	0.1578693946794613	0.3390624850417553	0.014285707820956806
HGNC:397	-0.13498890358991528	-0.019036699142379532	-0.04497893775171919	-0.0253546893375013	-0.1503898519472548	-0.15085177633184166	-0.15911732917486046	-0.09838264696232495	0.3273078563863009	-0.0928319173750709	-0.05266420475292279	-0.16046389938343356	-0.028696066702413644	-0.06614726176827368	-0.1294828160800333	-0.17472570340932878	-0.22142869927007905	-0.00791230282099906	-0.1885958341051213	-0.17739656675865823	-0.0779433634251269	-0.0709315403579681	-0.17522604242748577	-0.173992525619357	-0.05585111425307533	-0.05556786888035738	0.05889851390798875	-0.030791996848467028	-0.016516064307231827	-0.012097626011208782	-0.01661446209743514	-0.012475535669670133	-0.05842273755634153	-0.1398818309304101	-0.11059320866053478	0.34212462282750633	-0.04387334559416042	-0.27253558067085315	-0.10182792132889588	-0.19963147005151496	-0.1269078377876472	-0.1934037976615098	-0.11998120105514028	-0.06119494171944992	-0.07025985886885985	-0.1920020217809255	0.33110899285053913	-0.22589402618638002	-0.027356475910617784
HGNC:10923	0.2863913700236386	0.1027796696637762	0.005257598525051751	-0.17714403494744277	0.3529602894113486	0.36919161147453267	0.013171131700997044	0.10324724077814537	-0.14528351986409224	-0.03402093276947434	0.16672387363090724	0.3121413644723868	0.03813432284079408	-0.05451385680164028	0.6478664216237155	0.3409632581079422	0.2858182221552185	-0.04051627518581637	0.4711738616501971	0.15760476184059366	0.19850424359234894	-0.12637161614525827	0.024625163248744707	0.38838102560867105	0.1921066639877222	0.04555433685132005	0.34280104317492727	-0.05589122073127993	-0.09127842906099319	-0.060074616757536954	-0.0785591710479438	-0.0659795817141795	0.14120766781469712	0.05586817094241655	0.2515928718670936	-0.14984996174855308	0.018497505408840133	0.36481856919030226	0.34783457697596565	0.38016434576649244	0.11201076297510353	0.5450710362972698	0.027516519290649796	0.06056423506619372	0.2800147894464232	0.4912086940261402	0.07714451206829938	0.1535121143346766	0.08089297079225394
HGNC:8896	0.19161229216992504	0.8044233733800524	-0.09611135980087848	0.1438703652237693	0.09842225803471216	0.005145709900467652	0.34219329251588	-0.11932670458863714	0.3399238721269994	0.11110294708216956	0.15933911539838091	0.5371922299571961	0.05257572557149734	-0.0380249964106873	0.13327968394655068	0.216543245259811	0.23804534901557273	-0.03225386198576857	-0.0020621145239272756	0.13573968114870436	0.017773898743859096	0.10841335705322791	0.2302579631423483	0.1386744398192725	0.015049392786669577	0.01455386708268082	0.35864125211355413	-0.12168945809737244	-0.10725988231405198	-0.07197069381959464	-0.09937904872767243	-0.07948172109848556	-0.0061830514019394645	0.2956521727513266	-0.060324990663065445	0.2139083514749071	-0.04639321617527707	0.33682252170834953	0.12498657957606475	0.11372964425326322	0.548292283027668	0.137329194400681	0.0035697413968231433	-0.027255648779309673	-0.005856023836374307	0.23468652187415487	0.12386505791749663	0.38680407843145187	0.1450380905949455
HGNC:4296	0.2697286679162232	0.34419388109880394	-0.0015497654567448338	0.01281609167822438	0.23571299926064013	0.30718479829914486	0.0027402972910192985	-0.19186198196967202	0.30768734630010125	0.0840834965937794	0.2806261250187454	0.3966825307020195	0.05349485832956532	0.016541185127516476	0.253901053947658	0.3160607639319209	0.18249751754778165	0.07050336711432195	0.09789245772225257	0.004793567243378401	0.07640657600429404	-0.14863894717460904	-0.0966054456165673	0.10284635208081548	0.07436358668702983	-0.14375232822312914	0.5053261427349374	-0.09974573186492712	-0.10964603622418415	-0.07201422177939457	-0.09853016436582246	-0.08049432280844612	0.023658249295937402	-0.002985828180255652	0.2711652085448542	0.24514811957339888	-0.051376651463373696	0.022879240271521512	0.3431969601101473	0.1056360765037754	0.2966086602130386	0.19872241128739665	0.09186364816654125	-0.13098006624384123	0.09091354380352691	0.3021889421468468	0.4125503520116914	-0.028169170438488964	0.1903285090321039
HGNC:3571	0.15792418682733209	0.3542797014446784	0.044596527686201586	0.09336596546128444	0.3032352463631006	0.15126669538766047	0.21956622734470793	-0.11220816217929418	0.22034991080735736	-0.002856868974840772	0.13061244599876054	0.3569456984503787	-0.08980292484636473	-0.07554195168632569	0.19128550026706254	0.06738770119961197	0.24656252435029744	-0.015997626446882702	0.07322361434095846	0.049989920840792804	0.08075170395440837	0.12417471201569485	0.05504436658669703	0.1085078202934694	0.047440088416647874	-0.024431024720386788	0.4396478374869455	-0.09596492880774926	-0.09471825487752114	-0.061947216595420185	-0.08603935210053917	-0.06885260005424092	-0.018323113499590905	0.2385123298012847	0.139600925470166	0.13716755286984503	-0.06717147928834283	0.22061534356386356	0.12893684068283856	0.13066464939668257	0.414825954980984	0.2088659428840665	0.31616107332870125	-0.03668175600074643	0.0654353155775497	0.24511843473711117	0.050837735238392634	0.1884810850707288	0.12354442723298743
HGNC:4336	0.04924595699927487	-0.044761994461529765	0.5951018876578865	0.40031575361901434	-0.01579258924438089	0.08495573433673925	0.021118749154674134	-0.025362671119381244	-0.042605101978529764	-0.006991368836592518	0.012931043163946644	0.02376914357477957	-0.03695607984452327	-0.08559155939394787	0.22866935498982482	-0.09893523902503784	-0.12388906830781218	0.01870450251485652	0.03217551254794807	0.2621681610196025	-0.012602760647412442	-0.07226421526903673	0.01829259380795467	0.08870562968897959	0.037354439453050434	0.00013125123485716758	-0.061437733144251556	-0.03157842754785781	-0.02158947846968624	-0.010685479643117939	-0.019634593243194602	-0.013522129233334268	0.053338045242487094	0.2012773375767526	0.10136220449320846	0.0464023297795506	-0.0014431754593495756	-0.008896128370616636	-0.03496787352993504	0.1763930292569398	0.08472556197372011	0.2810753103157113	-0.024346319556145926	0.07285687643195664	0.018280391484652714	0.08311925642588985	-0.07945747952519996	0.11384046440110529	0.07899469488651836
[truncated: 5 more rows]
[truncated: 347 more columns]
