# Supplementary material for: The topology of genome-scale metabolic reconstructions unravels independent modules and high network flexibility
Source: PLoS Comput Biol. 2022 Jun 27;18(6):e1010203. doi: 10.1371/journal.pcbi.1010203 (PMC9269948; doi:10.1371/journal.pcbi.1010203)
Supplement: S2 Data — Code to process large TPM files from the GTEx (The Genotype-Tissue Expression) project and produce correlation tables. (ZIP) [file pcbi.1010203.s005.zip › gtex/Gtex_vero_genes_10tpm_nolog_STD.tsv]

hgnc_id	0
HGNC:19366	6.600795557517525
HGNC:3350	646.0581716699683
HGNC:13445	0.12360380129525181
HGNC:11010	12.320771768438753
HGNC:4795	24.36246452197287
HGNC:7436	7.121710726972946
HGNC:10681	42.54966731122758
HGNC:406	41.02839089675951
HGNC:438	221.00308536727837
HGNC:4116	12.74570189162983
HGNC:11071	11.646901600539694
HGNC:362	20.297895568881458
HGNC:11005	171.89528023757669
HGNC:11056	19.34940119512708
HGNC:12591	19.688734185916175
HGNC:380	26.12101360958115
HGNC:18170	45.017483589215715
HGNC:22146	8.581575193587694
HGNC:10606	18.91185917073855
HGNC:2330	6.316615874340675
HGNC:2859	285.6349676886602
HGNC:8905	94.67866018255208
HGNC:363	12.769438763729855
HGNC:20800	6.901532624405009
HGNC:2501	16.256369087801993
HGNC:365	22.60488748811798
HGNC:3012	12.339903520439302
HGNC:478	129.50826873434283
HGNC:477	720.1133624248235
HGNC:474	0.46980147061301436
HGNC:475	2.692515844550229
HGNC:476	0.7061546052734207
HGNC:4632	72.49745434784201
HGNC:10922	17.252665745951063
HGNC:10997	23.35309722046918
HGNC:16029	1.341699810278602
HGNC:14572	11.721780653455834
HGNC:10682	4.5437888237125685
HGNC:5215	6.593309222604193
HGNC:412	35.06924431450787
HGNC:12562	8.993064791769994
HGNC:20461	6.645040147818474
HGNC:10938	30.76483807220046
HGNC:16789	25.399593919148103
HGNC:5208	43.328036030181885
HGNC:30262	25.770556163571847
HGNC:4693	56.16346407531871
HGNC:3700	35.19099235292151
HGNC:27015	4.368930253772296
HGNC:10452	30.66948087297171
HGNC:4801	83.36220463443037
HGNC:4803	98.43442526058828
HGNC:11068	4.25509360964593
HGNC:6970	108.46026365665618
HGNC:12527	67.15330563542602
HGNC:16732	6.585632762950306
HGNC:7434	46.836622678060394
HGNC:11449	29.44009857879857
HGNC:3555	202.21741448889108
HGNC:10297	11.773539137105836
HGNC:11077	3.8871340569115214
HGNC:11072	4.091859753519146
HGNC:14025	1.85591079327935
HGNC:10946	35.616597759589304
HGNC:23061	1.5124784342648045
HGNC:17836	7.662878619607736
HGNC:10293	10.80261172289435
HGNC:88	27.41577535076427
HGNC:794	24.714535406042554
HGNC:2605	54.39162590207993
HGNC:3570	13.498760195342166
HGNC:16266	29.750146312307095
HGNC:2851	29.672482730077014
HGNC:12540	1.8831823281712252
HGNC:3061	13.467285249579612
HGNC:11044	9.784028647247782
HGNC:11042	36.89329799350725
HGNC:11052	35.326795816540155
HGNC:4298	14.935533574483719
HGNC:82	28.645918239131703
HGNC:3365	7.242508023735305
HGNC:20567	3.4819986616091576
HGNC:1421	16.68740196903062
HGNC:18044	23.2650339790446
HGNC:396	107.8715111900154
HGNC:11834	135.70206156034865
HGNC:20661	3.46949510831037
HGNC:11450	26.17287185898899
HGNC:10955	70.83409292993697
HGNC:20989	5.566506639730238
HGNC:2295	60.160735513591455
HGNC:95	4.184277780324466
HGNC:10856	21.62823573199853
HGNC:11006	18.58227121893526
HGNC:6936	9.367962729711156
HGNC:3247	11.594326735483328
HGNC:2853	14.100935499027159
HGNC:1027	15.152668876722126
HGNC:2856	11.034832692075465
HGNC:11020	148.17872049863146
HGNC:8906	17.53009231986048
HGNC:2704	6.841833850717419
HGNC:31865	1.7726019323731925
HGNC:21088	71.499730934955
HGNC:17890	3.473193589795938
HGNC:253	87.78203985100626
HGNC:252	105.08284391786978
HGNC:255	12.343802032125957
HGNC:249	55.60354916229104
HGNC:250	473.2934557915931
HGNC:251	71.78065428508759
HGNC:256	42.764281797339535
HGNC:4799	23.57894480994777
HGNC:25313	10.901908838628918
HGNC:17929	5.61740511448697
HGNC:3569	269.9432120612307
HGNC:10680	67.99245061056791
HGNC:11073	17.948232559623275
HGNC:10915	21.878503299969385
HGNC:11049	17.09420983423842
HGNC:14412	10.38291608224165
HGNC:6937	12.290996144180477
HGNC:2205	10.342227384338226
HGNC:2861	6.967045122958411
HGNC:5213	46.32280766334907
HGNC:877	9.813474516382481
HGNC:16496	11.460488639749485
HGNC:10969	15.840253953138483
HGNC:10974	6.585230419550878
HGNC:22921	2.3546422985389337
HGNC:11054	23.27008225411677
HGNC:18762	12.27681712518317
HGNC:18761	12.137716123825252
HGNC:19365	8.787402839263263
HGNC:11019	7.121989782226162
HGNC:14601	32.28863624491499
HGNC:408	13.353265825185735
HGNC:10932	6.01860893934583
HGNC:10929	6.294623275279281
HGNC:10931	6.11257978658316
HGNC:10930	5.298713179434399
HGNC:3554	15.183364013380608
HGNC:10971	29.398969033052254
HGNC:11003	69.56834877813154
HGNC:7526	11.668913094340523
HGNC:10006	4.334481772398082
HGNC:8898	59.037910775525305
HGNC:4626	174.29885513731614
HGNC:17027	4.411485293204705
HGNC:3358	3.0060516307207643
HGNC:3356	10.739637771543194
HGNC:21055	15.935487521940512
HGNC:94	20.598318208906072
HGNC:10963	52.74223149116269
HGNC:10966	1.2054707748601563
HGNC:10967	48.667779299769954
HGNC:23097	8.631745018837615
HGNC:2850	5.664062155950126
HGNC:633	412.2398863924469
HGNC:12576	54.41391077717793
HGNC:6971	76.35551205950603
HGNC:2366	9.371074469030471
HGNC:1884	11.633940443116423
HGNC:17366	29.562426579097643
HGNC:2297	1549.9756846654361
HGNC:15722	8.321890952192948
HGNC:2296	7234.920872423137
HGNC:381	399.74296217342373
HGNC:1093	13.797024958041895
HGNC:15827	6.772984150948319
HGNC:2855	3.1993008130305327
HGNC:3629	32.12398016495596
HGNC:4623	18.648163460509647
HGNC:10947	20.535148695356764
HGNC:16354	19.0365617483797
HGNC:17245	1.5740053193858266
HGNC:9587	12.08355123666191
HGNC:17296	9.2588073816997
HGNC:30450	34.738049036757495
HGNC:4552	25.84993950841425
HGNC:17376	20.117127059094653
HGNC:117	20.650965055951826
HGNC:640	44.06696370996075
HGNC:636	371.49341343655334
HGNC:4135	18.71413123890785
HGNC:407	83.98614511577831
HGNC:16484	8.128399591470293
HGNC:890	8.734174370448
HGNC:932	30.730376335008486
HGNC:417	562.791350871606
HGNC:13812	12.163620945522712
HGNC:361	57.97992930639584
HGNC:10998	19.798680135086048
HGNC:1564	4.479864131770002
HGNC:2342	46.13566580013216
HGNC:14859	15.641342878724906
HGNC:9592	1058.937628588661
HGNC:20305	2.001529412036795
HGNC:24860	9.57521368843367
HGNC:8878	40.83016416237582
HGNC:387	23.305553592263138
HGNC:25625	28.539805755779497
HGNC:30502	12.027814799847977
HGNC:1912	0.286414333865769
HGNC:10986	3.368057587462358
HGNC:4335	76.47263618427452
HGNC:8598	2.90308507299487
HGNC:3363	22.778848482823523
HGNC:8888	47.8774375761811
HGNC:4432	90.62887270369986
HGNC:10571	563.6314048041081
HGNC:16526	27.940235531139407
HGNC:8091	43.36138429486299
HGNC:3151	101.63638722284529
HGNC:15463	16.150673288159535
HGNC:11559	206.16612857383663
HGNC:10451	22.219340228582052
HGNC:12008	5.669680856018568
HGNC:6535	306.7667955956405
HGNC:6544	53.419318655529096
HGNC:28335	1.692479199998805
HGNC:30866	4.827500359561817
HGNC:11051	0.6033309167579799
HGNC:28750	6.610600211452837
HGNC:2857	37.15634046222375
HGNC:9225	19.420871687189678
HGNC:10970	11.982497082845395
HGNC:18057	2.260145570103857
HGNC:11004	23.883717487770507
HGNC:4638	481.20303337883337
HGNC:411	62.038829351682956
HGNC:410	22.97548495508073
HGNC:2328	18.212846374567512
HGNC:10962	26.05343875777115
HGNC:19660	3.858903314682938
HGNC:93	29.750551463691664
HGNC:10683	25.01762458686101
HGNC:4061	13.975323273726627
HGNC:11045	7.556962030296063
HGNC:11046	5.803918480593195
HGNC:4141	1454.9691428124029
HGNC:12009	204.99702284617837
HGNC:3353	219.10919044261658
HGNC:11007	389.3444255135249
HGNC:13819	7.517205050982356
HGNC:10961	6.712626867883705
HGNC:10959	9.608820050386328
HGNC:10956	14.33536233610287
HGNC:6541	246.24653383930706
HGNC:18290	30.824755389075108
HGNC:976	8.63943863131953
HGNC:15956	3.852427738430244
HGNC:14679	22.19778473723528
HGNC:8877	118.22673045427322
HGNC:634	29.96574215860843
HGNC:638	107.13266460090563
HGNC:4455	205.53966713243784
HGNC:9940	29.1561272458303
HGNC:2849	31.546325860449222
HGNC:7103	0.33770420763489006
HGNC:29674	36.26452813896922
HGNC:10928	3.554742332439752
HGNC:20692	0.09442078115583474
HGNC:19119	6.175952607394043
HGNC:8582	33.82089984973614
HGNC:12437	68.98140210407145
HGNC:404	42.02246799049591
HGNC:10985	8.693725443694685
HGNC:2854	4.661211525533388
HGNC:11448	15.346661643297912
HGNC:7892	38.770935029763585
HGNC:14411	0.7719165755553521
HGNC:7432	11.801294343392946
HGNC:11070	2.928344413031071
HGNC:33128	7.965763334611441
HGNC:33159	0.37883119978765956
HGNC:20091	2.4050197624032514
HGNC:10914	10.910535453348253
HGNC:4175	113.40629744931509
HGNC:10996	16.59232232423201
HGNC:643	210.45627543953054
HGNC:21481	11.120570738631837
HGNC:9021	303.8669333847282
HGNC:7216	6.465390121669958
HGNC:28107	4.110138165047452
HGNC:5384	10.31786117460714
HGNC:6115	6.125838502917799
HGNC:5383	109.37161582411157
HGNC:10952	8.970443058309439
HGNC:409	19.884503228606388
HGNC:7852	55.31826871529714
HGNC:7851	51.32244081925814
HGNC:2703	21.55961517620657
HGNC:23	31.928160861461738
HGNC:23091	13.297201120604834
HGNC:642	67.94113981493092
HGNC:9755	27.610469211221357
HGNC:1769	49.06746959216025
HGNC:414	716.9086972227647
HGNC:18324	26.549284622033177
HGNC:11037	5.796327759336604
HGNC:18062	35.86994578278289
HGNC:11048	1.4794176327522806
HGNC:4433	76.01896727716242
HGNC:11831	9.841517753521849
HGNC:11078	10.00557693465495
HGNC:5209	92.84302437721414
HGNC:10913	31.468608623569384
HGNC:11064	19.78397720569732
HGNC:11573	95.68153896485258
HGNC:19708	21.104446030684727
HGNC:626	76.47363348832205
HGNC:23087	14.559784971216036
HGNC:26891	25.549104679986534
HGNC:9068	22.490229343745003
HGNC:10981	39.10035849426247
HGNC:3354	512.817929728743
HGNC:23089	39.24382924814358
HGNC:11009	48.61727757263982
HGNC:10850	30.926991002213416
HGNC:23155	1.9332360638514872
HGNC:403	51.44985594210963
HGNC:405	100.61445802018507
HGNC:10917	22.131254998341575
HGNC:418	203.58660140257695
HGNC:11050	17.715858083918633
HGNC:17579	25.28124742237653
HGNC:2158	128.2958305336428
HGNC:5210	1.5952899936861078
HGNC:7849	38.22772282983913
HGNC:7850	173.87030337827935
HGNC:2852	4.2810618246644125
HGNC:6678	11.481458334610188
HGNC:10980	21.17705790628856
HGNC:9721	18.81125646981824
HGNC:18985	127.49493795960616
HGNC:3594	308.6582426330293
HGNC:10924	57.85232695075256
HGNC:637	27.89994206013701
HGNC:10919	0.6294957098494409
HGNC:10918	19.07968125914231
HGNC:83	43.46663513514565
HGNC:28697	6.649320645418211
HGNC:4136	65.82881364578807
HGNC:24174	42.488511009421366
HGNC:10995	11.96999530970827
HGNC:11040	12.2122398253599
HGNC:4458	69.69097972377564
HGNC:24864	69.65269262222581
HGNC:17325	15.782975362850527
HGNC:11069	36.53397016459575
HGNC:977	17.916269914229304
HGNC:18540	16.86876332910034
HGNC:10999	32.95390824971782
HGNC:5385	32.520421129726515
HGNC:6176	19.154730253484914
HGNC:15894	4.738788835530167
HGNC:10973	24.35662445782862
HGNC:16437	12.369418564244475
HGNC:4259	30.64984808827785
HGNC:13818	38.50826209364859
HGNC:14430	10.531843949611067
HGNC:13444	11.315623578438881
HGNC:9603	74.23681066786756
HGNC:10953	34.60615938597783
HGNC:15938	24.931046190694172
HGNC:11038	15.776357926964264
HGNC:8876	53.85751406892875
HGNC:10937	7.1496227834955315
HGNC:33426	0.5684405059248946
HGNC:10979	60.81953737434653
HGNC:18155	6.552106624915528
HGNC:4251	2.8791296903729977
HGNC:18596	7.121213728573136
HGNC:14239	7.88205156728584
HGNC:4260	67.71082618765405
HGNC:4250	9.744437400905738
HGNC:11036	37.902578825974246
HGNC:16270	2.760828442602933
HGNC:118	73.31589500533968
HGNC:3148	121.71555829765515
HGNC:2329	47.31331847953024
HGNC:10992	242.73694192785857
HGNC:18070	17.490186103577557
HGNC:4800	40.76917854333781
HGNC:397	269.79181324468476
HGNC:10923	12.53243426355737
HGNC:8896	107.93500801783564
HGNC:4296	11.98416248011172
HGNC:3571	22.554273142675463
HGNC:4336	5.30710089478838
HGNC:11055	30.651733680471587
HGNC:5386	18.705727500987386
HGNC:9959	16.32736221613145
HGNC:11835	28.03773313483617
HGNC:4057	44.68049290767824
