# Supplementary material for: The topology of genome-scale metabolic reconstructions unravels independent modules and high network flexibility
Source: PLoS Comput Biol. 2022 Jun 27;18(6):e1010203. doi: 10.1371/journal.pcbi.1010203 (PMC9269948; doi:10.1371/journal.pcbi.1010203)
Supplement: S2 Data — Code to process large TPM files from the GTEx (The Genotype-Tissue Expression) project and produce correlation tables. (ZIP) [file pcbi.1010203.s005.zip › gtex/Gtex_vero_genes_10tpm_STD.tsv]

hgnc_id	0
HGNC:19366	0.6805975465022722
HGNC:3350	1.1183982002932498
HGNC:13445	0.1359859646356998
HGNC:11010	1.3535705730577285
HGNC:4795	1.1562928828376555
HGNC:7436	0.8094249016489157
HGNC:10681	0.7009495751100825
HGNC:406	1.2203498917459716
HGNC:438	1.9505810831848953
HGNC:4116	1.093138045931543
HGNC:11071	0.9219385936136523
HGNC:362	0.7923976523887948
HGNC:11005	1.935434487432229
HGNC:11056	1.5358378806013322
HGNC:12591	0.7059230578567592
HGNC:380	0.9330925791121082
HGNC:18170	0.9816551797351519
HGNC:22146	1.020780849131662
HGNC:10606	0.7992058288217008
HGNC:2330	0.8102959957589602
HGNC:2859	2.0579418674960968
HGNC:8905	1.1383686889842284
HGNC:363	1.4725163473040277
HGNC:20800	0.901029560597301
HGNC:2501	1.1395251076082802
HGNC:365	1.839304728821549
HGNC:3012	1.323524094120373
HGNC:478	1.304097442106423
HGNC:477	1.6183153357993088
HGNC:474	0.1942895619881162
HGNC:475	0.4839538061985266
HGNC:476	0.2485544955671494
HGNC:4632	2.835814774154877
HGNC:10922	1.2191151887133862
HGNC:10997	1.307175230117203
HGNC:16029	0.4944992670067777
HGNC:14572	1.4734283382683697
HGNC:10682	0.5606283231782584
HGNC:5215	0.9376595173135855
HGNC:412	0.8766401482048608
HGNC:12562	1.0116492577924445
HGNC:20461	0.9647511314274613
HGNC:10938	1.4287512412410885
HGNC:16789	1.778503921903216
HGNC:5208	1.791944591814216
HGNC:30262	0.6482187160041466
HGNC:4693	0.7814112810284338
HGNC:3700	0.8728955852561029
HGNC:27015	0.8634866164714847
HGNC:10452	1.6454583503159257
HGNC:4801	0.7760697123645537
HGNC:4803	0.8989512930471154
HGNC:11068	1.0892044375532912
HGNC:6970	1.0943079546825436
HGNC:12527	0.9377383747394161
HGNC:16732	0.8625620589172343
HGNC:7434	1.5879420631058057
HGNC:11449	0.6859331338568637
HGNC:3555	1.8680374967307878
HGNC:10297	0.8534844835014375
HGNC:11077	0.6655455418826826
HGNC:11072	1.0058045009351408
HGNC:14025	0.6965240266350454
HGNC:10946	1.0040669626335832
HGNC:23061	0.5561013057946373
HGNC:17836	1.1772820907824955
HGNC:10293	0.9161208024482611
HGNC:88	1.9406172850802572
HGNC:794	0.844316095712999
HGNC:2605	1.2388050189387243
HGNC:3570	0.8325123037508962
HGNC:16266	1.6465579559079362
HGNC:2851	1.2008151894517238
HGNC:12540	0.5216421644951988
HGNC:3061	0.8892990832110059
HGNC:11044	1.4433769095923892
HGNC:11042	2.068461226480336
HGNC:11052	1.3236799419844392
HGNC:4298	0.960792805363109
HGNC:82	0.6788215084134365
HGNC:3365	1.2850347200318744
HGNC:20567	0.6875640194789808
HGNC:1421	0.8668713157317063
HGNC:18044	1.6367229751530192
HGNC:396	0.9748769223909114
HGNC:11834	1.324744894364592
HGNC:20661	0.642809038740021
HGNC:11450	1.109884504370281
HGNC:10955	2.254591796773107
HGNC:20989	0.9802415071583264
HGNC:2295	1.8602232938279988
HGNC:95	0.8120515951264681
HGNC:10856	0.8020395453344622
HGNC:11006	0.9023195591521462
HGNC:6936	0.8338551118223949
HGNC:3247	0.9376907129886243
HGNC:2853	1.4188822538737778
HGNC:1027	1.3552840173199106
HGNC:2856	0.916027159606855
HGNC:11020	1.991240453696131
HGNC:8906	1.3036786980690693
HGNC:2704	0.836101222673414
HGNC:31865	0.6185986153740921
HGNC:21088	2.0623450047731464
HGNC:17890	1.0682423736371711
HGNC:253	1.2855111139464885
HGNC:252	1.3153445760156142
HGNC:255	0.9166858315183202
HGNC:249	1.1324755117612202
HGNC:250	3.184712848896436
HGNC:251	2.102941034994062
HGNC:256	1.4102064989345406
HGNC:4799	1.145408462538443
HGNC:25313	0.8574034624080785
HGNC:17929	1.1419653397967882
HGNC:3569	1.7206666698255626
HGNC:10680	0.8567208303496014
HGNC:11073	1.4334735503013951
HGNC:10915	1.1612162388486387
HGNC:11049	0.691864380864648
HGNC:14412	0.7745869220715493
HGNC:6937	0.8777633234764316
HGNC:2205	0.8008291442741189
HGNC:2861	0.8758122618524928
HGNC:5213	0.8506781679287219
HGNC:877	1.13812160500164
HGNC:16496	1.5758097214884834
HGNC:10969	1.0468997320458302
HGNC:10974	0.8649938103048426
HGNC:22921	0.5835872999927278
HGNC:11054	1.5451581407865431
HGNC:18762	1.3882165276459686
HGNC:18761	1.029700522148105
HGNC:19365	0.8864271073617606
HGNC:11019	0.41008086318488046
HGNC:14601	0.8970847825208526
HGNC:408	1.2126924608275398
HGNC:10932	0.9519043686494589
HGNC:10929	0.651877167060437
HGNC:10931	0.5695857752758647
HGNC:10930	0.5961150351747236
HGNC:3554	1.0578282852546645
HGNC:10971	0.9686620071895381
HGNC:11003	1.5137908483947828
HGNC:7526	0.8372165901315846
HGNC:10006	0.7468482550721232
HGNC:8898	1.2024714645640204
HGNC:4626	2.386449644732835
HGNC:17027	1.0885751577386977
HGNC:3358	0.7715059612192624
HGNC:3356	1.471107906060146
HGNC:21055	1.408916797034936
HGNC:94	1.1933574988957052
HGNC:10963	1.0414358067183704
HGNC:10966	0.3007838093513149
HGNC:10967	2.0368732382012564
HGNC:23097	1.3283185388256573
HGNC:2850	1.1073183569765714
HGNC:633	2.327937403937009
HGNC:12576	1.356467003264181
HGNC:6971	0.8641167973194042
HGNC:2366	1.0474304455420897
HGNC:1884	1.1857374175169884
HGNC:17366	1.5536920691512943
HGNC:2297	2.086188721210295
HGNC:15722	0.8091519425418897
HGNC:2296	2.420117575780533
HGNC:381	1.2609036800871716
HGNC:1093	0.7741362824733188
HGNC:15827	0.777551742930292
HGNC:2855	0.9958776513894367
HGNC:3629	0.8478162933057267
HGNC:4623	0.8063947476476387
HGNC:10947	1.122964875751668
HGNC:16354	1.2140112435838037
HGNC:17245	0.5729365994255847
HGNC:9587	0.7103853176543703
HGNC:17296	0.8337881871372829
HGNC:30450	1.0884798992182858
HGNC:4552	1.6316018126830856
HGNC:17376	0.9451116195447483
HGNC:117	1.1594065796169377
HGNC:640	2.049893166833883
HGNC:636	2.762473405234281
HGNC:4135	0.8587135598167437
HGNC:407	1.9336239243921989
HGNC:16484	1.4180186162138144
HGNC:890	0.7731980245070258
HGNC:932	0.9082036803104613
HGNC:417	1.984254736021577
HGNC:13812	0.9286394184919723
HGNC:361	1.0913444756904407
HGNC:10998	0.9763127503249607
HGNC:1564	0.7583818507522735
HGNC:2342	1.0212036543102851
HGNC:14859	0.6662586463702673
HGNC:9592	2.580605645058024
HGNC:20305	0.661426615669006
HGNC:24860	1.1645770898734151
HGNC:8878	1.2873457981280239
HGNC:387	0.8411635423862609
HGNC:25625	1.4021114559176842
HGNC:30502	0.8733705335220733
HGNC:1912	0.2217055707015189
HGNC:10986	0.7034120861490764
HGNC:4335	0.9450955904305772
HGNC:8598	0.8586315114908207
HGNC:3363	1.2685155702743112
HGNC:8888	1.027294117275129
HGNC:4432	1.4011024983172746
HGNC:10571	2.4497745450459103
HGNC:16526	1.351939859427894
HGNC:8091	1.0558459200751948
HGNC:3151	0.8370592958767039
HGNC:15463	0.8024780024017716
HGNC:11559	1.0133717043810548
HGNC:10451	1.065196632569676
HGNC:12008	0.9924237246031911
HGNC:6535	1.25459296141941
HGNC:6544	1.2168409777704952
HGNC:28335	0.5194705385618824
HGNC:30866	0.7584691631294805
HGNC:11051	0.34565604625698537
HGNC:28750	0.6787019449739125
HGNC:2857	0.9161104260297178
HGNC:9225	1.2940519143343454
HGNC:10970	0.7484684197651151
HGNC:18057	0.45158840874643197
HGNC:11004	1.4237078475854776
HGNC:4638	1.221372036725639
HGNC:411	2.3964185394006714
HGNC:410	1.511312892614995
HGNC:2328	1.0472415066713383
HGNC:10962	1.6096202152593264
HGNC:19660	0.8010190729354232
HGNC:93	1.0414006834412985
HGNC:10683	0.7914266986995219
HGNC:4061	0.9776332906369933
HGNC:11045	1.4446285071533904
HGNC:11046	1.1236425636402352
HGNC:4141	1.0477272108340898
HGNC:12009	0.7847463972071351
HGNC:3353	1.9310609853946328
HGNC:11007	1.918034032139203
HGNC:13819	1.1515671427947143
HGNC:10961	0.755487095707585
HGNC:10959	0.667202606007341
HGNC:10956	1.5770495493785395
HGNC:6541	1.2178207264292291
HGNC:18290	0.8742564854063223
HGNC:976	1.2791705825049051
HGNC:15956	0.9042726162543717
HGNC:14679	1.2935950349110632
HGNC:8877	1.505874466605736
HGNC:634	0.6812418775894997
HGNC:638	2.2768378918566876
HGNC:4455	2.623673789970343
HGNC:9940	1.3280624309825837
HGNC:2849	1.4779098676230313
HGNC:7103	0.2541820113676639
HGNC:29674	1.0513209260716614
HGNC:10928	0.9258342295689677
HGNC:20692	0.10523109458587279
HGNC:19119	1.0008387386639672
HGNC:8582	1.13156695774412
HGNC:12437	1.3277298681674845
HGNC:404	1.0609125407655047
HGNC:10985	0.97277094230867
HGNC:2854	1.016686278110609
HGNC:11448	0.9648081914314818
HGNC:7892	1.3326191803815886
HGNC:14411	0.45987618387756657
HGNC:7432	0.9441194378583951
HGNC:11070	0.9290683074178855
HGNC:33128	1.105049854619206
HGNC:33159	0.3120980558809658
HGNC:20091	0.8463335384361269
HGNC:10914	0.9361732871072197
HGNC:4175	1.932914020618019
HGNC:10996	1.3489523897516256
HGNC:643	2.355154104529013
HGNC:21481	0.890476316909325
HGNC:9021	1.0850229403299991
HGNC:7216	0.6775517328309828
HGNC:28107	0.7566090551817418
HGNC:5384	0.9397962487520297
HGNC:6115	0.8350086880899185
HGNC:5383	1.2933261376045537
HGNC:10952	1.0516801714065358
HGNC:409	1.5387761731215353
HGNC:7852	1.0975113770759106
HGNC:7851	0.9515357788655238
HGNC:2703	0.7859768666636543
HGNC:23	1.648562253461179
HGNC:23091	1.19273388386343
HGNC:642	1.3977185785437292
HGNC:9755	1.5041084487269165
HGNC:1769	0.803528872605107
HGNC:414	1.0315862921615517
HGNC:18324	1.2784233909986766
HGNC:11037	0.6965489863072256
HGNC:18062	1.7429687061324357
HGNC:11048	0.6196633329394122
HGNC:4433	1.0618739115968183
HGNC:11831	0.8831651970398094
HGNC:11078	1.1712680226027345
HGNC:5209	2.2586500104225293
HGNC:10913	1.3125604799394965
HGNC:11064	1.3060261244583204
HGNC:11573	1.2077104457657306
HGNC:19708	1.384194827486432
HGNC:626	1.0819769836147561
HGNC:23087	1.2033914923289044
HGNC:26891	2.1922206149664687
HGNC:9068	1.1284229817204996
HGNC:10981	0.6979536700615178
HGNC:3354	2.122238534958588
HGNC:23089	1.2624190847942955
HGNC:11009	2.0929175291093585
HGNC:10850	1.3588854838286175
HGNC:23155	0.5359925574535123
HGNC:403	1.2510737325782095
HGNC:405	2.0332769587987767
HGNC:10917	1.2090282365483742
HGNC:418	2.073914394423029
HGNC:11050	1.031998071405903
HGNC:17579	0.8248201993898387
HGNC:2158	1.3713647692110704
HGNC:5210	0.6077701640388373
HGNC:7849	1.1415869696337124
HGNC:7850	0.953600170440795
HGNC:2852	0.9198865268164272
HGNC:6678	0.6403637951413355
HGNC:10980	1.3673099206884964
HGNC:9721	1.4116204514823012
HGNC:18985	0.8825859712946209
HGNC:3594	1.8022326408582927
HGNC:10924	1.6832403575752264
HGNC:637	1.998376653384064
HGNC:10919	0.3596120849787339
HGNC:10918	1.5868135283751508
HGNC:83	1.0154289808316788
HGNC:28697	0.734473650073008
HGNC:4136	1.4546253648742593
HGNC:24174	1.1439477000333786
HGNC:10995	0.9072082092593503
HGNC:11040	0.9640404691541139
HGNC:4458	0.7927481027757575
HGNC:24864	1.2657672253010603
HGNC:17325	0.9053231900713602
HGNC:11069	1.8577099205707213
HGNC:977	0.958894716017884
HGNC:18540	1.5559222638999781
HGNC:10999	1.0022849272156353
HGNC:5385	0.6680883687896996
HGNC:6176	0.8340996613448611
HGNC:15894	0.736199754258434
HGNC:10973	1.1694735292760798
HGNC:16437	1.22750848932032
HGNC:4259	1.061050612164925
HGNC:13818	1.990845638991562
HGNC:14430	1.0514324953743186
HGNC:13444	1.4077815243294716
HGNC:9603	2.4058142169216676
HGNC:10953	1.5826446608561981
HGNC:15938	0.9334285423880632
HGNC:11038	1.313934859604046
HGNC:8876	0.9321267402448582
HGNC:10937	0.9784473831892301
HGNC:33426	0.3009471486475096
HGNC:10979	1.0901913776066356
HGNC:18155	0.7173756649286691
HGNC:4251	0.6913875172754079
HGNC:18596	0.6766723301421089
HGNC:14239	0.9277245492703936
HGNC:4260	1.8044836486991305
HGNC:4250	1.186253114430864
HGNC:11036	1.8165147459193034
HGNC:16270	0.8829386069975504
HGNC:118	1.0169571053102169
HGNC:3148	1.7949154471183733
HGNC:2329	1.390586108517633
HGNC:10992	0.9991544273976991
HGNC:18070	1.5633528575285898
HGNC:4800	0.8007271635223959
HGNC:397	2.0017679930028196
HGNC:10923	1.3475739883513482
HGNC:8896	0.9499068808330837
HGNC:4296	0.9261344627516328
HGNC:3571	1.0759654868723567
HGNC:4336	0.798175285006725
HGNC:11055	1.2124673688247707
HGNC:5386	0.6172792379746462
HGNC:9959	1.296931878561879
HGNC:11835	1.2271651802309482
HGNC:4057	1.3112807782207152
