# Supplementary material for: The topology of genome-scale metabolic reconstructions unravels independent modules and high network flexibility
Source: PLoS Comput Biol. 2022 Jun 27;18(6):e1010203. doi: 10.1371/journal.pcbi.1010203 (PMC9269948; doi:10.1371/journal.pcbi.1010203)
Supplement: S2 Data — Code to process large TPM files from the GTEx (The Genotype-Tissue Expression) project and produce correlation tables. (ZIP) [file pcbi.1010203.s005.zip › gtex/Gtex_vero_genes_corr.csv]

hgnc_id	HGNC:17929	HGNC:17366	HGNC:23	HGNC:82	HGNC:83	HGNC:88	HGNC:93	HGNC:94	HGNC:117	HGNC:118	HGNC:33128	HGNC:33159	HGNC:24174	HGNC:3569	HGNC:3570	HGNC:3571	HGNC:16526	HGNC:16496	HGNC:249	HGNC:250	HGNC:251	HGNC:252	HGNC:253	HGNC:255	HGNC:256	HGNC:16354	HGNC:14412	HGNC:361	HGNC:362	HGNC:17376	HGNC:363	HGNC:365	HGNC:20091	HGNC:380	HGNC:381	HGNC:387	HGNC:396	HGNC:397	HGNC:409	HGNC:407	HGNC:404	HGNC:405	HGNC:403	HGNC:410	HGNC:411	HGNC:406	HGNC:408	HGNC:877	HGNC:412
HGNC:17929	1.0	0.6027784864622832	0.40983449778942915	0.12526985590783632	0.27058521130912344	0.45092440277927776	0.29062737184502	0.3158080930125078	0.4826052391972123	0.033767375490512806	0.3534738239084263	0.24151825346479067	0.20969776392993464	-0.26982757667964025	0.4944513851399026	0.12348399930286305	0.11354236772847075	0.07092976076420501	0.24355325593409785	0.29235438509588463	0.21565875847718077	0.18489044142557012	0.596880454105746	0.1651187021705923	-0.0945141903356401	0.5318589722315549	0.08155220466931633	0.2500177276791566	0.22539697039644513	0.36616587403802237	0.33370652037407506	0.432770427078218	0.12577073929837626	0.3192432374851537	0.21032917444625748	0.13571752422545397	-0.13509540597022782	-0.37390721564250134	0.3318149007601184	0.4496595697727559	0.29831282335584813	-0.12303513608758815	0.2971621866413006	0.18476221139891966	-0.20431176471106016	0.25458192384039846	0.19207217111812624	0.6334186904314234	0.3606031390169066
HGNC:17366	0.6027784864622832	1.0	-0.03395730351139463	0.09708481563513195	0.4238752818690506	0.625611229570298	0.5241967833062302	0.22597918568755962	0.7001669176379114	0.12184170076452332	0.5256527991787971	-0.043121514197646996	0.0096079208926691	0.13216762216772623	0.34290461698759855	0.30594993242964286	0.21613626075410322	-0.42422342312532596	0.3565033271623293	0.7370540780727153	0.4457994968192001	0.28157566559388497	0.7735851049957888	0.18194441965271613	-0.02627745860800364	0.6892092358045349	-0.0072046213002140615	0.19486674504287094	0.49341481797759523	0.6059709398714637	0.28880668898883904	-0.05264575537446389	0.03283538396992343	0.4173832063579081	0.29956189050889165	-0.0002177266803815526	0.0965029213651258	-0.4026545138904551	0.44028771900395736	0.5729086553493435	0.3817379434678827	0.04499771900321707	0.47517721926840395	0.36750002730108344	-0.012635387867182685	0.19347322390584307	-0.14944014634609995	0.4381449908114788	0.44326622411752603
HGNC:23	0.40983449778942915	-0.03395730351139463	1.0	0.23152233621723872	-0.03193153678823385	0.04508261348380198	-0.10452386116193127	0.2559236114281525	-0.0072391250137895805	0.05556534430283417	-0.06982374523685451	0.5315894254464599	0.10902086133585805	-0.4397010711614669	0.29052741481439986	-0.18181900871012482	-0.06600691645322125	0.6986646156589066	0.03586346522162879	-0.35139758842257246	-0.18723158455867406	0.019048404495168682	-0.06233835035159751	0.04277327044328519	-0.07128739399031774	0.19311600651669483	0.20581325028193673	0.03442951729782107	-0.2677414535550162	-0.07632963668042901	0.16146916425111463	0.5560511961183675	0.17818112193065233	0.006358115200890349	0.009411513073217127	0.2010434747360313	-0.13843548782399168	-0.1562212372025794	-0.0823855625588993	-0.24094902080818162	0.167340983481114	-0.2021912295621946	-0.02351845703625588	-0.20027561147254688	-0.22585328222836287	0.3021598848932522	0.5929499866464241	0.5218998471622516	0.09252801706836236
HGNC:82	0.12526985590783632	0.09708481563513195	0.23152233621723872	1.0	0.20942531565158556	0.16554355629496043	0.03610382418686898	0.41113451012670416	0.1526495433977712	-0.09241786652720664	0.035233175441582415	0.12761800910839238	-0.04676882185354011	0.3375728489115933	0.21037298032424742	0.18315195426119515	0.45503035951388315	-0.0763228161402158	0.34926571190189987	0.16257971102147623	0.2274844622810933	0.301900934787892	0.1359224186542053	0.3433300469487482	0.1332446098878443	0.10268410795765302	0.3609889508738189	-0.12890298744512294	0.44580825308455335	0.0967194729972429	-0.02912916376841936	-0.1251260415902799	0.06797729865903604	0.5856487491222576	0.04712675203604524	0.361857454791962	0.4258993688869938	0.26085631403944826	0.09542003677928468	-0.004589799876373204	0.16967400599164797	0.11174721556435967	0.24884971966229094	0.4291500142756254	0.035929352174113006	0.09225203868345039	0.08492552061967688	0.08501852350927916	0.3111685366286043
HGNC:83	0.27058521130912344	0.4238752818690506	-0.03193153678823385	0.20942531565158556	1.0	0.20558970615317493	0.7084120765706619	0.06835999016397368	0.6282423728143454	0.46567369533724584	0.6015743548802743	0.132580190689959	0.010271844455895261	0.2591018794739606	0.14344454838121387	0.22641603719682862	0.35982181824627874	-0.2191166628456232	0.41706813048022795	0.4382063878916592	0.4432479962345168	0.31544644756374274	0.5260479921669021	0.31049359886229905	-0.20066281871147432	0.43142411480853865	0.2971349575936326	0.3282973821556864	0.3850272335515983	0.5185912452634206	0.14931893171193522	-0.11774970641021527	-0.04866690635862959	0.2138833435840698	0.3384753300360724	0.27145226392314753	0.3823172720590315	-0.2891907959180901	0.1796092903011201	0.4365668923682298	0.4150471644439076	-0.2294195510837467	0.18191134965179692	0.07478236581385873	-0.27875256029601	0.33771853555523745	0.07706438524446266	0.1817462562239572	0.3929226783360423
HGNC:88	0.45092440277927776	0.625611229570298	0.04508261348380198	0.16554355629496043	0.20558970615317493	1.0	0.3946240681231848	0.12955855278744313	0.3779517910533351	-0.04042753709555474	0.30115693968263807	0.06034019264296717	0.043959440000246604	0.1796510640414564	0.20147106007874607	0.1303719635479862	0.1421156383434027	-0.31537026435064114	0.3345453585718273	0.5329219361226131	0.3854952475274999	0.2386361005558206	0.42247758312050526	0.15692299651062028	-0.12227857110920289	0.5970270003160176	0.07362886328298443	0.16051177591044413	0.31956568253114703	0.36200504031093933	0.04027670038359678	-0.1409815805779916	0.06101606934445726	0.34684719141817866	0.11522759674121838	0.0864454207880599	-0.023152462113338906	-0.21643540210271842	0.12225332759231701	0.35274446860956865	0.2869107280784686	0.02803346839741596	0.42348524063634496	0.1853511621690689	-0.03645955180898008	0.17000413100373843	0.08291487200437911	0.2819376331488935	0.3116915860654234
HGNC:93	0.29062737184502	0.5241967833062302	-0.10452386116193127	0.03610382418686898	0.7084120765706619	0.3946240681231848	1.0	0.10879870779052064	0.6500039046804461	0.5759506426847673	0.6287563287593415	0.08962241474645741	0.11693082534513181	0.16052986113682746	0.29204230365993133	0.20197745303289844	0.04087774032177023	-0.22491965897317825	0.3116184976628131	0.452035416792518	0.40494986711336206	0.2592371217035899	0.5628901109229816	0.23631574610518058	-0.1282920071686733	0.5749329354517082	0.2261754080326903	0.4580671740614133	0.42278477005546583	0.6821742206867544	0.2292167762195941	-0.1676497893723801	0.034432419792057446	0.2348267996321643	0.42699931658788143	0.22056281402617656	0.43530202493802755	-0.5467181371083036	0.1635646004408197	0.5568328119760041	0.3739006496765048	-0.04543884593331295	0.4294342703357568	-0.07216257431896039	-0.11477178262918208	0.39427911687940637	0.15839665585302584	0.2698091081190402	0.4600663606797107
HGNC:94	0.3158080930125078	0.22597918568755962	0.2559236114281525	0.41113451012670416	0.06835999016397368	0.12955855278744313	0.10879870779052064	1.0	0.27264900555782906	-0.025213629426867216	0.15188115063803212	0.16332034702329232	0.22096935612017327	-0.0011009189684482777	0.6008480346463198	0.268608812165119	0.3144838512749651	0.07620992089349182	0.1288604961684667	0.09697972751716741	0.015910846478822634	0.1409200041848035	0.3425474169329629	0.21606989837475551	0.2983732394268957	-0.030526014125136784	0.08134266007327963	-0.2080745086602423	0.48425090419479333	0.19215499910169592	0.40403714481730707	0.21084328531149135	0.4132754974948209	0.5910940118523113	0.08288717106431485	0.14333885059062262	0.2658703926242043	-0.23863923339352874	0.25084386955300886	0.12418358029079722	0.16305053179663898	0.402832008194272	0.47441726100186987	0.2707176730721659	0.32387185968523413	0.16306499700299157	0.1884896493229906	0.4992274677894147	0.5466169784741333
HGNC:117	0.4826052391972123	0.7001669176379114	-0.0072391250137895805	0.1526495433977712	0.6282423728143454	0.3779517910533351	0.6500039046804461	0.27264900555782906	1.0	0.31333211696278607	0.6861659754444587	0.06263713837718132	0.09094141662488262	0.13694773301472146	0.4360488485250501	0.40455522638400204	0.260443425234849	-0.2518674319505249	0.3931683102555982	0.6294514401552854	0.4056254399234243	0.29184218143215984	0.7841439244612589	0.18893404816643383	-0.07024755046984574	0.4828692854767896	0.09755684395545018	0.22446727312226045	0.5641659399719691	0.6285986183012269	0.4033801531018765	-0.06853998660464045	-0.001347464220410742	0.47135308382137997	0.41873539626685125	0.10023784162734871	0.39194057077283684	-0.48275334549853416	0.5032759472782522	0.6202011457079951	0.4167272426865384	-0.049067867624227754	0.45695053262427937	0.22134016245447102	-0.14848703997896992	0.269372046591788	-0.10831044690759256	0.4049982555462003	0.5562037383328006
HGNC:118	0.033767375490512806	0.12184170076452332	0.05556534430283417	-0.09241786652720664	0.46567369533724584	-0.04042753709555474	0.5759506426847673	-0.025213629426867216	0.31333211696278607	1.0	0.4342955878110257	0.06247097703421148	-0.0652346156956328	-0.023459003131260852	0.3192162807963596	0.13991103289351814	-0.1225425918332711	0.17750927320680487	-0.17049465302682731	-0.03703252705150045	0.05521922864130727	-0.15468984372527805	0.23603245976282544	-0.16183610796443776	-0.057188131755663056	0.3129994644989795	-0.11974226788849957	0.5984343666531422	0.10863855465507608	0.4951148264459186	0.20143282357045408	0.1305613323441365	-0.10069989701496483	-0.09443834199792582	0.44980356698885343	-0.18215985867242143	0.4121507720925049	-0.40089843496521826	0.028348679691114684	0.2535352043535104	0.29125140768826996	-0.1244821258974911	0.09973444627060564	-0.30367872534927426	-0.17099341207025803	0.4104738240566289	0.3620136912159088	0.1912578484379371	0.27190567741859517
HGNC:33128	0.3534738239084263	0.5256527991787971	-0.06982374523685451	0.035233175441582415	0.6015743548802743	0.30115693968263807	0.6287563287593415	0.15188115063803212	0.6861659754444587	0.4342955878110257	1.0	0.08571368969114672	0.020836104038151188	0.13790165115553202	0.3197510929190773	0.24496831725331378	0.11451999163092592	-0.1737449920314011	0.32518261836298284	0.505722360373471	0.30744855979668767	0.2767546020424643	0.6661970857041392	0.19551407904479473	-0.13139864286593908	0.5132664627184602	0.09768230348085863	0.33868978563291696	0.3089411365323749	0.5344323031738502	0.37258760547490993	-0.03239539171531197	-0.07036373852400132	0.21227544986210056	0.3223356534987277	0.08764769441184536	0.32619132108063753	-0.4165782816259628	0.2824396944415835	0.6201976417484283	0.508988806580479	-0.09497995716085746	0.32616292351672355	0.07126146667257685	-0.10674111187233104	0.37787246082799825	0.03233719039431455	0.30687543412361673	0.40230726910659254
HGNC:33159	0.24151825346479067	-0.043121514197646996	0.5315894254464599	0.12761800910839238	0.132580190689959	0.06034019264296717	0.08962241474645741	0.16332034702329232	0.06263713837718132	0.06247097703421148	0.08571368969114672	1.0	0.31137027214298385	-0.15820677869448513	0.1434904143006706	-0.14158916005871747	0.05500342180961715	0.5082639045882765	0.19678591001687296	-0.2193465344061045	-0.06095113483024861	0.2002457945201494	-0.06983646541701538	0.1836293858549297	-0.11233053113088137	0.1630088796455458	0.3671251306069869	0.10032659421765179	-0.16359199473665215	-0.053385220321627666	0.18549784546278222	0.31776366913950344	0.12787605748084113	-0.1232674057053137	-0.04213300213709674	0.3909922780587834	-0.038892968490652706	-0.09855314612078858	-0.06846854101611607	-0.13090120664856908	0.20645154104165	-0.13996647540051912	-0.031040864279101316	-0.25371099065452246	-0.1471677076964963	0.370824713030212	0.48294073584871205	0.32867011670932633	0.0927780452003149
HGNC:24174	0.20969776392993464	0.0096079208926691	0.10902086133585805	-0.04676882185354011	0.010271844455895261	0.043959440000246604	0.11693082534513181	0.22096935612017327	0.09094141662488262	-0.0652346156956328	0.020836104038151188	0.31137027214298385	1.0	-0.08358036670188136	0.10409896878147241	0.07644970040517468	0.10679625261937357	0.33216724456516544	-0.00649505396722845	-0.14687350237790894	-0.07903633534191294	0.06446616536877779	0.025474840403511317	-0.01821498195456569	-0.044533973048336874	0.0652527034427857	-0.01753752603690237	0.10474582775671465	0.05695562970752142	-0.22714247984741356	0.08767581965248797	0.05191280245165244	0.3500538275037478	-0.08339183186345271	0.048850988212106344	0.16456748043068292	-0.029058830903640878	-0.0664057415336967	0.13201684695019011	0.04725134752083367	-0.1526109070598973	0.01119863695106134	0.01673843688420785	-0.07985816995947109	-0.06134553509703379	-0.16685315865821193	0.052132305043826564	0.02675169748588822	0.11161135225027047
HGNC:3569	-0.26982757667964025	0.13216762216772623	-0.4397010711614669	0.3375728489115933	0.2591018794739606	0.1796510640414564	0.16052986113682746	-0.0011009189684482777	0.13694773301472146	-0.023459003131260852	0.13790165115553202	-0.15820677869448513	-0.08358036670188136	1.0	-0.06804263816548269	0.3935649125220951	0.2596114837960165	-0.4223795118268003	0.36284213277326866	0.3641861877492027	0.2300614083050495	0.26880772290789373	0.058809940973897405	0.15992992175256515	-0.02301481328356352	-0.027876514738459673	0.1345398307704244	-0.03759936885003627	0.36399467834871213	0.0775347351480319	-0.17537153679686593	-0.39714115502623976	0.0027146139421007	0.1283246951657527	-0.00025100723957452887	0.1956521725499872	0.34398917182456457	0.3619021872987191	0.039353689420597276	0.036590396711326	0.14111866787294172	0.09860726590053985	0.11660462506393743	0.35578401240656193	0.14718647200862933	0.055519119065995916	-0.25604137049808195	-0.3652778934917618	0.1944750838433566
HGNC:3570	0.4944513851399026	0.34290461698759855	0.29052741481439986	0.21037298032424742	0.14344454838121387	0.20147106007874607	0.29204230365993133	0.6008480346463198	0.4360488485250501	0.3192162807963596	0.3197510929190773	0.1434904143006706	0.10409896878147241	-0.06804263816548269	1.0	0.4687690590353674	0.1089952263576854	0.1736134238664388	-0.009351349923819478	0.1251977513113314	0.006055571724228598	0.01613823788108252	0.5318913615276464	-0.015258112664062925	0.20560901585715885	0.2027193060366661	-0.11826884836121168	0.19217177995245072	0.4120090469280964	0.4962193361009537	0.4535329570829268	0.35069025447294006	0.19907768601460996	0.4196384977182949	0.30936074947836717	-0.0788865899046635	0.29412342574107864	-0.39607130533526097	0.35325724405345327	0.34224584481609527	0.3224187043836272	0.21648766757844295	0.4728656407841014	0.1437733971062383	0.10856099294684782	0.32552782218584025	0.2624259930062533	0.608309122379876	0.6321425650656892
HGNC:3571	0.12348399930286305	0.30594993242964286	-0.18181900871012482	0.18315195426119515	0.22641603719682862	0.1303719635479862	0.20197745303289844	0.268608812165119	0.40455522638400204	0.13991103289351814	0.24496831725331378	-0.14158916005871747	0.07644970040517468	0.3935649125220951	0.4687690590353674	1.0	0.2548329849691121	-0.1443475784727343	0.047483243571768495	0.27748152074207294	-0.015856588291582	-0.006506631457699354	0.4498670981506774	-0.13043682874713644	-0.0897850519409441	-0.021695660945155872	-0.17220790613347575	0.12313402732870417	0.5093563860582875	0.27658097194894365	0.11525193888220228	-0.00419612584170202	0.028335754416859232	0.2895464861682878	0.4042002322249053	-0.17094960291007816	0.4167915012995962	0.06485628429489064	0.30157737614063174	0.337965805866653	0.11388179171875479	-0.0833655540184563	0.1605664797188774	0.3800199608238767	-0.1218176527156078	-0.08459125578937142	-0.22831443992611644	-0.008224090456789986	0.36065104666029274
HGNC:16526	0.11354236772847075	0.21613626075410322	-0.06600691645322125	0.45503035951388315	0.35982181824627874	0.1421156383434027	0.04087774032177023	0.3144838512749651	0.260443425234849	-0.1225425918332711	0.11451999163092592	0.05500342180961715	0.10679625261937357	0.2596114837960165	0.1089952263576854	0.2548329849691121	1.0	-0.19287154941710866	0.35934979922031335	0.36518466706960184	0.4689613633209174	0.27319352298943456	0.2342747209285641	0.3189067297309081	0.0012429307654276455	0.09980546371732603	0.18579420665695126	-0.12501505829066906	0.4118865570611097	0.10597750591293029	-0.020653072205754682	-0.23091602329231167	0.10931649999189227	0.41291341121163355	-0.015771014272007985	0.24014745721246628	0.21674342907194616	0.13997457778926145	0.29469403007813555	0.11278983118473815	0.18669384839295425	0.06381455561062598	0.09763625385050201	0.3269727712832982	-0.11069210938083743	-0.0830861098878996	-0.06209678954624573	-0.03136599414845777	0.17354334844334016
HGNC:16496	0.07092976076420501	-0.42422342312532596	0.6986646156589066	-0.0763228161402158	-0.2191166628456232	-0.31537026435064114	-0.22491965897317825	0.07620992089349182	-0.2518674319505249	0.17750927320680487	-0.1737449920314011	0.5082639045882765	0.33216724456516544	-0.4223795118268003	0.1736134238664388	-0.1443475784727343	-0.19287154941710866	1.0	-0.254854494525933	-0.6672380961450632	-0.4498058183672258	-0.20462509209874954	-0.37307146688870757	-0.24657381451583757	-0.1326127528619412	-0.08300545439531731	-0.046377329794830724	0.19759313127704511	-0.47353898911941406	-0.29906386908308014	0.05229363405140679	0.5558811949400806	0.16180071733855544	-0.38973644260026385	0.06191945114780224	0.012389847195336309	-0.09417653506544868	0.01576357986247978	-0.15343593465401803	-0.39920051176243293	0.000611858102450584	-0.24575691506639707	-0.27797349264527704	-0.4168181233507314	-0.250751073124697	0.1510854004075724	0.6076361389600754	0.2023544556171283	-0.1284470371515484
HGNC:249	0.24355325593409785	0.3565033271623293	0.03586346522162879	0.34926571190189987	0.41706813048022795	0.3345453585718273	0.3116184976628131	0.1288604961684667	0.3931683102555982	-0.17049465302682731	0.32518261836298284	0.19678591001687296	-0.00649505396722845	0.36284213277326866	-0.009351349923819478	0.047483243571768495	0.35934979922031335	-0.254854494525933	1.0	0.5600908588595899	0.5338030843010794	0.7480168039127885	0.3294744374023293	0.646672037075061	-0.05241272059349998	0.30739564244256323	0.5972428744552497	-0.05959086066938726	0.21895526500073603	0.1736218129009145	0.15027275608550023	-0.18255662432875622	-0.09023304612729384	0.264540243105786	-0.13087198206106365	0.7412607757150416	0.16391132965725405	0.008660055277302183	0.132018051617664	0.28011934833453417	0.35880517634834325	-0.03770673488673876	0.16489114095909002	0.1931028025172546	-0.08786105746704403	0.26822666612692003	-0.05176541048613825	0.060535240566065206	0.1361961607664632
HGNC:250	0.29235438509588463	0.7370540780727153	-0.35139758842257246	0.16257971102147623	0.4382063878916592	0.5329219361226131	0.452035416792518	0.09697972751716741	0.6294514401552854	-0.03703252705150045	0.505722360373471	-0.2193465344061045	-0.14687350237790894	0.3641861877492027	0.1251977513113314	0.27748152074207294	0.36518466706960184	-0.6672380961450632	0.5600908588595899	1.0	0.6149518817202957	0.41598554303731783	0.6912914708174865	0.3553850967390134	0.052929175755478626	0.4846917814741937	0.10081861446709524	0.07748536840373313	0.5180246618230845	0.5501883671202334	0.1968929420439055	-0.3691089947575667	-0.02071629047223342	0.504203440781501	0.16045940312538076	0.10627736093744516	0.18770010170284912	-0.21499481983399776	0.3998237818654409	0.5500109555512552	0.43577350152333894	0.18022639328012294	0.49187476703607136	0.457833737186692	0.11873624373594624	0.10096570778943155	-0.3196661219983261	0.1419463820908109	0.3640215263235246
HGNC:251	0.21565875847718077	0.4457994968192001	-0.18723158455867406	0.2274844622810933	0.4432479962345168	0.3854952475274999	0.40494986711336206	0.015910846478822634	0.4056254399234243	0.05521922864130727	0.30744855979668767	-0.06095113483024861	-0.07903633534191294	0.2300614083050495	0.006055571724228598	-0.015856588291582	0.4689613633209174	-0.4498058183672258	0.5338030843010794	0.6149518817202957	1.0	0.46222845856341926	0.37432112996055644	0.45220636982702256	0.043701408311401006	0.45556889364614445	0.2735474428050291	0.04305418896539567	0.3443086379034906	0.3573609663009662	-0.03542513117294967	-0.2781933986656293	-0.1453247035376633	0.33306854487789245	0.05604235299530571	0.30524668274803196	0.158268130731762	-0.1562141438678909	0.37791028547126204	0.35061052839952517	0.22578009693819776	0.09686839634409225	0.20179667873919127	0.2460896971366247	-0.11667235479080543	0.06156510819467732	-0.1402322063043783	-0.0029156043524146058	0.14153289387194962
HGNC:252	0.18489044142557012	0.28157566559388497	0.019048404495168682	0.301900934787892	0.31544644756374274	0.2386361005558206	0.2592371217035899	0.1409200041848035	0.29184218143215984	-0.15468984372527805	0.2767546020424643	0.2002457945201494	0.06446616536877779	0.26880772290789373	0.01613823788108252	-0.006506631457699354	0.27319352298943456	-0.20462509209874954	0.7480168039127885	0.41598554303731783	0.46222845856341926	1.0	0.2688461767302124	0.6123912842724111	0.03096460365585077	0.24954931656319454	0.5669559613249969	-0.08717481287302782	0.21731452430420417	0.13886581025346698	0.1670578210542515	-0.16846738988283205	-0.04873628750405496	0.2320012491730905	-0.16508181060175298	0.6958425764537514	0.15617410143464214	-0.005752042346324402	0.1459355537649456	0.26844763656134174	0.2679575872749282	0.054330627498655165	0.1966836731855154	0.08044046094925222	0.06565798750949638	0.23822026651070044	-0.03250318359779609	0.05558655829014066	0.13998330423736452
HGNC:253	0.596880454105746	0.7735851049957888	-0.06233835035159751	0.1359224186542053	0.5260479921669021	0.42247758312050526	0.5628901109229816	0.3425474169329629	0.7841439244612589	0.23603245976282544	0.6661970857041392	-0.06983646541701538	0.025474840403511317	0.058809940973897405	0.5318913615276464	0.4498670981506774	0.2342747209285641	-0.37307146688870757	0.3294744374023293	0.6912914708174865	0.37432112996055644	0.2688461767302124	1.0	0.20974915181330364	-0.006729886050747283	0.542275866350577	-0.027325499432458822	0.1924379318195213	0.5802402289918072	0.6514312612933588	0.48393522026983554	0.00430728695044646	-0.017278728650092418	0.5368849815199482	0.33361040829250316	-0.031157883944207803	0.21525237856348425	-0.4238752535490243	0.43531462810489685	0.7989270139831464	0.4270879348791262	0.012079574132731849	0.48654813484007814	0.364231305377167	-0.05489143422293183	0.20509622396821453	-0.1776598722675789	0.4424953174206022	0.5590531868958676
HGNC:255	0.1651187021705923	0.18194441965271613	0.04277327044328519	0.3433300469487482	0.31049359886229905	0.15692299651062028	0.23631574610518058	0.21606989837475551	0.18893404816643383	-0.16183610796443776	0.19551407904479473	0.1836293858549297	-0.01821498195456569	0.15992992175256515	-0.015258112664062925	-0.13043682874713644	0.3189067297309081	-0.24657381451583757	0.646672037075061	0.3553850967390134	0.45220636982702256	0.6123912842724111	0.20974915181330364	1.0	-0.029316221209804615	0.14199798748241235	0.7340872941286952	-0.22678808479262946	0.21843709358216706	0.1635921917052181	0.21291062907177521	-0.18466427697315596	0.09399845439773757	0.31291929136248026	-0.299553877236299	0.6996983071813742	0.10697662379321646	-0.0689870386031076	-0.028662740065304657	0.25708225117105743	0.2556793544308731	0.10391075380217699	0.2595774877970755	0.08340043745088062	0.12227703318703637	0.17959741966233572	0.0025068220152015324	0.1054257580048239	0.08768517271943983
HGNC:256	-0.0945141903356401	-0.02627745860800364	-0.07128739399031774	0.1332446098878443	-0.20066281871147432	-0.12227857110920289	-0.1282920071686733	0.2983732394268957	-0.07024755046984574	-0.057188131755663056	-0.13139864286593908	-0.11233053113088137	-0.044533973048336874	-0.02301481328356352	0.20560901585715885	-0.0897850519409441	0.0012429307654276455	-0.1326127528619412	-0.05241272059349998	0.052929175755478626	0.043701408311401006	0.03096460365585077	-0.006729886050747283	-0.029316221209804615	1.0	-0.13933913335617915	-0.030315826374398388	-0.1650410260706404	0.13243683917028914	0.08339586387838388	0.10126865180569002	-0.178875203143912	0.09052321399858954	0.2815179285414363	-0.19062452229017884	-0.018006561798482503	0.0400886625383113	-0.07877524217685347	0.15860578828033697	-0.07118109179581554	0.001705609209905421	0.7479832578996655	0.27594185063408394	0.11812790676188353	0.5251931572825348	0.17546511193018213	-0.04865047333741404	0.1383677190946099	0.27235789010897116
HGNC:16354	0.5318589722315549	0.6892092358045349	0.19311600651669483	0.10268410795765302	0.43142411480853865	0.5970270003160176	0.5749329354517082	-0.030526014125136784	0.4828692854767896	0.3129994644989795	0.5132664627184602	0.1630088796455458	0.0652527034427857	-0.027876514738459673	0.2027193060366661	-0.021695660945155872	0.09980546371732603	-0.08300545439531731	0.30739564244256323	0.4846917814741937	0.45556889364614445	0.24954931656319454	0.542275866350577	0.14199798748241235	-0.13933913335617915	1.0	0.08279539112189978	0.43369539288347336	0.166224610572019	0.5246963816966983	0.1259923891922068	-0.0305974111646219	-0.05420337578456695	0.17368052638560247	0.27834014835788595	0.09884737285257544	0.03665501998521034	-0.35686315368060784	0.20696920738872235	0.45798488419132	0.4527158518413003	-0.12522662389802078	0.31532893946665913	0.04090358897264104	-0.24123454596709054	0.34952768461211303	0.22369918585161322	0.34684781349282345	0.25600471417863374
HGNC:14412	0.08155220466931633	-0.0072046213002140615	0.20581325028193673	0.3609889508738189	0.2971349575936326	0.07362886328298443	0.2261754080326903	0.08134266007327963	0.09755684395545018	-0.11974226788849957	0.09768230348085863	0.3671251306069869	-0.01753752603690237	0.1345398307704244	-0.11826884836121168	-0.17220790613347575	0.18579420665695126	-0.046377329794830724	0.5972428744552497	0.10081861446709524	0.2735474428050291	0.5669559613249969	-0.027325499432458822	0.7340872941286952	-0.030315826374398388	0.08279539112189978	1.0	-0.15529974841892621	0.05413552999215849	0.029716498722439547	0.10855197024389356	-0.1142081287469879	-0.022594306429921728	0.16346799396538297	-0.26870147244245135	0.8097682482358788	0.12354267484814656	0.010017666406358004	-0.10944756316575152	0.07146714711265201	0.17055410893645861	-0.04295525885303375	0.04332012066076689	-0.07258522588500256	-0.04184572141879405	0.34546356959023605	0.13008494386868166	0.0387462210414356	-0.007166925948622659
HGNC:361	0.2500177276791566	0.19486674504287094	0.03442951729782107	-0.12890298744512294	0.3282973821556864	0.16051177591044413	0.4580671740614133	-0.2080745086602423	0.22446727312226045	0.5984343666531422	0.33868978563291696	0.10032659421765179	0.10474582775671465	-0.03759936885003627	0.19217177995245072	0.12313402732870417	-0.12501505829066906	0.19759313127704511	-0.05959086066938726	0.07748536840373313	0.04305418896539567	-0.08717481287302782	0.1924379318195213	-0.22678808479262946	-0.1650410260706404	0.43369539288347336	-0.15529974841892621	1.0	0.023717750553253224	0.37469658879258344	-0.013244110251450628	0.12322824185070941	-0.09291594484521803	-0.18732499764107002	0.5122410721568555	-0.10608300314729102	0.19535703994887677	-0.2147590760041699	0.05427904581520547	0.22043232008046945	0.22991949403722423	-0.269961517172531	-0.0038159012477522705	-0.1663662397088317	-0.34597766492047816	0.25751618844580504	0.29161814086350113	0.11287283164248266	0.09596246290117648
HGNC:362	0.22539697039644513	0.49341481797759523	-0.2677414535550162	0.44580825308455335	0.3850272335515983	0.31956568253114703	0.42278477005546583	0.48425090419479333	0.5641659399719691	0.10863855465507608	0.3089411365323749	-0.16359199473665215	0.05695562970752142	0.36399467834871213	0.4120090469280964	0.5093563860582875	0.4118865570611097	-0.47353898911941406	0.21895526500073603	0.5180246618230845	0.3443086379034906	0.21731452430420417	0.5802402289918072	0.21843709358216706	0.13243683917028914	0.166224610572019	0.05413552999215849	0.023717750553253224	1.0	0.5713361807430276	0.21998999802214292	-0.26415728934995597	0.16244284782873955	0.7540857805742066	0.3189169782312382	0.038591866161187385	0.4786015277433117	-0.19053767980758085	0.39145575575193337	0.4487194082689899	0.08777928510540757	0.25210984198621933	0.565145160512976	0.38164481349386864	0.20734836340501928	0.013032818156819538	-0.16896319066179694	0.1702497129446257	0.6401941559265809
HGNC:17376	0.36616587403802237	0.6059709398714637	-0.07632963668042901	0.0967194729972429	0.5185912452634206	0.36200504031093933	0.6821742206867544	0.19215499910169592	0.6285986183012269	0.4951148264459186	0.5344323031738502	-0.053385220321627666	-0.22714247984741356	0.0775347351480319	0.4962193361009537	0.27658097194894365	0.10597750591293029	-0.29906386908308014	0.1736218129009145	0.5501883671202334	0.3573609663009662	0.13886581025346698	0.6514312612933588	0.1635921917052181	0.08339586387838388	0.5246963816966983	0.029716498722439547	0.37469658879258344	0.5713361807430276	1.0	0.36219394481286804	-0.08802222273246171	0.05257713708552984	0.43638411513665204	0.3950152607417218	-0.04622062432635404	0.35448745334330595	-0.5576332895165592	0.3418578981537332	0.5059458746163232	0.47929230838164183	0.16163792063906854	0.6291828086056543	0.01957036449379191	0.13330084250299193	0.42723370466783384	0.20648367865263	0.4750121688782587	0.6070370453028583
HGNC:363	0.33370652037407506	0.28880668898883904	0.16146916425111463	-0.02912916376841936	0.14931893171193522	0.04027670038359678	0.2292167762195941	0.40403714481730707	0.4033801531018765	0.20143282357045408	0.37258760547490993	0.18549784546278222	0.08767581965248797	-0.17537153679686593	0.4535329570829268	0.11525193888220228	-0.020653072205754682	0.05229363405140679	0.15027275608550023	0.1968929420439055	-0.03542513117294967	0.1670578210542515	0.48393522026983554	0.21291062907177521	0.10126865180569002	0.1259923891922068	0.10855197024389356	-0.013244110251450628	0.21998999802214292	0.36219394481286804	1.0	0.27754348474057533	0.1298725056559539	0.22969286067766123	-0.0968272023510848	0.05165868265666096	0.00880050874089735	-0.440451315561282	0.2581307286531534	0.35655197553745843	0.40240957200537375	0.20412712724498036	0.3252800917043072	-0.10958775477157563	0.25883408342385933	0.37725154511326364	0.1484121644443476	0.5080905757151045	0.3141551521288504
HGNC:365	0.432770427078218	-0.05264575537446389	0.5560511961183675	-0.1251260415902799	-0.11774970641021527	-0.1409815805779916	-0.1676497893723801	0.21084328531149135	-0.06853998660464045	0.1305613323441365	-0.03239539171531197	0.31776366913950344	0.05191280245165244	-0.39714115502623976	0.35069025447294006	-0.00419612584170202	-0.23091602329231167	0.5558811949400806	-0.18255662432875622	-0.3691089947575667	-0.2781933986656293	-0.16846738988283205	0.00430728695044646	-0.18466427697315596	-0.178875203143912	-0.0305974111646219	-0.1142081287469879	0.12322824185070941	-0.26415728934995597	-0.08802222273246171	0.27754348474057533	1.0	0.048143442809605266	-0.20491640088933238	0.14926818291514524	-0.11382195235493245	-0.2500320242065867	-0.13656701467079055	0.016559135139967058	-0.1369742378280783	0.032747826882962544	-0.22669587620696127	-0.1830816057691679	-0.0623441775489252	-0.15503769291548164	0.20169206866020617	0.36299430410009464	0.4647040472243332	0.01545189778550362
HGNC:20091	0.12577073929837626	0.03283538396992343	0.17818112193065233	0.06797729865903604	-0.04866690635862959	0.06101606934445726	0.034432419792057446	0.4132754974948209	-0.001347464220410742	-0.10069989701496483	-0.07036373852400132	0.12787605748084113	0.3500538275037478	0.0027146139421007	0.19907768601460996	0.028335754416859232	0.10931649999189227	0.16180071733855544	-0.09023304612729384	-0.02071629047223342	-0.1453247035376633	-0.04873628750405496	-0.017278728650092418	0.09399845439773757	0.09052321399858954	-0.05420337578456695	-0.022594306429921728	-0.09291594484521803	0.16244284782873955	0.05257713708552984	0.1298725056559539	0.048143442809605266	1.0	0.250677254088154	-0.03431308599341829	0.019027459923884837	-0.012498029831374595	-0.16231926038056788	0.04768733270530242	-0.21173469371467804	0.14309796385771992	0.44486538877533105	0.4594932812758759	0.060625928107298895	0.45093532170589296	0.014760255374833975	0.27262864485451344	0.32008054557251153	0.3925784228842787
HGNC:380	0.3192432374851537	0.4173832063579081	0.006358115200890349	0.5856487491222576	0.2138833435840698	0.34684719141817866	0.2348267996321643	0.5910940118523113	0.47135308382137997	-0.09443834199792582	0.21227544986210056	-0.1232674057053137	-0.08339183186345271	0.1283246951657527	0.4196384977182949	0.2895464861682878	0.41291341121163355	-0.38973644260026385	0.264540243105786	0.504203440781501	0.33306854487789245	0.2320012491730905	0.5368849815199482	0.31291929136248026	0.2815179285414363	0.17368052638560247	0.16346799396538297	-0.18732499764107002	0.7540857805742066	0.43638411513665204	0.22969286067766123	-0.20491640088933238	0.250677254088154	1.0	0.12430059390777726	0.10365442664276005	0.2855337628251214	-0.207272033843126	0.36849685973011664	0.35617761992148134	0.17937619027872923	0.3891574454552409	0.6370731564691824	0.4508561109642382	0.2774512647924989	0.06024807674564207	-0.08319322030675343	0.33600505519899054	0.5911189745853558
HGNC:381	0.21032917444625748	0.29956189050889165	0.009411513073217127	0.04712675203604524	0.3384753300360724	0.11522759674121838	0.42699931658788143	0.08288717106431485	0.41873539626685125	0.44980356698885343	0.3223356534987277	-0.04213300213709674	0.048850988212106344	-0.00025100723957452887	0.30936074947836717	0.4042002322249053	-0.015771014272007985	0.06191945114780224	-0.13087198206106365	0.16045940312538076	0.05604235299530571	-0.16508181060175298	0.33361040829250316	-0.299553877236299	-0.19062452229017884	0.27834014835788595	-0.26870147244245135	0.5122410721568555	0.3189169782312382	0.3950152607417218	-0.0968272023510848	0.14926818291514524	-0.03431308599341829	0.12430059390777726	1.0	-0.2936880690302363	0.5271626420983048	-0.2393006901680626	0.25736385581013566	0.21227927498330854	0.0677359353196149	-0.23343162536964912	0.18211865956254114	0.21652081619899097	-0.3127086564648231	0.07417416494628233	0.0961377002639477	0.19023630343684172	0.3296467053049232
HGNC:387	0.13571752422545397	-0.0002177266803815526	0.2010434747360313	0.361857454791962	0.27145226392314753	0.0864454207880599	0.22056281402617656	0.14333885059062262	0.10023784162734871	-0.18215985867242143	0.08764769441184536	0.3909922780587834	0.16456748043068292	0.1956521725499872	-0.0788865899046635	-0.17094960291007816	0.24014745721246628	0.012389847195336309	0.7412607757150416	0.10627736093744516	0.30524668274803196	0.6958425764537514	-0.031157883944207803	0.6996983071813742	-0.018006561798482503	0.09884737285257544	0.8097682482358788	-0.10608300314729102	0.038591866161187385	-0.04622062432635404	0.05165868265666096	-0.11382195235493245	0.019027459923884837	0.10365442664276005	-0.2936880690302363	1.0	0.15064509108262844	0.05390553171054829	-0.10022185255069185	0.0652257875477675	0.15601206212679994	-0.02618311082682256	0.03313355135711783	-0.08312036728228309	-0.06726305537990308	0.25899543841842754	0.12387306162852159	0.004938535010076177	0.00526323075007335
HGNC:396	-0.13509540597022782	0.0965029213651258	-0.13843548782399168	0.4258993688869938	0.3823172720590315	-0.023152462113338906	0.43530202493802755	0.2658703926242043	0.39194057077283684	0.4121507720925049	0.32619132108063753	-0.038892968490652706	-0.029058830903640878	0.34398917182456457	0.29412342574107864	0.4167915012995962	0.21674342907194616	-0.09417653506544868	0.16391132965725405	0.18770010170284912	0.158268130731762	0.15617410143464214	0.21525237856348425	0.10697662379321646	0.0400886625383113	0.03665501998521034	0.12354267484814656	0.19535703994887677	0.4786015277433117	0.35448745334330595	0.00880050874089735	-0.2500320242065867	-0.012498029831374595	0.2855337628251214	0.5271626420983048	0.15064509108262844	1.0	-0.04504371512605259	0.1670304279796784	0.2207963707267576	0.19728300543044008	0.04032441929102407	0.31833600537993684	0.18449982799783687	-0.03399689814537657	0.11687299989236716	0.013205738378286478	-0.023785600037480717	0.3744905105617621
HGNC:397	-0.37390721564250134	-0.4026545138904551	-0.1562212372025794	0.26085631403944826	-0.2891907959180901	-0.21643540210271842	-0.5467181371083036	-0.23863923339352874	-0.48275334549853416	-0.40089843496521826	-0.4165782816259628	-0.09855314612078858	-0.0664057415336967	0.3619021872987191	-0.39607130533526097	0.06485628429489064	0.13997457778926145	0.01576357986247978	0.008660055277302183	-0.21499481983399776	-0.1562141438678909	-0.005752042346324402	-0.4238752535490243	-0.0689870386031076	-0.07877524217685347	-0.35686315368060784	0.010017666406358004	-0.2147590760041699	-0.19053767980758085	-0.5576332895165592	-0.440451315561282	-0.13656701467079055	-0.16231926038056788	-0.207272033843126	-0.2393006901680626	0.05390553171054829	-0.04504371512605259	1.0	-0.2754991989089514	-0.3342878581232196	-0.24842158054916655	-0.16193675630162555	-0.456699340171348	0.2769683417565745	-0.1407878563897324	-0.3750463602515123	-0.2701257952220793	-0.573053243277529	-0.40135377880347856
HGNC:409	0.3318149007601184	0.44028771900395736	-0.0823855625588993	0.09542003677928468	0.1796092903011201	0.12225332759231701	0.1635646004408197	0.25084386955300886	0.5032759472782522	0.028348679691114684	0.2824396944415835	-0.06846854101611607	0.13201684695019011	0.039353689420597276	0.35325724405345327	0.30157737614063174	0.29469403007813555	-0.15343593465401803	0.132018051617664	0.3998237818654409	0.37791028547126204	0.1459355537649456	0.43531462810489685	-0.028662740065304657	0.15860578828033697	0.20696920738872235	-0.10944756316575152	0.05427904581520547	0.39145575575193337	0.3418578981537332	0.2581307286531534	0.016559135139967058	0.04768733270530242	0.36849685973011664	0.25736385581013566	-0.10022185255069185	0.1670304279796784	-0.2754991989089514	1.0	0.2682580676213687	0.14682851418971288	0.17650390192836402	0.3105385623308246	0.3205001428152063	0.09362697703960833	0.04069400586530269	-0.1488788115894921	0.2512007787051379	0.37061336889058377
HGNC:407	0.4496595697727559	0.5729086553493435	-0.24094902080818162	-0.004589799876373204	0.4365668923682298	0.35274446860956865	0.5568328119760041	0.12418358029079722	0.6202011457079951	0.2535352043535104	0.6201976417484283	-0.13090120664856908	0.04725134752083367	0.036590396711326	0.34224584481609527	0.337965805866653	0.11278983118473815	-0.39920051176243293	0.28011934833453417	0.5500109555512552	0.35061052839952517	0.26844763656134174	0.7989270139831464	0.25708225117105743	-0.07118109179581554	0.45798488419132	0.07146714711265201	0.22043232008046945	0.4487194082689899	0.5059458746163232	0.35655197553745843	-0.1369742378280783	-0.21173469371467804	0.35617761992148134	0.21227927498330854	0.0652257875477675	0.2207963707267576	-0.3342878581232196	0.2682580676213687	1.0	0.2625152294309459	-0.09867268501010104	0.3161684226527785	0.17556034137331675	-0.17014972517948465	0.11284681815665604	-0.259975142397933	0.14504713678879316	0.29845935718434174
HGNC:404	0.29831282335584813	0.3817379434678827	0.167340983481114	0.16967400599164797	0.4150471644439076	0.2869107280784686	0.3739006496765048	0.16305053179663898	0.4167272426865384	0.29125140768826996	0.508988806580479	0.20645154104165	-0.1526109070598973	0.14111866787294172	0.3224187043836272	0.11388179171875479	0.18669384839295425	0.000611858102450584	0.35880517634834325	0.43577350152333894	0.22578009693819776	0.2679575872749282	0.4270879348791262	0.2556793544308731	0.001705609209905421	0.4527158518413003	0.17055410893645861	0.22991949403722423	0.08777928510540757	0.47929230838164183	0.40240957200537375	0.032747826882962544	0.14309796385771992	0.17937619027872923	0.0677359353196149	0.15601206212679994	0.19728300543044008	-0.24842158054916655	0.14682851418971288	0.2625152294309459	1.0	0.14966577645474094	0.45377375329725833	0.08306879405891787	0.1012801305111417	0.585992348227339	0.3051160568540072	0.46266732031488145	0.39567195457225957
HGNC:405	-0.12303513608758815	0.04499771900321707	-0.2021912295621946	0.11174721556435967	-0.2294195510837467	0.02803346839741596	-0.04543884593331295	0.402832008194272	-0.049067867624227754	-0.1244821258974911	-0.09497995716085746	-0.13996647540051912	0.01119863695106134	0.09860726590053985	0.21648766757844295	-0.0833655540184563	0.06381455561062598	-0.24575691506639707	-0.03770673488673876	0.18022639328012294	0.09686839634409225	0.054330627498655165	0.012079574132731849	0.10391075380217699	0.7479832578996655	-0.12522662389802078	-0.04295525885303375	-0.269961517172531	0.25210984198621933	0.16163792063906854	0.20412712724498036	-0.22669587620696127	0.44486538877533105	0.3891574454552409	-0.23343162536964912	-0.02618311082682256	0.04032441929102407	-0.16193675630162555	0.17650390192836402	-0.09867268501010104	0.14966577645474094	1.0	0.556294554964938	0.1732657061577836	0.7898420396849024	0.13400356882353398	-0.004896520032531223	0.22414837067327573	0.37936913095510194
HGNC:403	0.2971621866413006	0.47517721926840395	-0.02351845703625588	0.24884971966229094	0.18191134965179692	0.42348524063634496	0.4294342703357568	0.47441726100186987	0.45695053262427937	0.09973444627060564	0.32616292351672355	-0.031040864279101316	0.01673843688420785	0.11660462506393743	0.4728656407841014	0.1605664797188774	0.09763625385050201	-0.27797349264527704	0.16489114095909002	0.49187476703607136	0.20179667873919127	0.1966836731855154	0.48654813484007814	0.2595774877970755	0.27594185063408394	0.31532893946665913	0.04332012066076689	-0.0038159012477522705	0.565145160512976	0.6291828086056543	0.3252800917043072	-0.1830816057691679	0.4594932812758759	0.6370731564691824	0.18211865956254114	0.03313355135711783	0.31833600537993684	-0.456699340171348	0.3105385623308246	0.3161684226527785	0.45377375329725833	0.556294554964938	1.0	0.19425229124193277	0.5314635904183647	0.2993339289686012	0.18169513001638526	0.5117888042339546	0.7154353476527463
HGNC:410	0.18476221139891966	0.36750002730108344	-0.20027561147254688	0.4291500142756254	0.07478236581385873	0.1853511621690689	-0.07216257431896039	0.2707176730721659	0.22134016245447102	-0.30367872534927426	0.07126146667257685	-0.25371099065452246	-0.07985816995947109	0.35578401240656193	0.1437733971062383	0.3800199608238767	0.3269727712832982	-0.4168181233507314	0.1931028025172546	0.457833737186692	0.2460896971366247	0.08044046094925222	0.364231305377167	0.08340043745088062	0.11812790676188353	0.04090358897264104	-0.07258522588500256	-0.1663662397088317	0.38164481349386864	0.01957036449379191	-0.10958775477157563	-0.0623441775489252	0.060625928107298895	0.4508561109642382	0.21652081619899097	-0.08312036728228309	0.18449982799783687	0.2769683417565745	0.3205001428152063	0.17556034137331675	0.08306879405891787	0.1732657061577836	0.19425229124193277	1.0	0.03934140474769074	-0.2127608300884911	-0.4714468948828179	0.006684467942286186	0.221706558546228
HGNC:411	-0.20431176471106016	-0.012635387867182685	-0.22585328222836287	0.035929352174113006	-0.27875256029601	-0.03645955180898008	-0.11477178262918208	0.32387185968523413	-0.14848703997896992	-0.17099341207025803	-0.10674111187233104	-0.1471677076964963	-0.06134553509703379	0.14718647200862933	0.10856099294684782	-0.1218176527156078	-0.11069210938083743	-0.250751073124697	-0.08786105746704403	0.11873624373594624	-0.11667235479080543	0.06565798750949638	-0.05489143422293183	0.12227703318703637	0.5251931572825348	-0.24123454596709054	-0.04184572141879405	-0.34597766492047816	0.20734836340501928	0.13330084250299193	0.25883408342385933	-0.15503769291548164	0.45093532170589296	0.2774512647924989	-0.3127086564648231	-0.06726305537990308	-0.03399689814537657	-0.1407878563897324	0.09362697703960833	-0.17014972517948465	0.1012801305111417	0.7898420396849024	0.5314635904183647	0.03934140474769074	1.0	0.137801582888269	0.027022054270338925	0.20730280037487386	0.3440302206931857
HGNC:406	0.25458192384039846	0.19347322390584307	0.3021598848932522	0.09225203868345039	0.33771853555523745	0.17000413100373843	0.39427911687940637	0.16306499700299157	0.269372046591788	0.4104738240566289	0.37787246082799825	0.370824713030212	-0.16685315865821193	0.055519119065995916	0.32552782218584025	-0.08459125578937142	-0.0830861098878996	0.1510854004075724	0.26822666612692003	0.10096570778943155	0.06156510819467732	0.23822026651070044	0.20509622396821453	0.17959741966233572	0.17546511193018213	0.34952768461211303	0.34546356959023605	0.25751618844580504	0.013032818156819538	0.42723370466783384	0.37725154511326364	0.20169206866020617	0.014760255374833975	0.06024807674564207	0.07417416494628233	0.25899543841842754	0.11687299989236716	-0.3750463602515123	0.04069400586530269	0.11284681815665604	0.585992348227339	0.13400356882353398	0.2993339289686012	-0.2127608300884911	0.137801582888269	1.0	0.5172591070509858	0.5058442263736926	0.39576563811461174
HGNC:408	0.19207217111812624	-0.14944014634609995	0.5929499866464241	0.08492552061967688	0.07706438524446266	0.08291487200437911	0.15839665585302584	0.1884896493229906	-0.10831044690759256	0.3620136912159088	0.03233719039431455	0.48294073584871205	0.052132305043826564	-0.25604137049808195	0.2624259930062533	-0.22831443992611644	-0.06209678954624573	0.6076361389600754	-0.05176541048613825	-0.3196661219983261	-0.1402322063043783	-0.03250318359779609	-0.1776598722675789	0.0025068220152015324	-0.04865047333741404	0.22369918585161322	0.13008494386868166	0.29161814086350113	-0.16896319066179694	0.20648367865263	0.1484121644443476	0.36299430410009464	0.27262864485451344	-0.08319322030675343	0.0961377002639477	0.12387306162852159	0.013205738378286478	-0.2701257952220793	-0.1488788115894921	-0.259975142397933	0.3051160568540072	-0.004896520032531223	0.18169513001638526	-0.4714468948828179	0.027022054270338925	0.5172591070509858	1.0	0.4464091034815788	0.21811691662581992
HGNC:877	0.6334186904314234	0.4381449908114788	0.5218998471622516	0.08501852350927916	0.1817462562239572	0.2819376331488935	0.2698091081190402	0.4992274677894147	0.4049982555462003	0.1912578484379371	0.30687543412361673	0.32867011670932633	0.02675169748588822	-0.3652778934917618	0.608309122379876	-0.008224090456789986	-0.03136599414845777	0.2023544556171283	0.060535240566065206	0.1419463820908109	-0.0029156043524146058	0.05558655829014066	0.4424953174206022	0.1054257580048239	0.1383677190946099	0.34684781349282345	0.0387462210414356	0.11287283164248266	0.1702497129446257	0.4750121688782587	0.5080905757151045	0.4647040472243332	0.32008054557251153	0.33600505519899054	0.19023630343684172	0.004938535010076177	-0.023785600037480717	-0.573053243277529	0.2512007787051379	0.14504713678879316	0.46266732031488145	0.22414837067327573	0.5117888042339546	0.006684467942286186	0.20730280037487386	0.5058442263736926	0.4464091034815788	1.0	0.6033284462861749
HGNC:412	0.3606031390169066	0.44326622411752603	0.09252801706836236	0.3111685366286043	0.3929226783360423	0.3116915860654234	0.4600663606797107	0.5466169784741333	0.5562037383328006	0.27190567741859517	0.40230726910659254	0.0927780452003149	0.11161135225027047	0.1944750838433566	0.6321425650656892	0.36065104666029274	0.17354334844334016	-0.1284470371515484	0.1361961607664632	0.3640215263235246	0.14153289387194962	0.13998330423736452	0.5590531868958676	0.08768517271943983	0.27235789010897116	0.25600471417863374	-0.007166925948622659	0.09596246290117648	0.6401941559265809	0.6070370453028583	0.3141551521288504	0.01545189778550362	0.3925784228842787	0.5911189745853558	0.3296467053049232	0.00526323075007335	0.3744905105617621	-0.40135377880347856	0.37061336889058377	0.29845935718434174	0.39567195457225957	0.37936913095510194	0.7154353476527463	0.221706558546228	0.3440302206931857	0.39576563811461174	0.21811691662581992	0.6033284462861749	1.0
HGNC:414	-0.20905665703951312	-0.016104069251005805	-0.37736636101698756	-0.0572561494434637	0.1609803965839554	-0.13442073807363142	0.2784259996709313	-0.11665715079818206	0.05542363563641545	0.6093831384116021	0.22527600087345778	-0.27295502958890483	-0.1857830358674216	0.2489747740046822	0.1968908157021585	0.30919078084693374	-0.25755205994117086	-0.12930840930966173	-0.2858231933247147	-0.010106608486862617	-0.0761423968831685	-0.19755214437544452	0.160277855093763	-0.2888475217030948	0.09892721076342202	0.015545598321639922	-0.3121178835664308	0.45799962875566247	0.23307819815669767	0.314136604375084	0.013911135887642253	-0.07858855138642544	-0.2064890834184172	-0.0432832109868537	0.34295633245881235	-0.35843605678580054	0.38640211513757633	-0.0068015030042377555	-0.004003489375243936	0.27125289205576397	0.04813582249359044	0.0036742549084075294	0.04151768246909087	-0.029989146553884346	0.05394748583868405	0.12649038202395474	-0.055337262889248034	-0.191007422184881	0.17653807861937224
HGNC:417	0.04070973289744821	-0.015228922675856928	0.21586810518782895	0.31382542118252416	0.1849628925547916	0.04870236544022632	0.1073531205746985	0.02435754229224492	0.06590352982548837	-0.14657020807658339	-0.0389394040902128	0.2097924873318658	-0.016021773985821896	-0.028424301092241012	-0.1988583033012489	-0.2453768246566979	0.22342278217720787	-0.017044391706901734	0.4332796963615569	0.0574631448929838	0.3481608706751056	0.38734545892122485	-0.10949728501806745	0.5991876809560159	-0.033216457518118886	0.08997578322838615	0.7351377882196323	-0.2615372512069312	-0.010485519006892534	-0.056010441486373075	-0.08056744830101405	-0.1515861530682598	-0.0163365467491821	0.20073182008691826	-0.23989529061577758	0.6074200988321632	0.04348860861334165	0.010525765390194883	-0.05459356596227367	0.010841933091267105	0.012067422757050358	-0.04800765689434866	-0.006881251738516123	-0.025683355227147844	-0.13668080142222186	0.044028767177153476	0.03634718251229923	-0.051245656902352194	-0.13804627357291097
HGNC:418	0.10773172419087722	-0.14730321563046708	0.562612162451594	0.021713135346481605	-0.09801351415653925	-0.21632158639650786	-0.17589185534024557	0.32695417610030697	-0.0824198860096023	0.21345157061657796	-0.0015864719858482907	0.37129532872194176	-0.05346432435007828	-0.3353703102588788	0.2605337208509714	-0.09671187374243698	-0.11258607753686853	0.5829067165658145	-0.1172564464202393	-0.3383671149461714	-0.3960197270759462	-0.12760365365360313	-0.07734647270784385	-0.12113406204305495	-0.05501868626580429	-0.07790072674166722	-0.05835980859267273	0.0776514250848548	-0.23789256031213413	-0.034584150801593626	0.4973513432432795	0.6059625100261914	0.09196710141465632	-0.14888336487633977	0.04829827987655393	-0.05969277688237337	-0.05466578194195353	-0.1480834049490739	-0.08596340925614739	-0.2878539714021879	0.2532647147088945	-0.07179775012836954	-0.07815707366183308	-0.22872368124277126	0.022103162102879412	0.3430825393831048	0.5376648778750536	0.4491890718506478	0.027631936994836345
HGNC:438	-0.1735439327869554	-0.19186188987311795	0.08022714245602189	0.4448718176698535	-0.03561465215422757	-0.09410609675257164	-0.3650336868731604	0.007635371688704123	-0.1497128786281656	-0.3303177741704981	-0.19496270872941893	0.05185049259308506	-0.0377302113850884	0.3956891571811064	-0.14084888580440716	0.24535299396546206	0.3961629192106127	0.05733108671380199	0.15790819307716353	-0.01670590834741374	-0.061227595016080785	0.09497680036328734	-0.23934062972475875	0.005386437177984827	-0.08312892979589723	-0.26153838348527075	0.13265886444970823	-0.18916988119284225	-0.06556408462844229	-0.39915413182608755	-0.3246274460256577	-0.06304802711276218	0.04098167731557063	0.020510670858062494	-0.02323403469431939	0.1543401230378057	0.17704847472527618	0.5835062483515078	-0.0026651347701646616	-0.3428397196132862	0.013422320205330242	-0.10856608113263838	-0.23157221212404555	0.4070978189986202	-0.11852084792623775	-0.14709792488788526	-0.15336327334898717	-0.23873658251603222	-0.09534052408439798
HGNC:474	-0.032199942846956126	-0.019570108434567322	0.08250917994181312	-0.07737439723912491	-0.10932887746077499	0.11372868827361247	-0.039506936689826765	-0.13218976366309615	-0.03209030437726188	-0.16965447508053313	-0.15460959662017096	-0.05311742967498058	-0.01133901105310885	-0.14708195551523204	-0.23168514790776126	-0.20005042242820312	-0.1278284143545911	-0.05007872713975315	-0.03866131345502567	-0.04889179119296478	0.022894140507292205	-0.05872717863660108	-0.14740391727574018	-0.041483321453213276	-0.025061322067650733	-0.0170908040912208	-0.01914396248821647	-0.2352019772823564	-0.1481579576019475	-0.13830441428892815	-0.2260385785800911	-0.09463672103776562	-0.03209669863645524	0.011928395437735396	-0.17163961346763554	-0.012400609782643669	-0.22047813403123018	-0.04543944811753356	-0.0565549252040791	-0.07312536168263092	-0.24401281348014253	-0.06078222425625728	-0.0580814668189551	-0.057427614064589266	-0.044240037426074845	-0.2286170181539122	-0.09648861417599186	-0.09204609812748726	-0.1778730382115401
HGNC:475	-0.012015890367124414	0.010648890621266293	0.10618268593401252	-0.05730261638169516	-0.12251857833461131	0.16201926123506888	-0.0389676636076946	-0.14782236401029114	-0.015063859724672833	-0.200075411066801	-0.1748245489387325	-0.05746036562456029	-0.027541057010469553	-0.17090652904672632	-0.26057352182767823	-0.22617426739023797	-0.1372473721588027	-0.05808779086475306	-0.03719572469870453	-0.03579117524826178	0.04882160256108298	-0.06244977335072265	-0.15641353793484475	-0.045627006733650825	-0.03426522881740949	0.016935117794801793	-0.022682899362311347	-0.26578304608852793	-0.14705984185838367	-0.12816766919660874	-0.26278060233572553	-0.11098790808152383	-0.040028310698169915	0.04216417811320237	-0.18175603231778611	-0.01938982221728527	-0.25100197514893974	-0.056327154895986664	-0.04321174633375091	-0.08126538410250836	-0.26939206634023044	-0.07464587556796595	-0.039415632124189685	-0.06054918878396431	-0.05469284967644127	-0.260990960338765	-0.09348293936690874	-0.09463044812308229	-0.1961140097945618
HGNC:476	-0.033944027684252705	-0.021440817429454483	0.08778563412224545	-0.08046805693243368	-0.11166718682573437	0.11252061013669055	-0.041902435961069746	-0.1395957096492155	-0.03455602603446287	-0.17085106316217422	-0.15598254107761486	-0.05258597256707783	-0.01690719967502225	-0.14955807585314984	-0.2419707078750164	-0.20980306958168563	-0.13294553281295945	-0.046980557173818244	-0.0398408309952953	-0.05164917058460276	0.024517009839673073	-0.058702055329092374	-0.1529953003369846	-0.04204601316229858	-0.02747602482420591	-0.012337365373947752	-0.017629490337690082	-0.23990306123503016	-0.16038201559180262	-0.14148778117887406	-0.23125025327122772	-0.09615191400556704	-0.03895416446095661	0.0042629815325808725	-0.17668766985647447	-0.012766922672219847	-0.22578692521552343	-0.04569366864758758	-0.05948100639304091	-0.07700027253134208	-0.24564654992390564	-0.0650267804666238	-0.06195593359336431	-0.06462245365285346	-0.04652088083466752	-0.22844999696564627	-0.09286987269792345	-0.09617543348576046	-0.18517532553134283
HGNC:477	0.03805452326167011	0.00775958163604483	0.19382341772686545	-0.05334747775294134	-0.11877020132750798	0.1438133305981368	-0.04286613031140962	-0.10244775242558525	-0.00587391923308866	-0.15530494814313847	-0.16140054232746195	0.013061132712288821	-0.017286802947823844	-0.22199132580983125	-0.19959232262768611	-0.22894104729778855	-0.14624223522661506	0.036608428169065274	-0.045042691547923244	-0.08611054204070047	0.02576007988458923	-0.0716883294204836	-0.15501539336434703	-0.056504209417801946	-0.026157974510950244	0.02691596214466858	-0.022370063654713578	-0.24734546013086242	-0.1916834289962246	-0.13306193211124398	-0.22151596739390542	-0.006893354427773534	-0.009982344559415237	0.03188776632128102	-0.15575919973688487	-0.01444258391852475	-0.25500918274161183	-0.09180202849822956	-0.041043618921774605	-0.10035670282516634	-0.23000192506531753	-0.081142335477204	-0.0359966417309282	-0.08628927924033801	-0.07366142576644741	-0.19744437775990772	-0.010528643976433431	-0.02354859308832142	-0.1813896670312364
HGNC:478	0.2484403137143059	0.347491816921905	0.23332126103959822	0.14233810287604837	0.030351498382366737	0.4527904405829732	0.1594680087701111	-0.07842109384737202	0.19890421993596674	-0.001075793098776161	0.0629013091012432	0.04590531404266837	-0.07359503171986352	-0.10531973435840547	-0.02877871141061597	-0.058401582689337844	0.034900691125579135	0.0038658365443980393	0.02870638229589201	0.23278519618396912	0.21557826983670847	-0.008958409631400663	0.10538876430727925	-0.028694011383089538	-0.17027006144720538	0.47128771157869886	-0.06317494054515962	0.06670412228393999	0.12230282894421164	0.2866198576182962	-0.13258001952636433	-0.06509011789115926	0.07105430669027234	0.23414158125848641	0.1074745820059492	-0.1162307991547027	-0.10116108242696548	-0.18883647178205273	0.1419887848118669	0.029231044678993522	0.08949791674168271	-0.1057970690228026	0.2748786422518112	-0.03488663236409229	-0.0668145502990751	-0.048866719216402926	0.22831950225291353	0.12975917262923686	0.057267900205611365
HGNC:626	0.05221573727776532	0.32707366284899475	-0.3173691162930326	0.46079820762172874	0.10273573772353407	0.22660894082727343	0.11273724517983968	0.50884275528147	0.3388907635004321	-0.20358579914433828	0.12199749206738555	-0.2716181497286099	-0.07831287743965992	0.3613074064892426	0.22948151033615657	0.3137435830560052	0.3406191836198765	-0.5639896416609232	0.19762349138722507	0.5023538990453431	0.24045488161881187	0.2055595557095492	0.4075368147153132	0.26573631160917943	0.26565571261624643	-0.05047908698551727	0.021619196873920377	-0.33161596816299743	0.7613294505890343	0.3067261205941293	0.16085057281132847	-0.313504901972333	0.29774927907663307	0.8102521132838147	0.0627099907679693	0.012154373534873524	0.3026053961955036	-0.030936582537940304	0.31152154907385343	0.23837461834249246	0.08614640358449643	0.4960671106854637	0.6056487288140928	0.528595319399602	0.5021874249846928	-0.06320268473660447	-0.30423000156264907	0.13282497816738065	0.5346866121968793
HGNC:633	0.36128583536050246	0.6066456581868493	-0.1587719845162574	-0.045900059293133136	0.2039415929138016	0.5443733445813437	0.2728425582911377	-0.006667407366174715	0.43252099070856087	0.04169001189917466	0.4030636061527744	-0.11444678683877456	-0.09966326662258203	0.06630239335440792	0.17727670177463173	0.13765677067408374	0.18374151161402308	-0.3370387946165841	0.17171304756106526	0.6474152950825263	0.2954446242990518	0.14630738695775516	0.5155737758473626	0.029247347649721735	-0.002931244471342554	0.47348846587059334	-0.12369956905777217	0.2537110727508908	0.2458032367614273	0.4665973991265432	0.2738848877215935	-0.13435323226365228	0.04036302192837545	0.27368265073300785	0.11600365667246795	-0.1917041741853555	-0.04927248166513265	-0.27420709958087275	0.36635346386819656	0.4260328052823395	0.4647040698701381	0.11986977709370492	0.44240266343857504	0.21671280649121735	0.11257091484010807	0.15029039239847647	-0.0428453452523176	0.25819757121867737	0.2212444003243525
HGNC:16029	-0.28803637870637433	-0.3090436730307514	-0.13861525714738052	0.29779321094078337	-0.21701362172036032	-0.1718899458965877	-0.39622753265775323	-0.07016702929478723	-0.3594082643522436	-0.3082539419914753	-0.30437617514151444	-0.06693582861358521	0.15693163302411395	0.3606665627935962	-0.22672511342974652	0.16327136794375113	0.1875344705131956	0.005977122217597484	-0.04479832210445926	-0.1837824986737995	-0.16018358705523017	-0.05747176847347113	-0.2949430501655153	-0.07261702441309228	-0.032400685615393214	-0.30315321797574213	-0.04025953468463529	-0.20682501260072444	-0.11049422616595002	-0.5138125693271082	-0.38250525665456425	-0.1634444878128187	0.021975801101972194	-0.10366758061101757	-0.17654303876055139	0.041974194967696034	0.02201689396292889	0.6654777830148068	-0.18205767578827048	-0.25170680270728457	-0.16552769851614238	-0.03539014753122505	-0.2921309155272379	0.3547396497092171	-0.053266443967103526	-0.35343262901337624	-0.2689117130665996	-0.4719451302868319	-0.22432664759494816
HGNC:634	-0.005780871795233546	0.00019072209891633372	-0.011961051003946751	0.06539301172461111	0.055474140667103114	0.09703859657531623	0.11852053659536727	0.014867191068911807	0.061718216987814954	-0.0009549047933536724	0.05976457720590692	0.10330618425056882	0.13504445356171668	-0.009588213836547189	-0.04032600036057099	0.08337767560666637	-0.020950436010467803	-0.030884175489902913	-0.04675278291792389	0.020390831001516268	-0.03577393851157439	-0.010433425046096395	-0.009139323273336174	0.1169393056295525	-0.03377181354709232	-0.006353838178687291	0.3455120954320624	-0.019702052481089864	0.08339195793896172	0.014386141821191809	0.07325982155612777	-0.09470582709594177	0.12431597764977982	0.08443329560679524	0.13315765265006535	0.004513794186314638	0.12785500818685486	-0.04186439044754693	0.03621919273263694	0.047480437592872765	0.005877712250785314	0.013459864510410433	0.09111152211260129	0.04123365100687434	0.03058986664150186	0.08334022350582977	-0.031513170548363584	0.042654071669522	0.0566530515115988
HGNC:636	-0.21124325477966913	0.08585526069523063	-0.2867392469532669	0.2556769130300452	-0.18927225003814582	0.060719877940053554	-0.05531270333611107	0.32164445637370165	-0.06574301115854585	-0.22079915562816338	-0.11902250633805807	-0.18538364626368223	-0.07120204154268757	0.2596898297425422	0.030009075255877385	-0.07356615769675653	0.16652767786845574	-0.38430590543354215	0.08231017577728873	0.27051477899598253	0.11569204953602243	0.16053952231759436	-0.029233913846872486	0.2637220522005127	0.5260922950539495	-0.13626600103189124	0.13760468970148856	-0.32822793841788517	0.31071258763656284	0.1417651887722317	0.12267791424910325	-0.39008219686255613	0.3681897242039553	0.43814159491998206	-0.2996944279934622	0.09040287901098285	0.07547340596047877	-0.03879513399644492	0.20952175462410771	-0.12142281738113365	0.08584136682386855	0.7644869765860209	0.5215949600304882	0.22868390441167308	0.8029031446548583	0.04155283679595125	-0.08075675782052262	0.05077189742159141	0.25970106656688624
HGNC:637	0.12934319666407784	-0.2543951838567813	0.5695118852921862	-0.12023007281084266	-0.06720594713254857	-0.10493224630627788	-0.13069908153665621	-0.016575664023183313	-0.23402429994268437	0.30432552515685335	-0.11655649092068483	0.3726360495673002	-0.033223899681232225	-0.33862822439544804	0.23573618195724036	-0.11654701676654963	-0.11108709546983915	0.6925150721705466	-0.2794436983993997	-0.5034405627515858	-0.3584748704545445	-0.28382782971501597	-0.29299639035294484	-0.2825643304206086	-0.11072302978907783	0.0032602548364829786	-0.09199227434735525	0.323685064448203	-0.4182502871374304	-0.05059645649397066	-0.04659860949173939	0.5039878085812589	0.1449250312263672	-0.3344030085983753	0.06327697479087636	-0.08630425566731827	-0.13492502334308182	-0.07131123777946646	-0.2381432941262496	-0.36641102342135723	0.17419183553346523	-0.1809605893703863	-0.19871997305781852	-0.3336631242469047	-0.23229330855753505	0.28268875374279784	0.6119743818558689	0.3149974992029829	-0.054937862486200195
HGNC:638	-0.02517281827774038	-0.06710767628128464	0.04238405454907259	-0.037647450230638035	-0.23669704657325588	0.0608426420693074	-0.03987605185157106	0.32533896910908605	-0.11258733136208378	-0.10692804697721338	-0.10840445720607923	0.1279955085284693	0.436267330756046	-0.013906401755559432	0.19102854962312318	-0.07458753054642413	-0.029913545961371673	0.14037566051651437	-0.14531457350295532	-0.08176571401504298	-0.1797864442922701	-0.03433779898710593	-0.13221803402076496	0.004794118287011627	0.19346044574650115	-0.1246556213032609	-0.06953870455140006	-0.1267301370703457	0.06570861797455085	-0.0640771238453931	0.1856670344002152	0.006490044082035573	0.6466884839704162	0.10667669620457117	-0.1640812301534836	0.011741104051152746	-0.07500809272161699	-0.1621982336075777	0.0767889851853437	-0.22906013467927996	0.051011063380958864	0.5365061219540855	0.36795953471248355	-0.05214206228327142	0.5903936111423373	-0.013551381461101368	0.1745896028104086	0.2578299892965202	0.2890193085275361
HGNC:640	-0.06569415167991692	0.2523591628926178	-0.21429364406586626	0.032470727493632	0.42703843127872154	0.27355166295104283	0.42761304574420317	-0.0783774349465189	0.4267023964289494	0.2102457726849048	0.3611453873905333	0.08546787181200222	0.16445846465070993	0.35972351287339316	-0.09157807146332055	0.08500117427231992	0.29643800084421185	-0.1603374040099457	0.32737990676220463	0.4386951209983822	0.4069852818767787	0.1904032521438775	0.15952661952678865	0.11174043290984578	-0.12258370836101319	0.28468569984145026	0.09042204331712902	0.2265831983290031	0.21412460779433845	0.261821290852853	0.12683936241756646	-0.2857750075654579	0.012695356905296972	0.03398643629176818	0.13900225112512216	0.0982327196715868	0.21193522962763678	-0.18842689827108078	0.26799015164332446	0.05457497855948919	0.27710519428432673	-0.002635438269671528	0.14216482462654262	-0.078592745341347	-0.009915706305115398	0.17153157251927503	0.06448582510094343	-0.03336094375395561	0.1785894094995549
HGNC:642	0.015029593646713413	-0.036804071005017744	0.16454919327406176	0.009882148839655722	-0.03143542542164462	0.04277009501783133	-0.007683929908684345	0.010966126927908826	-0.0035059823397756784	-0.11537094850914328	-0.12640577570459124	0.023224051064491096	0.054457463069251394	-0.26387713320435974	-0.16380823392571173	-0.2744787022731445	0.04372046460977019	0.05375925992019202	-0.06917763729863559	-0.07336431736421395	0.18699039314284635	-0.08980666647609319	-0.11676571984690855	0.1095244872015869	-0.07083340765266688	-0.00522294234928614	-0.050189501137615534	-0.22411970233944206	-0.10582819576140691	-0.10574772464126082	-0.1537040382483115	-0.04680664179117274	0.059526360988703106	0.05527831346507233	-0.16445362053198698	-0.02803789115177962	-0.15935464294215948	-0.1330683866987679	-0.009660369095427022	-0.0672247324506432	-0.16673937938266412	-0.04048247730006401	0.0016990185501777767	-0.06713141698261697	-0.05809065394870807	-0.2832264466143629	-0.002438011922930363	-0.015110240338036107	-0.18312949265496542
HGNC:643	-0.39139783726384364	-0.26153322421613145	-0.24602859733151952	0.3449070034928848	-0.14318848015106073	-0.11950542203249513	-0.3377835671645833	0.014181357800473658	-0.3048896229335187	-0.40705386008799993	-0.2492442157701592	-0.07898223984358829	-0.11680063606588599	0.6083102950039081	-0.25577597559774534	0.1749711754056732	0.24847344989425935	-0.17558237764334922	0.23252543486109595	0.025601953069936394	-0.11257346828660819	0.1758957808987949	-0.2777436605321102	0.21753736249425568	-0.08802996501267989	-0.3852732067801212	0.18545099184378333	-0.36298760592175	0.00568987265528892	-0.3560458798461286	-0.22510825846875768	-0.2546223489789969	0.13457265254073794	0.03699819125710381	-0.32695699934076494	0.25949282549700714	0.0877675775952741	0.6513540495157185	-0.1973226211448792	-0.27078258378889086	0.029007502487597064	0.10716089041628529	-0.07939324984874306	0.353350664882113	0.20983865111662814	-0.1804817417631881	-0.23137066298155962	-0.4081872999964818	-0.135264464195545
HGNC:794	0.4571712314009584	0.4941611258456668	-0.0006249630213048059	0.17791130801517488	0.4282374807309741	0.2103649804843469	0.49027767909530506	0.48751341724242253	0.6114235640135074	0.3708381279016547	0.438183741405655	-0.044248586411991024	0.01769216463818559	0.03908898867335056	0.5891256384262277	0.4999240851692378	0.16827628318879895	-0.1669320823285585	0.07345624558042518	0.3178240507922611	0.1401283046316777	0.04528840881174951	0.7116776952929761	0.039582686157552664	-0.04615228965801666	0.24807215969637772	-0.10494061811682871	0.17719372166126574	0.6728052340131784	0.578871041109388	0.34938464896640714	0.17936327875556163	0.13266560174813047	0.5694030678289634	0.48375877369998393	-0.11195482848115426	0.33021187039757655	-0.3849879701012603	0.31779394252848797	0.5724980602032494	0.18314856031605048	0.006827156560467537	0.4416208177339883	0.25759206686140185	-0.011623384783579318	0.18732970436708266	0.024739059607670495	0.41113522391444995	0.6105421266927415
HGNC:890	0.44863910819498143	0.5123596560803864	0.2902705388002234	0.3265236383511626	0.370506790980857	0.38330055407749797	0.5209089523852805	0.3143238883237087	0.5700062814073397	0.4071257968369401	0.4152562764892761	0.09202570311197127	-0.02936812872296654	-0.06791473559124656	0.5564536988023754	0.30102314122960816	0.1632509975388147	0.034093866432918146	0.07866931635074517	0.3533008187090595	0.2781457682227803	0.05296539046911935	0.5165204690905484	0.05459746810944913	-0.0726813093906893	0.5304992200462056	-0.002075717261079601	0.30451818356304	0.4397618693313636	0.6721460155938885	0.2871110183499649	0.1200720317320108	0.1958704592056924	0.45941356400061917	0.524988876347521	-0.09547873823681158	0.4152742244725133	-0.44814807528666084	0.39646581080816	0.2722086674335903	0.40947921691289835	0.035462248828821624	0.55667524054995	0.09942923671372916	-0.02681744832151995	0.24506011412459755	0.34088540658035493	0.546513293935207	0.5381965949444655
HGNC:932	0.10019982666951471	-0.09333483156634714	0.334772591146076	0.27897407364535076	0.2090571537034313	0.015407332788615308	0.193079045828632	0.044600623692753284	0.017023997081088794	-0.016065818349745	0.05933293828320181	0.4355787843135775	-0.025772309981369892	0.10036025497822616	-0.045325531942131056	-0.22628396297576422	0.05846500233139777	0.18863401033188773	0.612318760790558	-0.05336930345659015	0.20819531056010884	0.5716112567587001	-0.14285173943213442	0.5828330662796243	-0.06737479803028032	0.09609071005119782	0.746874445912163	0.0029148045593460313	-0.10622319689444643	-0.0033453820451450162	0.007672486309462987	0.04199069395441963	-0.07722875890839787	-0.022281223916746487	-0.23441314290885676	0.8805162979404346	0.13040852226977695	0.009445173708719097	-0.18405437479786024	-0.021160653824875836	0.15437567406094818	-0.13428048753530933	-0.038691133522727246	-0.25219310816069124	-0.13121734094884832	0.3637544404514682	0.3067127368086374	0.0339219755494105	-0.07214575951534849
HGNC:976	0.37587628875209106	0.2949609755342772	0.1764044689429693	0.07618464263926276	0.1607455161543038	0.08418628659146592	0.02842987372773382	0.2803086197055674	0.3365893531348536	-0.08919780753862175	0.09043886246905944	-0.009608616065894669	0.14007031337115824	-0.04804801531793598	0.29134595621122517	0.4771494658915261	0.19850579405774546	0.03748428765519485	0.04815093497580589	0.11137398296741627	-0.012199899513743447	-0.07846521556116255	0.36824134244739976	-0.12648820567944785	-0.1600773154708503	0.00851925224211244	-0.18600133283712905	-0.06784906178725812	0.20725185240120425	0.0198829279369634	0.014069478138155326	0.24826558498399814	0.026532848563322702	0.2537627910366877	0.3043263056797235	-0.12263150542904522	-0.0036829677194741583	-0.038027129288638474	0.25123268281724975	0.18814663635068696	-0.10318744378130647	-0.2641452853276779	-0.06886496781599241	0.38805462104583116	-0.3409695873654985	-0.21427020835768334	-0.2086245779543688	0.16001407937313944	0.14597573190844643
HGNC:977	0.34947200112484916	0.6231448788692854	-0.013681227234957651	0.24384951020880008	0.3494184113590894	0.42013112673289155	0.5615896053352338	0.3402412614057092	0.6392727397677397	0.2990619547094568	0.4268559794178344	-0.07357016658488408	0.09014074976234271	-0.011475149311483634	0.38416594144950617	0.22724002184806688	0.1599924210171782	-0.27791897671819504	0.07013489389199287	0.47156886277507687	0.34734036034716087	0.05984701235735541	0.6213063238129617	0.04105226734514964	0.06852973138721209	0.5233970948534897	-0.1175256032483682	0.2165616712808207	0.6234097999835705	0.600845666367459	0.1991097110451325	-0.1977189635904535	0.10929271663995997	0.5846748985707985	0.4964245993866441	-0.14084527433993413	0.38304309812943443	-0.47423004140215563	0.3690655104768795	0.4639719594995838	0.18066670756840295	0.15182660878810464	0.579815301633724	0.24247506405630234	0.03952924491028111	0.11457205526093171	-0.002944766608517927	0.3598831252806497	0.510994671468876
HGNC:1027	-0.03985820217490418	-0.14224102148159506	0.4093254197378608	0.27933374763312313	0.029620113714235424	-0.17647734746772925	0.06975682749904792	0.3911975159136553	-0.01774507996319213	0.24585820545322423	-0.016121574758876277	0.25062812509492177	-0.0595779516505494	-0.16155970674552622	0.23539999279392937	-0.2963184614138501	-0.0025549451944825853	0.2811557917650911	-0.0014353472290488422	-0.20215147212541587	-0.03384227682775487	0.0689902411376833	-0.10131265941304743	0.25343154531945133	0.28222946901908535	-0.012498437039517236	0.22413767328105835	-0.09405972291576765	0.10394600289712233	0.1825233795683011	0.3006625788276516	0.10087882132121226	0.32953517032808727	0.21931464179016036	-0.1502828244955927	0.19932256404803753	0.1563315854181535	-0.2951203669222642	-0.04594295279908528	-0.2504943797870948	0.1678118167738025	0.3614190747601101	0.3092419712228553	-0.29458805745529726	0.4204116586433984	0.3657535237509653	0.5123950226513571	0.4062218062231898	0.2973585193939109
HGNC:1093	0.20560606185251745	0.06957340650134514	0.10551514911328817	0.3027553485801848	-0.058474548202903806	0.0679183728307573	-0.1015978645175974	0.2788159053624448	0.021515906835975065	0.01901019168867005	0.034044457452155	-0.009822743640212793	0.08955459052619018	0.1865510841131795	0.3196921653472886	0.37239026986363843	0.047617983859458965	0.16745850378406088	-0.060301107883315976	-0.03857218007734825	-0.0967615341008287	-0.052529583674230704	0.2047015971036676	-0.18022746769308462	-0.024180609484015375	0.013864872052397425	-0.1730231329616333	0.12285731799107576	0.24557510087401244	0.00878566279429536	0.048853518099662256	0.2539029009005362	0.015643784892107684	0.16163327896888371	0.260917366115776	-0.16743121674364664	0.19352577972978577	0.3532897430078691	0.12449875798692674	0.11564099501954474	-0.004728903773647485	-0.08038918544661836	0.03243736333554779	0.3769528691175637	-0.10194453876334576	-0.0707196036536841	0.035126024333915935	0.009648929663902312	0.1787085846360727
HGNC:1769	0.44244084722733656	0.5084479536211401	0.15785537201647773	0.39520512147625425	0.1243240212257109	0.3096055577421071	0.17173775728372745	0.392208653189378	0.5657420656635312	-0.014205636689343002	0.34358736408617874	-0.007040176134148017	0.08396349100490663	0.03764857595207953	0.4745388695225149	0.4261714805399608	0.20426586956227935	-0.08678823047253643	0.18106578793027617	0.4713784131295447	0.11988628557022502	0.11893246003279666	0.6385457714549051	0.09292954876340899	-0.08103704082024601	0.31746266161417586	-0.09375737818361352	0.06665704791053122	0.5085699190339671	0.37729673052344986	0.410882949373303	0.07379100754792368	0.14204555537061878	0.5811528556088419	0.29682634643412975	-0.09392772993768697	0.24086643654691964	-0.15463095119324546	0.40149727283932907	0.3802553039768185	0.3372306315440985	0.046859994299887714	0.47699784295951353	0.41295877501382544	0.047653442451860914	0.010906980723460488	-0.07871706328824017	0.37565286715537793	0.42820396870821364
HGNC:1884	-0.017593278403572454	-0.013317849028932741	0.03761336717496087	0.05351875608483212	-0.03259625995247136	0.08003264972835754	-0.018443187009166386	0.12000088057293386	-0.038037287822944514	-0.1642059319418787	-0.1410019731109906	-0.05500685121324667	0.07222336605981365	-0.12344073683852924	-0.08324973740688085	-0.19540015098337551	0.1800116725592269	-0.08128323056276163	-0.037069079087281756	-0.0004641378328878067	0.20659195099826522	-0.03335069511994833	-0.11452545654099952	0.24493470864428513	0.012446796314657532	-0.07733552557029796	0.054695625330545	-0.31706614177102055	-0.008225647216593931	-0.08305720605306674	-0.1461508717458346	-0.16399691471602842	0.2748388464078829	0.18972597203889843	-0.26872193191109467	0.04333543432405345	-0.1405776298918498	-0.1366721904692715	0.09747582705107903	-0.0818297130519051	-0.10769862573225067	0.17552057776361274	0.16490243879540858	0.04397179070470573	0.18025920925776234	-0.2752732161992212	-0.04598611794450673	0.022173872103384222	-0.04957329215235743
HGNC:1912	0.15191719324435374	-0.09141047282836982	0.2924559340164489	-0.07208500309803326	0.04340541623158776	-0.17611776786350622	-0.04327607519675247	0.04803143686394715	-0.05040652735596306	0.09321714623982488	-0.03207135568603111	0.21904120663258075	0.1928131776302415	-0.2348249704646488	0.12411775945531399	-0.08092584923476077	0.028308764328526737	0.36249134563582436	-0.1139597600959658	-0.23823359142841213	-0.08918455194841797	-0.08643268492117134	-0.04970861916205377	-0.007974633560805229	-0.06708286235585442	0.002742002043797741	-0.021822867271035926	0.049266365080084605	-0.18441341304627398	-0.08016582878744724	0.09908477080712699	0.2687608125506148	0.20247891416030708	-0.12840300802842183	0.00437691054884958	0.0019106284511385264	-0.11084163212864462	-0.08166196438398163	-0.05548448060949441	-0.0823687439778438	0.0873314984905746	-0.08551907464504391	-0.04964887015728883	-0.14003170707569298	-0.11221390430141087	0.059512628743511216	0.2369352388792113	0.17855039475547152	-0.019837167511898627
HGNC:18290	0.476986985777727	0.29269689962704254	0.3406444493019087	0.15191312933867193	0.22820821862321422	0.09903223143395283	0.3884064832718823	0.6286297936282842	0.39313244007221426	0.36469267794036686	0.2995263896218644	0.1786429579161916	0.3033391648921074	-0.254601761175258	0.7136713990176443	0.29532142492966795	0.0555715954309328	0.2410515341147867	-0.033566414755319705	0.07191123327888835	0.011037408696014675	0.03306077477829237	0.48890478650508146	0.06381439674232339	0.25525440924628084	0.211040581150525	-0.05717784038929212	0.22266951225076834	0.3841707001414918	0.48038483445613284	0.4439791118742975	0.30235771665557915	0.3445588315300151	0.41687177872008596	0.349314338429423	-0.019749299252498877	0.28071956469241827	-0.5179247097763229	0.31138628137660945	0.32183559269711365	0.24080602883717162	0.22902638062652259	0.5187333430333068	-0.003446693355004692	0.14864975623331336	0.27852733517291767	0.35299834375838157	0.582878775526599	0.6132651202255232
HGNC:18170	0.46960410310758144	0.6397836100948848	-0.029500541487524838	0.19721820205931964	0.36059116598268237	0.46224861177536003	0.4506769910981684	0.4490465896090268	0.6250232647420799	0.1966360491310762	0.45816280926245845	-0.137330167896647	-0.20858270104584278	0.10473681755895514	0.6104678412668285	0.4164451991277367	0.24317908169815877	-0.37509483562395884	0.26459736420220686	0.6127486757666959	0.34020078972474366	0.21498514740287872	0.7780613231784272	0.2098190142289744	0.1586265669681128	0.38071615012240145	-0.0032637203881333066	0.09220390362187003	0.6601293280945355	0.7566815540304432	0.46542288312675856	0.005438989085920837	0.05419398272178788	0.6633313334777242	0.20807169389064803	-0.040389917865635526	0.20941943824522602	-0.43391072980000045	0.4022292456830765	0.5960923720996549	0.39554354181372386	0.21176178707692503	0.6183287677587599	0.26663733404634005	0.16312866275834212	0.2717320692281955	0.0008627486228989692	0.4578598412660027	0.603823557929295
HGNC:27015	0.27359553513346946	0.11612055582224529	0.15943466426798114	0.18409114593536774	0.23599761034633263	0.1294300788357714	0.09124877214002207	0.2093517370827649	0.14654427524995836	0.041132510792404785	0.13019583973784252	0.12440056433687302	0.17374963436371146	-0.052382231926865176	0.20216638680996044	0.22931954936866542	0.475759418523328	0.15122977748017571	0.05520143380108988	0.07733365793058398	0.08578560597732919	-0.001266744049395805	0.19864115312370673	-0.10005091176112627	-0.11012859262061934	0.1687512051294474	-0.06571738799703908	0.1002907281352393	0.1388607375583856	0.06142825509489709	-0.04797638568394856	0.09265868215587678	0.20999811866330012	0.21887476227195773	0.2222082041637683	-0.013603015831751948	0.09118389412309523	0.011582391606782561	0.15251457751537933	0.08444728411023833	0.1355142387000252	-0.11671372300912773	0.05740411468855618	0.1308404480662633	-0.2523549047743786	-0.024619916222065198	0.2140101213572881	0.09351290603724416	0.15989466920527423
HGNC:2158	0.5306512948426064	0.21836860361895588	0.5679347803064126	0.04987622355249747	0.028420524000562487	0.030301180479036096	-0.048119945936421896	0.40465673079773706	0.13607226586101523	0.13544474423518763	0.09953386721054623	0.2641557962389572	-0.030314348739426417	-0.3246681032244391	0.46479141576196004	0.02783296606655914	-0.021156565451197446	0.39110436925685266	-0.08775865640414188	-0.10235623863158831	-0.11172553955061054	-0.09252027643356117	0.22455292744017313	-0.1263355526465944	0.01698559225398556	0.16570666550007673	-0.11358453393009976	0.13079902252621659	0.0304687156889883	0.21606229467512772	0.3650295087762632	0.716954120989759	0.142009509678689	0.10694901775845536	0.23706528196422066	-0.14193858906689247	-0.14323541633840695	-0.3147927192616509	0.22749247574686474	-0.024086743806569364	0.26031556958702473	-0.01850890041285858	0.17816391656063688	0.0643879204379094	-0.024868758514160916	0.349522200174619	0.4399145998696898	0.6423855277995952	0.28467812798205216
HGNC:2205	0.31723780777604865	0.44201924551444854	0.03720602725474711	0.32965221486225127	0.25678140477590494	0.34412465956045185	0.35852568036756133	0.44974189955907384	0.49482194407917146	0.2349951756546993	0.3408761241552055	-0.0017513270293681763	0.20394914277651946	0.30966271881583707	0.6172092143173671	0.6287704830055612	0.2623813666905911	-0.056825507812267306	0.09718897440202236	0.3691432795530451	0.1509683947835614	0.0633678082984054	0.5826126582613308	-0.032080257161243374	0.05103127260372478	0.3070267518150327	-0.18232472966845292	0.16270644794665398	0.6239511761782071	0.5002313462963818	0.19896798784021072	0.002023839141089335	0.21727159412787486	0.4767975190036468	0.39690323053432325	-0.12734915876259253	0.3977509208780665	-0.16897090783537572	0.32753040318544924	0.3684824582152412	0.2758242326339083	0.11739137452489269	0.542236947358402	0.29766812224782485	0.058975161640799564	0.11096076407938898	0.11627592919478608	0.25220225922988787	0.6589931072438038
HGNC:2295	0.3854362119084997	0.43226690321596417	0.12787655695099687	0.21232433952055996	0.22969296360900152	0.47922113364147984	0.22228998231866623	0.16079947494301763	0.30425505512830153	-0.08809361068926676	0.22815206122228096	0.11782512262094712	-0.06974160708422907	0.07739941679587188	0.21925013953724043	0.11128694324225623	0.3037910748769446	-0.19224497769372742	0.43202087220048063	0.503159480831321	0.28118605816367476	0.3924420487654561	0.39155126812981855	0.38527423568486163	-0.06362615979613416	0.33446775992326155	0.2670966198423113	0.10229616222193468	0.26865984517304786	0.34060352017631784	0.305335635641907	0.014178258067224113	0.1259580421033781	0.3460200301396587	-0.01746514265970634	0.28676481071717863	-0.015787713846401846	-0.14567004655358948	0.15055976173322164	0.32214613926550845	0.3491911575151986	0.04868465621030256	0.33381148796405535	0.16538131722892138	0.028218633540378096	0.20089472045878062	0.07503744572346938	0.28813986949720766	0.24512376805092678
HGNC:2296	0.03547136808947818	0.09290722910389537	0.038244396810975856	0.0185342425739771	-0.04440306028388269	0.19283594988672648	0.03824174684148895	-0.0357245604560547	0.11897119929069487	-0.19102672467212817	-0.06839778486119796	-0.04729096621341407	0.07359816829795837	-0.09315193187894069	-0.1645797068271765	-0.11978743302336234	-0.009783873580888152	-0.10359630238279113	0.05296221465602809	0.07686663172663115	0.12718472432859385	0.012687063833938845	-0.02835080141768474	0.014803527627015508	0.02494729449093632	0.05859133473889903	0.0046638962913764185	-0.23863965127891612	-0.020351610120024007	-0.06948980964675827	-0.1853917965009872	-0.17687974180860336	0.003602672322810304	0.15942107391214455	-0.12626777008440876	0.03225817519711245	-0.15164306546188205	-0.09043847171339142	0.06007612318113644	0.027806199325319133	-0.20060754913642387	-0.00401805476299447	0.046821712450698535	0.018026005861710204	-0.04047274347423504	-0.21108608099602802	-0.13000539881796477	-0.06593946204650936	-0.07601728693549625
HGNC:2297	0.00959455320189722	0.021207897751903806	0.09292966352190465	-0.017678794919721397	-0.09280353929370129	0.14307271381121509	0.005014789309551436	-0.01932766935416086	0.05658703342628407	-0.16456631164969673	-0.1543559464553157	-0.030369598218807574	0.09212839880854864	-0.1644040526227437	-0.15121082322202858	-0.19098796433134926	0.0007837914602226513	-0.030223050748253627	-0.030194066008703845	-0.03799844945594735	0.15306171112207934	-0.052931168628573534	-0.12987991020775064	-0.025889413409730277	0.04291492282766851	0.03475488123509175	-0.012336305478260324	-0.29459684889413856	-0.09734742782962932	-0.1288454796761934	-0.19270372070871056	-0.11840549801119007	0.034031625143091666	0.11211276778256547	-0.1670296256322567	0.01937132593986017	-0.1886290464640433	-0.10739664409687744	0.01566994028718604	-0.059454901165740794	-0.2257158463938931	0.059105211750371305	-0.014497965757609373	-0.025512685338302366	-0.07752667079364114	-0.25561255484447776	-0.0981077041720578	-0.05192688537467436	-0.14994544708226593
HGNC:15722	0.13279452189694874	-0.05856365489585877	0.0950509265135172	-0.03741969505562548	-5.302572391867265e-05	0.019005486026944653	0.0829691308868626	0.21283678258160377	0.011952539125206307	-0.10389515179258171	-0.0505217344568698	0.27122852408481646	0.9334450153434637	-0.02350469823430157	0.0274471402073449	0.04798306982772336	0.10030498812699505	0.3111060723033888	-0.02586493838221511	-0.19204524695292066	-0.10801750931455481	0.029158529915676766	-0.06610802698066416	-0.023935741082794386	-0.036614702053891925	-0.006769563121151306	-0.014926726852450804	0.0401451586869593	0.017087138779860813	-0.3072615033024973	-0.0335474212550915	0.021934503193691644	0.4096582333463706	-0.09469248839925028	0.01988494402636978	0.17698943321243657	-0.0520291240960092	-0.011664397665992416	0.0461368375725382	-0.04112215506824626	-0.22417536723784404	0.03030810983504346	-0.02150160839894035	-0.06098914739404677	-0.03602681185405819	-0.2006883608640904	0.028675320583836466	-0.03440368890251766	0.10018092899697228
HGNC:17245	0.270460218544181	0.11484447982712342	-0.06028329130591837	0.11492628433842987	0.024453354016202224	-0.060024280148767664	0.007734312369906104	0.18666233176770627	0.07894401040791606	-0.0682285465347294	0.04939762118572456	-0.032772079227035456	0.2947437128586777	-0.1106234325100831	0.15346136049154552	-0.02813356512398643	0.2413723791754018	-0.06248147302950396	-0.03677444111575394	0.05633110042616098	0.17242837918006576	0.041536217621149174	0.19020435785622658	0.10716632260132124	0.19759279277030217	0.09530427348057507	-0.0487459566310786	-0.044014925917370086	0.17168738281282728	0.08052746738939422	0.10966023769638572	-0.08137159527066398	0.09987607367700861	0.174822415206746	-0.06193541726889004	0.001801843046321772	-0.012129043337341753	-0.10233999753167088	0.37000767979696025	0.17937429544063185	-0.005219297122688103	0.17451394169335446	0.17228073909914374	0.09052429642589709	0.14573427876030487	-0.038841264448979264	-0.04851387544579019	0.0871318076132916	0.1083441523180685
HGNC:2328	0.4508603257065865	0.61328232760904	-0.11016957775703196	0.343755047603863	0.4316586541143231	0.35131893581136747	0.2935385184344842	0.30082558809670795	0.5414977633757009	-0.04984987626939427	0.39431638247930617	-0.10079603016183472	0.05859351572191178	0.13290719320397196	0.335183549626829	0.35326138486940195	0.47297581846810294	-0.4133321197630244	0.3472502648074785	0.6589784934337001	0.40435243187233333	0.2901374025460271	0.7177049184213669	0.3016530105526379	0.009624932806819088	0.3729304437064299	0.05568000153457295	-0.04317382916242052	0.5192686504376365	0.40596205380773936	0.2852192487794965	-0.12718328681409583	0.12218561561300406	0.571496222115073	0.17181618132108104	0.05891479034019241	0.2052031944274606	-0.10488102657755842	0.38060551760841804	0.550695975694186	0.36836326372056855	0.12119067322080136	0.4458679057970282	0.5512326437767551	0.0332116651843556	0.008002566102665979	-0.260899601557426	0.2649899912934608	0.4111134189970661
HGNC:2329	-0.2097276097242756	-0.1255995746988345	-0.03633079701588698	0.20500338832270812	0.1586575298958597	-0.005859312312486972	0.21916560875698216	-0.14876952047342684	-0.07671070268283028	0.3254071372920807	-0.059022353288021336	0.07451778330213903	0.31891570533493385	0.18010633423301803	-0.14861464964126714	-0.061955167208860504	0.14209912719554715	0.13747631803818514	-0.09643398927473695	-0.0904858632155919	0.09936460477378367	-0.037615300869883475	-0.23737601668354474	-0.11063246867574215	0.013574684064803966	0.16380960807350362	-0.006615371179701391	0.37093780984290414	0.13472443214561072	0.07806572581006228	-0.21397063019418328	-0.2890156040724146	0.1614855778046944	-0.04484422437795275	0.17041177611546215	0.04181527456000652	0.24608434780968372	0.02623231945985266	-0.005180412720332454	-0.22231931147844533	-0.10829238173107447	0.02142591975886789	0.02644971283903691	-0.25912745942007154	0.012183261697070548	-0.030284306719215705	0.2844627321024236	-0.25259594295086457	0.02792954881841265
HGNC:18540	0.44637148237526225	-0.005074242068308317	0.6560604591130144	-0.018411216053995195	-0.11495219588030636	-0.12969229650125996	-0.13143256968213268	0.2300768656606885	0.10878906768540945	0.10764193922608649	-0.005473491550559335	0.341041484877813	0.1815700638778305	-0.47197181916423814	0.3999109405970811	0.0484990361623085	-0.09685560966403547	0.6707317436810878	-0.18328637122351568	-0.27698290732149194	-0.31927155247449274	-0.18476559190302377	0.057116892396314636	-0.2306321014075258	-0.13362927225881213	0.060447171333032186	-0.15076854992068253	0.2638495802016045	-0.12213704126410226	0.04578678572885386	0.2915818033475538	0.6178535963778384	0.24639975481133689	0.026741043742522504	0.2289617103405805	-0.1425454662749082	-0.15066857805611578	-0.23619025229402102	0.18868293858525323	-0.1561195170775243	0.09712720409453142	-0.1856382682558741	0.0034573383062205046	-0.15851861593972827	-0.15964224897897536	0.17189397755000355	0.4539849387360231	0.5155110888711775	0.13748781914641414
HGNC:2330	0.16500066837259625	0.3459434107544694	-0.003774478591011113	0.40087667761112755	0.5643867591944324	0.20015500716394968	0.6133999938495815	0.4189399281298539	0.4873389472876825	0.308207820401216	0.37790504864805163	0.07656438056378817	0.17558376365804368	0.198170437222688	0.3329787079037561	0.1456980216622455	0.27571313821221116	-0.23473320028800626	0.22322600676132845	0.31869713568369445	0.36885745680388476	0.22773198700404085	0.4266380147454182	0.3143270622220984	0.19492391202762896	0.29815611109243567	0.22861524257588206	0.01233304730999737	0.5603319812918499	0.4577258750636006	0.14620668129465225	-0.2663688517143667	0.29493497310042055	0.5327577130587123	0.23832941638064106	0.23565628319498055	0.4484838027628173	-0.38875004814890735	0.20483643692477174	0.3142630511206487	0.19550188190701515	0.289158893784667	0.5239921933413717	0.18389824192825233	0.17790999520173947	0.2656248166494771	0.09839831728262227	0.28610884580880463	0.6249408863078995
HGNC:2342	0.385292476166608	0.439788784321804	-0.011272610704494855	0.046039864878315254	0.4854702548540331	0.3607017419341437	0.668471907346082	0.07449706734091827	0.5781057682209897	0.41437302866420855	0.5558744869150254	0.168901322093679	0.4032982861436941	0.06929836658352023	0.28096465934105236	0.10637092191746529	0.026724022801078284	-0.03679169835931097	0.22617645635083364	0.31660222926587644	0.36058512687681604	0.24860171248340684	0.45361499222004154	0.14174552483845146	-0.005106305666313883	0.5649160472732621	0.10056084286076702	0.4549607349260784	0.2649401056190749	0.42555352750085346	0.11246353780894831	-0.07957310626619492	-0.040700400165824394	0.12303031977940716	0.3209870516110116	0.17664070448959868	0.2742882420711007	-0.3969108787767934	0.29990920820617023	0.5240701696350305	0.24403842293588074	-0.04651408121798065	0.3105369915448808	-0.024785109630465704	-0.14080442349172212	0.2693511502489486	0.07498935978371489	0.20508233735758083	0.369927292194756
HGNC:2366	0.4073567720967175	0.47121433793070167	0.042126798620306216	0.2874882314677273	0.18625338974648775	0.39118684665887354	0.3400020557754881	0.4792445601285349	0.433527190554381	0.12783414648472688	0.30478786262697405	-0.0625885611775292	-0.043768569669471506	-0.01791672412241815	0.5415426071231363	0.17809831722841626	0.11982973677914643	-0.2717076214348846	0.0873055491500263	0.43441654203120517	0.17884503482315373	0.14764770518276524	0.5820185431995476	0.24087011010346884	0.24818997544169935	0.2956687506208679	-0.005369288607531117	0.028518192722366536	0.6512047905721372	0.648588944280586	0.35499418244412007	-0.07263571545430435	0.32623352500756225	0.6879972022167729	0.17866338071598198	-0.04907611229785713	0.2388034410931785	-0.4275901690363864	0.2802631875211405	0.39833659566669505	0.27397199115190896	0.40661759409125214	0.7931195975168013	0.16828179988713268	0.44470726610531564	0.22267670958037988	0.16748360801852355	0.5519628218848619	0.7249460584795947
HGNC:2501	0.4282806024256826	0.4660092410886321	0.3432070512707295	0.28339760309734846	0.30150399414358103	0.4494056205576487	0.3595987665182827	0.4217122637330134	0.4392444239057841	0.0485327846983501	0.22810744305407976	0.2686651711017213	0.1318210939552063	-0.046381712614499436	0.38035647677386525	0.19922122526962427	0.25329731179134063	-0.013248713633656997	0.36602187189691865	0.22749129264066853	0.2702264310219444	0.2939175456327291	0.38085867807587376	0.2788416735608612	-0.019073018438008252	0.3657502594563543	0.2814507040632616	0.006895051220072222	0.381414878889744	0.3053669266816203	0.15528385475127668	0.05498765219068128	0.05362425584495131	0.3775628980897453	0.1708765329163426	0.3367435269960848	0.20084194310246897	-0.2767604807107914	0.12107921951508299	0.2657829024132151	0.11386177240370544	-0.06790084511085401	0.24313437671183458	0.05283290947103409	-0.1861026342478334	0.20891102517197008	0.14438165269833705	0.3838775678298295	0.3390921637484475
HGNC:2605	0.5105798279517083	0.457960392676777	0.1485738206924575	0.3821203791048616	0.31814209780173064	0.39575667860594094	0.22082769639964217	0.18912026069714483	0.3055492263364872	-0.0797798058810137	0.2960171437260371	0.1441790507079823	0.03981117450731566	0.17280716319602	0.25036632174907014	0.16234959858924933	0.35919338977379783	-0.1151575496654199	0.422100064712568	0.45455764828455697	0.3738772668314619	0.3676656942008997	0.3906860863239419	0.3627865369895452	-0.18002009864977067	0.4361078352655141	0.258339571716499	0.23915028862001744	0.2686387524509439	0.3101044410510276	0.04470160013246767	0.08065450072963656	0.12024441717375943	0.3359232644627676	0.24637080478649032	0.28680886644470577	0.14649345673141248	-0.04777485828148627	0.31222197582729627	0.260257851105492	0.45519294627633655	-0.047632747079259206	0.3420175493786372	0.41287952384683446	-0.07965154054940372	0.17061518209321774	0.1041268442641809	0.3043441786104089	0.2814877290853756
HGNC:2704	0.2872143722607693	0.20270633439713792	0.16066428183189302	0.239192844627551	0.04414261477258369	0.07686927782895427	0.025199239406769252	0.549647364789782	0.2173813787683188	0.10094060127918852	0.13084632324448675	-0.005986557752976342	-0.0472629279651142	0.03386609397564211	0.5900079077683822	0.48219399899337234	0.22274534047210506	0.10895863889247105	-0.08378421856908642	0.11242631147140383	-0.09855248380644169	-0.1187146799980411	0.4275171337159337	-0.09113258474857286	0.025747579260641782	0.014303243864197077	-0.2423671872062026	-0.015409606996682394	0.4135637232359663	0.32390755098800694	0.28340945668241324	0.35334619987407967	0.23270619731049233	0.4327730691398354	0.2880558058299301	-0.25505486128574717	0.15525278529499242	-0.0721336404470553	0.19673566829413427	0.16717662618897267	0.17654999276865527	0.09957359117928544	0.3302388924620292	0.32410406263564673	0.10007944962823645	0.06115589443625835	0.19666133994270757	0.37236782505694477	0.4787412513411304
HGNC:18985	0.2093837729046436	0.31488061278841184	0.2933578976889023	0.38209135979950803	0.3045971918175591	0.3664311472569168	0.40026224431138535	0.3106098272969386	0.34645823184210744	0.24061915741014245	0.3133091904014871	0.32557996679590073	-0.0051699378678308995	0.21491797438579344	0.30267265687174283	-0.03016873391124438	0.1523077585212082	0.034782490413003575	0.4138859374837545	0.23492656290138703	0.3231059489317096	0.3917169418727026	0.2269803982806747	0.31835851805352733	0.10723069934673052	0.43266284583889575	0.35389243080802435	0.16724119430285272	0.29750104053211773	0.3755842033905799	0.25308447806999407	-0.031414022948990296	0.132411198987058	0.3332359338942381	0.044566617287989066	0.37873620473793884	0.21724184577333291	-0.29110678867750894	0.14338204320716738	0.051029198370695	0.4357533517129897	0.19803670836164816	0.37635968115845564	-0.07555669934922286	0.155106278912173	0.5828890572414723	0.35643408115642394	0.40604311172420926	0.40477152829432533
HGNC:2849	-0.03930803517672973	0.09790766210550378	-0.16322571561431717	0.38406755016796623	-0.2905278147807684	-0.013442404262324991	-0.30954288541079933	0.5034690889116017	-0.014892215358111478	-0.3326364205894202	-0.14399073924981176	-0.21776145654424411	0.019173090375628726	0.15944798483397168	0.22996181068256114	0.2137563642407622	0.27061468309776315	-0.23177343218081084	-0.04009703395322756	0.21681946709323102	-0.06481420894889993	0.015825483428698574	0.16127433427646085	0.12614455325275148	0.34918677494028966	-0.21827305219759582	-0.1688468339069212	-0.4009064255791095	0.4300425506817614	0.02614848447464558	0.18090228691864463	-0.11736825894125531	0.3386519888409529	0.5524295260663777	-0.11719895287846173	-0.15377184085505383	0.10221412537855312	0.170408285237721	0.2331068291394244	-0.004994685276433706	0.005616874481385218	0.5381383724940084	0.4352479062609408	0.4897752341904982	0.5775196412325785	-0.2317030942002403	-0.21450520717284532	0.09127121877633917	0.30098380677251346
HGNC:2850	0.3264399013305319	-0.10346077978741056	0.5665858342387347	-0.17609148992002713	-0.04770010341518071	-0.26816901643856655	-0.11653724562787497	0.014941601103866777	-0.041253062824615105	0.26544406762135775	0.059422238195555914	0.314367745278661	-0.008540502043956514	-0.4659916599552882	0.24685546242326223	-0.10271216997935337	-0.20126208337724208	0.6253830112516445	-0.18519050055814532	-0.35702553272696214	-0.24566646419046387	-0.1258520552074313	0.006009547881994146	-0.1878954539764186	-0.12896341430742075	0.09978620651820239	-0.08720080172252173	0.17146683399031634	-0.398502208793846	-0.01954022996408421	0.2582667726095177	0.6540368157216052	0.05690991488049078	-0.24012442259713432	0.06893263401846919	-0.10982189205111251	-0.18662389793425313	-0.14910964862294382	-0.005111895882542076	-0.07173584790499717	0.2381360377541799	-0.24645807923527854	-0.12857396517991707	-0.27543068214454575	-0.22747614163958974	0.257445927113081	0.45288972031650315	0.3368194268411798	-0.07064331128281316
HGNC:2851	-0.05064916487768716	0.07342163186085664	-0.13294046992437167	0.2560281184736131	0.0552112541025638	0.16025437244616017	0.13859427644794314	0.022332706658532993	0.09299414735077706	0.21189419904551948	0.08620986144408595	-0.0683459230981138	0.19874663586118085	0.21098775285812507	0.20784317731321922	0.40815157056879975	0.2822190905913335	0.03767686940527321	-0.06708045800362018	0.037823655955224224	0.11320824732891348	-0.05743681967737035	0.12249080587649812	-0.09190526679554872	-0.18209335098663265	0.20736335910222384	-0.15309997717875345	0.285501424455889	0.3281885584884078	0.09905144515408787	-0.12228164963851004	-0.22643218528495893	-0.08844496697913491	0.1328835830323172	0.23899567137923644	-0.0800128694010976	0.34251399443875996	0.17260670414275756	0.02323821108817599	0.25302692814852296	-0.04733634924682443	-0.14894798191884587	-0.030849831292075736	0.0712113537269868	-0.29844025942252295	-0.2511192774438733	-0.044485769209894784	-0.2839621193279624	-0.003749958888430891
HGNC:2852	0.526610465084842	0.3469850255840352	0.39931673600378337	0.26354327957484963	0.017680312727165172	0.20981672029231366	0.05427198554949497	0.4153519878911797	0.3259198589545897	0.012591906529915684	0.13392833075400384	0.1925191221462228	0.2732364451215957	-0.24564149569491522	0.48360727321736113	0.26598467039317136	0.3132279815010413	0.2847925621251559	0.025625174073296664	0.14499312101500886	0.02901641948050628	-0.019754038145669898	0.3884055118313777	-0.05535837065690078	-0.06166533482134607	0.3337315709049811	-0.12664377092454518	0.13922228616010968	0.3325191123174772	0.2715900465441172	0.2942240300151537	0.23047303955291626	0.24777975506435485	0.4023535156506082	0.25253588268247895	-0.08848596776978745	0.04785260173033305	-0.18727247761576088	0.3440043007672608	0.17141985839097498	0.13463369563428576	-0.053929100405505304	0.2778366832052762	0.11522214670025319	-0.12549270704990298	-0.021396916930584126	0.28409175218775173	0.35880902873791953	0.2729601791904778
HGNC:2853	0.19598605995388083	0.15701856710107442	0.34806008360602364	-0.026558864157994622	0.021253557321281983	-0.00905673304839723	0.07517583560474829	-0.012110686159297172	0.18623742671931093	0.33123403083095154	0.25560564032868643	0.11618315881109671	-0.00523002129870854	-0.2756292350633313	0.22898180169975002	0.10645718277326263	-0.09277057657090138	0.3939946637859264	-0.10099817720236902	-0.020187373127592133	-0.17025133007125276	-0.05236639221147889	0.24113324875317407	-0.20057845532878343	-0.11772165041576982	0.32930357129024007	-0.1597602855661092	0.3378152176289683	-0.11085582405472637	0.17334216647591497	0.26047705059969667	0.19380560008870248	-0.08705435500279393	-0.07370722400818791	0.23844942157260987	-0.1797874911161292	0.12838592846228888	-0.11788701014619721	0.08972909210305748	0.2216060877467807	0.31940856657979566	-0.24148737383633967	0.04521930363744698	-0.1091086767157543	-0.24865133353863797	0.15211478886102622	0.21342177862132025	0.16113602313482517	-0.016256806270799
HGNC:2854	0.4167630654721845	0.5383609585847481	0.009351687882306626	0.1322591967603708	0.07603180070053839	0.2800858858675442	0.1692283377897794	0.3713524493198669	0.4525367213565595	0.06277343559445113	0.29782334875349636	-0.055976237983371084	0.034056277225626735	-0.03723812258234252	0.5488481871611498	0.4385251585093172	0.23230523108212445	-0.12343850477047291	0.06125122080425206	0.4240624211851841	0.08257930214032189	0.036075977595364225	0.5981785862731691	0.036510276829744774	0.05567156317936781	0.27404861833018984	-0.1894255093513736	0.10707012354539029	0.4916173463207396	0.49313406042296637	0.4700076003347869	0.06115297005292373	0.15917614710298147	0.4595134776319415	0.2113506228311427	-0.20633064320017366	0.13483498461366503	-0.25906859487275097	0.38901387301085566	0.40725957011656655	0.2811324301488864	0.13811260186580215	0.46174266174732975	0.25534617319311914	0.1342086370830672	0.03741615881020384	-0.0013545921547145543	0.35980854306702303	0.3677597460938746
HGNC:2855	0.2821599816491711	-0.12863844854409517	0.604128910269113	0.005551641982948066	-0.04475536181685008	-0.007964919955396615	-0.07833855202703292	0.11767749735676586	0.04616541772348803	0.21914308645542055	-0.027144009064081192	0.2739267460687855	0.043870352726792204	-0.36181991514394424	0.3582593946781204	0.07291329227264826	-0.19050939359648109	0.5499870435258944	-0.19933571496493907	-0.3368196383621569	-0.35971393051842393	-0.19458811205731164	0.006985794000742554	-0.20583855720278557	-0.1655733624744759	-0.007342778140546247	-0.10677313301062037	0.20383606602296167	-0.05614633264592795	0.03602501917180185	0.18301570168185963	0.47351811124134513	0.11239926311849498	0.014453564830005892	0.15617548956291089	-0.11107694817648688	-0.027934170323955582	-0.1461671070241984	-0.14005705618182404	-0.08744943181132124	-0.005506329099881904	-0.2631562994484293	-0.037366052471158734	-0.3141257574568112	-0.2326983181576302	0.10759262055166997	0.43383056665294056	0.3674074973729575	0.13608344049370213
HGNC:2856	0.24122097610804552	0.10405392250214572	0.28845395038836796	0.450316809094554	-0.16146707269193322	0.049826872717713536	-0.19687050571123135	0.5322791627840483	0.14010836936714544	-0.1213950654553935	-0.029468776072525658	0.06784242685367098	0.1792701998255843	-0.07538025026227982	0.40597646490584816	0.20771613817660414	0.3138454596577481	0.20190133886989134	-0.04313812682063453	0.06837819343039273	-0.05467714681322625	-0.017094281620915273	0.2012148186675365	0.1334184879956422	0.06602446073489678	0.007554833261705144	-0.10314982596834991	-0.12993885892112858	0.36746678662936755	0.07549538913155722	0.2214598277141066	0.14569305588613454	0.40843437490617784	0.5201799776485497	0.07183615334354147	-0.09037800119686733	0.13216110902795752	0.009185024092763052	0.21147854271929944	-0.00570030628793312	0.12064079670888503	0.2342557771690903	0.3884133483207883	0.2898052685442996	0.2273387836463	-0.1074365910437446	0.13655095586832847	0.2787286224774472	0.30937056074062064
HGNC:2857	-0.0288175673013617	-0.3237648537540129	0.3089379486769111	0.06588435921861835	-0.14556847452606075	-0.2599864730827221	-0.19878851933608627	-0.011717565863620343	-0.23309302707266819	0.3552860722255895	-0.10920287369589861	0.14597278984775022	-0.007631537733231735	-0.06695632238519092	0.14945099031139916	0.08032495467398101	-0.12092795826412206	0.5782532416648135	-0.3277968323958601	-0.41762719415957944	-0.3136765068765959	-0.32243894586955535	-0.24331641759910463	-0.3442420615481957	-0.12008800581362729	-0.061561443214609074	-0.24051819862273607	0.28259169819393604	-0.19380478809531054	-0.10202464937893753	-0.08020609914925515	0.4139774455858322	0.08925135934304296	-0.14942010958819055	0.19084645753139787	-0.25337433016475835	0.013876311904526324	0.12481649168907054	-0.07469275506257754	-0.28733363073383356	0.043337909587448875	-0.15235325131387684	-0.16113345841159912	-0.16611343927871802	-0.09828366211880578	0.14509174985066856	0.42143397448606384	-0.0036847193894922504	-0.02383277141259262
HGNC:2859	0.012349239337342962	0.14966050578298248	0.04646406359600952	0.23479519623402	0.09151982365411576	0.12461409586832815	0.2827479547853209	0.5828138010551366	0.21104104535661755	0.15892650718880624	0.12136057016509622	0.057477967034551755	-0.027754177497514746	0.2228717638791795	0.42893713230435704	0.15647657177656416	0.08946514449441499	-0.05493457365773399	0.09508754321761528	0.14430463123323067	0.07573568364207306	0.13864810302976777	0.09640915060865338	0.18572850286450232	0.3116797814090215	-0.02935144540885192	0.11636033697131219	-0.04842971156400241	0.39006826826674285	0.3718250266191927	0.12059041020796797	0.010958393744579206	0.4329332915742439	0.4117353955851497	0.20230434288100863	0.13367068881083827	0.3836676238311011	-0.35138046252446914	0.18735267227129732	-0.05569860629126076	0.22247087209650387	0.5196863061953755	0.6158970145682628	0.1092574471324804	0.5066288532654795	0.3599091120745602	0.27912141495958875	0.3811544710108906	0.5582214025196994
HGNC:2861	0.3606492679007055	0.13555243499652475	0.18222024885782329	0.2407491379262701	0.316587191834687	-0.04663057234884395	0.22296374314865358	0.5283098207786551	0.34595860231163506	0.20236132686322936	0.21336903570110807	0.14972324692150712	0.21623937428131498	0.013741861344407916	0.5026827650597455	0.3678808666528074	0.2155756758083309	0.14791444329565656	0.05936406455040808	-0.019126467285991853	-0.0059987235268615935	0.015203665554924715	0.39976758221094794	0.01749731334761282	0.043082663588014464	0.0006897417419739874	0.0031061318857135882	0.07705608217622624	0.4360940526754509	0.2438208417139726	0.2882245167910139	0.3218752848493324	0.09694713838126884	0.3246827176918537	0.2738366230397208	0.0424328743138541	0.2114589228127904	-0.18488189032352978	0.20875418689876454	0.24091079265086665	0.053907239241684064	-0.04801168566459408	0.14522423348068544	0.15371446540955	-0.10680525242369754	0.16764844974273932	0.16587718803668036	0.3340421770079854	0.4673228590789799
HGNC:3012	0.28448487049048066	0.5276107125014979	-0.30672048190512124	0.41515119297482966	0.24818121156400913	0.29554397906785346	0.08564189173600387	0.23241893794852306	0.41474209395580175	-0.2531939853193251	0.22146617200336408	-0.2962981530770608	-0.13235709604612006	0.4487626285878854	0.22557417473738156	0.550064764624893	0.4357451075144487	-0.6003196549844261	0.3675871069080165	0.6500886161715714	0.3377072611706109	0.25594692688830856	0.589647604840563	0.17547289751559128	0.08309337156995697	0.12534894675412767	0.004944515496589908	-0.13476082267533582	0.5833987026953183	0.2602582115827103	0.019131164047492176	-0.18665670880345397	-0.06698786286162449	0.5562709378815271	0.14636516618000525	0.03629861895268415	0.21514157002712908	0.2001579030044834	0.3699190946757535	0.4222713860534557	0.13445050363771155	0.06848649805550895	0.2531536501625312	0.7507336442806459	0.016488890319994776	-0.16039118920515044	-0.5160620272261687	0.012566574324592603	0.3635414448600209
HGNC:3061	0.3402504153841605	0.2978547631471829	-0.026869227467617378	0.3657598440724872	0.1787734216304854	0.1020453904371664	0.19272485628978483	0.6503887704195089	0.4905526515884556	-0.019658723262374136	0.20637736942662788	-0.018652858423022715	0.1500695462975968	0.012160947810896433	0.500652838076917	0.3613303474662225	0.3094032727786067	-0.1741698790417998	0.08605175590553507	0.28777292101392776	0.09595827259707326	0.07020735341153544	0.5152120750051121	0.10202820621064539	0.17160764378289628	-0.024145633334272297	-0.04186895707574594	-0.06479545386127339	0.7223173273869418	0.36537360080937265	0.3589437559717972	0.07942442709193678	0.21228325844439908	0.7095991901987656	0.3114461392533114	-0.027406674588758437	0.2905367150253581	-0.26128880665053583	0.40021617114291386	0.28880615172324686	0.035371532273309456	0.25668578704471756	0.4659328512445774	0.36253798851305097	0.21260204342045871	0.05667111319340894	-0.06305745015070834	0.3980290427436055	0.56764065643048
HGNC:3151	0.39266315640786975	0.4206528532698391	0.12151603008821352	0.28669651356743747	0.6898354440614758	0.3067824170270051	0.7331453135864526	0.34773517026305073	0.6797469278325996	0.49834857497660995	0.5906189176793898	0.2330720729107918	0.01837604401223305	0.1215053727400183	0.4312416052760162	0.13395527951746433	0.20988370614919874	-0.10512250093344704	0.41054187536298287	0.4080842803062613	0.4001596839041139	0.3307989262429169	0.5349251251281704	0.3460250616479549	0.07086624446443605	0.44323533589899755	0.3483938287260077	0.3366239587024081	0.502927953607027	0.6511023164519064	0.41680131829860956	0.020912605430654676	0.07300516799471017	0.4495819179874464	0.342171702254759	0.30893685753849703	0.42408757371132694	-0.5324614673956034	0.2838831689594949	0.41884139487828786	0.5057824811878714	0.08611616042298366	0.4905971603571172	-0.036897325525358626	0.008345448457345729	0.6199747551177404	0.32323145479148924	0.5003197957563158	0.6313653323752836
HGNC:2703	0.2655545021772184	0.4642064985917705	-0.07490758900250677	0.20282026259917849	0.522572826497774	0.39402143483252244	0.6800528289571194	0.07603168346330307	0.5330757001373774	0.47787056735518063	0.48723387355039455	-0.04580551311809147	-0.08636382252788855	0.08054765485846578	0.2571277489146853	0.06388806727958855	0.07374975839536871	-0.3005030886853974	0.1754600067600854	0.4644217827414554	0.4160166649557464	0.1947500416761132	0.4948435288024867	0.20352190090075245	0.008295684919950162	0.5420132441761971	0.1278017425015111	0.4244879607434373	0.5742936071570408	0.7284316887895431	0.18642703676935082	-0.2593022771285602	0.034661991442516756	0.44789340727939025	0.3219799663385292	0.06627608796960385	0.34779115989606846	-0.4858637627193422	0.2231299492483105	0.4431047918318448	0.32119569728390496	0.08809778173769005	0.5271041946621569	-0.07788816247944777	0.0659567641628442	0.31182428256315364	0.15853306558275482	0.2686601376370543	0.4714525636669849
HGNC:14601	0.3976922391599105	0.515842109024155	0.02997567360169726	0.09842097103061823	0.6654089272772281	0.33843521083171585	0.8232484622366255	0.09123019196958558	0.6629934120561222	0.5019770910160369	0.5018502815222989	0.11761826243319218	0.07686225844705855	-0.01104795148413223	0.30140129995959014	0.1691542282690209	0.11928104266180622	-0.15276082834817	0.22198495434758725	0.37199804325244445	0.43722365894913845	0.1630649864079006	0.5160634439855608	0.12740654888583414	-0.14204914328748136	0.5592841786724779	0.13388296924502402	0.4307030443005996	0.4250704558831689	0.6615462216298841	0.142539868445939	-0.03588273514055773	0.0351815815607917	0.3061627028760223	0.5570927844797692	0.1189356634185889	0.3642926536282168	-0.5338314811617325	0.2697262056171772	0.42249444590656476	0.2529757563423538	-0.10570671091044796	0.34367346966351486	-0.011561293880785665	-0.22386652620006514	0.31752251187036973	0.16089532898042813	0.3669638794281317	0.45159120290648075
HGNC:3247	0.36054825926790857	0.3783357090134435	0.16369727143391083	0.41355636666029016	0.5596807587195317	0.2524302596960225	0.4766392465112244	0.37995300444206515	0.5666658962883534	0.10113793422011914	0.3802939080602182	0.23546238525957153	0.014711620987368062	0.11936000759414794	0.2704381930005468	0.014844434774620026	0.383360591645156	-0.23708810954814488	0.5385669643192467	0.4328168272483515	0.4432424895014743	0.4452005122020838	0.4499170996788311	0.5755650957328672	0.14039393819642185	0.2717627347073497	0.5445727873213907	-0.10796453465956216	0.3976877539809441	0.41176358946980873	0.38052791186076584	-0.09141032591958431	0.18171020715446976	0.5209895380619127	-0.06619978076864443	0.5043402107080227	0.22850657130946814	-0.34203555125914614	0.22268340951390395	0.28228108448482575	0.3754421823601347	0.19924329198614363	0.41221942678141377	0.14226701889408122	0.10091161725620675	0.3967871170374089	0.10103613883130229	0.45465774390295277	0.49500072577781
HGNC:3350	0.18490061269751298	0.1768198857114803	0.012270754325709007	0.30552356774353334	0.042316828256083544	-0.024763089644327253	-0.08770525847796858	0.6042341081247562	0.2652546183917371	-0.021844752529581145	0.13747528763276662	-0.04006961733814317	-0.03226412837309426	0.12221548471300489	0.5143972345379834	0.5007094768446011	0.18974259924592313	-0.09147986125322763	0.039039173210824014	0.12033004380274746	-0.15713402447321945	0.07242537491126688	0.42997501155996165	0.046307484127306744	0.18622985572249112	-0.2258640276580355	-0.07356791328191187	-0.19087830882993623	0.5157044804068593	0.12963133459863138	0.4342341365949298	0.22388730784625333	0.12008541588735586	0.49376115884519695	0.11563977988197406	-0.08695376267085116	0.23502953235573368	0.02324838502116587	0.21195132354109245	0.26490809837241114	0.11190267593364366	0.20279621546992807	0.26003540412776915	0.42757443770279424	0.21782399145573855	0.0778663919199855	-0.16776631905354214	0.2790399584261111	0.42882315690291306
HGNC:3353	0.4529439864274426	0.11525867113225266	0.5346351012762265	0.044720606310363537	-0.11346461662405115	0.015378997671608828	-0.09240538349645083	0.29702731854659614	0.14346758015348415	0.16710445746755315	0.10686528883446282	0.19671578924290653	0.007347693508503333	-0.4819275405391869	0.4833010392329562	0.18324109793366225	-0.04798390067920778	0.4968338889531966	-0.16383711443729426	-0.12546396511389465	-0.28664931872578736	-0.15925482729732773	0.27502138201245097	-0.1928087225446777	-0.16882977343122624	0.16100000913359763	-0.21362249088822224	0.23616722788065114	0.04348759018051656	0.1750853870390686	0.4444097010682107	0.5642491137573673	0.060181845586632074	0.1441524639661152	0.2791976879760719	-0.23969656976570658	-0.015502446840580162	-0.19531026046177974	0.11485824251374775	0.13420531324184493	0.17390411802992975	-0.21856305384310934	0.0821734008795401	-0.05634746903276726	-0.20069577487443466	0.09400939054586441	0.37111754941516367	0.43682495129174626	0.10211603033408143
HGNC:3354	-0.1974787711366059	-0.005142340008573046	-0.355193925652127	-0.09132776957503667	0.3231691523453397	0.06616754781022156	0.4957308224123499	-0.4113531438415093	0.007043455785991018	0.4965709002286907	0.17597490458995826	-0.07997833383324701	0.03212730095735203	0.2819198161832752	-0.1778820039764806	-0.017148424394766104	-0.1261794941302132	-0.1553126924429837	0.02571992705398056	0.06181948010629141	0.22460001899860849	0.04996621592435353	-0.0645362204294615	-0.007485225734964476	-0.10613379088313248	0.26594102025336186	0.07660432489810037	0.5902031152584342	0.09179586356877373	0.26343559544514217	-0.2846892523647509	-0.3500247936065546	-0.22448954156225168	-0.20686383129980368	0.2552330885298749	0.1029987605397709	0.26881388901823766	-0.06574189688644805	-0.11037884537891363	0.1551448299503177	-0.0778921267969657	-0.16954982006033686	-0.06640835717694553	-0.2836688812172869	-0.1645798059437771	0.11379976491670711	0.0865529837720408	-0.3571700390065148	-0.04370544203055957
HGNC:3356	0.5170475972054446	0.6573690150638265	0.0029319695225897852	0.2450533778863064	0.3805536857555674	0.6363493425986587	0.4178494519454436	0.15333734154904738	0.6189956115029692	-0.12393723563336577	0.36084251858926286	-0.024370648475179234	0.06547673084294273	0.16418141029995958	0.20054268851718066	0.2094393291439908	0.24513552560243163	-0.40308628209687514	0.44504345914177207	0.6298888214139239	0.44561019295163956	0.35106222955030747	0.5923897735461402	0.2859962680911803	-0.09541550275474862	0.48778784225085503	0.14340325858428432	0.04129090736286665	0.5109609074422328	0.4170015285095298	0.1034797623539684	-0.20410431292146006	0.05788856993929997	0.5275491697031749	0.1684375007272082	0.16834041483539355	0.0798357129764071	-0.23525846759755267	0.29507582920480574	0.47300517913740314	0.18769771812487865	-0.02730677728518277	0.41206310691211656	0.25028209445229843	-0.058729061428877426	0.05997181393053938	-0.12286932566051514	0.2919881933965786	0.41792394430892793
HGNC:3358	0.16212964924137727	0.13035442350501208	0.09465654251211847	0.29078598210496254	0.1096255838666317	0.11592469839897024	0.14946612477249638	0.2953404482172911	0.248543048572542	-0.028733114911832905	0.1695576336470377	0.12206221114787978	0.21744887110281758	-0.0784902533337476	0.24316809404959117	0.04727287640110885	0.36220219696197486	0.05091531272864511	0.09709708374645602	0.18070756908063956	0.28762091610625123	0.16093970338399202	0.18553231178348542	0.2745657803645912	-0.05497385578787437	0.15782430252681923	0.12098467680556621	-0.0413448115611249	0.2682536382338683	0.1817354138567	0.07810816188163881	-0.09211854862295865	0.2420004207469002	0.3208068413067547	0.1974603718637844	0.0838503275161379	0.30511416555611687	-0.16333974499725173	0.36923242497181236	0.10693135953739989	0.20035552443319096	0.12224349026129548	0.38373685711317984	0.15065673151157638	0.07905670656857267	-0.05445804477646302	0.13478540231842204	0.2487288260116658	0.3002103971415005
HGNC:3363	0.19894083476911492	0.23543482474197353	-0.09071628355870354	0.32299582573111724	-0.027880739776860633	0.2258990810659135	-0.0852301484414023	0.2601581536734716	0.1094159490186018	-0.14603038034701027	0.15068090706658344	-0.15955255664990398	0.002154374570061102	0.1346151447926768	0.2583154626204159	0.4346058265246653	0.35649035112314287	-0.17216057295502343	0.05109289518004929	0.2937056500262275	0.01564266479760524	0.03691439359970867	0.42445175011331354	-0.019717680771597447	-0.04813156748865301	0.1325936906655961	-0.17393122307863068	-0.09333156955147974	0.3463675875436119	0.10327544996622508	0.16328451109526002	-0.06433386674956477	-0.052360725616141066	0.37660440305977394	0.10577761897230611	-0.170750850269948	0.12397571354085705	0.21635751736467126	0.11866704910192359	0.41289435309784994	0.1545372288736455	-0.04228098233164087	0.17428835963819772	0.39950019696446515	-0.06273819495878498	-0.1470189391302053	-0.1328192798459395	-0.04924305329172943	0.1431193959941374
HGNC:3365	0.22446920425437655	0.026844693191475498	0.4192736939886566	0.008806983907821505	-0.18137886697908617	0.04464160373609226	-0.0998411624977071	0.24386570306138772	0.03092230506498668	0.06543247402673957	0.005329949005123271	0.15399309549722698	-0.08379898389337442	-0.2932833248207735	0.33838949295696186	-0.1125566874922402	-0.08047005991186598	0.3430069443218664	-0.1724036021587391	-0.09519446184960234	-0.10846351251528166	-0.1668286740041072	0.03442735301149887	-0.15535029023239688	0.21627727261420224	0.0938155075583137	-0.1696135342113236	-0.04517670893257044	-0.08519045126953605	0.14782589029271218	0.2220698569767388	0.30177505700316754	0.3123575067871856	0.1829584805540389	-0.09064571683735924	-0.1900896553894802	-0.16685263143152074	-0.27191589193432614	0.18937652304982866	-0.14201715117821417	0.23030080760396365	0.23986296667435658	0.3104438509776877	-0.14235371117801238	0.2558324585080159	0.22796144488408931	0.4242723922187342	0.44645022316112004	0.2608288955677343
HGNC:24860	0.1098570120856525	-0.01756698040114444	0.18085757542095707	0.2907581566054508	0.1568426020419535	0.031303314925565075	0.08502259811673168	0.1526179627760986	0.05459330265571074	-0.08442752414339434	-0.060966279788591704	0.09393746650107734	0.17393967555959222	-0.14317581857669295	0.013092681330546939	-0.22255593957415573	0.3827251891161385	-0.001878867069960967	0.1643352402564093	0.03910228573405248	0.454505920129467	0.18391429490009106	-0.015907654978340815	0.4582237231009474	0.028739155001174292	0.10901426982184025	0.34142972513516046	-0.18046234200845873	0.14189284451465084	-0.011427491168805776	-0.06267298905652431	-0.16849454747224846	0.2409989432250007	0.3239114344065137	-0.1804797746053076	0.3184517701524895	0.024782360059848133	-0.10142268381236683	0.09568425729844786	0.020989191140173703	-0.03688121426118508	0.1380680872329417	0.10585408641935272	0.008978350202001254	-0.03379634977378184	-0.13569709707303831	0.04037550376275013	0.049162770653924256	0.05038933944312028
HGNC:3555	0.07743146490233813	-0.03781494813552496	0.12201251943172867	0.30922196482781	0.3477849276481866	-0.09353196745324958	0.14003568290759724	0.11346960825288911	0.05396942932498888	-0.030744132326779375	0.07030158822248038	0.18480615969147704	-0.010852291319049112	-0.02988928522156758	-0.09406085322632902	-0.2104080497929175	0.41718607099902416	-0.05349637089953687	0.4092173134244108	0.11266800240786294	0.4839901112310898	0.37469932376243625	0.029355226066457494	0.7226191071973448	-0.05758965294067267	0.05064180176074653	0.6182723504103931	-0.12453845801967081	0.08991561153146292	0.036018028845727655	0.026615581698161483	-0.10859551462281228	-0.011297723393116764	0.1637014521612533	-0.2166869166028551	0.5523358137151536	0.1276941134520217	-0.014455935958767457	-0.020621273730802095	0.1259057034338726	0.14082792489559734	-0.05048271191235868	0.0038076661474118535	0.006647199929593439	-0.11593370189470134	0.04991736753432923	0.05118577708179816	-0.012673402891694616	-0.06227263137905658
HGNC:3594	0.22278787899795524	0.4097085693430055	0.0971983016554913	0.22367887444162426	0.23223646118132854	0.2832894846554924	0.24088506923317524	0.5729584094243926	0.5662202920908639	0.11915379914128968	0.37801490105470864	0.0957096091687108	-0.015967512708762076	0.2646042823739717	0.46847305725478045	0.29487114827661054	0.2878520182051917	-0.07156815122018838	0.28620252860496914	0.39914492479300634	0.21758734699321644	0.20420821612166679	0.40081320923068686	0.13368745081562802	0.14043351617566924	0.16225541975436752	0.002725311280237632	-0.06983822758364565	0.489290392600382	0.399752103092325	0.4238070662407031	0.04941629874274772	0.2974928667802979	0.5121240296648644	0.14342076957476	0.0413967198126643	0.2590952449956545	-0.380951002261497	0.4332876943014527	0.12684557161588095	0.40493998289521815	0.3205366752298596	0.5155378281088201	0.151239762679188	0.3113878531286499	0.35900344554774505	0.14596968862421725	0.44227930379708996	0.572637834982809
HGNC:3629	0.15391625633014913	0.25661030882997415	-0.0968253012214262	0.3413237702246402	0.16166168637715636	0.1684491301749284	0.2972759744642454	0.7440371873173665	0.26847487652798624	0.20757662321562173	0.2382594739674581	-0.04868600878356488	0.21494649694205128	0.2603942420072875	0.5600300600478116	0.3902841504793239	0.24140510337274962	-0.13039453309763155	0.02150660604719447	0.20557000360495134	0.12393815449103543	0.05847880637282797	0.3900052145552068	0.10474700377580655	0.24952401971769952	0.06068092050744519	-0.0944152255652125	-0.00915309864039597	0.6046102782396537	0.3583948066495066	0.22946999054970266	-0.011754009194041312	0.4141015915521349	0.5213037762697187	0.2291564700016273	-0.03258564774411998	0.4173731885985045	-0.17636162626615115	0.236198044846967	0.2501552883681482	0.19045137935657847	0.43889519552885053	0.5590806718165292	0.3064577998599352	0.38536301201316286	0.10408139135840641	0.08410451556529751	0.2815323789841073	0.6382744216170702
HGNC:3700	0.22661467775749566	0.36165649434545444	-0.08603796811364313	0.0955586748903103	0.6121562390133822	0.08650302749684471	0.8151605492363218	0.3155501804348699	0.6068612930960064	0.6969783974891406	0.5647954322523356	0.03924712152446564	0.1249078287148235	0.0771299503465472	0.4576693060448953	0.27860373831703444	0.008344814438533793	-0.11510768344550774	0.11502111524768004	0.2694693104462162	0.21347385953180362	0.13125856588423945	0.5486990055657481	0.14680205276763894	0.05027435134003649	0.3157994610253126	0.09422446066233908	0.42329891957040333	0.548179825034003	0.6558692915923122	0.3771636692563001	-0.04174243613796197	0.09805655395221413	0.342383837333675	0.45804167798988427	0.10791042784219779	0.5599916173540587	-0.5540394042538193	0.2274221203335135	0.514926298884082	0.261184534088519	0.08343880350164422	0.44068639206294596	-0.06625945585542829	0.038008628857560615	0.3491438637077375	0.14515541567552667	0.3123486112707245	0.5633427774711833
HGNC:4057	0.1761335359281539	0.15746160056977493	0.0281150344050726	0.43739647280831534	-0.09518960069001982	0.13012355733617323	-0.23648279505962597	0.5087244644400711	0.1814330701943609	-0.2559652263457273	-0.003324583529132505	-0.08302919829670236	0.22446249478086022	0.24246534795561303	0.3437740374230328	0.5023011547455706	0.26185224446947225	-0.07014558467215569	0.009726266209253431	0.15288465313947444	-0.1515516907071763	-0.026434118312060165	0.28612638932287143	-0.10428349421262938	0.16595855875274296	-0.15891508566226112	-0.23309881729833537	-0.19450882657609134	0.4354407833671068	-0.1220108419706457	0.0626201523824652	0.05098093999929726	0.2309119476518256	0.4761260628594436	0.18325302909041227	-0.1603576385796623	0.20156277273299067	0.2770204994532741	0.18122123779756677	0.0824447487033241	-0.022287160141815088	0.1876485132709356	0.20577364383446922	0.5982324887778354	0.12311249139702804	-0.19269483419077793	-0.26832255277079486	0.12944106392980634	0.4041451925510413
HGNC:4116	0.15549168449976794	0.06267756394681641	0.14604461525441623	0.5098300517421418	0.0019115908768484405	-0.030953510935242703	-0.0007805507060654205	0.6479502962800797	0.20724101107503362	-0.06890559605333949	-0.041774290770743246	0.06577630917424124	0.08812561976413429	-0.0647269141413732	0.4644562083773091	0.1220276441589731	0.4452095195897673	-0.020170609770742386	0.08538953925820615	0.07909498757180444	0.20403481974430018	0.14690124637128776	0.15211049832516868	0.23857175856179585	0.4696077214916007	-0.10871217144361799	0.18238839507006788	-0.23657489936717832	0.4690392700625326	0.15945670489825756	0.19769463103012314	-0.03724449074557577	0.31811158168088915	0.6770459060707257	0.004544928856324395	0.17085566018558979	0.28245933002683665	-0.1602576085305286	0.34933730350654923	0.002745427094458401	0.02651886916098896	0.5174230838788413	0.39232090974238365	0.290067402958084	0.30590405180770924	0.06969348884632028	0.061589246232088925	0.3146833313953019	0.39824652490753026
HGNC:4135	0.4823118006374421	0.4668089840453312	0.14851854290241842	0.5379014577750673	0.2586595043678447	0.39973574676008566	0.3242583424923589	0.34530855030400365	0.4445330487847432	0.0679360048034254	0.3128725191732005	0.024429354654663765	-0.001560863955086314	0.027217133662442536	0.3284281851858955	0.16411950521129784	0.28074216985879485	-0.16070100187555267	0.2868810151421414	0.47595805530347646	0.28161250210247624	0.23236240957160623	0.5081017615416504	0.2951332270830823	-0.08801637914184411	0.48021829005995775	0.14184960379984934	0.18113223048590812	0.569687816229913	0.49706394913734314	0.20619035309081668	-0.0394072276991092	0.214571250283626	0.6747509311223608	0.33175140129766073	0.1287528133171479	0.3018669420379033	-0.18988163674968966	0.2654037434531008	0.33852248396536483	0.3167778256481845	0.07201182624718826	0.5782197658031626	0.303929403798523	0.05716964801771685	0.11988208282096773	0.1853980206638892	0.3834982907134652	0.47386745209819237
HGNC:4136	0.1964153433258206	0.019552566303078087	0.21672896652786994	-0.09151167452662032	0.13851391356762313	0.2502496811526134	0.4552103942541502	-0.07876759614317601	0.027548152322297136	0.34941030715310906	0.08567413765116284	0.28483501355609414	0.14979299796006307	-0.07550015913832929	0.07055912646860865	-0.21652445910434218	-0.3801131311646214	0.2249864179209232	0.05386329379174797	-0.15428912767516512	0.054120283243274565	0.0635085377818234	-0.11519730776973587	0.013841055960928663	-0.12832624989575966	0.3062786537389351	0.2012276877567404	0.45767597464871723	-0.050178243438298166	0.24069155066150047	-0.03137026098421811	0.21866845105662472	0.036638005266536544	-0.12162175822711517	0.22601607559879622	0.24032810948779726	-0.00015865816001182364	-0.35595682889386143	-0.10089449388311275	-0.013432089926650724	0.005400679489581117	-0.09352888836594364	0.11120875618491488	-0.39248898962588535	-0.06794352734389625	0.3894324448397436	0.5042941555160323	0.20965864057679995	0.11708656604029508
HGNC:4141	-0.11244093382937632	-0.07137259162462098	-0.24278011528478907	0.018710948820623085	0.18731245216237424	-0.19535633322008317	0.238454522678766	0.05695209584349878	0.017307615570306162	0.5230338374043126	0.16973911625628063	-0.13788823826298205	-0.13932975492106098	0.23288612194633812	0.2802072024293723	0.3669587015583998	-0.21909164134734216	-0.04099141548933802	-0.16871702048412074	-0.11558415303276996	-0.1529226230692523	-0.09838125110876653	0.1700915977374601	-0.14753119705309264	0.03739638920970571	-0.1216604692734066	-0.13360044643431437	0.3909528970173097	0.2736588718843507	0.24370325161843834	0.10267683778691847	0.11156370052560556	-0.21684344292482416	-0.02180359400308895	0.3359662152605925	-0.15401673216766285	0.38993167681898805	0.03689237328622979	-0.07415147261403274	0.2799872997675644	-0.028245039152613262	-0.08549861132166878	-0.038890328695156774	0.01533809838109183	-0.025181667392510602	0.16057295805065117	-0.012390986241257293	-0.11077906716795435	0.1895312274867799
HGNC:24864	0.10540399482792424	-0.026432682906805484	0.03359294568124379	-0.08688501113093945	-0.026180004670425853	0.03828069584173564	0.1064449005909932	0.25884169997364476	0.015295625944554272	-0.09035435137942413	-0.014820016428610631	0.2672367345846378	0.921185801432278	0.004560778957289513	0.05910100773087268	0.03676274922784619	0.057438336290175675	0.25276618088852776	-0.026828817630529984	-0.1416355877140999	-0.12887071202802994	0.04295952492654786	-0.037709223113920894	0.044970053431720725	-0.027367443786392356	-0.023818080185492783	-0.014822362713216339	0.008348252080289869	0.04990209217280207	-0.23709551248179458	0.09457518526347888	0.013707095323946704	0.49002648439025565	-0.08951619017737811	-0.029838599244502956	0.1692383241235287	-0.04603548299597895	-0.07564800276582112	0.04129847180014335	-0.035327847937671804	-0.1353269650045132	0.14806308754424918	0.09937023620369	-0.08219673133739387	0.1288093694528734	-0.1494465746558448	0.04829777851960649	0.03954036437621939	0.1553240543588424
HGNC:4175	0.27357543404139606	0.0816267178355393	0.512820965921541	0.030517882170929926	-0.03518637493542956	0.2753296773701067	0.17306781413590497	0.25168835847996485	-0.019998133447838545	0.06252849609571334	-0.010478088276684451	0.39500027039886026	0.13169870037921572	-0.35875670682498456	0.11185096738639805	-0.3000382807410034	-0.09879655647614732	0.3386632396693393	0.04955697525420488	-0.14030609265513094	0.026579574769023378	0.07952030023199387	-0.07035000604878038	0.14499849369877327	-0.05023620812020372	0.26553734941866886	0.2414883592734247	-0.030191359972780656	-0.09115884087268018	0.15070408698701596	0.2284480080857638	0.28771321884657797	0.23352202762723262	0.07496483069258492	-0.0758963604554875	0.20466351409239875	-0.1823426005996598	-0.374572432242109	-0.04614061161220031	-0.08018111491479962	0.1498059137806021	0.06162874958573154	0.2596318063907124	-0.31363490937593663	0.07228206102734279	0.27416467910770204	0.6191664886589455	0.416247661046738	0.10679422210484946
HGNC:4250	0.1027643359332651	-0.03128852510621727	0.21072553441798542	0.58915826037654	-0.030650264457664226	0.20513982319785035	-0.16846930839719856	0.23524502795872876	-0.07674149834383968	-0.2908610530296725	-0.19819483876197136	0.13354942142269516	0.21069626262208985	0.06531211536045091	-0.00740304523950634	0.027568730473131756	0.4945915548728053	0.025671417862757055	0.14116765843012816	-0.02218007315891132	0.21062794608266214	0.13435302410044056	-0.07788228900240271	0.2666077138106749	-0.1050928889610104	0.04635585666789558	0.2931382317527198	-0.2583559249612644	0.24596070101303727	-0.18510640374947007	-0.2049555865245023	-0.14408132926289055	0.16050838001825488	0.38416924926484647	-0.14947800257943933	0.2667128994293815	0.05912752281108052	0.2882278899903906	0.03659126436766299	-0.08750549187578441	-0.12090279193103326	-0.015622907584476136	0.02310905630137712	0.25530548677248427	-0.11243784163232116	-0.2802133239325345	0.01057755541148034	-0.11041224499625403	-0.03562983155909917
HGNC:4251	0.13699211244403223	0.05068904309603257	0.1250934564167678	0.16760233060032048	0.06614713841907414	0.31283697309679764	0.027155791096276	0.08144646365048865	0.04548075701397301	-0.0491799116866735	-0.05239486332259617	0.0537038263987025	0.1959186070477639	0.022017302055278066	0.07717814452466372	0.04074747517440142	0.1360297847113601	-0.014021209896986136	-0.06762612665192848	0.02545004170879548	-0.042414391978959465	-0.019993914618246327	-0.00032244458291065976	0.0012554952959752906	-0.047299943019186455	0.08067865122152379	0.04905285417428862	0.018849066228325346	0.257667546247151	0.06157043590491405	-0.11109328270719848	-0.11942183515174723	0.3568256209022084	0.22604175558422593	-0.01493558864841711	0.011179113810895843	0.010995910920132357	-0.011589283437664154	-0.08767003654238921	-0.0607199500828256	-0.04635229271794604	0.07909516088441133	0.22715866648585295	-0.04324281200597661	0.09067880337240697	-0.09161345597008246	0.1280138234087096	0.13271458157822408	0.26109415139289954
HGNC:4260	0.5062263404185986	0.7511614235363124	-0.05962562948790615	0.08304288100439484	0.38487251799680244	0.5573360759871487	0.4127175514496945	0.1630375121818376	0.674530103946146	0.06545206143750731	0.48317170048042746	-0.08327046231057714	-0.07776185939274563	0.10917196797373141	0.3054548315018971	0.28712505301625507	0.25052500722511883	-0.407058837324213	0.2905715620790864	0.7384479913120361	0.36320665335348673	0.20634771923184178	0.6856828771713384	0.14170643476090458	-0.06979276119113097	0.4790751585675241	-0.02384834620311399	0.20752691090821462	0.4867319692162233	0.570395865871718	0.28412552804081975	-0.05404381541621856	0.10035258880836012	0.46810917973105565	0.3402621225276866	-0.06513617537858019	0.11108182524560406	-0.39293961454048637	0.44906235427454694	0.46344836781506465	0.3512062213249555	0.057304208088523365	0.46672716008303294	0.3359007701141046	0.04077535734691749	0.1966116830906733	-0.14947468062360988	0.4375921378773304	0.4729248190694605
HGNC:26891	-0.1962460755144099	-0.03472886630890509	-0.1909850828893466	0.09918384697140784	-0.22092673524203477	-0.013875892354129752	-0.07680282341496239	0.3159021753639664	-0.12368808403137692	-0.18354190531549805	-0.16258475603784794	-0.1730085179262252	-0.02575171937534347	0.013105179047116347	0.05349009977293803	-0.22053597007694364	0.07211450388785913	-0.2784087154218808	-0.11947390622547568	0.10819374964524497	0.11434672817858316	0.0070045845217036355	-0.09004678671300552	0.26597887346293503	0.46503399244231297	-0.20049217323873608	0.03843986434529268	-0.44730461023464047	0.1963573246897377	0.09025322744932719	0.11939516235430203	-0.2748764477813651	0.4741590039390058	0.3715002992325592	-0.3546759712298094	-0.043319244717804156	-0.03407430699431482	-0.18329831661349028	0.11670635616295914	-0.1451868297899873	0.030031717356563396	0.7726069460476154	0.506782416844142	0.08643849420322755	0.8189558839133766	-0.04922007164751932	-0.03761148555228379	0.16139579087100234	0.2431797690097408
HGNC:4259	0.4983872828076118	0.3894292343455496	0.37088642533959	0.14091132804822515	0.09613123337001421	0.3572966198803098	0.2988775473938522	0.15298990877958757	0.3720807884869747	0.3624852955286325	0.2594200294106395	0.13628730151677812	0.07028471623391883	-0.20712609332973614	0.46298090926973146	0.17924094920042732	-0.03267544250907109	0.25538009836891856	-0.04636308848463051	0.14772702423814701	0.11843051084627061	-0.03825370758457127	0.35633947521789955	-0.06536596077740862	-0.17983504260225522	0.5234049710663807	-0.11865208690299783	0.4999684982840328	0.2884565756274998	0.47793995900117975	0.16790212904741367	0.25308960128306485	0.1072731942701962	0.29294271031067326	0.43323864572107557	-0.15156714213592087	0.12864496810863577	-0.36706713196215973	0.2665414673079063	0.2467126954554025	0.19318360642094562	-0.12949691020495263	0.3366549201181683	-0.06354301320513907	-0.15423253522969985	0.15400690140115322	0.3752631900312258	0.4020395161701424	0.29772665838931006
HGNC:16437	0.17578024024496	0.09912249925460444	0.03301569100529432	0.12010367916754819	0.07642878190719289	0.24134697561939064	0.07101437560889724	0.19109729041559095	0.072182351032863	-0.07956813861849772	-0.00572169922649769	0.1073761409783047	0.5102870311426133	0.09232272113701696	0.14434574428501318	0.20906230120679187	0.3048296072120691	0.08886943724754323	0.027437797871619554	0.04531365335958101	-0.0492322975200016	-0.014972355277703261	0.034761570275381376	-0.024856792858743513	-0.022899448457114495	0.05166619700880224	-0.02920567989592257	0.17284327603561683	0.15566996058839672	-0.09008966435578286	-0.21716258228720378	-0.13318318159434622	0.3703057662212387	0.0989067719201479	0.07646506517622254	0.11178797547011707	0.08956530398760469	0.06515765737948176	0.019769723531713898	-0.023773404287840742	-0.004007299207608945	0.04552816039146638	0.1059134479453413	0.19185112131685772	-0.08162944125377526	-0.1981975814174433	-0.010136064110989617	0.01246285599460596	0.1335211252093504
HGNC:18596	0.19111764058496353	0.02448948801559529	0.09725318892366534	0.03005010389640945	0.06365425500826016	0.14985166999153793	0.10860301884466765	0.20368762360194687	0.06636580304951924	-0.0627309783582221	-0.0029318951739929914	0.23429189176349047	0.7809938703447848	0.0019560590930144746	0.09704659488948614	0.10676666047047007	0.17862714946592384	0.21677034358450242	0.0004647352853220921	-0.09196449227796362	-0.06403694923282786	0.029206461656695708	0.010025338451972798	-0.017441046930347693	-0.033237103189718745	0.051952289004297734	-0.0006117624698255981	0.11858381493117402	0.10299760864372039	-0.18656277346635788	-0.06752125157806955	-0.02985590473196818	0.379822263129998	-0.011643952537594336	0.04881570489691463	0.16116190016201198	0.010431398233423124	-0.006964114758417712	0.03370380301225233	0.0009177321102344359	-0.12536871118989432	0.024664297652490605	0.04026873391897174	0.0009561198486718459	-0.07190051562437286	-0.1719382107263851	0.03979094731996551	0.029033953112167218	0.15517986838882852
HGNC:33426	0.13641275425842023	0.06393922995339577	0.1117992281395517	0.1740147585655291	0.0571774016429179	0.24120169096293353	0.030631877366822987	0.1131244556874874	0.06630972704942195	-0.04954523892426537	-0.016854551411163973	0.09557270412812802	0.271244689441489	0.015124935186139927	0.0866105908931267	0.0979885246020712	0.1963829637552198	0.06844455710233993	-0.010972087715205676	0.008848981443272862	-0.01881137817631917	-0.012621242490672315	0.012123444391496551	0.004723323584616384	-0.04407339375336458	0.09219142441302777	0.05334453774986729	0.09874680038806041	0.19574933691198174	0.008074118440425198	-0.12601470742714596	-0.10245376678471659	0.24501725979664626	0.15307848022204903	0.046332613894132575	0.056675309884849104	0.06283498083000118	0.024715498529134926	-0.010027537233934248	-0.03566646101297949	-0.03640679050874232	0.0083010630610887	0.12171433068568253	0.04418526394407896	-0.05486159545531413	-0.11562751985462785	0.08100547534982869	0.05817895548984865	0.13209410328439428
HGNC:4296	0.048822923599288366	0.22993515075109228	-0.24667572471262844	0.5074155426766186	0.09006125741233237	0.12338793500569858	-0.04326377263886924	0.3516776354277057	0.21800984279823063	-0.19468985333765035	0.04031487507498956	-0.23381722971894017	-0.04144223510538389	0.42804392467598235	0.2376274456029259	0.6087551296751834	0.4416480825766989	-0.32599551334145915	0.13622556633669797	0.34978826095180215	0.11253427318049411	0.08375152904887694	0.30870744054366944	0.034625110307650045	-0.0007157625510480609	-0.10154421131456784	-0.08392522059189976	-0.10824373591873362	0.6188950429735364	0.12996526095028632	-0.043260539600886244	-0.16288615019206373	0.10678076449958841	0.5604480035392007	0.2853865534717302	-0.07556426200749801	0.4168368722678472	0.31370571699579103	0.2973762392463213	0.173920003782253	0.03105247965872708	0.0963297203040195	0.24474135821953089	0.6400160489423499	0.06455292793993021	-0.2560884345166646	-0.32022773069873434	-0.08419413029558448	0.3003047154227103
HGNC:4298	0.31868187058796843	0.4218424071066712	-0.037381442007626615	0.5367009760174597	0.23487812534251507	0.2776344927924888	0.1630241027495573	0.48973488465621384	0.5238692971903564	-0.11582280771820118	0.2332607736402346	-0.1538026733326338	0.028455154541347574	0.21236570307399133	0.41581513520600966	0.4939583722471425	0.4152398137465932	-0.3531714011386651	0.1987809617713636	0.46228236785980653	0.23320356779975823	0.12389718596258814	0.5896373538524623	0.1956644607707399	0.006067915275588504	0.09508384086622855	0.004662037688048007	-0.18607659217650566	0.7025018069694268	0.289650863555623	0.12597935823400017	-0.1282021530932978	0.1976107780058361	0.7748605939714771	0.28113470441322297	-0.0040875462775728354	0.36832227645129045	-0.01141995128289209	0.33800532864395777	0.3771801656101997	0.09137094762197964	0.13385417908511207	0.43033338076882277	0.6326650004964471	0.04787366483780912	-0.17305665371449216	-0.2984348118134428	0.23735938447108282	0.5319668126380748
HGNC:4335	0.49771792748689775	0.31753620384079473	0.4940828518827624	0.1971265932936114	0.23826422763506458	0.16763676285543916	0.18763058030300445	0.5143927726474902	0.34804449996284476	0.1739601906628824	0.2926355273124999	0.3169769535118616	-0.18084619754286624	-0.1939330583428518	0.6266784164648693	0.17328975552298928	0.10794075037926923	0.19309310413603148	0.1770584487714953	0.13210369001942152	-0.05050635606985186	0.15697848925267816	0.44296270366396817	0.22447758639043042	0.023800889558565717	0.20210620357362002	0.1669395559104357	-0.0030647871453802727	0.20517796737862826	0.4829254641042423	0.5619559883664418	0.48116107514905565	0.22984499152770269	0.34914781825719976	0.10569054474692492	0.11705779139517387	0.0715904847757733	-0.3933120076466997	0.15659653162749182	0.17874491612624585	0.5604078883708126	0.10569415446419336	0.43824754095104257	0.04295969559313723	0.15256199544275503	0.5511947323060571	0.4287172987043011	0.7720627045032012	0.5222343582792467
HGNC:4336	0.40189590238036715	0.2676391151141778	0.20524381324881869	0.05227692033275148	0.3041216801135357	0.23444548163099554	0.30359196067419897	0.34552952813561516	0.4232157828171256	0.044372101663824055	0.26235072951401084	0.37999585586574275	0.7070216597069908	0.06594898260927302	0.2878310362555747	0.2769328688179909	0.22949457825839154	0.2109412060342529	0.24621592209608192	0.1185067880651376	0.0972973799361198	0.18789198333363175	0.2693700788531203	0.0725814141987196	-0.1006068273194724	0.16361612905819806	0.09361809436075044	0.10530180949306665	0.18176958786776518	0.009645218100160995	0.2233387325872204	0.2126406645731313	0.31093967447718335	0.06620443686852392	0.24118071830977916	0.2365673400033263	0.12474111618759622	-0.19093276437109571	0.2915344795116115	0.14410622737993936	0.10678410466625951	-0.03669968932567146	0.14888258698648607	0.09094893579633348	-0.13212207614319854	0.0910020158525799	0.09855476887047283	0.28092108684608447	0.3646983634178252
HGNC:4432	0.02927897994774389	-0.07245810943364617	0.2285986741999298	-0.06987730141674775	0.29195142933695545	-0.15167298597304055	0.5088931732331893	0.04678088865623078	0.14432949240889295	0.7504706145532896	0.23038552917289276	0.2261731287412965	0.07216541725278	-0.20925082611029389	0.2720918840253413	-0.0919582808096781	-0.20162085445286396	0.3452757612049585	-0.10478950166194496	-0.22223740147457913	-0.020670711528641614	-0.028071866588214214	-0.016413907301133922	0.01644123444709095	0.05557761004487424	0.17436933559683485	0.16551513282473865	0.5277125672205977	-0.002978791116698808	0.35572761356342386	0.19894426386433042	0.13438831557396344	0.05712920033397163	-0.098853464482154	0.2631766212815443	0.14044932405465824	0.3364493208365771	-0.46359970924352845	-0.04547649558223487	0.043017536858702826	0.12333405247325879	-0.014980181616579635	0.09278869514396612	-0.5279609735752911	-0.04002012892400345	0.40252324937493184	0.4835861694967705	0.221296385458128	0.1479867071334493
HGNC:4433	0.13399919114239617	0.1386027843616805	0.02390276025348839	0.031697845446967216	0.362153464015144	-0.01859768163854884	0.6488028622182641	0.12579100149430195	0.29222076859339396	0.7313570052884493	0.3490342409791137	0.03782420101995836	0.023085466438486656	-0.09320117181823899	0.3679352602155648	0.06232396770574315	-0.18548223094410288	0.05403705193155549	-0.05752850258911796	0.012031181623001031	0.06805424492638698	0.03573924955142842	0.26120847015881804	0.0517944116091183	0.09368054401971324	0.2760511730104244	0.09090919405619738	0.5274684329688861	0.3094691380677866	0.5832896496370102	0.2402018557359316	0.00220902494502756	0.06110665065429094	0.15489165474822014	0.3961073613731296	0.07885636677285492	0.47455429187638654	-0.4916083653307395	0.07685052709420646	0.3209683971884569	0.1319056080421446	0.06394227719771672	0.3304179660692337	-0.32081694290590257	0.07625366606763023	0.3581062980238605	0.3359631945288812	0.2396761917225451	0.35768137697508945
HGNC:4455	-0.05109156736664125	0.18592929539564995	-0.10353457590820014	-0.0020755440462553757	0.442237065711342	0.25867617083874433	0.37423231738721124	-0.05118535221241795	0.33038813808480016	0.26041668485835695	0.36247886066887414	0.12223779777505633	-0.09107574738775093	0.4648346260551605	0.004034840540523184	0.13394848876494264	0.22747842387589598	-0.052344697964603386	0.3376749810310135	0.31995983249375154	0.372419315855885	0.1980614928110279	0.07697872554847547	0.10462327459482437	-0.16258675458439567	0.23668789699500717	0.1575581891082982	0.24266184696100104	0.12323166731154192	0.28214205246479046	-0.0009676754464661601	-0.06117332120214477	-0.02461871343120687	-0.028004556891509175	0.1592779779387184	0.12325617029814143	0.17779900641184695	-0.16750248407264967	0.19757764127355495	0.012802247054133102	0.3750301300722325	-0.05731304842252523	0.10008572658190802	-0.06257190598105443	-0.0566884057547089	0.3633108997747326	0.21572419963084632	0.009559741653418767	0.20471321578845497
HGNC:4458	0.10153808947394495	0.11677444461145141	0.03915363132026566	0.15977448854494936	0.3109292151903857	-0.09531790713126172	0.3869154906168038	0.32494945114832136	0.4172202757766308	0.5919554762906858	0.3835625142872881	0.051266849056773235	0.03723527148029187	0.012791436534074614	0.4595037825793992	0.35981386858393266	0.009146650533998437	0.17265174367911143	-0.021116856666151124	0.05245003264420453	-0.07649806949884451	-0.005299090968563011	0.3560079693994534	-0.09600940698417516	0.055813856083444635	0.09596307260555789	-0.08575728489946716	0.38948112648335265	0.42129804307779223	0.4195851807333423	0.43950739609527656	0.13580113941188804	0.023577942265554194	0.24802102032240272	0.46261277153454977	-0.09162507590551563	0.5638024244073612	-0.25114888635894594	0.21469577017125974	0.29737289106838427	0.23852303548791062	-0.001862474992022835	0.2553094219506902	-0.057964324007050386	-0.011947210132649969	0.3002747950486059	0.23317106737677418	0.2166769994794065	0.39874808669202166
HGNC:4552	-0.08554278823615241	0.10960582150518682	-0.006228595025000184	0.09421410662046985	0.3452494897582695	0.20452507810372678	0.44383650182928835	0.021371575646118607	0.21759120077509464	0.29690309393358016	0.23319850477403697	0.1856483140836039	0.006688151256711479	0.21221889282098025	-0.06531075162794864	-0.2719217912054145	0.13435282751500383	-0.044973009620996623	0.26222118123295557	0.21468478161657711	0.44126775278869884	0.2090989522976789	-0.06499794044964786	0.32795399431125505	-0.02362797846210215	0.2809298359305449	0.26368589853775637	0.1410203847162352	0.10037708319079211	0.29841411046697264	0.12724779308554077	-0.19987682881747307	0.1889333613126203	0.06421508358712315	-0.02599880293981771	0.2563684529106809	0.17126103513507254	-0.3542640179857686	0.08239062148678403	-0.09662995337041265	0.3413523733138405	0.2203163414032533	0.3018394508483137	-0.25593832280590306	0.20604232594621594	0.3731860783096969	0.36592344870661836	0.14070820936055	0.19109584899713924
HGNC:18062	0.1016863141819096	0.007675148413657604	0.27367496693375204	-0.021503667994890042	0.048463305896916	0.06418444284207817	0.19831820899135236	0.29191271555531917	0.11965656207944375	0.18520367689560083	0.023128344671682795	0.28301255512983936	0.07028562119588999	-0.03566580705933723	0.265842880067631	-0.23605814498095803	-0.14063080498759406	0.22634220790417453	0.012464811571572752	-0.11917702671517687	0.07973003138754448	0.024521521361557438	-0.11663023332188661	0.03352280052271749	0.2771748468304786	0.0476829431645959	0.09386526347726319	-0.06719462008794667	0.03144667974187561	0.21993494208606224	0.2121578138585923	0.23316740810604605	0.3319329392466851	0.09200775384766206	-0.017240349058004176	0.10512835271906971	-0.03326731776653304	-0.44695673445242723	0.1594251744104462	-0.23857233853120421	0.17097243737823445	0.41007964571696526	0.3503748407995001	-0.24267931922722033	0.37658458117049304	0.489503591918339	0.4850848628362984	0.4513265812502238	0.3870113261296555
HGNC:4623	0.0374212520351434	0.142905325966843	-0.04576974738131453	0.5332021611885711	0.19834858919601597	-0.027124149551343943	0.1713679435869073	0.45472917089121856	0.30596708272901313	0.17168012052595708	0.10599010730125435	-0.12790878084580043	0.007778289642582303	0.24829192062818164	0.4339944048318421	0.4540938344975237	0.31341738188874013	-0.19478224003481254	0.024775553948725666	0.14604351015308797	0.18479153419202063	0.03730657335216392	0.3622305835065089	0.12216317441611499	0.2892982982869202	-0.029148987896560646	0.03074167436787041	-0.10251242572804041	0.601824970504571	0.27913436466521097	0.030651031896302323	-0.20826557886525265	0.11604723435462426	0.6020409448893752	0.21189049658844905	0.01623136858103759	0.5138005221635737	0.007057086767051968	0.2598807824103743	0.23251578047377802	-0.02275040424531957	0.2583511623166934	0.3341547603068774	0.39442052578646575	0.1075788696113638	-0.05756599854320796	-0.16573822778023087	0.0794791340501845	0.47035927680766093
HGNC:4626	0.051041326996075324	0.027964684423765786	0.0876631806859836	0.25758135982025854	0.05739361316647426	0.11215084281939554	0.15304007529475325	0.22763769251133933	0.1167636261258217	-0.17940125412988756	-0.021302951453566536	0.17410122652439583	0.35471831486181993	-0.07516474992527335	0.008124282557936905	-0.07995472379955715	0.24650155147962707	-0.00912684217003685	0.2202160449966434	0.03592423497003331	0.26401186576290914	0.28122332909463127	-0.05507125988939252	0.3633474831352034	0.141506271739161	0.060577214050393076	0.39643237067751347	-0.24112424913870395	0.08512159660847053	-0.07241195937671627	-0.15762665912926704	-0.22811156104365699	0.23263312308323597	0.2318730699567311	0.013341964648402663	0.4197476941673933	0.24294829934985507	-0.07835419629815615	0.12951418200721324	0.01545653123452355	-0.028014181157417335	0.22410769986873388	0.21169914029469272	0.0993278412478092	0.04401704821274826	-0.09010289954141379	-0.014315712681128086	0.08599188387998735	0.10855177984012152
HGNC:4632	0.1013864565727162	0.08682569858145146	0.02722301415924022	0.06983093759304293	0.06200459601682534	0.05116104343006813	0.07990688224906205	0.12379629241022853	0.0686704213175441	0.022416489777141186	0.07909951671926428	0.013031712499579868	0.03033754384057073	-0.0006234646277051614	0.11642345505307702	0.029127808149919592	0.025488497572527948	-0.01588190245221433	0.04321556001337745	0.061066004568378005	0.04587370738285496	0.05367398606887169	0.1030931306212256	0.05412649934146072	0.061196241359602395	0.08073134284671948	0.025133335681785572	0.004843933302805791	0.08971543311308489	0.1052705148830074	0.05625760029402993	0.035088031652372745	0.06192796745799475	0.1078859034189779	0.04470472581843266	0.039150468396654134	0.04676962791025978	-0.06461120913132072	0.0597061293436874	0.051554267967993464	0.07291588555994984	0.07787265059194609	0.12735848597450924	0.04826166378154728	0.06887182186702345	0.07534044271221044	0.057338657996143	0.1387760594016462	0.1544734848831525
HGNC:4638	0.1288508931354107	0.3908074156030111	-0.286503029724874	0.1827092708896048	0.022837286613788553	0.24416307116564934	0.09467149518376633	0.37928855024675445	0.26653568674838	0.04267763756670231	0.14902833412859626	-0.387398014621118	-0.22814809454394477	0.11080662191381223	0.37630070096485985	0.3122900478991266	0.08039005518380442	-0.4897294553278751	-0.13274810644139107	0.4426755698204531	0.05316177115390414	-0.10061852371272806	0.4862538565332014	-0.07317392474366165	0.4273028934972686	0.05037529348318773	-0.31603235969475574	-0.029719707856898845	0.6366078338932828	0.4767892377945271	0.23063788539489347	-0.18324129318184013	0.2169555114541288	0.6591042129223165	0.17664521167775676	-0.40623399211551664	0.15817084656357233	-0.19179654330048015	0.2699808407653609	0.2864520588424526	0.15336036743764925	0.5269067408976339	0.601175658365623	0.4164273777206448	0.504712493364931	0.020223053635929817	-0.19258603604411564	0.28398712843459717	0.5437770988590767
HGNC:4693	0.21023852622047326	0.10781241925773526	0.09522120505090448	0.32896169494068345	-0.2696991163608996	0.11899632921332723	-0.3581376564945471	0.40016083334324287	-0.048087447241636126	-0.27566752568940955	-0.06788107965006014	0.0009498505386881106	-0.04188478263982255	0.11175583570181206	0.2661155161170875	0.2719732724264449	0.1421368758197171	0.040506300026299485	0.039914202669126625	0.10381372892696963	-0.1889091978163508	0.025838511883469514	0.14755679307792494	-0.005468743181080524	0.06506873994680215	-0.10700206463503234	-0.14081071422403554	-0.12115413768308246	0.22564334035830438	-0.041157690481132055	0.24546021441276328	0.28668405168928257	0.17747474886604955	0.31269959890987875	-0.012358787260421228	-0.11557079912255638	-0.013303334162762671	0.30665770443575335	0.09141483769909559	-0.027459140771745143	0.1879097781920007	0.18200528499169472	0.19398196782248	0.41356540687918747	0.23347062581883724	-0.01878744469452594	-0.007567117833572053	0.2094544224125413	0.16645180800476117
HGNC:4795	0.2163735280639511	0.6773115277773751	-0.35459621566231225	0.2941014297907722	0.36690986523863856	0.4759143291541551	0.48688152553614594	0.23948577141963243	0.5819603630370341	0.013632956010801986	0.40552337531997584	-0.19056959582591365	-0.024111476560122438	0.4894006807407573	0.26115535589493116	0.4563362858212183	0.278536024501932	-0.6083727609041139	0.3778465557879372	0.7307053031190344	0.4214118229928115	0.323095278496862	0.6092816316055364	0.29289684639333413	-0.013080727071599924	0.36291562995116294	0.07071238815407624	0.03913019516438262	0.726630428253158	0.5696592262774235	0.12889688389753173	-0.37374996789757625	0.1394602388994783	0.5826551228048118	0.2556065478520091	0.09921876429893633	0.3624154995801989	-0.19119452441173165	0.3779132785440922	0.48009969102715544	0.2738028713833497	0.21706986250818866	0.5987468181820622	0.454473131410294	0.22718532545579478	0.06890730070220746	-0.2631682934818138	0.13378195122652947	0.5336521747738416
HGNC:4799	0.29916412187703173	0.6315304306623726	-0.22274924854453346	0.08462732573143117	0.6877494455155871	0.4354526611769731	0.8411002361496348	0.16895558256215337	0.717983514313378	0.512096020137317	0.6798859860956342	-0.02953982168807011	0.0765012225664267	0.20318122935842003	0.30970284407706533	0.23232238638129205	0.22182065063189169	-0.37790524030739675	0.3250726099828405	0.6204515450930371	0.5341884685856564	0.26969347786255443	0.694829831131799	0.23290079181224538	-0.018541081054344922	0.6089110521466762	0.08044765841374446	0.3737021568505543	0.5362663326675542	0.7119250851045767	0.33129528326752433	-0.24605426006839198	-0.016231893300035417	0.36574986514921337	0.37132231962171824	0.07658931463093092	0.3890305553881686	-0.5183424727304854	0.3344321222314501	0.6398642311173723	0.42954038599942934	0.06618188737948727	0.48205776984640525	0.05102544447971598	-0.024436637354016393	0.33375169917093506	0.04849146613802764	0.2651679023245037	0.5048355050582283
HGNC:4801	0.0005987871469512711	0.4514735451611507	-0.46130850405630647	0.16689755788211122	0.6162235583764175	0.21398097854471448	0.6883345708938634	0.06465347587383652	0.5149811473352324	0.523295288683987	0.48129044122866316	-0.23441148161445413	-0.03574727446574062	0.4891908542667905	0.2077650100276349	0.41112699807870373	0.1322003287216852	-0.4888609597295547	0.1433648005268753	0.4995059201145288	0.3539343590647362	0.13083570464555416	0.5296377470521931	0.09734203104266971	0.0067218288141268285	0.3237739403503374	-0.05297667555146316	0.33116910248342324	0.6267229466487958	0.6357111938885331	0.09861767974158475	-0.35891476295621305	-0.0243398545632956	0.31781457248433304	0.40773697030754047	-0.055476636075165474	0.5320394111907872	-0.20690506541045536	0.2191993336167818	0.4949372572695191	0.25273991066049023	0.09434704394079244	0.4111456842631558	0.21244957246524246	0.09006511589500708	0.14690440796189377	-0.17312355387620407	-0.016894767684218447	0.48760714767624036
HGNC:4803	0.0055198528790643565	0.30329783549185124	-0.2502676232765778	-0.004280867730067602	0.6665854166908916	0.08616974794145846	0.7283654195730234	-0.14034680504347213	0.4134422854906116	0.7296567169185453	0.4840104228724809	-0.06268601001303566	-0.039890959871826934	0.2965143130364612	0.17263132270554732	0.26330476676749387	-0.030801373575903634	-0.20853111057097193	0.04469586941065204	0.2713492040573486	0.21996676386396377	0.05794460466768872	0.35574944334499287	-0.01852329684970268	-0.05507934584357203	0.37314016178252724	-0.003421790493735492	0.5458423118052622	0.2901981533171061	0.5959609954155062	0.06164158515381542	-0.18572504831645878	-0.09056606038760212	-0.008548727778277867	0.4587577715955915	-0.023801657739217805	0.4717834819555087	-0.3062870001889363	0.1002134983429477	0.3485878411304939	0.3154354514628489	-0.0666792315523362	0.22290525098273917	-0.06036868542684386	-0.08334145513784862	0.33530132651147365	0.0738866977755969	0.05985568900405364	0.3733434835432719
HGNC:17890	0.28755573489630043	0.3949725222309051	-0.17934743753115956	0.09287302082833943	0.1539874881004056	0.2682372223319077	0.14067664167105995	0.22903628396186793	0.3055862370644193	-0.06343392125970092	0.2828009232652837	-0.13690736211953317	-0.038755636073578376	0.1111365609066238	0.2213738825329595	0.17383807512571894	0.3884446453569532	-0.2784321538802229	0.17388502795787142	0.5255414555154191	0.3353862277989307	0.11671328891244238	0.4296767731572466	0.13955628288780644	0.03594091707990212	0.24454311866836712	-0.09285326065761454	0.0012671787783676708	0.2760586688168472	0.3416622567703895	0.2405121057802305	-0.06183453416794891	0.20930290967735998	0.3828966361819585	0.0682258229260842	-0.10719951900866319	0.03817004336834839	-0.16532230324302047	0.44621595615739573	0.28646367768701786	0.45091210182957214	0.26921059467642694	0.4449767084020781	0.36705807580393085	0.2256074973031546	0.04960513920883133	-0.03992905698840043	0.23523755930823398	0.2760153556356853
HGNC:5208	0.3591301708769132	0.49322250669874157	0.016375117272729837	0.20082715752399108	0.24046074599046774	0.3881147049753808	0.3290007713120663	0.3481579818690648	0.49280364424643264	-0.0779483370577763	0.33346037095234693	0.11414187722803207	0.0433330491381198	0.22509810123012916	0.31459151185204426	0.2701744538990733	0.21114902755608392	-0.17880754643405208	0.4308093441455752	0.4932419305271872	0.20650217590142703	0.33451338750298465	0.43376739733366854	0.35929714674466484	-0.15481205536805398	0.2509538251482283	0.2087659568368791	0.0918783157185622	0.4204915769543243	0.42178848002995223	0.3085517009960526	0.001832090571240719	0.2422897830891857	0.39218497639374134	0.14769787216457936	0.28120310582751346	0.19008760171058656	-0.2471793276985715	0.29924766697983207	0.24726172973181493	0.37999400396901095	0.1125542604309184	0.4686540243951161	0.2495360003377739	0.16167735401780572	0.2275143451699793	0.01952495323640244	0.3796615827877387	0.3810396782452297
HGNC:5209	-0.03732585417929074	0.021407845332423448	-0.00751033608232107	0.21739396074118747	-0.05853145598820106	0.040180546836227383	0.0029377968687501212	0.31687308366218875	-0.0008682745757057947	-0.10063385796221463	-0.05272772227805779	0.00881753770715891	0.04544473945230987	-0.06484534239463202	0.1275765659191964	-0.16370184355093878	0.24835430634357536	-0.11480513967111952	-0.08332253100145187	0.12217702463823295	0.15943171292354472	0.0352655006690818	-0.005972385417804691	0.31874338790765494	0.1870212534545812	-0.04173110429266204	0.12207832574178636	-0.27218660730185146	0.2855130994952357	0.18809365070245532	0.10951244242469131	-0.1988983440525252	0.4908293416527327	0.4115846725042122	-0.17003262074529682	-0.0021631014966809908	0.06054182246434788	-0.20705485026251408	0.1687881062848312	-0.11737938531698638	0.1124702380614664	0.5030435201804142	0.5134587975970425	0.017272480793013543	0.5766274201468163	-0.0263302289204058	0.16168642010728965	0.2823825769937038	0.3189705597568658
HGNC:5210	0.44013999233957707	0.3872198676242485	0.23532286445102546	0.26976334315652784	-0.028103809170826572	0.268775087441738	0.05988817594212602	0.37105724652427746	0.31990720285578833	0.006397599687353847	0.14147656398158878	0.06813437498530625	0.1458221951231338	-0.03793944324208886	0.469303885162442	0.22823169796948792	0.12904790858953244	0.04735971029142748	0.017640221398892878	0.2622369361809687	0.036920999470956097	-0.011220790004849206	0.4103693244887846	0.017993963854445374	0.03716962558877914	0.2747778554746389	-0.16491156043700209	0.0957037704239781	0.40754712725531245	0.36412240397536066	0.3302612817161993	0.17483001661790537	0.24901926030857496	0.4337941894329422	0.18185751716398135	-0.1598581559869886	0.03651256638622407	-0.21579179368667248	0.28577193376066645	0.16900924320890476	0.22977617031325032	0.1527196381813279	0.484132933494043	0.1806306225319414	0.18996471727684072	0.07490331298044406	0.19139964905393672	0.43723858777321567	0.42711626780730416
HGNC:4800	0.27005138998543493	0.5756855092196662	-0.17081905669603475	0.3935668744769785	0.39605304499503413	0.4008817136979749	0.4753759610793523	0.4241644680973901	0.5573087334331116	0.1397694709111319	0.44572117484902535	-0.15169514341896956	-0.1268867928201447	0.2750860211020716	0.3433101687904998	0.3285752853592907	0.17370130158502892	-0.5150789904990581	0.3082972922522636	0.606467078021442	0.2665085577777423	0.30387482863505133	0.6616464774816145	0.27400994226033937	0.18706420426682593	0.2952868224857122	0.11011180148795843	0.05104703258762243	0.7590084927035644	0.5842541544471178	0.3398667412895797	-0.2573128297135363	0.14806061054630196	0.7249576684257658	0.24611496131572985	0.08835434493558614	0.40390197295045505	-0.2799453626915029	0.24482045321644655	0.5417047399872009	0.3566278968563171	0.30800409151652974	0.6664478723416759	0.35205201879686177	0.3065876631952711	0.2552354003042393	-0.1314948737478628	0.3124492695056815	0.6285414255908176
HGNC:5213	0.4323795879094138	0.5603086987854912	0.1916816846217197	0.41795437694654425	0.46271268859661174	0.4816936681397638	0.47679339624117417	0.5049164190625123	0.613803130079418	0.22923862331526443	0.3815352805345515	0.028591070491393998	-0.08506472425774991	0.18091101801650258	0.5505557407321874	0.33851222320917257	0.3293967837941029	-0.2135349872556554	0.26614010254835063	0.49903432370364226	0.2426391974419804	0.1958079705993007	0.5702604344605549	0.2061456397513602	0.10704394979879178	0.34658467776232144	0.09132809982262843	0.0878783254623359	0.6291577126310038	0.6427617352184666	0.295607216270204	-0.04290339405541474	0.34657419639135073	0.6943813745506665	0.28952928400091743	0.0852833995194514	0.37133759426133267	-0.4102346259915889	0.2959250380797002	0.2966073541019879	0.45929219965706064	0.24738089349325795	0.6969620871106318	0.23860385835502806	0.19369119859655956	0.3398402891215027	0.21374837631192253	0.5869037274852009	0.75216151576815
HGNC:5215	0.3209109268891116	0.317846353856877	0.14368425741026533	0.5454092007115081	0.07191983630180097	0.23700404177248796	0.03936525993844577	0.6202114246890907	0.2601205317690928	-0.23866936987281198	0.04082846161213274	0.0003366408597353276	-0.003935458581525018	0.07989498362456891	0.36887152024514586	0.26978497489637815	0.44187721999605983	-0.1671332808707859	0.24086761855700278	0.333461767170533	0.1433520004593682	0.23424936127072132	0.3112857840820633	0.26621457337336873	0.14403604943685638	0.08314714762207412	0.15292869886160101	-0.19227116474735584	0.5818986849793933	0.3052031247668622	0.20421949827128344	-0.048488182145228126	0.3765613820533914	0.7097673270957263	0.119644011087379	0.1638418866702466	0.26303756947898205	-0.06782568123325591	0.29421199715722884	0.10170725482102494	0.18363146534391253	0.286470201167405	0.537622361121126	0.3564968437006884	0.2704553212770355	0.018150952471770242	0.09311104482747823	0.3214970323352036	0.4434768704343624
HGNC:3554	0.09473056103890651	0.22519048157395882	0.0031519256232325067	0.3596639671247813	0.1952333150351368	0.3174170410137219	0.31519467998153383	0.33130029980746845	0.16217092136115505	0.038845000508517545	0.07805305949273283	-0.02191243442327757	0.030943460416440145	0.05501382108454201	0.09648289583455698	-0.12142472622868766	0.18825862511516392	-0.2466994691887	0.09223095870021125	0.2699157357609929	0.2502968166034951	0.1391237137499166	0.12724563172595574	0.21461564930006904	0.23792184714286793	0.2506499090352194	0.1430327448126022	-0.093776078573904	0.4733183312495805	0.3791415815729252	0.007187243916755815	-0.2764819003241279	0.48382999888990696	0.5747759527576767	0.03566397526112664	0.11785143483470577	0.19053947030506388	-0.2773406718818215	0.15063776977349708	0.01691971556991279	0.16341822976461431	0.4789593319579314	0.6377195595256772	0.08350158555459988	0.45685016560627834	0.12191938832069364	0.2514846785558187	0.29117139161941175	0.5130806849499012
HGNC:18324	0.29913206563503963	0.4444942517282708	-0.20166745990408616	0.3639958810026758	0.27377518981900656	0.24420860146855705	0.25819126883232596	0.31457305950620257	0.5545082025053708	-0.2642919368683793	0.2922144867173636	-0.06345119480193236	0.05872096598314707	0.25375865310256096	0.16953809285494534	0.23674973482565428	0.36835225424543694	-0.44653749516559166	0.41199912686483253	0.6169172121116333	0.383539374516425	0.370818766918927	0.477170360892952	0.3931294204489581	0.0420742270098762	0.12487822076997596	0.2444533353319832	-0.13950400133233062	0.5705127467408033	0.32518714348618816	0.21541911449840906	-0.20806717305382938	0.16281247332741464	0.6253153547300567	0.09378337354935952	0.24095564035131878	0.2279032637880599	-0.15358692596506715	0.47095265451515367	0.35530916061417556	0.2471747233757885	0.22945566956612948	0.5000661624735014	0.48253804384445953	0.2128003580612439	0.012932874640566756	-0.2905262411349868	0.19436995052721986	0.3912495846405125
HGNC:5383	-0.21482134409013395	-0.08466554519001059	-0.2503480664307871	-0.08970274784056416	0.21486850360638632	-0.18373203386744297	0.3362351840165995	-0.18334725078943084	-0.05184313413321579	0.5103292989052676	0.16692663869257515	-0.11766778317653466	-0.3099292896312105	0.05350372171280163	-0.02168138525808372	-0.19742779347144454	-0.18075759066446312	-0.1650281262742365	-0.09078535921543979	-0.057792146746948665	0.10752358455214796	0.015125486954718189	-0.009934614482721635	0.059412236650370494	0.15547932226061997	0.10417674111661719	0.13698767472430523	0.20832568790779601	-0.004058059958441806	0.2978858039932115	0.11661616609295081	-0.1513595259509744	-0.159410968386379	-0.04605323617755578	-0.13967229522487984	0.046193867365873345	0.10514705403467428	-0.18827211363653257	-0.0821072397175275	0.18840876739644863	0.10931379672751626	0.13541520241009586	0.031124444856837893	-0.27225520129969355	0.16899963735992288	0.2992735833475276	0.09241137493009162	-0.11245267602224339	-0.03843843321051072
HGNC:5384	0.2527992987669428	0.41426243194830703	-0.024910374691819486	-0.04250772754853388	0.43502649021228534	0.1397094905122612	0.619432473947087	0.25322547694007147	0.5148938798569233	0.735131439792732	0.5211957850814944	-0.04789635270986757	0.06415623727849956	-0.009433212236966608	0.5416045275973205	0.43547440547364386	0.0001911225891740441	-0.0031681161525180454	-0.07832126763717528	0.23472998570626888	0.047551788133195834	-0.06722547078443113	0.5657942044038451	-0.07755699900651249	-0.029273145352487616	0.33195182196063555	-0.18974866412508223	0.5093519953476187	0.4304782942334628	0.6578959655094224	0.4174799156111365	0.06302092645763042	0.05061055357215714	0.2018463864715352	0.5151683099896753	-0.2107126472411049	0.46454412028292313	-0.5085414387320936	0.242541357885087	0.5232179250897205	0.2997927912763288	-0.03315424160956113	0.3833957306765137	-0.10372318511941836	-0.04154935292727412	0.25539016265437064	0.18366859071870834	0.2960342102252169	0.44520046902458277
HGNC:5385	0.23380169066076037	0.442910658104661	-0.11663927128890209	0.35514377102960193	0.34946675556192575	0.2329086475007232	0.5192051216105817	0.3705917661517872	0.5082865223557033	0.489469152628898	0.45130949746590543	-0.10378285604746118	0.04806241853986335	0.16104083731820895	0.4786616983507749	0.3924131456893966	0.16741526455512393	-0.16852969214334004	0.019185284772632233	0.3844196495406647	0.20116157429690754	0.02807373164839089	0.5847973997599835	0.026037187662426693	0.03057217429432391	0.37581279965351083	-0.15200011890722362	0.36357815508837027	0.69784786810331	0.63135702816722	0.3092729307187921	-0.08798021787820176	0.12429411715192057	0.5293799849686275	0.4775531659534298	-0.168444261981604	0.5322619122522837	-0.2911008564981322	0.30669295652942224	0.44370343361400033	0.28286025157673067	0.14700225949549078	0.5360427482607538	0.1768508605242535	0.13933378957231105	0.12553431526686015	0.09665224927841685	0.24791001431121276	0.5491881031255387
HGNC:5386	0.26340642651557766	0.3768960492116635	0.030447935220860745	0.39425208219549407	0.23976081747941325	0.2723095827441607	0.35272011256695585	0.4271434257744428	0.4487834037610069	0.38566076543907074	0.39329260244726616	-0.05003331729561987	0.04115729186070805	0.13431230645473294	0.5408440074863332	0.48280332412234545	0.16344712538973266	-0.031373526517973926	-0.003792133017490817	0.2884560625215568	0.06653811144429313	-0.010850042630057276	0.5535726779482955	-0.038479871794385216	-0.03721747696743168	0.3092836300021675	-0.18812996158879983	0.29946484900070125	0.6145765846800829	0.46697781458778037	0.2700189680828102	0.05021009226512157	0.14503064443724306	0.5553350431369273	0.4877613334363253	-0.2125880970711885	0.4761763679759593	-0.176991469206076	0.23801652536545692	0.4074375675888116	0.28061828763511093	0.06281170932565097	0.4634106723234005	0.26283328200278644	0.03490605691586859	0.10997701883037275	0.10372286054225618	0.28048034379192294	0.5274227615912026
HGNC:6115	0.327626247337699	0.5842566417545307	-0.11277930567908051	0.3084090734055451	0.30772572115127	0.3571639287845665	0.4679790647056259	0.49953187073643074	0.6095552642387572	0.16880851076370204	0.3738728953975472	-0.0902992136626678	0.13971722324671676	0.23538354516071333	0.5622259080893232	0.5552670993588497	0.2707116263931203	-0.2872212680521919	0.13054123333901496	0.5029376888552624	0.2441405086598619	0.1089976649011937	0.6479173840286299	0.10228713868812023	0.07552249241533189	0.30080832694089693	-0.10941771708457802	0.06569943072636442	0.8078024138219593	0.642019037734023	0.22545929573894652	-0.13797540899930755	0.2703333464123871	0.6398991420662208	0.4575095136837867	-0.08501976059332958	0.46480004723027374	-0.3303967053992106	0.4331820125634861	0.4398922780777501	0.16202181670699675	0.22450256502865718	0.6629771270124138	0.35524158795430694	0.1982786857689663	0.039472247052387124	-0.01821777325091614	0.32500773894809093	0.7139399576346084
HGNC:6176	0.35447406240776785	0.4329734236707054	-0.04834183428957868	0.41313763418892646	0.1970453540585127	0.31903440078743783	0.22291697193421314	0.6101371645348733	0.4524635179726463	0.005207468005363524	0.24335976539788026	-0.10043495830430364	0.021116903631721525	0.1425166689736434	0.5072768340530774	0.4088599252152764	0.3074591971207865	-0.32116492354761067	0.09238730631004563	0.4132242681373272	0.1540592762016137	0.11617956647354635	0.5577853446490615	0.13318892885947567	0.19756980780550337	0.11668886101431315	-0.060293683517537305	-0.08860459836493981	0.7691375309442823	0.4449365531392302	0.2596407652064434	0.005057513644717522	0.335313038257669	0.7944057401659437	0.27986603896286466	-0.07071546235652382	0.27934487169126837	-0.23300562244615075	0.3391588107920316	0.3280277167102088	0.16105393372165241	0.37145767383678097	0.6390504910662831	0.4275220230262909	0.33385591453424057	0.09229250999965023	-0.04959769669076531	0.42874792276283663	0.6859310282541751
HGNC:1564	0.4649314463254523	0.21265041848428706	0.45548751283187633	0.31153776263520344	-0.022925709805520743	0.2665957645979119	0.17265531377516868	0.38481535346565854	0.1619866505348832	0.24518206294193812	0.1139266058436335	0.27866262630497	0.18838249277494176	-0.16625410225591228	0.5161912352921271	0.13720050430908592	-0.06747815079145912	0.3352753499817135	-0.036571347765727104	-0.038406514392665556	-0.1503173505557582	-0.025615999586847602	0.2580913899344513	-0.02574376231684042	-0.026842635741069196	0.31405384115989515	-0.02599110548613871	0.33939142666233946	0.2683301575441968	0.31049923554789366	0.3516960349839271	0.3579671181732528	0.20606866334081683	0.30686386020011486	0.30496711006941696	-0.016607448932435966	0.11912240229597894	-0.22046884401293534	0.05919693013653407	0.1099597815402535	0.17356219004057377	0.001582462306029859	0.35089146152322	-0.038265118326736576	0.025433080481568816	0.2881233866290162	0.4885708373154139	0.4795433272037049	0.36497883153547883
HGNC:6535	0.013234031185841471	0.31376380051932706	-0.42432282059732146	0.20788475264295647	0.28148101955655863	0.13796280317954826	0.32308720124354073	0.33622650677330773	0.4047811811619593	0.16904545186785574	0.32789351628132274	-0.24069250883693147	-0.1142701219361011	0.4635644263382882	0.36098620550846017	0.5907037789379116	0.1368719825857762	-0.45335161220855186	0.18073043733937647	0.4059223814277537	0.10509902131901393	0.18666783157440917	0.498640705709142	0.1470824174153794	0.0743397778766516	-0.0775396106462994	-0.007698389940096451	0.020562697596378035	0.6683408511536832	0.4077863234990309	0.2931280116764057	-0.14368058249379123	-0.030515715643202025	0.41982819934437243	0.221457096673184	-0.01264160197417931	0.4891006169875335	-0.02495011738725599	0.22324396608953237	0.4928094885180988	0.12206738627961358	0.14383649084422748	0.35088498685079617	0.3471914702537794	0.21010762517294929	0.04462034672143246	-0.30850137925945204	-0.01971991406810515	0.4284881897956292
HGNC:28335	0.17776233817574147	-0.024582192646217565	0.2527325878417706	0.03054093371451271	-0.01835155742182696	0.03438556011115548	0.10626503728404041	0.27270253134129585	0.10127580024932514	0.018846450726139316	0.007316764705806344	0.33805065355764136	0.8671518692503952	-0.1165491592655769	0.18380425610431475	0.09878236366008292	0.08297218441274981	0.4490023601032685	-0.05299356286487349	-0.2201658880190019	-0.12042193317530667	0.005014363935912238	1.481738428461498e-05	-0.05961100453124231	-0.05651182537919275	0.0671562288464546	-0.03332968020663683	0.13156058259998407	0.07854534828652522	-0.1941581060984553	0.055055754597743006	0.09177648056504044	0.32953200767226803	-0.05373144235075315	0.10763776181113659	0.1335456710366836	0.06089166446841681	-0.087083558954518	0.0985432840761501	-0.018908487015771806	-0.17447500826470844	-0.03481974740221771	0.01897954716045391	-0.12891946805816995	-0.10005918462480588	-0.15959666076337545	0.15513980233862343	0.07717959677288307	0.1490144525719247
HGNC:21481	0.2476151119420732	0.1509872352532205	-0.024306898872220397	-0.019827376538942447	0.06513111346424481	0.19242827988714128	0.1821033334508303	0.3105802710589168	0.14477439179810056	-0.09948658335776163	0.06987905135876417	0.22361578643294022	0.877751634055033	0.03240389800256826	0.15431716138826942	0.16889748370363106	0.2067824898089945	0.11745405266921907	0.07054954029612813	0.02916698933405853	0.01808028008922393	0.10861229234005787	0.1403522554607664	0.08857489184487194	-0.0201219679236787	0.07801853377092408	-0.006561539996889162	0.04474048332066456	0.1930818615050207	-0.12090342383808389	0.14081275777239058	-0.008764082734317648	0.38113079236765085	0.0291539589758552	0.03147528849567111	0.17166712871155104	-0.005956983709094356	-0.08958685025900927	0.15171287014178514	0.15088832885938167	-0.10205588913732026	0.11042659318576671	0.13209034351718218	0.03829462327153139	0.033203800458631236	-0.16096995181801588	-0.02961907979671228	0.05685530270817332	0.19839968107585415
HGNC:6541	0.29223672800092854	0.28217964874090906	0.20790840136842786	-0.035257270182151586	0.32981476814295724	0.034566271236794475	0.2831651356319686	0.1190377670092821	0.46387895105198507	0.5146550486074658	0.3536034630396877	0.026811805971039052	-0.0702003297530628	-0.24743191166113448	0.37617530009613	0.35052277157015377	0.012601042142758475	0.17146451497055248	-0.19730758770127937	0.03560845805920615	-0.10042335655732053	-0.2747685810611839	0.4431413937969938	-0.39220586940703983	-0.14912526390269068	0.2458072234265578	-0.32335709653683226	0.3577666372388574	0.15221694403631447	0.3333441152268515	0.31646901595487187	0.3167247899662294	-0.195444027394545	0.07197513773557557	0.5444677414582553	-0.41603367629009025	0.19791449143571635	-0.2873777453201243	0.196358058382993	0.25565810834135205	0.15430980661259266	-0.32204964439464634	-0.06277763273411663	0.007691905046510644	-0.407530660116475	0.13748252517598317	0.09599317373251988	0.33523217880381734	0.18752815854866992
HGNC:6544	0.16827358820592195	-0.011827524355680118	0.0789513057532904	-0.05146410019908493	0.06473126919575517	0.05449543104446679	0.1599262372776624	0.22645654127660272	0.073848749083655	-0.026671448722449368	0.027329779215542395	0.3033256362684755	0.9143928825235562	-0.020779140434258013	0.09182059282211932	0.0804558503930521	0.09952088356557609	0.2866165924593358	-0.0035967449331676658	-0.156502456157603	-0.07263334784071365	0.052855324680634475	-9.078373951066629e-05	0.0022653826185851374	-0.04430065912853719	0.029624637490266486	0.01275877679339524	0.0947278908871926	0.059561029205536416	-0.2170736312823975	0.0455266492870898	0.042158866139843286	0.37965233353219185	-0.09559997532131381	0.053930881948469574	0.18949573538989392	0.0007237270422328207	-0.0722703259419873	0.0796291744605225	0.01927918171533258	-0.15323943759741515	0.029168947459278997	0.014651506280417214	-0.08294416266300284	-0.038943212990788095	-0.13084154068527915	0.05801712321865681	0.02621083677123158	0.1479722170468917
HGNC:19708	0.184323679134355	0.25237008751919177	0.29363074940913103	0.11518492489051156	0.449543749648796	0.3404097612121507	0.5201289395423209	-0.058505709544850466	0.2718920485706967	0.49141968848478923	0.34047462525265937	0.24874238715539612	-0.1533719174770451	-0.03453086394482595	0.09906192097313385	-0.23908770112533073	0.007824686787150367	0.07822614451790695	0.19142232160452752	0.1695154746879188	0.38250517914407245	0.13417667838380742	0.08175717946183553	0.1305389689244046	0.04072987438491845	0.5591631762200738	0.2145200373113913	0.45025447795269263	-0.047943267176871036	0.40076762636290236	0.02316639268922805	-0.025023798956555127	-0.037174664039936904	0.01395060414542848	0.18162376188436907	0.16599464124824345	0.16378204854172265	-0.39386735474582135	0.012679817811666575	0.028643241433541664	0.4468609730625887	0.0004535070933333746	0.1936326747582418	-0.24988656328787184	-0.11859834536777482	0.5332661805724631	0.4684297386629584	0.34312979849470776	0.200550828730233
HGNC:6678	-0.012221858829542595	-0.0685905568752292	0.07082839277053078	0.013490032833722609	-0.12810975537465802	0.009862401685870329	-0.01971584535176385	0.16138924218690603	-0.04981451494352787	-0.043061647122362434	-0.04258294772518107	0.11734046974056568	0.39606421134191133	-0.015483288393046595	0.1647942934373435	-0.0046134292220401	0.030553351331770964	0.17732250686645265	-0.052656147840091434	-0.14462782592648402	-0.01973446417619238	0.06090426064689727	-0.06967482348050882	-0.05089178980734288	0.06579789813439674	-0.03637130477766428	-0.02559838787406918	-0.016617032432027903	0.005881289170247088	-0.17033345231165503	-0.0007092068048555676	0.02429138172067874	0.1716605275061185	0.006682136855819514	-0.03864875347764582	0.06730566769629708	-0.026889627263396283	-0.02108055846623373	0.19026443891283798	-0.08066525003811752	-0.1480454208016963	0.11265739148486205	0.030737549458532874	-0.014450617055010833	0.06413021111448929	-0.11071796701601605	0.01075098490752272	0.04488016380762068	0.1336584552732808
HGNC:30502	0.16806503523950997	-0.022151097089918297	0.08398187028122066	-0.06389343489462852	0.030023772042637495	0.04544626606633511	0.1268364336424621	0.21815404974734431	0.046603527545868564	-0.06635359116248701	0.0026984980549989274	0.3069745586801257	0.9589776742783828	-0.03144899968006377	0.06440366251393383	0.0533853200550749	0.10520145451762401	0.30298624104308314	0.008845862956274786	-0.16840179916877349	-0.07859452011604717	0.07094633084071417	-0.02244244322542073	0.0004787662712603237	-0.028791608827550174	0.026444458121508713	0.008070503659975055	0.08589415603104149	0.016573508211851887	-0.2734152677289937	0.032046711936341565	0.03676308420284734	0.36342822552434256	-0.1311382728827274	0.020020135541717488	0.21185222969166623	-0.033065046008333106	-0.04636557101086851	0.06494166845896276	0.00870264863164745	-0.17336447012580639	0.026662984881867476	-0.018193676152399158	-0.08099939302648884	-0.053650097806551014	-0.15565680471718926	0.03329627967374402	0.00283895228528417	0.10406956175461052
HGNC:6936	0.41418407592825457	0.6430297785743054	0.17320232846956424	0.3083923064989838	0.4676973162804062	0.4653992693484969	0.6219874304447117	0.5257821027981058	0.6942639752123393	0.35736697956908936	0.48985856511605336	0.0649144066130275	0.024009670237886305	0.06742118865505183	0.5356397035660315	0.2755292182973971	0.21940603709698064	-0.17229139183705772	0.21419730265081632	0.4750874380618388	0.3002309036237257	0.13803935341792073	0.6479022728633554	0.13814038720743416	0.10405424057073996	0.5212492542842504	0.01732836311759801	0.10923907045359117	0.6166026746119426	0.6826884308131148	0.3547734617487697	-0.038673970474649995	0.26653347594564636	0.626735679488795	0.38525356165689423	-0.0027583930063647373	0.37177689674555636	-0.5492689261023863	0.3455242602217089	0.3655257260239801	0.384290064321891	0.22495092768372255	0.6664361592453951	0.1681576954892659	0.1447448627070647	0.33682202725656574	0.22990737329220076	0.5750971161692533	0.701306143169986
HGNC:6937	0.2654030397866473	0.5259289230149341	0.018569456947802605	0.35558526289533804	0.5300177779980086	0.3930749489118114	0.6484150183753224	0.4279470676284423	0.619252419456023	0.38863085792611374	0.44652822959550764	0.019999626434328864	-0.031910850723576044	0.15850507538981468	0.4546761283222003	0.243160584573191	0.25675554519733157	-0.3052147668959334	0.22071911641098002	0.4527319505813092	0.3284910604582783	0.22364559946598433	0.552671120421169	0.2382003097158784	0.1314466848823994	0.4091972148418689	0.12903279996809944	0.10451607744602745	0.6970297431737501	0.702264348823076	0.30205091400895434	-0.2037235660514731	0.23170561377614748	0.6332063177605769	0.3536338458528343	0.09687518835265402	0.4808990643376223	-0.5071036534841504	0.2822271156680776	0.37124456598563305	0.29826010354009824	0.2628515300496491	0.6691641101054399	0.07143266232531226	0.2330448167793243	0.3421700837854301	0.2023931947600211	0.45541749978537555	0.7056647829851822
HGNC:16732	0.35245280488095515	0.6192133446093415	-0.15726113136529657	0.29404399712955986	0.35218135105847254	0.4551062524144737	0.6156285734780722	0.36977085702130535	0.5836686888726926	0.1826389480641755	0.4144779389573462	-0.14214220924882925	-0.007708379194523206	0.12502637117712412	0.39762523161555685	0.25183605895691924	0.1407905971784961	-0.4429691778408349	0.2195045927700953	0.6172045195475083	0.3814513517867857	0.20208977809007922	0.6326410653471694	0.2095081476479961	0.14234015547427345	0.446969101339493	0.03659168075368899	0.14119691525949074	0.7145409482067544	0.722518946093469	0.30585764239781804	-0.2345963476757499	0.21251903661864896	0.7133632657464258	0.3323378136479896	0.01359964170860276	0.3375811360156395	-0.47218034127124014	0.41594156608693367	0.4658628609750044	0.2426325583483102	0.31050692304855165	0.7120270780652017	0.25554352218315324	0.29016298778295313	0.14922403427162342	0.005716430767818773	0.3753985651951452	0.6197400558236135
HGNC:6970	0.18823990800914517	0.14427141077748726	0.1939131183489193	-0.028873124391888248	0.4341602655926932	-0.0540617251812019	0.5635798684330063	0.13771516357760566	0.4204513863713423	0.7879011742777275	0.4696960105871542	0.12650321595348732	-0.05588901529046092	-0.15780401389778598	0.4304843221194658	0.1786282028793697	-0.1346967405908028	0.2498943191061008	-0.10240678778750827	0.009703874020828049	-0.04211852973162692	-0.12816608319811085	0.33807634220802113	-0.15326072339621127	-0.054455195220628805	0.28258521049142754	-0.08356084419607727	0.5247611097641968	0.13135368354971863	0.5033696265184896	0.4324374844789965	0.2593886927229084	-0.003264803213025729	0.05998718833971278	0.47614613593984095	-0.13779130568404593	0.3836898195816116	-0.4977440795638145	0.12119371091318998	0.23794929895531192	0.3427264952321917	-0.11290499244956946	0.17004824149564704	-0.27762593004005776	-0.1418503901432402	0.43959547008020716	0.40150848115404414	0.35396928545978773	0.31325859720516813
HGNC:17836	0.5243543142572858	0.15613151932547997	0.5069385508592248	0.09956016549126685	0.06531496427416827	0.22495392980557297	0.09417129250172934	0.21060583243446868	0.14008476778558562	0.049340207090639715	0.03777282315840241	0.32118129434450454	0.5376422418718502	-0.3168705157807605	0.2876187517606748	0.06130057168154033	0.049893023761127274	0.43631274157956157	-0.11397595380408715	-0.13384447422134332	-0.10118978413893898	-0.07956820106280123	0.11827968630321645	-0.13731449434651566	-0.09873082894342067	0.28842567307040645	-0.0634019158573453	0.2596904189609177	0.10515002278386239	0.04027755131349057	0.07219595758029437	0.2936487214087457	0.4994859537162513	0.13275698239271436	0.240879687679144	-0.017099294007777835	-0.06170260953577129	-0.175984865098481	0.13683256643129307	-0.013497368558285917	0.031012582220505385	-0.07456746657331141	0.16004448597100884	-0.05850940119946031	-0.15533479935872516	0.009601659840843881	0.37684131583542396	0.3874275435156233	0.2859167113285124
HGNC:6971	0.009308522910184597	0.28019103300355525	-0.31382455613539395	0.08363843209675674	0.4700822676245764	0.09052175436938158	0.7215416243841437	0.1610556009223821	0.4361638362336188	0.6751262051248993	0.462851608814776	-0.16313094220250066	-0.027844447189872217	0.22818327841061364	0.3103802818579355	0.26505285444954213	-0.07635774492558042	-0.2878232503615326	0.02032892034010762	0.29482848787106947	0.2103010387644902	0.06245661806491342	0.4158919172918249	0.07291838953916738	0.12812417332385698	0.2392137460308168	-0.005537520806704995	0.42039899175318174	0.5363562982687488	0.6180907044155214	0.1791451525815716	-0.2152003571515205	0.04527381266704202	0.3220901046074371	0.4297394170353116	-0.02244760778587746	0.5677245867192703	-0.4126117609036722	0.15581112601792063	0.45575089860036694	0.18159789576125332	0.1787443777045297	0.4402253397694731	-0.03412779072985395	0.17971957533543845	0.27235616786619204	0.037086301549465496	0.08022828062372846	0.47311493998149595
HGNC:7103	0.19535261160596268	-0.0983631269514966	0.31332467784025775	0.04615384666631647	0.06676366513326583	-0.02589308472332308	0.14865603817877843	0.27653979422111125	0.046371835676225624	0.0040440065517328705	-0.0023675279488845273	0.4312556175326372	0.8106274454493223	-0.10204795058108082	0.12439411677713799	0.002408453436892971	0.08116084681762276	0.46462452514381275	0.09061595463373709	-0.26067142427347395	-0.11190293578955879	0.13873379779861297	-0.09363812324903055	0.08823176703882411	-0.0431380572468249	0.011849067661974105	0.17943670638298836	0.10641243614059977	-0.05206345295835625	-0.24035713864752298	0.06088461756203836	0.15990777143314683	0.3626634958701989	-0.1085449583258164	0.03928854011329744	0.37504655196911046	0.05486794145212671	-0.0950383082132042	0.006035284784490415	-0.07049665202506858	-0.0959834338458342	-0.03486225681614711	-0.02174685869577765	-0.1901318290916963	-0.10142879744440048	-0.0030609901222471768	0.2309898992802177	0.09905381470748365	0.10040158769538161
HGNC:7216	0.48679940134215616	0.30698051323257985	0.3257484091521106	0.28103610320842115	0.35095417504535587	0.1264958989305034	0.4240817106731242	0.4430387976061382	0.46611292754320155	0.4647876691081507	0.3092404636604917	0.16172424068387378	0.19513917448212748	-0.23770593655648675	0.5472163356482563	0.24530202054840713	0.11465709366887035	0.1823130560895513	-0.046376141515227426	0.05346182502107176	0.07995634002525122	-0.013225475830775893	0.4664601928282075	-0.037430325620396186	-0.0001902426718888709	0.32383982516135357	-0.06303813729097099	0.3575025838445804	0.49355591445985203	0.4630481437331075	0.2734177160041191	0.2984050145345693	0.13918393696400155	0.4458344560112349	0.5651418053163428	-0.06118518761317972	0.3458317523001581	-0.42635320458088805	0.295429045117914	0.3187664146701635	0.09068749783365364	-0.06884944916657848	0.3540250316823911	0.042724679133456345	-0.13151931973474204	0.231413922728077	0.33532508081436585	0.4924947692720134	0.5475917230960112
HGNC:7432	0.2977555559061753	0.5473421693764159	-0.08042409089190142	0.1862987676935097	0.5657560184214531	0.335434906277984	0.6672829157561149	0.378109110174474	0.677822304722484	0.4571338682446805	0.5534406453964875	0.02382454803584442	-0.17563430227135143	0.2552209503396761	0.46999871942152716	0.39063268767982307	0.1413700420259088	-0.30424740542207424	0.37221977061687034	0.4831657327860734	0.3174520068605619	0.27441240913226794	0.669596123947213	0.227278965229983	0.04814979813076072	0.3472632943022446	0.13947630018335858	0.19582102620332642	0.6178708916708958	0.6707225556367654	0.3816147107442178	0.005214862437363617	-0.06535815789147839	0.4905029537714413	0.3441538194268888	0.13718285792356358	0.41051828072189844	-0.4217739014815702	0.21655002884153604	0.557838133282055	0.3420477378231397	0.05055061124499152	0.44593850526131096	0.12432618771093808	0.02264807197836824	0.4498457574515482	0.08247345983131299	0.35491808510057876	0.5784466396881814
HGNC:21055	0.3921135752126241	0.3569086315557333	0.09848347657031334	0.17688877193993652	0.028053019191531862	0.2574084537028901	0.10360461824128221	0.4707436485008313	0.4260670423191011	-0.04088716378101829	0.17739216418908557	0.006779848219028153	0.12606819240621203	-0.08548764616888083	0.4974880484700976	0.5341995664116593	0.15649301107183586	-0.00940503687232777	0.062378642183229326	0.22386901944931273	-0.10405263430362839	-0.02861289788823442	0.46291271701737075	-0.012352217686668502	-0.0907798598027299	0.007281142636815696	-0.12082737683638332	0.08850624199793851	0.5045763664886986	0.2466403053727594	0.3548980306523757	0.2175964593635414	0.04950129784537769	0.44923220704428646	0.36166354390662925	-0.10416876626351221	0.20642508347409866	-0.15988354135698304	0.24736707617677509	0.3682248494431411	-0.024732255176117025	-0.0741140181872449	0.2182323748642897	0.30675759768044975	-0.11567339483614901	-0.10465654005036693	-0.10200607001231997	0.3003531528282793	0.285088340991695
HGNC:7434	0.19847540404240355	0.5531619237829215	-0.41047222552432594	0.06711922032985132	0.21303413473046381	0.4095293593428219	0.286181646912289	0.21423816073843108	0.4467557781946541	-0.0003738620639287501	0.2613500976244141	-0.33321882304131173	-0.008854421011007045	0.31568889286795127	0.3087650292465233	0.5664416726654186	0.2502402420507402	-0.5614661163846136	0.12799451491067826	0.5513283753467977	0.2438908953927782	0.07894472490508497	0.6087554782580971	0.01095718704887438	0.04151904728211009	0.15343673014294265	-0.21120334696011311	0.018003932174711038	0.6395728437794216	0.3912735379100086	0.15512160369634811	-0.23549858826037978	-0.04866403096926371	0.4582549199183738	0.23154817587487128	-0.19979970348480358	0.15530097419804886	-0.10351871816143247	0.28095463629324297	0.5584979184753224	-0.03646226030552273	0.08316942219954987	0.2700020281212268	0.4005505256781916	0.03968747704089678	-0.1401920381309863	-0.46221234657408933	-0.01409283289037332	0.3249411191381196
HGNC:31865	0.5878173784507112	0.5663718164374126	0.22869247984707566	0.23454546525321435	0.26799155125254254	0.46696083003969824	0.4354101961608791	0.42882409280142675	0.49696714635282324	0.11787479100081964	0.3357210057486461	0.1322121428904159	0.23054914804954849	-0.07657924761393464	0.5338024289389222	0.25894286793015137	0.1793450239599005	-0.05818525134120192	0.14078749372506916	0.3420047560574532	0.18899986853756054	0.1959957841646928	0.5608089005263437	0.19171013085668817	0.0022964887457622256	0.47893681019992684	0.06153457731988158	0.1699250652681933	0.5743635992076725	0.5604248873056334	0.31195823006861206	0.04518401978236532	0.3762429012212752	0.5260381107522899	0.2667940517605759	0.09140328449918328	0.17810996379633373	-0.44328283065078355	0.2881111045268037	0.40581007429890914	0.24874454810561794	0.14103373353624393	0.613056457844971	0.062751411818067	0.11970111336078118	0.1799680688211068	0.22674087651033753	0.5128772138792506	0.5699518379869047
HGNC:7436	0.28593234899248166	0.5440261978897907	-0.03528025726826093	0.34876414440387365	0.21488337925983897	0.39331209620762553	0.3012453017143704	0.3081780455334048	0.4315683948187653	0.14685491314857935	0.27514995136473613	-0.0792638909384929	0.14775670006482386	0.18427608996167325	0.30040253533016864	0.3964989990563796	0.3321289750979902	-0.19010184350277215	0.09873856282936867	0.4678162867252623	0.2034899635072088	0.05463773550834994	0.4553218249007445	0.04300949867961924	-0.05196606271996053	0.4047349390395054	-0.10609897703046701	0.2624581451492631	0.5921159302372585	0.4081281592215292	0.1469495286424147	-0.1613035504529667	0.24953506640112522	0.5030918258410337	0.3732108817715118	-0.09772170321258959	0.3407866349143262	-0.1412724118134552	0.33688376080527294	0.3015566516989501	0.19898975936326943	0.09819766829966241	0.4411985680847179	0.33723292729219156	0.04225735763767808	-0.04559758095587468	-0.009204883364556944	0.15763931077287388	0.38746225212693747
HGNC:7526	0.5346920818728348	0.6915425262068772	0.19714653024538917	0.2557849878155492	0.5040163399296635	0.4585350052652104	0.6952267968030795	0.5204741557988042	0.7233249919818522	0.3931527482947205	0.5813648461266698	0.12977262641698578	0.0591955684256731	0.037732609947274905	0.656994965473859	0.33721719371335784	0.14406383241211984	-0.14873086456531842	0.3045811720120279	0.5136079239382365	0.3151924334017152	0.2574058828419549	0.7842062285837965	0.2835380385047413	0.060849336641580064	0.5468600644350252	0.11551324732803964	0.19380395619179197	0.5844351454042281	0.7447996364936394	0.5035241462069444	0.0472169529498513	0.2048301965832484	0.5712208616003689	0.33598923065759945	0.11802381888060616	0.36480909134735795	-0.5878222289784009	0.318516220397905	0.5704773029838612	0.48200546123648136	0.15827773010249818	0.6745243480641893	0.1492217267984928	0.10583435036285518	0.4064051438501497	0.2070423979750838	0.6255687381418634	0.7245644190633502
HGNC:30450	-0.030957838796602532	0.22076922999059118	-0.22651348843357963	0.5559942649207538	0.057932157540111204	0.2030604289973518	0.04514773297567884	0.40028500832449865	0.18659004129762874	-0.22778048360183278	0.07602139844246251	-0.09729210413165057	0.09125872294077006	0.41799556273883626	0.1399764811223074	0.17926405973986265	0.448776673280972	-0.36796302061825115	0.2894809624711424	0.4538193416055708	0.31176611787004105	0.2972502784474517	0.24125561543198357	0.3536067654825609	0.28816228064709176	0.05724931134794434	0.14156375857275555	-0.24357034465117836	0.539785969967306	0.154900691804476	0.08621440707737395	-0.3931254432491468	0.291265022776419	0.5937878378239261	-0.07702735585348086	0.17028733345921823	0.2956158117021968	0.12326676657775955	0.23484835749764785	0.1042252227047947	0.23001302576054825	0.5042786158119887	0.507043834706204	0.4669121489181668	0.44809142777322	-0.017633588362061525	-0.16487320201501737	0.017321881147118096	0.386073335304804
HGNC:7849	0.2808531273918762	0.12595988989167947	0.2141268381572793	0.17485203559312743	0.09021977340465007	-0.018160843009849416	0.1268935224383742	0.6157919720403318	0.3501858390489459	0.15894213946175068	0.1320447465234916	0.08093730581011659	-0.012303049049212585	-0.09364950668661881	0.567085075254999	0.35923546325817024	0.06308069805610159	0.10992355236738836	-0.049879506504462726	-0.008561459296996136	-0.14966480597386894	-0.029705123865968585	0.28791714608345154	-0.0312811807617298	0.14836825275806528	-0.19911334457285704	-0.04937186312211518	-0.02756542529278114	0.4832759335276332	0.2954502221510403	0.38103133952733304	0.34316677722802	0.26704485583864757	0.507961922654332	0.28179308061367053	-0.057372518709457566	0.24091414386352475	-0.3500863236119068	0.28304725009283144	0.11272229038116699	0.04243127788067041	0.1943302329166489	0.35489863475539807	0.07739399850714954	0.20364446541950254	0.22438161619032027	0.175521783604817	0.48258567788340084	0.5214848936131061
HGNC:7850	0.31058767754205163	0.5618752022692173	-0.26515550310259844	0.17042739105384452	0.29827850199016454	0.30091514409893005	0.3854903828052541	0.4158168545194028	0.5842703508283399	0.1287119560667492	0.3925827959583492	-0.25885918319246753	-0.20735019282428951	0.15030945228815096	0.450384085632124	0.4348740311801791	0.1714540395931863	-0.5244969267846754	0.13509056990220156	0.5902567515614949	0.2481685615534137	0.12086953927055075	0.7057265394677447	0.10676888217981713	0.15482070881997445	0.17215346338484236	-0.10936723278089684	0.021101133331124795	0.7438901570374934	0.6462682679433387	0.36491919973480796	-0.06881554036310951	0.10711427566169854	0.7224551989747332	0.2994891555068797	-0.16333414161877519	0.2577127817617847	-0.37550706201091016	0.4204588439318985	0.5272556124581765	0.2338387178984301	0.2849471484735993	0.600199165272177	0.36495531156890876	0.2970539415685165	0.14292737555096927	-0.21391857333288639	0.36049727085088173	0.5857913318304383
HGNC:7851	0.5387403705145771	0.4291547056448679	0.3199517058379112	0.3488954832380032	0.04391208655668106	0.3508527500915546	0.09359181618672706	0.3869525352991681	0.40333491377918174	-0.06553952308250739	0.24221813452804006	0.07708976009580529	0.052382613528269825	-0.24119279991288084	0.4413836178360035	0.18432125625756693	0.21986170275427436	0.05130351402116278	0.06467387043496503	0.33135325257798565	0.08524857526558378	0.05019643684543424	0.5100944180859226	0.04766016514317359	-0.07360817601250746	0.4129653659973997	-0.1006667583198234	0.09949932900849622	0.42362894610010043	0.4004522712147496	0.3242861316688471	0.1512917574392157	0.22245596787825575	0.5893572548913412	0.31934609880251874	-0.1384497557401973	0.08218708309911824	-0.27046665885389626	0.33776060901788596	0.2761781955887128	0.3061260898985412	0.04103159337854477	0.49908115728070535	0.23287329111839455	0.01603826740197675	0.08069946419746371	0.18880534882973177	0.50342748118142	0.3980630685594902
HGNC:7852	0.6144821957672866	0.5152651280188043	0.10047994832251311	0.21195308608017108	0.2928957447036376	0.2413508979481785	0.2702576729704044	0.29285999462648327	0.6343471902973327	0.035048531197123256	0.4816964726470377	0.04139605537253726	0.12365083333148578	-0.1514192909855986	0.4272156423641381	0.3276172962216218	0.18037481004227862	-0.10366731802193134	0.2403897284887267	0.3999254383012524	0.13876649102461217	0.18662973540762315	0.7226566731001525	0.06253924489514406	-0.13765366996798148	0.38494850018109894	-0.02806547109723003	0.17059970750156472	0.43117832383828314	0.3742267451401212	0.46454979103559063	0.1458860878675107	-0.07794680484949368	0.43764859359735797	0.3374687482867514	0.012105314285390438	0.18809054512439374	-0.2435252247432379	0.4395360144000585	0.6069821410670458	0.2805975798434068	-0.1765155898569617	0.2656804460039274	0.289016607521624	-0.22437743193515178	0.1001357870389153	-0.11210500342013284	0.3859462403743639	0.3428812736285663
HGNC:20567	0.2504867366821524	0.4452602800293086	-0.21676108875645578	0.42850965750451764	0.2673908048790152	0.2683344511081965	0.32869133212863744	0.4351817748914357	0.5129681258670147	0.10012332773589402	0.2989657613509203	-0.19383165811408223	0.10173213920461342	0.2935886177106945	0.433886844658275	0.4777446161471191	0.28514110363854867	-0.4013369258372449	0.10335270306964107	0.44117155558874355	0.2543173454594674	0.08121879293895998	0.6123681888578715	0.07785226044103072	0.12355882360274195	0.1752298042281764	-0.11000145748357465	-0.01088225687015984	0.8166923690573564	0.46075359252801007	0.17644174581123875	-0.21841531862153493	0.14639905312002127	0.7033931475107291	0.2944501128498974	-0.10538563066763769	0.3800411080424532	-0.14283706332012083	0.3702640772963217	0.45396274252653845	0.028167502086526523	0.21041320941227643	0.5104896183434954	0.4473760811134295	0.18417790696691957	-0.06693063755694738	-0.20138489559414932	0.15458404021197542	0.6047302384650667
HGNC:20461	0.6881997612799863	0.5896576535270993	0.2255202838699866	0.1395237933962985	0.2972687745432948	0.3769174640764149	0.37651622409943236	0.4311266091571222	0.62962184887714	0.1675059782669402	0.4044404285364012	0.06852290752287973	0.2725512726425265	-0.14526563739742543	0.6097812259056581	0.4699524254020861	0.13843348152452514	-0.007111138979724324	0.08748861832417067	0.3541122317225197	0.06804471591512574	0.04517155338199919	0.74279869437756	-0.023087530724835773	-0.09325292263055897	0.37783845255380266	-0.14164219548209225	0.25834370707211385	0.5304197380166246	0.4575356620342393	0.40489530106135607	0.24395913467355715	0.24817925374738353	0.5068164703418053	0.45024367968281714	-0.11689624851649756	0.16582551781135235	-0.36290212775041936	0.38329986866006077	0.5246144945767017	0.2018706886676308	-0.06784608273101089	0.42432012239811595	0.261992369523477	-0.11946840074415864	0.07200390066927724	0.026412606794848203	0.524951773762309	0.5596582235689663
HGNC:16789	0.2579059547678545	-0.11661733391986377	0.624629600606678	-0.06949125537105792	-0.03412162599738958	-0.1013057440688092	-0.0512329767325543	0.13482315762828517	0.12318557004139227	0.24867794274004976	0.04213181190264326	0.37869187045979247	0.24655678551008522	-0.3441475150227783	0.30735866358661446	0.09150346279018547	-0.14011638391581988	0.7197951263226705	-0.1545259199240254	-0.3140170502806153	-0.30125259451547776	-0.22039150044897604	-0.030750926595236983	-0.26534188739562153	-0.18912200063717802	0.02075395270016478	-0.14717421040460865	0.24674734526117825	-0.17499692473264247	-0.029088973043953123	0.26525101587773287	0.5544863836674123	0.18847167934717574	-0.12762484878437383	0.19760845669474378	-0.10587574424491161	-0.02105574088450248	-0.19135290491140244	0.06796151060231681	-0.193490332900669	0.09932790534066943	-0.2476789786064808	-0.10149826009160816	-0.30357206527474323	-0.23215306676363076	0.1449149526185748	0.4471457393742852	0.3509080525789371	0.11359428355717577
HGNC:20989	0.28560825729362	0.34780888354956213	-0.017902117929429806	-0.05809384240372099	0.08080267155750669	0.39424901681901536	0.351824127721101	0.14254110835851022	0.1536656796388115	0.1348328641294588	0.22553326777366614	0.06935832880358093	0.32547341774887273	-0.04207925388801337	0.1618108735439674	-0.050179092018970306	-0.02916574492496107	-0.029949781244279768	-0.03985013591945715	0.2690531205051346	0.0910104654116429	0.041095702428351547	0.25003643505632417	0.04563655744779656	-0.043761272395731146	0.421321371048191	-0.12862792890847277	0.21941868059609893	0.19840524646872057	0.3744237321787575	0.2287083410502616	-0.05433921734207495	0.5125470217876393	0.1766877722923172	0.07592596320664657	-0.10843205649578411	-0.062353090103827766	-0.3381747076111839	0.1540449006180815	0.15628798948108014	0.3652939441358667	0.2925357946731344	0.584072329894731	-0.10860179647418083	0.390211870379241	0.13800652795823606	0.3329451127023356	0.35998011918260053	0.4012823047982398
HGNC:8091	0.5723688377377462	0.49872825662284337	0.2200986993139602	0.19708105527914457	0.14035384959578906	0.24124456863028906	0.21190825490848475	0.47451504561820673	0.4850443315901766	0.13517523418169614	0.3660108077959991	0.037256602437660595	0.07967718512189094	-0.08000157426621526	0.7140627013489013	0.4094536546314872	0.08737370714095231	0.028609047061088137	0.06763662958019691	0.33261280225131645	0.09026050021513685	0.08911238196003668	0.6400199033640479	0.09474439471706658	0.12066004030394417	0.28699303261546605	-0.09441372770615972	0.1390680964018239	0.3943941732096823	0.4633384097129944	0.4147559306994795	0.3146142777301822	0.2039376071846204	0.4589388570973483	0.30075395370395225	-0.11039985318101622	0.20114945833220518	-0.2965580211898254	0.42517951763633033	0.43401300133598997	0.4275531120142639	0.17642902605573826	0.5200558432654974	0.3597567848774353	0.12999765113897732	0.18432714695478292	0.05617630332640363	0.6026051928774385	0.6045577121730007
HGNC:25625	-0.0035124933382394345	0.05125885194410612	-0.04638068276182467	0.24770703790785753	-0.03865476002067778	0.03943933795542247	-0.1663649777163047	0.14558775527606796	-0.03428436486505258	-0.2757068846642421	-0.06662811958927972	0.007885566114555485	0.3689278953999035	0.33926708294832425	0.017019492920899756	0.29955363755701225	0.1681943349387158	-0.023681724006937747	0.06203698809933986	0.020112790367669994	-0.03207601086497279	0.06828399496730095	0.06640692993326981	-0.03592578367804466	0.012594388850279272	-0.09082032020299838	-0.06490994758226554	-0.16680270714105827	0.06748719694981396	-0.3430478412268147	-0.15647475498214983	-0.03563376723680326	0.04902453653106215	0.004499145134781289	0.0067116716777466424	0.03314019902115604	0.01919953462732704	0.38198944083713315	0.03878656847311549	0.0019436463835019986	-0.13390229181788985	-0.02929031901143315	-0.12522920611006122	0.4446511497652171	-0.07564870825110975	-0.22675752552232756	-0.3318000631581466	-0.21802108978731363	0.014401664034048653
HGNC:8582	0.20737712032063985	-0.09249635363354435	0.4951259826434296	0.29364371762076164	0.18819275553897102	0.05894348110459696	0.1837008452571449	0.1469076335743152	0.04998158291330412	-0.12332887694234831	0.010057951996068336	0.503659264736265	0.23276540938013116	-0.06900087539064595	-0.04665189535079428	-0.2096234503388013	0.043987897285127274	0.30510960053683117	0.468640350424174	-0.1385078001000873	0.08520389152280629	0.45726818315294354	-0.1506537881678706	0.502917274539625	-0.08391875492579122	0.0864709969767891	0.7738781179920498	-0.1134786278740777	-0.12148109892714662	-0.11841066064374281	0.018766006249476795	0.08563887171609567	0.1276192211467499	0.04908765105198922	-0.15786313455006964	0.7668711070556035	0.07954832846788833	-0.05128945829069963	-0.10988364702131127	-0.07364401542111493	0.08078977061194578	-0.1310160239970394	0.012766096184431466	-0.20052534639736047	-0.14620770068133157	0.2932740825187754	0.31465751761040806	0.15459492239623163	0.0134121839595141
HGNC:8598	0.024649335668557638	0.028550891010855055	0.16763273375909055	0.18272175542932084	0.16339712357515446	0.10789857156680072	0.38745013785370486	0.3598048136924273	0.16642906091984813	0.3052772297221811	0.15815331557913725	0.18208921264808312	0.03994778150353685	0.014906337128029011	0.27925714528313667	-0.0874651614070572	-0.06191688636525661	0.07225238940252138	0.10043889544952914	0.05699287329093583	0.06211198498874095	0.11954921720207977	0.092900435522776	0.3714839074448093	0.1044680927062701	0.08099474200505664	0.2811900703508856	0.05892593357234425	0.2920456539466617	0.4112967537855245	0.2877616006580493	-0.04889821075198246	0.3403918911338467	0.273052303416762	0.019404628702667542	0.2430319458253505	0.3001310387461707	-0.3900271744383905	-0.11238891237877792	0.034599402750465164	0.1963913886320101	0.3005563624105688	0.5056026808052447	-0.24813838500284147	0.3748030103793959	0.3207120018438565	0.43515353540998164	0.33994432619584736	0.41381147091196513
HGNC:15894	0.3663092070837676	0.3546940530184043	0.13092520819252657	0.44077912837158917	0.05543983833591025	0.2074952036197196	0.08109248438075291	0.584532252183717	0.402518856663956	0.021170180786159187	0.20859328613576267	-0.014552165160631259	0.2050589029361127	0.14270102488300132	0.6305128648450177	0.589130527386238	0.24195081715793595	-0.005365174810951184	0.06473084940264744	0.2549779731550095	-0.00516704990658298	0.030973097726425574	0.5650424770228689	-0.016312572281337024	0.12837516098052246	0.10314130753113672	-0.18027738343354613	-0.010812629089294454	0.5944059577214001	0.2782832792537099	0.28149552147117746	0.13806703588028235	0.16617507363516743	0.5657958392504984	0.3270277124620629	-0.13026780717413866	0.32241666705442446	-0.03420913408264029	0.3214202778663863	0.34733334879371963	0.1033339552308813	0.12186547246180852	0.4087960223907247	0.45467326528234764	0.06386077968867657	-0.029825823204212728	-0.06049297840102765	0.27290145699414076	0.5456071742705733
HGNC:19365	0.3981812900352826	0.4875582330548497	0.13189195960826475	0.3043626058030209	0.20717394541942566	0.2733703496981002	0.34894806031564884	0.6774910577301102	0.5578933912446514	0.1407261071130279	0.3230636345164826	0.04227654324556049	0.12658548190175337	0.00845933558115082	0.6779871652283372	0.43152992871218565	0.2887734014491561	-0.07196099242900368	0.13129707220459735	0.3824950772553287	0.16274994689817562	0.13618913267329813	0.5739799736851721	0.21212422413675214	0.12199857821414066	0.21573202014996587	-0.016781455803021903	-0.0036450381270163577	0.704355712724223	0.6126754516909021	0.44764577112376464	0.047173646874688335	0.35964537075469494	0.6535643279326963	0.2962194904193423	-0.0019098400283275156	0.38861791178589805	-0.4387645891936028	0.4229710111377473	0.3454878610677448	0.2569494540570113	0.287436509036942	0.6928055332360906	0.1943672969846153	0.28206869906463483	0.1218964128206669	0.1713086931016818	0.5181155990989906	0.6679048848811842
HGNC:19366	0.2079815105468149	0.32960654075812046	-0.10169214133603807	0.33822748613900266	0.2129855167337621	0.19476370125336748	0.3657817861403334	0.25148866034292966	0.3883293015275728	0.3900881061522558	0.30919661992447156	-0.10470368332754497	0.13828857828277646	0.22295390157603248	0.40871995654539794	0.4358525498528884	0.15693868636349725	-0.08149990415835481	0.0069706136802431705	0.2926529488092931	0.1252153837973904	0.011550181301512337	0.45351522684890705	-0.011917384999743982	-0.0856801530818466	0.3036374089806689	-0.15839344524063206	0.35950864830759544	0.609567339998651	0.47859996366468416	0.1677521385578555	-0.09311675345567105	0.17393729119145562	0.4433269583051444	0.4363885331762481	-0.12839123949790684	0.48166812021396677	-0.10728906292068766	0.24983832064986175	0.37996515556326343	0.17914862483195812	0.03911876643062932	0.4475135399912433	0.19472989415691047	0.05403632348964543	0.005778635401980905	0.058312311271616485	0.07149613937538314	0.43209897684938403
HGNC:8876	0.45730711890159875	0.4148249515057687	0.18781428256326058	0.4583417991560612	0.10654204293221513	0.24946537289638784	0.031814982540032434	0.7250186585056205	0.38879417244407727	-0.10351625016516117	0.17114997607798466	0.07100836049226063	0.1442695958603149	-0.03901372727348686	0.5165585886809985	0.30602467761482316	0.42988676297155526	-0.08234544920064707	0.13448800838508768	0.31494107049331366	0.11235280426085464	0.11214869114535901	0.5067572472978018	0.18547692058411103	0.1356708806452971	0.125958050727036	-0.015730838753447697	-0.17393280377234208	0.6050273126409901	0.2839977416425884	0.49052138257892286	0.21162065873222147	0.35461360835298433	0.7027588229316828	0.13396125781020526	-0.03270822468094507	0.12757505227412555	-0.17702827198662965	0.3884517951845944	0.21708275908386607	0.2387344111878274	0.31206910398633547	0.4940819835578345	0.4482916723824836	0.2447714737575028	0.0700380564957123	0.050118290938764506	0.5111852891667465	0.5323613845967221
HGNC:8877	0.20983520162948574	0.2179045619375379	0.015200772273763341	-0.24960452830734087	0.3118405857015642	0.0689774862035986	0.5898543841898632	-0.08884950724447879	0.28352858689809207	0.7660258573300951	0.3819819089655238	0.039035935796532584	0.11935148870027797	-0.15690768370821473	0.3482483293878367	0.19554434436516152	-0.2953335585147402	0.19171253204255462	-0.23916655234992945	-0.00505654179841695	-0.02072304863390803	-0.1911777788537038	0.3085323551251321	-0.26860284396593914	-0.12310280385503891	0.4043062759282546	-0.24194505619526963	0.7646111635202396	0.14008995392867696	0.5240732642875772	0.13535845578536085	0.13605166693240078	-0.05001177345305322	-0.10127390665732573	0.6037691620521026	-0.26322092915939477	0.2741496330723404	-0.4638821409420518	0.09923391810838586	0.34321613019896147	0.12334074998367502	-0.1905382149842126	0.15836601953342144	-0.30301800767464404	-0.19372431006587296	0.2812259782169749	0.3336980564457818	0.20796843722752478	0.2675138241340801
HGNC:8878	0.31125972176908173	0.19310784224637567	0.09883990733052928	-0.06352851910299077	0.05288257974785635	-0.0014929311925026582	0.15051316673548223	0.3520967626375845	0.2801376635122879	0.3588838758585303	0.24098348257991542	0.0004577383678576294	0.2572871594033003	-0.2328640823210718	0.538300927087782	0.3645405518887697	-0.04440795108706322	0.17781832692524502	-0.24055756200987222	-0.007437882385033723	-0.22710635085472763	-0.1620619379170369	0.44204081063636436	-0.18041768939951416	0.06459474131261711	0.06008798257728692	-0.2936602917744705	0.2825807916704765	0.3270458878149562	0.2888068701120615	0.5495654342147602	0.27220927649598664	0.1451084591483778	0.21617058417424498	0.24696056413338055	-0.2955776402900478	0.11927915916412414	-0.30369845087500763	0.21442056311614333	0.3789714430826939	0.07934371648827038	0.04662190072050008	0.22190754197785692	-0.06544906401550604	0.06108685787766203	0.07200562241743363	0.07999663948974625	0.31904488438038414	0.3254355953855776
HGNC:8888	0.14911585903205776	0.08902185417722087	0.1213410336298947	0.33733254349100056	0.00646516488835435	-0.17937516866344225	-0.0908192387242764	0.6189048776158738	0.22891066285765566	0.05896296231282037	0.11782942593107423	-0.036615424988471715	-0.018916369219256934	-0.002128338886734818	0.5066473477965036	0.4478097358155429	0.09401067127989331	0.03231753751432429	-0.04914364329228689	0.02806089544178926	-0.27657008103170533	-0.025500722787061853	0.38981088725375335	-0.03413733179933236	0.2164345268698647	-0.24474566127021413	-0.1277100928664031	-0.1868753744521051	0.4138429993729091	0.12848868553696588	0.5102937495191753	0.25317728681564294	0.14077687288297605	0.4481215971282141	0.15783844368013647	-0.1290176118239362	0.320457411965554	0.0050013242558924025	0.18262999675376124	0.18698832931041284	0.13237428407754967	0.19690888251202	0.2477106575815342	0.3534905964959248	0.22690624590917066	0.05638264181447913	-0.08567234152537195	0.3127287622798505	0.41515220105014455
HGNC:8896	-0.1554359391944294	0.06276976279249313	-0.29044711827056346	0.35132001364118837	0.17102953916919403	-0.09710447207412595	0.13658082008806416	0.26232050450173977	0.1978153871715675	0.2875050914128173	0.15665017948825552	-0.2679403226682468	-0.22987934861046724	0.42926615109517885	0.3446946086432732	0.6096899808749023	0.08425311259923662	-0.2604229361667341	-0.04526312121974099	0.1346578701044495	-0.06856088281253936	-0.01898725026981726	0.3143967862387829	-0.07391604134470388	0.11132163860819387	-0.19746388140073456	-0.12315560603844714	0.05713053177141901	0.5457408441786143	0.2625892716707737	0.13224027795921703	-0.09705275685979291	-0.11076356646335453	0.35643764284793256	0.2830132764158331	-0.16996176421604509	0.5530367093708783	0.1775411040727551	0.09694682403418761	0.27913731939749264	0.026025358781480892	0.06836861382898132	0.15617928308031456	0.3487348869133481	0.10271504601402556	-0.008210278511334254	-0.226441111268492	-0.14193831409019037	0.3312846433915305
HGNC:8898	0.1663874720567808	-0.016173327711617214	0.07427586764941664	-0.06479032390781454	0.02522047883733448	0.048802917287320315	0.12285643991970167	0.21828830775410754	0.0524940455164506	-0.06346443205004265	0.00490488643934554	0.2966318581649665	0.963650796108229	-0.03197515915853344	0.06978610340900011	0.06499340890717828	0.10531109042880919	0.2926427431386095	-0.005185360186228174	-0.1623974826521301	-0.0789208938687257	0.05471578405428693	-0.014762775170264251	-0.011407181578417433	-0.02597087201770696	0.02593314813550348	-0.0073032855376530745	0.08390707973471093	0.027091014250210724	-0.2663007036926172	0.03178974194109845	0.02994126537362388	0.3645154633127088	-0.12148335131080856	0.02900965037394169	0.19028491047541396	-0.02882747978681524	-0.047519233938938005	0.07707206195444825	0.013692336824421527	-0.17674061184579196	0.03347300185220826	-0.010011275108874645	-0.07360513073773721	-0.04756558796290468	-0.16491764222879907	0.024381865259937296	0.002009455934587137	0.11213432631680781
HGNC:8905	-0.0689106868427026	0.23060699627470416	-0.3192437393244307	0.0046061544521892265	0.554673020859357	0.18102321832727802	0.6574465854145042	-0.17451621390527708	0.3934071852000208	0.5812594690669904	0.44703089659215756	-0.12321961124360283	-0.21342001529678722	0.38342803218348914	0.11902644996710644	0.23864528816242137	-0.09496756379202043	-0.29380308015224144	0.16684664809310962	0.2953003913890346	0.2920130054876595	0.1142931663640955	0.29746454062099065	0.06545939619871825	-0.051366459053629736	0.27738496180151795	0.045126014185753655	0.4357044410332263	0.27966006697597984	0.5160758567033066	-0.0359020846916091	-0.2807700227306582	-0.24980064943652003	0.0709005239968744	0.32394236719313213	0.04126817874218482	0.42721940983328716	-0.2431538784862546	0.0505886522413405	0.40465810605114616	0.250032545562733	-0.09969759253701406	0.1908972243915589	-0.07797001956377535	-0.09368558456970412	0.31374260045600827	0.009076954669818742	-0.07926997548270238	0.280895199528946
HGNC:8906	0.12991976165598967	0.3522716376910997	-0.2675114807277327	0.35405909036353417	-0.015607137308337366	0.12780460108545968	-0.005358437195692555	0.5047657376213985	0.2795911666769716	-0.2366525644092411	0.10846876063920921	-0.2710923532989848	0.006831260232172836	0.23593962542856875	0.3515855983231007	0.4368244262246495	0.25507922644923975	-0.46166855601334267	0.08243028511065269	0.4457037857975837	0.024114670593323787	0.10135849508976097	0.48624656597125687	0.14142343761005458	0.3445360267705546	-0.09743894447403292	-0.11346359639011935	-0.324860815243884	0.6317515891539407	0.26924790934859705	0.35018814581574403	-0.21877488635938497	0.24152930841726927	0.6422217665662413	-0.016404606950452438	-0.1132888927764498	0.22468099952031284	0.01099685387703847	0.31531247532731665	0.30932544844746024	0.13711736696881396	0.4682738005781215	0.5415727824824016	0.5255021973288506	0.4945954752541077	-0.11247694827618956	-0.34461434926214535	0.1813110237127855	0.501033375898376
HGNC:9021	-0.05953053384094904	-0.06694783648997435	-0.15609741304961605	0.005166160741374786	-0.04642142830095562	-0.1723141039534363	0.09067344399494905	0.24314550939148596	0.03436409368944324	0.44673807146083067	0.1003397297933811	-0.17967994828538877	0.03259195137053459	0.019561690475892853	0.44162897420061503	0.4069283651246146	-0.23706020707578956	0.08621450885996576	-0.4464335016076009	-0.18293755359568076	-0.354825212623824	-0.331550964015801	0.1875466953125554	-0.3848364437549315	0.13551331055758617	-0.18511940982438702	-0.42732809784983233	0.3029320777032311	0.29520978045546636	0.18773302102871411	0.16777004263085837	0.19323359480623123	0.013715610472361592	0.10176294468715813	0.46741449384932826	-0.4695505179233726	0.36401555693751325	-0.057248918675316646	0.058352808531476424	0.17977768491417234	-0.0865539339197681	0.09518703991535411	0.12141116161771777	0.11515191847830569	0.13934629417897104	0.0431303279329095	0.010392654074184942	0.07569881182849172	0.3067193233025374
HGNC:9068	0.30478064355950585	0.40915908176092003	0.05495311030814205	0.3644413854591328	-0.11171074107783265	0.25055218666670265	-0.06716989201827821	0.5489353327251759	0.2695239727696118	-0.20268778184041125	0.07863808863051644	-0.046940730857513234	-0.043166574064126995	0.02060087872636118	0.4343007723509384	0.1803490916126149	0.2430382867452909	-0.18232837302080623	0.06915402516542722	0.3936133917434744	0.06860035003596472	0.07802839046910731	0.38584792795656964	0.08038479044208006	0.3616002959033859	0.12113094306410495	-0.12529321879471436	-0.14477035372632277	0.5165154940106125	0.3753727475158138	0.38836993017142374	0.03150948191724296	0.3450281676458998	0.6467957390766879	0.02829495080948084	-0.14354844049503068	0.05189619047810151	-0.17669217920456542	0.4416968031089133	0.08066624324569677	0.2807762949667341	0.5356023529760374	0.6267025143598822	0.4017879421513702	0.5521219473046727	0.11157728103261427	0.04667051718230976	0.5020754419434235	0.5295751789278139
HGNC:7892	-0.0720301401103799	0.08398054232688514	-0.1935113586700933	0.40785924483586716	0.004602576708102279	-0.003271791018902226	-0.1972238167257974	0.40831528424965774	0.13549065991380163	-0.3015842400414067	-0.08375431871483086	-0.14627275410946103	-0.10182519170076784	0.3206906065639042	0.18131943436998663	0.38527384112261454	0.5126434275238461	-0.2902422564881132	0.1690483960303854	0.26187790131606675	0.08762198219119605	0.1513617401443428	0.13703951216341503	0.1674062174450379	0.28822454680469867	-0.3135593841774024	0.08052336130431152	-0.3507131019895515	0.48383680391847234	0.013738128302111675	0.14912432389712132	-0.19686143670157694	0.16821151306235244	0.5144435531699371	-0.09553726024214933	0.04255278005554582	0.238568919758321	0.2511523114992253	0.2450635761552555	0.029608624040077688	0.023745338334219167	0.3516977349013851	0.1959571249101266	0.45648299195484876	0.25950423276908396	-0.10355356416165966	-0.29774720177252123	-0.03401738716387118	0.22498380185270517
HGNC:28107	0.1379305531648849	0.19541355080077047	-0.21471416473310856	0.5706401845276857	0.02019156703197444	0.22675539824041824	-0.07224537835708311	0.35497712232125744	0.13126681544202876	-0.30508443087935344	-0.03501901336408535	-0.20589668921416904	0.10275427437141484	0.3441533254644513	0.16409953474104785	0.3959426707613257	0.37804440742955064	-0.3868456342106941	0.11560298818845664	0.28554083330199037	0.16836405181527722	0.11636765822709157	0.282204590006206	0.04662645477138765	0.17136791002497628	-0.02911237834071169	-0.07046267747126425	-0.21609936905803037	0.6057173492533559	0.023026893196914307	-0.14494873477783007	-0.1875453188336509	0.09715127946475095	0.5977698777947343	0.1621667675335809	-0.02539797838078416	0.21901141342788938	0.3077918076213079	0.19901653187922697	0.18745833302961268	-0.11927770935155728	0.19128604280222639	0.26646402628417826	0.6321379425498876	0.10733514876144175	-0.2362761452103645	-0.3198903106461547	-0.0840222806614831	0.3406371407773719
HGNC:17325	0.11629040767658262	-0.02523323087477903	0.25505828461424307	0.2958747289247445	0.224819162335335	0.12447700301975628	0.22773338739424867	0.07481744868487053	0.0894211816771651	-0.19360323944063812	0.03260458275849462	0.4190771191086054	0.20649741242329905	0.06791383548973233	-0.16584465539012053	-0.21174645291690075	0.11070116214302878	0.04158716391615104	0.5528984038173169	0.015497638988142048	0.2214632021511634	0.5330933988652896	-0.09163531711632655	0.631630472534701	-0.04095487549633974	0.08170231092986584	0.8922041678632741	-0.18333999223489192	-0.015630389055441007	-0.09138497386734988	0.048409676757076116	-0.11331685023735308	0.040322190788832916	0.10768810588478976	-0.30605821480680295	0.8046765425624397	0.023870420968647083	-0.015776005522065522	-0.11447569348968702	0.03317999900789795	0.033749622126959984	-0.06490041560544703	0.008476896276764794	-0.1300101017934024	-0.08072548794556524	0.23543194487140554	0.11616723158500987	0.01256368945370395	-0.05705382476240967
HGNC:9587	0.08875882893306189	0.2776116890184906	-0.1069475500422221	0.32019446406429997	0.23387198235992057	0.07278151335574941	0.2802772972911338	0.4043308235405553	0.3567959822767196	0.29582285432373373	0.24888060268146317	-0.16059759925620243	-0.08507329349177942	0.2201956600243764	0.400975485706489	0.4932178637011261	0.14207818858694177	-0.2118747880061849	0.02838640803690526	0.24702213866394843	-0.0542161403452201	-0.010889268226376581	0.46440529545480136	0.04100985319772137	-0.033741773572576	0.001327710288825441	-0.12106071969599555	0.07782011212418762	0.5738164034675192	0.3965651845074448	0.3256616039855111	0.0039009248403885153	0.14987079517325574	0.47200569869573294	0.3043563494044987	-0.10031363533871297	0.4379457988538699	-0.08959174375195235	0.10333159833474762	0.2852937845309378	0.1112693360097106	0.08948604404858275	0.3441603681902471	0.25249967744983004	0.16931841558402638	-0.03041791257494105	-0.07432598345324433	0.1763657670258435	0.421517946071405
HGNC:15463	0.5840074568042235	0.4352710197475371	0.30026024093832987	0.1712945607116879	0.18149515899081767	0.2899022815377764	0.32620585347419034	0.3889903540953118	0.5090841196162607	0.2083130848671673	0.2879074301893318	0.21330747541749853	0.5032693461868785	-0.2085699771777619	0.5166169854758975	0.3026433415559515	0.12372352548444165	0.22985214295612955	-0.031850601362014355	0.16622863961039056	0.00431689245336679	-0.027257006296228778	0.4685998704798266	-0.1056958439885199	-0.09879059039464574	0.3851945840678119	-0.15810453783209386	0.39889862063103104	0.43566861288144515	0.3722836065436314	0.33246344363398556	0.24288075823692204	0.2989426059959431	0.3561460884882931	0.4823564644635886	-0.10207777758011223	0.1642161140823383	-0.39299086545380385	0.3846729794283843	0.2633141107602035	0.1644307753067446	-0.03074856085966295	0.397839337704464	0.0766214211725724	-0.08743764359556012	0.07997483130482791	0.21844226161568595	0.4920643049242158	0.4489924457929296
HGNC:9592	0.28150367427312134	0.0487105110586489	0.3943017931101931	-0.03144954782050942	-0.040434251046889906	0.030408919215907243	-0.04412790685257155	0.08593083384886036	-0.0510018283196312	0.15817713873691722	0.011984608039204337	0.3107851868409424	0.26109137222909995	-0.2688462828835795	0.12576264341407412	-0.10679726755269647	0.022075208243390862	0.4641480628276332	-0.1185188240509745	-0.14665048982738468	-0.15992853253964748	-0.13751897866070523	-0.09059680769989026	-0.18485591710993224	-0.06574019860377883	0.16681832826649898	-0.10507905665042784	0.3729646632231745	-0.24363651988434423	-0.022406276578579354	0.17405914988556748	0.43112983112274994	0.16426280443760347	-0.21645086508717143	0.22940732150463441	-0.08153457938801185	-0.10910649491146361	-0.14306028711664703	0.1539883806991241	-0.23960181162404975	0.1856035229571112	-0.06172504801470555	-0.04498029730859791	-0.06613423867284272	-0.07666034385281643	0.1898988834030284	0.42396382805592164	0.34041111451202916	-0.00923768660888071
HGNC:9603	0.42850605678754045	0.7006055384679173	-0.3177188361730614	-0.006276622943238349	0.2844651219779391	0.5057136588427755	0.36163429357833526	0.07321002970620794	0.5692040695121091	0.007356222382596641	0.5200727169601084	-0.2034680269096493	0.020147997524079746	0.12158031662065014	0.23097864469184917	0.33245372534921347	0.2230635773499757	-0.5208728547998925	0.3169821568037883	0.7737028912166369	0.3770721568455635	0.25285941818585805	0.7444750997965303	0.13791971605653078	-0.006651254294991828	0.46622668367928893	-0.09394761559680949	0.19413090156052432	0.3992805364109597	0.4552480541030715	0.3715951375315161	-0.21793478064721547	-0.09259478886263686	0.36746539228524183	0.15925382909883215	-0.07577728750809805	0.07990079012144241	-0.2304974508420441	0.43546154023091566	0.705727807140571	0.38641000073346227	0.05801002050672237	0.38333406220476773	0.34647400736795203	0.022499959120303108	0.022739903006840274	-0.32716929239935605	0.1810550374343139	0.2643114887894882
HGNC:9721	0.21868166107465456	0.03025063276145846	0.06598164953259655	0.06763999514108211	-0.024653073288854643	-0.017303506892377436	0.0775668076849174	0.3703699101666113	0.18409160734781466	0.06346055910066718	-0.07434519809847778	-0.04061249781839654	0.16122155172937228	-0.2000424904449238	0.37512510898026824	0.11860317321860962	0.07628669991822297	-0.0021071469335996362	-0.15557220371124547	-0.0993024056918129	0.05084565659970725	-0.11976570866401438	0.11467374459538898	-0.054421407677535026	0.17380078596519424	-0.17602549832032832	-0.0962650721110829	-0.051231341643824334	0.34035490207743907	0.11103085012334644	0.09792702624308755	0.13782961024199608	0.17448033172002433	0.4241839827813469	0.12075017631972153	-0.05276535451162153	0.03603823637089434	-0.2971941113864175	0.28934898558871225	0.08813231981645675	-0.3199603086050392	0.183218536090976	0.14275110878882766	0.0655246943363883	0.09337322291879824	-0.08928853292376247	-0.034356527258242356	0.2324891737630254	0.2626436194948262
HGNC:30262	0.5119035735458916	0.5125486148311881	0.11686951282517875	0.33626344929429247	0.3315086594420076	0.297776635290024	0.37550675996019733	0.4159113812887106	0.5242639017469656	0.28610413788585987	0.3733127705241891	-0.033403080280199955	0.11752877708499927	0.025216467639344268	0.5607871386127223	0.5113247657251537	0.23600257280726203	-0.05230455428962173	0.023711799898558438	0.29979070158980403	0.07147868850800816	-0.0006400619698264011	0.6424210987699653	-0.0936400426527599	-0.09702148027929643	0.37333990915417997	-0.18932927879850792	0.30594924408363877	0.6192001960196643	0.4844077004018235	0.21729195881304175	0.1427046604047181	0.17205136073282054	0.5640733292270063	0.5764821408249814	-0.1761959369704426	0.32468320248232757	-0.24126987272718245	0.3416978174342039	0.458621935323782	0.19734865923917874	-0.06826892903293998	0.412372132633994	0.3399414239989093	-0.12174112481983093	0.11442877646927023	0.08140611799154486	0.37285254064530693	0.5572840530565369
HGNC:9755	0.25334108613873196	0.08420550387746943	0.33849127954778213	0.30957213150115426	0.30979116666300627	-0.005752965446000578	0.20831743730899438	0.20150731065080188	0.1413953292281542	0.09426086466492932	0.07248904137862565	0.2188416368603914	-0.043814544680611085	-0.2577061938723979	0.01389543117045663	-0.09941262749731221	0.2988499556566557	0.11289032593534003	0.15965135731152127	0.02104659202156651	0.190621026075929	0.08130294483731515	0.035528998665656904	0.19703313145629908	-0.16705615535346735	0.16538381315186146	0.3136091973149303	0.06448662295651046	0.06697290353827563	0.1741090454842703	-0.039221839194457514	0.1240084057414458	0.10180819099190319	0.23428938235329608	0.29317531458498236	0.24633809776727342	0.1952635731470238	-0.1773421158931777	0.12835108724465868	-0.07558471715385483	0.10639029439220728	-0.16953551039399592	0.06152341804116861	0.04902656368362259	-0.2257255044311396	0.11726645941481859	0.3425395045187817	0.2929830785673082	0.09529121005481504
HGNC:29674	0.16106092637479277	0.10058046556640568	0.15817264600220188	0.4348573521507295	0.06291817848398074	0.14983840538884227	0.13468566643098986	0.31530606800664684	0.05187126101042967	-0.25286310762543424	0.004479440765451709	0.3021689055263798	0.16846450931090018	0.20259831625225508	0.02357496552111808	-0.18147351919186566	0.22963943503789178	-0.03752812064439556	0.5469099788115609	0.1682155454355322	0.19741437792216537	0.5539192425018072	-0.011116227143812663	0.610907712086981	0.07477718615164539	0.13030390586811375	0.6113154487457363	-0.1642145156548686	0.2112059433563123	0.10785676454595772	0.1615142013071294	-0.13063351153051492	0.3004278604010543	0.300791900217048	-0.28533941625399784	0.7352551854618826	0.09028779589087045	-0.031344306604036705	0.03571556705479306	-0.03888372343347674	0.197610645647363	0.2637334575647577	0.3650522019971577	-0.01603562080681424	0.33134007316421904	0.262629247897759	0.2455166704261045	0.17312482772071233	0.1845178218589715
HGNC:9940	0.3000549703843238	0.551272709444144	-0.21902560324515932	0.2661158005155248	0.4824550581302714	0.39286024555857524	0.3959224058599113	0.10684378704515987	0.6188781496039331	0.041850288510156784	0.5188112529209623	-0.030229912364122823	0.044037552790280474	0.36549294773369584	0.12942481389152868	0.2849641959413107	0.3891971412990433	-0.39930573500923583	0.46261730076338364	0.6903273404115113	0.49583436614025056	0.3191334258142213	0.6056470541411089	0.2665055279644146	-0.09771163490555818	0.4499117191386934	0.09561984673373378	0.15064808486808454	0.4739687564392101	0.3991755484519372	0.30510939113501584	-0.20277316468428605	-0.1074039309720711	0.37376373152910497	0.14156925591742356	0.11626516918977402	0.19995401559904502	-0.12430139392237563	0.39581941958480843	0.5067508457636097	0.4308460207548698	-0.02695420263928775	0.3016591185218405	0.3432819948941226	-0.08766327139986514	0.1612877714783854	-0.19998418839325505	0.08478946195911227	0.3097640773791736
HGNC:9959	0.16528945652137117	0.21383392606914767	0.009962517483962142	0.3459916926127872	0.13779901461741514	0.14335683009367417	-0.11310126254228327	0.14096501672908	0.11611764175138209	-0.11722884145501355	0.14890677556668785	-0.06892634434429845	-0.18302102860103023	0.25267027262624536	0.07025245716091752	0.3189087084755042	0.38436132306924375	-0.10679482647993037	0.13568590210647405	0.3311428146632424	0.05578372890744134	-0.0010585093628652014	0.27557873123770577	0.003122274638289165	-0.2232648055415328	0.11955277604389224	-0.07241414404436283	-0.01714227046512801	0.15005173411859973	0.018424650610169284	0.03416742580888773	0.1343954501870371	0.07000179701097106	0.24540933275302393	0.2318544690750806	-0.14270043529262763	0.08536058871513354	0.2778442733564802	0.10949098841490226	0.08268854603332502	0.32727472422849746	-0.11242362988508821	0.06003821551517111	0.5937260804883522	-0.12703813660197227	-0.016694875752406628	-0.07885243780668419	0.03484844665041013	0.09239903464312435
HGNC:10006	-0.07957148155298105	-0.0036763928230092477	-0.16642657679760556	0.1519601553058909	-0.0855459163896606	-0.03625443093797708	-0.21771454641702473	-0.14605473830870844	-0.17398694304193027	-0.15469306100706212	-0.11816344376757137	-0.1316474266663422	0.0017729897890470304	0.20097327012508795	-0.2896647654127632	0.012341530894284325	0.13291780537550138	-0.09692378031250211	0.06581514101460846	0.06874839772157447	0.09465012670900948	0.07098594924493348	-0.08150388586116825	-0.02579880686915196	-0.08969068704830663	-0.00011098706870481302	-0.04038615719742949	-0.005195800838675768	-0.005034710682968427	-0.22196433686960962	-0.1780748588126	-0.06652362092567268	-0.1705281935555367	-0.09578053229219365	-0.02612720923513419	0.004575342501857506	0.015365522000910427	0.5391790610479158	0.007702165462341411	-0.05270380484847901	-0.10233740028842235	-0.14297786562065046	-0.24196755191780245	0.29680336830409626	-0.13155168452326385	-0.26146767572184726	-0.24055936901718622	-0.35896072245269667	-0.27856412738306
HGNC:14572	-0.21152581569404202	-0.1352931282228017	0.10677522528504416	0.1288532882025649	-0.2734180210547762	-0.06019775096799436	-0.019754603630616537	0.3106409887951937	-0.07613295409448098	-0.1344020303697108	-0.1348949091659277	0.19878264879361135	0.226516075462506	-0.040438364023150104	0.04654699754819547	-0.13424778582295355	-0.15294334026379186	0.1785691312400465	-0.04026901758883293	-0.12417403502691739	-0.21577436266842626	0.04231866487470655	-0.18710070263769019	0.1931978505997509	0.22191123885896535	-0.15001493786281783	0.20018435698416917	-0.17851076431802673	0.12071482965598335	0.029257084366381036	0.21763816693079763	-0.14666610910779806	0.34645221284692823	0.1520579271654078	-0.16209875913933966	0.13306662506067657	0.10642822425618963	-0.13920009605281275	-0.03911453024028328	-0.23071424482881275	0.004823594516721891	0.41174530652375074	0.3656691602602538	-0.1767789765936199	0.52601709991441	0.07001610476118518	0.2373454865955314	0.18320719934379237	0.17542006314041605
HGNC:10293	0.6013074831263046	0.5574447550417694	0.13502495848883947	0.2796042315104796	0.24811257502130138	0.3044233002694844	0.28016820909043055	0.5853921906449262	0.6077852551995803	0.10187930501847192	0.33059359642002856	-0.019080085849147423	0.04375653639876435	-0.03346283521042407	0.6931362654574127	0.5369389283973965	0.26687207035931354	-0.13577532748351498	0.1299945182167687	0.4130979525020129	0.11544761542339584	0.08729366726868018	0.7168502451257242	0.06008656087436443	0.08209451627422684	0.22105921768896808	-0.09661006939168677	0.06312773149522512	0.6828900262014531	0.5729871789518441	0.4782882494518189	0.2227488275384913	0.22906279873224178	0.6788642300257112	0.3810869722510142	-0.10888249981957955	0.2514499504476331	-0.32239824212572304	0.4602930772465886	0.45558682097249364	0.25765537010038503	0.12839886377254447	0.5539583972889018	0.35600869383136774	0.0860560662643093	0.14022466991394378	0.02731883307758119	0.552868348618905	0.6524217168746757
HGNC:10297	-0.0014747158456127989	0.3168622035350731	-0.4485142286794181	0.29545127130102944	0.20380291602531408	0.16550239205349088	0.2520212623079684	0.3506460267187015	0.3857854158108511	0.011584602387346304	0.15199032640652377	-0.29901716798719613	0.08502832862754753	0.38423379487002673	0.2591830428082762	0.45808449556905984	0.40112338732758857	-0.4753218421579472	0.06645116146429937	0.4376819948333065	0.3302369505444482	0.03916389909991849	0.40060956296733174	0.019999388485147294	0.24222968044438178	0.007190492592503833	-0.18301509020801374	-0.06667866357984696	0.7949302541156534	0.3827393345402598	-0.001731000151240315	-0.35567891901144566	0.15992056260878484	0.602269583525849	0.25283757368329796	-0.14922074952636902	0.3765343982138592	-0.04143661018334739	0.4056367527116138	0.271008887062809	-0.11003976989813728	0.3366825393162229	0.41295164765720443	0.401073864400382	0.2653986810479825	-0.1813575191087588	-0.2687587901664385	-0.047188694978653564	0.5094780533749841
HGNC:10451	0.20125539277808632	0.4533217181524592	-0.23755304745582562	0.09938558324703413	0.23519851080420628	0.20825256935480743	0.4778155263598095	0.5548189132323609	0.5071425237984887	0.27631322891819804	0.3581324782814915	-0.16229214746201118	0.10638133156763144	0.1489600864041273	0.5483630176759966	0.4488744874290738	0.04761191370530113	-0.28683003533220147	0.011979503843285647	0.36856745987110606	0.08007693984055418	0.04164402658748243	0.6132172110593057	0.061295332201085	0.16174806067977807	0.12991833337625136	-0.18474150909230283	0.045645074820750337	0.7301836016397447	0.585674331879807	0.4062706265550649	-0.0627531735005804	0.2814161393601383	0.5566115343686923	0.34172958573203815	-0.15812199943404243	0.39495285257448415	-0.3969585424683518	0.3210651238835504	0.465575438542569	0.1410710614490539	0.3556438611558399	0.641995113350625	0.2427676317595548	0.3766835320303223	0.08791598549720346	-0.0545007128757555	0.34970041375686545	0.6661337721625821
HGNC:10452	-0.1671493670971356	-0.13820293341817594	-0.2780707580119933	0.2233746406851495	0.004915776434478195	-0.279251800119496	-0.0785274506127945	0.46110291355120453	-0.009243498734769005	-0.12038136514131782	-0.1534722418725916	-0.17506260032698742	0.10397992686548296	0.12830551750345415	0.13693216544587328	0.21048088955222136	0.24046302859015967	-0.2283038681813306	-0.045571542239590764	-0.041649901224520856	-0.04438908425993456	-0.009235311540936075	0.056246219753800814	0.08157925359723367	0.3897346259876852	-0.4368394296299018	-0.0011680655907346286	-0.32582756406853985	0.41500032452344615	-0.061475781560984696	0.03196981848949515	-0.1381491519852971	0.1522556210754624	0.3848939727482964	-0.03770964112113445	0.04702654370717949	0.21666880639904834	0.10927802042005995	0.08061057263733801	0.020411376723149324	-0.3038795421700381	0.3743223825957552	0.08405183376714724	0.30923517311424215	0.29432295786113954	-0.17706933082909787	-0.27427364642524205	-0.057860856961372054	0.2316920047531614
HGNC:17296	0.39701959894498096	0.43040662563066606	0.022206632322921676	0.18503356074324798	0.36606479402071057	0.3580763652665318	0.4504960680982007	0.22432593763677003	0.4543337453846419	0.32445134722369384	0.3159563281132936	-0.06828394002168323	0.008465162214384085	0.18560231435777044	0.5646732935798665	0.6118254633870263	0.10500595802048965	-0.13036401667536965	0.018805909398103005	0.2820640553409468	0.08335184027895477	-0.020778404705281295	0.560794310541902	-0.07220471880702299	-0.120679683935412	0.3064104874171328	-0.14006109693481505	0.3420012290288913	0.583062468801622	0.5949242515870886	0.060252357115084074	0.04652355209382503	0.08160634802708491	0.39287213125789944	0.5235301593730937	-0.13639884404165212	0.34832593356679126	-0.23425971664394987	0.18565506556143305	0.45546558630484396	0.14430884960262502	-0.11603324012846923	0.3950546143632101	0.1837920830348589	-0.15451925226398477	0.10638200038976145	0.09068725411094326	0.24678388717966337	0.5648684072804259
HGNC:10571	0.2748042777683815	0.13832688332683188	0.36196406176543094	0.10771778561352026	0.15283089982656017	-0.01305874869728998	0.015321530661788225	0.5533471408187504	0.3134913263970671	0.05580522419214371	0.19693054984656813	0.3055868898197583	0.048120223899845854	-0.034454127555394426	0.42356430175921683	0.15991037048835516	0.24195652956279784	0.28399343564142426	0.17750328891649128	0.040970945063428015	-0.010855026391042822	0.09107562543986947	0.16452731707593052	0.0016652655873591181	0.11510365192074072	-0.030818235253800293	0.02954459458207146	-0.02439918542927063	0.11336318832194452	0.1354520520179801	0.37371687605699483	0.42989261183628213	0.17259026135848035	0.17607928070672804	0.16684633509913935	0.08623108730684774	0.09686015952992831	-0.2791289207175396	0.3402675552036035	-0.09585236629350048	0.32670654194936566	0.09867748218592737	0.15943990317147744	0.09286021833832121	0.0508290564278383	0.37410356409769846	0.31411329596495596	0.5105125430436376	0.35263802397589417
HGNC:21088	0.44584767804288344	0.04272101178070968	0.7467473773109374	-0.08522575662487607	-0.11519652464789476	0.019660251808192433	-0.09094152173617795	0.25949535057689505	0.06918018968898239	0.11792210142929009	0.0007049333825046482	0.3831412651369863	0.15214566001784854	-0.5692153129948992	0.3998120033266312	-0.0314203670904439	-0.15159706330347303	0.6760287623993497	-0.2396751621210025	-0.312808784860121	-0.31391495490922827	-0.2159931533467406	0.03637815897991419	-0.2555815188600829	-0.15007451368784683	0.13955107950987145	-0.1622157624929191	0.1578685674562624	-0.2153279191184723	0.05760006758760073	0.24189924909148378	0.6528456681204504	0.266684297690445	-0.05285686846611944	0.27005272399238994	-0.18012663004784318	-0.13373034890688915	-0.312036094374166	0.10993957616294062	-0.1721768851306359	0.2006589901664699	-0.15044810719929233	0.09748556486334929	-0.16289376138453218	-0.1539206217157191	0.19227092580866223	0.5438000273866515	0.6517168051289371	0.18062420498736237
HGNC:10606	0.5316874946555722	0.6361895774401521	0.058073686867191186	0.4146238610150038	0.572776014602025	0.48609089681587825	0.6255429259917215	0.4886000666789477	0.6891446995342374	0.2105018610034216	0.5357960999377422	0.07905124400065085	-0.014457288771021088	0.17881343536069227	0.556889000613319	0.328462051594651	0.3844007866468682	-0.3207982334531123	0.4730937277872732	0.6353106287101263	0.5006237758793592	0.39052092551048206	0.7406944142999687	0.4340064129914976	0.10041861351845668	0.479362546196125	0.2820998735959899	0.12547100125305924	0.6792570232925363	0.7406668804873544	0.42483451755919455	-0.058686767011908454	0.16349194934830202	0.6910663101766711	0.228810464875172	0.2775009283402836	0.3694698369404761	-0.4168943738921473	0.40999521395407923	0.5598874941593538	0.5087439314758682	0.20503986019976042	0.6517925131424901	0.2903220714866357	0.11045198670893028	0.3524432905579735	0.12786716326578504	0.5169780121928241	0.7106543244957398
HGNC:10680	0.09825922532062649	0.34625807545874054	-0.16136739877714967	0.1351554677756534	0.5951979806963393	0.10896422757174025	0.7838492523558258	0.12149320338342079	0.5228756502483074	0.7760182743242264	0.5408209052599374	-0.029954149977104216	0.03696868360663855	0.1248930094328534	0.3306649618865127	0.2662151542982691	0.06850452626106175	-0.12897136800619494	0.08495979425595375	0.29558708908960213	0.285767751252204	0.07749723143507382	0.4647623781220156	0.09211103152427373	-0.06111356862221155	0.4116589261959683	0.030447756565996475	0.5631051444988662	0.45193262443258103	0.6372362615421423	0.21985544385380898	-0.12400506812439009	-0.060002582863880355	0.20418207854036452	0.5405475957056228	0.01845314726067755	0.6155629322671979	-0.4131959839511525	0.17579473049889127	0.45834181106158783	0.27136248471968827	-0.03689749433331996	0.30420798541311284	-0.054112740303317475	-0.10115861590892504	0.25250602489476626	0.13220875960447234	0.14202577553591847	0.3821399923526081
HGNC:10681	0.04988616773487073	0.2838802411748478	-0.19149649421261994	0.26087449097416276	0.603917701590198	0.1253493894838302	0.7431082962089286	0.1876364048684873	0.47465519717879945	0.6649748947731161	0.5126719396926656	-0.04662828258177056	0.023536985935417254	0.330490445715652	0.3561147542093649	0.3922177476120215	0.0704676318284169	-0.1980366625736048	0.14325908825881392	0.279656732018643	0.2682231146250166	0.12647903021672904	0.47344873611777444	0.12906320295898444	0.011867450429892758	0.2745109915609388	0.09688856493419021	0.4184955349567212	0.507331219298093	0.5211842365036826	0.17151420080519078	-0.1576515920506643	-0.0997021208386547	0.26824714740677563	0.43451522448244073	0.08400271104905623	0.6291942450291289	-0.26253049008111035	0.09870185582621516	0.4904503702665921	0.23888272119516787	-0.01787513196537478	0.2662301811916192	0.07965495890688164	-0.0865971761107018	0.24331638143892226	0.006824323317045503	0.03459038159985824	0.41422659560395136
HGNC:10682	0.36327990065065274	0.3674537141876086	0.13573777078220906	0.26472165629755323	0.48413127833940495	0.12750244903516056	0.6038773281074864	0.36258345723834584	0.5132155770082889	0.6149097888828755	0.4797266555900879	0.07986020859221353	-0.016972829797502205	0.11100865637053084	0.6603265258559554	0.4211254029935902	-0.00910684592358403	0.00649706246440417	0.028935333975034935	0.20371572484742886	0.0846677361262153	0.037340098182697005	0.577620481512658	0.03840200772535151	0.0754277822967816	0.336355568476805	0.009424368797870362	0.397306834958616	0.5209418039188521	0.685998319274324	0.3486810137600641	0.17371140262681628	0.08914353555554656	0.37424365399286263	0.5031960431778073	-0.045564883643418715	0.49398460908317343	-0.4122682522720208	0.21757927294456367	0.44163325807737774	0.37769726620728566	0.04788652749371528	0.48516186664572974	0.09986611830132174	0.024477296755100596	0.45677928424827374	0.29964194788312504	0.46029227983596344	0.6772874180661193
HGNC:10683	0.26321506153603985	0.5069960162787944	-0.2561623159073815	0.2989691253064095	0.6221817882812954	0.28072252631017813	0.6757588586668872	0.21518749335421783	0.5929111432315427	0.46083294748665493	0.5296910909133006	-0.14685449631873992	-0.16931978729897637	0.3168174139807013	0.446728972770728	0.428787192867764	0.26493095697288394	-0.46716368881097026	0.23260197057211632	0.5776644976606391	0.44452114604140724	0.20924128673777928	0.692414746418505	0.23159948948025386	0.12024875606286058	0.38521245360654405	0.10291198463525097	0.2871785450917641	0.6965384772787955	0.7891815116900825	0.2547799566727775	-0.22247994080060338	-0.0345724375911562	0.5327019410007396	0.3338058302407119	0.03491203016872508	0.47514376998388	-0.3094903566049659	0.3050081888395679	0.6042094943524131	0.3743956248435262	0.13091958825055622	0.5102189821180935	0.23200059101802137	0.06994145443307458	0.2829877630774133	-0.029767395579260336	0.21979208798509545	0.6153763578747807
HGNC:10850	0.16146468696712482	0.4147321380559884	-0.0446529522673894	0.45370860775658256	0.370132383328246	0.3365785511394603	0.3775627928104958	0.5219999716919692	0.5025133874974941	-0.0021100968445505294	0.3131447926963539	0.11247161029341299	0.10337371295274221	0.3817557714492338	0.30303905301384054	0.17564834232244209	0.42404393911413196	-0.30514583075250246	0.44960084522320826	0.5139686348857859	0.436366895354601	0.43342061646244767	0.42202372790779324	0.4109956304667514	0.2968980635628479	0.23037916390160423	0.33200987271585036	-0.12772023731111803	0.67803347423666	0.43819630458469944	0.2489792496747201	-0.2690551123913093	0.2678212258070074	0.6438504899247596	0.026244315057870296	0.31320944804527195	0.318714992725047	-0.242658063650645	0.37346708493692055	0.2278094901052968	0.2977214990525478	0.4248929097447534	0.6056490081982255	0.25022693355414566	0.36789182885714494	0.29117062974950675	0.06537462850630092	0.29310165559727797	0.6524070294644195
HGNC:10856	0.016932038567911617	-0.04720248149499682	0.019211602244583577	0.06250825617127219	0.18452991296935797	-0.13079241855422655	0.01921271154560743	0.15334235203587734	0.02939209102946243	0.05310526692263123	0.0052254041836303795	0.045302256303584046	0.33969128930165077	-0.14414455545272187	-0.011524200926028693	-0.07883273492882946	0.4047082924808414	0.07394162600207468	-0.019813414492782663	-0.014099894452433018	0.25276583548741843	0.006511060908690861	0.024666886711412005	0.3338094471005702	-0.04203429599267207	-0.016587071954679913	0.10705882664733905	-0.08042095477779633	0.08340657187654042	-0.07671675947943501	-0.040093651433880606	-0.06877417024475464	0.1535772074129994	0.07304511056100106	-0.043110613059797735	0.08607327364589058	0.04483537444717608	-0.07915402499240806	0.09699487110383823	0.07229888887563304	-0.04379781524383494	0.003559974781835838	-0.0030308869312571807	0.01574084570022519	-0.07467541784077181	-0.2374704568615277	-0.025967071119296387	-0.0409273617823589	0.009609847862688613
HGNC:10913	0.4977482877991401	0.788869616514648	-0.25023009387920897	0.15313031542235256	0.3643888574242846	0.5677514280953022	0.4687848269858001	0.19524756481089972	0.67653247940588	0.10493774564140522	0.5091767721540968	-0.19247732146965732	0.05437793712068377	0.15917760274583737	0.3428691004120807	0.42581149736879026	0.24015021309723544	-0.5031338757997661	0.2396620930821439	0.738351521682172	0.31473667980434455	0.17348573978471504	0.7782142208924927	0.08900987441084862	-0.09975314446193125	0.5136811454453641	-0.1260660759749792	0.2456209409258482	0.6514560678203993	0.6039749600705419	0.2957383659417534	-0.17783405462554663	0.06688452643171391	0.5310631195136104	0.3828470327089279	-0.11568462966182487	0.23692008514037727	-0.2984921928858508	0.4392544315027554	0.6388132892240281	0.31267718377340425	0.057292298795345	0.5451862265924204	0.410517610851688	0.03693505205294863	0.03212743416033917	-0.23635328494382443	0.2935978261464069	0.4775209798403752
HGNC:13818	0.08231618157717474	-0.36881264666479946	0.7297398679082778	-0.07228122386057537	-0.24747871495233945	-0.28593389087992255	-0.2346954517076705	0.12502255394763984	-0.18807782432664702	0.21753966625611793	-0.1397243165483549	0.44728141559265905	0.07585009823230485	-0.45938004410057126	0.2625056582440784	-0.10662076837049554	-0.23667941855423782	0.9054703163703955	-0.2623894225249333	-0.5985012631950101	-0.44546458270941097	-0.2481106820490322	-0.3044581863790335	-0.24975281511305525	-0.11703959088472951	-0.10529283180270227	-0.07301633039267592	0.1718970433896693	-0.4368432946561009	-0.1724773297819832	0.15274683597790853	0.6269420123646869	0.1137783089231224	-0.28840192836066614	0.0946484937141072	-0.07324960303949919	-0.07305874358885732	-0.10110923293359325	-0.1296888590973616	-0.38711637368043905	0.06978090316828565	-0.21549475665539214	-0.1968475934859558	-0.41263827821522375	-0.19597438267960512	0.22382318728779768	0.6349449510273719	0.3064375759529575	-0.1065832955377683
HGNC:10914	-0.015536537145703569	0.007031280984365169	-0.03246668470320805	0.44878541732074023	-0.08136225575080731	0.026930069349142955	-0.1600450944679378	0.3987080141106231	-0.054772647667148455	-0.10638214426441014	-0.1255541128285963	-0.06273211569833437	0.2582054049255949	0.35812717313524506	0.33468018369227087	0.47373884801654764	0.29175270831629735	0.01038339422710407	-0.0444338930322701	0.04583907501020085	-0.1258979613185803	-0.038306570309211224	0.13266434566168966	-0.06728702226602011	0.26026285596627063	-0.1375987320530002	-0.181006272628843	-0.0945799254224507	0.3924844283504812	-0.029871346728240603	-0.035949341472908534	-0.08290350082189822	0.23959243695783267	0.343152437811704	0.07652624349347072	-0.1110481810554864	0.20849721806765897	0.31543474115041836	0.057996813381132196	-0.021578255859158835	-0.058992190982610444	0.24903025032467055	0.20190996639409384	0.39194742965657836	0.19931362258418583	-0.1853889551630034	-0.016877241041881184	-0.06979001291040503	0.33974915912488196
HGNC:10915	0.24751642198012336	0.372562708094495	-0.06528442653746445	0.34082791822453185	0.31139420477935675	0.2831197866290766	0.20042037242555705	0.1439031532320479	0.3482286350732115	-0.08528001511373919	0.18061545647511099	-0.016682770713119056	0.23082263523534288	0.11048570418869946	0.036576921090738165	0.13715634178933106	0.5785581678295149	-0.26934026988148624	0.2559013445498727	0.44922862311620404	0.32342203834271943	0.2436720723642597	0.29985863145212044	0.24133347060985655	-0.0828915593400792	0.2807250216419894	0.152777566009072	0.0033952812532049037	0.3920422660439222	0.19737943879816533	0.1341327189895815	-0.30283355313197496	0.3186989219937426	0.4428691075907632	0.03692922320826628	0.17325892441900903	0.14397958466298727	-0.060498872500355995	0.3204816817561377	0.1893175749238104	0.21698778644015607	0.12578480393936664	0.31812629269365345	0.22954829018486886	0.0516278375169309	-0.0997160006097246	-0.09883145859813199	0.09104283079007276	0.22109361308842612
HGNC:10917	-0.15463421504571973	-0.02590637236499431	-0.12279340844340082	0.06560636727999548	0.02185686778898253	-0.05041029066444682	0.0004269795577907147	0.16584344468439124	-0.0482658812616461	-0.038596079330262385	0.00401767452536931	-0.0565465386316553	0.006676217313757757	0.03311370816727294	0.022946471763651992	-0.12716055705364096	0.18357037639957932	-0.15914485505350942	-0.030455272035141482	0.10801874936501346	0.17469497692136168	0.07921559975070105	-0.012702328067452915	0.38245980559763776	-0.010217088484263821	-0.10473863199240754	0.17764053485332362	-0.2843406995597531	0.15807450105628734	0.05507758119008488	0.12582550151107214	-0.10118463966150762	0.3108932224323987	0.20787475022283508	-0.1933628670453235	0.015123310635651891	0.0076614660467479445	-0.12732356451968654	0.11037447525116617	-0.0364562125852225	0.05987192741428959	0.30663201672430673	0.2767333377635413	0.03233253745933738	0.45378514186952595	-0.09803603925924709	-0.014811996966936428	0.0925901065573461	0.16214810723315037
HGNC:14430	0.47130808184526163	0.1479527926677113	0.6262920419552118	0.1432249090690981	-0.04275214507994087	0.22775548295343437	0.060472046952499116	0.34349517141518915	0.10006596819693742	0.01353331832894263	0.0028355144442173403	0.455365701950843	0.18186110592657526	-0.27188224190116916	0.33142647792230445	-0.06739223814014882	-0.05820341426420616	0.4460125564681237	0.02229694500647383	-0.18514209950326616	-0.04224504875703856	0.021983768893473355	0.0034499042469716213	0.066493971947041	-0.12600383615039437	0.19991259244129428	0.24679193974022598	0.05768804934275539	-0.02093765257491457	0.08567934333695483	0.2574578443270085	0.5639007867460567	0.24854418675826034	0.08855391289328625	0.14947545231032341	0.1183140106338398	-0.1061472592193567	-0.26771665438686737	0.15618874462605553	-0.14875767637059997	0.13328146168123534	-0.02674231863661598	0.15911712200235922	-0.040976884830197055	-0.05546884075518078	0.29577439890711493	0.49649363096806876	0.564839278969201	0.18046687881273296
HGNC:15827	0.21921498897366667	0.1069235143425213	0.0909942189004163	0.06745403415689635	-0.1194332960390363	0.0571852093635057	0.023662309690440902	0.42053559652096806	0.06946843603632345	-0.08322402435798303	-0.017042163150121702	0.13151000382740988	0.5311720299324787	-0.06358468790201442	0.324525675893303	0.06639444154598298	-0.03019351830340668	0.12332184680213787	-0.039790540142835666	0.0006354624823598187	-0.14447262758034657	0.02632874890618603	0.12311867742251786	0.01766355003016024	0.4272891822451209	-0.03244859339111333	-0.07533214925220323	0.021519377489901157	0.19657582040618013	0.022909768383425583	0.25782558789016546	0.06955436068755437	0.36971127773150375	0.18735636043925014	-0.012696666254352174	0.03355526914674583	-0.018651039346512573	-0.17540724313686584	0.16275505546782595	0.02724218363701379	-0.045481744014586815	0.4239042758243884	0.3157030771929645	0.07594655519585626	0.3716101966928039	0.024977772227212584	0.08356227694379328	0.28601416911349736	0.3544159521887882
HGNC:23089	0.16682673400850126	-0.18993982372288054	0.5954958073085547	0.20680574414719768	0.09615098977209251	-0.13706463493075027	0.025442194571701403	0.19720018605023035	-0.03412665419360756	-0.01626827908086019	-0.016142623505076795	0.5944565758153887	0.16602494667352277	-0.18051012894271168	0.11920541275589147	-0.21446231637172627	0.04527482102229213	0.5313029409975031	0.34469002362497914	-0.2714964492107278	-0.09407146193466873	0.3449647919470834	-0.1879171823068751	0.3048110453151543	0.039288051893973976	0.02858236188883207	0.5352677891276849	0.007606824793459011	-0.25508741753511505	-0.10427056611029274	0.11868877481324454	0.28608397573137667	0.14920345819515768	-0.07747518628115016	-0.14729765815150916	0.6426726614154344	0.017153581053863717	-0.057837715285728	-0.12563504603551512	-0.2150787272019116	0.2020137721056826	-0.056074195647379886	-0.04656228409511208	-0.28734504403630473	-0.08298723732941395	0.44569571136781	0.5077975762093018	0.2879568864104566	0.06757894496091839
HGNC:10918	0.1806889473202103	-0.09711001131673931	0.276831304816284	0.007928420752519833	-0.1485017516814466	0.17174484667829695	-0.21250370742798394	-0.06284697608283552	-0.2409943036064435	-0.009125751869537863	-0.08474671544429402	0.1424390180472187	-0.13614495823842884	-0.18232757392839005	0.12273118768311772	-0.07570055440320503	-0.016387985966168462	0.2474388359984702	-0.11839242377799387	-0.1634709076399163	-0.2588592491236963	-0.15330402010744001	-0.058479876275933526	-0.07543968830602417	-0.17758942533470098	0.0763563632968829	-0.08887201458508127	0.13346518545761024	-0.2718199552644105	-0.0749230211481626	0.08448953369461903	0.29009738708472216	-0.0408962137550237	-0.13176311913739835	-0.07570367156902215	-0.12777597458240936	-0.2431191589600137	0.12861074751233179	-0.25646491035862895	-0.046725097368300605	0.1619321570576261	-0.16056860236655082	-0.0841603607644191	-0.09717917165508881	-0.11585663760754292	0.13751248766451243	0.3015429737341908	0.1918718950247397	-0.11827910504654174
HGNC:10919	0.1446001518113744	0.2212375401859371	-0.05224747425588589	0.11538202178214242	0.25474619827121786	0.30659366687066236	0.24782972842999634	0.14477105926341857	0.3728809413675202	-0.0013812839786617244	0.27325674778767545	0.08129988105971406	0.25760222287123885	0.173321763655189	0.1298419741153969	0.3038457121038353	0.20637454736973004	-0.07084608266497949	0.18348336116250397	0.28480375341181025	0.09926370208742527	0.0815796857115545	0.2673135207536881	-0.00469424468503158	-0.10282184205251851	0.15859435091974103	-0.012124673968283978	0.06299852493335813	0.24122519660857172	0.11977877845631774	-0.011294128034271442	-0.1062099851631192	0.14367357546240783	0.16729123375094515	0.3337859313831518	0.011661573095960836	0.2698771085228179	-0.059283484378416115	0.17838971006583373	0.17606961197823107	0.17304394478735094	-0.04499895583018553	0.2322729436764345	0.2094780719554627	-0.11318396653284235	0.0608575682773858	-0.029690812023083615	0.11162282272818493	0.3328533151782172
HGNC:10922	0.23090319456152297	0.2181442448944099	-0.07142579352542229	-0.1650406942276571	0.4225469663172302	-0.18869904370243476	0.46798718858495664	0.199500526033555	0.4021571021723511	0.47717798695552927	0.3668705709917997	0.07001890301596768	0.1827050169471426	-0.06204595115943565	0.3997545976368349	0.26680849043419885	0.03544274206848009	0.024935481908379704	0.03299560126384618	0.09760238540935917	0.040607695775219395	0.021430056473647718	0.4121298950713995	0.06254440905791753	0.009895379413145505	0.07725835313295693	-0.03219619329558998	0.3419291740662787	0.290470846245972	0.44832324797034506	0.4813286829819035	0.1334168987439946	0.04822484240231682	0.02584347052157919	0.28343312703364903	0.02528932211833342	0.26474100295588576	-0.4188664817385502	0.23640658923316993	0.39581739334119814	0.1742954135518881	-0.006432607077287385	0.1606554565875771	-0.13264180217850466	-0.03495674102515966	0.22350129072431646	0.07822905056944113	0.2800896136497955	0.3068144054581509
HGNC:17027	-0.2911107681361076	-0.061049994128999835	-0.22377927584610915	-0.12797816184681535	0.0003689994482750048	0.18464138530697294	0.3085494987387449	-0.09095666817160744	-0.03722463633203388	0.1746944862122842	-0.030693118648003892	-0.03963430627849855	0.045207493622252605	0.2745981938882924	-0.051627156957377636	0.03524601754263249	-0.15588962705798276	-0.07085095017452732	-0.06208999917959877	0.010744641981416551	0.01865762097573277	-0.009066724887344918	-0.19201745067869894	0.04847053828333591	-0.08669422522263806	0.017252819388848522	0.034060440359750546	0.08259296480461652	0.10252240859666212	0.19835528827692817	-0.20351310032075556	-0.3433765853616687	0.2818310726202242	0.005781810479022706	0.05355946936435402	0.0426163933467014	0.17456146973305003	-0.14399695522885297	-0.13938869049386854	-0.05442631312922132	0.011536433457568886	0.21159640636557836	0.31892820724895693	-0.21764117881343076	0.2498956984193436	0.024027387339945576	0.17515791691317198	-0.13381341040458652	0.11322808996349544
HGNC:10923	0.7020823286816277	0.6130130978586433	0.31438105378317943	0.19209670584314015	0.2944198845232744	0.40516137374636524	0.34116947598905234	0.23986752004090342	0.6605152541116975	0.0926417009143536	0.4258319932048478	0.12271086102672188	-0.06653837788532745	-0.20050665792440825	0.4714259081988202	0.250737909851496	0.10070703790296377	-0.04279175776226832	0.28507244057840075	0.4721748528372425	0.20624561363005847	0.1996204489903419	0.6098968916960419	0.10824432333232271	-0.0906105775746501	0.4572548148529642	0.08264178839224187	0.28869984549252503	0.35357781658519677	0.5361242017166173	0.3486069346288505	0.22466580403556907	0.05372401121497502	0.4558883425582499	0.41791566599373114	0.06634663598362105	0.19406423226368097	-0.4042356226059759	0.4576349140347059	0.3982720903607149	0.41271587041264457	-0.09941583815098294	0.43888735351556507	0.22522664260147462	-0.14131694461880545	0.2708604023263833	0.12075152464758543	0.6211631642579447	0.4502550895164421
HGNC:10924	-0.13769080228615746	-0.016456758035535275	-0.413112698835955	0.27021554099207207	0.0674817738429035	-0.09134881726265037	-0.10271916220426953	0.029978317855013942	0.008139613565543125	-0.08208790342584055	-0.0862260620211924	-0.27316684763334376	0.07548623068547876	0.48521298232820287	0.04687264708748328	0.49792270460847926	0.2468709798844126	-0.3154433360444953	-0.01378269782824646	0.06578482968000295	0.03800143714237022	-0.0007529989541228262	0.09777517078121437	-0.07299136357606956	0.05377798940084532	-0.2575482786257236	-0.10860707323245497	0.006070643250632588	0.40113183229871474	-0.10279167391957574	-0.26951522262275424	-0.20219261318611093	-0.15544364582749362	0.1527979933686966	0.16184386454228544	-0.06203698998682569	0.2899927963961484	0.4592847705662571	0.08686589862304403	0.1623258426214486	-0.3190685195391677	-0.06376151980748217	-0.17217254480680064	0.48380218479475845	-0.12583624301106788	-0.33463584702189847	-0.5021008681264003	-0.4247617539710752	0.057876710860819
HGNC:10928	0.10718559450051117	0.45015088541954434	-0.25383475876678235	0.15008034291899075	0.20635406210361315	0.17570979574591833	0.34738848580494236	0.2917425116741821	0.5968293134823268	0.11739783689740736	0.3352448292499792	-0.19831247867347107	0.059033809770741935	0.22748265122248781	0.322150131022667	0.45784749173948497	0.17745532043780116	-0.3292928850781569	0.17661683052376237	0.5059936240316162	0.1273870814332592	0.11328902430153179	0.49351530091824436	0.010613246212821625	0.20596517933771671	0.11656085638689437	-0.10388891091762116	0.01129078059762256	0.5004743432162049	0.38469350820993964	0.3730326222700661	-0.21544584872990794	0.014923507986481573	0.42214086722960886	0.23557638549408497	-0.0777424611670411	0.3528860723093739	-0.2161292388110067	0.3560581266753628	0.3613987768167997	0.14504280996006783	0.21925756700034435	0.3507646387143415	0.30393314453055675	0.12658173010085058	-0.021595597258724904	-0.29031598807789516	0.11876909455859079	0.3508815124928149
HGNC:16270	0.5534946072719138	0.3975795988917698	0.4296574343665328	0.15907588856935623	-0.019859547448149058	0.5098429185135415	0.07213632735909879	0.29052261838716115	0.13288667253939396	0.00020830135216295647	0.09516547935164531	0.21186095684356365	0.177366967728607	-0.11778933289160866	0.3831481010632526	0.05337143747207263	0.042413271825624224	0.18857279200674437	0.00996022678406027	0.12506076443473052	0.032749891202062405	-0.0006372094416135592	0.23870191126761484	-0.027101074211528353	-0.09996816501477743	0.42161501674746626	-0.12655839562113957	0.1853594838126608	0.1357351646659008	0.198318499234661	0.22113937634588166	0.3672159946087678	0.3569776589962443	0.2425112932812196	0.19451023340248905	-0.11002466427930307	-0.16866172612666455	-0.24131767862687378	0.19147900997052067	0.031177215217632764	0.23670735283768024	0.06534038036517942	0.35495413968424644	0.10800482849412944	0.0839325581877449	0.19232488129999348	0.40070859621368954	0.5177895654501156	0.3028086224498377
HGNC:10929	0.14537649187825172	-0.0029670326325421897	0.19995721443653586	0.2653962463963262	0.25240246651470755	0.10633161630329019	0.2622632979736718	0.15503216930579036	0.11095619495521737	-0.12810143240124663	0.07997681865236843	0.4360722614287418	0.43482199149938233	0.08000297595392941	-0.06964840351043246	-0.08478178810040228	0.1678330428210182	0.10267909807306387	0.4367388651021353	-0.0042714842053249175	0.15532703943462173	0.45405591064723266	-0.026548458804729853	0.5540610924579104	-0.044736455777520924	0.08768077638452726	0.8003386945022409	-0.06628904482873343	0.056999918062049855	-0.09896310653885346	0.09317468338560099	-0.08705007815259445	0.14953376542216554	0.07745752149394766	-0.1538958854796907	0.6898025528344621	0.093557829777351	-0.015428297305055155	-0.06626065694799683	0.0678384979289701	0.044152730646366364	-0.03984640745724473	0.0301656565494707	-0.08011891230149303	-0.0810390585448823	0.20990350899540003	0.11172920253872189	0.0491854195426302	0.04659748146099105
HGNC:10930	0.1333270151670842	0.007425712022575579	0.22571447024190025	0.34138172325782407	0.27685842868713945	0.08351926939746823	0.24204161720339487	0.11807710074202259	0.10982314210950435	-0.15828766694184168	0.09623854036067452	0.3762416248860152	0.06446581171355015	0.16704313669644333	-0.06929203688394224	-0.18410741000599412	0.18307390423745085	-0.00979724502483099	0.7120703313237009	0.10530838139924048	0.27605859058476295	0.6627018161055314	-0.020772681655768066	0.6916048269897277	-0.024418362967261086	0.10336995925129445	0.8482360821538418	-0.10486892402614537	0.029796457962630224	0.00027161821093033315	0.0840909706715202	-0.09745409522505633	-0.019312378723966347	0.11080869547394466	-0.29640169795633636	0.9494614721852597	0.13383771382249868	0.01167585790484525	-0.11680895998254129	0.07602848684002107	0.17134413628375178	-0.046210070591401725	0.03955153007249782	-0.11630570402219303	-0.058533217604045555	0.3227593293469414	0.14472508707368162	0.03258962847612469	0.002347137914223347
HGNC:10931	0.13781123282050947	0.030582656289277258	0.21125000355327317	0.3463950678914257	0.266487202139067	0.12664416888696456	0.24421960293327002	0.09176258962896752	0.12197888813326194	-0.13256215233544452	0.09425024754077228	0.36748468623597624	0.14184967224111747	0.09518864720992848	-0.07844665184033242	-0.07172633434358432	0.13888863619166622	0.013991062939261029	0.48376431375691303	0.07908832194461893	0.1811135642241183	0.46960696989517564	0.004131748090450846	0.5897084532193817	-0.04672350905272673	0.11938940956676951	0.8543289192464049	-0.07457654243722885	0.07457679373814377	0.0038735836220032682	0.07170973275407304	-0.12203169002712892	0.06058957318047148	0.16993623249797887	-0.10299712024760466	0.6681446917739776	0.14580680237741106	0.013358525320771465	-0.07972436852603351	0.08280557408002197	0.125475588394381	-0.059048013706168585	0.07316667098425794	-0.020673414882170928	-0.08901256284432048	0.283126017968816	0.11999798169144076	0.07347120952174586	0.049399608609454713
HGNC:10932	0.019508027078428712	-0.05140904598712917	0.17032651883065064	0.23917361993702446	0.2356773898973751	-0.003590983052989372	0.10778462994924494	0.04638774596944936	0.05434238296379736	-0.1224248117684578	-0.032443578017667625	0.1465101397760188	0.035740463660871295	-0.12087666403978309	-0.21769341561726113	-0.31538461882344526	0.29021876444621597	-0.04020807075491876	0.3277735571145022	0.044441936343013945	0.4061743935007868	0.30006984354136557	-0.07979063338421731	0.6174444055746596	-0.061133755535194366	0.023054572175687387	0.5200215184618623	-0.27756475992150303	-0.015094145161657585	-0.06574711164870498	-0.106551793808177	-0.182289997120701	-0.005491295684853122	0.16107370553067618	-0.3093993539828284	0.492309489507437	-0.0055075180829345875	-0.0802350426721423	-0.056603869593908465	0.0473324687860141	-0.03675645250960727	-0.07342348185434627	-0.004199960417271598	-0.08139261263911154	-0.11216403032856556	-0.10837858055634059	0.001554912824017314	-0.06091275115226036	-0.14882067169345792
HGNC:10937	0.2172489575454396	0.04442664679119233	0.22736183126156134	0.5583617641585774	-0.0554630498968145	0.16304548204414648	-0.26751808408516065	0.30091222190020467	0.02067418684845109	-0.271381916501202	-0.11858726581178292	0.0806079138712134	0.034260360572051334	0.1588208740055471	0.19588124031755558	0.3592973217308538	0.3587515716897756	0.08864297604857284	0.09532420939446674	-0.02338580948761755	-0.07075034761167937	0.0037895847037904226	0.06312799786016338	0.022223570581909026	-0.17856724365551763	-0.07218804881442732	0.013659831160642875	-0.13614912821631184	0.2520848733561165	-0.16498362119816892	-0.11796638926833734	0.16367856105010992	-0.01747755658982645	0.29273431834627484	0.12103877205354348	0.05849853886842163	0.13163265484429973	0.386471451102505	-0.013608092035684378	-0.03527875358356533	-0.014988432432611429	-0.19777941428554902	-0.05312743615433281	0.4446569849190038	-0.2544098669575516	-0.17195341841776524	-0.024673160278988436	0.022670243580808158	0.06539436498867786
HGNC:10938	0.17249740829464644	0.6318913344131917	-0.28606019759574236	-0.04234309025847222	0.3759157166387809	0.499353830122713	0.6227841888391799	0.035799818813622236	0.5386498407703639	0.31527953235392364	0.43491934843555846	-0.1395540906695821	0.025246382885173002	0.31470052512026586	0.2541449112505033	0.3559714569554618	0.07789905866621444	-0.3876484533605664	0.2177170304467327	0.5876633228406896	0.4034053316791502	0.19989342171688768	0.4875140217565919	0.10922151859406393	-0.013225265679376876	0.48611636564564675	-0.032516071338432075	0.31351712134943044	0.5234638127422415	0.6427049232894195	0.11116756460112905	-0.34527941525248484	0.06610458216403159	0.29948418787108866	0.33101188139227883	-0.02322858306344448	0.3105913214899256	-0.3884951818866255	0.3535935265134141	0.4396850484190535	0.25376635753841564	0.12558784075359414	0.4767441839661992	0.059092046560998736	0.10922042245410317	0.166701595851949	-0.07539592093905828	0.11319009740305719	0.40557219584940346
HGNC:16266	0.1502360486885079	0.3531708375952821	-0.006258056471907881	0.11117518971127177	0.39531243542826827	0.2920530215514485	0.18487615314705327	0.16184252831946644	0.48624632305870397	-0.01822589264211527	0.33388736938943975	0.13419571969926697	-0.09916951219008607	0.3598135281877736	0.12847912463254468	0.25817912528236686	0.4763125326133902	-0.11801765968976943	0.4574656117289931	0.48419504327132595	0.3580626436964763	0.24104138864563696	0.2813593302374898	0.1727784744298614	-0.1173280292841155	0.1651139961083908	0.10632844847515982	-0.013730240118501972	0.19475145441399458	0.234324551499261	0.20277029145430864	0.022889569079768107	0.03167375723650781	0.17052522703005377	0.061105290233460424	0.10470616302160253	0.0758598174121689	-0.11607587503249552	0.33191597135171946	0.04803941393007041	0.469436492115656	-0.01672038041247132	0.14019409357403223	0.19157254593420564	-0.037942007612032896	0.27910163117858516	0.04075898166123578	0.19867122271671273	0.23939539667345594
HGNC:10946	0.23937010090068644	0.25027010864631005	-0.017563203520955032	0.33204083409574203	0.12746262337937608	0.08026490931374318	0.031030954889023077	0.38258502421176627	0.3445032227634923	-0.02273419214191626	0.08805462121231387	-0.0515382680326183	0.08772727977153168	0.16213259701546717	0.395458166121701	0.5681731648538758	0.3796456550651969	-0.05759597538682833	0.12574818939424068	0.1961315385294844	0.09290764294146739	0.08083227519126183	0.34018347696796103	0.10386643663348494	-0.09069034811492771	-0.04560790403711594	-0.02439831474470379	0.005128475602387859	0.5428754886573338	0.16496314190249403	0.11563458766447783	0.09794369270501825	0.01825688389177302	0.4335440714153034	0.237732650460952	0.00862024296018941	0.2887880977815547	0.07568513351184118	0.3298199298488867	0.24537847412666433	-0.06253240819610396	-0.06655672351859962	0.10095513154987318	0.3849260792610875	-0.12647279340845174	-0.18306563161871708	-0.21485172731114888	0.054556187773770526	0.2260715597919074
HGNC:10947	0.4744316972127572	0.5023147189361735	0.16362931881418408	-0.03224058074640335	0.2175773072794235	0.452724198020784	0.46926799856711016	0.21397122067630023	0.39689743352968465	0.4362695224525517	0.41304364239875635	0.023199801911898143	0.06275446512083564	-0.1741033634966019	0.4822762483934975	0.09830363164372154	-0.13796229951884473	-0.01597280785125405	-0.024657873374979544	0.2874439200122918	0.09385806541741545	0.032931061349636484	0.513037967033515	0.02589911438512357	0.05194357754422344	0.5034561647893583	-0.12388781669193435	0.4505276179420554	0.3420377760205476	0.6037538309361176	0.38633511654302927	0.1269659774059922	0.11468883046961396	0.2494390812190999	0.25267449376218903	-0.12155080372767312	0.10387190778998658	-0.5369455286952026	0.16097376665423718	0.49289811993874333	0.3111254743035894	0.0996943679993648	0.5015431223581998	-0.09633483107486307	0.10059452534737001	0.27644576316220637	0.2704893556617382	0.4804865146619495	0.430256797624485
HGNC:10963	0.01833672966441284	-0.005448783431299798	0.10534650262190885	0.5327716633555195	0.18372703709499755	0.15289834751737405	0.07396463491569423	0.08581864314235779	-0.014707869349876014	-0.3024934187913909	-0.004873826324945632	0.2377571964756234	-0.01681861213827363	0.40957051217246854	-0.13093178390661414	-0.05372111463163304	0.2719125633063329	-0.14484717976108824	0.6545933471724739	0.15009030551309632	0.26539019983864576	0.6200939227849791	-0.05408018723897449	0.6160762212067958	-0.035408710775354464	0.06351347761431399	0.7073112689482072	-0.2089924225087143	0.11943187861782215	-0.08742130720906478	-0.1294605998812736	-0.23652223723430704	-0.02075512064848643	0.19008268958365088	-0.3176770363938598	0.827717923697109	0.1679732836539616	0.2838689642829106	-0.168412569899656	0.02810100598031776	0.13059956938656933	-0.01963700791995929	0.045333968187045284	0.09982256372403855	-0.009672760632087952	0.15565666065978673	0.01079484071862178	-0.14376907745244472	0.017439865972616285
HGNC:18057	0.239346903391855	0.011928797051416945	0.31183532836977806	0.30544199182333753	0.18968538501673624	0.06652094513208232	0.1464624024530802	0.14123604459805947	0.06109575428968891	-0.07546987653609082	0.1063203898086195	0.370618482958329	0.013339773378696546	0.04345958239309244	0.05063266302355498	-0.15907517970074744	0.1596509491793888	0.12483933726289412	0.5861526290649398	0.047353774916535266	0.18513058484611034	0.5607158477465549	-0.0035002578164858005	0.560560347935603	-0.03464495421479257	0.13783532486743272	0.6650986712680563	-0.053219109051068726	-0.06973650760690202	0.020981261950580202	0.10581590763111393	0.07887564557859078	-0.0013787584855179899	0.08330107015802178	-0.25460057926089474	0.7796036872485004	0.0925509458558569	-0.012363607478337877	-0.06920267811360704	0.0516028371193255	0.26270013788538416	-0.04991097928680101	0.059793231403424164	-0.1279205635631005	-0.06614349399696519	0.33704044489777824	0.2512933029752531	0.13787244326244824	-0.0005104700110084031
HGNC:10966	0.10454707552685341	0.07193109891440921	-0.004697346853477465	0.025518027429249166	0.10729955813611451	0.15909716192939916	0.1804207122563499	-0.03404581760741361	0.07799818149566715	0.0658881638930598	0.13922605618185763	0.09980635341569273	0.08537404972726571	-0.0033502765780859746	0.02341571394447691	0.08295477280137861	-0.06867225148372358	-0.030822516489775374	-0.012601329779515315	0.048109620269504015	0.0268200619958593	0.01752121362709906	0.11774162795466797	0.16486784304168586	-0.05914367990566197	0.12330404851571389	0.37989940132261885	0.0717565670252188	0.06526143346970874	0.07778912388406799	0.13712332614913947	-0.020606774268382443	-0.03528871984352175	0.06676811194655169	0.05197713712112374	-0.004080547211597306	-0.01257697355435853	-0.0501274095446278	-0.023818037738856254	0.23656958363513775	0.04272180300149494	-0.07526649953145123	0.03007730873626721	0.019119829734996065	-0.08333928624945636	0.15010697807443463	-0.0037040420272323044	0.029054670987978506	0.010975429236402566
HGNC:10967	0.40210685401463836	0.6345554106859743	-0.21338779652351217	0.03368428228613731	0.22427582517030106	0.6103979464326897	0.464306327483175	0.1992183445618674	0.4005738967950578	0.09269977029457735	0.4581612318207947	-0.0665122661921029	-0.01600205727852677	0.20845445093548498	0.32313397041245323	0.18230686870534907	0.07094658210581549	-0.40830521326560915	0.2918826901113581	0.5981727140647642	0.4200581959026117	0.28198893076474735	0.5649983471407072	0.25582872026921144	0.055263161558285936	0.5254865550929334	0.0446533812669859	0.22565914009049817	0.38632940879776284	0.5234094285213688	0.20771461512407205	-0.12466747694116422	-0.012126923650664118	0.31530829083443945	0.2239079909653298	0.04778156111304511	0.15017567192321307	-0.3332523842844125	0.28567508640420525	0.5835969883654304	0.41487463912274397	0.20125766030632092	0.5675500390969344	0.26162630838811746	0.16915616186112586	0.28824724819002207	0.016869253384322058	0.2725692664148554	0.3776811010948534
HGNC:10969	0.16332112002217433	0.3077765929204369	0.05820028729539596	0.06674782245259842	0.21973584178686675	0.34215550808024864	0.4689365205310207	0.007778428942544113	0.2743922587563188	0.3960728029948287	0.23944664492447712	0.06125062281561746	0.07560688178992074	0.02553986965803837	0.2593741098286913	0.027779891438310007	-0.0015186588399952383	0.005921627777855831	-0.03687196885292042	0.2145052712270139	0.2770462482215408	0.02205886099859644	0.1984988476828286	0.12122778875315426	-0.04057643541616459	0.45547188141481515	0.01389112397593069	0.38979747876477355	0.31420122769570064	0.5513082448731682	0.07398254740146734	-0.16904557539208642	0.2140434574418305	0.22471895786930193	0.27375723663367113	-0.07528452620731739	0.2100607487847401	-0.4322133152227097	0.21388634736466156	0.18112516743743706	0.2490021245843056	0.1261525485521548	0.51001588833037	-0.1891835081315542	0.14294454162570117	0.22771012991856443	0.35394079032314185	0.23298299279419896	0.32888227087278427
HGNC:10970	0.0804605898905813	-0.25264287035363253	0.4976761642582076	-0.06549061068308974	-0.05344005394744384	-0.16161763409576022	-0.14274030643391714	0.0029428870228601005	-0.18187324604172694	0.11151922740928563	-0.08660742822868256	0.3552492431784727	-0.0313363032732325	-0.32415217981104094	0.07145242915340079	-0.13656660376813648	-0.1834634488648765	0.5255271765749336	-0.208303317525612	-0.432963232293457	-0.3028209789301097	-0.17877842322267473	-0.2229357886216634	-0.049987515821127836	-0.0882106894426915	-0.07523043006683904	0.25577568188124844	0.053966513888203095	-0.3426647550354947	-0.11532441047508907	0.16270788340362213	0.449070471960369	0.07391242698573976	-0.22177158577600864	-0.020250638623360573	-0.06179358482161581	-0.21701916884949238	-0.06045545753188373	-0.1721955328819878	-0.2621425431741202	0.10360458938432132	-0.16256461593279073	-0.20458727218042472	-0.24590059256308344	-0.1330171944104548	0.33338058530528253	0.42699569795678965	0.2748225957087642	-0.08684488825482665
HGNC:10971	0.1448696690067205	-0.0672316919672423	0.34782290768700214	0.33923570458688634	0.22681715120907386	0.046470727235158174	0.23239186880237644	0.1682493707814829	0.09012393320246266	-0.11474064215072673	0.06942129033703559	0.5250084847581757	0.31088115057626586	0.06337583098659881	-0.03766364883216665	-0.17760037562655107	0.13919790822620776	0.21422681588679543	0.5732618845792301	-0.05259106460973297	0.15398065396754093	0.5647494473910477	-0.07941131418900511	0.6256095376423214	-0.051756002584628216	0.094038158927251	0.8594154555213676	-0.05780206019770287	-3.7045441288512854e-05	-0.0763080658130328	0.15614921891523004	-0.0245506190250611	0.09544271986453934	0.06504438421228854	-0.23843928588610103	0.8683706449368918	0.12117247077582052	-0.03066341181873348	-0.10461699859738785	0.00714694300697279	0.10126117676770632	-0.07029868205488807	0.019551719585226342	-0.2000836238763301	-0.08787207824726445	0.30787364053692556	0.2594960478727469	0.0736410181757741	0.0035875047588023457
HGNC:10974	0.031425975275771165	0.03443539480334587	0.05881015631458148	0.4399709554765582	0.14549680891965389	0.07227604845455562	0.06794642983124193	0.3247075622269051	0.042641003317047205	-0.15437838739852347	-0.022982731113665663	0.10716003929252475	-0.01907550444459396	0.08160057318660915	0.016817494040517713	-0.10485259558830556	0.4280939948151361	-0.16905649035325365	0.2789612283662537	0.1395741298038958	0.27589307909914934	0.2821980906734384	0.03169523238673454	0.6527928723817072	0.002760583919950656	0.006473199083119001	0.5505000362753402	-0.32216462353500286	0.3318039976300796	0.155923570619607	0.09881590208742203	-0.20697764282808012	0.31925039688407186	0.45289688349264917	-0.23119633432366823	0.41134021842499036	0.12227052248037039	-0.05780780124096296	0.06848758966898738	0.010237078845969841	0.07753174847477015	0.22393614759191072	0.3252520107571417	0.07499040939393443	0.2575666434714754	0.04782819083939782	0.1285776063937073	0.09143247852728574	0.16516489770550344
HGNC:10973	0.5642554469672848	0.3571889314179941	0.5639306624645939	0.3653448565617293	0.07180484300963293	0.2781329538974406	0.05868668477745836	0.47398830460645563	0.32956651089878963	-0.05246252905153756	0.14135017476269632	0.2835584399637038	0.09325539659442104	-0.23502474901678147	0.4758856601097257	0.2355411906800469	0.22655291363587604	0.30671193739964464	0.14344700738558672	0.12432980939467614	-0.031972418397487615	0.09072022676519678	0.32105148484010826	0.05148131531492828	-0.14701369936434353	0.3164486773575433	0.03527068223411321	0.08965570526981347	0.276912991048446	0.26974615402143476	0.20320208057010325	0.37096568204005903	0.25712410753652076	0.40104051701877413	0.39736008964148156	0.07626016115240246	0.18790521806012014	-0.18487276630355634	0.23317910705255962	0.08247743214673611	0.27907183039490613	-0.08595932523963111	0.3630685798080713	0.19952345618245523	-0.13406673660890933	0.1530595718930473	0.3895895098327529	0.5793285727462227	0.3857559135291522
HGNC:10979	0.4369455641957542	0.5731714806161976	0.03622810721629312	0.41243058137715555	0.3690888679951793	0.4081074248454356	0.2842185943864875	0.6139233310504788	0.678267910751928	-0.10369696478631397	0.40726533597101816	0.01873819876269293	0.09223880128018468	0.20137611730068317	0.43618281359010663	0.3553597409313971	0.4446984923790087	-0.33199125297675885	0.39380731058220386	0.5820409665796649	0.32562947343553783	0.3123829790489963	0.6754728690127546	0.3259971296991912	0.09271772161094605	0.25206980658777295	0.1209393797713527	-0.18059220991854985	0.6874312604825891	0.4146226909242574	0.4060168330487865	-0.056577752178594974	0.25246578749232296	0.7400311499422831	0.15585969432230198	0.12471055261485411	0.23251801515627799	-0.27703786433022554	0.40376303899459515	0.4282471440380644	0.3608058324379572	0.23312775942166333	0.574993755564763	0.4369959771501873	0.1684723717443165	0.17643402264667263	-0.12559982478824533	0.4447884232528373	0.627513731396893
HGNC:10980	0.1621878684924979	0.20198128338239407	0.160057996268714	0.37047274823788634	0.22798734129096693	0.20040089980351142	0.2682990848602904	0.5716761300713906	0.31431191525694635	0.0005183329469125529	0.09755829839867919	0.20461462944971606	0.2552526899259239	0.08044173053370696	0.21595429286035114	-0.08797750843067592	0.30474545912561807	-0.07670718116625176	0.23300476730673167	0.1772509598018236	0.34136181841475655	0.24464185445457223	0.12554864227918938	0.32773820466870474	0.3063999819885923	0.0881752160788544	0.27690615622766557	-0.22671448931681432	0.45018661528339476	0.2081904871168168	0.20691425780536046	-0.05930423000386613	0.42320032269608054	0.5139327658858844	0.014760941856827652	0.2878815443340511	0.2006446195977379	-0.3557585678231122	0.31244297011863237	-0.07669984710920974	0.11165262984214941	0.47610861166381846	0.490416950015201	0.09305778161361913	0.3907906814202577	0.23183724624290697	0.21014857388218713	0.39704371577223346	0.5008180863279045
HGNC:10981	-0.002541193121458322	0.02589240739152512	-0.04279402873096033	0.19240306855916456	0.3228010547852187	-0.04757846553633807	0.4383295798896372	0.03434035152666961	0.17217321771778057	0.6763123987306665	0.3256282845061531	-0.06567572642644727	-0.23529060525425236	0.10812396120386018	0.2611975871668241	0.1310143717479116	-0.14205972822997792	0.007853011068737235	-0.13342193389676363	0.04441408823810511	0.000561171973529488	-0.09933977946398886	0.1963149800785213	-0.07275879667752787	-0.026712453589224996	0.18858389467493294	-0.05409634893374426	0.5211623178341459	0.25653117407043236	0.4682845201607095	0.1617249309544713	0.01876251470027156	-0.028098837119651793	0.1701725687173476	0.4011119427773793	-0.1456409905068103	0.42760062149015976	-0.2564937235971885	0.010632058544575199	0.17361375070361068	0.2893212453472147	-0.005446166988273184	0.25474827931021926	-0.11936526300888618	0.06747936351104937	0.39070433546010513	0.32159158155900563	0.1244171158768987	0.3023913662921564
HGNC:10985	0.3206775857298457	0.23962622230494507	0.14131192830758244	0.2964086265363003	0.3398100257366397	0.2614044896683665	0.3693605256944262	0.38798442991234144	0.38693091201821006	0.07689898429244858	0.131452762088782	0.13665379862599908	0.2307109402045456	0.02762390224659605	0.2597751483262365	0.10320146050566531	0.20891469098886176	-0.14122612614205196	0.25553263721088104	0.12961842250086342	0.24416830768789066	0.2471236314066419	0.26424380436216344	0.3405588596650306	0.04058496220906457	0.0853436521800467	0.3233989350590531	-0.10231603482493692	0.5022679401518392	0.2488623948093249	0.041660042448926474	-0.032571593364753015	0.21650068111754314	0.48779993933110705	0.03561813900727001	0.3865254969083704	0.19199169776586375	-0.27661617059895743	0.09380813578982453	0.2420294916792138	-0.12272469711877608	0.07784716424042024	0.30435937978372535	0.025720041495148265	0.03329034962290179	0.03519285031371542	0.061326541314252386	0.2619161960591863	0.4356980891304393
HGNC:10986	0.4598694961581068	0.5904553623037058	0.12335258921719357	0.3823941991874372	0.38172183713390745	0.43095488645153157	0.43110279866198764	0.4207282721661092	0.7270352576411485	0.14697661518954105	0.48343889465995954	0.02732978302558083	-0.06970486178388202	0.127189232714888	0.5518132622731894	0.4062206746647506	0.3861743120215449	-0.1807880332051522	0.32705115379624794	0.5363416750943609	0.35866307561743754	0.23613747748780137	0.6575418815789091	0.22417221702434298	-0.0015656528577819196	0.44537762749730847	0.11959435313420196	0.05729360763874141	0.6148326468402384	0.5986344874542934	0.32729204130002554	-0.07448829446166662	0.11472441193468405	0.6862007392285943	0.25319756650397346	0.0808387308497932	0.32886137857434394	-0.37388700800919844	0.48629950417209994	0.4632707153115763	0.3900708658428922	0.08214382977072486	0.5491364173072917	0.26757776969553215	-0.010697477770607759	0.2435093856015561	0.055997951824103484	0.40591576997895795	0.5302458856210468
HGNC:22921	0.2390451721129487	0.0847226726735591	0.0911295939745904	0.03841309762841971	-0.015694305326888383	0.14687566672447944	0.09737960250324981	0.27861536334181974	0.05199585169137016	-0.13241135826431658	-0.025977446446462483	0.26617564391551923	0.8869752680576429	-0.010800695151383545	0.11139322809638598	0.07518878893399415	0.14983612995535486	0.23522910024195115	0.012921371427243446	-0.08550596492922753	-0.03463500360524872	0.08197673212249597	0.010056964351295189	0.0147877834597927	-0.006096425898954836	0.08630107751007043	-0.0187646933358369	0.05896728669293499	0.13657622603733596	-0.18957555498485498	0.03289959155454076	0.03671116624200164	0.4352070406983796	-8.785232514800692e-05	0.04590823844753386	0.16955164497021205	-0.030577275069441422	-0.03962226054123882	0.13849158121365837	-0.008427558334350197	-0.1495128945222109	0.10893123472258688	0.10597583647537959	0.010813534161353909	0.0514273262314989	-0.16248059674538753	0.05644283338392821	0.06880929567479717	0.1754361400281362
HGNC:1421	0.095056824346072	0.3241155071776818	-0.23057388935507867	0.3105757470638244	0.7481292294218649	0.25073288734727023	0.600144095532467	-0.06246251148567598	0.40689251182773034	0.3412847792831002	0.4311860818121884	-0.0458922559167593	-0.011460214599184462	0.4565219527192059	0.02781245433247436	0.2128873846238222	0.3225115718688472	-0.3630619533249002	0.3480040348594407	0.44763226368654313	0.4822408958055321	0.2755283656839479	0.37526103389817655	0.25540141617029727	-0.1690449844052672	0.3924613949293304	0.19713111611848017	0.23768858614764873	0.36336598004257115	0.3956968573149416	-0.1048901291225488	-0.30111603476061194	-0.04126470852387163	0.2347143375517422	0.3112454230123403	0.22043954848285513	0.4001014397334682	-0.07677268382282261	0.1049137942856931	0.35667672977522813	0.29254927299933536	-0.1124001386930858	0.22557451497151246	0.21567249972316918	-0.16729375884856834	0.19296194017996043	-0.04441081685720637	-0.08292339319895735	0.3084580703174624
HGNC:14411	0.42005592821854115	0.419269474602062	-0.012638944350313508	0.024011310140821557	0.12329169103867153	0.2945330049225983	0.2847980250421191	0.29602385897132605	0.35647021953949476	0.021770033104816004	0.2464341121519302	0.07739612668277589	0.5647946061110392	-0.06891118076462671	0.3106459138828921	0.179865829206659	0.0898729323090858	-0.07831474643371371	0.04110466415613362	0.2224788048497902	0.16468242030559405	0.07720074920151847	0.4176559293977588	-0.033629463754119154	0.2621986901046426	0.3115879980652246	-0.091525609310494	0.08847598280338893	0.30635341352495965	0.18762324585006065	0.1907581219104694	-0.05575014864585894	0.24503621273007709	0.23740738715369739	0.11858372045233213	0.012147568571535807	0.04060162835032686	-0.22567062934088142	0.36325742096563257	0.360290357824794	0.05415395981280553	0.24561744353942974	0.30630699570078496	0.16841474898806547	0.08829455074333696	-0.04157025597552639	-0.11111044789905936	0.2673318864175391	0.4101324510983201
HGNC:20661	0.4801010784295947	0.6115910506035106	-0.04696072762201393	0.09011276492573032	0.36467674687544205	0.45150049148933485	0.6034144396621179	0.3612489638946949	0.5581852364015794	0.3886320723112343	0.5079746362775285	-0.023385433694099577	0.13890889067211873	0.057205166661199784	0.5072041676281869	0.3245011644749091	0.07058242031139349	-0.20035142668468647	0.1040966178742326	0.4766567345276551	0.22238327855090403	0.12315518503299311	0.6852255341999702	0.09366351758341344	-0.03744747987429971	0.5201640567991422	-0.11192049258660133	0.31296266335779394	0.6008672887973808	0.6949148262670741	0.39820149560005313	0.0565578833015204	0.2739345613369751	0.4900637115490614	0.36344891113843436	-0.09068550723595904	0.2268358857887647	-0.48982610226089607	0.31572229335905455	0.5446194838774467	0.360917692209982	0.17121051667391698	0.6469636400728861	0.08026515596191296	0.1970487674482162	0.22070952601462507	0.15888763535887437	0.44873450476191834	0.6153951228470613
HGNC:10992	0.25540686770682336	0.40574127530725523	-0.03387687241638179	0.3324824163681251	0.08477326356793952	0.16414788391464605	0.010913670140026437	0.4523559972349545	0.45373881844410374	-0.08539248224658477	0.2085118224389425	-0.22483625658088624	-0.14498862697085527	0.011341548199349943	0.380250292740448	0.39492309574325585	0.2655543845377638	-0.30725034996930156	0.027265056894067365	0.40624168271509153	0.10011766635492454	0.0028989668227227252	0.5610875564479426	0.014116961203751414	0.0980132349501791	0.07113244879461768	-0.19566301207368603	-0.2624357485563341	0.5989731246068597	0.33129739432173466	0.3051402762201102	-0.016784014350295987	0.17280265536496348	0.7241972093934029	0.17866588768100036	-0.2625957368348758	0.1792500685914534	-0.1181254318111966	0.37772594217149885	0.31278510682100213	0.16286525049649783	0.2206821778835697	0.44996819769951785	0.46893188319964124	0.2058919155306525	-0.10023680896498184	-0.24499767064314926	0.3162890349551209	0.46068781381953533
HGNC:10992
HGNC:10995	0.4917121957027584	0.4390502249819149	0.29660300307841875	0.1489143987733062	0.1277543872411944	0.3703462528236641	0.25797090431859443	0.17671651758948514	0.4082772160714312	0.22093336482362427	0.2723391892248796	0.18741912650069367	0.21859001134021425	-0.07433476737339519	0.3890390187062608	0.19019047096770245	0.02411184415609719	0.20089511589322112	-0.032869534454291326	0.22324263450897325	0.07853900699401371	-0.0744766156159918	0.34933010136567505	-0.20055977086133095	-0.1618444880446209	0.504671512626634	-0.25042519967909754	0.41988913144995405	0.26530910086304926	0.4060128825597199	0.2043930478320681	0.27332970205809015	0.20394025636378996	0.22284405800377063	0.4917150610713061	-0.21991114088471383	0.09160523270426339	-0.31949459239194267	0.38264920032403654	0.07531851650132357	0.3022375149440762	-0.03972922624550407	0.3887185067563169	0.10239500096833062	-0.035719187706611595	0.21091923679202387	0.3473388287253215	0.501314263886006	0.42820619774671964
HGNC:10996	0.015542331644619755	-0.11232101941922865	0.35298602309535676	0.4334617420769625	0.1643436063555743	-0.007872417469919695	0.06270209891849166	0.3039293394267926	0.11325969756983736	-0.10013586827250145	-0.019472878306032986	0.22279223679464819	0.029197666909617493	0.009854664030015876	0.06356924888829861	-0.08981045585915694	0.30506464644044134	0.1606423919896289	0.31408900862540823	-0.002106987483003547	0.19253159809724946	0.28495273443257163	-0.10204736765756471	0.46329025301432236	0.15210102660237892	-0.05303336122840177	0.504546943530332	-0.24208681981914376	0.1310955315210503	0.006972776879891258	-0.023244670172278745	-0.14417835297760162	0.326496071298741	0.3521628253620951	-0.11099417530092728	0.4540147944735897	0.2642645120909109	-0.04202610714978754	0.05629491848599958	-0.14417838707946454	0.14213591227984793	0.17534207472536478	0.24158923336343416	-0.025657624829308067	0.1134607043386384	0.14734812230916447	0.25428108663594234	0.14014546572689202	0.20339045195590139
HGNC:10997	0.33844156697228367	0.5321876079841954	-0.12667882834693747	0.38015418137876117	0.13860301873097733	0.5096930170388784	0.16356505429119472	0.3598272649147543	0.47600058021410496	-0.2067483103983321	0.3229156733444935	-0.04135538522575794	0.1729796173497142	0.252305871693398	0.2751374887282559	0.3319046499678076	0.45605427682679406	-0.3168211009585171	0.3389423104629912	0.6502484865809478	0.30773875269995554	0.2588143854129664	0.567499455514195	0.2088323725181037	-0.0004346520740364196	0.3486622785989835	-0.025006023153975498	-0.03417605829609896	0.5450764201138101	0.2754596383038726	0.28446279033417293	-0.23721443129083197	0.2089827257771199	0.6163435462254095	0.07641023840858142	0.01687131073280915	0.14597236386619003	-0.03852431607103614	0.36831038092851737	0.396803736589059	0.34835122952785796	0.23065217813532365	0.49566168451793213	0.47928086705407547	0.1586365632320205	-0.045359089000723815	-0.1706131956377796	0.1861409643911295	0.3799283294593714
HGNC:10998	0.2954054077944091	0.24644168492412616	0.17325150845477624	0.22504849629544996	0.05416664039247605	0.12914663514950656	0.20350493540729042	0.6230845012181834	0.3044837370855974	0.1663300706263679	0.19251242876203675	0.05527880503501957	0.1981674974811441	-0.03689629574772018	0.5129386468885089	0.10698644637713113	0.06040402046710768	0.027288412787006378	-0.010652051338862939	0.17950016951682474	-0.004243751126196112	0.07265655017957094	0.32977150125552257	0.1984806591567984	0.3487779653686346	0.055551533860568936	0.014572555794443224	-0.0032099782442510383	0.4373839834964485	0.3471954080699289	0.4346952338049726	0.1010809115829018	0.4972727046393197	0.5336094350786686	0.05379040426708291	0.005399020404616529	0.1763186118912445	-0.4277054468292037	0.23400982190384897	0.17245561751717794	0.2741848774032669	0.5285224791754545	0.6781563995023195	0.08358042126399265	0.5418490235361074	0.2598384695086824	0.2116383923657823	0.4965957482738667	0.5758892509365175
HGNC:10999	0.529636321311155	0.12207438230185715	0.6169380595622362	0.29932587003138794	0.19617594992471382	0.17218553976362228	0.19673516853737336	0.4333535580439981	0.21750570071567238	-0.06046470517016202	0.16557333186906595	0.548230678200772	0.2870610354404645	-0.2182325126291752	0.31851667053972404	-0.08317484223701978	0.12689929794461244	0.36263804383144244	0.4541916702560452	-0.04262260465975909	0.024637217387188794	0.4550317657002714	0.18285051497797258	0.4324221039852041	-0.1059750576637916	0.21973572506751732	0.5279973719609982	0.022711617879803313	0.08778901754567334	0.09321312923975124	0.372194698209364	0.36526598022209417	0.2347365374385757	0.2480000911279946	-0.058674278291088726	0.6488944654424933	0.005185787982792409	-0.25497142742417134	0.0023887596538080635	0.11277933231369183	0.25099767586606436	-0.08901037691575821	0.1959180922953826	-0.17481315985857343	-0.09065980458882236	0.39577285657785277	0.4554313080643944	0.4923862687078297	0.23792382587760677
HGNC:16484	-0.22992097409657178	0.018064325101430162	-0.23682510905513127	0.03450432974524761	-0.18457296849133947	0.008152628098053316	-0.10794768451830879	0.22804544834494261	-0.07088813423330655	-0.2442966849814875	-0.1337761222027604	-0.17079541839037224	0.0038093236505550372	0.1957298303844534	0.008562845963691728	-0.024859173890214307	0.06304730148863479	-0.2547128620872477	0.016478053467318104	0.18237527824582847	0.030798120757445438	0.08949641435125977	-0.06907232422133068	0.1489777117996527	0.27545700286686636	-0.2308471768618352	-0.035917250653500134	-0.3934819786354489	0.21160145448762735	0.056998664557791234	0.12150629719467881	-0.21359350342143907	0.4762125779071033	0.30163041536058705	-0.3008075240327483	-0.03204290700020435	-0.06206023865076213	-0.06135954831966607	0.20728563416198767	-0.18630843224765906	0.03498259963495972	0.6060772531273297	0.41984934730816037	0.13158361298930013	0.7493163322510414	-0.0926988488592554	-0.0881984266948556	0.07943319273174367	0.25549618454396134
HGNC:11003	0.2828367535935161	0.6042200230705794	-0.3262676854036119	0.05562750498624532	0.361031859768655	0.46047774741203124	0.5663258289308192	0.06655785795400768	0.6390358059674185	0.21784133656567445	0.5408620945989174	-0.2206526490138764	0.010195856312857278	0.16219918680650436	0.22358162142276988	0.3155003392458355	0.13053895505647534	-0.43536453491564975	0.2523327138834562	0.7018058477440136	0.35001141648062417	0.20628660845427457	0.6569626711690918	0.08315493040378166	-0.09703744396666703	0.5000835606071119	-0.10033644564797523	0.23883425596204405	0.5278917321386536	0.5850982929591136	0.3096866247620532	-0.2955866629995376	0.02091648996894661	0.4451403854387969	0.3392943620525998	-0.09097432736586361	0.3206420408563118	-0.3218943845462315	0.3585762523902055	0.6193783884228009	0.3456965148060655	0.07301603511036438	0.511387448979246	0.1878825912964668	0.0521489472498385	0.041831402715595885	-0.15672214329425213	0.11414155516201273	0.34727307593598805
HGNC:11004	-0.15245770610037268	-0.009258843609343634	-0.0016263817058951775	0.0651441624980394	0.20244742758678683	0.1684662171524683	0.32667861058189046	-0.10340185419198587	0.0991266494940077	0.5218917531103706	0.12719220276524612	0.0009133533056323251	-0.0791494718723062	0.13241072411843263	0.06166095748325452	-0.04823706305684573	0.07846912704130202	0.09232192498445224	-0.09862487264512591	0.02229386238004912	0.22753495063129375	-0.07359976942415095	-0.08309514700364977	-0.1150629445283578	0.041106779916999875	0.27713842804125427	-0.06248012893722533	0.4093937838316007	0.14859344986154502	0.33023320810675266	-0.13954962637212898	-0.24219085599991164	0.027084027680750855	0.07338733653977941	0.17887353999209507	-0.11005890702698196	0.21252768323260846	-0.23661563605681374	0.057595104172581665	-0.04753160000526297	0.08674558651027335	0.042870801825823215	0.13038895843604875	-0.3580131407209326	0.009502916356832234	0.23845190556061363	0.3712392278939236	-0.06672537572193271	0.12235391686333184
HGNC:23097	0.21092999432576656	0.00248355325352203	0.4217633202729248	0.014704432153269375	0.1873038689368023	0.08097752806893552	0.035463280337781844	0.10606038602158586	0.27319480836081284	0.15598132367045886	0.15878389567672843	0.30238535968388225	0.07462426112099078	-0.11933556021679415	0.14434887893113854	-0.021906906554084803	0.16371332514210069	0.38104702456603473	0.02358245006007043	-0.07269469720732845	0.012704221597964215	-0.03634176407019846	-0.0026767620788192303	-0.10506025088920817	-0.15551761551724197	0.13604153500100474	-0.014567179155334736	0.059277053684237066	-0.056115776977125595	0.10342968040917927	0.1614901461191763	0.23900679855662096	0.2060992889214521	0.03139212051514601	0.02240933935513675	-0.018026786512374576	-0.06861893065517483	-0.23973702141643	0.17926677077310504	-0.16333428137568626	0.29812968573318144	-0.10750077253942371	0.05815745966768269	-0.2826544215351324	-0.13114274677496768	0.2905569802480721	0.4404834917861358	0.32096057656096944	0.2015969357669787
HGNC:11005	0.1046948143134965	0.1287883219002451	0.12402077052346662	0.12429733827344466	-0.2532456285918965	0.02218876473251865	-0.23019934119331062	0.47864048170498436	-0.08693227072760494	-0.09569928025970256	-0.10808826150444341	-0.021108159040082612	-0.1057225512705266	-0.012837941990766127	0.29685075383652904	0.07194139714817324	-0.07066372749743889	0.003181088567369609	-0.1457926700867539	-0.007094274609161853	-0.20872194572918445	-0.07946550380966726	0.10292727465419155	-0.0237156533376882	0.22394038428952204	-0.1731728757123562	-0.1848704711971167	-0.20412162916163845	0.2106124768021743	0.0691883546255374	0.42370250588142616	0.355408970897234	0.25617118266417666	0.2114733104158175	-0.0046464896112669634	-0.230841621714261	-0.06251687117281605	-0.02932905298439764	0.08406530889932094	-0.11605135899512797	0.08376804022835593	0.3905568926799484	0.2879794905515893	0.25780461495329005	0.5034967880679324	0.1125199513139751	0.11274895415803808	0.3777806765337889	0.2639747770611095
HGNC:13444	0.625315371065723	0.6616535684042154	0.03933393590486569	0.25869096868824765	0.32359826951386517	0.5085503920710583	0.32251432972724925	0.2677295351791602	0.6572774082969791	-0.10423784514855193	0.35821739790674756	-0.05131769155828843	-0.031192987006337533	-0.01862876519976752	0.3983703833622459	0.21518148285993563	0.27404199511687694	-0.41899880147083546	0.3640312783848869	0.6306711327804018	0.44978691272416876	0.293338427293344	0.6792205073455954	0.2601353887962382	0.03802220337921721	0.3930222417106584	0.10142305669641428	0.0021999769287869386	0.5279857400389106	0.483350451603926	0.22499752487024016	-0.01931799837529777	0.06739459310473386	0.634959384610426	0.17771596337914647	0.1237887494225913	0.08780497628391494	-0.31857504509718343	0.48630166309167167	0.48852072956756043	0.20453181314947338	0.10266461118119098	0.4519590788614294	0.4264892870621277	0.015598826678997379	0.0501968112247788	-0.21480493967719475	0.47722759358432393	0.48914496836127325
HGNC:14239	0.4581344778018839	0.19251579721039633	0.5921629031142492	0.16919068096486026	0.08466777074724263	0.19428336946016636	0.22828946422297522	0.13930948175257424	0.2487114818100893	0.3074737282100839	0.17045683308735146	0.28223364548258273	0.16284494505770922	-0.44356041307031535	0.33058098901297134	-0.012742536844920063	-0.08020690312760044	0.46658692985297545	-0.14563233132181974	-0.09515946664310722	-0.06288601890473794	-0.12813815425698938	0.20767881660585616	-0.12694517493812665	-0.23884354742288222	0.4633581212056929	-0.05582191157407881	0.36498184171191783	0.09806114312535394	0.29286137440114945	0.18614657237403165	0.32328152518173775	0.16594370044814014	0.19945103415594997	0.38442965235895227	-0.12651080223261907	0.05792432209601851	-0.34906590979661006	0.11676706040907725	0.08921121010512571	0.1142591823085136	-0.24812783720891174	0.2078698945266141	-0.19785710640015144	-0.24811715712457796	0.123592019818032	0.5379532267532761	0.4287286430804452	0.19674657020906797
HGNC:15956	0.5749649027904902	0.35647961782263765	0.462105999355987	0.02045234011881801	0.17943581265605937	0.10715330772087797	0.1570729689634728	0.3082959375098987	0.4209720636526541	0.20646050351940318	0.31209837278346414	0.16981402824523434	-0.012096181610842674	-0.35269363298952716	0.516354560609142	0.28782979857185187	0.08091503617028994	0.2931505772584643	0.040001300080438756	0.13542840074124554	-0.012806618266868202	-0.0014230315950109716	0.46863206955228015	0.0137677149363097	-0.16343215308821726	0.2603607873883715	-0.07951342278373978	0.15433396420314782	0.07307888482872119	0.329746144364894	0.4471992556290255	0.5031501943073721	0.16396419331369028	0.21042579384065938	0.29809242908117406	-0.10622180299514247	0.05193700008001815	-0.342098618663116	0.29331431253833196	0.2511112836356918	0.3676222690709102	-0.17225338725621342	0.21297142750950923	0.07284848930833034	-0.17719539169728485	0.18108366443823648	0.2413960485362525	0.5284327505677404	0.250190279108345
HGNC:11006	0.08780723449357568	0.0033930070340156245	0.21759633452679922	0.3513389601798807	0.29147620001377506	0.060763064098513744	0.18031862018922945	0.08122629252923881	0.10100923619429873	-0.13971572674629681	0.0663835835463933	0.32148974953829246	0.0059759813323575425	0.0873860395027352	-0.14556660373526942	-0.22261294945044596	0.24315387095470523	-0.037726438306281335	0.623954391919587	0.10672708975713766	0.32771520037095625	0.5868836523690019	-0.039726251779989744	0.7573743677103844	-0.035828476672289375	0.08676656374242477	0.8937780481507878	-0.20744423459268632	0.03357231748039518	-0.0019973571340507878	0.030224437247984664	-0.13077121783698295	-0.036840418186979855	0.17237134990722736	-0.300564364334031	0.8400462821604527	0.09835985183492393	-0.008344815362215006	-0.08750821451684387	0.07190825181182794	0.12096123099296822	-0.06335776923356677	0.03463618092422834	-0.0796865346671783	-0.0745384228840549	0.22601482336177656	0.10380649288596668	0.0068381942189356774	-0.0331334995122538
HGNC:11007	-0.009140054560557873	0.029866727371832755	-0.16623322774796917	0.24302247252981174	-0.08079421396078712	0.05909746475665128	-0.2734711202989938	-0.00020793948791149013	-0.024949622338700257	-0.22636548893780709	-0.08823412368337169	-0.11861429819911423	-0.08552315306003581	0.3667288316202936	0.007791333886213352	0.48221022889611403	0.29478158455896875	-0.08490216814593822	0.09603836727605498	0.12934550378130807	-0.031802425806586994	0.0025709975210255107	0.03803432964568644	-0.12114917501089657	-0.23220399982724035	-0.14422221095712046	-0.1288143196015903	0.0021979564815857344	0.21426948008114344	-0.11344204125062787	-0.08716212734005566	0.06614762037057226	-0.12097830397418717	0.0651215390854642	0.11495768978282302	-0.09719741604626952	0.12554861450805693	0.541245357212552	0.1196315265646607	-0.007027675214977403	-0.03270825614569732	-0.21815484423605827	-0.1979214697257713	0.39961764417348705	-0.1856512440591062	-0.25633357870344425	-0.22705737649423582	-0.2722762531768563	-0.07497227690533408
HGNC:11009	0.060905365436536504	0.3813625769813169	-0.3894854508095967	-0.2444223949466089	0.4206969221565242	0.1335622353508238	0.5123907862349394	-0.3510272178153721	0.3533373821400296	0.45465321667919306	0.48722636287545207	-0.16160918395040538	0.026121595388264786	0.1790360529965399	-0.06727411605147032	0.0494578170666472	-0.020647581758829393	-0.29690329613974203	0.07511919349074538	0.4058301001633297	0.35908377248815204	0.11608360616865471	0.3591849423677747	-0.06150555683885636	-0.024581069546155566	0.4994520260215028	-0.109382523996253	0.44664377697831753	0.12409947854217256	0.4202354006412472	0.09085119806948071	-0.33200507929654394	-0.17337723369069594	-0.12281674527169936	0.18834684842180655	-0.10030813859166986	0.1658715005388284	-0.23999926633692892	0.2557054496628693	0.4667991203979566	0.3179210295580683	-0.059159511811215454	0.14611973495000893	-0.11982425614782302	-0.07048739671891632	0.18067973011530242	-0.12280207353288594	-0.12869495283991977	0.10015362045464035
HGNC:11010	-0.009227691792940388	-0.10950722032594983	-0.0024879098469684207	-0.0011571185781745863	0.1386934238809447	-0.09704720601535008	0.09298400223340025	0.18406928193556715	-0.058551361096046986	0.2217927767941362	0.01181709372812995	0.16474772969444432	0.3601155343764885	0.10666358196413685	0.10142781972091607	0.12201203332326854	0.20430102322360474	0.24652170513182317	-0.1366728196885045	-0.22175903726650334	-0.026598941688807276	-0.0619789374612294	-0.092582048374673	-0.09563715150750005	-0.01529680837057283	-0.04648364666411231	-0.05723227403982645	0.18406833491007327	0.13474249837589725	-0.0005056961085448434	-0.040728937636810805	0.11773275166929544	0.15082601259636427	-0.08200661161419845	0.22399566346989858	-0.028877506273405497	0.12332379342749028	-0.02692864763258106	0.12348730418268133	-0.0434245347343147	-0.11126577244957517	-0.04113817115443169	-0.03478926280908679	-0.10124201504954632	-0.06380359640508361	0.060636673413593724	0.26464170226288325	-0.05063535834029363	0.15186174320912055
HGNC:13445	0.19205041576156318	0.09439415451964722	0.033088230978050914	0.029690423250549533	0.10937157528710606	0.11136929198031961	0.09293780392726175	0.16832981200731695	0.125139695070275	-0.03756900365938237	0.04242086926825981	0.15079867513988587	0.6437736252482651	-0.03643638969466364	0.07473477839429932	0.10442681816132389	0.23568390175435447	0.11405307884763938	0.010757035250241147	0.009092681599836474	0.05242997846525729	0.056143554091673736	0.09519030792920141	0.03427220446852779	-0.015652693050889913	0.09421183981593813	-0.006930078400849694	0.07689379944874247	0.17472215503976893	-0.08595572831546436	0.024104457582208295	-0.04993762597594152	0.2685683222241512	0.049095343180315096	0.053185443495326515	0.10377726381178928	0.014944774423142359	-0.04646601774279918	0.18489129003399798	0.0963850371701032	-0.08960750403443671	0.018075996032014745	0.06542481746351066	0.007793239775319388	-0.06041100609646781	-0.18672998401695023	-0.012810027753144519	0.021611385097064704	0.1576733385145629
HGNC:13812	0.5092903181544165	0.45855843474411623	0.22355955885099593	0.14982720268629568	0.28644275475415487	0.3413868894939185	0.4734011422129771	0.3650952965600904	0.4954385378335319	0.24857151427941	0.4364132861387494	0.24269958567936312	0.43333324974075654	-0.11965977019751078	0.44421298783336804	0.16071880597178514	0.17356773853004198	0.16632536460073127	0.11851634438496168	0.2770216643346632	0.17208250449179313	0.14661936468456793	0.47007359448459285	0.08656488873006692	-0.0698525554597882	0.5285085679242661	-0.0034943347512735403	0.3573552672735683	0.3933361553260889	0.44809159865745013	0.2891307331356113	0.06966886531322541	0.2966919213255111	0.3062471663934517	0.41014153428547906	0.07105567057281474	0.27199614125875166	-0.44403288213273123	0.33191393012464365	0.3831998976040686	0.36377094679677413	0.050660403015262936	0.5254810467585435	0.013647153057995279	-0.02338176223648763	0.22234905908026062	0.3216850573848228	0.4311974790521617	0.4651510160836748
HGNC:95	0.5350164895533007	0.606039013228654	0.14728917512407966	0.38092520170011024	0.2382036880155765	0.4639086754954146	0.34470009304392835	0.47795625713896706	0.6236624267230981	-0.024460553053706768	0.2691149540253097	-0.04370450199657988	0.05090982897237671	-0.024661026576506203	0.5211766891463879	0.39676652147788477	0.29102524932867974	-0.2487469705237186	0.22537048452647568	0.49152941625163016	0.24450150473911364	0.15340990160970197	0.6260018512010334	0.18286529579076422	0.004126794298211453	0.318454064687916	0.024424289742684	-0.010446720245624689	0.688031212312062	0.5264729096561099	0.2813151688167402	-0.026018718544750002	0.21005438646016153	0.7556710869658171	0.3123615801430171	0.036021473095808956	0.25863646116889716	-0.34135474288464157	0.3963830257421151	0.4216784658731665	0.10979134359406394	0.08827809439386139	0.5599621972781949	0.3531724211466594	0.02630219530489707	-0.026956017480042626	-0.040652498919566425	0.43437596704727205	0.5332272103750367
HGNC:11019	-0.07629747273821383	-0.09036153128852839	0.010634935299138972	0.21360302635231307	0.046703510165100874	-0.008060858692399687	0.0468059943723896	0.09528369245154397	-0.048013239761022994	-0.08479684718860056	-0.03356242798798084	0.17540839509969156	0.030605303009005744	0.09152795717564656	-0.10804743281695368	-0.052060792415807945	0.02936960906370753	-0.07005569115122291	0.09231524484500575	-0.029668416173834606	-0.0026111894628548524	0.13779115566700137	-0.07544851785521595	0.33970388351274494	0.13035236486326984	-0.09429030490165778	0.6046220354502028	-0.19916714505856603	0.10798021522170881	-0.01997904703788195	0.13372114400899796	-0.11713308849206863	0.10375376541308573	0.16793820922425726	-0.1676181885691815	0.20251887525195747	0.02672678555449672	0.04713406259721962	-0.08084013967859228	-0.025900828956151287	0.005895431688835042	0.15797516239728787	0.08903364763055369	0.01823670711930889	0.18706543095856093	0.21514331285609617	0.03814187098589919	0.015238083447788535	0.04988346281389751
HGNC:11020	0.06768939757206059	0.130061678269922	0.017153174490982536	0.2143618970198551	0.009010955824818768	0.300858361745843	0.0008078692960075424	0.16858580736520332	0.07057253973872607	-0.10534025637523635	-0.036455073206177746	-0.020963606362512457	0.11024481062905353	0.11788163225759156	0.16145423424313082	0.1641773440173135	0.2867630601898231	-0.08004394522679045	0.008479291971655119	0.1410220933712799	0.028465562890373858	0.027389428403576523	0.021814447131703676	0.027626167122361725	0.03540883814857829	0.016208385908590913	0.03645652461091025	0.007921249748245636	0.26861762894735347	0.06544399492160534	-0.1864001143587656	-0.1912228737794225	0.350695719569123	0.3033075710931524	-0.005790561233858421	0.030500932290520595	0.09961189727076145	0.012731458683881817	0.12113249540690971	-0.08121877653430438	0.018109340807182673	0.17737434626447743	0.26333234193256894	0.19773521119470205	0.1687556905418418	-0.16285430289474734	0.005292592193670047	0.09197073978919348	0.21605717558508264
HGNC:20305	0.16698012421545427	0.08601057506188685	0.19840218007529462	0.2327764773348888	-0.07975200470175578	0.07791800985265183	-0.07140873513129849	0.30367503472498997	-0.006982588357087869	-0.07892774057318559	-0.110615594322647	0.04992705034549276	0.19413212232304392	-0.1113938299138939	0.17752286057451652	-0.07377299652646947	0.05946705509666275	0.041142631062506076	-0.10320134554158997	0.012177689155347091	-0.011707459318482456	-0.03591397860094892	0.019278897227295897	0.07092012188241592	0.49712033914969184	0.039720925562680934	0.12704345114873342	-0.10337257045861988	0.22795296242971214	0.08541324382718224	0.09357527524187145	-0.06504141072653925	0.4435563650667554	0.38062654250462247	-0.07844330702118722	-0.04218116438859704	-0.04468691608258585	-0.1342295168929134	0.1865977158906276	-0.10051145041579167	-0.004630326214961214	0.4850422955059	0.3511701343327825	0.11636485018112398	0.3918969244718157	0.09855335260780228	0.1350943394309516	0.25310925537813495	0.3470099821267436
HGNC:20800	0.4588467246234254	0.527808009167647	0.0020489834204254886	0.3428633945516993	0.34597083499623416	0.3359462842884776	0.47040388545903783	0.47114087454785747	0.5772608849697134	0.0758514600384045	0.3254783998345323	-0.01896826058496085	0.13107788449256508	0.09374061336079939	0.5015179962679082	0.31051037587498304	0.285246585661025	-0.3037384302911152	0.3191132113724335	0.48958864622798687	0.3823501686125762	0.29047553781121854	0.6404790210133315	0.4624107512625268	0.05250753253342524	0.31296893186395897	0.1761975994184951	-0.007280462499465897	0.7001160105442958	0.57315878412377	0.3098279583354927	-0.11288860032856457	0.22683446126626022	0.6711626228427227	0.1919066211181832	0.21398031988965557	0.2945429557999251	-0.3675783389408463	0.28520886515178734	0.5275102841634982	0.18340918662298597	0.20160621209635687	0.6127142464938973	0.2639634428844371	0.14196439688705834	0.07535643174447734	-0.03133679988798099	0.3677472655273269	0.5641167755883578
HGNC:18761	0.11697570490907266	0.13991179908677703	0.09408872262839545	0.4325989247347293	-0.01698057220171036	0.07469214159195395	-0.02199076297554563	0.36041678680531486	0.2400195410051298	-0.006025202021178297	0.05499498639203877	-0.013496003347196167	0.22618388609964468	0.18963286621142644	0.3449556640383155	0.3879582329079352	0.2878229804371734	0.09589540405270464	0.005904822803977932	0.11855306136268928	0.1425721586850994	-0.02484672132930142	0.23229619658357833	0.022064157833688394	0.005305449047782508	0.03142535262781887	-0.1287943105125443	0.005928343533409714	0.4099836710805998	0.05440214594399724	-0.004500065325420772	0.005108543271252155	0.029102109690872506	0.3709722070114704	0.27090171597653145	-0.10660906921389228	0.3077265353998395	0.0851842534947916	0.32935336381660935	0.12189153760539337	-0.05449712193649495	0.013283650438348817	0.1807823434099336	0.40022187617573646	-0.06300742550893765	-0.20250575539540103	-0.07412800415946552	-0.021597563652810754	0.21195538157895114
HGNC:18762	0.015351893164739783	0.12593931966895808	-0.18113435419661392	-0.11016800457493367	0.20086017645643153	0.24369515669264588	0.3781837846245728	-0.17488180772490722	0.0010415198512870216	0.3174033102612545	0.1068238638602992	0.033794858398305	0.08894847023670858	0.23967956658210451	-0.06843842519520016	-0.01880816938730167	-0.15247221988373647	-0.0796630462625504	-0.014131658052705387	0.042547892091088634	0.30440879652455444	-0.003918271563378663	-0.039861131650634346	-0.04128002467193104	-0.08150035097284743	0.2743508159096671	0.06406279407369157	0.4094418544694144	0.10250619991550063	0.1820008229380712	-0.2652312120119306	0.012560388787464198	-0.13005484613729576	-0.18174102118063606	0.3459355464258529	-0.02350028397345908	0.0943687709244404	-0.09755785762144562	0.038722400422912716	0.07965144064632426	-0.08586804377684071	-0.0824748996238136	0.016290888014002216	-0.008884169761620816	-0.12163108527690415	0.18401614891676193	0.16463897966293073	-0.14069189903522347	0.05464118871179736
HGNC:19660	0.4113971575643515	0.32581702872444795	0.3367247667244637	0.3107369267051685	0.022750008992165213	0.14703958542343815	-0.042090899616985325	0.4011495204251107	0.3346730923309839	-0.027643435832179944	0.149645636315368	0.07086690712077634	0.055775610571472435	-9.709977168502705e-05	0.5143801300843227	0.5550670428461072	0.1819166784255733	0.20736345252900498	0.01974444082524761	0.11787345062050687	-0.11454793073703685	-0.017721050562871564	0.4295914961199378	-0.1046721274446331	-0.1535812822269661	0.13525294002634858	-0.16956162297067465	0.05489502732671742	0.3564227205187841	0.21116075396348158	0.28890256067812353	0.28987497586496125	0.1536128043326682	0.34972590199520037	0.2888167214070178	-0.1521283892603449	0.1894991818428289	0.04379402427679973	0.28053077543426774	0.19178660377768206	0.1758168808429749	-0.1464445158702292	0.17627255907703435	0.33371117212287915	-0.15181237328074945	-0.0846406782344724	0.01296755435456062	0.2926793502957541	0.27991370756680933
HGNC:4061	0.2146044614334465	0.3041548364592219	0.021685654275702446	0.41004847589450416	0.3284287526591121	0.3752732587519103	0.4960465609496036	0.346091035976906	0.3694016809726725	0.13166125375123428	0.1963346508120445	0.09799134701896836	0.12860763371553044	0.13923297340949584	0.2163378376099326	0.02589440631912011	0.30379947559148796	-0.18681227184522015	0.2829418024847934	0.30019807046787705	0.5170166816611274	0.2867797106349336	0.25375920285885656	0.41448352066598904	0.033030826879890195	0.3389117077061355	0.3522857315236078	0.024918906377065897	0.5620797350639738	0.43053534323497855	-0.05494292078218926	-0.23419726985571657	0.20941414147368095	0.5831321657104229	0.18593635848981768	0.3185843619469697	0.32058504109126346	-0.30465651163220686	0.24182031028143203	0.2473026750447438	0.041893664317922276	0.18951040560035162	0.492084892103485	0.1043217129997731	0.09776504411635467	0.11720541068772156	0.18318781317870672	0.16322295039270324	0.4060073864229702
HGNC:18044	0.17079737702832345	-0.16093103004758263	0.6257576911228715	-0.03445306302758389	0.059536568922118484	0.04747968548406913	0.10925666886983455	-0.0991660215247272	-0.17425567515532725	0.20143530156230005	-0.10056584339108707	0.4980309188655461	0.05332124866353554	-0.30499519598863584	-0.024659734093018967	-0.40939002402423424	-0.2378610852093904	0.5635094764589851	0.06671394746856939	-0.42082978934539367	-0.055728128420435945	0.07435063491564912	-0.34624757403257606	0.05055413735495529	-0.13258159598589553	0.19548479430354082	0.31700159679299855	0.2377063944512211	-0.41594476366884037	-0.05135684871236502	-0.0741516708445646	0.3725877550745024	-0.0032888428303589783	-0.3140556042419657	-0.07927502467302217	0.3516607524858243	-0.1947832383195131	-0.19221422583635528	-0.24024210646636762	-0.2923937784555035	0.0360941369902598	-0.24305852707049597	-0.1889025785103613	-0.521371203753135	-0.23611300000734536	0.36554908075999976	0.6327366799484373	0.2518974198032205	-0.12573277453319875
HGNC:14679	0.12357568905251681	0.1141768085871288	-0.09675918773608487	0.12252415809326725	0.2733658701583155	0.05965497659442133	0.3683170568000985	0.05221749292888792	0.2224990139902786	0.03171875241001799	0.13980317578834597	0.03698950738955555	-0.09266081728416643	0.1845609618699432	0.04893898203708453	-0.0213543596713684	-0.07441125918630821	-0.2785047813337888	0.38784540714487914	0.18773902602369813	0.29090282526961875	0.3350352944192383	0.15542250441388683	0.5009504465602378	0.0597783684150297	0.035946664557969854	0.4772280031928325	-0.03697935108193639	0.23932295792457337	0.2549654733800685	-0.017136645415927337	-0.07733788042780063	-0.0875750297627129	0.18337589357178227	-0.08694008834476312	0.5092428445397207	0.14812944419230184	-0.15589335906405274	-0.04131433607815848	0.26315171057569486	-0.0420133942587343	0.03717870949580566	0.1492423304772152	0.020833931956688565	0.05799094832627895	0.18625928093462632	-0.11403952464585079	0.05994264263640522	0.18280338371264943
HGNC:18070	-0.10302668575738268	-0.25074209662536084	0.09367010360851781	0.16644978693509668	-0.36120123275289545	-0.1872434306536784	-0.49018616933185927	0.2395526196672938	-0.23510147559460748	-0.2809473787788748	-0.42279698076666994	-0.13141381927360787	-0.14827561640663642	-0.11242462132927644	0.0333463231181704	0.04478884349282611	0.09657405957031141	0.059401154283973336	-0.2516836994864559	-0.27640951623628274	-0.2871553476142644	-0.215601235389311	-0.24044812259666828	-0.12528910739758725	0.07362071614412663	-0.4816242197746391	-0.1821718141867825	-0.36997069829660156	0.08842911000462413	-0.23706524422903227	-0.13226316449040065	0.11813938881109778	0.15103836525090186	0.22460482146037233	-0.1878624254604115	-0.1673209208634754	-0.13273247641936003	0.25268635143114	-0.0664228093276218	-0.32199853994549826	-0.3248628713542942	0.12828500113518437	-0.06770868077707262	0.16341130242000282	0.15675789086725295	-0.3562107807339	-0.08391632180288554	0.018831804518356116	-0.06268236878852584
HGNC:9225	0.24515108510665742	0.5589995363184597	-0.2756972880480314	0.239693817512693	0.2783876057073486	0.4947304446095976	0.4036824736601303	0.08449201293584489	0.49087536066078064	-0.14026680228321925	0.2734852757524838	-0.18039285044103903	-0.048352378230283585	0.24990271834329258	-0.001707583324803288	0.13965216790984517	0.24733229611970783	-0.5942604980066936	0.42649990669440285	0.6495258501294588	0.5280052458410155	0.35141984663990716	0.4855674219780319	0.3129148187610153	-0.10017109891297811	0.3923213293128445	0.15725541151634656	-0.14281879122193902	0.5158866865420279	0.3899046273223652	-0.010086421188723337	-0.3888584206616999	0.01773564122021825	0.5387700364318723	0.049869122820934586	0.20744052557879777	0.1315185430550459	-0.12500591273117953	0.26821569841603604	0.4481087988989176	0.10646031309859519	0.08748520185267317	0.4233649961387975	0.32984534544309646	0.06701439517506536	-0.10418330843812071	-0.3081133442716831	0.02166442791125991	0.2502440764010209
HGNC:23087	-0.15031642967291198	-0.1367542978922534	0.046922054108652196	0.3102294136355877	-0.011953802122603814	0.05429467688289014	-0.18391739517288602	-0.06847356041249199	-0.14002200785523577	0.05942548159207708	-0.08360833532728305	0.026908311017228386	-0.03434641872146767	0.3544458769870261	0.048319316367234626	0.36157574019269795	0.2495131968333125	0.18755029982392793	-0.08015229983133232	-0.10670776288650986	0.003262489088895609	-0.09666433492012734	-0.13748296717848799	-0.18668627860640133	-0.22174727716484202	-0.018359388315538527	-0.1009348107764623	0.1304355281946814	0.09027696135614952	-0.13983407462319236	-0.3765533920269315	0.011391474880912298	-0.04432024451044278	-0.002613901947482145	0.20107481196060273	-0.15213140254496144	0.18281877075227565	0.44685710461510225	0.005689657545215585	-0.12747615251773434	-0.010648478109073361	-0.22294248411781942	-0.16087281708638912	0.23241407085259147	-0.26287126823214846	-0.10169067927123004	0.08915364659174611	-0.3046287291808325	-0.014654899436575641
HGNC:11036	-0.2630779150806517	-0.06717461632932384	-0.21590546497511953	0.04052528974152632	-0.02189769461137682	-0.1460853079638576	0.04863481531983856	0.11463606571405459	-0.13209225363140137	0.060942898076567886	-0.07515131999556654	-0.14415005427145464	0.08936535677222515	0.032772373478945876	-0.10103165214513657	-0.22322057441906953	0.0710180522565162	-0.19477431744829232	-0.10409660468816943	0.06546324683505596	0.02364732652995475	-0.012759167344062348	-0.1265237617734201	0.232847100935632	0.20538532105915625	-0.1438406872768964	0.04361913920504117	-0.12593913576398955	0.07415746712556871	0.040762394695614726	0.16285994638991227	-0.2725343657732616	0.3835743719408626	0.11751096854297667	-0.22372359436836622	0.02603601848082624	0.05848684682366003	-0.15404884177954883	0.029798888673454538	-0.17794092386613033	0.016864674639461914	0.4658520580168801	0.2659330558570331	-0.06142946144804588	0.5771526974183728	-0.09148991938162018	-0.019780099491043243	0.01908443680257595	0.08206547669878618
HGNC:23155	-0.21968110091216178	-0.13085046613168802	-0.19328388654604525	0.3028030066811969	-0.055197289505140204	-0.08538571393933803	-0.13274792228938156	0.1296790184620903	-0.17036353234848486	-0.20676722394863406	-0.19168187345256693	-0.03696401043223852	0.11724634080204115	0.22398920944496456	-0.18386953118930335	0.07207530546943329	0.274232075674707	-0.14394013875095613	-0.02486902036138645	0.046040034551461176	-0.10207636485959996	0.005653792777464695	-0.1345050067994784	0.16137300226520412	0.08004753036029635	-0.1885599895401376	0.2400413909840447	-0.1950178816548824	0.24373728970754863	-0.08352599720833942	-0.0701509528868832	-0.25819115607213916	0.3024345053359705	0.2480066935573442	-0.09896614729729128	0.03910790669252835	0.03451287656024268	0.2722309953139622	-0.054405096251718334	-0.17109706580602024	-0.09529902242175918	0.2292815891304175	0.1029044290087367	0.18742314192026022	0.2853569072847423	-0.10685957508887971	-0.053604844492072874	-0.17815099710689541	0.0708978366899392
HGNC:23091	0.14472677077106172	-0.23550873258239777	0.5677915330888892	-0.02427118753266378	-0.11102466433630526	-0.22127464585335013	-0.2177550749161699	0.1473352364387859	-0.21115688903826246	0.10791963801899997	-0.1540456171102502	0.3026205138500918	0.05335225238002069	-0.31005532811728004	0.1581180193642532	-0.12339771419170743	-0.028273005058696638	0.6271903668907426	-0.1931545523032263	-0.46332901322861253	-0.29511098247028034	-0.17251517494881088	-0.25102757587454827	-0.08625566227829463	-0.11485554580680489	-0.09338637310756462	0.042802273404851175	0.08532480578539728	-0.3017773145984463	-0.13649212876687813	0.09675785396676978	0.5537452924177335	0.11648167760709444	-0.21169774479825293	-0.013339891728324595	-0.01919778984898008	-0.19188302856321832	-0.07368916342956644	-0.11618549722565023	-0.3069160700181788	0.06674836388580778	-0.1752729255888566	-0.1764760504395616	-0.26280332960688046	-0.1641747820747191	0.1511443071768796	0.4719516028360344	0.2795386418343093	-0.0968495560134056
HGNC:28750	0.0005391995424827708	-0.04075500730773435	0.13656065421986993	0.07053768034686407	0.1687763522496925	-0.06702554353483005	0.024429442170354806	-0.05968234082216925	-0.0036754357026573146	0.16491513110434086	0.03107454544013822	0.13537615092515531	-0.01482094515573429	-0.15871362050905286	-0.10854562550819873	-0.07786205324644066	0.1169423220853057	0.07955760677261081	-0.03435191589199408	-0.028860608416416307	0.053016498853279026	-0.044240339594725855	-0.047278503747142854	0.2296389775986842	-0.07656666556255448	0.03464035319573394	0.37480192117638234	0.02220169910341028	-0.054586426738459246	0.01828888208319057	0.08957190263509657	0.054345672622875096	0.003089540797935601	0.02986535223955779	0.0243014407423664	0.03158862003846032	-0.010317690825986017	-0.054176901054805056	-0.014757853509493199	-0.04215896477326165	0.08072436855124854	-0.10907582411126526	-0.08866608144716835	-0.03944094531842021	-0.11542521725369945	0.08641900141979494	0.08631180237589077	0.05051362456945142	-0.07888197115449837
HGNC:11037	0.20030833161142697	0.027992174988463334	0.15001090626196653	0.10112450671634414	0.011186911362975097	0.10978864578146891	0.10643352631991854	0.21522574123229937	0.0925855362808525	-0.0808254741495841	0.02773633111186368	0.28359421912010996	0.7506578830522489	-0.08105298914833053	0.08544927816033017	0.09626767320826367	0.1304317090364699	0.25787875416629535	-0.03111049706991135	-0.09546431887166969	-0.05468204879206934	0.015445865553760551	0.04530412707378286	0.13236849311040086	-0.06908051495633334	0.08495042428006515	0.22676080179324323	0.047501907056947124	0.12262283931529064	-0.15866991767012933	0.09328770717339373	-0.014606722335510015	0.3458457202741052	0.06816199971601593	0.021127583964180397	0.12021431824879705	-0.01244645872537714	-0.0378106845813261	0.06631781934946199	0.07750975297570661	-0.1072649801230036	0.007312588317838041	0.05723834685074703	0.01632722337945505	-0.05658431072770136	-0.12975463540980223	0.0424207318138125	0.045562644866453395	0.08539555492323127
HGNC:11038	0.464602423848953	0.4462453614974593	0.04186392941683704	0.2467197804997629	0.18725667798566065	0.5141373391055103	0.24759009317066416	0.43003849178805614	0.40691503024523523	-0.028483338002890518	0.22996016128694519	-0.021079422839917875	0.12248187976704118	0.04382725728654695	0.44406961366806913	0.3506638719789886	0.2598519375722652	-0.22964303953796092	0.1548380330657808	0.4272966111154992	0.15685786815972072	0.08698634338177715	0.5274938404734449	0.14910263986907946	-0.029587813707358586	0.25059127833353007	-0.048507697750675656	0.041042727074101885	0.5787930131151421	0.4130969509260906	0.2949704923681794	0.03651713525020742	0.2662098422207675	0.5418698978616383	0.25058841025616035	-0.047835444510474355	0.16334234945050272	-0.20836893042326918	0.18330530392338967	0.37034403634768936	0.18893281107262389	0.12153704239571972	0.5345432118250876	0.26818558791070096	0.09512220736785465	0.02113678311828458	0.08752397646368569	0.36624254470396894	0.5156610167376126
HGNC:11040	-0.020815115286941983	-0.09009505570211573	0.1639597670247449	0.1711627481541158	-0.13667812714281866	0.1331231252453502	-0.032854212881477156	0.09722618116669433	0.02034443095954404	0.04303608889427529	-0.12347379750974587	0.0566668182676899	0.13257328167441862	-0.09760575235358097	0.16272213314681855	-0.011799671067824608	0.12381579366036764	0.14908739866380297	-0.12186178030086252	-0.12609077200562985	0.06921269939936951	-0.06609246172371096	-0.08804308143510135	-0.10626429024191583	0.08357493997216767	0.057417809980635635	-0.04560753669700196	0.007924901031121836	0.1541924038323537	0.004492562814877127	-0.07324998285123996	-0.09768139161619264	0.11599437760958023	0.1833306569038224	0.003065986872931928	-0.0014119614475159386	0.10629816035838532	-0.005576389284582396	0.00036473703326129087	-0.08791361833428718	-0.10330457813394696	0.15719177263607084	0.07903904671569241	-0.09055578283461861	-0.0742613580523144	-0.13584855143667643	0.12759282576914013	0.05038100829813767	0.10375975876494017
HGNC:14025	0.2943036565753276	0.14708373696292654	0.06756836579950866	-0.08007779113603919	0.0971583643010375	-0.1187691851118792	0.03146381049315015	-0.08711048859397295	0.13508105456912714	0.043569469630083714	0.15910248275021066	-0.006014991428867673	0.05516116936769561	-0.26181768317638204	0.08975515910272443	0.005440613973824236	0.027007376640659744	0.062153275429674235	-0.053129204123430945	0.07454790031460849	0.05411580397203232	0.023445108785665657	0.23182386862218135	-0.027721787873955732	-0.062431707043540764	0.20223655129163348	-0.05247267413514632	0.08265960275803662	-0.024264630553481506	0.1477061237395622	0.17838097451056698	0.11269530695230937	-0.004177353756727697	0.0063169368463834395	0.04659616256802826	-0.07131285768539981	-0.06573764742240437	-0.1021616582716831	0.20553379268533575	0.24281362126502767	0.20143005500895633	-0.11758896231796273	0.058739902599450576	-0.009482782658341418	-0.12456491631963137	-0.01856510031252882	0.01048896190239385	0.09724900481606873	-0.024212962705133435
HGNC:19119	0.17441216483774155	0.08131181474508413	0.18489281820099546	0.2105998481461225	0.09387270627176192	0.35637463318619356	0.046497087190890116	0.07121858084773675	0.0861870044320212	-0.00801723027772402	-0.026305037238981546	0.020320274801180933	0.06544887532009366	-0.02812930616766258	0.120785587013805	0.08084863786833754	0.13587070551647906	-0.02285916455918352	-0.08493117826545316	0.018927531367427877	-0.044442291412223826	-0.05264431574372285	0.04129727212760592	-0.055711293420595866	-0.04336049308880941	0.1214966410508922	-0.0023059944466347544	0.08223486369640193	0.26117113589407065	0.12128182538743906	-0.2234029126347964	-0.1381043219950934	0.23699358540303106	0.25154461879913864	0.12969011909538386	-0.022759727782649612	0.13295153182549635	-0.019139514387237013	-0.07657094542857676	-0.022933505328215045	-0.013030544406262458	-0.01721048456899767	0.24391585061707885	-0.028505312598176742	-0.04002041748520971	-0.06013941781942103	0.15413719212360683	0.1847044684516573	0.3140752105946926
HGNC:22146	0.07912649187397851	0.21566885188216034	-0.05651937609610171	0.3670359973249233	0.07759506709586816	0.2512135900758945	0.01649140993187685	0.19555218271108704	0.052603223691244004	-0.28999421469764436	-0.019775768503663204	-0.010333153768410878	0.17927349160838327	0.2109468344883317	-0.0901667262531239	0.012199381547630405	0.38796524213385136	-0.25302409474021215	0.2393796300060034	0.30946063184290207	0.2813274298233702	0.22905019519915082	0.06355438146009598	0.4728814873679636	-0.04973719018393809	0.09834927953913893	0.3110295682143202	-0.2802124094354221	0.24115108572648017	-0.01821614389121022	-0.09037939206725355	-0.2829081532086463	0.3212997751533876	0.347732684241521	-0.18321924662198394	0.2662557173370179	0.0403658517630929	0.08211764661799818	0.0834461415386757	0.03517686921281475	0.12742301901852363	0.21022000764653662	0.3109453834431124	0.36851371780599496	0.20077970154479324	-0.20374048818268722	-0.13201814180206803	-0.044786750354348315	0.07826082217558218
HGNC:11042	0.3521656185702029	-0.10076642738616678	0.6889320566330802	-0.02517137439040398	-0.15374084472344457	-0.03189749929152143	-0.12665174605149992	0.22867486421529484	-0.13830202709689474	0.12227238302070836	-0.03670914426040493	0.506162330551147	0.10764760318619486	-0.43596723856539793	0.311509959737342	-0.1855683260173193	-0.12038421649798464	0.712365957952118	-0.03360291144157711	-0.34810567289288646	-0.25337902866917805	-0.05148138935057292	-0.1358792808730045	-0.05258817156446707	0.06651240567872911	0.11047294462315087	0.07266709548738459	0.22525421052399322	-0.3645709066131874	-0.01633091842064063	0.3022436047785106	0.6378075886292328	0.10021978434393855	-0.20163238818644497	-0.015877396903314432	0.11292961676520168	-0.20851090735363761	-0.19604314880071722	-0.03874818936698149	-0.23647106365793824	0.2642945839933033	-0.056055479601965476	-0.04007170698588341	-0.31024646883527773	-0.08243158920744541	0.42637628024751123	0.6796655527841332	0.4960099284552314	0.011491315174046394
HGNC:11044	0.02597504655787617	-0.31574753557610974	0.49453881171301495	-0.13608404917271924	-0.3226975485819049	-0.2626465600328196	-0.29648756648739527	0.28238403671640006	-0.3258145232724093	0.07003322527032464	-0.2111443517448169	0.3510538131026026	0.07060371786451299	-0.35185672775072024	0.22868153172319264	-0.254625996436591	-0.2573192514353723	0.5983783895865091	-0.2891344906007541	-0.4871643484749526	-0.47223349775926715	-0.20076187433968135	-0.30474125685578207	-0.14213666260949265	0.2710306985396056	-0.2270306449097112	-0.0849745741315319	-0.05737747032783795	-0.3524256579006085	-0.11551970162178783	0.28140047231364196	0.5102686757311575	0.3609507853997186	-0.19993120353159302	-0.19305392401224647	-0.08127171636441338	-0.2572522902620938	-0.1608972498370712	-0.13122463774162904	-0.4353864772024417	0.15249166771299813	0.3020651275064041	0.07032056992580234	-0.32844858437560265	0.38092239817987833	0.37102269676844485	0.5739679790844598	0.44032818335273516	0.1203722765926143
HGNC:11045	0.19019110521029425	-0.29813015661189024	0.7376921658099644	0.1344034559101436	-0.058961649594933815	-0.046505459709153645	-0.20442101876869995	0.08080911005487659	-0.21541170461669717	0.01637865286370471	-0.19367641881732445	0.5232943275957167	0.12267514648141742	-0.2999901545518128	0.10253035012571175	-0.18523654587184615	-0.0015180252362104521	0.6916810648403977	-0.03203306515777093	-0.4865346692467904	-0.297195124866453	-0.02031762342196666	-0.32347736249033704	0.0064618051823015	-0.1641796275682618	-0.044901752905474476	0.2684477900629479	0.06565413580337921	-0.3277037528260412	-0.2107578039364034	-0.01461785056974293	0.4502618743327224	0.1613028692978541	-0.18310426561123222	-0.09171847857856988	0.23381071324959832	-0.1677712200014883	0.03428626370632487	-0.2671033533671082	-0.39188642881016883	0.07762736632620501	-0.24505122333949836	-0.1765172834690402	-0.3464955591338293	-0.23298196375041602	0.24087467824205008	0.5959706207110117	0.29848937281067156	-0.048050578364801
HGNC:11046	0.27662049036664715	-0.1719435897713179	0.678682062993727	0.13586777379075363	0.0808184951818088	0.06985502180995885	-0.01891599545164725	0.0567188579268544	-0.11623267141207969	0.11238602149613343	-0.08984098842146133	0.5401825647083045	0.21928649823724727	-0.27522432371301453	0.07430024942931131	-0.2052020834260084	-0.026243082602712593	0.5837169035729132	0.037312699076510414	-0.37743982393223896	-0.17590946775099536	0.04190197299246969	-0.23564930594811062	0.09748903186773064	-0.1641039023329112	0.09784109728389384	0.38148401619944805	0.19884910312954673	-0.22566011219158164	-0.11960115980072866	0.035405398983383074	0.3893732758401904	0.16001514214390755	-0.15632680318127928	-0.01268154846707271	0.3116666682483297	-0.11205724415614433	-0.061416306969192834	-0.2272650100261488	-0.27989663610253857	0.07400278219966935	-0.24638238823680628	-0.1292074528520311	-0.34674663403974004	-0.26719419600718686	0.2948232765420896	0.5705292646270458	0.3103888897064199	0.004686253421212232
HGNC:11048	0.09019998010870936	0.12749130884447848	-0.14261543942656205	-0.07605430089207557	0.04166434446624209	0.07798229683363918	0.1778610276373099	0.25001312819421573	0.179720628104574	-0.1085328231181343	0.14702444752171065	0.12033715526223333	0.5979348951733213	0.11719772387236943	0.04450132947500449	0.06747813070712043	0.10421149384632551	0.004742994862838953	0.08008463554341783	0.14235121640699824	0.006917281106703337	0.15381375337482786	0.12440120371011437	0.08577175644482775	-0.03559973965884365	0.03184256956059323	-0.027018191406057716	-0.10423464086250268	0.1647405786507359	-0.005170696886605262	0.20029958673578652	-0.06923505205167362	0.475875161227982	0.05956306392391964	-0.003594728559454277	0.09141652468054662	0.048096643097815264	-0.14506785786038257	0.2091578970314704	0.05228958823962833	0.11409048008330039	0.2625636629354103	0.3393544276572863	0.025910874921090992	0.32673825831154274	-0.03169848651691967	-0.004283815468679648	0.11658474776042095	0.29388077299080134
HGNC:11049	0.22691814862325077	0.18898469408754212	0.13086076226591167	0.1023889171059597	0.07731664557232804	0.24041404263046215	0.020123920793631907	0.09020027669186774	0.09369191083635725	-0.05882087556003881	0.010535316916477626	0.03464000543109213	0.1327546555848303	-0.007958919994127794	0.11387210160707094	0.14061903837076892	0.21409709907158622	0.0032005173446036594	0.03020437020783198	0.0895722612546362	0.046534120006234254	0.01570179512775045	0.12091180230850965	-0.04934453844820974	-0.03655587843370938	0.14469830575214546	-0.05282979704837895	0.11750372217426157	0.17098625182231358	0.11471071422593615	-0.032341228131851286	-0.010546718277252136	0.14275071021488162	0.12784639492460756	0.0843994322811843	-0.027483910093339444	-0.04246494222653861	-0.009622027376426208	0.11614726342251969	0.02466467587146576	0.07660497954968333	-0.011128042351807874	0.09335520042974395	0.07823085027854493	-0.06404362604037679	0.004510958025437087	0.09580720638358801	0.15486535711709434	0.16897807352366043
HGNC:11050	0.02449442404575355	0.14635487680161868	-0.08296203413843586	0.2040776696565695	0.04508380830026445	0.15213457049799653	-0.007947870235238753	0.2637378280707705	0.040372121439058765	-0.04296626470261448	0.016277621590313106	-0.08973330224162025	0.030160322014986685	0.13124290430996916	0.17254361884701958	0.18722087322966877	0.3548861928751033	-0.12816787030225033	0.06158073249426938	0.22135838027562255	0.04943423466516209	-0.021650195129791546	0.1092336886460446	0.09017866884268223	0.20476202538824737	-0.000398127305815879	-0.013457611925403618	0.022465724554414552	0.22148657445183711	0.09564871608688948	-0.11335039369063836	-0.19746479474950154	0.22009784135835828	0.283755405084591	0.04527531655156259	-0.010059678137828501	0.15231006886588824	0.03113697526294856	0.08482765613679455	-0.006347189473613357	0.14175869851485673	0.2540252427101122	0.23369431880286481	0.3500387757345983	0.14477463415873887	-0.09310913765442394	-0.039116535066946956	0.027960053642173802	0.13978235168104694
HGNC:11051	0.05963845330787661	-0.14643868903445947	0.3673851490499323	0.04309487630107808	-0.13672772396837812	-0.09544862264411584	-0.012171171271429969	0.18785190768879878	-0.00722292745523105	0.023477682455610067	-0.09970640762531349	0.24963249190872094	0.5008264291063234	-0.14813867436567574	0.14637038584995413	0.020549437574199577	-0.07881439761256652	0.5530758221945848	-0.09867217777475186	-0.29970475345174835	-0.20391121634299317	-0.08192505348822275	-0.14349244878759854	-0.11114231943801227	-0.054906345736365436	-0.01397548510736526	-0.03451647746290757	0.13691519204859487	-0.029977239951549727	-0.17130210336103638	0.06761353532946332	0.14162990037871429	0.24755353256469328	-0.04219641713327729	0.10324585348600107	0.053173232272156486	0.06039470378836298	-0.05801232574937434	0.05066671331742645	-0.16616390119880756	-0.1510422775149653	-0.07313081257591514	-0.03408856319740621	-0.17912889262411777	-0.10242947775396997	-0.09414315247540946	0.24791795792600985	0.04550020983174942	0.01684051302228351
HGNC:11052	-0.31454180899784456	-0.0303820395152778	-0.3064544020326951	0.29708066112723613	-0.08998811210772213	-0.0065372371821466975	-0.12426853163203141	0.028481989374018017	-0.11608778459849346	-0.053754882940684846	-0.10916319796776308	-0.25776876272883825	-0.10512993181574558	0.47152345918607175	-0.0029158296286401477	0.4135440951179309	0.18603956542294572	-0.19079567253978758	-0.12199463115498549	0.10043064080098836	-0.09496532687967588	-0.11601055655433465	-0.06249896519272845	-0.10172718863813583	-0.021607891371819128	-0.140418513541254	-0.16615354003208163	-0.010778814494964128	0.2869372746237079	0.016811366183502128	-0.27547647445976314	-0.3100596539712431	0.15316651063853295	0.19156990732011794	0.1810324722046391	-0.20137119174101897	0.3399624372046133	0.3904130857840087	-0.01101651926319137	-0.12030196672689368	0.013718545308895	0.13341861248339013	0.1494566741885686	0.3475807867393941	0.17683546292650554	-0.2457358082987758	-0.16255806236942058	-0.2558456477439197	0.1290889442739729
HGNC:11054	0.026184354251773935	-0.2716944046021772	0.5027335914112703	0.027377991433999233	-0.1929959898369075	-0.19166124071393553	-0.15155780408743114	0.19368453047480275	-0.08554135070902469	0.23128743155024234	-0.031560806887052296	0.28451250588160587	0.020821121178972748	-0.3948983342823881	0.25515796035835014	-0.05735996309109951	-0.04760237899495439	0.6553823540982796	-0.18094450172015822	-0.37066447217078513	-0.19999621950301244	-0.17790363784700347	-0.15061079359064353	-0.03048842430743977	-0.11080180003160124	-0.06615075860599343	-0.044118662678268326	0.13325585270460893	-0.22311222703540626	-0.06830183017097388	0.19175920809823266	0.40601686779043694	-0.06260255605764985	-0.13155177484319755	0.023583587310963598	-0.07246976365913729	0.05536726493300368	-0.11222605176419374	-0.055899314628843816	-0.1430785309604461	0.06315236349731476	-0.1768210633555732	-0.13445208548621781	-0.31762768210602244	-0.17611343043439023	0.06708778995272015	0.4386183197510276	0.1775289098048161	-0.12790792893581346
HGNC:11055	0.09133790402457007	0.12780638715470868	0.022575358599531997	-0.2520114946709079	0.04980084687609981	-0.12892573568465293	0.1916521958492181	-0.04565628892801711	0.13237056578421735	0.5002805072889915	0.26784286744746744	0.03509917954676031	0.11928651831465929	-0.12461210450661908	0.20526337787022506	-0.0009653495625548281	-0.31105570080907735	0.23863023573377828	-0.3030051932648744	-0.04885667553827889	-0.1250803723331614	-0.20253987059343428	0.12822482542762997	-0.2115797318766141	0.038746434427142706	0.20307191922463433	-0.26595712698163104	0.4346010479805469	-0.06735368945589863	0.2457572469588754	0.33087319776373203	0.22249989903251008	0.04375301063689976	-0.2450529841937686	0.27768161211011827	-0.3483448238748875	0.10584048460723874	-0.27277946927017793	0.16884781981722813	0.13027049404213506	0.28149158375080197	0.0515970591143682	0.1578989680759079	-0.14565797152004403	0.10835583790848728	0.2281302723775083	0.17863264963516853	0.20851482954554	0.10542049845762443
HGNC:11056	0.14663079189412903	0.057608329149519674	0.03613488482773149	0.04130461396452855	-0.19852413067511376	-0.07761495856462712	-0.14154266051547643	0.43426065885292164	0.04189222039478363	-0.12520685985708335	-0.002204798906120054	-0.10743325649236296	-0.10635314082151147	-0.1345148154622791	0.3469046313949619	0.03367413625499878	-0.0064595837849983715	-0.028627963336785626	-0.15218474267085222	0.08584557106128725	-0.19554877769931278	-0.07737436165416617	0.14165878736217258	0.07252578707293496	0.25205650496105236	-0.20504376663832427	-0.14448544046686196	-0.20355402986577043	0.2095934634413053	0.21521069057042774	0.33580896483519107	0.12907635582738983	0.46308545939736195	0.34764265767188046	-0.05516826681235664	-0.17470583704991136	0.03362370899544288	-0.19610169272619712	0.1457573204139318	0.0016898472145601402	0.2666807333620841	0.4841556556970234	0.5422538178663768	0.15255251017283425	0.5676096749843409	0.04418208846332485	0.09621823014811873	0.42907915273589464	0.3561473093508115
HGNC:11064	0.08556161023684959	0.5234074613049071	-0.345617049174445	0.06852688674054092	0.430198197521911	0.3617520081892461	0.49218562502438706	0.055438697278313236	0.5585889857486793	0.3567661556495634	0.41694881051403015	-0.21545741424318599	0.0483446544736912	0.4707292871198752	0.20445019132578324	0.5082501057425617	0.19740622714602424	-0.3604456804623863	0.12692444544001813	0.5374540447530503	0.3244022949233739	0.05971856650328333	0.4981699954755657	-0.05971156063861737	-0.14112102204704188	0.34642072842161664	-0.22342491873450707	0.3312325719657333	0.6450305624742882	0.511422586419907	0.03681707477630036	-0.2609820089566819	0.010138679689054771	0.29998499145865787	0.5069293192296386	-0.20973114526386705	0.3883493476486088	-0.20260408725025225	0.32045485824168735	0.3762357407641074	0.10702068484535374	-0.03456416885672062	0.3272762838944108	0.21645903956040252	-0.03674997711132282	0.03096861997914787	-0.15338931695830796	-0.055126741994947805	0.41772357640172864
HGNC:11068	0.20024490203001494	0.022198550691120228	0.13827763405985044	-0.005256662201949752	0.0545876101482825	-0.23554125743667306	-0.006830848094315186	-0.09444309831048014	0.08113860665516978	0.25538582600835186	0.19428518659953878	-0.013995542270177554	-0.12500242227916597	-0.17765037579195475	0.1409589367626807	0.17927081125340738	-0.11715940291515012	0.17093814174911318	-0.12528594874334725	-0.04938821777845286	-0.22823215657723225	-0.19652777754606093	0.21001336511231455	-0.13601986543567654	-0.19821166806033286	0.042697966462440326	-0.11088959278366546	0.20843493781942438	-0.20074096020895985	0.04003798113121246	0.3389575316173697	0.3171902825292126	-0.13977697790919325	-0.12382105908328127	0.09345057505197188	-0.1740956184768431	0.025662779987692792	0.017843959276955288	0.04797357271530037	0.17547759213530553	0.23024352612036042	-0.2935451188985728	-0.17046223558083917	0.06047615134362521	-0.2183549794475128	0.02834793412844574	-0.017596238770393048	0.09464626638504907	-0.1261124941835527
HGNC:11069	0.19990742377434803	-0.22935901119874086	0.6602537961149184	-0.11307507714927213	-0.22461943079523503	-0.28572396190494626	-0.16976816391420252	0.09783123940419101	-0.06602611601515518	0.2012644208833077	-0.015565323755876522	0.3585053647190187	0.15800924981060674	-0.5270371409613376	0.25024834354893094	-0.13411607214742852	-0.26177095703446146	0.8033419847181992	-0.23820594264430517	-0.4779615427155161	-0.3496321080148522	-0.20040077335428158	-0.12033743894789033	-0.20951661031656715	-0.10431779391930862	0.03240079733478779	-0.0999447379301983	0.13799915176415858	-0.3714985449601419	-0.12579595476702057	0.25761183518991093	0.5130024611417512	0.07652013664722913	-0.2111716967744063	0.016911171185571686	-0.09238250583256649	-0.11623283538907549	-0.17820997747950543	-0.0002789960910461926	-0.13687276551908428	0.08298130452002185	-0.21775215714692805	-0.12554014489328016	-0.3841331197104724	-0.19974259353547807	0.12966893625389905	0.48080846838418184	0.2659339976187977	-0.11926933713226329
HGNC:11070	-0.1059205369713561	-0.29664893854976293	0.21037251815217653	-0.2609776778096262	-0.0027822478068544945	-0.1979292760500043	0.126171585265759	-0.11291033324563728	-0.20867023235273344	0.5088969126540113	-0.0020230839835453564	0.18217137006216183	-0.04679391365949999	-0.11102437666069055	0.15141011545953928	-0.014563925153439024	-0.27950690800477773	0.5160713879618016	-0.25700906298313797	-0.4399831589619508	-0.17945526850276547	-0.20646378742498622	-0.24913159673815286	-0.24809305803702913	-0.12144725901928191	0.02192504637261721	-0.09735764268303322	0.3808986378914904	-0.2454510443243434	0.08923514354875713	-0.10576208176922951	0.30799238027684755	-0.046424017320527824	-0.35719003914323527	0.1986446854465742	-0.11021933762411659	0.043052315065061054	-0.15397510141254303	-0.15916004244761084	-0.13360110202069775	-0.00540106353121593	-0.19770604036864098	-0.16179703086367173	-0.4958319746677787	-0.16524481592099993	0.292333042272282	0.5499748861999708	-0.040212254397113886	-0.05635905182726722
HGNC:11071	0.20973592258521837	0.17526014150487174	0.01754912712574199	0.40088846392649585	-0.08502492084044026	0.03163092635259397	-0.08562078940057632	0.4535688521944915	0.25527387676090696	-0.0249393039660423	0.08072013680747245	-0.1533482841361002	0.11177387416363865	-0.020310900298173302	0.4921413647880478	0.37595126809445556	0.2997722024845978	-0.05167463220354975	-0.1271280357229759	0.18018633870338432	-0.005232362342678209	-0.1189149352528582	0.3468491022495919	-0.04128019017499762	0.11809784542686631	-0.03730057239630056	-0.25794293587282724	-0.1107979371374226	0.4417507464326668	0.1327564159176324	0.2417326270558768	0.01367385044060447	0.25476485265853965	0.5459485770634815	0.17638360682690093	-0.24132068207972035	0.2777703624731317	-0.0067857350972023445	0.3179380661739885	0.17957365487734367	0.10074047801552023	0.2678132014173755	0.33420906381865473	0.43498945714894977	0.1767341913530854	-0.21059818882117778	-0.16262699994108343	0.21970749119719146	0.3393756973889216
HGNC:11072	-0.026689979222694667	-0.15774596549053077	0.02295014264488937	-0.03122089651224981	0.017022427980400018	-0.015236362855753308	0.1591560908679173	0.12733572099569235	-0.08252064581349823	0.19221588782030305	-0.05039368592476843	0.08217619919233411	0.3328201654657067	-0.08057160333763062	0.1706999818633324	-0.1490179196517348	0.1262132487791636	0.15579079171262655	-0.1938679109672715	-0.18517491227870847	0.23486382279584894	-0.09456665224877145	-0.1255449454248039	0.12851775676159347	0.029404984274022404	0.044019422704879234	0.002837335837046644	0.016586128736119112	0.03457268453517913	0.015984634309300975	-0.03506804050233737	-0.05583196228817942	0.34862178688818046	0.018348351158948055	-0.04286990280064945	0.009854799569714832	0.04674125766207753	-0.19431144076492704	0.024005755208323497	-0.037296008279580135	-0.04508406690497372	0.2681978551362085	0.13744567202479135	-0.1919665076322593	0.12371470105141305	-0.04389646791146308	0.1974936182087399	0.04958391696966192	0.10449949281873762
HGNC:11073	0.17963881636834642	0.20814776070319227	0.12408044768719384	0.2991900699142804	-0.014435040856550238	0.1739513683140364	0.0704121217299486	0.4530984526609809	0.1172434364986955	0.02035542086887199	-0.04778800960945314	0.03044563369772118	0.18670944795049504	-0.11980173705564193	0.23745673053222635	-0.06904206384910223	0.2949947234721512	-0.04189543654925507	-0.04080755735539353	0.12789198074635813	0.3566148049450085	-0.012986240333602605	0.11181171595601172	0.1839219784079201	0.2691094989419181	0.15383439850676475	0.033497335250842884	-0.11403688639283922	0.3819453957937461	0.1937761680663274	0.15798905844352995	-0.002053910485729993	0.31766175690406934	0.4347222657956662	0.09620203349889853	-0.04263856277247496	0.11838585997810737	-0.23216286451022336	0.27331320768052436	-0.02874742242207197	0.009311342150825259	0.44133974224298106	0.37972446987176367	0.20107322685242507	0.24497158300194016	-0.03115027706886276	0.16289064775869647	0.2728226709456074	0.2699904363389915
HGNC:11077	-0.08645421550381117	-0.06115555189330935	-0.07823127940765853	0.05328141237214035	-0.18144652330678523	-0.001468479454127259	0.008989368864975351	0.1638164054055942	-0.023254638996100235	-0.010568822015325557	-0.12453233369628547	-0.039190894161758714	0.11364647003755105	-0.03932129816002932	0.14643040095749604	-0.09044205463455314	0.06640049583775266	-0.0608278877502667	-0.0896296255891649	-0.025526371612055787	0.1866209248916763	-0.03745517919631429	-0.07888517259964153	-0.0075890532276466464	0.4140483942178155	-0.01110996595493615	0.045874948966972376	-0.1942203014212807	0.043753627113228326	-0.01925743363218258	0.08731058422597504	-0.13873255250755606	0.14904748298725748	0.16671201623071438	-0.13494786987646545	0.016492799548984027	0.0195373979755266	-0.07657473456944781	0.05499124710698257	-0.055048805143631654	-0.03848595919849135	0.5347683536347947	0.11323288590981277	0.06901664910565103	0.19788436458403622	0.00455254203489824	-0.06170401833634018	0.03729488344539667	0.05397257629350656
HGNC:11078	0.24274972565277458	-0.004977489434039427	0.4068894709434733	0.07544966719088021	-0.0503935318656905	-0.07419279808551313	0.02384879138352707	0.26888260423246124	0.14207289466612952	0.17737686979869635	0.027031808401030324	0.34059230874437946	0.3376282488011278	-0.23287733076503225	0.38038532964029126	0.19245276325093583	0.03414801158095744	0.5617565078920784	-0.18304981859813174	-0.2425364747460212	-0.27614197921954564	-0.18274023408250717	0.0449309192405896	-0.2041770597629593	-0.19944654396755412	0.07183084282184957	-0.15836212916423711	0.29855649583600685	0.07851761599658542	0.08164862526632262	0.121927366434662	0.41629553684741777	0.26392726218950785	0.042431265972673764	0.3313568316694417	-0.10448123961653517	0.04685115045830312	-0.16053566636756114	0.11111915664028914	-0.12826322710969695	-0.05644559100374995	-0.16324764849261442	0.018385908250197893	-0.11379509584602944	-0.15529956303324227	0.041997924134574156	0.39005666068979694	0.3068616570596305	0.16873667207968324
HGNC:10956	0.14975622850284928	-0.3216558377493109	0.6729866606849022	-0.1605898551311884	-0.1745877612804384	-0.2604747002880459	-0.27631518982832187	0.06819841378324994	-0.29824488328957643	0.11700534887027926	-0.18670596812821888	0.4176669673517377	0.006870682690054597	-0.41811369405255966	0.1679175954040419	-0.20569922761288686	-0.17346816370884433	0.7649181603046007	-0.21648396808771894	-0.5822064311530325	-0.41380857908184077	-0.2000836034352501	-0.3286255900016694	-0.19618168934163444	-0.11603541144082286	-0.10924642535811148	-0.017678923440855518	0.1176741574666528	-0.5081037353828346	-0.19957031473392997	0.10615281552969415	0.6804452566050445	0.10231867363752231	-0.38519156403461013	-0.055636882299178944	-0.015119078735530084	-0.2959346834239434	-0.0805012230893575	-0.20510820203919497	-0.40834974733475476	0.10559020480828454	-0.2094682324189986	-0.26803835094246353	-0.37774686673336544	-0.18435503539154838	0.27174887453622737	0.5900229896061723	0.36147037262311427	-0.14099702814784582
HGNC:10959	0.15252189561838	0.034425549069761203	0.23560003311833047	0.3614542147006071	0.2817183422882332	0.10161460576586202	0.23775079449788372	0.12801370652525296	0.11015299002096869	-0.1538024287962731	0.10432540534718082	0.3686729144923169	0.025700102927316178	0.16754158695636973	-0.059559543470223665	-0.198096071867052	0.18882029757303448	-0.019377216102544496	0.7297891806680549	0.12573062380365316	0.3043518786139207	0.683037762940734	-0.006724242686632885	0.6950178696850888	-0.01607333291406205	0.1277938390610908	0.8208291498501566	-0.1053572520999967	0.032761925201525294	0.025812766040824085	0.08548379050967117	-0.08838942220042237	-0.03002628407807548	0.12639506970951356	-0.2927623097958133	0.9537488197893935	0.1392683297163285	-0.0005668916471175043	-0.10261399379320782	0.07544250669851585	0.1920530609764995	-0.03729575266140019	0.06346921419200476	-0.10475682329297785	-0.04891791682947044	0.32875572567944644	0.16612383032923106	0.05597967993248767	0.017446992089824004
HGNC:10961	0.2850326927722339	0.18198171007119124	0.23615966557719378	0.3665651371005666	0.23612759203241726	0.25634226435084306	0.22897172836118843	0.22786988207449377	0.12945182387133794	-0.16155148970266647	0.07535376100243053	0.34557803308229884	0.18604383777592837	0.13927506432609882	0.0049590994675274115	-0.16347939391039948	0.22702403267463067	-0.038876102310825264	0.6151496567015919	0.17196155041341077	0.41273358569241986	0.5836030809434815	0.05488140043599884	0.5651538125753716	0.023025609487279382	0.2228931253030326	0.6198609460051164	-0.05099319126614694	0.13870574699454935	0.0298614645238201	0.04827929351293047	0.012458020310496164	0.030861291825181	0.1682332209220657	-0.11407947913481757	0.7666904590431229	0.10182864413862393	-0.04741647731964605	0.07531173172544355	0.0587109934380443	0.09747419915222566	0.024219016503209238	0.12911582960294068	0.07166377602623764	-0.04875542805799891	0.2226357804667679	0.16459727560238765	0.12000068686247328	0.09555940155391485
HGNC:13819	0.34088609186135005	-0.12309857372273822	0.6364613019034641	-0.12025570442854909	-0.034616333998765195	-0.01911340695853583	-0.15686399865491088	0.07452884226404295	-0.1130087391267341	0.16775158290771414	-0.05303916163821641	0.4537909449334052	0.10520318101247979	-0.41368425289488087	0.24053130788777088	-0.13472279755734884	-0.06239283823011057	0.6766596256931929	-0.1759377833933553	-0.38296477572215926	-0.24880018368757228	-0.17995171308323224	-0.13760049165511648	-0.22687854539020608	-0.13370474212605024	0.06375824004085336	-0.10206518565592318	0.20019745307803008	-0.36873997304836414	-0.07643968324919496	0.1769222280939221	0.6971376631705943	0.14461938036719588	-0.27308501495329346	0.0663086368841077	-0.08442118780941424	-0.27010249871039277	-0.1289867192382051	-0.058372919503487546	-0.28159912030125256	0.19796560469520438	-0.1924776296664666	-0.13611543695642997	-0.26441685148973526	-0.20950532929264826	0.3152024147428618	0.5886328602969538	0.4430248780477599	0.04037968920433128
HGNC:10955	0.2604153737869114	0.5669726677844232	-0.1912088307768574	0.21244052546406167	0.2120029730550995	0.4759082861465539	0.22869257107857416	0.14171564710242052	0.4100676220669426	-0.053450634153532066	0.26198559390381104	-0.2559555489513509	-0.07085533086099227	0.12359707984409742	0.1534136078697394	0.20701378784175029	0.4204094121153007	-0.484221230791429	0.1431714456008558	0.6632659852779252	0.36135946203526575	0.1324783897399779	0.45021052024629976	0.11149501946293605	0.13256379304046426	0.3597285454111353	-0.0625978246416444	0.03278547324885536	0.465653956867963	0.4089387979094127	0.0444638774435765	-0.4021266054407381	0.23639304379577367	0.5567713456527733	0.15585731903765315	-0.12793157769471983	0.1690710670879852	-0.18494211092350044	0.3989718901611121	0.320665714396721	0.2923164747424872	0.282976555776218	0.5320153415243137	0.37854123002472473	0.18164364544895387	-0.041345326476080455	-0.19370962451528748	0.17912038108861764	0.34838685138933523
HGNC:10962	0.42893988330078375	0.4479565505873176	0.3017701245830872	0.2696776283934742	0.34227347534899094	0.3636578554739675	0.21836618525829235	0.24558038149050146	0.3878373571517546	0.03568386951178868	0.3157029081680491	0.1941997905377621	-0.013816279428989253	-0.0523256641945791	0.24740439245645907	0.07353290268258687	0.5132895853566561	0.0264004785851802	0.34007410464230986	0.44529385324092696	0.3323382880091036	0.28321248032911484	0.365217465559996	0.2021724576014049	-0.0024119652170269718	0.4364212382148442	0.15724806224685448	0.16390422352479017	0.17077868048323447	0.33020354221681303	0.13895942559383578	0.013645139796013388	0.1713029758179755	0.367270024498428	0.20121637029864056	0.1627921309920479	0.10147451561740145	-0.2515096243678531	0.3470537433406117	0.1830954005707961	0.4964325686298291	0.03254474819773323	0.35903435591461585	0.20388712603746467	-0.09354766779681586	0.26167716603454894	0.2823868672805659	0.395793262988173	0.2840549116848126
HGNC:10952	0.12973597637417889	0.1652675778529518	-0.04431606185439618	0.26970043451766956	-0.1044726699273418	0.17709365426544324	-0.15452312547571473	0.23583105939678536	0.0459663021072682	-0.1825712780744176	-0.021282288071453756	-0.07275514277037613	0.2565066070689606	0.3434878714014168	0.18787309693128665	0.37016845372833485	0.19835980108400472	-0.02110773928449875	0.006485255577401512	0.21694608222832623	-0.17519929928780256	-0.011278625100337147	0.13785302036925126	-0.10528066670465802	0.05029095924805131	-0.04520652807113701	-0.2309036539675461	0.07872890315482424	0.24023302570010693	-0.02026990439072086	0.10366166820104364	0.00879070777897884	0.3594442043003262	0.1921851611494625	0.06377210418419985	-0.14447106190564632	0.06660242661075261	0.2513957955833459	0.12420375792201117	-0.05595084817451624	0.19241920410795504	0.2079797502140201	0.25470694458427184	0.39076924777297095	0.24720059769419173	-0.13150713910489312	-0.08188982737961624	0.08378629233439443	0.2691795971089427
HGNC:10953	-0.022153857950841148	0.37065099146372404	-0.22071130075963297	0.010378831996111613	0.12482664785354129	0.2475272975511463	0.13751028853995334	0.1344462729831163	0.20227625807355534	0.11653189597147721	0.1715937093509054	-0.0878283079114617	-0.10180041608141333	0.2773174943102809	0.14806562178409377	0.2552170448307595	0.37162372682439077	-0.2317825511374229	0.05412922944112368	0.41752721774300916	0.18923662264083774	0.0541060529578299	0.21289540414712016	-0.028865907752766817	0.06874874788032237	0.1688174799401847	-0.1443230160937278	0.08961179395669719	0.30562749963254987	0.35750882834959063	0.1932524670296292	-0.1828287119536037	0.1833480409839459	0.174493412501993	0.10082549486821737	-0.19394780618292423	0.13911695334416543	-0.11965154872139079	0.29802302844803463	0.05939009297590295	0.3485637823112113	0.2667431648137593	0.33754117106063924	0.1327673496374167	0.27070926142817386	0.1415195456652125	0.018272657598190672	0.06779876488713148	0.19344818737381075
HGNC:17579	0.3427921423388812	0.4000591291923322	0.046738557434105134	0.5271466253091303	0.017658771359286424	0.31042028842084884	-0.011613404208010061	0.45706385478004585	0.2780388589113376	-0.19886285178624177	0.06154743487570557	-0.01070858471567185	0.22564311067754364	0.24179627302466583	0.35994664456894254	0.4250909544555976	0.4012202363027519	-0.11703371117154618	0.114361168187826	0.3518909627014388	0.14577766109743232	0.08493617117810186	0.3838845611602886	0.03603328254659491	0.01480920791255975	0.2011295802106996	-0.1306814051011745	-0.03507019237348719	0.5886205988940872	0.20848469996286623	0.05262234776022059	0.007277761249617637	0.33770408664595936	0.5881629027825973	0.2986417975409977	-0.07123991314248139	0.22121147996263438	0.10065130399734158	0.3495173803944021	0.13373673270674616	0.14718377946087238	0.18990715946824696	0.45894752047386916	0.5749852816834199	0.14316396806516518	-0.12538874410258816	-0.059827883300375605	0.18820030193831003	0.4363913331794913
HGNC:11448	0.35225422356842157	0.44219665920553153	0.06360122484068978	-0.03339026113014734	0.45271368221247893	0.2656115113113724	0.7070478117669265	0.22799496771740277	0.5750190968590088	0.7328238105528553	0.5585302402700576	0.031241997632904774	0.017210563903569568	-0.02376881903933176	0.6110655293136805	0.34689507122135577	-0.08296118579097654	0.044789088825651496	-0.042034809946589834	0.27659820350895487	0.1379463142346608	-0.05689188678335299	0.5830793274321641	-0.1028945114244395	-0.004342393634101835	0.45964407287251685	-0.16986361193328936	0.5766136551811241	0.41097765168076367	0.7624551944616595	0.3995361656077236	0.1453970877280626	0.03932038117104141	0.23604714094888696	0.5462357584030001	-0.21600329035343924	0.38734624506081244	-0.6034785631251633	0.28667332069616586	0.4763609618167044	0.3750774797633888	-0.0026656241864143246	0.46188719542929074	-0.13759971850427982	-0.022519726557995275	0.4177216407924058	0.3536331060019816	0.4372856470212735	0.5649628733866172
HGNC:11449	0.1279084503709882	0.3559552622544346	-0.11252155085803808	0.3227060765527603	0.6099766489961299	0.17240876261947624	0.6926543558210498	0.23411355454846502	0.5785800000349772	0.6048665597833018	0.48687825003970225	-0.07262768684043329	-0.03491450227631482	0.19349124840040258	0.3565925287870512	0.26760341312896374	0.17939524850923488	-0.25222459433463645	0.08396067499868873	0.385055305859898	0.34103553747488086	0.06650053073721697	0.5057390181977816	0.1501591241841419	0.12189166330670222	0.33607918565845424	0.0868989060123608	0.3226996736180237	0.6208692434556821	0.6719196751234406	0.2881027724686146	-0.23376062842098924	0.09004743623929863	0.4909997186965456	0.35389859243526633	-0.03351491161832359	0.5356964344776699	-0.42347961910704623	0.26365551682732136	0.3960106541877709	0.3365363583985904	0.1551044255814254	0.4926691772501269	0.029482404512489693	0.10381695248145281	0.2797830945683739	0.11206045847166368	0.22998029278736656	0.5620904858251909
HGNC:11450	0.2984350076177462	0.5946539415784903	-0.34025615251788255	0.16805551886810327	0.6404239492938417	0.34584103064688165	0.7092149559401009	0.17384048143354633	0.607701116837865	0.37580472543532417	0.5316622489887357	-0.188452777772882	-0.1967010987380657	0.24654619039263923	0.32959106475946187	0.29483421582377994	0.2671503508204761	-0.6032807618988362	0.3117529107002203	0.6395725857181459	0.5680900892234713	0.26074744524027277	0.6988195399994939	0.33170917520230314	0.0676546318742661	0.4395662089303721	0.1563528479681761	0.1925797668456821	0.6343574585429392	0.7527717529410691	0.18841680668833655	-0.23972131378120562	-0.06972887633466185	0.4973585177310946	0.291429787519549	0.10300476318114325	0.37187720523243367	-0.36156305094968744	0.2845554553773998	0.6610952128532007	0.32626846203390125	0.13365777537879253	0.4624027992429643	0.2859608913320287	0.02390589351998766	0.24170612328189975	-0.15323641271716143	0.2309927502202852	0.5295146111772432
HGNC:11559	-0.07944611002784469	0.11579538396069007	-0.1821474113566666	0.5680443120683825	0.02355493902212049	0.10246701446415589	-0.14192204112011628	0.37577948432841346	0.098766003656793	-0.16290028221623007	0.00367114982115665	-0.22003326734046832	-0.11332222672521279	0.5564157424603554	0.2153422810881999	0.42979308491973467	0.2766578048938807	-0.33162898972246163	0.1108809664387568	0.23488355945494077	0.07294373857250425	0.10006903947813915	0.24933617536281488	0.018025136581452997	0.2937970090084828	-0.1435781159443683	-0.09292312775501002	-0.2502887961311439	0.4980654728725204	-0.009580639854802814	-0.04497885880726664	-0.18206116972037434	0.023366244477959493	0.49112898552252077	0.002156090805144253	-0.06722806508369558	0.2760280704118605	0.38426296102391516	0.09867844610370562	0.0963406310302677	0.06322523086235536	0.2843782162641935	0.2259436974210666	0.6072032100798279	0.22067384612251156	-0.08905235103090055	-0.317126764794228	-0.09881676035517797	0.35154916882554094
HGNC:11573	0.1413059782834183	0.06135609566870144	0.2024784940029355	0.346325740863881	0.26612222031203303	0.11677471530349169	0.20982968276595146	0.1566079190192878	0.12476792582536203	-0.16291207996994378	0.12177508183319871	0.3891789278229197	0.20746958096812043	0.15899549423628995	-0.017106636392832678	-0.13695178334519995	0.2773110267899652	0.014925100612693618	0.6367627665884976	0.13355405252365382	0.3248844975916979	0.6631584525224641	0.013938414990203735	0.5972968714957889	-0.039901352168576765	0.12431415741314246	0.680922471190654	-0.11936075007953806	0.08617894969562068	-0.017125167849584857	0.06710583690864522	-0.025261004876673376	0.07443127787767523	0.12624904839934664	-0.2414346281778552	0.825992009632026	0.12541358241494743	0.0038545812986733627	-0.006317293921326316	0.04460503138564791	0.13743096637352858	-0.010167029503464464	0.04115789113722038	-0.08441357683378263	0.05435332595914174	0.21559849490028699	0.12467368552069716	0.06357555214755219	0.06332633328132159
HGNC:11831	0.658923192029161	0.5967803443671541	0.2886412066932784	0.3778391034337972	0.28559636139999856	0.4975717360153189	0.2584528974102401	0.3827460371370292	0.6213639090324403	-0.05360437107901015	0.3702747010038958	0.194807831633409	0.28611549093431965	0.10267976326655827	0.47177778150183614	0.403890719326131	0.29035507476007244	-0.0022388491139964536	0.2853856505884147	0.46451698067171426	0.21008892606152457	0.17109465800301812	0.6078785245002546	0.0747051180869096	-0.13103304407072572	0.4465081951105776	-0.025903235038444418	0.13072995730773224	0.42327640446222264	0.30600671656881867	0.21893818094509238	0.21164418545274527	0.21515875068549153	0.4834492878397443	0.3789876710646739	0.028093532466899617	0.12403885939056927	-0.17084874850771023	0.4200954203367312	0.3073910000221582	0.3468327660531383	-0.04854638740661194	0.40375026227892724	0.46578314800492077	-0.12180131474394001	0.1313426037901472	0.03312656643496041	0.4986093493407262	0.5395650941624374
HGNC:11834	0.08369132250319228	0.09370042873622547	0.05489761135799708	0.5413859425987707	-0.03488350157982364	0.01938684531152347	-0.30669184396955246	0.4230123290067521	0.17493059141482348	-0.29292482478491133	-0.0477655769873231	-0.13273988760537245	-0.09098130534364238	0.23213061872053967	0.2354516078541449	0.40638105843721706	0.3441729625349811	-0.1534666635231782	0.07606780091815145	0.14331073388582904	-0.03011569654019037	0.033392667151975135	0.2512916780424982	-0.03341423803881792	0.19230099809413825	-0.19733899955336445	-0.10825966425647723	-0.373907739529497	0.392810738165297	-0.09759524185163286	0.008055710929177316	-0.014632401549470063	0.0508230506605107	0.5135006929274161	0.007669762005230178	-0.09019594772926634	0.18966675178758138	0.3606613033138116	0.15708833483819742	0.057570133408434664	0.0330993417171627	0.12718552300108973	0.148807903146277	0.5963175984268091	0.04874119072310354	-0.20304096506523756	-0.3049379035565803	0.03139399444166625	0.26537183641309714
HGNC:11835	-0.04353623875394396	-0.16639027503565468	-0.02648629244104571	0.045915029909705536	-0.024298916369540787	-0.07730531743902579	-0.0652524747287079	0.026528022091687975	-0.12869144188908377	-0.0839324196451325	-0.12864733036001993	0.1946624654505535	0.755355527052609	0.13039059545869852	-0.14283376219442367	0.0734066889935486	0.14903097044507194	0.2493066872286974	0.00020676760045823376	-0.21068120825995826	-0.1340145723755606	0.023238535502583722	-0.19371066623737349	-0.0720554734285157	-0.08554792737766272	-0.0828221231492757	-0.03068519671180881	0.11091356382483579	-0.05693227317102715	-0.40450805065387513	-0.11145211222043738	-0.0378840418607596	0.24613260086357774	-0.22887233882092176	0.003323929076695012	0.1679206868583477	0.037788376083767075	0.3079762875823294	-0.04853661234154432	-0.14527254481296642	-0.22999210299761602	-0.06566716190654023	-0.2267829590226713	0.01484656089381676	-0.11763517882955836	-0.2883512724049124	-0.07690884997800018	-0.2500107359686598	-0.08963526226909908
HGNC:25313	0.17833530450853358	-0.0067652923020731365	0.08355905024898008	-0.05417945112972686	0.0319455513792739	0.04918463253928746	0.12240129535277551	0.22952880253363958	0.05691405826305115	-0.06235059045295218	0.006913701721873152	0.30246638695064104	0.9527210918875321	-0.029846866657541913	0.08016204462092659	0.07944144067750308	0.12789490255498978	0.30391248436970203	-0.0032093083040729974	-0.15594494778514512	-0.07709260235627516	0.050998158862618645	-0.006822680989270163	-0.013841058979635761	-0.03442470698926396	0.033771111071996165	-0.013613668485101394	0.09060410314589148	0.029197659113631237	-0.2637571402108595	0.026961718258436455	0.045858813105690024	0.37341868635922965	-0.11798127170216322	0.043674284131594354	0.1859797975768059	-0.028895335823080213	-0.04356799402995868	0.08064492006831694	0.011808257149702534	-0.1694007382316204	0.025389084394300404	-0.013416997170564519	-0.05586431911935662	-0.062849109305399	-0.1647174148825048	0.034483140941684906	0.007935110224030333	0.11467348112382952
HGNC:12008	0.3755250895708207	0.42132918745411885	-0.020463409585111038	0.11655610067334529	0.0385345540987659	0.5073951046200793	0.1711730933036573	0.23564290525083278	0.21678312215202877	-0.09826841094664394	0.18193941098586686	-0.0725527275335753	0.10744188094929581	-0.03207456380025556	0.28268538448693253	0.15513883702529707	0.1625025605240159	-0.20287784912777546	0.12816095973292016	0.3741091538282657	0.2312845780355897	0.096875839439726	0.4247282566915158	0.2217531463849614	-0.0683963260408713	0.3545330219728172	-0.07020793681611492	0.0432392059114236	0.2956811472157726	0.21159577874943614	0.184931720816782	-0.04636682475216525	0.08423250450620627	0.3706160818318874	0.08928054592361939	-0.066135227770054	-0.04845819489516782	-0.15055273024646787	0.06102504285486812	0.4341754797166906	0.12397808398468267	0.10268574953913256	0.3021928467517481	0.24406823723549126	-0.003721207051706202	-0.0909035983611969	-0.03843057155274005	0.19392615365794458	0.15547496881280456
HGNC:20692	0.21111216996551538	-0.08042661907557883	0.34674284796393784	-0.004731569241784242	-0.04713862933717215	-0.0722950239515091	-0.0006255586640362498	0.16313642534266623	-0.03528140258967253	-0.022920423788494425	-0.08396618967853647	0.21578331963875483	0.5333525213646589	-0.13998715776986773	0.11430653177950811	0.03904004128181292	-0.021628908438454948	0.46752730312075713	-0.06799737226362396	-0.2498948235995752	-0.17878163906140676	-0.060774193667688256	-0.08137286607836636	-0.09874652147374104	-0.06532366460768702	0.029115309301306718	-0.03174652886604596	0.12469388063596837	-0.08229034213443065	-0.2102095569929673	0.0044770836459721575	0.2023140799228587	0.40098846867275006	-0.032582032737792505	0.08353954465778957	0.0728031191744585	-0.07467966822641318	-0.031316607628817196	0.029606284274623515	-0.12032478150432208	-0.12468593430609867	-0.06605053937519757	-0.05658053144206486	-0.10612381868759983	-0.11475057239721963	-0.056625899441407834	0.20035104978472737	0.05646739964049496	0.056902894925158
HGNC:12009	-0.04267224995804995	-0.026118832832326872	-0.1434304982481976	0.2307265964348598	0.17014414037909004	-0.18877690111923276	0.2327325198610647	0.3667295226415864	0.19203700497352386	0.456057172458351	0.18045932258861325	-0.07924141923393317	0.0007768738422528536	0.14844294870954772	0.4407966136044036	0.4162882142204839	-0.03034453686002611	0.0081423084096678	-0.1284982329835023	-0.05473602117134873	-0.14489404091147248	-0.056613447750090834	0.23097063445294697	-0.06271871452310403	0.17919943379329523	-0.17869781209184402	-0.0905222585312476	0.24749173983581133	0.49063934950658655	0.2980460850825066	0.27473447921793454	0.09267345761445621	0.00959717214719932	0.2675818094051298	0.3635861174966307	-0.10339169483430319	0.5556747289876022	-0.058017223291834646	0.11123525134345306	0.22321066472751377	0.0021063301072049346	0.12120282825744833	0.18214146375803134	0.09193738763590512	0.14039545499657766	0.1357153740607326	0.022812683589769234	0.07355852163756119	0.3859291830623836
HGNC:12437	0.32782282632974447	0.5172464697493561	-0.15541634075037053	0.15470937853488917	0.43988441005363355	0.2045538637929664	0.4485647561252051	0.19956152531996177	0.6331169674969405	0.28774937694147495	0.4652928559052574	-0.17319179974329837	0.02980905892319257	0.19608018388132362	0.47486268764866085	0.639559846638857	0.17678891870760716	-0.30388941260892993	0.15890277840486494	0.45208491140057205	0.20557677517663656	0.09065707490601746	0.7166676633943195	0.03144169244483527	-0.0773543047519389	0.25860062300420805	-0.09844302116593681	0.25887986431266896	0.5371692994547776	0.4608354558503542	0.15216091927782818	-0.07561141549344808	-0.10515834905914899	0.36701441243350047	0.5261149221689237	-0.07773200705130597	0.46908669950995313	-0.18728115608736867	0.31147588532423937	0.6398332296296673	0.15345453191802055	-0.12381413380603032	0.26897891017859293	0.42675370230381643	-0.24540223695332708	-0.00747308908474213	-0.3413667288119768	0.1348436829063732	0.4005815766573266
HGNC:18155	0.3894062896736903	0.4149367158157606	0.1763831535883034	0.5060277785364604	0.22386311349567514	0.36340885646371757	0.40933852282157007	0.3684336110668319	0.49160092467992594	0.17146362293491563	0.32012653991788476	0.11765146348236584	0.18469768053134097	0.04165648484889614	0.4309998503651383	0.28322208017909767	0.16464098179783984	-0.012996933290279525	0.17227544467048775	0.28607336833307123	0.23092128514711063	0.16450264748766297	0.46524082981708914	0.13266391481061657	-0.11120786518271551	0.4443168485928407	0.08531273812127084	0.23647192140620885	0.5745379939556488	0.406636439575286	0.1270957415479001	-0.02395690483476653	0.10164456907956489	0.5483971249001923	0.49413309936446687	0.11259077214568991	0.4671465765785676	-0.20146184383797336	0.30989297783447695	0.33617321348816886	0.14448902585245293	-0.005955947566444698	0.44795921127072935	0.28616813367302063	-0.07929879710787997	0.07861419312229576	0.11433485298778405	0.2977543506030398	0.4289485618113593
HGNC:3148	-0.16739656293699884	0.12815531176416536	-0.3906682763796677	0.5089243225088131	0.06734608339797765	0.1090260363237811	-0.14567987348331807	0.15761040669833573	0.1236980247034416	-0.3314312281479267	-0.01274493372105099	-0.2734318878189886	-0.14887283088294742	0.5667598025055741	-0.03270236416139313	0.3813614534065302	0.5515660113036356	-0.4958519990344206	0.25193531084649123	0.42787205312926535	0.20452575630885153	0.21412754719976054	0.15057117305120393	0.13428760671086853	0.14632677836900032	-0.16438109481854676	0.052734285107997415	-0.22918771073550304	0.5083065881670167	0.015057144747989276	-0.11918184881361266	-0.43100006443589145	0.05996366662627492	0.48947010769048016	-0.03927525546027277	0.05941862176558409	0.2841674789853491	0.4051030126284414	0.24012688473050894	0.07137259890283688	0.026095311417139173	0.2219835833080415	0.17614286247226313	0.579846083934948	0.19111097999280743	-0.21575526425900415	-0.41978235572500283	-0.2859649336268282	0.16201659065788396
HGNC:14859	0.5718670089897876	0.4798914239971933	0.3428008280643405	0.27745703615185524	0.22929687707759905	0.35686090819128247	0.3594146377665877	0.3446018467382152	0.5120284205036046	0.24201022322108476	0.399427180444981	0.19348530196521402	0.19381822087246026	-0.09909780934886687	0.5616497954169004	0.2826785951086632	0.05779525734194616	0.15807515414524523	0.10992910299934433	0.26594888266381395	0.1337401969570196	0.1120763694208662	0.5943185295703595	0.026964269713535202	-0.07058319582420593	0.52489729264301	-0.048695314157937375	0.33794467666367556	0.4375827790669253	0.5096212369967448	0.3450567516534285	0.21750198788383834	0.10245481676672133	0.4174785549696308	0.3945150193595982	-0.032587427121056896	0.1766907709263877	-0.3739830168736528	0.3206672050453729	0.4171404734282715	0.34114450821220127	-0.0502632707156517	0.4669707325802497	0.10971560272775326	-0.09031186109115864	0.260524209220249	0.2516241038936733	0.4604455166982246	0.4687876883814141
HGNC:12562	0.17464227147684905	0.39715148639126674	-0.26493557480073376	0.14256476557282408	0.1694661088692345	0.14309627419437856	0.3002951702029886	0.5276716761502995	0.4836134398893521	0.08918691807591556	0.21102001553718452	-0.18793197742951984	0.14503259638060864	0.1942792544908077	0.48280183054630305	0.4948701486292301	0.2245151288537875	-0.3357433596991659	0.08043739460672336	0.34968820960759894	0.1893906964117643	0.10428276718312673	0.48709249447508074	0.1314836949415415	0.17732734619326385	-0.047827195543913494	-0.09588549252153768	-0.0650024282757339	0.7668282896353085	0.4239639797507166	0.3361637218955109	-0.07030929161246546	0.2068980753482658	0.582938461699262	0.22418975501384866	-0.05234047402715464	0.3269576965653326	-0.30128148840423785	0.4405263576160607	0.39773616665311823	-0.05636658061600599	0.32640828575914216	0.464778037575365	0.268800781755105	0.30164935090658973	-0.06276526206343823	-0.24965681412121293	0.1887310775883648	0.5080582971069817
HGNC:15938	0.31948831438668285	0.5335338315646546	-0.09671104817643235	0.3541481600011222	0.21700310290925742	0.3799663850204253	0.40753252743346247	0.30414319441861126	0.5115888094306816	0.17466729295552264	0.31157309740836864	-0.09401132851786066	0.10952367987321433	0.08441302862252957	0.3593637268416415	0.27679903802251876	0.24981794464539328	-0.23186211825121683	0.12214751901682486	0.5044530265655328	0.31011739447154596	0.11137791216325844	0.5041166965946788	0.0924840318580206	0.07570993825964524	0.4422346322233372	-0.07432479102918985	0.2942480039806051	0.722880030081411	0.6170165228623362	0.19861932872011412	-0.22213817743286574	0.17041192234618016	0.6187960063124534	0.39470074353988294	-0.08541222438211978	0.3610695163997529	-0.3008529648454504	0.4356707211251963	0.3542826294620222	0.17749499428694732	0.19154274828577889	0.5938725128658269	0.2096400455086074	0.15844953611247045	0.02924309713299353	0.06132482642990042	0.2503689430489051	0.4956260767029775
HGNC:30866	0.41933982047508656	0.6367210304179836	-0.15711801685889434	0.16634378454758625	0.3405895773904981	0.3617785869535555	0.45745476409174074	0.4708929147564549	0.6050718528590311	0.21507799318517742	0.45340958521536584	-0.15774022136942906	-0.019406184867436935	0.21506088295090886	0.6116173965344187	0.5330336652701465	0.192371775987278	-0.3760601687163913	0.09747115447866071	0.5592054388217856	0.2163685210744448	0.0758550623646921	0.7721658839372935	0.10145406589285287	0.06955708587804481	0.29586679171971253	-0.1671482944357509	0.09213505023569893	0.7339315760155789	0.7148370714723319	0.43865540588541085	-0.0018132508172795283	0.24916427815796952	0.5934544225266153	0.32464917040138275	-0.1876496030827028	0.29226458124980503	-0.3900553721626894	0.41357882381189287	0.5560855412838435	0.3470221894920852	0.2577132741493746	0.6823901969029196	0.37115984292531806	0.27169594750048576	0.15170700040202814	-0.06313164748940862	0.4317017004899466	0.7114759996578078
HGNC:12527	0.278856823433671	0.424398158595396	-0.15042118318180447	0.11007555274093594	0.5513484650265911	0.23803021730979126	0.6377861572909427	0.11287845691304246	0.5734829074300049	0.5402068464893324	0.5709390932965812	-0.020608371937491834	-0.11809690084616964	0.3024092397985673	0.48188025888827707	0.48147311415580935	0.03969589388576944	-0.20410100969279904	0.27100502201491095	0.41994776563668496	0.28144819452721054	0.20140301568265467	0.6297088647843629	0.1555542738215286	-0.06972861948691854	0.34405521602632927	0.04588643624983077	0.4243449467723534	0.4201588119639533	0.6052993888531152	0.3153967836065341	0.042519901588727274	-0.20894723932009596	0.22034155327446492	0.34677082846012347	0.06216816727399914	0.417187148897176	-0.26763570381594565	0.20609285875259445	0.6151656053120699	0.39129671157562657	-0.1283532055848421	0.26639397729722714	0.10734268979995955	-0.14064681813507393	0.3703106064810154	-0.022395103113291535	0.16650229823167115	0.4180523293961171
HGNC:12540	-0.04347731464422386	-0.06764929307704749	-0.03363751010302281	0.1485783832497313	0.13867639838890336	-0.1908977661377601	-0.021060973732489344	0.17726487230926724	-0.01325757569994056	0.0649598416112679	-0.027680602877760547	-0.09744589058390675	-0.03762622632129173	-0.1375809583966789	0.04204845125830119	-0.13495806645788347	0.3648166723696064	-0.09996711079304656	-0.041343024448914675	0.051602335136638346	0.3354073650641435	-0.00791679356466232	0.049706898339848	0.3274299016472761	0.2412167964026254	-0.09113395189567529	0.0402991734207768	-0.1282369359767981	0.13319138521711177	0.06320766029966642	4.450641866297559e-07	-0.1363148834950293	0.05502801527055137	0.19661275337189996	-0.11858204979589382	-0.007892093044159587	0.09336441613715196	-0.0856096414748684	0.07802416506210631	0.06782027822463335	0.030512588134899675	0.21013315112159062	0.08919482976337133	0.06371254372309142	0.10559426498330646	-0.1068280457523833	-0.03778822267385106	0.026304347657660196	0.05190219971763709
HGNC:12576	-0.10549866461570082	-0.07188372428932752	-0.039447603091145186	0.4696348050298366	-0.12697352810857893	-0.0952425858583395	-0.3694333782263012	0.18182733062219913	-0.011631753206870567	-0.24369124433048903	-0.15735985313487943	-0.08344936766088536	-0.08661187662276418	0.31904141039790185	0.15574265420945874	0.44622046171614876	0.3258939373333292	-0.017410802094534474	0.034000812646900275	0.06874560286515903	-0.0939579035700498	0.013216692420336214	-0.00700995683523143	-0.09964558847964237	0.24733234706674637	-0.3023081998153213	-0.07783723157764959	-0.0750844259008632	0.26329063758920795	-0.1410961000473936	-0.08797134091881433	-0.06219265719858096	-0.09633050986802481	0.23627683417690054	0.07246104212191445	-0.08024005092703294	0.25305240881286156	0.4691234648228981	0.18524001505194138	-0.12155919741954042	-0.04795716976191712	0.07479935297216761	-0.07938965946761838	0.45725698271855403	0.01778219203687309	-0.1449045790623174	-0.2381084390409019	-0.1929477247625686	0.05239490433800146
HGNC:23061	0.20339249081679686	-0.2310829655543579	0.7250104994949417	0.08151352773746409	-0.07374062337844979	-0.10158216485621686	-0.10923198875589162	0.11627592873239781	-0.12224954343748783	0.15505627478759176	-0.07674873637901025	0.5814043179779492	0.026594657010906884	-0.35826501200521493	0.19589864775501697	-0.15805139417796701	-0.1262930702168946	0.702340659649231	-0.043553993585928465	-0.44745046207488837	-0.26046995572979303	-0.029400184500845104	-0.21618318082969656	0.04358941603013433	-0.12223248141455062	0.01797416646146927	0.3121473708187161	0.10764723989647763	-0.3363126217717431	-0.08284321091077927	0.19838351830974107	0.5662453994944155	0.09542053518091209	-0.16079963657579788	-0.029500613429636523	0.17222301180723465	-0.1114441845976086	-0.0913065557922851	-0.14887056150848602	-0.2894474348024793	0.1605538215465965	-0.20778933301260194	-0.12933766273036063	-0.3624054331215981	-0.17691860435184864	0.3778862454435109	0.6289546689034482	0.3752754505216035	-0.034011820212918584
HGNC:12591	0.568210655073496	0.5129579638991618	0.18352504876273587	0.36520479378606935	0.39901222442403905	0.3001556419796591	0.4278002590185151	0.4258992194962942	0.6408931162948811	0.2124435315329908	0.490296442462025	0.13272652586947128	0.2079897227778966	0.017116261795381654	0.5313521069585831	0.45157353268717004	0.17692664951471831	0.02233841406660897	0.19340030705438988	0.34862371494889843	0.11994558238790416	0.16229298711294862	0.6855046422684218	0.035748618099124975	-0.13882404245126548	0.4175299599924701	-0.024730469316600414	0.28794321361014735	0.5871794491373034	0.4580346344201856	0.2729159360183466	0.1829630520980506	0.14780308430095626	0.5305857968797868	0.5729992465563181	0.01465302632203163	0.4039259338584136	-0.22801280322701012	0.36568570930771355	0.48215341306222603	0.29110523117750375	-0.10203886894621259	0.44026329767032985	0.32206533339846855	-0.14868828995731515	0.16500857476324676	0.0880602209440805	0.45391098973842264	0.5934525609691447
HGNC:28697	0.39965011853426136	0.44472718044499565	0.10312716071620105	0.26780802824314903	0.2929556858236068	0.23877214912380454	0.4051629056059003	0.24574777561461328	0.48108394488047357	0.34694603345592595	0.31356171584134174	-0.008115302145513443	-0.035812038910232574	-0.009200944365985429	0.5094065194753017	0.3040832240323398	0.15896678285914834	-0.06211917772931762	0.023002759447318586	0.34958662369895804	0.2527652077723731	0.00023792073378334103	0.5132381627687689	0.01096100716016169	0.0028676409472046106	0.4146641828842775	-0.11073344913101289	0.3070562071915145	0.5589615791480573	0.6905492743637663	0.2522318226993991	0.04818243792499868	0.139842853430392	0.49823823390100574	0.39321958936600443	-0.15363925972470277	0.2706335645277267	-0.3710401799769244	0.3933136319600093	0.2937564792615298	0.2588434491720655	0.06754753430591004	0.5259336329311576	0.0999714289750992	0.06686503987873509	0.16261607549560092	0.2602226540208686	0.3668384989918317	0.5256932702351008
[truncated: 348 more columns]
