# Supplementary material for: The topology of genome-scale metabolic reconstructions unravels independent modules and high network flexibility
Source: PLoS Comput Biol. 2022 Jun 27;18(6):e1010203. doi: 10.1371/journal.pcbi.1010203 (PMC9269948; doi:10.1371/journal.pcbi.1010203)
Supplement: S2 Data — Code to process large TPM files from the GTEx (The Genotype-Tissue Expression) project and produce correlation tables. (ZIP) [file pcbi.1010203.s005.zip › gtex/mapHgncIDtoSymbols.R]

setwd("C:/Users/s4406455/Desktop/Kanu_2021/Vero")

gtex_symbols <- read.table("gtex_hgncs_symbols", header = T, sep = "\t", stringsAsFactors = F)

library(biomaRt, verbose = F)

#biomaRt::listMarts()

ensembl <- biomaRt::useMart("ensembl", dataset = "hsapiens_gene_ensembl")

"""
Finding HGNC associated filters and attributes in the ensembl biomart

filters <- biomaRt::listFilters(ensembl)
ihgnc <- grep('hgnc', filters$name)
filters[ihgnc,]

attribs <- biomaRt::listAttributes(ensembl)
iahgnc <- grep('hgnc', attribs$name)
attribs[iahgnc,]
"""

gtex_hgnc_ids <- biomaRt::getBM(attributes=c('hgnc_symbol', 'hgnc_id'), 
                       filters = 'hgnc_symbol', 
                       values = gtex_symbols$SYMBOL, 
                       mart = ensembl)


vero <- read.table("vero_hgncids.txt", header = T, sep = "\t", stringsAsFactors = F)
vero <- data.frame(hgnc_id = unique(vero$hgnc_id), stringsAsFactors = F)

vero <- dplyr::left_join(vero, gtex_hgnc_ids)

vero$hgnc_symbol[which(is.na(vero$hgnc_symbol))] <- c("MUT", NA, "COL4A3BP")
vero <- vero[!duplicated(vero$hgnc_id) & !is.na(vero$hgnc_symbol),]
  
write.table(vero, "vero_hgnc_id_to_symbols.txt", sep = "\t", quote = F, row.names = F)
