# Supplementary material for: The topology of genome-scale metabolic reconstructions unravels independent modules and high network flexibility
Source: PLoS Comput Biol. 2022 Jun 27;18(6):e1010203. doi: 10.1371/journal.pcbi.1010203 (PMC9269948; doi:10.1371/journal.pcbi.1010203)
Supplement: S2 Data — Code to process large TPM files from the GTEx (The Genotype-Tissue Expression) project and produce correlation tables. (ZIP) [file pcbi.1010203.s005.zip › gtex/Recon22_GPR.xlsx]

## Sheet: Model
Reaction abbreviation	Reaction name	Subsystem	rxn_short	rxn_long	reversibility	min	ub	GPR	EC Number
R_13DAMPPOX	1,3-Diaminopropane:oxygen oxidoreductase (deaminating)	beta-Alanine metabolism	1 M_13dampp_c + 1 M_h2o_c + 1 M_o2_c = 1 M_bamppald_c + 1 M_h2o2_c + 1 M_nh4_c	1 trimethylenediaminium + 1 water + 1 dioxygen = 1 3-aminopropanal + 1 hydrogen peroxide + 1 ammonium	0	0	Inf	HGNC:549 or HGNC:550 or HGNC:80	[]
R_1a_24_25VITD2Hm	1-alpha-Vitamin D-24,25-hydroxylase (D2)	Vitamin D metabolism	1 M_2425dhvitd2_m + 1 M_h_m + 1 M_nadph_m + 1 M_o2_m = 1 M_1a2425thvitd2_m + 1 M_h2o_m + 1 M_nadp_m	1 24R,25-Dihyoxyvitamin D2 + 1 proton + 1 NADPH(4-) + 1 dioxygen = 1 1-alpha,24R,25-Trihydroxyvitamin D2 + 1 water + 1 NADP(3-)	0	0	Inf		[]
R_1a_24_25VITD3Hm	1-alpha-Vitamin D-24,25-hydroxylase (D3)	Vitamin D metabolism	1 M_h_m + 1 M_nadph_m + 1 M_o2_m + 1 M_2425dhvitd3_m = 1 M_h2o_m + 1 M_nadp_m + 1 M_1a2425thvitd3_m	1 proton + 1 NADPH(4-) + 1 dioxygen + 1 (24R)-24,25-dihydroxycalciol = 1 water + 1 NADP(3-) + 1 calcitetrol	0	0	Inf		[]
R_1a_25VITD2Hm	1-alpha,24R,25-Vitamin D-hydroxylase (D2)	Vitamin D metabolism	1 M_h_m + 1 M_nadph_m + 1 M_o2_m + 1 M_1a25dhvitd2_m = 1 M_1a2425thvitd2_m + 1 M_h2o_m + 1 M_nadp_m	1 proton + 1 NADPH(4-) + 1 dioxygen + 1 1-alpha,25-Dihydroxyvitamin D2 = 1 1-alpha,24R,25-Trihydroxyvitamin D2 + 1 water + 1 NAD... <Preview truncated at 128 characters>	0	0	Inf		[]
R_1a_25VITD3Hm	1-alpha,24R,25-Vitamin D-hydroxylase (D3)	Vitamin D metabolism	1 M_h_m + 1 M_nadph_m + 1 M_o2_m + 1 M_1a25dhvitd3_m = 1 M_h2o_m + 1 M_nadp_m + 1 M_1a2425thvitd3_m	1 proton + 1 NADPH(4-) + 1 dioxygen + 1 calcitriol = 1 water + 1 NADP(3-) + 1 calcitetrol	0	0	Inf		[]
R_1PPDCRp	delta1-piperideine-2-carboxylate reductase, perixosomal	Lysine metabolism	1 M_1pipdn2c_x + 1 M_h_x + 1 M_nadh_x = 1 M_Lpipecol_x + 1 M_nad_x	1 1-piperideine-2-carboxylate + 1 proton + 1 NADH(2-) = 1 L-pipecolic acid + 1 NAD(1-)	0	0	Inf		[]
R_24_25VITD2Hm	24R-Vitamin D-25-hydroxylase (D2)	Vitamin D metabolism	1 M_h_m + 1 M_nadph_m + 1 M_o2_m + 1 M_25hvitd2_m = 1 M_2425dhvitd2_m + 1 M_h2o_m + 1 M_nadp_m	1 proton + 1 NADPH(4-) + 1 dioxygen + 1 25-Hydroxyvitamin D2 = 1 24R,25-Dihyoxyvitamin D2 + 1 water + 1 NADP(3-)	0	0	Inf	HGNC:2602	[]
R_24_25VITD3Hm	24R-Vitamin D-25-hydroxylase (D3)	Vitamin D metabolism	1 M_h_m + 1 M_nadph_m + 1 M_o2_m + 1 M_25hvitd3_m = 1 M_h2o_m + 1 M_nadp_m + 1 M_2425dhvitd3_m	1 proton + 1 NADPH(4-) + 1 dioxygen + 1 calcidiol = 1 water + 1 NADP(3-) + 1 (24R)-24,25-dihydroxycalciol	0	0	Inf	HGNC:2602	[]
R_25VITD2Hm	1-alpha-Vitamin D-25-hydroxylase (D2)	Vitamin D metabolism	1 M_h_m + 1 M_nadph_m + 1 M_o2_m + 1 M_25hvitd2_m = 1 M_h2o_m + 1 M_nadp_m + 1 M_1a25dhvitd2_m	1 proton + 1 NADPH(4-) + 1 dioxygen + 1 25-Hydroxyvitamin D2 = 1 water + 1 NADP(3-) + 1 1-alpha,25-Dihydroxyvitamin D2	0	0	Inf	HGNC:2606	[]
R_25VITD3Hm	1-alpha-Vitamin D-25-hydroxylase (D3)	Vitamin D metabolism	1 M_h_m + 1 M_nadph_m + 1 M_o2_m + 1 M_25hvitd3_m = 1 M_h2o_m + 1 M_nadp_m + 1 M_1a25dhvitd3_m	1 proton + 1 NADPH(4-) + 1 dioxygen + 1 calcidiol = 1 water + 1 NADP(3-) + 1 calcitriol	0	0	Inf	HGNC:2606	[]
R_2AMACHYD	2-Aminoacrylate hydrolysis	Glycine, serine, alanine and threonine metabolism	1 M_h2o_c + 1 M_2amac_c = 1 M_nh4_c + 1 M_pyr_c	1 water + 1 2-aminoacrylic acid = 1 ammonium + 1 pyruvate	0	0	Inf	HGNC:10691	[]
R_2AMACSULT	2-Aminoacrylate sulfotransferase	Methionine and cysteine metabolism	1 M_2amac_c + 1 M_nadph_c + 1 M_paps_c = 1 M_Lcyst_c + 1 M_nadp_c + 1 M_pap_c	1 2-aminoacrylic acid + 1 NADPH(4-) + 1 3-phosphonato-5-adenylyl sulfate(4-) = 1 L-cysteate(1-) + 1 NADP(3-) + 1 adenosine 3,... <Preview truncated at 128 characters>	0	0	Inf	HGNC:11455	[]
R_2DR1PP	2-deoxy-D-ribose 1-phosphate phosphorylase	Pyrimidine catabolism	1 M_h2o_c + 1 M_2dr1p_c = 1 M_pi_c + 1 M_drib_c	1 water + 1 2-deoxy-D-ribofuranose 1-phosphate(2-) = 1 hydrogenphosphate + 1 2-deoxy-D-ribose	0	0	Inf		[]
R_2HBO	2-Hydroxybutyrate:NAD+ oxidoreductase	Propanoate metabolism	1 M_2hb_c + 1 M_nad_c = 1 M_h_c + 1 M_2obut_c + 1 M_nadh_c	1 2-hydroxybutyric acid + 1 NAD(1-) = 1 proton + 1 2-oxobutanoate + 1 NADH(2-)	1	-Inf	Inf	HGNC:21481 or HGNC:28335 or HGNC:30866 or (HGNC:6535 and HGNC:6541) or HGNC:6535 or HGNC:6541 or HGNC:6544	[]
R_2OXOADOXm	2-Oxoadipate:lipoamde 2-oxidoreductase(decarboxylating and acceptor-succinylating) (mitochondria)	Lysine metabolism	1 M_2oxoadp_m + 1 M_coa_m + 1 M_nad_m = 1 M_co2_m + 1 M_glutcoa_m + 1 M_nadh_m	1 2-oxoadipate(2-) + 1 coenzyme A(4-) + 1 NAD(1-) = 1 carbon dioxide + 1 glutaryl-CoA(5-) + 1 NADH(2-)	0	0	Inf	HGNC:21350 and HGNC:2898 and HGNC:2911 and HGNC:8124	[]
R_34DHOXPEGOX	3,4-Dihydroxyphenylethyleneglycol:NAD+ oxidoreductase	Tyrosine metabolism	1 M_h_c + 1 M_nadh_c + 1 M_34dhmald_c = 1 M_nad_c + 1 M_34dhoxpeg_c	1 proton + 1 NADH(2-) + 1 3,4-dihydroxymandelaldehyde = 1 NAD(1-) + 1 3,4-dihydroxyphenylethyleneglycol	1	-Inf	Inf	HGNC:16354 or (HGNC:249 and HGNC:250) or (HGNC:249 and HGNC:251) or (HGNC:250 and HGNC:251) or HGNC:252 or HGNC:253 or HGNC:255 or HGNC:256	[]
R_34DHPHAMT	3,4-Dihydroxyphenylacetate:amet O-methyltransferase	Tyrosine metabolism	1 M_34dhpha_c + 1 M_amet_c = 1 M_h_c + 1 M_ahcys_c + 1 M_homoval_c	1 (3,4-dihydroxyphenyl)acetate + 1 S-adenosyl-L-methionine = 1 proton + 1 S-adenosyl-L-homocysteine + 1 homovanillic acid	0	0	Inf	HGNC:2228	[]
R_34DHPLACOX	3,4-Dihydroxyphenylacetaldehyde:NAD+ oxidoreductase	Tyrosine metabolism	1 M_h2o_c + 1 M_nad_c + 1 M_34dhpac_c = 2 M_h_c + 1 M_nadh_c + 1 M_34dhpha_c	1 water + 1 NAD(1-) + 1 3,4-dihydroxyphenylacetaldehyde = 2 proton + 1 NADH(2-) + 1 (3,4-dihydroxyphenyl)acetate	0	0	Inf	HGNC:405 or HGNC:409 or HGNC:410 or HGNC:411	[]
R_34DHPLACOX_NADP_	3,4-Dihydroxyphenylacetaldehyde:NADP+ oxidoreductase	Tyrosine metabolism	1 M_h2o_c + 1 M_nadp_c + 1 M_34dhpac_c = 2 M_h_c + 1 M_nadph_c + 1 M_34dhpha_c	1 water + 1 NADP(3-) + 1 3,4-dihydroxyphenylacetaldehyde = 2 proton + 1 NADPH(4-) + 1 (3,4-dihydroxyphenyl)acetate	0	0	Inf	HGNC:405 or HGNC:410 or HGNC:411	[]
R_34DHXMANDACOX	3,4-Dihydroxymandelaldehyde:NAD+ oxidoreductase	Tyrosine metabolism	1 M_h2o_c + 1 M_nad_c + 1 M_34dhmald_c = 2 M_h_c + 1 M_nadh_c + 1 M_34dhoxmand_c	1 water + 1 NAD(1-) + 1 3,4-dihydroxymandelaldehyde = 2 proton + 1 NADH(2-) + 1 3,4-dihydroxymandelic acid	0	0	Inf	HGNC:405 or HGNC:409 or HGNC:410	[]
R_34DHXMANDACOX_NADP_	3,4-Dihydroxymandelaldehyde:NADP+ oxidoreductase	Tyrosine metabolism	1 M_h2o_c + 1 M_nadp_c + 1 M_34dhmald_c = 2 M_h_c + 1 M_nadph_c + 1 M_34dhoxmand_c	1 water + 1 NADP(3-) + 1 3,4-dihydroxymandelaldehyde = 2 proton + 1 NADPH(4-) + 1 3,4-dihydroxymandelic acid	0	0	Inf	HGNC:410 or HGNC:411	[]
R_34HPLFM	3-(4-hydroxyphenyl-)lactate formation	Ubiquinone synthesis	1 M_h_m + 1 M_nadh_m + 1 M_34hpp_m = 1 M_nad_m + 1 M_34hpl_m	1 proton + 1 NADH(2-) + 1 3-(4-hydroxyphenyl)pyruvate = 1 NAD(1-) + 1 3-(4-hydroxyphenyl)lactate	0	0	Inf		[]
R_34HPPOR	4-Hydroxyphenylpyruvate:oxygen oxidoreductase	Tyrosine metabolism	1 M_o2_c + 1 M_34hpp_c = 1 M_co2_c + 1 M_hgentis_c	1 dioxygen + 1 3-(4-hydroxyphenyl)pyruvate = 1 carbon dioxide + 1 homogentisate	0	0	Inf	HGNC:5147	[]
R_3AIBTm	L-3-aminoisobutyrate transaminase, mitochondrial	Valine, leucine, and isoleucine metabolism	1 M_2mop_m + 1 M_glu_L_m = 1 M_akg_m + 1 M_3aib_m	1 2-methyl-3-oxopropanoate + 1 L-glutamate(1-) = 1 2-oxoglutarate(2-) + 1 (S)-3-aminoisobutyric acid	1	-Inf	Inf		[]
R_3DPHBH1	Hydroxylation of 3-Decaprenyl-4-hydroxybenzoate (NADH)	Ubiquinone synthesis	1 M_h_m + 1 M_o2_m + 1 M_nadh_m + 1 M_3dphb_m = 1 M_h2o_m + 1 M_nad_m + 1 M_3dpdhb_m	1 proton + 1 dioxygen + 1 NADH(2-) + 1 4-hydroxy-3-all-trans-decaprenylbenzoic acid = 1 water + 1 NAD(1-) + 1 3-decaprenyl-4,5-d... <Preview truncated at 128 characters>	0	0	Inf		[]
R_3DPHBH2	Hydroxylation of 3-Decaprenyl-4-hydroxybenzoate (NADPH)	Ubiquinone synthesis	1 M_h_m + 1 M_nadph_m + 1 M_o2_m + 1 M_3dphb_m = 1 M_h2o_m + 1 M_nadp_m + 1 M_3dpdhb_m	1 proton + 1 NADPH(4-) + 1 dioxygen + 1 4-hydroxy-3-all-trans-decaprenylbenzoic acid = 1 water + 1 NADP(3-) + 1 3-decaprenyl-4,5... <Preview truncated at 128 characters>	0	0	Inf		[]
R_3DSPHR	3-Dehydrosphinganine reductase	Sphingolipid metabolism	1 M_h_c + 1 M_nadph_c + 1 M_3dsphgn_c = 1 M_nadp_c + 1 M_sphgn_c	1 proton + 1 NADPH(4-) + 1 3-dehydrosphinganinium(1+) = 1 NADP(3-) + 1 sphinganine(1+)	0	0	Inf	HGNC:4021	[]
R_3HAO	3-hydroxyanthranilate 3,4-dioxygenase	Tryptophan metabolism	1 M_o2_c + 1 M_3hanthrn_c = 1 M_h_c + 1 M_cmusa_c	1 dioxygen + 1 3-hydroxyanthranilate = 1 proton + 1 cis,cis-2-amino-3-(3-oxoprop-1-enyl)but-2-enedioate	0	0	Inf	HGNC:4796	[]
R_3HBCDm	3-hydroxybutyryl-CoA dehydratase, mitochondrial	Butanoate metabolism	1 M_h2o_m + 1 M_b2coa_m = 1 M_3hbcoa_R_m	1 water + 1 crotonoyl-CoA(4-) = 1 (R)-3-hydroxybutanoyl-CoA(4-)	1	-Inf	Inf	HGNC:23408	[]
R_3HBCOAHLm	3-hydroxyisobutyryl-CoA hydrolase, mitochondrial	Valine, leucine, and isoleucine metabolism	1 M_h2o_m + 1 M_3hibutcoa_m = 1 M_h_m + 1 M_coa_m + 1 M_3hmp_m	1 water + 1 3-hydroxy-2-methylpropanoyl-CoA = 1 proton + 1 coenzyme A(4-) + 1 3-hydroxy-2-isobutyrate	0	0	Inf		[]
R_3HKYNAKGAT	3-Hydroxy-L-kynurenine:2-oxoglutarate aminotransferase	Tryptophan metabolism	1 M_akg_c + 1 M_hLkynr_c = 1 M_42A3HP24DB_c + 1 M_glu_L_c	1 2-oxoglutarate(2-) + 1 3-hydroxy-L-kynurenine = 1 4-(2-Amino-3-hydroxyphenyl)-2,4-dioxobutanoate + 1 L-glutamate(1-)	0	0	Inf	HGNC:1564 or HGNC:17929	[]
R_3HLYTCL	3-Hydroxy-L-tyrosine carboxy-lyase	Tyrosine metabolism	1 M_h_c + 1 M_34dhphe_c = 1 M_co2_c + 1 M_dopa_c	1 proton + 1 L-dopa = 1 carbon dioxide + 1 dopaminium(1+)	0	0	Inf	HGNC:2719	[]
R_3HPCOAHYD	3-hydroxyisobutyryl-Coenzyme A hydrolase	beta-Alanine metabolism	1 M_h2o_c + 1 M_3hpcoa_c = 1 M_h_c + 1 M_3hpp_c + 1 M_coa_c	1 water + 1 3-hydroxypropanoyl-CoA(4-) = 1 proton + 1 3-hydroxypropionate + 1 coenzyme A(4-)	0	0	Inf	HGNC:4908	[]
R_3HPPD	3-hydroxypropionate dehydrogenase	Propanoate metabolism	1 M_nad_c + 1 M_3hpp_c = 1 M_h_c + 1 M_nadh_c + 1 M_msa_c	1 NAD(1-) + 1 3-hydroxypropionate = 1 proton + 1 NADH(2-) + 1 3-oxopropanoate	1	-Inf	Inf		[]
R_3HXKYNDCL	3-Hydroxykynurenamine decarboxy-lyase	Tryptophan metabolism	1 M_h_c + 1 M_hLkynr_c = 1 M_co2_c + 1 M_3hxkynam_c	1 proton + 1 3-hydroxy-L-kynurenine = 1 carbon dioxide + 1 3-Hydroxykynurenamine	0	0	Inf	HGNC:2719	[]
R_3HXKYNOXDA	3-Hydroxykynurenamine:oxygen oxidoreductase(deaminating)(flavin-containing)	Tryptophan metabolism	1 M_o2_c + 1 M_3hxkynam_c = 1 M_h2o2_c + 1 M_nh4_c + 1 M_48dhoxquin_c	1 dioxygen + 1 3-Hydroxykynurenamine = 1 hydrogen peroxide + 1 ammonium + 1 quinoline-4,8-diol	0	0	Inf	HGNC:6833 or HGNC:6834	[]
R_3M4HDXPAC	3-Methoxy-4-hydroxyphenylacetaldehyde:NAD+ oxidoreductase	Tyrosine metabolism	1 M_h2o_c + 1 M_nad_c + 1 M_3mox4hpac_c = 2 M_h_c + 1 M_nadh_c + 1 M_homoval_c	1 water + 1 NAD(1-) + 1 (4-hydroxy-3-methoxyphenyl)acetaldehyde = 2 proton + 1 NADH(2-) + 1 homovanillic acid	0	0	Inf	HGNC:405 or HGNC:409 or HGNC:410 or HGNC:411	[]
R_3MOX4HOXPGALDOX	3-Methoxy-4-hydroxyphenylglycolaldehyde:NAD+ oxidoreductase	Tyrosine metabolism	1 M_h2o_c + 1 M_nad_c + 1 M_3m4hpga_c = 2 M_h_c + 1 M_nadh_c + 1 M_3mox4hoxm_c	1 water + 1 NAD(1-) + 1 3-Methoxy-4-hydroxyphenylglycolaldehyde = 2 proton + 1 NADH(2-) + 1 vanillylmandelate	0	0	Inf	HGNC:405 or HGNC:409 or HGNC:410 or HGNC:411	[]
R_3MOX4HOXPGALDOX_NADP_	3-Methoxy-4-hydroxyphenylglycolaldehyde:NADP+ oxidoreductase	Tyrosine metabolism	1 M_h2o_c + 1 M_nadp_c + 1 M_3m4hpga_c = 2 M_h_c + 1 M_nadph_c + 1 M_3mox4hoxm_c	1 water + 1 NADP(3-) + 1 3-Methoxy-4-hydroxyphenylglycolaldehyde = 2 proton + 1 NADPH(4-) + 1 vanillylmandelate	0	0	Inf	HGNC:405 or HGNC:409 or HGNC:410 or HGNC:411	[]
R_3MOXTYROX	3-Methoxytyramine:oxygen oxidoreductase (deaminating)	Tyrosine metabolism	1 M_h2o_c + 1 M_o2_c + 1 M_3moxtyr_c = 1 M_h2o2_c + 1 M_nh4_c + 1 M_3mox4hpac_c	1 water + 1 dioxygen + 1 3-Methoxytyramine = 1 hydrogen peroxide + 1 ammonium + 1 (4-hydroxy-3-methoxyphenyl)acetaldehyde	0	0	Inf	HGNC:6833 or HGNC:6834	[]
R_3NTD7l	3-nucleotidase (AMP), lysosome	Purine catabolism	1 M_3amp_l + 1 M_h2o_l = 1 M_adn_l + 1 M_pi_l	1 3-AMP(2-) + 1 water = 1 adenosine + 1 hydrogenphosphate	0	0	Inf	HGNC:123 or HGNC:124 or HGNC:125 or HGNC:29609	[]
R_3SALACBOXL	3-Sulfino-L-alanine carboxy-lyase	Taurine and hypotaurine metabolism	2 M_h_c + 1 M_3sala_c = 1 M_co2_c + 1 M_hyptaur_c	2 proton + 1 3-sulfino-L-alanine(1-) = 1 carbon dioxide + 1 hypotaurine	0	0	Inf	HGNC:18966 or HGNC:4092 or HGNC:4093	[]
R_3SALAOX	cysteinesulfinic acid oxidase	Taurine and hypotaurine metabolism	1 M_o2_c + 2 M_h_c + 2 M_3sala_c = 2 M_Lcyst_c	1 dioxygen + 2 proton + 2 3-sulfino-L-alanine(1-) = 2 L-cysteate(1-)	0	0	Inf		[]
R_3SALATAi	3-sulfino-alanine transaminase (irreversible)	Methionine and cysteine metabolism	1 M_h_c + 1 M_akg_c + 1 M_3sala_c = 1 M_glu_L_c + 1 M_3snpyr_c	1 proton + 1 2-oxoglutarate(2-) + 1 3-sulfino-L-alanine(1-) = 1 L-glutamate(1-) + 1 3-sulfinylpyruvic acid	0	0	Inf	HGNC:4432	[]
R_3SALATAim	3-sulfino-alanine transaminase (irreversible), mitochondrial	Methionine and cysteine metabolism	1 M_h_m + 1 M_akg_m + 1 M_3sala_m = 1 M_glu_L_m + 1 M_3snpyr_m	1 proton + 1 2-oxoglutarate(2-) + 1 3-sulfino-L-alanine(1-) = 1 L-glutamate(1-) + 1 3-sulfinylpyruvic acid	0	0	Inf	HGNC:4433	[]
R_3SPYRSP	3-sulfinopyruvate hydrolase (spotaneous reaction)	Methionine and cysteine metabolism	1 M_h2o_c + 1 M_3snpyr_c = 1 M_h_c + 1 M_pyr_c + 1 M_so3_c	1 water + 1 3-sulfinylpyruvic acid = 1 proton + 1 pyruvate + 1 hydrogensulfite	0	0	Inf		[]
R_3SPYRSPm	3-sulfinopyruvate hydrolase (spotaneous reaction), mitochondrial	Methionine and cysteine metabolism	1 M_h2o_m + 1 M_3snpyr_m = 1 M_h_m + 1 M_pyr_m + 1 M_so3_m	1 water + 1 3-sulfinylpyruvic acid = 1 proton + 1 pyruvate + 1 hydrogensulfite	0	0	Inf		[]
R_41R1H2MAE12BOOX	4-[(1R)-1-Hydroxy-2-(methylamino)ethyl]-1,2-benzenediol:oxygen oxidoreductase(deaminating)(flavin-containing)	Tyrosine metabolism	1 M_h2o_c + 1 M_o2_c + 1 M_adrnl_c = 1 M_h2o2_c + 1 M_34dhmald_c + 1 M_mma_c	1 water + 1 dioxygen + 1 adrenaline = 1 hydrogen peroxide + 1 3,4-dihydroxymandelaldehyde + 1 methylammonium	0	0	Inf	HGNC:6833 or HGNC:6834	[]
R_41R2A1H12BOOX	4-[(1R)-2-Amino-1-hydroxyethyl]-1,2-benzenediol:oxygen oxidoreductase(deaminating)(flavin-containing)	Tyrosine metabolism	1 M_h2o_c + 1 M_o2_c + 1 M_nrpphr_c = 1 M_h2o2_c + 1 M_nh4_c + 1 M_34dhmald_c	1 water + 1 dioxygen + 1 noradrenaline = 1 hydrogen peroxide + 1 ammonium + 1 3,4-dihydroxymandelaldehyde	0	0	Inf	HGNC:6833 or HGNC:6834	[]
R_42A12BOOX	4-(2-Aminoethyl)-1,2-benzenediol:oxygen oxidoreductase(deaminating)(flavin-containing)	Tyrosine metabolism	1 M_h2o_c + 1 M_o2_c + 1 M_dopa_c = 1 M_h2o2_c + 1 M_nh4_c + 1 M_34dhpac_c	1 water + 1 dioxygen + 1 dopaminium(1+) = 1 hydrogen peroxide + 1 ammonium + 1 3,4-dihydroxyphenylacetaldehyde	0	0	Inf	HGNC:549 or HGNC:550 or HGNC:6833 or HGNC:6834 or HGNC:80	[]
R_4HBZCOAFm	4-hydroxybenzoyl-CoA formation	Ubiquinone synthesis	1 M_h2o_m + 1 M_coa_m + 1 M_nad_m + 1 M_coucoa_m = 1 M_h_m + 1 M_nadh_m + 1 M_4hbzcoa_m + 1 M_accoa_m	1 water + 1 coenzyme A(4-) + 1 NAD(1-) + 1 4-coumaroyl-CoA(4-) = 1 proton + 1 NADH(2-) + 1 4-hydroxybenoyl-CoA + 1 acetyl-CoA(4-... <Preview truncated at 128 characters>	0	0	Inf		[]
R_4HBZFm	4-hydroxybenzoate formation	Ubiquinone synthesis	1 M_h2o_m + 1 M_4hbzcoa_m = 1 M_h_m + 1 M_coa_m + 1 M_4hbz_m	1 water + 1 4-hydroxybenoyl-CoA = 1 proton + 1 coenzyme A(4-) + 1 4-hydroxybenzoate	0	0	Inf		[]
R_4HGLSDm	L-4-hydroxyglutamate semialdehyde dehydrogenase, mitochondrial	Arginine and Proline Metabolism	2 M_h_m + 1 M_nadh_m + 1 M_e4hglu_m = 1 M_h2o_m + 1 M_nad_m + 1 M_4hglusa_m	2 proton + 1 NADH(2-) + 1 erythro-4-hydroxy-L-glutamate(1-) = 1 water + 1 NAD(1-) + 1 L-4-hydroxyglutamic semialdehyde	0	0	Inf	HGNC:406	[]
R_4HOXPACDOX_NADP_	4-Hydroxyphenylacetaldehyde:NADP+ oxidoreductase	Tyrosine metabolism	1 M_h2o_c + 1 M_nadp_c + 1 M_4hoxpacd_c = 2 M_h_c + 1 M_nadph_c + 1 M_4hphac_c	1 water + 1 NADP(3-) + 1 (4-hydroxyphenyl)acetaldehyde = 2 proton + 1 NADPH(4-) + 1 4-hydroxyphenylacetate	0	0	Inf	HGNC:405 or HGNC:409 or HGNC:410 or HGNC:411	[]
R_4NPHSULT	4-Nitrophenol Sulfotransferase	Cytochrome metabolism	1 M_paps_c + 1 M_4nph_c = 1 M_h_c + 1 M_pap_c + 1 M_4nphsf_c	1 3-phosphonato-5-adenylyl sulfate(4-) + 1 4-nitrophenolate = 1 proton + 1 adenosine 3,5-bismonophosphate(4-) + 1 4-nitrophe... <Preview truncated at 128 characters>	0	0	Inf	HGNC:11453 or HGNC:11454 or HGNC:11455	[]
R_5ADTSTSTERONESULT	5alpha-Dihydrotestosterone sulfotransferase	Steroid metabolism	1 M_paps_c + 1 M_5adtststerone_c = 1 M_h_c + 1 M_pap_c + 1 M_5adtststerones_c	1 3-phosphonato-5-adenylyl sulfate(4-) + 1 17beta-hydroxy-5alpha-androstan-3-one = 1 proton + 1 adenosine 3,5-bismonophospha... <Preview truncated at 128 characters>	0	0	Inf	HGNC:11455 or HGNC:11458	[]
R_5HLTDL	5-Hydroxy-L-tryptophan decarboxy-lyase	Tryptophan metabolism	1 M_h_c + 1 M_5htrp_c = 1 M_co2_c + 1 M_srtn_c	1 proton + 1 5-hydroxy-L-tryptophan = 1 carbon dioxide + 1 serotonin(1+)	0	0	Inf	HGNC:2719	[]
R_5HOXINDACTO2OX	5-Hydroxyindoleacetaldehyde:oxygen oxidoreductase	Tryptophan metabolism	1 M_h2o_c + 1 M_o2_c + 1 M_5hoxindact_c = 1 M_h2o2_c + 1 M_h_c + 1 M_5hoxindoa_c	1 water + 1 dioxygen + 1 (5-hydroxyindol-3-yl)acetaldehyde = 1 hydrogen peroxide + 1 proton + 1 (5-hydroxyindol-3-yl)acetic acid	0	0	Inf	HGNC:553	[]
R_5HOXINDACTOXm	5-Hydroxyindoleacetaldehyde:NAD+ oxidoreductase (mito)	Tryptophan metabolism	1 M_h2o_m + 1 M_nad_m + 1 M_5hoxindact_m = 2 M_h_m + 1 M_nadh_m + 1 M_5hoxindoa_m	1 water + 1 NAD(1-) + 1 (5-hydroxyindol-3-yl)acetaldehyde = 2 proton + 1 NADH(2-) + 1 (5-hydroxyindol-3-yl)acetic acid	0	0	Inf	HGNC:404 or HGNC:406 or HGNC:407	[]
R_5HOXINOXDA	5-Hydroxytryptamine:oxygen oxidoreductase(deaminating)(flavin-containing)	Tryptophan metabolism	1 M_h2o_c + 1 M_o2_c + 1 M_srtn_c = 1 M_h2o2_c + 1 M_nh4_c + 1 M_5hoxindact_c	1 water + 1 dioxygen + 1 serotonin(1+) = 1 hydrogen peroxide + 1 ammonium + 1 (5-hydroxyindol-3-yl)acetaldehyde	0	0	Inf	HGNC:6833 or HGNC:6834	[]
R_5HTRPDOX	5-Hydroxy-L-tryptophan:oxygen 2,3-dioxygenase (indole-decyclizing)	Tryptophan metabolism	1 M_o2_c + 1 M_5htrp_c = 1 M_5hoxnfkyn_c	1 dioxygen + 1 5-hydroxy-L-tryptophan = 1 5-hydroxy-N-formylkynurenine	0	0	Inf	HGNC:6059	[]
R_5HXKYNDCL	5-Hydroxykynurenamine decarboxy-lyase	Tryptophan metabolism	1 M_h_c + 1 M_5hxkyn_c = 1 M_co2_c + 1 M_5hxkynam_c	1 proton + 1 5-hydroxykynurenine = 1 carbon dioxide + 1 5-hydroxykynurenamine	0	0	Inf	HGNC:2719	[]
R_5HXKYNOXDA	5-Hydroxykynurenamine:oxygen oxidoreductase(deaminating)(flavin-containing)	Tryptophan metabolism	1 M_o2_c + 1 M_5hxkynam_c = 1 M_h2o2_c + 1 M_nh4_c + 1 M_46dhoxquin_c	1 dioxygen + 1 5-hydroxykynurenamine = 1 hydrogen peroxide + 1 ammonium + 1 quinoline-4,6-diol	0	0	Inf	HGNC:6833 or HGNC:6834	[]
R_A_MANASE	alpha-mannosidase	N-glycan degradation	2 M_h2o_c + 1 M_m2mn_c = 2 M_man_c + 1 M_mn_c	2 water + 1 (alpha-D-mannosyl)2-beta-D-mannosyl-N-acetylglucosamine = 2 D-mannose + 1 beta-1,4-mannose-N-acetylglucosamine	0	0	Inf	HGNC:6827	[]
R_A_MANASEly	alpha-mannosidase, lysosomal	N-glycan degradation	2 M_h2o_l + 1 M_m2mn_l = 2 M_man_l + 1 M_mn_l	2 water + 1 (alpha-D-mannosyl)2-beta-D-mannosyl-N-acetylglucosamine = 2 D-mannose + 1 beta-1,4-mannose-N-acetylglucosamine	0	0	Inf	HGNC:6826	[]
R_A4GALTc	Lactosylceramide 4-alpha-galactosyltransferase	Sphingolipid metabolism	1 M_galgluside_hs_c + 1 M_udpgal_c = 1 M_h_c + 1 M_thcrm_hs_c + 1 M_udp_c	1 beta-D-galactosyl-(1->4)-beta-D-glucosyl-(1<->1)-N-acylsphingosine + 1 UDP-D-galactose(2-) = 1 proton + 1 trihexosyl ceramide ... <Preview truncated at 128 characters>	0	0	Inf	HGNC:18149	[]
R_A4GALTg	Lactosylceramide 4-alpha-galactosyltransferase	Sphingolipid metabolism	1 M_galgluside_hs_g + 1 M_udpgal_g = 1 M_h_g + 1 M_thcrm_hs_g + 1 M_udp_g	1 beta-D-galactosyl-(1->4)-beta-D-glucosyl-(1<->1)-N-acylsphingosine + 1 UDP-D-galactose(2-) = 1 proton + 1 trihexosyl ceramide ... <Preview truncated at 128 characters>	0	0	Inf	HGNC:18149	[]
R_A4GNT1g	alpha 1,4-N-acetylglucosaminyltransferase, Golgi apparatus	O-glycan synthesis	1 M_T_antigen_g + 1 M_uacgam_g = 1 M_h_g + 1 M_udp_g + 1 M_gncore1_g	1 T antigen (core 1) + 1 UDP-N-acetyl-alpha-D-glucosamine(2-) = 1 proton + 1 UDP(3-) + 1 GlcNAc-alpha-1,4-Core 1	0	0	Inf	HGNC:17968	[]
R_A4GNT2g	alpha 1,4-N-acetylglucosaminyltransferase, Golgi apparatus	O-glycan synthesis	1 M_uacgam_g + 1 M_core2_g = 1 M_h_g + 1 M_udp_g + 1 M_gncore2_g	1 UDP-N-acetyl-alpha-D-glucosamine(2-) + 1 Core 2 = 1 proton + 1 UDP(3-) + 1 GlcNAc-alpha-1,4-Core 2	0	0	Inf	HGNC:17968	[]
R_AACOAT	Acetoacetyl-CoA:acetate CoA-transferase	Propanoate metabolism	1 M_atp_c + 1 M_coa_c + 1 M_acac_c = 1 M_aacoa_c + 1 M_amp_c + 1 M_ppi_c	1 ATP(4-) + 1 coenzyme A(4-) + 1 acetoacetate = 1 acetoacetyl-CoA(4-) + 1 AMP(2-) + 1 diphosphate(3-)	0	0	Inf	HGNC:21298	[]
R_AACTOOR	Aminoacetone:oxygen oxidoreductase(deaminating)(flavin-containing)	Glycine, serine, alanine and threonine metabolism	1 M_h2o_c + 1 M_o2_c + 1 M_aact_c = 1 M_h2o2_c + 1 M_nh4_c + 1 M_mthgxl_c	1 water + 1 dioxygen + 1 ammonioacetone = 1 hydrogen peroxide + 1 ammonium + 1 methylglyoxal	0	0	Inf	HGNC:550	[]
R_AASAD3m	L-aminoadipate-semialdehyde dehydrogenase (NADH), mitochondrial	Lysine metabolism	1 M_h2o_m + 1 M_nad_m + 1 M_L2aadp6sa_m = 2 M_h_m + 1 M_L2aadp_m + 1 M_nadh_m	1 water + 1 NAD(1-) + 1 L-allysine = 2 proton + 1 L-2-aminoadipate(1-) + 1 NADH(2-)	0	0	Inf		[]
R_AATAi	2-aminoadipate transaminase, irreversible	Lysine metabolism	1 M_L2aadp_c + 1 M_akg_c = 1 M_2oxoadp_c + 1 M_glu_L_c	1 L-2-aminoadipate(1-) + 1 2-oxoglutarate(2-) = 1 2-oxoadipate(2-) + 1 L-glutamate(1-)	1	-Inf	Inf	HGNC:17929	[]
R_ABO1g	ABO blood group (transferase A, alpha 1-3-N-acetylgalactosaminyltransferase; transferase B, alpha 1-3-galactosyltransferase)	Blood group synthesis	1 M_fucgalacglcgalgluside_hs_g + 1 M_udpacgal_g = 1 M_h_g + 1 M_udp_g + 1 M_acgalfucgalacglcgalgluside_hs_g	1 alpha-L-Fuc-(1->2)-beta-D-Gal-(1->3)-beta-D-GlcNAc-(1->4)-beta-D-Gal-(1->4)-beta-D-Glc-(1->1)-Cer + 1 UDP-N-acetyl-D-galactos... <Preview truncated at 128 characters>	0	0	Inf	HGNC:79	[]
R_ABO2g	ABO blood group (transferase A, alpha 1-3-N-acetylgalactosaminyltransferase; transferase B, alpha 1-3-galactosyltransferase)	Blood group synthesis	1 M_udpgal_g + 1 M_fucgalacglcgalgluside_hs_g = 1 M_h_g + 1 M_udp_g + 1 M_galfucgalacglcgalgluside_hs_g	1 UDP-D-galactose(2-) + 1 alpha-L-Fuc-(1->2)-beta-D-Gal-(1->3)-beta-D-GlcNAc-(1->4)-beta-D-Gal-(1->4)-beta-D-Glc-(1->1)-Cer = 1... <Preview truncated at 128 characters>	0	0	Inf	HGNC:79	[]
R_ABO3g	ABO blood group (transferase A, alpha 1-3-N-acetylgalactosaminyltransferase; transferase B, alpha 1-3-galactosyltransferase)	Blood group synthesis	1 M_udpgal_g + 1 M_fuc12gal14acglcgalgluside_hs_g = 1 M_h_g + 1 M_udp_g + 1 M_galfuc12gal14acglcgalgluside_hs_g	1 UDP-D-galactose(2-) + 1 Type IIH glycolipid = 1 proton + 1 UDP(3-) + 1 (Gal)3 (Glc)1 (GlcNAc)1 (LFuc)1 (Cer)1	0	0	Inf	HGNC:79	[]
R_ABO4g	ABO blood group (transferase A, alpha 1-3-N-acetylgalactosaminyltransferase; transferase B, alpha 1-3-galactosyltransferase)	Blood group synthesis	1 M_udpacgal_g + 1 M_fuc12gal14acglcgalgluside_hs_g = 1 M_h_g + 1 M_udp_g + 1 M_acgalfucgalacglcgalgluside_hs_g	1 UDP-N-acetyl-D-galactosamine(2-) + 1 Type IIH glycolipid = 1 proton + 1 UDP(3-) + 1 alpha-D-GalNAc-(1->3)-[alpha-L-Fuc-(1->2)]... <Preview truncated at 128 characters>	0	0	Inf	HGNC:79	[]
R_ABO5g	ABO blood group (transferase A, alpha 1-3-N-acetylgalactosaminyltransferase; transferase B, alpha 1-3-galactosyltransferase)	Blood group synthesis	1 M_udpacgal_g + 1 M_fucgalacgalfuc12gal14acglcgalgluside_hs_g = 1 M_h_g + 1 M_udp_g + 1 M_acgalfucgalacgalfuc12gal14acglcgalglu... <Preview truncated at 128 characters>	1 UDP-N-acetyl-D-galactosamine(2-) + 1 alpha-Fuc-(1->2)-[alpha-Fuc-(1->2)-beta-Gal-(1->3)-alpha-GalNAc-(1->3)]-beta-Gal-(1->4)-b... <Preview truncated at 128 characters>	0	0	Inf	HGNC:79	[]
R_ABO6g	ABO blood group (transferase A, alpha 1-3-N-acetylgalactosaminyltransferase; transferase B, alpha 1-3-galactosyltransferase)	Blood group synthesis	1 M_udpacgal_g + 1 M_fucgalacglcgal14acglcgalgluside_hs_g = 1 M_h_g + 1 M_udp_g + 1 M_acgalfucgalacglcgal14acglcgalgluside_hs_g	1 UDP-N-acetyl-D-galactosamine(2-) + 1 alpha-L-Fuc-(1->2)-beta-D-Gal-(1->4)-beta-D-GlcNAc-(1->3)-beta-D-Gal-(1->4)-beta-D-GlcNAc... <Preview truncated at 128 characters>	0	0	Inf	HGNC:79	[]
R_ABO7g	ABO blood group (transferase A, alpha 1-3-N-acetylgalactosaminyltransferase; transferase B, alpha 1-3-galactosyltransferase)	Blood group synthesis	1 M_udpacgal_g + 1 M_fucgalacgalfucgalacglcgal14acglcgalgluside_hs_g = 1 M_h_g + 1 M_udp_g + 1 M_acgalfucgalacgalfucgalacglcgal1... <Preview truncated at 128 characters>	1 UDP-N-acetyl-D-galactosamine(2-) + 1 (Gal)4 (GalNAc)1 (Glc)1 (GlcNAc)2 (LFuc)2 (Cer)1 = 1 proton + 1 UDP(3-) + 1 Type IIIAb	0	0	Inf	HGNC:79	[]
R_ABO8g	ABO blood group (transferase A, alpha 1-3-N-acetylgalactosaminyltransferase; transferase B, alpha 1-3-galactosyltransferase)	Blood group synthesis	1 M_udpgal_g + 1 M_fucgalacglcgal14acglcgalgluside_hs_g = 1 M_h_g + 1 M_udp_g + 1 M_galfucgalacglcgal14acglcgalgluside_hs_g	1 UDP-D-galactose(2-) + 1 alpha-L-Fuc-(1->2)-beta-D-Gal-(1->4)-beta-D-GlcNAc-(1->3)-beta-D-Gal-(1->4)-beta-D-GlcNAc-(1->3)-beta-... <Preview truncated at 128 characters>	0	0	Inf	HGNC:79	[]
R_ABO9g	ABO blood group (transferase A, alpha 1-3-N-acetylgalactosaminyltransferase; transferase B, alpha 1-3-galactosyltransferase)	Blood group synthesis	2 M_udpgal_g + 1 M_fucfucgalacglcgalacglcgal14acglcgalgluside_hs_g = 2 M_h_g + 2 M_udp_g + 1 M_galgalfucfucgalacglcgalacglcgal14... <Preview truncated at 128 characters>	2 UDP-D-galactose(2-) + 1 alpha-L-Fuc-(1->2)-beta-D-Gal-(1->4)-beta-D-GlcNAc-(1->3)-[alpha-L-Fuc-(1->2)-beta-D-Gal-(1->4)-beta-D... <Preview truncated at 128 characters>	0	0	Inf	HGNC:79	[]
R_ABTArm	4-aminobutyrate transaminase, reversible (mitochondrial)	Glutamate metabolism	1 M_akg_m + 1 M_4abut_m = 1 M_glu_L_m + 1 M_sucsal_m	1 2-oxoglutarate(2-) + 1 gamma-aminobutyric acid = 1 L-glutamate(1-) + 1 4-oxobutanoate	1	-Inf	Inf	HGNC:23	[]
R_ABTD	L-arabinitol 4-dehydrogenase	Pentose phosphate pathway	1 M_nad_c + 1 M_abt_c = 1 M_h_c + 1 M_nadh_c + 1 M_xylu_L_c	1 NAD(1-) + 1 L-arabinitol = 1 proton + 1 NADH(2-) + 1 L-xylulose	1	-Inf	Inf		[]
R_ABUTD	Aminobutyraldehyde dehydrogenase	beta-Alanine metabolism	1 M_h2o_c + 1 M_nad_c + 1 M_4abutn_c = 2 M_h_c + 1 M_nadh_c + 1 M_4abut_c	1 water + 1 NAD(1-) + 1 4-ammoniobutanal = 2 proton + 1 NADH(2-) + 1 gamma-aminobutyric acid	0	0	Inf	HGNC:412	[]
R_ACACT10m	acetyl-CoA C-acetyltransferase, mitochondrial	Valine, leucine, and isoleucine metabolism	1 M_coa_m + 1 M_2maacoa_m = 1 M_accoa_m + 1 M_ppcoa_m	1 coenzyme A(4-) + 1 2-methylacetoacetyl-CoA(4-) = 1 acetyl-CoA(4-) + 1 propionyl-CoA(4-)	1	-Inf	Inf	HGNC:4803 or HGNC:83 or HGNC:93	[]
R_ACACT1r	acetyl-CoA C-acetyltransferase	Tryptophan metabolism	2 M_accoa_c = 1 M_coa_c + 1 M_aacoa_c	2 acetyl-CoA(4-) = 1 coenzyme A(4-) + 1 acetoacetyl-CoA(4-)	1	-Inf	Inf	HGNC:94	[]
R_ACACT1rm	acetyl-CoA C-acetyltransferase, mitochondrial	Tryptophan metabolism	2 M_accoa_m = 1 M_coa_m + 1 M_aacoa_m	2 acetyl-CoA(4-) = 1 coenzyme A(4-) + 1 acetoacetyl-CoA(4-)	0	0	Inf	(HGNC:4801 and HGNC:4803) or HGNC:93	[]
R_ACACT1x	acetyl-CoA C-acetyltransferase, mitochondrial	Cholesterol metabolism	2 M_accoa_x = 1 M_aacoa_x + 1 M_coa_x	2 acetyl-CoA(4-) = 1 acetoacetyl-CoA(4-) + 1 coenzyme A(4-)	0	0	Inf	HGNC:94	[]
R_ACACT4p	acetyl-CoA C-acetyltransferase (octanoyl-CoA), peroxisomal	Fatty acid oxidation	1 M_coa_x + 1 M_3odcoa_x = 1 M_accoa_x + 1 M_occoa_x	1 coenzyme A(4-) + 1 3-oxodecanoyl-CoA = 1 acetyl-CoA(4-) + 1 octanoyl-CoA(4-)	0	0	Inf	HGNC:82	[]
R_ACACT5p	acetyl-CoA C-acyltransferase (decanoyl-CoA), peroxisomal	Fatty acid oxidation	1 M_coa_x + 1 M_3oddcoa_x = 1 M_accoa_x + 1 M_dcacoa_x	1 coenzyme A(4-) + 1 3-oxolauroyl-CoA = 1 acetyl-CoA(4-) + 1 decanoyl-CoA(4-)	0	0	Inf	HGNC:82	[]
R_ACACT6p	acetyl-CoA C-acetyltransferase (dodecanoyl), peroxisomal	Fatty acid oxidation	1 M_coa_x + 1 M_3otdcoa_x = 1 M_accoa_x + 1 M_ddcacoa_x	1 coenzyme A(4-) + 1 3-oxotetradecanoyl-CoA = 1 acetyl-CoA(4-) + 1 lauroyl-CoA(4-)	0	0	Inf	HGNC:82	[]
R_ACACT7p	acetyl-CoA acyltransferase (tetradecanoyl-CoA), peroxisomal	Fatty acid oxidation	1 M_coa_x + 1 M_3ohdcoa_x = 1 M_accoa_x + 1 M_tdcoa_x	1 coenzyme A(4-) + 1 3-oxopalmitoyl-CoA(4-) = 1 acetyl-CoA(4-) + 1 myristoyl-CoA(4-)	0	0	Inf	HGNC:82	[]
R_ACACT8p	acetyl-CoA acyltransferase (hexadecanoyl-CoA), peroxisomal	Fatty acid oxidation	1 M_coa_x + 1 M_3ohodcoa_x = 1 M_accoa_x + 1 M_pmtcoa_x	1 coenzyme A(4-) + 1 3-oxooctadecanoyl-CoA = 1 acetyl-CoA(4-) + 1 palmitoyl-CoA(4-)	0	0	Inf	HGNC:82	[]
R_ACACT9p	acetyl-CoA acyltransferase (tetracosanoyl-CoA), peroxisomal	Fatty acid oxidation	1 M_coa_x + 1 M_3ohxccoa_x = 1 M_accoa_x + 1 M_ttccoa_x	1 coenzyme A(4-) + 1 3-oxohexacosanoyl-CoA = 1 acetyl-CoA(4-) + 1 tetracosanoyl-CoA(4-)	0	0	Inf	HGNC:82	[]
R_ACCOAC	acetyl-CoA carboxylase	Fatty acid oxidation	1 M_atp_c + 1 M_hco3_c + 1 M_accoa_c = 1 M_adp_c + 1 M_h_c + 1 M_pi_c + 1 M_malcoa_c	1 ATP(4-) + 1 hydrogencarbonate + 1 acetyl-CoA(4-) = 1 ADP(3-) + 1 proton + 1 hydrogenphosphate + 1 malonyl-CoA(5-)	0	0	Inf	HGNC:84 or HGNC:84 or HGNC:84 and HGNC:85 or HGNC:84 and HGNC:85 or HGNC:84 or HGNC:85 and HGNC:84 or HGNC:84 and HGNC:85 or HGNC:84 or HGNC:84 and HGNC:85 or HGNC:84	[]
R_ACCOACm	Acetyl-Coa carboxylase, beta isoform	Fatty acid oxidation	1 M_accoa_m + 1 M_atp_m + 1 M_hco3_m = 1 M_h_m + 1 M_adp_m + 1 M_malcoa_m + 1 M_pi_m	1 acetyl-CoA(4-) + 1 ATP(4-) + 1 hydrogencarbonate = 1 proton + 1 ADP(3-) + 1 malonyl-CoA(5-) + 1 hydrogenphosphate	0	0	Inf	HGNC:85	[]
R_ACCOAL	acetate-CoA ligase (ADP-forming)	Propanoate metabolism	1 M_atp_c + 1 M_coa_c + 1 M_ppa_c = 1 M_adp_c + 1 M_pi_c + 1 M_ppcoa_c	1 ATP(4-) + 1 coenzyme A(4-) + 1 propionate = 1 ADP(3-) + 1 hydrogenphosphate + 1 propionyl-CoA(4-)	0	0	Inf	HGNC:15814	[]
R_ACCOALm	acetate-CoA ligase (AMP-forming)	Propanoate metabolism	1 M_coa_m + 1 M_atp_m + 1 M_ppa_m = 1 M_ppcoa_m + 1 M_amp_m + 1 M_ppi_m	1 coenzyme A(4-) + 1 ATP(4-) + 1 propionate = 1 propionyl-CoA(4-) + 1 AMP(2-) + 1 diphosphate(3-)	0	0	Inf	HGNC:16091 or HGNC:24723	[]
R_ACGALK	N-acetylgalactosamine kinase	Aminosugar metabolism	1 M_atp_c + 1 M_acgal_c = 1 M_adp_c + 1 M_h_c + 1 M_acgal1p_c	1 ATP(4-) + 1 N-acetyl-D-galactosamine = 1 ADP(3-) + 1 proton + 1 N-acetyl-D-galactosamine 1-phosphate	0	0	Inf		[]
R_ACGALK2	N-acetylgalactosamine kinase (ITP)	Aminosugar metabolism	1 M_acgal_c + 1 M_itp_c = 1 M_h_c + 1 M_acgal1p_c + 1 M_idp_c	1 N-acetyl-D-galactosamine + 1 ITP(3-) = 1 proton + 1 N-acetyl-D-galactosamine 1-phosphate + 1 IDP(3-)	0	0	Inf		[]
R_ACGAM2E	N-acetylglucosamine 2-epimerase	Aminosugar metabolism	1 M_acgam_c = 1 M_acmana_c	1 aldehydo-N-acetyl-D-glucosamine = 1 aldehydo-N-acetyl-D-mannosamine	1	-Inf	Inf	HGNC:9959	[]
R_ACGAM6PSi	N-acetylglucosamine-6-phosphate synthase	Aminosugar metabolism	1 M_accoa_c + 1 M_gam6p_c = 1 M_h_c + 1 M_coa_c + 1 M_acgam6p_c	1 acetyl-CoA(4-) + 1 D-glucosamine 6-phosphate = 1 proton + 1 coenzyme A(4-) + 1 N-acetyl-D-glucosamine 6-phosphate(2-)	0	0	Inf	HGNC:19980	[]
R_ACGAMK	N-acetylglucosamine kinase	Aminosugar metabolism	1 M_atp_c + 1 M_acgam_c = 1 M_adp_c + 1 M_h_c + 1 M_acgam6p_c	1 ATP(4-) + 1 aldehydo-N-acetyl-D-glucosamine = 1 ADP(3-) + 1 proton + 1 N-acetyl-D-glucosamine 6-phosphate(2-)	0	0	Inf	HGNC:17174	[]
R_ACGAMPM	phosphoacetylglucosamine mutase	Aminosugar metabolism	1 M_acgam6p_c = 1 M_acgam1p_c	1 N-acetyl-D-glucosamine 6-phosphate(2-) = 1 2-acetamido-2-deoxy-D-glucopyranose 1-phosphate	1	-Inf	Inf	HGNC:8907	[]
R_ACGPID	N-acetylglucosaminylphosphatidylinositol deacetylase	Phosphatidylinositol phosphate metabolism	1 M_h2o_c + 1 M_acgpail_hs_c = 1 M_ac_c + 1 M_gpail_hs_c	1 water + 1 6-(N-acetyl-alpha-D-glucosaminyl)-1-phosphatidyl-1D-myo-inositol(1-) = 1 acetate + 1 6-(alpha-D-glucosaminyl)-1-phos... <Preview truncated at 128 characters>	0	0	Inf	HGNC:8966	[]
R_ACGSm	N-acteylglutamate synthase, mitochondrial	Urea cycle	1 M_glu_L_m + 1 M_accoa_m = 1 M_h_m + 1 M_coa_m + 1 M_acglu_m	1 L-glutamate(1-) + 1 acetyl-CoA(4-) = 1 proton + 1 coenzyme A(4-) + 1 N-acetyl-L-glutamate(2-)	0	0	Inf	HGNC:17996	[]
R_ACHEe	Acetylcholinesterase	Glycerophospholipid metabolism	1 M_h2o_e + 1 M_ach_e = 1 M_h_e + 1 M_ac_e + 1 M_chol_e	1 water + 1 acetylcholine = 1 proton + 1 acetate + 1 choline	0	0	Inf	HGNC:108	[]
R_ACITL	ATP-Citrate lyase	Citric acid cycle	1 M_atp_c + 1 M_coa_c + 1 M_cit_c = 1 M_adp_c + 1 M_pi_c + 1 M_accoa_c + 1 M_oaa_c	1 ATP(4-) + 1 coenzyme A(4-) + 1 citrate(3-) = 1 ADP(3-) + 1 hydrogenphosphate + 1 acetyl-CoA(4-) + 1 oxaloacetate(2-)	0	0	Inf	HGNC:115	[]
R_ACNAM9PL	N-Acetylneuraminate 9-phosphate pyruvate-lyase (pyruvate-phosphorylating)	Aminosugar metabolism	1 M_h2o_c + 1 M_acmanap_c + 1 M_pep_c = 1 M_pi_c + 1 M_acnamp_c	1 water + 1 N-acetyl-D-mannosamine 6-phosphate(2-) + 1 phosphoenolpyruvate = 1 hydrogenphosphate + 1 N-acetylneuraminic acid 9-p... <Preview truncated at 128 characters>	0	0	Inf	HGNC:19237	[]
R_ACNAM9PL2	N-Acetylneuraminate 9-phosphate pyruvate-lyase (pyruvate-phosphorylating)	Aminosugar metabolism	1 M_h2o_c + 1 M_pep_c + 1 M_man6p_c = 1 M_pi_c + 1 M_kdnp_c	1 water + 1 phosphoenolpyruvate + 1 D-mannose 6-phosphate = 1 hydrogenphosphate + 1 2-keto-3-deoxy-D-glycero-D-galactononic acid... <Preview truncated at 128 characters>	0	0	Inf	HGNC:19237	[]
R_ACNAMPH	N-Acetylneuraminate 9-phosphate phosphohydrolase	Aminosugar metabolism	1 M_h2o_c + 1 M_acnamp_c = 1 M_pi_c + 1 M_acnam_c	1 water + 1 N-acetylneuraminic acid 9-phosphate = 1 hydrogenphosphate + 1 N-acetylneuraminate	0	0	Inf	HGNC:124 or HGNC:16140 or HGNC:29609	[]
R_ACNMLr	N-Acetylneuraminate lyase (reversible)	Aminosugar metabolism	1 M_acnam_c = 1 M_pyr_c + 1 M_acmana_c	1 N-acetylneuraminate = 1 pyruvate + 1 aldehydo-N-acetyl-D-mannosamine	1	-Inf	Inf		[]
R_ACOAD10m	acyl-CoA dehydrogenase (2-methylbutanoyl-CoA), mitochondrial	Valine, leucine, and isoleucine metabolism	1 M_2mbcoa_m + 1 M_fad_m = 1 M_2mb2coa_m + 1 M_fadh2_m	1 2-methylbutanoyl-CoA(4-) + 1 FAD = 1 2-methylcrotonoyl-CoA(4-) + 1 FADH2(2-)	0	0	Inf	HGNC:89 or HGNC:91	[]
R_ACOAD1fm	acyl-CoA dehydrogenase (butanoyl-CoA), mitochondrial	Butanoate metabolism	1 M_fad_m + 1 M_btcoa_m = 1 M_b2coa_m + 1 M_fadh2_m	1 FAD + 1 butyryl-CoA(4-) = 1 crotonoyl-CoA(4-) + 1 FADH2(2-)	0	0	Inf	HGNC:21497 or HGNC:21597 or HGNC:30211 or HGNC:87 or HGNC:89 or HGNC:90 or HGNC:91	[]
R_ACOAD8m	acyl-CoA dehydrogenase (isovaleryl-CoA), mitochondrial	Valine, leucine, and isoleucine metabolism	1 M_fad_m + 1 M_ivcoa_m = 1 M_fadh2_m + 1 M_3mb2coa_m	1 FAD + 1 isovaleryl-CoA(4-) = 1 FADH2(2-) + 1 3-methylbut-2-enoyl-CoA(4-)	0	0	Inf	HGNC:6186	[]
R_ACOAD9m	acyl-CoA dehydrogenase (isobutyryl-CoA), mitochondrial	Valine, leucine, and isoleucine metabolism	1 M_fad_m + 1 M_ibcoa_m = 1 M_fadh2_m + 1 M_2mp2coa_m	1 FAD + 1 isobutyryl-CoA(4-) = 1 FADH2(2-) + 1 methacrylyl-CoA	0	0	Inf	HGNC:87 or HGNC:89	[]
R_ACOAHi	acetyl-CoA hydrolase	Pyruvate metabolism	1 M_h2o_c + 1 M_accoa_c = 1 M_h_c + 1 M_coa_c + 1 M_ac_c	1 water + 1 acetyl-CoA(4-) = 1 proton + 1 coenzyme A(4-) + 1 acetate	0	0	Inf	HGNC:24436	[]
R_ACOAO7p	acyl-CoA oxidase (hexadecanoyl-CoA), peroxisomal	Fatty acid oxidation	1 M_pmtcoa_x + 1 M_o2_x = 1 M_h2o2_x + 1 M_hdcoa_x	1 palmitoyl-CoA(4-) + 1 dioxygen = 1 hydrogen peroxide + 1 (E)-hexadec-2-enoyl-CoA(4-)	0	0	Inf	HGNC:119	[]
R_ACOATA	Acetyl-CoA ACP transacylase	Fatty acid oxidation	1 M_accoa_c + 1 M_ACP_c = 1 M_coa_c + 1 M_acACP_c	1 acetyl-CoA(4-) + 1 acyl-carrier protein = 1 coenzyme A(4-) + 1 acetyl-[acyl-carrier protein]	1	-Inf	Inf	HGNC:3594	[]
R_ACODA	acetylornithine deacetylase	Urea cycle	1 M_h2o_c + 1 M_acorn_c = 1 M_ac_c + 1 M_orn_c	1 water + 1 N(2)-acetyl-L-ornithine = 1 acetate + 1 ornithine	0	0	Inf	HGNC:177	[]
R_ACONT	aconitase	Citric acid cycle	1 M_cit_c = 1 M_icit_c	1 citrate(3-) = 1 isocitrate(3-)	1	-Inf	Inf	HGNC:117 or HGNC:6115	[]
R_ACONTm	Aconitate hydratase	Citric acid cycle	1 M_cit_m = 1 M_icit_m	1 citrate(3-) = 1 isocitrate(3-)	1	-Inf	Inf	HGNC:117 or HGNC:118	[]
R_ACOX22x	acyl-Coenzyme A oxidase 2, branched chain	Bile acid synthesis	0.5 M_o2_x + 1 M_dhcholoylcoa_x + 1 M_fadh2_x = 1 M_fad_x + 1 M_thcholoylcoa_x	0.5 dioxygen + 1 3alpha,7alpha-dihydroxy-5beta-cholest-24-enoyl-CoA + 1 FADH2(2-) = 1 FAD + 1 3alpha,7alpha,24-trihydroxy-5beta-... <Preview truncated at 128 characters>	0	0	Inf	HGNC:120	[]
R_ACOX2x	acyl-Coenzyme A oxidase 2, branched chain	Bile acid synthesis	1 M_o2_x + 1 M_fadh2_x + 1 M_cholcoas_x = 1 M_fad_x + 2 M_h2o_x + 1 M_cholcoads_x	1 dioxygen + 1 FADH2(2-) + 1 (25S)-3alpha,7alpha,12alpha-trihydroxy-5beta-cholestanoyl-CoA = 1 FAD + 2 water + 1 3alpha,7alpha,1... <Preview truncated at 128 characters>	0	0	Inf	HGNC:120	[]
R_ACP1_FMN_	acid phosphatase (FMN)	Vitamin B2 metabolism	1 M_h2o_c + 1 M_fmn_c = 1 M_pi_c + 1 M_ribflv_c	1 water + 1 FMN(3-) = 1 hydrogenphosphate + 1 riboflavin	0	0	Inf	HGNC:122 or HGNC:124 or HGNC:125 or HGNC:29609	[]
R_ACS	acetyl-CoA synthetase	Glycolysis/gluconeogenesis	1 M_atp_c + 1 M_coa_c + 1 M_ac_c = 1 M_amp_c + 1 M_ppi_c + 1 M_accoa_c	1 ATP(4-) + 1 coenzyme A(4-) + 1 acetate = 1 AMP(2-) + 1 diphosphate(3-) + 1 acetyl-CoA(4-)	0	0	Inf	HGNC:15814 or HGNC:21298	[]
R_ACS2	acetyl-CoA synthase (propionate)	Propanoate metabolism	1 M_atp_c + 1 M_coa_c + 1 M_ppa_c = 1 M_amp_c + 1 M_ppi_c + 1 M_ppcoa_c	1 ATP(4-) + 1 coenzyme A(4-) + 1 propionate = 1 AMP(2-) + 1 diphosphate(3-) + 1 propionyl-CoA(4-)	0	0	Inf	HGNC:15814 or HGNC:21298	[]
R_ACSm	acetyl-CoA synthetase	Glycolysis/gluconeogenesis	1 M_coa_m + 1 M_atp_m + 1 M_ac_m = 1 M_accoa_m + 1 M_amp_m + 1 M_ppi_m	1 coenzyme A(4-) + 1 ATP(4-) + 1 acetate = 1 acetyl-CoA(4-) + 1 AMP(2-) + 1 diphosphate(3-)	0	0	Inf	HGNC:16091	[]
R_ACSOMT	S-Adenosyl-L-methionine:N-acetylserotonin O-methyltransferase	Tryptophan metabolism	1 M_amet_c + 1 M_5hoxindoa_c = 1 M_ahcys_c + 1 M_5moxact_c	1 S-adenosyl-L-methionine + 1 (5-hydroxyindol-3-yl)acetic acid = 1 S-adenosyl-L-homocysteine + 1 5-Methoxyindoleacetate	0	0	Inf	HGNC:750	[]
R_ACSRTNMT	S-Adenosyl-L-homocysteine:N-acetylserotonin O-methyltransferase	Tryptophan metabolism	1 M_amet_c + 1 M_Nacsertn_c = 1 M_h_c + 1 M_ahcys_c + 1 M_melatn_c	1 S-adenosyl-L-methionine + 1 N-acetylserotonin = 1 proton + 1 S-adenosyl-L-homocysteine + 1 melatonin	0	0	Inf	HGNC:750	[]
R_ACTLMO	acetol monooxygenase	Pyruvate metabolism	1 M_o2_c + 1 M_h_c + 1 M_nadph_c + 1 M_acetol_c = 2 M_h2o_c + 1 M_nadp_c + 1 M_mthgxl_c	1 dioxygen + 1 proton + 1 NADPH(4-) + 1 hydroxyacetone = 2 water + 1 NADP(3-) + 1 methylglyoxal	0	0	Inf	HGNC:2631	[]
R_ACTNMO	acetone monooxygenase	Pyruvate metabolism	1 M_o2_c + 1 M_h_c + 1 M_nadph_c + 1 M_acetone_c = 1 M_h2o_c + 1 M_nadp_c + 1 M_acetol_c	1 dioxygen + 1 proton + 1 NADPH(4-) + 1 acetone = 1 water + 1 NADP(3-) + 1 hydroxyacetone	0	0	Inf	HGNC:2631	[]
R_ACYP	acylphosphatase	Glycolysis/gluconeogenesis	1 M_h2o_c + 1 M_13dpg_c = 1 M_h_c + 1 M_pi_c + 1 M_3pg_c	1 water + 1 3-phosphonato-D-glyceroyl phosphate(4-) = 1 proton + 1 hydrogenphosphate + 1 3-phosphonato-D-glycerate(3-)	0	0	Inf	HGNC:179 or HGNC:180 or HGNC:21385	[]
R_ADA	Adenosine deaminase	Purine catabolism	1 M_h2o_c + 1 M_h_c + 1 M_adn_c = 1 M_nh4_c + 1 M_ins_c	1 water + 1 proton + 1 adenosine = 1 ammonium + 1 inosine	0	0	Inf	HGNC:186	[]
R_ADAe	Adenosine deaminase, extracellular	Purine catabolism	1 M_h_e + 1 M_h2o_e + 1 M_adn_e = 1 M_ins_e + 1 M_nh4_e	1 proton + 1 water + 1 adenosine = 1 inosine + 1 ammonium	0	0	Inf	HGNC:186	[]
R_ADCim	Acetoacetate decarboxylation (irreversible), mitochondrial	Propanoate metabolism	1 M_h_m + 1 M_acac_m = 1 M_co2_m + 1 M_acetone_m	1 proton + 1 acetoacetate = 1 carbon dioxide + 1 acetone	0	0	Inf		[]
R_ADK1	adenylate kinase	Nucleotide interconversion	1 M_atp_c + 1 M_amp_c = 2 M_adp_c	1 ATP(4-) + 1 AMP(2-) = 2 ADP(3-)	1	-Inf	Inf	HGNC:20091 or HGNC:361 or HGNC:362 or HGNC:365	[]
R_ADK1m	adenylate kinase, mitochondrial	Nucleotide interconversion	1 M_atp_m + 1 M_amp_m = 2 M_adp_m	1 ATP(4-) + 1 AMP(2-) = 2 ADP(3-)	1	-Inf	Inf	HGNC:362 or HGNC:363	[]
R_ADK3	adentylate kinase (GTP)	Nucleotide interconversion	1 M_amp_c + 1 M_gtp_c = 1 M_adp_c + 1 M_gdp_c	1 AMP(2-) + 1 GTP(4-) = 1 ADP(3-) + 1 GDP(3-)	1	-Inf	Inf	HGNC:365	[]
R_ADK3m	adentylate kinase (GTP)	Nucleotide interconversion	1 M_amp_m + 1 M_gtp_m = 1 M_adp_m + 1 M_gdp_m	1 AMP(2-) + 1 GTP(4-) = 1 ADP(3-) + 1 GDP(3-)	1	-Inf	Inf	HGNC:17376	[]
R_ADKd	adenylate kinase (d form)	Nucleotide interconversion	1 M_damp_c + 1 M_datp_c = 2 M_dadp_c	1 dAMP(2-) + 1 dATP(4-) = 2 dADP(3-)	1	-Inf	Inf	HGNC:365	[]
R_ADMDC	adenosylmethionine decarboxylase	Arginine and Proline Metabolism	1 M_h_c + 1 M_amet_c = 1 M_co2_c + 1 M_ametam_c	1 proton + 1 S-adenosyl-L-methionine = 1 carbon dioxide + 1 S-adenosylmethioninaminium	0	0	Inf	HGNC:457	[]
R_ADNCYC	adenylate cyclase	Nucleotide interconversion	1 M_atp_c = 1 M_ppi_c + 1 M_camp_c	1 ATP(4-) = 1 diphosphate(3-) + 1 3,5-cyclic AMP(1-)	0	0	Inf	HGNC:21285 or HGNC:232 or HGNC:233 or HGNC:234 or HGNC:235 or HGNC:236 or HGNC:237 or HGNC:238 or HGNC:239 or HGNC:240	[]
R_ADNK1	adenosine kinase	Nucleotide interconversion	1 M_atp_c + 1 M_adn_c = 1 M_adp_c + 1 M_h_c + 1 M_amp_c	1 ATP(4-) + 1 adenosine = 1 ADP(3-) + 1 proton + 1 AMP(2-)	0	0	Inf	HGNC:257	[]
R_ADNK1m	adenosine kinase, mitochondrial	Nucleotide interconversion	1 M_atp_m + 1 M_adn_m = 1 M_h_m + 1 M_adp_m + 1 M_amp_m	1 ATP(4-) + 1 adenosine = 1 proton + 1 ADP(3-) + 1 AMP(2-)	0	0	Inf		[]
R_ADPGLC	ADPglucose diphosphatase	Nucleotide interconversion	1 M_h2o_c + 1 M_adpglc_c = 2 M_h_c + 1 M_amp_c + 1 M_g1p_c	1 water + 1 ADP alpha-D-glucoside(2-) = 2 proton + 1 AMP(2-) + 1 alpha-D-glucose 1-phosphate(2-)	0	0	Inf	HGNC:8052	[]
R_ADPMAN	ADPmannose diphosphatase	Nucleotide interconversion	1 M_h2o_c + 1 M_adpman_c = 2 M_h_c + 1 M_amp_c + 1 M_man1p_c	1 water + 1 ADP-alpha-D-mannose = 2 proton + 1 AMP(2-) + 1 D-mannose 1-phosphate	0	0	Inf	HGNC:8052	[]
R_ADPRDP	ADPribose diphosphatase	Nucleotide interconversion	1 M_h2o_c + 1 M_adprib_c = 2 M_h_c + 1 M_amp_c + 1 M_r5p_c	1 water + 1 ADP-D-ribose(2-) = 2 proton + 1 AMP(2-) + 1 alpha-D-ribofuranose 5-phosphate	0	0	Inf	HGNC:8052	[]
R_ADPRDPm	ADPribose diphosphatase (mitochondrial)	Nucleotide interconversion	1 M_h2o_m + 1 M_adprib_m = 2 M_h_m + 1 M_amp_m + 1 M_r5p_m	1 water + 1 ADP-D-ribose(2-) = 2 proton + 1 AMP(2-) + 1 alpha-D-ribofuranose 5-phosphate	0	0	Inf	HGNC:8056	[]
R_ADPT	adenine phosphoribosyltransferase	Nucleotide salvage pathway	1 M_ade_c + 1 M_prpp_c = 1 M_amp_c + 1 M_ppi_c	1 adenine + 1 5-O-phosphonato-alpha-D-ribofuranosyl diphosphate(5-) = 1 AMP(2-) + 1 diphosphate(3-)	0	0	Inf	HGNC:626	[]
R_ADRNCPT1	carnitine O-palmitoyltransferase	Fatty acid oxidation	1 M_adrncoa_c + 1 M_crn_c = 1 M_coa_c + 1 M_adrncrn_c	1 (7Z,10Z,13Z,16Z)-docosatetraenoyl-CoA(4-) + 1 (R)-carnitine = 1 coenzyme A(4-) + 1 Adrenyl carnitine	0	0	Inf	HGNC:18540 or HGNC:2328 or HGNC:2329	[]
R_ADRNCPT2	carnitine transferase	Fatty acid oxidation	1 M_coa_m + 1 M_adrncrn_m = 1 M_adrncoa_m + 1 M_crn_m	1 coenzyme A(4-) + 1 Adrenyl carnitine = 1 (7Z,10Z,13Z,16Z)-docosatetraenoyl-CoA(4-) + 1 (R)-carnitine	0	0	Inf	HGNC:2330	[]
R_ADSELK	adenylyl-selenate kinase	Selenoamino acid metabolism	1 M_atp_c + 1 M_adsel_c = 1 M_adp_c + 1 M_h_c + 1 M_3padsel_c	1 ATP(4-) + 1 adenylyl selenate = 1 ADP(3-) + 1 proton + 1 3-Phosphoadenylylselenate	0	0	Inf	HGNC:8603 or HGNC:8604	[]
R_ADSK	adenylyl-sulfate kinase	Nucleotide interconversion	1 M_atp_c + 1 M_aps_c = 1 M_adp_c + 1 M_h_c + 1 M_paps_c	1 ATP(4-) + 1 5-adenylyl sulfate(2-) = 1 ADP(3-) + 1 proton + 1 3-phosphonato-5-adenylyl sulfate(4-)	0	0	Inf	HGNC:8603 or HGNC:8604	[]
R_ADSL1	adenylosuccinate lyase	Nucleotide interconversion	1 M_dcamp_c = 1 M_amp_c + 1 M_fum_c	1 N(6)-(1,2-dicarboxylatoethyl)-AMP(4-) = 1 AMP(2-) + 1 fumarate(2-)	0	0	Inf	HGNC:291	[]
R_ADSL2	adenylosuccinate lyase	Purine synthesis	1 M_25aics_c = 1 M_fum_c + 1 M_aicar_c	1 SAICAR(4-) = 1 fumarate(2-) + 1 5-amino-1-(5-phospho-D-ribosyl)imidazole-4-carboxamide(2-)	0	0	Inf	HGNC:291	[]
R_ADSS	adenylosuccinate synthase	Nucleotide interconversion	1 M_asp_L_c + 1 M_gtp_c + 1 M_imp_c = 2 M_h_c + 1 M_pi_c + 1 M_gdp_c + 1 M_dcamp_c	1 L-aspartate(1-) + 1 GTP(4-) + 1 IMP(2-) = 2 proton + 1 hydrogenphosphate + 1 GDP(3-) + 1 N(6)-(1,2-dicarboxylatoethyl)-AMP(4-)	0	0	Inf	HGNC:20093 or HGNC:292	[]
R_AG13T10g	N-acetyllactosaminide beta-1,3-N-acetylglucosaminyltransferase, Golgi apparatus	Keratan sulfate synthesis	1 M_uacgam_g + 1 M_ksi_pre18_g = 1 M_h_g + 1 M_udp_g + 1 M_ksi_pre19_g	1 UDP-N-acetyl-alpha-D-glucosamine(2-) + 1 keratan sulfate I biosynthesis, precursor 18 = 1 proton + 1 UDP(3-) + 1 keratan sulfa... <Preview truncated at 128 characters>	0	0	Inf	HGNC:15683 or HGNC:15629 or HGNC:15685 or HGNC:21727 or HGNC:24139 or HGNC:18811 or HGNC:24139 or HGNC:13528 or HGNC:15629	[]
R_AG13T11g	N-acetyllactosaminide beta-1,3-N-acetylglucosaminyltransferase, Golgi apparatus	Keratan sulfate synthesis	1 M_uacgam_g + 1 M_ksi_pre21_g = 1 M_h_g + 1 M_udp_g + 1 M_ksi_pre22_g	1 UDP-N-acetyl-alpha-D-glucosamine(2-) + 1 keratan sulfate I biosynthesis, precursor 21 = 1 proton + 1 UDP(3-) + 1 keratan sulfa... <Preview truncated at 128 characters>	0	0	Inf	HGNC:15683 or HGNC:24139 or HGNC:15685 or HGNC:21727 or HGNC:24139 or HGNC:18811 or HGNC:13528 or HGNC:15629 or HGNC:15629	[]
R_AG13T12g	N-acetyllactosaminide beta-1,3-N-acetylglucosaminyltransferase, Golgi apparatus	Keratan sulfate synthesis	1 M_uacgam_g + 1 M_ksi_pre24_g = 1 M_h_g + 1 M_udp_g + 1 M_ksi_pre25_g	1 UDP-N-acetyl-alpha-D-glucosamine(2-) + 1 keratan sulfate I biosynthesis, precursor 24 = 1 proton + 1 UDP(3-) + 1 keratan sulfa... <Preview truncated at 128 characters>	0	0	Inf	HGNC:15683 or HGNC:24139 or HGNC:15685 or HGNC:21727 or HGNC:24139 or HGNC:18811 or HGNC:13528 or HGNC:15629 or HGNC:15629	[]
R_AG13T13g	N-acetyllactosaminide beta-1,3-N-acetylglucosaminyltransferase, Golgi apparatus	Keratan sulfate synthesis	1 M_uacgam_g + 1 M_ksi_pre27_g = 1 M_h_g + 1 M_udp_g + 1 M_ksi_pre28_g	1 UDP-N-acetyl-alpha-D-glucosamine(2-) + 1 keratan sulfate I biosynthesis, precursor 27 = 1 proton + 1 UDP(3-) + 1 keratan sulfa... <Preview truncated at 128 characters>	0	0	Inf	HGNC:15683 or HGNC:24139 or HGNC:15685 or HGNC:21727 or HGNC:24139 or HGNC:18811 or HGNC:13528 or HGNC:15629 or HGNC:15629	[]
R_AG13T14g	N-acetyllactosaminide beta-1,3-N-acetylglucosaminyltransferase, Golgi apparatus	Keratan sulfate synthesis	1 M_uacgam_g + 1 M_ksi_pre30_g = 1 M_h_g + 1 M_udp_g + 1 M_ksi_pre31_g	1 UDP-N-acetyl-alpha-D-glucosamine(2-) + 1 keratan sulfate I biosynthesis, precursor 30 = 1 proton + 1 UDP(3-) + 1 keratan sulfa... <Preview truncated at 128 characters>	0	0	Inf	HGNC:15683 or HGNC:24139 or HGNC:15685 or HGNC:21727 or HGNC:24139 or HGNC:18811 or HGNC:13528 or HGNC:15629 or HGNC:15629	[]
R_AG13T15g	N-acetyllactosaminide beta-1,3-N-acetylglucosaminyltransferase, Golgi apparatus	Keratan sulfate synthesis	1 M_uacgam_g + 1 M_ksi_pre33_g = 1 M_h_g + 1 M_udp_g + 1 M_ksi_pre34_g	1 UDP-N-acetyl-alpha-D-glucosamine(2-) + 1 keratan sulfate I biosynthesis, precursor 33 = 1 proton + 1 UDP(3-) + 1 keratan sulfa... <Preview truncated at 128 characters>	0	0	Inf	HGNC:15683 or HGNC:24139 or HGNC:15685 or HGNC:21727 or HGNC:24139 or HGNC:18811 or HGNC:13528 or HGNC:15629 or HGNC:15629	[]
R_AG13T16g	N-acetyllactosaminide beta-1,3-N-acetylglucosaminyltransferase, Golgi apparatus	Keratan sulfate synthesis	1 M_uacgam_g + 1 M_ksii_core4_pre2_g = 1 M_h_g + 1 M_udp_g + 1 M_ksii_core4_pre3_g	1 UDP-N-acetyl-alpha-D-glucosamine(2-) + 1 keratan sulfate II (core 4-linked) boisynthesis, precursor 2 = 1 proton + 1 UDP(3-) +... <Preview truncated at 128 characters>	0	0	Inf	HGNC:15683 or HGNC:15629 or HGNC:15685 or HGNC:21727 or HGNC:24139 or HGNC:18811 or HGNC:24139 or HGNC:15629 or HGNC:13528	[]
R_AG13T17g	N-acetyllactosaminide beta-1,3-N-acetylglucosaminyltransferase, Golgi apparatus	Keratan sulfate synthesis	1 M_uacgam_g + 1 M_ksii_core4_pre4_g = 1 M_h_g + 1 M_udp_g + 1 M_ksii_core4_pre5_g	1 UDP-N-acetyl-alpha-D-glucosamine(2-) + 1 keratan sulfate II (core 4-linked) biosynthesis, precursor 4 = 1 proton + 1 UDP(3-) +... <Preview truncated at 128 characters>	0	0	Inf	HGNC:15629 or HGNC:15685 or HGNC:15629 or HGNC:24139 or HGNC:18811 or HGNC:24139 or HGNC:21727 or HGNC:15683 or HGNC:13528	[]
R_AG13T18g	N-acetyllactosaminide beta-1,3-N-acetylglucosaminyltransferase, Golgi apparatus	Keratan sulfate synthesis	1 M_uacgam_g + 1 M_ksii_core4_pre7_g = 1 M_h_g + 1 M_udp_g + 1 M_ksii_core4_pre8_g	1 UDP-N-acetyl-alpha-D-glucosamine(2-) + 1 keratan sulfate II (core 4-linked) biosynthesis, precursor 7 = 1 proton + 1 UDP(3-) +... <Preview truncated at 128 characters>	0	0	Inf	HGNC:15629 or HGNC:15685 or HGNC:15629 or HGNC:24139 or HGNC:18811 or HGNC:24139 or HGNC:21727 or HGNC:15683 or HGNC:13528	[]
R_AG13T1g	N-acetyllactosaminide beta-1,3-N-acetylglucosaminyltransferase, Golgi apparatus	Keratan sulfate synthesis	1 M_uacgam_g + 1 M_ksii_core2_pre2_g = 1 M_h_g + 1 M_udp_g + 1 M_ksii_core2_pre3_g	1 UDP-N-acetyl-alpha-D-glucosamine(2-) + 1 keratan sulfate II (core 2-linked) biosynthesis, precursor 2 = 1 proton + 1 UDP(3-) +... <Preview truncated at 128 characters>	0	0	Inf	HGNC:15685 or HGNC:15629 or HGNC:18811 or HGNC:24139 or HGNC:24139 or HGNC:21727 or HGNC:13528 or HGNC:15629 or HGNC:15683	[]
R_AG13T2g	N-acetyllactosaminide beta-1,3-N-acetylglucosaminyltransferase, Golgi apparatus	Keratan sulfate synthesis	1 M_uacgam_g + 1 M_ksii_core2_pre4_g = 1 M_h_g + 1 M_udp_g + 1 M_ksii_core2_pre5_g	1 UDP-N-acetyl-alpha-D-glucosamine(2-) + 1 keratan sulfate II (core 2-linked) biosynthesis, precursor 4 = 1 proton + 1 UDP(3-) +... <Preview truncated at 128 characters>	0	0	Inf	HGNC:15683 or HGNC:24139 or HGNC:15685 or HGNC:21727 or HGNC:24139 or HGNC:18811 or HGNC:13528 or HGNC:15629 or HGNC:15629	[]
R_AG13T3g	N-acetyllactosaminide beta-1,3-N-acetylglucosaminyltransferase, Golgi apparatus	Keratan sulfate synthesis	1 M_uacgam_g + 1 M_ksii_core2_pre7_g = 1 M_h_g + 1 M_udp_g + 1 M_ksii_core2_pre8_g	1 UDP-N-acetyl-alpha-D-glucosamine(2-) + 1 keratan sulfate II (core 2-linked) biosynthesis, precursor 7 = 1 proton + 1 UDP(3-) +... <Preview truncated at 128 characters>	0	0	Inf	HGNC:13528 or HGNC:15685 or HGNC:24139 or HGNC:15629 or HGNC:15683 or HGNC:24139 or HGNC:15629 or HGNC:18811 or HGNC:21727	[]
R_AG13T4g	N-acetyllactosaminide beta-1,3-N-acetylglucosaminyltransferase, Golgi apparatus	Keratan sulfate synthesis	1 M_uacgam_g + 1 M_ksi_pre1_g = 1 M_h_g + 1 M_udp_g + 1 M_ksi_pre2_g	1 UDP-N-acetyl-alpha-D-glucosamine(2-) + 1 keratan sulfate I biosynthesis, precursor 1 = 1 proton + 1 UDP(3-) + 1 keratan sulfat... <Preview truncated at 128 characters>	0	0	Inf	HGNC:15685 or HGNC:15629 or HGNC:18811 or HGNC:13528 or HGNC:24139 or HGNC:21727 or HGNC:24139 or HGNC:15629 or HGNC:15683	[]
R_AG13T5g	N-acetyllactosaminide beta-1,3-N-acetylglucosaminyltransferase, Golgi apparatus	Keratan sulfate synthesis	1 M_uacgam_g + 1 M_ksi_pre3_g = 1 M_h_g + 1 M_udp_g + 1 M_ksi_pre4_g	1 UDP-N-acetyl-alpha-D-glucosamine(2-) + 1 keratan sulfate I biosynthesis, precursor 3 = 1 proton + 1 UDP(3-) + 1 keratan sulfat... <Preview truncated at 128 characters>	0	0	Inf	HGNC:15683 or HGNC:24139 or HGNC:15685 or HGNC:21727 or HGNC:24139 or HGNC:18811 or HGNC:13528 or HGNC:15629 or HGNC:15629	[]
R_AG13T6g	N-acetyllactosaminide beta-1,3-N-acetylglucosaminyltransferase, Golgi apparatus	Keratan sulfate synthesis	1 M_uacgam_g + 1 M_ksi_pre6_g = 1 M_h_g + 1 M_udp_g + 1 M_ksi_pre7_g	1 UDP-N-acetyl-alpha-D-glucosamine(2-) + 1 keratan sulfate I biosynthesis, precursor 6 = 1 proton + 1 UDP(3-) + 1 keratan sulfat... <Preview truncated at 128 characters>	0	0	Inf	HGNC:15683 or HGNC:24139 or HGNC:15685 or HGNC:21727 or HGNC:24139 or HGNC:18811 or HGNC:13528 or HGNC:15629 or HGNC:15629	[]
R_AG13T7g	N-acetyllactosaminide beta-1,3-N-acetylglucosaminyltransferase, Golgi apparatus	Keratan sulfate synthesis	1 M_uacgam_g + 1 M_ksi_pre9_g = 1 M_h_g + 1 M_udp_g + 1 M_ksi_pre10_g	1 UDP-N-acetyl-alpha-D-glucosamine(2-) + 1 keratan sulfate I biosynthesis, precursor 9 = 1 proton + 1 UDP(3-) + 1 keratan sulfat... <Preview truncated at 128 characters>	0	0	Inf	HGNC:15683 or HGNC:24139 or HGNC:15685 or HGNC:21727 or HGNC:24139 or HGNC:18811 or HGNC:13528 or HGNC:15629 or HGNC:15629	[]
R_AG13T8g	N-acetyllactosaminide beta-1,3-N-acetylglucosaminyltransferase, Golgi apparatus	Keratan sulfate synthesis	1 M_uacgam_g + 1 M_ksi_pre12_g = 1 M_h_g + 1 M_udp_g + 1 M_ksi_pre13_g	1 UDP-N-acetyl-alpha-D-glucosamine(2-) + 1 keratan sulfate I biosynthesis, precursor 12 = 1 proton + 1 UDP(3-) + 1 keratan sulfa... <Preview truncated at 128 characters>	0	0	Inf	HGNC:15683 or HGNC:24139 or HGNC:15685 or HGNC:21727 or HGNC:24139 or HGNC:18811 or HGNC:13528 or HGNC:15629 or HGNC:15629	[]
R_AG13T9g	N-acetyllactosaminide beta-1,3-N-acetylglucosaminyltransferase, Golgi apparatus	Keratan sulfate synthesis	1 M_uacgam_g + 1 M_ksi_pre15_g = 1 M_h_g + 1 M_udp_g + 1 M_ksi_pre16_g	1 UDP-N-acetyl-alpha-D-glucosamine(2-) + 1 keratan sulfate I biosynthesis, precursor 15 = 1 proton + 1 UDP(3-) + 1 keratan sulfa... <Preview truncated at 128 characters>	0	0	Inf	HGNC:21727 or HGNC:15683 or HGNC:13528 or HGNC:24139 or HGNC:15629 or HGNC:24139 or HGNC:15629 or HGNC:15685 or HGNC:18811	[]
R_AGDC	N-acetylglucosamine-6-phosphate deacetylase	Aminosugar metabolism	1 M_h2o_c + 1 M_acgam6p_c = 1 M_gam6p_c + 1 M_ac_c	1 water + 1 N-acetyl-D-glucosamine 6-phosphate(2-) = 1 D-glucosamine 6-phosphate + 1 acetate	0	0	Inf	HGNC:24262	[]
R_AGLPC	alkyl acylglycerol phosphocholine transferase	Glycerophospholipid metabolism	1 M_ak2g_hs_c + 1 M_cdpchol_c = 1 M_h_c + 1 M_ak2gchol_hs_c + 1 M_cmp_c	1 1-alkyl-2-acyl-sn-glycerol + 1 CDP-choline = 1 proton + 1 2-acyl-1-alkyl-sn-glycero-3-phosphocholine + 1 CMP(2-)	0	0	Inf		[]
R_AGLPED	alkyl acyl glycerophosphoethanolamine desaturase	Glycerophospholipid metabolism	1 M_o2_c + 1 M_h_c + 1 M_nadph_c + 1 M_ak2gpe_hs_c = 2 M_h2o_c + 1 M_nadp_c + 1 M_dak2gpe_hs_c	1 dioxygen + 1 proton + 1 NADPH(4-) + 1 1-alkyl-2-acyl-glycero-3-phosphoethanolamine zwitterion = 2 water + 1 NADP(3-) + 1 1-alk... <Preview truncated at 128 characters>	0	0	Inf		[]
R_AGLPET	alkyl acylglycerol phosphoethanolamine transferase	Glycerophospholipid metabolism	1 M_ak2g_hs_c + 1 M_cdpea_c = 1 M_cmp_c + 1 M_ak2gpe_hs_c + 1 M_h_c	1 1-alkyl-2-acyl-sn-glycerol + 1 CDP-ethanolamine(1-) = 1 CMP(2-) + 1 1-alkyl-2-acyl-glycero-3-phosphoethanolamine zwitterion + ... <Preview truncated at 128 characters>	0	0	Inf		[]
R_AGLPH	alkyl glycerol phosphate hydrolase	Glycerophospholipid metabolism	1 M_h2o_c + 1 M_ak2gp_hs_c = 1 M_pi_c + 1 M_ak2g_hs_c	1 water + 1 1-alkyl-2-acyl-sn-glycero-3-phosphate(2-) = 1 hydrogenphosphate + 1 1-alkyl-2-acyl-sn-glycerol	0	0	Inf		[]
R_AGLPR	alkyl glycerol phosphate reductase	Glycerophospholipid metabolism	1 M_akdhap_hs_c + 1 M_nadp_c = 1 M_akgp_hs_c + 1 M_nadph_c + 3 M_h_c	1 1-alkyl-sn-glycerol 3-phosphate + 1 NADP(3-) = 1 1-alkylglycerone 3-phosphate(2-) + 1 NADPH(4-) + 3 proton	0	0	Inf		[]
R_AGLPT	alkyl glycerol phosphate acyltransferase	Glycerophospholipid metabolism	1 M_akgp_hs_c + 1 M_nadph_c + 1 M_Rtotalcoa_c = 1 M_ak2gp_hs_c + 1 M_coa_c + 1 M_nadp_c + 3 M_h_c	1 1-alkylglycerone 3-phosphate(2-) + 1 NADPH(4-) + 1 fatty acyl-CoA = 1 1-alkyl-2-acyl-sn-glycero-3-phosphate(2-) + 1 coenzyme A... <Preview truncated at 128 characters>	0	0	Inf		[]
R_AGMTm	agmatinase (m)	Arginine and Proline Metabolism	1 M_h2o_m + 1 M_agm_m = 1 M_ptrc_m + 1 M_urea_m	1 water + 1 agmatinium(2+) = 1 1,4-butanediammonium + 1 urea	0	0	Inf	HGNC:18407	[]
R_AGPAT1	1-acylglycerol-3-phosphate O-acyltransferase 1	Triacylglycerol synthesis	1 M_Rtotalcoa_c + 1 M_alpa_hs_c = 1 M_coa_c + 1 M_pa_hs_c + 6 M_h_c	1 fatty acyl-CoA + 1 1-lysophosphatidic acid = 1 coenzyme A(4-) + 1 phosphatidate(2-) + 6 proton	0	0	Inf	HGNC:20880 or HGNC:20885 or HGNC:20886 or HGNC:25193 or HGNC:324 or HGNC:325 or HGNC:326	[]
R_AGPRim	N-acetyl-g-glutamyl-phosphate reductase, irreversible, mitochondrial	Urea cycle	1 M_h_m + 1 M_nadph_m + 1 M_acg5p_m = 1 M_nadp_m + 1 M_pi_m + 1 M_acg5sa_m	1 proton + 1 NADPH(4-) + 1 N-acetyl-L-gamma-glutamyl phosphate(3-) = 1 NADP(3-) + 1 hydrogenphosphate + 1 2-acetamido-5-oxopenta... <Preview truncated at 128 characters>	0	0	Inf	HGNC:9722	[]
R_AGTim	alanine-glyoxylate transaminase (irreversible), mitochondrial	Alanine and aspartate metabolism	1 M_ala_L_m + 1 M_glx_m = 1 M_pyr_m + 1 M_gly_m	1 L-alanine + 1 glyoxylate = 1 pyruvate + 1 glycine	0	0	Inf	HGNC:14404 or HGNC:14412	[]
R_AGTix	alanine-glyoxylate transaminase (irreversible), (peroxisomal)	Alanine and aspartate metabolism	1 M_ala_L_x + 1 M_glx_x = 1 M_gly_x + 1 M_pyr_x	1 L-alanine + 1 glyoxylate = 1 glycine + 1 pyruvate	0	0	Inf	HGNC:341	[]
R_AHC	adenosylhomocysteinase	Methionine and cysteine metabolism	1 M_h2o_c + 1 M_ahcys_c = 1 M_adn_c + 1 M_hcys_L_c	1 water + 1 S-adenosyl-L-homocysteine = 1 adenosine + 1 L-homocysteine	1	-Inf	Inf	HGNC:343 or HGNC:344	[]
R_AHEXASE2ly	beta-N-acetylhexosaminidase, lysosomal	N-glycan degradation	3 M_h2o_l + 1 M_n2m2nmn_l = 1 M_m2mn_l + 3 M_acgam_l	3 water + 1 reducing GlcNAc removed form of n2m2nmasn (w/o peptide) = 1 (alpha-D-mannosyl)2-beta-D-mannosyl-N-acetylglucosamine ... <Preview truncated at 128 characters>	0	0	Inf	(HGNC:4878 and HGNC:4879) or HGNC:4878 or HGNC:4879	[]
R_AHEXASEly	beta-N-acetylhexosaminidase, lysosomal	N-glycan degradation	2 M_h2o_l + 1 M_n2m2mn_l = 1 M_m2mn_l + 2 M_acgam_l	2 water + 1 de-Fuc, reducing GlcNAc removed, de-Sia, de-Gal form of PA6 (w/o peptide linkage) = 1 (alpha-D-mannosyl)2-beta-D-man... <Preview truncated at 128 characters>	0	0	Inf	(HGNC:4878 and HGNC:4879) or HGNC:4878 or HGNC:4879	[]
R_AICART	phosphoribosylaminoimidazolecarboxamide formyltransferase	Purine synthesis	1 M_10fthf_c + 1 M_aicar_c = 1 M_fprica_c + 1 M_thf_c	1 10-formyltetrahydrofolate(2-) + 1 5-amino-1-(5-phospho-D-ribosyl)imidazole-4-carboxamide(2-) = 1 5-formamido-1-(5-phospho-D-ri... <Preview truncated at 128 characters>	1	-Inf	Inf	HGNC:794	[]
R_AKGDm	2-oxoglutarate dehydrogenase	Citric acid cycle	1 M_akg_m + 1 M_coa_m + 1 M_nad_m = 1 M_co2_m + 1 M_nadh_m + 1 M_succoa_m	1 2-oxoglutarate(2-) + 1 coenzyme A(4-) + 1 NAD(1-) = 1 carbon dioxide + 1 NADH(2-) + 1 succinyl-CoA(5-)	0	0	Inf	HGNC:21350 and HGNC:2898 and HGNC:2911 and HGNC:8124	[]
R_AKR1C1	aldo-keto reductase family 1, member C1 (chlordecone reductase; 3-alpha hydroxysteroid dehydrogenase, type I; dihydrodiol dehydr... <Preview truncated at 128 characters>	Steroid metabolism	1 M_h_c + 1 M_nadph_c + 1 M_prgstrn_c = 1 M_nadp_c + 1 M_aprgstrn_c	1 proton + 1 NADPH(4-) + 1 progesterone = 1 NADP(3-) + 1 (20S)-20-hydroxypregn-4-en-3-one	0	0	Inf	HGNC:384	[]
R_AKR1C41	aldo-keto reductase family 1, member C4 (chlordecone reductase; 3-alpha hydroxysteroid dehydrogenase, type I; dihydrodiol dehydr... <Preview truncated at 128 characters>	Bile acid synthesis	1 M_h_c + 1 M_nadh_c + 1 M_xol7ah_c = 1 M_nad_c + 1 M_xol7ah2_c	1 proton + 1 NADH(2-) + 1 7alpha-hydroxy-5beta-cholestan-3-one = 1 NAD(1-) + 1 5beta-cholestane-3alpha,7alpha-diol	0	0	Inf	HGNC:387	[]
R_AKR1C42	aldo-keto reductase family 1, member C4 (chlordecone reductase; 3-alpha hydroxysteroid dehydrogenase, type I; dihydrodiol dehydr... <Preview truncated at 128 characters>	Bile acid synthesis	1 M_h_c + 1 M_nadh_c + 1 M_xoldioloneh_c = 1 M_nad_c + 1 M_xoltriol_c	1 proton + 1 NADH(2-) + 1 7alpha,12alpha-dihydroxy-5beta-cholestan-3-one = 1 NAD(1-) + 1 5beta-cholestane-3alpha,7alpha,12alpha-... <Preview truncated at 128 characters>	0	0	Inf	HGNC:387	[]
R_AKR1D	aldo-keto reductase family 1, member D1 (delta 4-3-ketosteroid-5-beta-reductase)	Bile acid synthesis	1 M_h_c + 1 M_nadph_c + 1 M_xol7aone_c = 1 M_nadp_c + 1 M_xol7ah_c	1 proton + 1 NADPH(4-) + 1 7alpha-hydroxycholest-4-en-3-one = 1 NADP(3-) + 1 7alpha-hydroxy-5beta-cholestan-3-one	0	0	Inf	HGNC:388	[]
R_AKR1D2	aldo-keto reductase family 1, member D1 (delta 4-3-ketosteroid-5-beta-reductase)	Bile acid synthesis	1 M_h_c + 1 M_nadph_c + 1 M_xoldiolone_c = 1 M_nadp_c + 1 M_xoldioloneh_c	1 proton + 1 NADPH(4-) + 1 7alpha,12alpha-dihydroxycholest-4-en-3-one = 1 NADP(3-) + 1 7alpha,12alpha-dihydroxy-5beta-cholestan-... <Preview truncated at 128 characters>	0	0	Inf	HGNC:388	[]
R_ALAR	alanine racemase	Alanine and aspartate metabolism	1 M_ala_L_c = 1 M_ala_D_c	1 L-alanine = 1 D-alanine	1	-Inf	Inf		[]
R_ALASm	5-aminolevulinate synthase	Glycine, serine, alanine and threonine metabolism	1 M_h_m + 1 M_gly_m + 1 M_succoa_m = 1 M_coa_m + 1 M_co2_m + 1 M_5aop_m	1 proton + 1 glycine + 1 succinyl-CoA(5-) = 1 coenzyme A(4-) + 1 carbon dioxide + 1 5-aminolevulinic acid	0	0	Inf	HGNC:396 or HGNC:397 or HGNC:4188	[]
R_ALATA_L	L-alanine transaminase	Glutamate metabolism	1 M_akg_c + 1 M_ala_L_c = 1 M_pyr_c + 1 M_glu_L_c	1 2-oxoglutarate(2-) + 1 L-alanine = 1 pyruvate + 1 L-glutamate(1-)	1	-Inf	Inf	HGNC:18062 or HGNC:4552	[]
R_ALCD1	alcohol dehydrogenase (methanol)	Miscellaneous	1 M_nad_c + 1 M_meoh_c = 1 M_h_c + 1 M_nadh_c + 1 M_fald_c	1 NAD(1-) + 1 methanol = 1 proton + 1 NADH(2-) + 1 formaldehyde	1	-Inf	Inf	HGNC:16354 or (HGNC:249 and HGNC:250) or (HGNC:249 and HGNC:251) or HGNC:249 or (HGNC:250 and HGNC:251) or HGNC:250 or HGNC:251 or HGNC:252 or HGNC:253 or HGNC:255 or HGNC:256 or HGNC:28697	[]
R_ALCD21_L	alcohol dehydrogenase (L-1,2-propanediol)	Pyruvate metabolism	1 M_nad_c + 1 M_12ppd_S_c = 1 M_h_c + 1 M_nadh_c + 1 M_lald_L_c	1 NAD(1-) + 1 (S)-propane-1,2-diol = 1 proton + 1 NADH(2-) + 1 (S)-lactaldehyde	0	0	Inf	HGNC:16354 or (HGNC:249 and HGNC:250) or (HGNC:249 and HGNC:251) or HGNC:249 or (HGNC:250 and HGNC:251) or HGNC:250 or HGNC:251 or HGNC:252 or HGNC:253 or HGNC:255 or HGNC:256 or HGNC:28697	[]
R_ALCD22_L	alcohol dehydrogenase (L-lactaldehyde)	Pyruvate metabolism	1 M_nad_c + 1 M_lald_L_c = 1 M_h_c + 1 M_nadh_c + 1 M_mthgxl_c	1 NAD(1-) + 1 (S)-lactaldehyde = 1 proton + 1 NADH(2-) + 1 methylglyoxal	0	0	Inf	HGNC:16354 or (HGNC:249 and HGNC:250) or (HGNC:249 and HGNC:251) or HGNC:249 or (HGNC:250 and HGNC:251) or HGNC:250 or HGNC:251 or HGNC:252 or HGNC:253 or HGNC:255 or HGNC:256 or HGNC:28697	[]
R_ALCD2if	alcohol dehydrogenase, forward rxn (ethanol -> acetaldehyde)	Glycolysis/gluconeogenesis	1 M_nad_c + 1 M_etoh_c = 1 M_h_c + 1 M_nadh_c + 1 M_acald_c	1 NAD(1-) + 1 ethanol = 1 proton + 1 NADH(2-) + 1 acetaldehyde	0	0	Inf	HGNC:16354 or (HGNC:249 and HGNC:250) or (HGNC:249 and HGNC:251) or HGNC:249 or (HGNC:250 and HGNC:251) or HGNC:250 or HGNC:251 or HGNC:252 or HGNC:253 or HGNC:255 or HGNC:256 or HGNC:28697	[]
R_ALCD2yf	alcohol dehydrogenase (ethanol, NADP), forward reaction	Glycolysis/gluconeogenesis	1 M_nadp_c + 1 M_etoh_c = 1 M_h_c + 1 M_nadph_c + 1 M_acald_c	1 NADP(3-) + 1 ethanol = 1 proton + 1 NADPH(4-) + 1 acetaldehyde	0	0	Inf	HGNC:380	[]
R_ALDD20x	aldehyde dehydrogenase (indole-3-acetaldehyde, NAD)	Tryptophan metabolism	1 M_h2o_c + 1 M_nad_c + 1 M_id3acald_c = 2 M_h_c + 1 M_nadh_c + 1 M_ind3ac_c	1 water + 1 NAD(1-) + 1 indol-3-ylacetaldehyde = 2 proton + 1 NADH(2-) + 1 indole-3-acetate	0	0	Inf	HGNC:15472 or HGNC:402 or HGNC:403 or HGNC:412 or HGNC:877	[]
R_ALDD20xm	aldehyde dehydrogenase (indole-3-acetaldehyde, NAD), mitochondrial	Tryptophan metabolism	1 M_h2o_m + 1 M_nad_m + 1 M_id3acald_m = 2 M_h_m + 1 M_nadh_m + 1 M_ind3ac_m	1 water + 1 NAD(1-) + 1 indol-3-ylacetaldehyde = 2 proton + 1 NADH(2-) + 1 indole-3-acetate	0	0	Inf	HGNC:404 or HGNC:406 or HGNC:407	[]
R_ALDD21	aldehyde dehydrogenase (pristanal, NAD)	Fatty acid oxidation	1 M_h2o_c + 1 M_nad_c + 1 M_pristanal_c = 2 M_h_c + 1 M_nadh_c + 1 M_prist_c	1 water + 1 NAD(1-) + 1 pristanal = 2 proton + 1 NADH(2-) + 1 pristanic acid	0	0	Inf	HGNC:403	[]
R_ALDD2x	aldehyde dehydrogenase (acetaldehyde, NAD)	Glycolysis/gluconeogenesis	1 M_h2o_c + 1 M_nad_c + 1 M_acald_c = 2 M_h_c + 1 M_nadh_c + 1 M_ac_c	1 water + 1 NAD(1-) + 1 acetaldehyde = 2 proton + 1 NADH(2-) + 1 acetate	0	0	Inf	HGNC:15472 or HGNC:402 or HGNC:403 or HGNC:405 or HGNC:407 or HGNC:409 or HGNC:410 or HGNC:411 or HGNC:412 or HGNC:877	[]
R_ALDD2xm	aldehyde dehydrogenase (acetylaldehyde, NAD), mitochondrial	Glycolysis/gluconeogenesis	1 M_h2o_m + 1 M_nad_m + 1 M_acald_m = 2 M_h_m + 1 M_nadh_m + 1 M_ac_m	1 water + 1 NAD(1-) + 1 acetaldehyde = 2 proton + 1 NADH(2-) + 1 acetate	0	0	Inf	HGNC:404 or HGNC:407	[]
R_ALDD2y	aldehyde dehydrogenase (acetaldehyde, NADP)	Glycolysis/gluconeogenesis	1 M_h2o_c + 1 M_nadp_c + 1 M_acald_c = 2 M_h_c + 1 M_nadph_c + 1 M_ac_c	1 water + 1 NADP(3-) + 1 acetaldehyde = 2 proton + 1 NADPH(4-) + 1 acetate	0	0	Inf	HGNC:15472 or HGNC:403 or HGNC:405 or HGNC:407 or HGNC:410 or HGNC:411 or HGNC:412	[]
R_ALKP	alkaline phosphatase	Glycerophospholipid metabolism	1 M_h2o_c + 1 M_dhap_c = 1 M_pi_c + 1 M_dha_c	1 water + 1 glycerone phosphate(2-) = 1 hydrogenphosphate + 1 glycerone	0	0	Inf	HGNC:437 or HGNC:438 or HGNC:439 or HGNC:441	[]
R_ALOX12	Arachidonate 12-lipoxygenase	Eicosanoid metabolism	1 M_o2_c + 1 M_arachd_c = 1 M_12HPET_c	1 dioxygen + 1 arachidonate = 1 12(S)-HPETE(1-)	0	0	Inf	HGNC:429	[]
R_ALOX12R	Arachidonate 12-lipoxygenase R	Eicosanoid metabolism	1 M_o2_c + 1 M_arachd_c = 1 M_12RHPET_c	1 dioxygen + 1 arachidonate = 1 12(R)-HPETE	0	0	Inf	HGNC:430	[]
R_ALOX15	Arachidonate 15-lipoxygenase	Eicosanoid metabolism	1 M_o2_c + 1 M_arachd_c = 1 M_15HPET_c	1 dioxygen + 1 arachidonate = 1 15(S)-HPETE(1-)	0	0	Inf	HGNC:433 or HGNC:434	[]
R_ALOX5	Arachidonate 5-lipoxygenase	Eicosanoid metabolism	1 M_o2_c + 1 M_arachd_c = 1 M_5HPET_c	1 dioxygen + 1 arachidonate = 1 5(S)-HPETE(1-)	0	0	Inf	HGNC:435	[]
R_ALOX52	Arachidonate 5-lipoxygenase	Eicosanoid metabolism	1 M_5HPET_c = 1 M_h2o_c + 1 M_leuktrA4_c	1 5(S)-HPETE(1-) = 1 water + 1 leukotriene A4(1-)	0	0	Inf	HGNC:435	[]
R_ALR2	aldose reductase (methylglyoxal)	Pyruvate metabolism	1 M_h_c + 1 M_nadph_c + 1 M_mthgxl_c = 1 M_nadp_c + 1 M_acetol_c	1 proton + 1 NADPH(4-) + 1 methylglyoxal = 1 NADP(3-) + 1 hydroxyacetone	0	0	Inf	HGNC:380 or HGNC:381 or HGNC:389	[]
R_ALR3	aldose reductase (acetol)	Pyruvate metabolism	1 M_h_c + 1 M_nadph_c + 1 M_acetol_c = 1 M_nadp_c + 1 M_12ppd_S_c	1 proton + 1 NADPH(4-) + 1 hydroxyacetone = 1 NADP(3-) + 1 (S)-propane-1,2-diol	0	0	Inf	HGNC:380 or HGNC:381 or HGNC:389	[]
R_AMACR2p	alpha-methylacyl-CoA racemase (reductase)	Bile acid synthesis	0.5 M_o2_x + 1 M_dhcholestancoa_x = 1 M_dhcholoylcoa_x + 1 M_h2o_x	0.5 dioxygen + 1 3alpha,7alpha-dihydroxy-5beta-cholestan-26-oyl-CoA = 1 3alpha,7alpha-dihydroxy-5beta-cholest-24-enoyl-CoA + 1 w... <Preview truncated at 128 characters>	0	0	Inf	HGNC:451	[]
R_AMACR2r	alpha-methylacyl-CoA racemase (reductase)	Bile acid synthesis	1 M_dhcholestancoa_r + 0.5 M_o2_r = 1 M_dhcholoylcoa_r + 1 M_h2o_r	1 3alpha,7alpha-dihydroxy-5beta-cholestan-26-oyl-CoA + 0.5 dioxygen = 1 3alpha,7alpha-dihydroxy-5beta-cholest-24-enoyl-CoA + 1 w... <Preview truncated at 128 characters>	0	0	Inf	HGNC:451	[]
R_AMACRp	alpha-methylacyl-CoA racemase	Bile acid synthesis	1 M_cholcoar_x = 1 M_cholcoas_x	1 (25R)-3alpha,7alpha,12alpha-trihydroxy-5beta-cholestan-26-oyl-CoA(4-) = 1 (25S)-3alpha,7alpha,12alpha-trihydroxy-5beta-cholest... <Preview truncated at 128 characters>	0	0	Inf	HGNC:451	[]
R_AMACRr	alpha-methylacyl-CoA racemase	Bile acid synthesis	1 M_cholcoar_r = 1 M_cholcoas_r	1 (25R)-3alpha,7alpha,12alpha-trihydroxy-5beta-cholestan-26-oyl-CoA(4-) = 1 (25S)-3alpha,7alpha,12alpha-trihydroxy-5beta-cholest... <Preview truncated at 128 characters>	0	0	Inf	HGNC:451	[]
R_AMANK	N-acetyl-D-mannosamine kinase	Aminosugar metabolism	1 M_atp_c + 1 M_acmana_c = 1 M_adp_c + 1 M_h_c + 1 M_acmanap_c	1 ATP(4-) + 1 aldehydo-N-acetyl-D-mannosamine = 1 ADP(3-) + 1 proton + 1 N-acetyl-D-mannosamine 6-phosphate(2-)	0	0	Inf	HGNC:17174 or HGNC:23657	[]
R_AMCOXO	2-aminomuconate reductase	Tryptophan metabolism	1 M_h2o_c + 1 M_h_c + 1 M_nadph_c + 1 M_amuco_c = 1 M_nh4_c + 1 M_nadp_c + 1 M_2oxoadp_c	1 water + 1 proton + 1 NADPH(4-) + 1 2-aminomuconate(2-) = 1 ammonium + 1 NADP(3-) + 1 2-oxoadipate(2-)	0	0	Inf		[]
R_AMPDA	Adenosine monophosphate deaminase	Nucleotide interconversion	1 M_h2o_c + 1 M_h_c + 1 M_amp_c = 1 M_nh4_c + 1 M_imp_c	1 water + 1 proton + 1 AMP(2-) = 1 ammonium + 1 IMP(2-)	0	0	Inf	HGNC:468 or HGNC:469 or HGNC:470	[]
R_AMPTASECG	alanyl aminopeptidase (cys-gly)	Glutathione metabolism	1 M_h2o_c + 1 M_cgly_c = 1 M_cys_L_c + 1 M_gly_c	1 water + 1 L-cysteinylglycine = 1 L-cysteine + 1 glycine	0	0	Inf	HGNC:500	[]
R_AMPTASECGe	alanyl aminopeptidase (cys-gly) (e)	Glutathione metabolism	1 M_h2o_e + 1 M_cgly_e = 1 M_cys_L_e + 1 M_gly_e	1 water + 1 L-cysteinylglycine = 1 L-cysteine + 1 glycine	0	0	Inf	HGNC:500	[]
R_AMY1e	alpha-amylase, extracellular (strch1 -> strch2)	Starch and sucrose metabolism	8 M_h2o_e + 1 M_strch1_e = 8 M_glc_D_e + 1 M_strch2_e	8 water + 1 starch, structure 1 (1,6-{7[1,4-Glc], 4[1,4-Glc]}) = 8 D-glucopyranose + 1 starch, structure 2 (1,6-{2[1,4-Glc], [1,... <Preview truncated at 128 characters>	0	0	Inf	HGNC:478 or HGNC:476 or HGNC:474 or HGNC:475 or HGNC:474 or HGNC:477	[]
R_AMY2e	alpha-amylase, extracellular (glygn2 -> glygn4)	Starch and sucrose metabolism	8 M_h2o_e + 1 M_glygn2_e = 8 M_glc_D_e + 1 M_glygn4_e	8 water + 1 glycogen, structure 2 (glycogenin-1,6-{7[1,4-Glc], 4[1,4-Glc]}) = 8 D-glucopyranose + 1 glycogen, structure 4 (glyco... <Preview truncated at 128 characters>	0	0	Inf	HGNC:478 or HGNC:476 or HGNC:474 or HGNC:475 or HGNC:474 or HGNC:477	[]
R_AOBUTDsm	L-2-amino-3-oxobutanoate decarboxylation, mitochondrial (spontaneous)	Glycine, serine, alanine and threonine metabolism	1 M_h_m + 1 M_2aobut_m = 1 M_co2_m + 1 M_aact_m	1 proton + 1 L-2-amino-3-oxobutanoic acid = 1 carbon dioxide + 1 ammonioacetone	0	0	Inf		[]
R_AP4AH1	Ap4A hydrolase, asymmetrically	Nucleotide interconversion	1 M_h2o_c + 1 M_ap4a_c = 1 M_atp_c + 2 M_h_c + 1 M_amp_c	1 water + 1 P(1),P(4)-bis(5-adenosyl) tetraphosphate(4-) = 1 ATP(4-) + 2 proton + 1 AMP(2-)	0	0	Inf	HGNC:8049	[]
R_APAT2rm	3-Aminopropanoate:2-oxoglutarate aminotransferase (m)	beta-Alanine metabolism	1 M_akg_m + 1 M_ala_B_m = 1 M_glu_L_m + 1 M_msa_m	1 2-oxoglutarate(2-) + 1 beta-alanine = 1 L-glutamate(1-) + 1 3-oxopropanoate	1	-Inf	Inf	HGNC:23	[]
R_APOCF	Apocarboxylase formation	Biotin metabolism	1 M_apoC_c + 1 M_lys_L_c = 1 M_h2o_c + 1 M_h_c + 1 M_apoC_Lys_c	1 Apocarboxlase (no lys residue) + 1 L-lysinium(1+) = 1 water + 1 proton + 1 Apocarboxylase (Lys residue)	0	0	Inf		[]
R_APOCFm	Apocarboxylase formation, mitochondrial	Biotin metabolism	1 M_apoC_m + 1 M_lys_L_m = 1 M_h_m + 1 M_h2o_m + 1 M_apoC_Lys_m	1 Apocarboxlase (no lys residue) + 1 L-lysinium(1+) = 1 proton + 1 water + 1 Apocarboxylase (Lys residue)	0	0	Inf		[]
R_APOC_LYS_BTNP	proteolysis of apoC-Lys-btn	Biotin metabolism	1 M_h2o_c + 1 M_apoC_Lys_btn_c = 1 M_apoC_c + 1 M_biocyt_c	1 water + 1 Holocarboxylase (biotin covalent bound to Lys residue of apoC) = 1 Apocarboxlase (no lys residue) + 1 biocytin	0	0	Inf		[]
R_APOC_LYS_BTNPm	proteolysis of apoC-Lys-btn, mitochondrial	Biotin metabolism	1 M_h2o_m + 1 M_apoC_Lys_btn_m = 1 M_apoC_m + 1 M_biocyt_m	1 water + 1 Holocarboxylase (biotin covalent bound to Lys residue of apoC) = 1 Apocarboxlase (no lys residue) + 1 biocytin	0	0	Inf		[]
R_APRTO2	N-acetylputrescine: oxygen oxireductase (deaminating)	Arginine and Proline Metabolism	1 M_h2o_c + 1 M_o2_c + 1 M_aprut_c = 1 M_h2o2_c + 1 M_nh4_c + 1 M_n4abutn_c	1 water + 1 dioxygen + 1 N-acetylputrescinium = 1 hydrogen peroxide + 1 ammonium + 1 4-acetamidobutanal	0	0	Inf	HGNC:6833 or HGNC:6834	[]
R_ARABR	arabinose reductase	Pentose phosphate pathway	1 M_h_c + 1 M_nadph_c + 1 M_arab_L_c = 1 M_nadp_c + 1 M_abt_c	1 proton + 1 NADPH(4-) + 1 L-arabinose = 1 NADP(3-) + 1 L-arabinitol	0	0	Inf	HGNC:380 or HGNC:381 or HGNC:389	[]
R_ARACHCPT1	carnitine acyltransferase I	Fatty acid oxidation	1 M_crn_c + 1 M_arachcoa_c = 1 M_coa_c + 1 M_arachcrn_c	1 (R)-carnitine + 1 icosanoyl-CoA = 1 coenzyme A(4-) + 1 arachidyl carnitine	0	0	Inf	HGNC:18540 or HGNC:2328 or HGNC:2329	[]
R_ARACHCPT2	carnitine acyltransferase II	Fatty acid oxidation	1 M_coa_m + 1 M_arachcrn_m = 1 M_crn_m + 1 M_arachcoa_m	1 coenzyme A(4-) + 1 arachidyl carnitine = 1 (R)-carnitine + 1 icosanoyl-CoA	0	0	Inf	HGNC:2330	[]
R_ARGDCm	arginine decarboxylase (m)	Arginine and Proline Metabolism	1 M_h_m + 1 M_arg_L_m = 1 M_co2_m + 1 M_agm_m	1 proton + 1 L-argininium(1+) = 1 carbon dioxide + 1 agmatinium(2+)	0	0	Inf	HGNC:29957	[]
R_ARGN	arginase	Urea cycle	1 M_h2o_c + 1 M_arg_L_c = 1 M_orn_c + 1 M_urea_c	1 water + 1 L-argininium(1+) = 1 ornithine + 1 urea	0	0	Inf	HGNC:663 or HGNC:664	[]
R_ARGNm	arginase (m)	Urea cycle	1 M_h2o_m + 1 M_arg_L_m = 1 M_urea_m + 1 M_orn_m	1 water + 1 L-argininium(1+) = 1 urea + 1 ornithine	0	0	Inf	HGNC:664	[]
R_ARGSL	argininosuccinate lyase	Alanine and aspartate metabolism	1 M_argsuc_c = 1 M_fum_c + 1 M_arg_L_c	1 (N(omega)-L-arginino)succinate(1-) = 1 fumarate(2-) + 1 L-argininium(1+)	1	-Inf	Inf	HGNC:746	[]
R_ARGSS	argininosuccinate synthase	Alanine and aspartate metabolism	1 M_atp_c + 1 M_asp_L_c + 1 M_citr_L_c = 1 M_h_c + 1 M_amp_c + 1 M_ppi_c + 1 M_argsuc_c	1 ATP(4-) + 1 L-aspartate(1-) + 1 L-citrulline = 1 proton + 1 AMP(2-) + 1 diphosphate(3-) + 1 (N(omega)-L-arginino)succinate(1-)	0	0	Inf	HGNC:758	[]
R_ARSA	Arylsulfatase A	Sphingolipid metabolism	1 M_h2o_l + 1 M_sgalside_hs_l = 1 M_h_l + 1 M_galside_hs_l + 1 M_so4_l	1 water + 1 sulfatide galactocerebroside = 1 proton + 1 N-acyl-beta-D-galactosylsphingosine + 1 sulfate	0	0	Inf	HGNC:713	[]
R_ARTCOAL3	R group coenzyme a ligase	R group synthesis	1 M_h2o_c + 1 M_Rtotalcoa_c = 5 M_h_c + 1 M_coa_c + 1 M_Rtotal_c	1 water + 1 fatty acyl-CoA = 5 proton + 1 coenzyme A(4-) + 1 fatty acid anion	0	0	Inf		[]
R_R_group_phosphotase_3	R group phosphotase 3	[]	1 M_atp_c + 1 M_coa_c + 1 M_Rtotal_c + 4 M_h_c = 1 M_amp_c + 1 M_ppi_c + 1 M_Rtotalcoa_c	1 ATP(4-) + 1 coenzyme A(4-) + 1 fatty acid anion + 4 proton = 1 AMP(2-) + 1 diphosphate(3-) + 1 fatty acyl-CoA	0	0	Inf		[]
R_ARTFR207	R group artificial flux	R group synthesis	1 M_arachcoa_c + 4 M_h_c = 1 M_R2coa_hs_c	1 icosanoyl-CoA + 4 proton = 1 fatty acyl-CoA	0	0	Inf		[]
R_ARTFR31	R group artificial flux	R group synthesis	1 M_stcoa_c + 4 M_h_c = 1 M_R3coa_hs_c	1 stearoyl-CoA(4-) + 4 proton = 1 fatty acyl-CoA	0	0	Inf		[]
R_ARTFR51	R group artificial flux	R group synthesis	1 M_ttccoa_c + 4 M_h_c = 1 M_R5coa_hs_c	1 tetracosanoyl-CoA(4-) + 4 proton = 1 fatty acyl-CoA	0	0	Inf		[]
R_ARTPLM3	R group to palmitate conversion	R group synthesis	1 M_Rtotalcoa_c = 1 M_pmtcoa_c + 4 M_h_c	1 fatty acyl-CoA = 1 palmitoyl-CoA(4-) + 4 proton	1	-Inf	Inf		[]
R_ARTPLM3m	R group to palmitate conversion	R group synthesis	1 M_Rtotalcoa_m = 1 M_pmtcoa_m + 4 M_h_m	1 fatty acyl-CoA = 1 palmitoyl-CoA(4-) + 4 proton	1	-Inf	Inf		[]
R_ASAH1	N-acylsphingosine amidohydrolase	Sphingolipid metabolism	1 M_h2o_l + 1 M_crm_hs_l = 1 M_Rtotal_l + 1 M_sphings_l	1 water + 1 N-acylsphingosine = 1 fatty acid anion + 1 sphingosine(1+)	0	0	Inf	HGNC:735	[]
R_ASCBOX	ascorbic acid oxidase	Vitamin C metabolism	2 M_h_c + 1 M_ascb_L_c + 2 M_o2s_c = 2 M_h2o2_c + 1 M_dhdascb_c	2 proton + 1 L-ascorbate + 2 superoxide = 2 hydrogen peroxide + 1 dehydroascorbide(1-)	0	0	Inf		[]
R_ASNNm	L-asparaginase (mitochondrial)	Alanine and aspartate metabolism	1 M_h2o_m + 1 M_asn_L_m = 1 M_asp_L_m + 1 M_nh4_m	1 water + 1 L-asparagine = 1 L-aspartate(1-) + 1 ammonium	0	0	Inf	HGNC:16448	[]
R_ASNS1	asparagine synthase (glutamine-hydrolysing)	Alanine and aspartate metabolism	1 M_h2o_c + 1 M_atp_c + 1 M_asp_L_c + 1 M_gln_L_c = 1 M_h_c + 1 M_glu_L_c + 1 M_amp_c + 1 M_ppi_c + 1 M_asn_L_c	1 water + 1 ATP(4-) + 1 L-aspartate(1-) + 1 L-glutamine = 1 proton + 1 L-glutamate(1-) + 1 AMP(2-) + 1 diphosphate(3-) + 1 L-asp... <Preview truncated at 128 characters>	0	0	Inf	HGNC:753	[]
R_ASP1DC	aspartate 1-decarboxylase	beta-Alanine metabolism	1 M_h_c + 1 M_asp_L_c = 1 M_co2_c + 1 M_ala_B_c	1 proton + 1 L-aspartate(1-) = 1 carbon dioxide + 1 beta-alanine	0	0	Inf	HGNC:4092	[]
R_ASPCTr	aspartate carbamoyltransferase (reversible)	Pyrimidine synthesis	1 M_asp_L_c + 1 M_cbp_c = 1 M_h_c + 1 M_pi_c + 1 M_cbasp_c	1 L-aspartate(1-) + 1 carbamoyl phosphate(2-) = 1 proton + 1 hydrogenphosphate + 1 N-carbamoyl-L-aspartate(2-)	1	-Inf	Inf	HGNC:1424	[]
R_ASPNATm	aspartate N-acetyltransferase, mitochondrial	Alanine and aspartate metabolism	1 M_asp_L_m + 1 M_accoa_m = 1 M_h_m + 1 M_coa_m + 1 M_Nacasp_m	1 L-aspartate(1-) + 1 acetyl-CoA(4-) = 1 proton + 1 coenzyme A(4-) + 1 N-acetyl-L-aspartate(2-)	0	0	Inf		[]
R_ASPTA	aspartate transaminase	Alanine and aspartate metabolism	1 M_akg_c + 1 M_asp_L_c = 1 M_glu_L_c + 1 M_oaa_c	1 2-oxoglutarate(2-) + 1 L-aspartate(1-) = 1 L-glutamate(1-) + 1 oxaloacetate(2-)	1	-Inf	Inf	HGNC:4432	[]
R_ASPTAm	aspartate transaminase	Alanine and aspartate metabolism	1 M_akg_m + 1 M_asp_L_m = 1 M_glu_L_m + 1 M_oaa_m	1 2-oxoglutarate(2-) + 1 L-aspartate(1-) = 1 L-glutamate(1-) + 1 oxaloacetate(2-)	1	-Inf	Inf	HGNC:4433	[]
R_ATPH1e	ATP diphosphohydrolase	Nucleotide interconversion	2 M_h2o_e + 1 M_atp_e = 2 M_h_e + 1 M_amp_e + 2 M_pi_e	2 water + 1 ATP(4-) = 2 proton + 1 AMP(2-) + 2 hydrogenphosphate	0	0	Inf	HGNC:3363 or HGNC:3364 or HGNC:3365 or HGNC:3367 or HGNC:3368	[]
R_ATPH2e	ATP diphosphohydrolase	Nucleotide interconversion	1 M_h2o_e + 1 M_adp_e = 1 M_h_e + 1 M_amp_e + 1 M_pi_e	1 water + 1 ADP(3-) = 1 proton + 1 AMP(2-) + 1 hydrogenphosphate	0	0	Inf	HGNC:24860 or HGNC:3363 or HGNC:3364 or HGNC:3365 or HGNC:3367 or HGNC:3368	[]
R_B_MANNASEly	beta-mannosidase, lysosomal	N-glycan degradation	1 M_h2o_l + 1 M_mn_l = 1 M_man_l + 1 M_acgam_l	1 water + 1 beta-1,4-mannose-N-acetylglucosamine = 1 D-mannose + 1 aldehydo-N-acetyl-D-glucosamine	0	0	Inf	HGNC:6831	[]
R_B3GALT3g	Beta-1,3-galactosyltransferase 3	Sphingolipid metabolism	1 M_thcrm_hs_g + 1 M_udpacgal_g = 1 M_h_g + 1 M_udp_g + 1 M_gbside_hs_g	1 trihexosyl ceramide + 1 UDP-N-acetyl-D-galactosamine(2-) = 1 proton + 1 UDP(3-) + 1 N-acetyl-beta-D-galactosaminyl-(1->3)-alph... <Preview truncated at 128 characters>	0	0	Inf	HGNC:918	[]
R_B3GALT41g	Beta-1,3-galactosyltransferase 4	Sphingolipid metabolism	1 M_udpgal_g + 1 M_ga2_hs_g = 1 M_h_g + 1 M_udp_g + 1 M_ga1_hs_g	1 UDP-D-galactose(2-) + 1 GA2 = 1 proton + 1 UDP(3-) + 1 gibberellin A1(1-)	0	0	Inf	HGNC:919	[]
R_B3GALT42g	Beta-1,3-galactosyltransferase 4	Sphingolipid metabolism	1 M_udpgal_g + 1 M_gm2_hs_g = 1 M_udp_g + 1 M_gm1_hs_g	1 UDP-D-galactose(2-) + 1 beta-D-GalNAc-(1->4)-[alpha-Neu5Ac-(2->3)]-beta-D-Gal-(1->4)-beta-D-Glc-(1<->1)-Cer(1-) = 1 UDP(3-) +... <Preview truncated at 128 characters>	0	0	Inf	HGNC:919	[]
R_B3GALT43g	Beta-1,3-galactosyltransferase 4	Sphingolipid metabolism	1 M_udpgal_g + 1 M_gd2_hs_g = 3 M_h_g + 1 M_udp_g + 1 M_gd1b_hs_g	1 UDP-D-galactose(2-) + 1 beta-GalNAc-(1->4)-[alpha-Neu5Ac-(2->8)-alpha-Neu5Ac-(2->3)]-beta-Gal-(1->4)-beta-Glc-(1<->1)-Cer = 3... <Preview truncated at 128 characters>	0	0	Inf	HGNC:919	[]
R_B3GALT44g	Beta-1,3-galactosyltransferase 4	Sphingolipid metabolism	1 M_udpgal_g + 1 M_gt2_hs_g = 1 M_h_g + 1 M_udp_g + 1 M_gt1c_hs_g	1 UDP-D-galactose(2-) + 1 GT2 = 1 proton + 1 UDP(3-) + 1 GT1c	0	0	Inf	HGNC:919	[]
R_B3GALT5g	Beta-1,3-galactosyltransferase 5	Sphingolipid metabolism	1 M_udpgal_g + 1 M_gbside_hs_g = 1 M_h_g + 1 M_udp_g + 1 M_galgbside_hs_g	1 UDP-D-galactose(2-) + 1 N-acetyl-beta-D-galactosaminyl-(1->3)-alpha-D-galactosyl-(1->4)-beta-D-galactosyl-(1->4)-beta-D-glucos... <Preview truncated at 128 characters>	0	0	Inf	HGNC:920	[]
R_B3GALTg	Beta galactosyltransferase	Blood group synthesis	1 M_udpgal_g + 1 M_acglcgalgluside_hs_g = 1 M_h_g + 1 M_udp_g + 1 M_galacglcgalgluside_hs_g	1 UDP-D-galactose(2-) + 1 N-acetyl-beta-D-glucosaminyl-(1->3)-beta-D-galactosyl-(1->4)-beta-D-glucosylceramide = 1 proton + 1 UD... <Preview truncated at 128 characters>	0	0	Inf		[]
R_B3GNT11g	UDP-GlcNAc:betaGal beta-1,3-N-acetylglucosaminyltransferase 1	Blood group synthesis	1 M_uacgam_g + 1 M_gal14acglcgalgluside_hs_g = 1 M_h_g + 1 M_udp_g + 1 M_acglcgal14acglcgalgluside_hs_g	1 UDP-N-acetyl-alpha-D-glucosamine(2-) + 1 beta-D-galactosyl-(1->4)-N-acetyl-beta-D-glucosaminyl-(1->3)-beta-D-galactosyl-(1->4)... <Preview truncated at 128 characters>	0	0	Inf	HGNC:15629	[]
R_B3GNT12g	UDP-GlcNAc:betaGal beta-1,3-N-acetylglucosaminyltransferase 1	Blood group synthesis	1 M_uacgam_g + 1 M_galacglcgal14acglcgalgluside_hs_g = 1 M_h_g + 1 M_udp_g + 1 M_acglc13galacglcgal14acglcgalgluside_hs_g	1 UDP-N-acetyl-alpha-D-glucosamine(2-) + 1 beta-D-Gal-(1->4)-beta-D-GlcNAc-(1->3)-beta-D-Gal-(1->4)-beta-D-GlcNAc-(1->3)-beta-D-... <Preview truncated at 128 characters>	0	0	Inf	HGNC:15629	[]
R_B3GNT310g	UDP-GlcNAc:betaGal beta-1,3-N-acetylglucosaminyltransferase 3, Golgi apparatus	Blood group synthesis	1 M_udpgal_g + 1 M_acglcgalgluside_hs_g = 1 M_h_g + 1 M_udp_g + 1 M_gal14acglcgalgluside_hs_g	1 UDP-D-galactose(2-) + 1 N-acetyl-beta-D-glucosaminyl-(1->3)-beta-D-galactosyl-(1->4)-beta-D-glucosylceramide = 1 proton + 1 UD... <Preview truncated at 128 characters>	0	0	Inf	HGNC:13528	[]
R_B3GNT311g	UDP-GlcNAc:betaGal beta-1,3-N-acetylglucosaminyltransferase 3, Golgi apparatus	Blood group synthesis	1 M_udpgal_g + 1 M_acgalfucgalacglcgalgluside_hs_g = 1 M_h_g + 1 M_udp_g + 1 M_galacgalfuc12gal14acglcgalgluside_hs_g	1 UDP-D-galactose(2-) + 1 alpha-D-GalNAc-(1->3)-[alpha-L-Fuc-(1->2)]-beta-D-Gal-(1->3)-beta-D-GlcNAc-(1->3)-beta-D-Gal-(1->4)-be... <Preview truncated at 128 characters>	0	0	Inf	HGNC:13528	[]
R_B3GNT312g	UDP-GlcNAc:betaGal beta-1,3-N-acetylglucosaminyltransferase 3, Golgi apparatus	Blood group synthesis	1 M_udpgal_g + 1 M_acglcgal14acglcgalgluside_hs_g = 1 M_h_g + 1 M_udp_g + 1 M_galacglcgal14acglcgalgluside_hs_g	1 UDP-D-galactose(2-) + 1 N-acetyl-beta-D-glucosaminyl-(1->3)-beta-D-galactosyl-(1->4)-N-acetyl-beta-D-glucosaminyl-(1->3)-beta-... <Preview truncated at 128 characters>	0	0	Inf	HGNC:13528	[]
R_B3GNT313g	UDP-GlcNAc:betaGal beta-1,3-N-acetylglucosaminyltransferase 3, Golgi apparatus	Blood group synthesis	1 M_udpgal_g + 1 M_acgalfucgalacglcgal14acglcgalgluside_hs_g = 1 M_h_g + 1 M_udp_g + 1 M_galacgalfucgalacglcgal14acglcgalgluside... <Preview truncated at 128 characters>	1 UDP-D-galactose(2-) + 1 alpha-D-GalNAc-(1->3)-[alpha-L-Fuc-(1->2)]-beta-D-Gal-(1->4)-beta-D-GlcNAc-(1->3)-beta-D-Gal-(1->4)-be... <Preview truncated at 128 characters>	0	0	Inf	HGNC:13528	[]
R_B3GNT314g	UDP-GlcNAc:betaGal beta-1,3-N-acetylglucosaminyltransferase 3, Golgi apparatus	Blood group synthesis	1 M_udpgal_g + 1 M_acglcgalacglcgal14acglcgalgluside_hs_g = 1 M_h_g + 1 M_udp_g + 1 M_galacglcgalacglcgal14acglcgalgluside_hs_g	1 UDP-D-galactose(2-) + 1 beta-D-Gal-(1->4)-beta-D-GlcNAc-(1->3)-[beta-D-GlcNAc-(1->6)]-beta-D-Gal-(1->4)-beta-D-GlcNAc-(1->3)-b... <Preview truncated at 128 characters>	0	0	Inf	HGNC:13528	[]
R_B3GNT315g	UDP-GlcNAc:betaGal beta-1,3-N-acetylglucosaminyltransferase 3, Golgi apparatus	Blood group synthesis	1 M_udpgal_g + 1 M_acglc13galacglcgal14acglcgalgluside_hs_g = 1 M_h_g + 1 M_udp_g + 1 M_galacglc13galacglcgal14acglcgalgluside_h... <Preview truncated at 128 characters>	1 UDP-D-galactose(2-) + 1 beta-D-GlcNAc-(1->3)-[beta-D-Gal-(1->4)-beta-D-GlcNAc-(1->6)]-beta-D-Gal-(1->4)-beta-D-GlcNAc-(1->3)-b... <Preview truncated at 128 characters>	0	0	Inf	HGNC:13528	[]
R_B3GNT31g	UDP-GlcNAc:betaGal beta-1,3-N-acetylglucosaminyltransferase 3, Golgi apparatus	Sphingolipid metabolism	1 M_udpgal_g + 1 M_thcrm_hs_g = 1 M_h_g + 1 M_udp_g + 1 M_galthcrm_hs_g	1 UDP-D-galactose(2-) + 1 trihexosyl ceramide = 1 proton + 1 UDP(3-) + 1 Gal-Gal-Gal-Glc-Cer	0	0	Inf	HGNC:13528	[]
R_B3GNT32g	UDP-GlcNAc:betaGal beta-1,3-N-acetylglucosaminyltransferase 3, Golgi apparatus	Sphingolipid metabolism	1 M_udpgal_g + 1 M_galthcrm_hs_g = 1 M_h_g + 1 M_udp_g + 1 M_galgalthcrm_hs_g	1 UDP-D-galactose(2-) + 1 Gal-Gal-Gal-Glc-Cer = 1 proton + 1 UDP(3-) + 1 Gal-Gal-Gal-Gal-Glc-Cer	0	0	Inf	HGNC:13528	[]
R_B3GNT33g	UDP-GlcNAc:betaGal beta-1,3-N-acetylglucosaminyltransferase 3, Golgi apparatus	Sphingolipid metabolism	1 M_udpgal_g + 1 M_galgalthcrm_hs_g = 1 M_h_g + 1 M_udp_g + 1 M_galgalgalthcrm_hs_g	1 UDP-D-galactose(2-) + 1 Gal-Gal-Gal-Gal-Glc-Cer = 1 proton + 1 UDP(3-) + 1 Gal-Gal-Gal-Gal-Gal-Glc-Cer	0	0	Inf	HGNC:13528	[]
R_B3GNT34g	UDP-GlcNAc:betaGal beta-1,3-N-acetylglucosaminyltransferase 3, Golgi apparatus	Sphingolipid metabolism	1 M_uacgam_g + 1 M_galgbside_hs_g = 1 M_h_g + 1 M_udp_g + 1 M_acglcgalgbside_hs_g	1 UDP-N-acetyl-alpha-D-glucosamine(2-) + 1 beta-D-Galp-(1->3)-beta-D-GalpNAc-(1->3)-alpha-D-Galp-(1->4)-beta-D-Galp-(1->4)-beta-... <Preview truncated at 128 characters>	0	0	Inf	HGNC:13528	[]
R_B3GNT35g	UDP-GlcNAc:betaGal beta-1,3-N-acetylglucosaminyltransferase 3, Golgi apparatus	Sphingolipid metabolism	1 M_udpgal_g + 1 M_acglcgalgbside_hs_g = 1 M_h_g + 1 M_udp_g + 1 M_galacglcgalgbside_hs_g	1 UDP-D-galactose(2-) + 1 GlcNAc-Gal globoside = 1 proton + 1 UDP(3-) + 1 Gal-GlcNAc-Gal globoside	0	0	Inf	HGNC:13528	[]
R_B3GNT36g	UDP-GlcNAc:betaGal beta-1,3-N-acetylglucosaminyltransferase 3, Golgi apparatus	Sphingolipid metabolism	1 M_acgal_g + 1 M_gbside_hs_g = 1 M_acgbgbside_hs_g + 1 M_h2o_g	1 N-acetyl-D-galactosamine + 1 N-acetyl-beta-D-galactosaminyl-(1->3)-alpha-D-galactosyl-(1->4)-beta-D-galactosyl-(1->4)-beta-D-g... <Preview truncated at 128 characters>	0	0	Inf	HGNC:13528	[]
R_B3GNT37g	UDP-GlcNAc:betaGal beta-1,3-N-acetylglucosaminyltransferase 3, Golgi apparatus	Sphingolipid metabolism	1 M_udpgal_g + 1 M_gm2a_hs_g = 1 M_h_g + 1 M_udp_g + 1 M_gm1a_hs_g	1 UDP-D-galactose(2-) + 1 GM2alpha = 1 proton + 1 UDP(3-) + 1 GM1alpha	0	0	Inf	HGNC:13528	[]
R_B3GNT39g	UDP-GlcNAc:betaGal beta-1,3-N-acetylglucosaminyltransferase 3, Golgi apparatus	Sphingolipid metabolism	1 M_udpgal_g + 1 M_gluside_hs_g = 1 M_galgluside_hs_g + 1 M_h_g + 1 M_udp_g	1 UDP-D-galactose(2-) + 1 D-glucosyl-N-acylsphingosine = 1 beta-D-galactosyl-(1->4)-beta-D-glucosyl-(1<->1)-N-acylsphingosine + ... <Preview truncated at 128 characters>	0	0	Inf	HGNC:13528	[]
R_B3GNT51g	UDP-GlcNAc:betaGal beta-1,3-N-acetylglucosaminyltransferase 5	Blood group synthesis	1 M_galgluside_hs_g + 1 M_uacgam_g = 1 M_h_g + 1 M_udp_g + 1 M_acglcgalgluside_hs_g	1 beta-D-galactosyl-(1->4)-beta-D-glucosyl-(1<->1)-N-acylsphingosine + 1 UDP-N-acetyl-alpha-D-glucosamine(2-) = 1 proton + 1 UDP... <Preview truncated at 128 characters>	0	0	Inf	HGNC:15684	[]
R_BAAT1x	bile acid Coenzyme A: amino acid N-acyltransferase	Bile acid synthesis	1 M_gly_x + 1 M_cholcoa_x = 1 M_coa_x + 1 M_gchola_x	1 glycine + 1 choloyl-CoA(4-) = 1 coenzyme A(4-) + 1 glycocholate	0	0	Inf	HGNC:932	[]
R_BAAT2x	bile acid Coenzyme A: amino acid N-acyltransferase	Bile acid synthesis	1 M_cholcoa_x + 1 M_taur_x = 1 M_coa_x + 1 M_tchola_x	1 choloyl-CoA(4-) + 1 taurine = 1 coenzyme A(4-) + 1 taurocholate	0	0	Inf	HGNC:932	[]
R_BAAT4x	bile acid Coenzyme A: amino acid N-acyltransferase	Bile acid synthesis	1 M_gly_x + 1 M_dcholcoa_x = 1 M_coa_x + 1 M_dgchol_x	1 glycine + 1 chenodeoxycholoyl-CoA = 1 coenzyme A(4-) + 1 glycochenodeoxycholate	0	0	Inf	HGNC:932	[]
R_BACCL	biotin-[acetyl-CoA-carboxylase] ligase	Biotin metabolism	1 M_atp_c + 1 M_h_c + 1 M_btn_c = 1 M_ppi_c + 1 M_btamp_c	1 ATP(4-) + 1 proton + 1 biotinate = 1 diphosphate(3-) + 1 biotinyl-5-AMP	0	0	Inf	HGNC:4976	[]
R_BACCLm	biotin-[acetyl-CoA-carboxylase] ligase, mitochondrial	Biotin metabolism	1 M_h_m + 1 M_atp_m + 1 M_btn_m = 1 M_ppi_m + 1 M_btamp_m	1 proton + 1 ATP(4-) + 1 biotinate = 1 diphosphate(3-) + 1 biotinyl-5-AMP	0	0	Inf	HGNC:4976	[]
R_BAMPPALDOX	beta-Aminopropion aldehyde:NAD+ oxidoreductase	beta-Alanine metabolism	1 M_h2o_c + 1 M_bamppald_c + 1 M_nad_c = 2 M_h_c + 1 M_nadh_c + 1 M_ala_B_c	1 water + 1 3-aminopropanal + 1 NAD(1-) = 2 proton + 1 NADH(2-) + 1 beta-alanine	0	0	Inf	HGNC:15472 or HGNC:402 or HGNC:403 or HGNC:412 or HGNC:877	[]
R_BAMPPALDOXm	beta-Aminopropion aldehyde:NAD+ oxidoreductase (m)	beta-Alanine metabolism	1 M_h2o_m + 1 M_nad_m + 1 M_bamppald_m = 2 M_h_m + 1 M_nadh_m + 1 M_ala_B_m	1 water + 1 NAD(1-) + 1 3-aminopropanal = 2 proton + 1 NADH(2-) + 1 beta-alanine	0	0	Inf	HGNC:404 or HGNC:406 or HGNC:407	[]
R_BBHOX	4-Trimethylammoniobutanoate,2-oxoglutarate:oxygen oxidoreductase (3-hydroxylating)	Lysine metabolism	1 M_o2_c + 1 M_akg_c + 1 M_4tmeabutn_c = 1 M_co2_c + 1 M_crn_c + 1 M_succ_c	1 dioxygen + 1 2-oxoglutarate(2-) + 1 4-(trimethylammonio)butanoate = 1 carbon dioxide + 1 (R)-carnitine + 1 succinate(2-)	0	0	Inf	HGNC:964	[]
R_BCDO	beta-Carotene dioxygenase	Vitamin A metabolism	1 M_o2_c + 1 M_caro_c = 2 M_retinal_c	1 dioxygen + 1 beta-carotene = 2 retinal	0	0	Inf	HGNC:13815	[]
R_BDG2HCGHD	beta-D-Glucosyl-2-coumarinate glucohydrolase	Stilbene, coumarine and lignin synthesis	1 M_h2o_c + 1 M_bdg2hc_c = 1 M_h_c + 1 M_2coum_c + 1 M_glc_D_c	1 water + 1 2-(beta-D-glucosyloxy)-cis-cinnamic acid = 1 proton + 1 cis-2-coumarate + 1 D-glucopyranose	0	0	Inf		[]
R_BDHm	(R)-3-Hydroxybutanoate:NAD+ oxidoreductase	Butanoate metabolism	1 M_nad_m + 1 M_bhb_m = 1 M_h_m + 1 M_nadh_m + 1 M_acac_m	1 NAD(1-) + 1 (R)-3-hydroxybutyrate = 1 proton + 1 NADH(2-) + 1 acetoacetate	1	-Inf	Inf	HGNC:1027	[]
R_BDMT_U	GDPmannose:chitobiosyldiphosphodolichol beta-D-mannosyltransferase (uterus)	N-glycan synthesis	1 M_gdpmann_c + 1 M_chito2pdol_U_c = 1 M_h_c + 1 M_gdp_c + 1 M_mpdol_U_c	1 GDP-alpha-D-mannose(2-) + 1 N,N-diacetylchitobiosyldiphosphodolichol = 1 proton + 1 GDP(3-) + 1 beta-D-mannosyldiacetylchitob... <Preview truncated at 128 characters>	0	0	Inf		[]
R_BETALDHxm	betaine-aldehyde dehydrogenase, mitochondrial	Glycine, serine, alanine and threonine metabolism	1 M_h2o_m + 1 M_nad_m + 1 M_betald_m = 2 M_h_m + 1 M_nadh_m + 1 M_glyb_m	1 water + 1 NAD(1-) + 1 betaine aldehyde = 2 proton + 1 NADH(2-) + 1 glycine betaine	0	0	Inf		[]
R_BHMT	betaine-homocysteine S-methyltransferase	Glycine, serine, alanine and threonine metabolism	1 M_hcys_L_c + 1 M_glyb_c = 1 M_dmgly_c + 1 M_met_L_c	1 L-homocysteine + 1 glycine betaine = 1 N,N-dimethylglycine + 1 L-methionine	0	0	Inf	HGNC:1047 or HGNC:1048	[]
R_BILIRED	Nad(p)h biliverdin reductase	Heme degradation	1 M_h_c + 1 M_nadph_c + 1 M_biliverd_c = 1 M_nadp_c + 1 M_bilirub_c	1 proton + 1 NADPH(4-) + 1 biliverdin(2-) = 1 NADP(3-) + 1 bilirubin(2-)	0	0	Inf	HGNC:1062 or HGNC:1063	[]
R_BMTer_U	B mannosyltransferase, endoplasmic reticulum	Phosphatidylinositol phosphate metabolism	1 M_memgacpail_hs_r + 1 M_dolmanp_U_r = 2 M_h_r + 1 M_m2emgacpail_hs_r + 1 M_dolp_U_r	1 (mannosyl),(phosphoethanolaminyl)-mannosyl-glucosylaminyl-acylphosphatidylinositol (B) + 1 dolichyl D-mannosyl phosphate = 2 p... <Preview truncated at 128 characters>	0	0	Inf		[]
R_BPNT	3,5-bisphosphate nucleotidase	Nucleotide interconversion	1 M_h2o_c + 1 M_pap_c = 1 M_pi_c + 1 M_amp_c	1 water + 1 adenosine 3,5-bismonophosphate(4-) = 1 hydrogenphosphate + 1 AMP(2-)	0	0	Inf	HGNC:1096	[]
R_BPNT2	3,5-bisphosphate nucleotidase (paps)	Nucleotide interconversion	1 M_h2o_c + 1 M_paps_c = 1 M_pi_c + 1 M_aps_c	1 water + 1 3-phosphonato-5-adenylyl sulfate(4-) = 1 hydrogenphosphate + 1 5-adenylyl sulfate(2-)	0	0	Inf	HGNC:1096	[]
R_BTND1	biotinidase (biotin)	Biotin metabolism	1 M_h2o_c + 1 M_biocyt_c = 1 M_lys_L_c + 1 M_btn_c	1 water + 1 biocytin = 1 L-lysinium(1+) + 1 biotinate	0	0	Inf	HGNC:1122	[]
R_BTND1n	biotinidase (biotin), nuclear	Biotin metabolism	1 M_biocyt_n + 1 M_h2o_n = 1 M_btn_n + 1 M_lys_L_n	1 biocytin + 1 water = 1 biotinate + 1 L-lysinium(1+)	0	0	Inf	HGNC:1122	[]
R_BTNDe	biotinidase (biotin), extracellular	Biotin metabolism	1 M_h2o_e + 1 M_biocyt_e = 1 M_lys_L_e + 1 M_btn_e	1 water + 1 biocytin = 1 L-lysinium(1+) + 1 biotinate	0	0	Inf	HGNC:1122	[]
R_BTNDm	biotinidase (biotin), mitochondrial	Biotin metabolism	1 M_h2o_m + 1 M_biocyt_m = 1 M_lys_L_m + 1 M_btn_m	1 water + 1 biocytin = 1 L-lysinium(1+) + 1 biotinate	0	0	Inf	HGNC:1122	[]
R_BTNPL	holocarboxylase synthestase (biotin protein ligase)	Biotin metabolism	1 M_apoC_Lys_c + 1 M_btamp_c = 1 M_h_c + 1 M_amp_c + 1 M_apoC_Lys_btn_c	1 Apocarboxylase (Lys residue) + 1 biotinyl-5-AMP = 1 proton + 1 AMP(2-) + 1 Holocarboxylase (biotin covalent bound to Lys resi... <Preview truncated at 128 characters>	0	0	Inf	HGNC:4976	[]
R_BTNPLm	holocarboxylase synthestase (biotin protein ligase), mitochondrial	Biotin metabolism	1 M_apoC_Lys_m + 1 M_btamp_m = 1 M_h_m + 1 M_amp_m + 1 M_apoC_Lys_btn_m	1 Apocarboxylase (Lys residue) + 1 biotinyl-5-AMP = 1 proton + 1 AMP(2-) + 1 Holocarboxylase (biotin covalent bound to Lys resi... <Preview truncated at 128 characters>	0	0	Inf	HGNC:4976	[]
R_BUP2	beta-ureidopropionase (D-3-amino-isobutanoate forming)	Pyrimidine catabolism	1 M_h2o_c + 2 M_h_c + 1 M_3uib_c = 1 M_nh4_c + 1 M_co2_c + 1 M_3aib_D_c	1 water + 2 proton + 1 3-ureidoisobutyric acid = 1 ammonium + 1 carbon dioxide + 1 (R)-3-aminoisobutyric acid	0	0	Inf	HGNC:16297	[]
R_C14STRr	C-14 sterol reductase	Cholesterol metabolism	1 M_h_r + 1 M_44mctr_r + 1 M_nadph_r = 1 M_44mzym_r + 1 M_nadp_r	1 proton + 1 4,4-dimethyl-5alpha-cholesta-8,14,24-trien-3beta-ol + 1 NADPH(4-) = 1 14-demethyllanosterol + 1 NADP(3-)	0	0	Inf	HGNC:11863	[]
R_C160CPT1	carnitine acyltransferase I	Fatty acid oxidation	1 M_crn_c + 1 M_pmtcoa_c = 1 M_coa_c + 1 M_pmtcrn_c	1 (R)-carnitine + 1 palmitoyl-CoA(4-) = 1 coenzyme A(4-) + 1 O-palmitoyl-L-carnitine	0	0	Inf	HGNC:18540 or HGNC:2328 or HGNC:2329	[]
R_C160CPT2	carnitine acyltransferase II	Fatty acid oxidation	1 M_coa_m + 1 M_pmtcrn_m = 1 M_crn_m + 1 M_pmtcoa_m	1 coenzyme A(4-) + 1 O-palmitoyl-L-carnitine = 1 (R)-carnitine + 1 palmitoyl-CoA(4-)	0	0	Inf	HGNC:2330	[]
R_C161CPT1	production of palmitoleoylcarnitine	Fatty acid oxidation	1 M_crn_c + 1 M_hdcoa_c = 1 M_coa_c + 1 M_hdcecrn_c	1 (R)-carnitine + 1 (E)-hexadec-2-enoyl-CoA(4-) = 1 coenzyme A(4-) + 1 O-palmitoleoylcarnitine	0	0	Inf	HGNC:18540 or HGNC:2328 or HGNC:2329	[]
R_C161CPT12	carnitine O-palmitoyltransferase	Fatty acid oxidation	1 M_crn_c + 1 M_hdcoa_c = 1 M_coa_c + 1 M_hdd2crn_c	1 (R)-carnitine + 1 (E)-hexadec-2-enoyl-CoA(4-) = 1 coenzyme A(4-) + 1 trans-Hexadec-2-enoyl carnitine	0	0	Inf	HGNC:18540 or HGNC:2328 or HGNC:2329	[]
R_C161CPT2	transport of Hexadecenoyl-CoA into mitochondrial matrix	Fatty acid oxidation	1 M_coa_m + 1 M_hdcecrn_m = 1 M_crn_m + 1 M_hdcoa_m	1 coenzyme A(4-) + 1 O-palmitoleoylcarnitine = 1 (R)-carnitine + 1 (E)-hexadec-2-enoyl-CoA(4-)	0	0	Inf	HGNC:2330	[]
R_C161CPT22	C161 transport into the mitochondria	Fatty acid oxidation	1 M_coa_m + 1 M_hdd2crn_m = 1 M_crn_m + 1 M_hdcoa_m	1 coenzyme A(4-) + 1 trans-Hexadec-2-enoyl carnitine = 1 (R)-carnitine + 1 (E)-hexadec-2-enoyl-CoA(4-)	0	0	Inf	HGNC:2330	[]
R_C180CPT1	carnitine acyltransferase I	Fatty acid oxidation	1 M_crn_c + 1 M_stcoa_c = 1 M_coa_c + 1 M_stcrn_c	1 (R)-carnitine + 1 stearoyl-CoA(4-) = 1 coenzyme A(4-) + 1 stearoylcarnitine	0	0	Inf	HGNC:18540 or HGNC:2328 or HGNC:2329	[]
R_C180CPT2	carnitine acyltransferase II	Fatty acid oxidation	1 M_coa_m + 1 M_stcrn_m = 1 M_crn_m + 1 M_stcoa_m	1 coenzyme A(4-) + 1 stearoylcarnitine = 1 (R)-carnitine + 1 stearoyl-CoA(4-)	0	0	Inf	HGNC:2330	[]
R_C181CPT1	transport of Octadecenoyl-CoA into mitochondrial matrix	Fatty acid oxidation	1 M_crn_c + 1 M_octdececoa_c = 1 M_coa_c + 1 M_elaidcrn_c	1 (R)-carnitine + 1 oleoyl-CoA(4-) = 1 coenzyme A(4-) + 1 (9E)-octadec-9-enoylcarnitine	0	0	Inf	HGNC:18540 or HGNC:2329 or HGNC:2328 or HGNC:2329 or HGNC:2329 or HGNC:2329	[]
R_C181CPT2	transport of Octadecenoyl-CoA into mitochondrial matrix	Fatty acid oxidation	1 M_coa_m + 1 M_elaidcrn_m = 1 M_crn_m + 1 M_octdececoa_m	1 coenzyme A(4-) + 1 (9E)-octadec-9-enoylcarnitine = 1 (R)-carnitine + 1 oleoyl-CoA(4-)	0	0	Inf	HGNC:2330	[]
R_C204CPT1	carnitine C20:4 transferase	Fatty acid oxidation	1 M_crn_c + 1 M_arachdcoa_c = 1 M_coa_c + 1 M_arachdcrn_c	1 (R)-carnitine + 1 arachidonoyl-CoA(4-) = 1 coenzyme A(4-) + 1 C20:4 carnitine	0	0	Inf	HGNC:18540 or HGNC:2328 or HGNC:2329	[]
R_C204CPT2	arachidonic acid transport into the mitochondria	Fatty acid oxidation	1 M_coa_m + 1 M_arachdcrn_m = 1 M_crn_m + 1 M_arachdcoa_m	1 coenzyme A(4-) + 1 C20:4 carnitine = 1 (R)-carnitine + 1 arachidonoyl-CoA(4-)	0	0	Inf	HGNC:2330	[]
R_C226CPT1	carnitine C22:6 transferase	Fatty acid oxidation	1 M_crn_c + 1 M_c226coa_c = 1 M_coa_c + 1 M_c226crn_c	1 (R)-carnitine + 1 docosahexaenoyl-CoA(4-) = 1 coenzyme A(4-) + 1 cervonyl carnitine	0	0	Inf	HGNC:18540 or HGNC:2328 or HGNC:2329	[]
R_C226CPT2	C226 transport into the mitochondria	Fatty acid oxidation	1 M_coa_m + 1 M_c226crn_m = 1 M_crn_m + 1 M_c226coa_m	1 coenzyme A(4-) + 1 cervonyl carnitine = 1 (R)-carnitine + 1 docosahexaenoyl-CoA(4-)	0	0	Inf	HGNC:2330	[]
R_C2M26DCOAHLm	cis-2-Methyl-5-isopropylhexa-2,5-dienoyl-CoA hydro-lyase (m)	Limonene and pinene degradation	1 M_h2o_m + 1 M_c2m26dcoa_m = 1 M_3h26dm5coa_m	1 water + 1 cis-2-Methyl-5-isopropylhexa-2,5-dienoyl-CoA = 1 3-Hydroxy-2,6-dimethyl-5-methylene-heptanoyl-CoA	1	-Inf	Inf	(HGNC:4801 and HGNC:4803) or HGNC:890	[]
R_C2M26DCOAHLx	cis-2-Methyl-5-isopropylhexa-2,5-dienoyl-CoA hydro-lyase (x)	Limonene and pinene degradation	1 M_h2o_x + 1 M_c2m26dcoa_x = 1 M_3h26dm5coa_x	1 water + 1 cis-2-Methyl-5-isopropylhexa-2,5-dienoyl-CoA = 1 3-Hydroxy-2,6-dimethyl-5-methylene-heptanoyl-CoA	1	-Inf	Inf	HGNC:3149 or HGNC:3247	[]
R_C3STDH1Pr	C-3 sterol dehydrogenase (4-methylzymosterol)	Cholesterol metabolism	1 M_nadp_r + 1 M_4mzym_int1_r = 1 M_h_r + 1 M_nadph_r + 1 M_4mzym_int2_r + 1 M_co2_r	1 NADP(3-) + 1 4beta-methylzymosterol-4alpha-carboxylic acid = 1 proton + 1 NADPH(4-) + 1 3-dehydro-4-methylzymosterol + 1 carbo... <Preview truncated at 128 characters>	0	0	Inf	HGNC:13398	[]
R_C3STDH1r	C-3 sterol dehydrogenase (4-methylzymosterol)	Cholesterol metabolism	1 M_4mzym_int1_r + 1 M_nad_r = 1 M_h_r + 1 M_4mzym_int2_r + 1 M_co2_r + 1 M_nadh_r	1 4beta-methylzymosterol-4alpha-carboxylic acid + 1 NAD(1-) = 1 proton + 1 3-dehydro-4-methylzymosterol + 1 carbon dioxide + 1 N... <Preview truncated at 128 characters>	0	0	Inf	HGNC:13398	[]
R_C3STKR2r	C-3 sterol keto reductase (zymosterol)	Cholesterol metabolism	1 M_h_r + 1 M_nadph_r + 1 M_zym_int2_r = 1 M_nadp_r + 1 M_zymst_r	1 proton + 1 NADPH(4-) + 1 zymosterol intermediate 2 = 1 NADP(3-) + 1 zymosterol	0	0	Inf	HGNC:5213	[]
R_C4STMO1r	C-4 sterol methyl oxidase (4,4-dimethylzymosterol)	Cholesterol metabolism	3 M_o2_r + 3 M_h_r + 3 M_nadph_r + 1 M_44mzym_r = 4 M_h2o_r + 3 M_nadp_r + 1 M_4mzym_int1_r	3 dioxygen + 3 proton + 3 NADPH(4-) + 1 14-demethyllanosterol = 4 water + 3 NADP(3-) + 1 4beta-methylzymosterol-4alpha-carboxyli... <Preview truncated at 128 characters>	0	0	Inf	HGNC:10545	[]
R_C4STMO2Pr	C-4 methyl sterol oxidase	Cholesterol metabolism	1 M_o2_r + 1 M_nadp_r + 1 M_4mzym_int2_r = 1 M_h_r + 1 M_nadph_r + 1 M_co2_r + 1 M_zym_int2_r	1 dioxygen + 1 NADP(3-) + 1 3-dehydro-4-methylzymosterol = 1 proton + 1 NADPH(4-) + 1 carbon dioxide + 1 zymosterol intermediate... <Preview truncated at 128 characters>	0	0	Inf	HGNC:13398	[]
R_C4STMO2r	C-4 methyl sterol oxidase	Cholesterol metabolism	1 M_o2_r + 1 M_4mzym_int2_r + 1 M_nad_r = 1 M_h_r + 1 M_co2_r + 1 M_nadh_r + 1 M_zym_int2_r	1 dioxygen + 1 3-dehydro-4-methylzymosterol + 1 NAD(1-) = 1 proton + 1 carbon dioxide + 1 NADH(2-) + 1 zymosterol intermediate 2	0	0	Inf	HGNC:10545 or HGNC:13398	[]
R_CAT2p	catalase A, peroxisomal (ethanol)	Glycolysis/gluconeogenesis	1 M_h2o2_x + 1 M_etoh_x = 1 M_acald_x + 2 M_h2o_x	1 hydrogen peroxide + 1 ethanol = 1 acetaldehyde + 2 water	0	0	Inf	HGNC:1516	[]
R_CATm	catalase	ROS detoxification	2 M_h2o2_m = 1 M_o2_m + 2 M_h2o_m	2 hydrogen peroxide = 1 dioxygen + 2 water	0	0	Inf	HGNC:1516	[]
R_CATp	catalase A, peroxisomal	Miscellaneous	2 M_h2o2_x = 1 M_o2_x + 2 M_h2o_x	2 hydrogen peroxide = 1 dioxygen + 2 water	0	0	Inf	HGNC:1516	[]
R_CBL2OR	NADH:cob(III)alamine oxidoreductase	Vitamin B12 metabolism	1 M_h_c + 1 M_nadh_c + 2 M_aqcobal_c = 2 M_h2o_c + 1 M_nad_c + 2 M_cbl2_c	1 proton + 1 NADH(2-) + 2 aquacob(III)alamin = 2 water + 1 NAD(1-) + 2 cob(II)alamin	0	0	Inf		[]
R_CBLATm	cob(I)alamin adenosyltransferase, mitochondrial	Vitamin B12 metabolism	1 M_h_m + 1 M_atp_m + 1 M_cbl1_m = 1 M_adocbl_m + 1 M_pppi_m	1 proton + 1 ATP(4-) + 1 cob(I)alamin = 1 cobamamide + 1 triphosphate(5-)	1	-Inf	Inf	HGNC:18871	[]
R_CBPPer	Carbamoyl phosphate phosphotransferase, endoplasmic reticulum	Glycolysis/gluconeogenesis	1 M_h_r + 1 M_cbp_r + 1 M_glc_D_r = 1 M_co2_r + 1 M_g6p_r + 1 M_nh4_r	1 proton + 1 carbamoyl phosphate(2-) + 1 D-glucopyranose = 1 carbon dioxide + 1 D-glucopyranose 6-phosphate(2-) + 1 ammonium	0	0	Inf	HGNC:24861 or HGNC:28906 or HGNC:4056	[]
R_CBPS	carbamoyl-phosphate synthase (glutamine-hydrolysing)	Pyrimidine synthesis	1 M_h2o_c + 2 M_atp_c + 1 M_hco3_c + 1 M_gln_L_c = 2 M_adp_c + 2 M_h_c + 1 M_pi_c + 1 M_glu_L_c + 1 M_cbp_c	1 water + 2 ATP(4-) + 1 hydrogencarbonate + 1 L-glutamine = 2 ADP(3-) + 2 proton + 1 hydrogenphosphate + 1 L-glutamate(1-) + 1 c... <Preview truncated at 128 characters>	0	0	Inf	HGNC:1424	[]
R_CBPSam	carbamoyl-phosphate synthase (ammonia) (mitochondria	Glutamate metabolism	2 M_atp_m + 1 M_hco3_m + 1 M_nh4_m = 2 M_h_m + 2 M_adp_m + 1 M_pi_m + 1 M_cbp_m	2 ATP(4-) + 1 hydrogencarbonate + 1 ammonium = 2 proton + 2 ADP(3-) + 1 hydrogenphosphate + 1 carbamoyl phosphate(2-)	0	0	Inf	HGNC:2323	[]
R_CBR1	Carbonyl reductase [NADPH] 1	Eicosanoid metabolism	1 M_h_c + 1 M_nadph_c + 1 M_prostg1_c = 1 M_nadp_c + 1 M_prostge1_c	1 proton + 1 NADPH(4-) + 1 15-dehydro-prostaglandin E1(1-) = 1 NADP(3-) + 1 prostaglandin E1(1-)	0	0	Inf	HGNC:1548	[]
R_CBR2	Carbonyl reductase [NADPH] 1	Eicosanoid metabolism	1 M_h_c + 1 M_nadph_c + 1 M_prostge2_c = 1 M_nadp_c + 1 M_prostgf2_c	1 proton + 1 NADPH(4-) + 1 prostaglandin E2(1-) = 1 NADP(3-) + 1 prostaglandin F2alpha(1-)	0	0	Inf	HGNC:1548	[]
R_CDIPTr	phosphatidylinositol synthase (Homo sapiens)	Glycerophospholipid metabolism	1 M_cdpdag_hs_c + 1 M_inost_c = 1 M_h_c + 1 M_cmp_c + 1 M_pail_hs_c	1 CDP-diacylglycerol(2-) + 1 myo-inositol = 1 proton + 1 CMP(2-) + 1 1-phosphatidyl-1D-myo-inositol(1-)	1	-Inf	Inf	HGNC:1769	[]
R_CDS	phosphatidate cytidylyltransferase	Glycerophospholipid metabolism	1 M_h_c + 1 M_pa_hs_c + 1 M_ctp_c = 1 M_ppi_c + 1 M_cdpdag_hs_c	1 proton + 1 phosphatidate(2-) + 1 CTP(4-) = 1 diphosphate(3-) + 1 CDP-diacylglycerol(2-)	0	0	Inf	HGNC:1800 or HGNC:1801	[]
R_CDSm	phosphatidate cytidylyltransferase	Glycerophospholipid metabolism	1 M_h_m + 1 M_ctp_m + 1 M_pa_hs_m = 1 M_ppi_m + 1 M_cdpdag_hs_m	1 proton + 1 CTP(4-) + 1 phosphatidate(2-) = 1 diphosphate(3-) + 1 CDP-diacylglycerol(2-)	0	0	Inf	HGNC:1800 or HGNC:1801	[]
R_CEPTC	choline phosphotransferase	Glycerophospholipid metabolism	1 M_cdpchol_c + 1 M_dag_hs_c = 1 M_h_c + 1 M_cmp_c + 1 M_pchol_hs_c	1 CDP-choline + 1 diglyceride = 1 proton + 1 CMP(2-) + 1 phosphatidylcholine	0	0	Inf	HGNC:17852 or HGNC:24289	[]
R_CEPTE	ethanolamine phosphotransferase	Glycerophospholipid metabolism	1 M_cdpea_c + 1 M_dag_hs_c = 1 M_h_c + 1 M_cmp_c + 1 M_pe_hs_c	1 CDP-ethanolamine(1-) + 1 diglyceride = 1 proton + 1 CMP(2-) + 1 phosphatidylethanolamine	0	0	Inf	HGNC:24289	[]
R_CERK	Ceramide kinase	Sphingolipid metabolism	1 M_atp_c + 1 M_crm_hs_c = 1 M_adp_c + 1 M_h_c + 1 M_crmp_hs_c	1 ATP(4-) + 1 N-acylsphingosine = 1 ADP(3-) + 1 proton + 1 N-acylsphingosine 1-phosphate(2-)	0	0	Inf	HGNC:19256	[]
R_CH25H	cholesterol 25-hydroxylase	Bile acid synthesis	1 M_o2_r + 1 M_h_r + 1 M_nadph_r + 1 M_chsterol_r = 1 M_h2o_r + 1 M_nadp_r + 1 M_xol25oh_r	1 dioxygen + 1 proton + 1 NADPH(4-) + 1 cholesterol = 1 water + 1 NADP(3-) + 1 25-hydroxycholesterol	0	0	Inf	HGNC:1907	[]
R_CHAT	Choline O-acetyltransferase	Glycerophospholipid metabolism	1 M_accoa_c + 1 M_chol_c = 1 M_coa_c + 1 M_ach_c	1 acetyl-CoA(4-) + 1 choline = 1 coenzyme A(4-) + 1 acetylcholine	1	-Inf	Inf	HGNC:1912	[]
R_CHATn	Choline O-acetyltransferase	Glycerophospholipid metabolism	1 M_accoa_n + 1 M_chol_n = 1 M_ach_n + 1 M_coa_n	1 acetyl-CoA(4-) + 1 choline = 1 acetylcholine + 1 coenzyme A(4-)	1	-Inf	Inf	HGNC:1912	[]
R_CHLP	choline phosphate phosphatase	Glycerophospholipid metabolism	1 M_h2o_c + 1 M_cholp_c = 1 M_pi_c + 1 M_chol_c	1 water + 1 choline phosphate(1-) = 1 hydrogenphosphate + 1 choline	0	0	Inf	HGNC:16815	[]
R_CHLPCTD	choline phosphate cytididyltransferase	Glycerophospholipid metabolism	1 M_h_c + 1 M_ctp_c + 1 M_cholp_c = 1 M_ppi_c + 1 M_cdpchol_c	1 proton + 1 CTP(4-) + 1 choline phosphate(1-) = 1 diphosphate(3-) + 1 CDP-choline	0	0	Inf	HGNC:8754 or HGNC:8755	[]
R_CHOLD2m	choline dehydrogenase (FAD acceptor), mitochondrial	Glycine, serine, alanine and threonine metabolism	1 M_fad_m + 1 M_chol_m = 1 M_fadh2_m + 1 M_betald_m	1 FAD + 1 choline = 1 FADH2(2-) + 1 betaine aldehyde	0	0	Inf	HGNC:24288	[]
R_CHOLK	Choline kinase	Glycerophospholipid metabolism	1 M_atp_c + 1 M_chol_c = 1 M_adp_c + 1 M_h_c + 1 M_cholp_c	1 ATP(4-) + 1 choline = 1 ADP(3-) + 1 proton + 1 choline phosphate(1-)	0	0	Inf	HGNC:1937 or HGNC:1938	[]
R_CHSTEROLSULT	steroid sulfotransferase	Steroid metabolism	1 M_paps_c + 1 M_chsterol_c = 1 M_h_c + 1 M_pap_c + 1 M_chsterols_c	1 3-phosphonato-5-adenylyl sulfate(4-) + 1 cholesterol = 1 proton + 1 adenosine 3,5-bismonophosphate(4-) + 1 cholesterol sul... <Preview truncated at 128 characters>	0	0	Inf	HGNC:11455 or HGNC:11459	[]
R_CHTNASE	chitinase	Aminosugar metabolism	2 M_h2o_c + 1 M_chtn_c = 3 M_acgam_c	2 water + 1 chitin = 3 aldehydo-N-acetyl-D-glucosamine	0	0	Inf	HGNC:17432 or HGNC:1936	[]
R_CHTNASEe	chitinase, extracellular	Aminosugar metabolism	2 M_h2o_e + 1 M_chtn_e = 3 M_acgam_e	2 water + 1 chitin = 3 aldehydo-N-acetyl-D-glucosamine	0	0	Inf	HGNC:17432	[]
R_CITL	Citrate lyase	Citric acid cycle	1 M_cit_c = 1 M_ac_c + 1 M_oaa_c	1 citrate(3-) = 1 acetate + 1 oxaloacetate(2-)	0	0	Inf		[]
R_CITMCOAHm	L-Citramalyl-CoA hydro-lyase, mitochondrial	C5-branched dibasic acid metabolism	1 M_h2o_m + 1 M_itaccoa_m = 1 M_citmcoa_L_m	1 water + 1 itaconyl-CoA(5-) = 1 (3S)-citramalyl-CoA(5-)	1	-Inf	Inf		[]
R_CITMCOALm	L-Citramalyl-CoA pyruvate-lyase	C5-branched dibasic acid metabolism	1 M_citmcoa_L_m = 1 M_pyr_m + 1 M_accoa_m	1 (3S)-citramalyl-CoA(5-) = 1 pyruvate + 1 acetyl-CoA(4-)	0	0	Inf		[]
R_CK	ATP Creatine kinase	Urea cycle	1 M_atp_m + 1 M_creat_m = 1 M_adp_m + 1 M_pcreat_m + 1 M_h_m	1 ATP(4-) + 1 creatine = 1 ADP(3-) + 1 N-phosphocreatinate(2-) + 1 proton	1	-Inf	Inf	HGNC:1995 or HGNC:1996 or HGNC:31736	[]
R_CKc	ATP Creatine kinase (c)	Urea cycle	1 M_atp_c + 1 M_creat_c = 1 M_adp_c + 1 M_pcreat_c + 1 M_h_c	1 ATP(4-) + 1 creatine = 1 ADP(3-) + 1 N-phosphocreatinate(2-) + 1 proton	1	-Inf	Inf	(HGNC:1991 and HGNC:1994) or HGNC:1991 or HGNC:1994	[]
R_CLPNDCPT1	carnitine O-palmitoyltransferase	Fatty acid oxidation	1 M_crn_c + 1 M_clpndcoa_c = 1 M_coa_c + 1 M_clpndcrn_c	1 (R)-carnitine + 1 (7Z,10Z,13Z,16Z,19Z)-docosapentaenoyl-CoA(4-) = 1 coenzyme A(4-) + 1 clupanodonyl carnitine	0	0	Inf	HGNC:18540 or HGNC:2328 or HGNC:2329	[]
R_CLPNDCPT2	carnitine transferase	Fatty acid oxidation	1 M_coa_m + 1 M_clpndcrn_m = 1 M_crn_m + 1 M_clpndcoa_m	1 coenzyme A(4-) + 1 clupanodonyl carnitine = 1 (R)-carnitine + 1 (7Z,10Z,13Z,16Z,19Z)-docosapentaenoyl-CoA(4-)	0	0	Inf	HGNC:2330	[]
R_CLS_hs	cardiolipin synthase (homo sapiens)	Glycerophospholipid metabolism	1 M_cdpdag_hs_c + 1 M_pglyc_hs_c + 1 M_h_c = 1 M_cmp_c + 1 M_clpn_hs_c	1 CDP-diacylglycerol(2-) + 1 phosphatidylglycerol(1-) + 1 proton = 1 CMP(2-) + 1 cardiolipin	0	0	Inf	HGNC:16148	[]
R_CMPSAS	CMP sialic acid synthase	Aminosugar metabolism	1 M_acnam_c + 1 M_ctp_c = 1 M_ppi_c + 1 M_cmpacna_c	1 N-acetylneuraminate + 1 CTP(4-) = 1 diphosphate(3-) + 1 CMP-N-acetyl-beta-neuraminate(2-)	0	0	Inf	HGNC:18290	[]
R_CMPSASn	CMP sialic acid synthase, nuclear	Aminosugar metabolism	1 M_acnam_n + 1 M_ctp_n = 1 M_cmpacna_n + 1 M_ppi_n	1 N-acetylneuraminate + 1 CTP(4-) = 1 CMP-N-acetyl-beta-neuraminate(2-) + 1 diphosphate(3-)	0	0	Inf	HGNC:18290	[]
R_COKECBESr	Carboxylesterase (cocaine) (er)	Alkaloid synthesis	1 M_h2o_r + 1 M_coke_r = 1 M_h_r + 1 M_bz_r + 1 M_egme_r	1 water + 1 cocaine(1+) = 1 proton + 1 benzoate + 1 ecgoninium methyl ester(1+)	0	0	Inf	HGNC:1864	[]
R_COQ3m	methyltransferase COQ3	Ubiquinone synthesis	1 M_amet_m + 1 M_2dpmhobq_m = 1 M_h_m + 1 M_ahcys_m + 1 M_q10_m	1 S-adenosyl-L-methionine + 1 2-decaprenyl-5-hydroxy-6-methoxy-3-methyl-1,4-benzoquinone = 1 proton + 1 S-adenosyl-L-homocystein... <Preview truncated at 128 characters>	0	0	Inf	HGNC:18175	[]
R_COQ5m	Ubiquinone biosynthesis methyltransferase COQ5	Ubiquinone synthesis	1 M_amet_m + 1 M_2dp6mobq_m = 1 M_h_m + 1 M_ahcys_m + 1 M_2dp6mobq_me_m	1 S-adenosyl-L-methionine + 1 2-decaprenyl-6-methoxy-1,4-benzoquinone = 1 proton + 1 S-adenosyl-L-homocysteine + 1 2-decaprenyl-... <Preview truncated at 128 characters>	0	0	Inf		[]
R_COQ6m	Ubiquinone biosynthesis monooxgenase COQ6	Ubiquinone synthesis	1 M_o2_m + 1 M_2dp6mep_m = 1 M_h2o_m + 1 M_2dp6mobq_m	1 dioxygen + 1 2-decaprenyl-6-methoxyphenol = 1 water + 1 2-decaprenyl-6-methoxy-1,4-benzoquinone	0	0	Inf	HGNC:20233	[]
R_COQ7m	Ubiquinone biosynthesis COQ7	Ubiquinone synthesis	1 M_h_m + 1 M_nadph_m + 1 M_o2_m + 1 M_2dp6mobq_me_m = 1 M_h2o_m + 1 M_nadp_m + 1 M_2dpmhobq_m	1 proton + 1 NADPH(4-) + 1 dioxygen + 1 2-decaprenyl-6-methoxy-3-methyl-1,4-benzoquinone = 1 water + 1 NADP(3-) + 1 2-decaprenyl... <Preview truncated at 128 characters>	0	0	Inf	HGNC:2244	[]
R_CORE2GTg	Core 2 acetylglucosaminyltransferase, Golgi apparatus	O-glycan synthesis	1 M_T_antigen_g + 1 M_uacgam_g = 1 M_h_g + 1 M_udp_g + 1 M_core2_g	1 T antigen (core 1) + 1 UDP-N-acetyl-alpha-D-glucosamine(2-) = 1 proton + 1 UDP(3-) + 1 Core 2	0	0	Inf	HGNC:17973 or HGNC:4203 or HGNC:4205	[]
R_CORE3GTg	Core 3 beta-GlcNAc-transferase, Golgi apparatus	O-glycan synthesis	1 M_uacgam_g + 1 M_Tn_antigen_g = 1 M_h_g + 1 M_udp_g + 1 M_core3_g	1 UDP-N-acetyl-alpha-D-glucosamine(2-) + 1 Tn antigen = 1 proton + 1 UDP(3-) + 1 Core 3	0	0	Inf	HGNC:24141	[]
R_CORE4GTg	Core 4 beta6-GalNAc-transferase, Golgi apparatus	O-glycan synthesis	1 M_uacgam_g + 1 M_core3_g = 1 M_h_g + 1 M_udp_g + 1 M_core4_g	1 UDP-N-acetyl-alpha-D-glucosamine(2-) + 1 Core 3 = 1 proton + 1 UDP(3-) + 1 Core 4	0	0	Inf	HGNC:4205	[]
R_CORE5GTg	Core 5 alpha-GalNAc-transferase, Golgi apparatus	O-glycan synthesis	1 M_udpacgal_g + 1 M_Tn_antigen_g = 1 M_h_g + 1 M_udp_g + 1 M_core5_g	1 UDP-N-acetyl-D-galactosamine(2-) + 1 Tn antigen = 1 proton + 1 UDP(3-) + 1 Core 5	0	0	Inf		[]
R_CORE6GTg	Core 6 beta-GlcNAc-transferase A, Golgi apparatus	O-glycan synthesis	1 M_uacgam_g + 1 M_Tn_antigen_g = 1 M_h_g + 1 M_udp_g + 1 M_core6_g	1 UDP-N-acetyl-alpha-D-glucosamine(2-) + 1 Tn antigen = 1 proton + 1 UDP(3-) + 1 Core 6	0	0	Inf	HGNC:4203	[]
R_CORE7GTg	Core 7 alpha-GalNAc-transferase, Golgi apparatus	O-glycan synthesis	1 M_udpacgal_g + 1 M_Tn_antigen_g = 1 M_h_g + 1 M_udp_g + 1 M_core7_g	1 UDP-N-acetyl-D-galactosamine(2-) + 1 Tn antigen = 1 proton + 1 UDP(3-) + 1 Core 7	0	0	Inf		[]
R_CORE8GTg	N-acetylgalactosamine 3-alpha-galactosyltransferase, Golgi apparatus	O-glycan synthesis	1 M_udpgal_g + 1 M_Tn_antigen_g = 1 M_h_g + 1 M_udp_g + 1 M_core8_g	1 UDP-D-galactose(2-) + 1 Tn antigen = 1 proton + 1 UDP(3-) + 1 Core 8	0	0	Inf		[]
R_COUCOAFm	p-coumaroyl-CoA formation	Ubiquinone synthesis	1 M_coa_m + 1 M_atp_m + 1 M_T4hcinnm_m = 1 M_coucoa_m + 1 M_amp_m + 1 M_ppi_m	1 coenzyme A(4-) + 1 ATP(4-) + 1 trans-4-coumarate = 1 4-coumaroyl-CoA(4-) + 1 AMP(2-) + 1 diphosphate(3-)	0	0	Inf		[]
R_CPCTDTX	choline-phosphate cytidylyltransferase	Glycerophospholipid metabolism	1 M_h_c + 1 M_ctp_c + 1 M_ntm2amep_c = 1 M_ppi_c + 1 M_cmpntm2amep_c	1 proton + 1 CTP(4-) + 1 N-Trimethyl-2-aminoethylphosphonate = 1 diphosphate(3-) + 1 CMP-N-trimethyl-2-aminoethylphosphonate	0	0	Inf	HGNC:8754 or HGNC:8755	[]
R_CPPPGO	coproporphyrinogen oxidase (O2 required)	Heme synthesis	1 M_o2_c + 2 M_h_c + 1 M_cpppg3_c = 2 M_h2o_c + 2 M_co2_c + 1 M_pppg9_c	1 dioxygen + 2 proton + 1 coproporphyrinogen III(4-) = 2 water + 2 carbon dioxide + 1 protoporphyrinogen(2-)	0	0	Inf	HGNC:2321	[]
R_CRTNsyn	Creatinine synthase	Urea cycle	1 M_pcreat_c = 1 M_pi_c + 1 M_crtn_c	1 N-phosphocreatinate(2-) = 1 hydrogenphosphate + 1 creatinine	0	0	Inf		[]
R_CSAPASEly	chondroitin sulfate A proteoglycan protease, lysosome (endosome)	Chondroitin sulfate degradation	1 M_h2o_l + 1 M_cspg_a_l = 1 M_Ser_Gly_Ala_X_Gly_l + 1 M_cs_a_l	1 water + 1 chondroitin sulfate A (GalNAc4S-GlcA) proteoglycan = 1 protein-linked serine residue (glycosaminoglycan attachment s... <Preview truncated at 128 characters>	0	0	Inf		[]
R_CSBPASEly	chondroitin sulfate B proteoglycan protease, lysosome (endosome)	Chondroitin sulfate degradation	1 M_h2o_l + 1 M_cspg_b_l = 1 M_Ser_Gly_Ala_X_Gly_l + 1 M_cs_b_l	1 water + 1 chondroitin sulfate B / dermatan sulfate (IdoA2S-GalNAc4S) proteoglycan = 1 protein-linked serine residue (glycosami... <Preview truncated at 128 characters>	0	0	Inf		[]
R_CSCPASEly	chondroitin sulfate C proteoglycan protease, lysosome (endosome)	Chondroitin sulfate degradation	1 M_h2o_l + 1 M_cspg_c_l = 1 M_Ser_Gly_Ala_X_Gly_l + 1 M_cs_c_l	1 water + 1 chondroitin sulfate C (GalNAc6S-GlcA) proteoglycan = 1 protein-linked serine residue (glycosaminoglycan attachment s... <Preview truncated at 128 characters>	0	0	Inf		[]
R_CSDPASEly	chondroitin sulfate D proteoglycan protease, lysosome (endosome)	Chondroitin sulfate degradation	1 M_h2o_l + 1 M_cspg_d_l = 1 M_Ser_Gly_Ala_X_Gly_l + 1 M_cs_d_l	1 water + 1 chondroitin sulfate D (GlcNAc6S-GlcA2S) proteoglycan = 1 protein-linked serine residue (glycosaminoglycan attachment... <Preview truncated at 128 characters>	0	0	Inf		[]
R_CSEPASEly	chondroitin sulfate E proteoglycan protease, lysosome (endosome)	Chondroitin sulfate degradation	1 M_h2o_l + 1 M_cspg_e_l = 1 M_Ser_Gly_Ala_X_Gly_l + 1 M_cs_e_l	1 water + 1 chondroitin sulfate E (GalNAc4,6diS-GlcA) proteoglycan = 1 protein-linked serine residue (glycosaminoglycan attachme... <Preview truncated at 128 characters>	0	0	Inf		[]
R_CSm	citrate synthase	Citric acid cycle	1 M_h2o_m + 1 M_accoa_m + 1 M_oaa_m = 1 M_h_m + 1 M_coa_m + 1 M_cit_m	1 water + 1 acetyl-CoA(4-) + 1 oxaloacetate(2-) = 1 proton + 1 coenzyme A(4-) + 1 citrate(3-)	0	0	Inf	HGNC:2422	[]
R_CSNAT2m	carnitine O-aceyltransferase, mitochondrial	Fatty acid oxidation	1 M_coa_m + 1 M_pcrn_m = 1 M_ppcoa_m + 1 M_crn_m	1 coenzyme A(4-) + 1 O-propanoylcarnitine = 1 propionyl-CoA(4-) + 1 (R)-carnitine	1	-Inf	Inf	HGNC:2342	[]
R_CSNAT2x	carnitine dimethyl nonanoyl transferase, revsible, peroxisomal	Fatty acid oxidation	1 M_crn_x + 1 M_dmnoncoa_x = 1 M_coa_x + 1 M_dmnoncrn_x	1 (R)-carnitine + 1 4,8 dimethylnonanoyl-CoA = 1 coenzyme A(4-) + 1 O-(4,8-dimethylnonanoyl)carnitine	1	-Inf	Inf	HGNC:2342 or HGNC:2366	[]
R_CSNAT3x	carnitine O-aceyltransferase, peroxisomal	Fatty acid oxidation	1 M_crn_x + 1 M_ppcoa_x = 1 M_coa_x + 1 M_pcrn_x	1 (R)-carnitine + 1 propionyl-CoA(4-) = 1 coenzyme A(4-) + 1 O-propanoylcarnitine	1	-Inf	Inf	HGNC:2342	[]
R_CSNATer	carnitine O-acetyltransferase, endolasmic reticulum	Fatty acid oxidation	1 M_accoa_r + 1 M_crn_r = 1 M_coa_r + 1 M_acrn_r	1 acetyl-CoA(4-) + 1 (R)-carnitine = 1 coenzyme A(4-) + 1 O-acetyl-L-carnitine	1	-Inf	Inf	HGNC:2342	[]
R_CSNATm	carnitine O-aceyltransferase, mitochondrial	Fatty acid oxidation	1 M_coa_m + 1 M_acrn_m = 1 M_accoa_m + 1 M_crn_m	1 coenzyme A(4-) + 1 O-acetyl-L-carnitine = 1 acetyl-CoA(4-) + 1 (R)-carnitine	1	-Inf	Inf	HGNC:2342	[]
R_CSNATp	carnitine O-acetyltransferase, reverse direction, peroxisomal	Fatty acid oxidation	1 M_accoa_x + 1 M_crn_x = 1 M_coa_x + 1 M_acrn_x	1 acetyl-CoA(4-) + 1 (R)-carnitine = 1 coenzyme A(4-) + 1 O-acetyl-L-carnitine	1	-Inf	Inf	HGNC:2342	[]
R_CSNATr	carnitine O-acetyltransferase	Fatty acid oxidation	1 M_accoa_c + 1 M_crn_c = 1 M_coa_c + 1 M_acrn_c	1 acetyl-CoA(4-) + 1 (R)-carnitine = 1 coenzyme A(4-) + 1 O-acetyl-L-carnitine	1	-Inf	Inf	HGNC:2342	[]
R_CSND	Cytosine deaminase	Pyrimidine catabolism	1 M_h2o_c + 1 M_h_c + 1 M_csn_c = 1 M_nh4_c + 1 M_ura_c	1 water + 1 proton + 1 cytosine = 1 ammonium + 1 uracil	0	0	Inf		[]
R_CTPS1	CTP synthase (NH3)	Nucleotide interconversion	1 M_nh4_c + 1 M_atp_c + 1 M_utp_c = 1 M_adp_c + 2 M_h_c + 1 M_pi_c + 1 M_ctp_c	1 ammonium + 1 ATP(4-) + 1 UTP(4-) = 1 ADP(3-) + 2 proton + 1 hydrogenphosphate + 1 CTP(4-)	0	0	Inf	HGNC:2519 or HGNC:2520	[]
R_CTPS2	CTP synthase (glutamine)	Pyrimidine synthesis	1 M_h2o_c + 1 M_atp_c + 1 M_gln_L_c + 1 M_utp_c = 1 M_adp_c + 2 M_h_c + 1 M_pi_c + 1 M_glu_L_c + 1 M_ctp_c	1 water + 1 ATP(4-) + 1 L-glutamine + 1 UTP(4-) = 1 ADP(3-) + 2 proton + 1 hydrogenphosphate + 1 L-glutamate(1-) + 1 CTP(4-)	0	0	Inf	HGNC:2519 or HGNC:2520	[]
R_CYSGLTH	Glutathione:cystine oxidoreductase	Methionine and cysteine metabolism	1 M_Lcystin_c + 2 M_gthrd_c = 2 M_cys_L_c + 1 M_gthox_c	1 L-cystine + 2 glutathionate(1-) = 2 L-cysteine + 1 glutathione disulfide(2-)	1	-Inf	Inf		[]
R_CYSLYSL	L-Cystine Lysteine-lyase (deaminating)	Methionine and cysteine metabolism	1 M_h2o_c + 1 M_Lcystin_c = 1 M_nh4_c + 1 M_pyr_c + 1 M_thcys_c	1 water + 1 L-cystine = 1 ammonium + 1 pyruvate + 1 3-disulfanyl-L-alanine	0	0	Inf		[]
R_CYSO	cysteine oxidase	Taurine and hypotaurine metabolism	1 M_o2_c + 1 M_cys_L_c = 2 M_h_c + 1 M_3sala_c	1 dioxygen + 1 L-cysteine = 2 proton + 1 3-sulfino-L-alanine(1-)	0	0	Inf	HGNC:1795	[]
R_CYSTA	cysteine transaminase	Methionine and cysteine metabolism	1 M_akg_c + 1 M_cys_L_c = 1 M_glu_L_c + 1 M_mercppyr_c	1 2-oxoglutarate(2-) + 1 L-cysteine = 1 L-glutamate(1-) + 1 3-mercaptopyruvate	1	-Inf	Inf	HGNC:4432	[]
R_CYSTAm	cysteine transaminase (mitochondrial)	Methionine and cysteine metabolism	1 M_akg_m + 1 M_cys_L_m = 1 M_glu_L_m + 1 M_mercppyr_m	1 2-oxoglutarate(2-) + 1 L-cysteine = 1 L-glutamate(1-) + 1 3-mercaptopyruvate	1	-Inf	Inf	HGNC:4433	[]
R_CYSTGL	cystathionine g-lyase	Methionine and cysteine metabolism	1 M_h2o_c + 1 M_cyst_L_c = 1 M_nh4_c + 1 M_2obut_c + 1 M_cys_L_c	1 water + 1 L-cystathionine = 1 ammonium + 1 2-oxobutanoate + 1 L-cysteine	0	0	Inf	HGNC:2501	[]
R_CYSTS	cystathionine beta-synthase	Methionine and cysteine metabolism	1 M_hcys_L_c + 1 M_ser_L_c = 1 M_h2o_c + 1 M_cyst_L_c	1 L-homocysteine + 1 L-serine = 1 water + 1 L-cystathionine	0	0	Inf	HGNC:1550	[]
R_CYTD	cytidine deaminase	Pyrimidine catabolism	1 M_h2o_c + 1 M_h_c + 1 M_cytd_c = 1 M_nh4_c + 1 M_uri_c	1 water + 1 proton + 1 cytidine = 1 ammonium + 1 uridine	0	0	Inf	HGNC:1712 or HGNC:13203	[]
R_CYTDK1	ATPcytidine 5-phosphotransferase	Nucleotide interconversion	1 M_atp_c + 1 M_cytd_c = 1 M_adp_c + 1 M_h_c + 1 M_cmp_c	1 ATP(4-) + 1 cytidine = 1 ADP(3-) + 1 proton + 1 CMP(2-)	0	0	Inf	HGNC:12562 or HGNC:14859	[]
R_CYTDK2m	cytidine kinase (ATP), mitochondrial	Nucleotide interconversion	1 M_atp_m + 1 M_cytd_m = 1 M_h_m + 1 M_adp_m + 1 M_cmp_m	1 ATP(4-) + 1 cytidine = 1 proton + 1 ADP(3-) + 1 CMP(2-)	0	0	Inf		[]
R_CYTDn	cytidine deaminase, nuclear	Nucleotide interconversion	1 M_h2o_n + 1 M_cytd_n + 1 M_h_n = 1 M_nh4_n + 1 M_uri_n	1 water + 1 cytidine + 1 proton = 1 ammonium + 1 uridine	0	0	Inf	HGNC:13203	[]
R_CYTK1	cytidylate kinase (CMP)	Nucleotide interconversion	1 M_atp_c + 1 M_cmp_c = 1 M_adp_c + 1 M_cdp_c	1 ATP(4-) + 1 CMP(2-) = 1 ADP(3-) + 1 CDP(3-)	1	-Inf	Inf	HGNC:18170	[]
R_CYTK10	cytidylate kinase (CMP,dGTP)	Nucleotide interconversion	1 M_cmp_c + 1 M_dgtp_c = 1 M_cdp_c + 1 M_dgdp_c	1 CMP(2-) + 1 dGTP = 1 CDP(3-) + 1 dGDP(2-)	1	-Inf	Inf	HGNC:18170	[]
R_CYTK10n	cytidylate kinase (CMP,dGTP),nuclear	Nucleotide interconversion	1 M_cmp_n + 1 M_dgtp_n = 1 M_cdp_n + 1 M_dgdp_n	1 CMP(2-) + 1 dGTP = 1 CDP(3-) + 1 dGDP(2-)	1	-Inf	Inf	HGNC:18170	[]
R_CYTK11	cytidylate kinase (dCMP,dGTP)	Nucleotide interconversion	1 M_dgtp_c + 1 M_dcmp_c = 1 M_dgdp_c + 1 M_dcdp_c	1 dGTP + 1 dCMP(2-) = 1 dGDP(2-) + 1 dCDP(3-)	1	-Inf	Inf	HGNC:18170	[]
R_CYTK11n	cytidylate kinase (dCMP,dGTP),nuclear	Nucleotide interconversion	1 M_dgtp_n + 1 M_dcmp_n = 1 M_dgdp_n + 1 M_dcdp_n	1 dGTP + 1 dCMP(2-) = 1 dGDP(2-) + 1 dCDP(3-)	1	-Inf	Inf	HGNC:18170	[]
R_CYTK12	cytidylate kinase (dCMP,dCTP)	Nucleotide interconversion	1 M_dcmp_c + 1 M_dctp_c = 2 M_dcdp_c	1 dCMP(2-) + 1 dCTP = 2 dCDP(3-)	1	-Inf	Inf	HGNC:18170	[]
R_CYTK12n	cytidylate kinase (dCMP,dCTP),nuclear	Nucleotide interconversion	1 M_dcmp_n + 1 M_dctp_n = 2 M_dcdp_n	1 dCMP(2-) + 1 dCTP = 2 dCDP(3-)	1	-Inf	Inf	HGNC:18170	[]
R_CYTK13	cytidylate kinase (dCMP,dATP)	Nucleotide interconversion	1 M_datp_c + 1 M_dcmp_c = 1 M_dadp_c + 1 M_dcdp_c	1 dATP(4-) + 1 dCMP(2-) = 1 dADP(3-) + 1 dCDP(3-)	1	-Inf	Inf	HGNC:18170	[]
R_CYTK13n	cytidylate kinase (dCMP,dATP),nuclear	Nucleotide interconversion	1 M_dcmp_n + 1 M_datp_n = 1 M_dcdp_n + 1 M_dadp_n	1 dCMP(2-) + 1 dATP(4-) = 1 dCDP(3-) + 1 dADP(3-)	1	-Inf	Inf	HGNC:18170	[]
R_CYTK14	cytidylate kinase (dCMP,UTP)	Nucleotide interconversion	1 M_utp_c + 1 M_dcmp_c = 1 M_udp_c + 1 M_dcdp_c	1 UTP(4-) + 1 dCMP(2-) = 1 UDP(3-) + 1 dCDP(3-)	1	-Inf	Inf	HGNC:18170	[]
R_CYTK14n	cytidylate kinase (dCMP,CTP),nuclear	Nucleotide interconversion	1 M_dcmp_n + 1 M_utp_n = 1 M_dcdp_n + 1 M_udp_n	1 dCMP(2-) + 1 UTP(4-) = 1 dCDP(3-) + 1 UDP(3-)	1	-Inf	Inf	HGNC:18170	[]
R_CYTK1m	cytidylate kinase (CMP),mitochondrial	Nucleotide interconversion	1 M_atp_m + 1 M_cmp_m = 1 M_adp_m + 1 M_cdp_m	1 ATP(4-) + 1 CMP(2-) = 1 ADP(3-) + 1 CDP(3-)	1	-Inf	Inf	HGNC:27015	[]
R_CYTK1n	cytidylate kinase (CMP),nuclear	Nucleotide interconversion	1 M_atp_n + 1 M_cmp_n = 1 M_cdp_n + 1 M_adp_n	1 ATP(4-) + 1 CMP(2-) = 1 CDP(3-) + 1 ADP(3-)	1	-Inf	Inf	HGNC:18170	[]
R_CYTK2	cytidylate kinase (dCMP)	Nucleotide interconversion	1 M_atp_c + 1 M_dcmp_c = 1 M_adp_c + 1 M_dcdp_c	1 ATP(4-) + 1 dCMP(2-) = 1 ADP(3-) + 1 dCDP(3-)	1	-Inf	Inf	HGNC:18170	[]
R_CYTK2n	cytidylate kinase (dCMP),nuclear	Nucleotide interconversion	1 M_atp_n + 1 M_dcmp_n = 1 M_dcdp_n + 1 M_adp_n	1 ATP(4-) + 1 dCMP(2-) = 1 dCDP(3-) + 1 ADP(3-)	1	-Inf	Inf	HGNC:18170	[]
R_CYTK3	cytidylate kinase (CMP)(GTP)	Nucleotide interconversion	1 M_gtp_c + 1 M_cmp_c = 1 M_gdp_c + 1 M_cdp_c	1 GTP(4-) + 1 CMP(2-) = 1 GDP(3-) + 1 CDP(3-)	1	-Inf	Inf	HGNC:365 or HGNC:365 or HGNC:18170 or HGNC:27015	[]
R_CYTK3n	cytidylate kinase (dCMP,CTP),nuclear	Nucleotide interconversion	1 M_ctp_n + 1 M_dcmp_n = 1 M_cdp_n + 1 M_dcdp_n	1 CTP(4-) + 1 dCMP(2-) = 1 CDP(3-) + 1 dCDP(3-)	1	-Inf	Inf	HGNC:18170	[]
R_CYTK4	cytidylate kinase (dCMP)(GTP)	Nucleotide interconversion	1 M_gtp_c + 1 M_dcmp_c = 1 M_gdp_c + 1 M_dcdp_c	1 GTP(4-) + 1 dCMP(2-) = 1 GDP(3-) + 1 dCDP(3-)	1	-Inf	Inf	HGNC:365 or HGNC:365 or HGNC:18170 or HGNC:27015	[]
R_CYTK4n	cytidylate kinase (dCMP,GTP),nuclear	Nucleotide interconversion	1 M_dcmp_n + 1 M_gtp_n = 1 M_dcdp_n + 1 M_gdp_n	1 dCMP(2-) + 1 GTP(4-) = 1 dCDP(3-) + 1 GDP(3-)	1	-Inf	Inf	HGNC:18170	[]
R_CYTK5	cytidylate kinase (dCMP)	Nucleotide interconversion	1 M_ctp_c + 1 M_dcmp_c = 1 M_cdp_c + 1 M_dcdp_c	1 CTP(4-) + 1 dCMP(2-) = 1 CDP(3-) + 1 dCDP(3-)	1	-Inf	Inf	HGNC:18170	[]
R_CYTK5n	cytidylate kinase (CMP),nuclear	Nucleotide interconversion	1 M_cmp_n + 1 M_gtp_n = 1 M_cdp_n + 1 M_gdp_n	1 CMP(2-) + 1 GTP(4-) = 1 CDP(3-) + 1 GDP(3-)	1	-Inf	Inf	HGNC:18170	[]
R_CYTK6	cytidylate kinase (CMP,CTP)	Nucleotide interconversion	1 M_cmp_c + 1 M_ctp_c = 2 M_cdp_c	1 CMP(2-) + 1 CTP(4-) = 2 CDP(3-)	1	-Inf	Inf	HGNC:18170	[]
R_CYTK6n	cytidylate kinase (CMP,CTP),nuclear	Nucleotide interconversion	1 M_ctp_n + 1 M_cmp_n = 2 M_cdp_n	1 CTP(4-) + 1 CMP(2-) = 2 CDP(3-)	1	-Inf	Inf	HGNC:18170	[]
R_CYTK7	cytidylate kinase (CMP,UTP)	Nucleotide interconversion	1 M_cmp_c + 1 M_utp_c = 1 M_udp_c + 1 M_cdp_c	1 CMP(2-) + 1 UTP(4-) = 1 UDP(3-) + 1 CDP(3-)	1	-Inf	Inf	HGNC:18170	[]
R_CYTK7n	cytidylate kinase (CMP,UTP),nuclear	Nucleotide interconversion	1 M_cmp_n + 1 M_utp_n = 1 M_cdp_n + 1 M_udp_n	1 CMP(2-) + 1 UTP(4-) = 1 CDP(3-) + 1 UDP(3-)	1	-Inf	Inf	HGNC:18170	[]
R_CYTK8	cytidylate kinase (CMP,dATP)	Nucleotide interconversion	1 M_datp_c + 1 M_cmp_c = 1 M_dadp_c + 1 M_cdp_c	1 dATP(4-) + 1 CMP(2-) = 1 dADP(3-) + 1 CDP(3-)	1	-Inf	Inf	HGNC:18170	[]
R_CYTK8n	cytidylate kinase (CMP,dATP),nuclear	Nucleotide interconversion	1 M_cmp_n + 1 M_datp_n = 1 M_cdp_n + 1 M_dadp_n	1 CMP(2-) + 1 dATP(4-) = 1 CDP(3-) + 1 dADP(3-)	1	-Inf	Inf	HGNC:18170	[]
R_CYTK9	cytidylate kinase (CMP,dCTP)	Nucleotide interconversion	1 M_cmp_c + 1 M_dctp_c = 1 M_cdp_c + 1 M_dcdp_c	1 CMP(2-) + 1 dCTP = 1 CDP(3-) + 1 dCDP(3-)	1	-Inf	Inf	HGNC:18170	[]
R_CYTK9n	cytidylate kinase (CMP,dCTP),nuclear	Nucleotide interconversion	1 M_cmp_n + 1 M_dctp_n = 1 M_cdp_n + 1 M_dcdp_n	1 CMP(2-) + 1 dCTP = 1 CDP(3-) + 1 dCDP(3-)	1	-Inf	Inf	HGNC:18170	[]
R_D3AIBTm	D-3-Amino-isobutanoate:pyruvate aminotransferase, mitochondrial	Pyrimidine catabolism	1 M_pyr_m + 1 M_3aib_D_m = 1 M_2mop_m + 1 M_ala_L_m	1 pyruvate + 1 (R)-3-aminoisobutyric acid = 1 2-methyl-3-oxopropanoate + 1 L-alanine	1	-Inf	Inf	HGNC:14412	[]
R_DADA	Deoxyadenosine deaminase	Nucleotide interconversion	1 M_h2o_c + 1 M_h_c + 1 M_dad_2_c = 1 M_nh4_c + 1 M_din_c	1 water + 1 proton + 1 2-deoxyadenosine = 1 ammonium + 1 2-deoxyinosine	0	0	Inf	HGNC:186	[]
R_DADAe	Deoxyadenosine deaminase, extracellular	Nucleotide interconversion	1 M_h_e + 1 M_h2o_e + 1 M_dad_2_e = 1 M_nh4_e + 1 M_din_e	1 proton + 1 water + 1 2-deoxyadenosine = 1 ammonium + 1 2-deoxyinosine	0	0	Inf	HGNC:186	[]
R_DADNK	deoxyadenosine kinase	Nucleotide interconversion	1 M_atp_c + 1 M_dad_2_c = 1 M_adp_c + 1 M_h_c + 1 M_damp_c	1 ATP(4-) + 1 2-deoxyadenosine = 1 ADP(3-) + 1 proton + 1 dAMP(2-)	0	0	Inf		[]
R_DAGK_hs	Diacylglycerol phosphate kinase (homo sapiens)	Glycerophospholipid metabolism	1 M_atp_c + 1 M_dag_hs_c = 1 M_adp_c + 1 M_h_c + 1 M_pa_hs_c	1 ATP(4-) + 1 diglyceride = 1 ADP(3-) + 1 proton + 1 phosphatidate(2-)	1	-Inf	Inf	HGNC:2849 or HGNC:2850 or HGNC:2851 or HGNC:2852 or HGNC:2853 or HGNC:2854 or HGNC:2855 or HGNC:2856 or HGNC:2857	[]
R_DAGKn_hs	Diacylglycerol phosphate kinase (homo sapiens)	Glycerophospholipid metabolism	1 M_atp_n + 1 M_dag_hs_n = 1 M_h_n + 1 M_adp_n + 1 M_pa_hs_n	1 ATP(4-) + 1 diglyceride = 1 proton + 1 ADP(3-) + 1 phosphatidate(2-)	1	-Inf	Inf	HGNC:2855 or HGNC:2857	[]
R_DALAOXx	D-Alanine Oxidase (x)	D-alanine metabolism	1 M_o2_x + 1 M_h2o_x + 1 M_ala_D_x = 1 M_h2o2_x + 1 M_pyr_x + 1 M_nh4_x	1 dioxygen + 1 water + 1 D-alanine = 1 hydrogen peroxide + 1 pyruvate + 1 ammonium	0	0	Inf	HGNC:2671	[]
R_DARGOp	D-arginine oxidase, perixosomal	Arginine and Proline Metabolism	1 M_o2_x + 1 M_h2o_x + 1 M_arg_D_x = 1 M_h2o2_x + 1 M_nh4_x + 1 M_5g2oxpt_x	1 dioxygen + 1 water + 1 D-argininium(1+) = 1 hydrogen peroxide + 1 ammonium + 1 5-guanidino-2-oxopentanoic acid	0	0	Inf	HGNC:2671	[]
R_DASCBH	L-Dehydroascorbate lactonohydrolase	Vitamin C metabolism	1 M_h2o_c + 1 M_dhdascb_c = 1 M_23doguln_c	1 water + 1 dehydroascorbide(1-) = 1 2,3-diketogulonate	0	0	Inf		[]
R_DASCBR	dehydroascorbate reductase	Vitamin C metabolism	1 M_nadph_c + 1 M_dhdascb_c + 1 M_h_c = 1 M_nadp_c + 1 M_ascb_L_c	1 NADPH(4-) + 1 dehydroascorbide(1-) + 1 proton = 1 NADP(3-) + 1 L-ascorbate	0	0	Inf	HGNC:16065 or HGNC:4330 or HGNC:13312	[]
R_DASPO1p	D-aspartate oxidase, peroxisomal	Alanine and aspartate metabolism	1 M_o2_x + 1 M_h2o_x + 1 M_asp_D_x = 1 M_h2o2_x + 1 M_nh4_x + 1 M_oaa_x	1 dioxygen + 1 water + 1 D-aspartate(1-) = 1 hydrogen peroxide + 1 ammonium + 1 oxaloacetate(2-)	0	0	Inf	HGNC:2727	[]
R_DCIm	dodecenoyl-Coenzyme A delta isomerase	Fatty acid oxidation	1 M_dd2coa_m = 1 M_dd3coa_m	1 trans-dodec-2-enoyl-CoA(4-) = 1 cis-dodec-3-enoyl-CoA(4-)	1	-Inf	Inf	HGNC:14601 or HGNC:2703	[]
R_DCK1m	Deoxycytidine kinase, mitochondrial (ATP)	Nucleotide interconversion	1 M_atp_m + 1 M_dcyt_m = 1 M_h_m + 1 M_adp_m + 1 M_dcmp_m	1 ATP(4-) + 1 2-deoxycytidine = 1 proton + 1 ADP(3-) + 1 dCMP(2-)	1	-Inf	Inf		[]
R_DCK1n	Deoxycytidine kinase, nuclear (ATP)	Nucleotide interconversion	1 M_atp_n + 1 M_dcyt_n = 1 M_h_n + 1 M_dcmp_n + 1 M_adp_n	1 ATP(4-) + 1 2-deoxycytidine = 1 proton + 1 dCMP(2-) + 1 ADP(3-)	1	-Inf	Inf	HGNC:2704	[]
R_DCK2n	Deoxycytidine kinase, nuclear (UTP)	Nucleotide interconversion	1 M_utp_n + 1 M_dcyt_n = 1 M_h_n + 1 M_dcmp_n + 1 M_udp_n	1 UTP(4-) + 1 2-deoxycytidine = 1 proton + 1 dCMP(2-) + 1 UDP(3-)	1	-Inf	Inf	HGNC:2704	[]
R_DCMPDA	dCMP deaminase	Pyrimidine catabolism	1 M_h2o_c + 1 M_h_c + 1 M_dcmp_c = 1 M_nh4_c + 1 M_dump_c	1 water + 1 proton + 1 dCMP(2-) = 1 ammonium + 1 dUMP(2-)	0	0	Inf	HGNC:2710	[]
R_DCSPTN1CPT1	carnitine O-palmitoyltransferase	Fatty acid oxidation	1 M_crn_c + 1 M_dcsptn1coa_c = 1 M_coa_c + 1 M_dcsptn1crn_c	1 (R)-carnitine + 1 docosa-4,7,10,13,16-pentaenoyl coenzyme A = 1 coenzyme A(4-) + 1 docosa-4,7,10,13,16-pentaenoyl carnitine	0	0	Inf	HGNC:18540 or HGNC:2328 or HGNC:2329	[]
R_DCSPTN1CPT2	carnitine transferase	Fatty acid oxidation	1 M_coa_m + 1 M_dcsptn1crn_m = 1 M_crn_m + 1 M_dcsptn1coa_m	1 coenzyme A(4-) + 1 docosa-4,7,10,13,16-pentaenoyl carnitine = 1 (R)-carnitine + 1 docosa-4,7,10,13,16-pentaenoyl coenzyme A	0	0	Inf	HGNC:2330	[]
R_DCT	Dopachrome tautomerase	Tyrosine metabolism	1 M_L_dpchrm_c = 1 M_56dihindlcrbxlt_c	1 L-dopachromate = 1 5,6-dihydroxyindole-2-carboxylate	0	0	Inf	HGNC:2709	[]
R_DCYTD	deoxycytidine deaminase	Pyrimidine catabolism	1 M_h2o_c + 1 M_h_c + 1 M_dcyt_c = 1 M_nh4_c + 1 M_duri_c	1 water + 1 proton + 1 2-deoxycytidine = 1 ammonium + 1 2-deoxyuridine	0	0	Inf	HGNC:1712 or HGNC:13203	[]
R_DCYTDn	deoxycytidine deaminase, nuclear	Nucleotide interconversion	1 M_h2o_n + 1 M_h_n + 1 M_dcyt_n = 1 M_nh4_n + 1 M_duri_n	1 water + 1 proton + 1 2-deoxycytidine = 1 ammonium + 1 2-deoxyuridine	0	0	Inf	HGNC:13203	[]
R_DDPGAm	2-dehydro-3-deoxy-phosphogluconate aldolase, mitochondrial	Arginine and Proline Metabolism	1 M_4h2oglt_m = 1 M_pyr_m + 1 M_glx_m	1 4-hydroxy-2-oxoglutarate(2-) = 1 pyruvate + 1 glyoxylate	1	-Inf	Inf		[]
R_DEDOLP1_U	dehydrodolichol diphosphate phosphatase (uterus)	N-glycan synthesis	1 M_h2o_c + 1 M_dedoldp_U_c = 2 M_h_c + 1 M_pi_c + 1 M_dedolp_U_c	1 water + 1 Dehydrodolichol diphosphate, human uterine homolog = 2 proton + 1 hydrogenphosphate + 1 dehydrodolichol phosphate	0	0	Inf		[]
R_DEDOLP2_U	dehydrodolichol phosphate phosphatase (uterus)	N-glycan synthesis	1 M_h2o_c + 1 M_dedolp_U_c = 1 M_pi_c + 1 M_dedol_U_c + 2 M_h_c	1 water + 1 dehydrodolichol phosphate = 1 hydrogenphosphate + 1 dehydrodolichol + 2 proton	0	0	Inf		[]
R_DEDOLR_U	dehydrodolichol reductase (uterus)	N-glycan synthesis	1 M_h_c + 1 M_nadph_c + 1 M_dedol_U_c = 1 M_nadp_c + 1 M_dolichol_U_c	1 proton + 1 NADPH(4-) + 1 dehydrodolichol = 1 NADP(3-) + 1 dolichol	0	0	Inf		[]
R_DESAT16_2	palmitoyl-CoA desaturase (n-C16:0CoA -> n-C16:1CoA)	Fatty acid synthesis	1 M_o2_c + 1 M_h_c + 1 M_nadh_c + 1 M_pmtcoa_c = 2 M_h2o_c + 1 M_nad_c + 1 M_hdcoa_c	1 dioxygen + 1 proton + 1 NADH(2-) + 1 palmitoyl-CoA(4-) = 2 water + 1 NAD(1-) + 1 (E)-hexadec-2-enoyl-CoA(4-)	0	0	Inf	HGNC:10571	[]
R_DESAT18_10	fatty acyl-CoA desaturase (n-C18:2CoA -> n-C18:3CoA)	Fatty acid synthesis	1 M_o2_c + 1 M_h_c + 1 M_nadh_c + 1 M_lnlncacoa_c = 2 M_h2o_c + 1 M_nad_c + 1 M_strdnccoa_c	1 dioxygen + 1 proton + 1 NADH(2-) + 1 alpha-linolenoyl-CoA = 2 water + 1 NAD(1-) + 1 (6Z,9Z,12Z,15Z)-octadecatetraenoyl-CoA(4-)	0	0	Inf	HGNC:3575	[]
R_DESAT18_3	stearoyl-CoA desaturase (n-C18:0CoA -> n-C18:1CoA)	Fatty acid synthesis	1 M_o2_c + 1 M_h_c + 1 M_nadh_c + 1 M_stcoa_c = 2 M_h2o_c + 1 M_nad_c + 1 M_octdececoa_c	1 dioxygen + 1 proton + 1 NADH(2-) + 1 stearoyl-CoA(4-) = 2 water + 1 NAD(1-) + 1 oleoyl-CoA(4-)	0	0	Inf	HGNC:10571	[]
R_DESAT18_4	stearoyl-CoA desaturase (n-C18:0CoA -> n-C18:1CoA)	Fatty acid synthesis	1 M_o2_c + 1 M_h_c + 1 M_nadh_c + 1 M_stcoa_c = 2 M_h2o_c + 1 M_nad_c + 1 M_octd11ecoa_c	1 dioxygen + 1 proton + 1 NADH(2-) + 1 stearoyl-CoA(4-) = 2 water + 1 NAD(1-) + 1 (11E)-octadecenoyl-CoA(4-)	0	0	Inf	HGNC:10571	[]
R_DESAT18_5	stearoyl-CoA desaturase (n-C18:0CoA -> n-C18:1CoA)	Fatty acid synthesis	1 M_o2_c + 1 M_h_c + 1 M_nadh_c + 1 M_stcoa_c = 2 M_h2o_c + 1 M_nad_c + 1 M_od2coa_c	1 dioxygen + 1 proton + 1 NADH(2-) + 1 stearoyl-CoA(4-) = 2 water + 1 NAD(1-) + 1 trans-2-octadecenoyl-CoA	0	0	Inf	HGNC:10571	[]
R_DESAT18_6	fatty acyl-CoA desaturase (n-C18:1CoA -> n-C18:2CoA)	Fatty acid synthesis	1 M_o2_c + 1 M_h_c + 1 M_nadh_c + 1 M_octdececoa_c = 2 M_h2o_c + 1 M_nad_c + 1 M_lneldccoa_c	1 dioxygen + 1 proton + 1 NADH(2-) + 1 oleoyl-CoA(4-) = 2 water + 1 NAD(1-) + 1 linoelaidyl coenzyme A	0	0	Inf	HGNC:3575	[]
R_DESAT18_7	fatty acyl-CoA desaturase (n-C18:1CoA -> n-C18:2CoA)	Fatty acid synthesis	1 M_o2_c + 1 M_h_c + 1 M_nadh_c + 1 M_octd11ecoa_c = 2 M_h2o_c + 1 M_nad_c + 1 M_lneldccoa_c	1 dioxygen + 1 proton + 1 NADH(2-) + 1 (11E)-octadecenoyl-CoA(4-) = 2 water + 1 NAD(1-) + 1 linoelaidyl coenzyme A	0	0	Inf	HGNC:3575	[]
R_DESAT18_8	fatty acyl-CoA desaturase (n-C18:1CoA -> n-C18:2CoA)	Fatty acid synthesis	1 M_o2_c + 1 M_h_c + 1 M_nadh_c + 1 M_od2coa_c = 2 M_h2o_c + 1 M_nad_c + 1 M_lneldccoa_c	1 dioxygen + 1 proton + 1 NADH(2-) + 1 trans-2-octadecenoyl-CoA = 2 water + 1 NAD(1-) + 1 linoelaidyl coenzyme A	0	0	Inf	HGNC:3575	[]
R_DESAT18_9	fatty acyl-CoA desaturase (n-C18:2CoA -> n-C18:3CoA)	Fatty acid synthesis	1 M_o2_c + 1 M_h_c + 1 M_nadh_c + 1 M_lnlccoa_c = 2 M_h2o_c + 1 M_nad_c + 1 M_lnlncgcoa_c	1 dioxygen + 1 proton + 1 NADH(2-) + 1 linoleoyl-CoA = 2 water + 1 NAD(1-) + 1 gamma-linolenoyl-CoA(4-)	0	0	Inf	HGNC:3574 or HGNC:3575	[]
R_DESAT20_1	fatty acyl-CoA desaturase (n-C20:3CoA -> n-C20:4CoA)	Fatty acid synthesis	1 M_o2_c + 1 M_h_c + 1 M_nadh_c + 1 M_dlnlcgcoa_c = 2 M_h2o_c + 1 M_nad_c + 1 M_arachdcoa_c	1 dioxygen + 1 proton + 1 NADH(2-) + 1 all-cis-icosa-8,11,14-trienoyl-CoA = 2 water + 1 NAD(1-) + 1 arachidonoyl-CoA(4-)	0	0	Inf	HGNC:3574	[]
R_DESAT20_2	fatty acyl-CoA desaturase (n-C20:4CoA -> n-C20:5CoA)	Fatty acid synthesis	1 M_o2_c + 1 M_h_c + 1 M_nadh_c + 1 M_eicostetcoa_c = 2 M_h2o_c + 1 M_nad_c + 1 M_tmndnccoa_c	1 dioxygen + 1 proton + 1 NADH(2-) + 1 (8Z,11Z,14Z,17Z)-icosatetraenoyl-CoA(4-) = 2 water + 1 NAD(1-) + 1 (5Z,8Z,11Z,14Z,17Z)-ic... <Preview truncated at 128 characters>	0	0	Inf	HGNC:3574	[]
R_DESAT22_1p	fatty acyl-CoA desaturase (n-C22:4CoA -> n-C22:5CoA)	Fatty acid synthesis	1 M_h_x + 1 M_nadh_x + 1 M_o2_x + 1 M_adrncoa_x = 1 M_nad_x + 2 M_h2o_x + 1 M_dcsptn1coa_x	1 proton + 1 NADH(2-) + 1 dioxygen + 1 (7Z,10Z,13Z,16Z)-docosatetraenoyl-CoA(4-) = 1 NAD(1-) + 2 water + 1 docosa-4,7,10,13,16-p... <Preview truncated at 128 characters>	0	0	Inf		[]
R_DESAT22_2p	fatty acyl-CoA desaturase (n-C22:5CoA -> n-C22:6CoA)	Fatty acid synthesis	1 M_h_x + 1 M_nadh_x + 1 M_o2_x + 1 M_clpndcoa_x = 1 M_nad_x + 2 M_h2o_x + 1 M_c226coa_x	1 proton + 1 NADH(2-) + 1 dioxygen + 1 (7Z,10Z,13Z,16Z,19Z)-docosapentaenoyl-CoA(4-) = 1 NAD(1-) + 2 water + 1 docosahexaenoyl-C... <Preview truncated at 128 characters>	0	0	Inf		[]
R_DESAT24_1	fatty acyl-CoA desaturase (n-C24:5CoA -> n-C24:6CoA)	Fatty acid synthesis	1 M_o2_c + 1 M_h_c + 1 M_nadh_c + 1 M_tetpent3coa_c = 2 M_h2o_c + 1 M_nad_c + 1 M_tethex3coa_c	1 dioxygen + 1 proton + 1 NADH(2-) + 1 (6Z,9Z,12Z,15Z,18Z)-tetracosapentaenoyl-CoA = 2 water + 1 NAD(1-) + 1 (6Z,9Z,12Z,15Z,18Z,... <Preview truncated at 128 characters>	0	0	Inf	HGNC:3575	[]
R_DGAT	diacylglycerol acyltransferase	Triacylglycerol synthesis	1 M_Rtotalcoa_c + 1 M_dag_hs_c = 1 M_coa_c + 1 M_tag_hs_c + 4 M_h_c	1 fatty acyl-CoA + 1 diglyceride = 1 coenzyme A(4-) + 1 triglyceride + 4 proton	0	0	Inf	HGNC:16940 or HGNC:2843	[]
R_DGK1	deoxyguanylate kinase (dGMP:ATP)	Nucleotide interconversion	1 M_atp_c + 1 M_dgmp_c = 1 M_adp_c + 1 M_dgdp_c	1 ATP(4-) + 1 dGMP(2-) = 1 ADP(3-) + 1 dGDP(2-)	1	-Inf	Inf	HGNC:4693	[]
R_DGK2m	deoxyguanylate kinase (dGMP:dATP) (mitochondrial)	Nucleotide interconversion	1 M_datp_m + 1 M_dgmp_m = 1 M_dadp_m + 1 M_dgdp_m	1 dATP(4-) + 1 dGMP(2-) = 1 dADP(3-) + 1 dGDP(2-)	1	-Inf	Inf		[]
R_DGNSKm	deoxyguanosine kinase	Nucleotide interconversion	1 M_atp_m + 1 M_dgsn_m = 1 M_h_m + 1 M_adp_m + 1 M_dgmp_m	1 ATP(4-) + 1 2-deoxyguanosine = 1 proton + 1 ADP(3-) + 1 dGMP(2-)	0	0	Inf	HGNC:2858	[]
R_DGULND	dehydro-L-gulonate decarboxylase	Pentose phosphate pathway	1 M_h_c + 1 M_3dhguln_c = 1 M_co2_c + 1 M_xylu_L_c	1 proton + 1 3-dehydro-L-gulonate = 1 carbon dioxide + 1 L-xylulose	1	-Inf	Inf		[]
R_DHAPA	dihydroxyacetone phosphate acyltransferase	Triacylglycerol synthesis	1 M_dhap_c + 1 M_Rtotalcoa_c = 1 M_coa_c + 1 M_adhap_hs_c + 4 M_h_c	1 glycerone phosphate(2-) + 1 fatty acyl-CoA = 1 coenzyme A(4-) + 1 acylglycerone phosphate + 4 proton	0	0	Inf	HGNC:4416	[]
R_DHAPAx	dihydroxyacetone phosphate acyltransferase	Triacylglycerol synthesis	1 M_Rtotalcoa_x + 1 M_dhap_x = 1 M_coa_x + 1 M_adhap_hs_x + 4 M_h_x	1 fatty acyl-CoA + 1 glycerone phosphate(2-) = 1 coenzyme A(4-) + 1 acylglycerone phosphate + 4 proton	0	0	Inf	HGNC:4416	[]
R_DHCR241r	24-dehydrocholesterol reductase [Precursor]	Cholesterol metabolism	1 M_zymst_r + 1 M_fadh2_r = 1 M_fad_r + 1 M_zymstnl_r	1 zymosterol + 1 FADH2(2-) = 1 FAD + 1 5alpha-cholest-8-en-3beta-ol	0	0	Inf	HGNC:2859	[]
R_DHCR242r	24-dehydrocholesterol reductase [Precursor]	Cholesterol metabolism	1 M_fadh2_r + 1 M_chlstol_r = 1 M_fad_r + 1 M_lthstrl_r	1 FADH2(2-) + 1 5alpha-cholesta-7,24-dien-3beta-ol = 1 FAD + 1 5alpha-cholest-7-en-3beta-ol	0	0	Inf	HGNC:2651 or HGNC:2859	[]
R_DHCR243r	24-dehydrocholesterol reductase [Precursor]	Cholesterol metabolism	1 M_fadh2_r + 1 M_dsmsterol_r = 1 M_chsterol_r + 1 M_fad_r	1 FADH2(2-) + 1 desmosterol = 1 cholesterol + 1 FAD	0	0	Inf	HGNC:2859	[]
R_DHCR71r	7-dehydrocholesterol reductase	Cholesterol metabolism	1 M_h_r + 1 M_nadph_r + 1 M_ddsmsterol_r = 1 M_nadp_r + 1 M_dsmsterol_r	1 proton + 1 NADPH(4-) + 1 7-dehydrodesmosterol = 1 NADP(3-) + 1 desmosterol	0	0	Inf	HGNC:2860	[]
R_DHCR72r	7-dehydrocholesterol reductase	Cholesterol metabolism	1 M_7dhchsterol_r + 1 M_h_r + 1 M_nadph_r = 1 M_nadp_r + 1 M_chsterol_r	1 cholesta-5,7-dien-3beta-ol + 1 proton + 1 NADPH(4-) = 1 NADP(3-) + 1 cholesterol	0	0	Inf	HGNC:2860	[]
R_DHCRD1	dihydroceramide desaturase	Sphingolipid metabolism	1 M_nadp_c + 1 M_dhcrm_hs_c = 1 M_h_c + 1 M_nadph_c + 1 M_crm_hs_c	1 NADP(3-) + 1 dihydroceramide = 1 proton + 1 NADPH(4-) + 1 N-acylsphingosine	0	0	Inf	HGNC:13709 or HGNC:13709 or HGNC:20113	[]
R_DHCRD2	dihydroceramide desaturase	Sphingolipid metabolism	1 M_dhcrm_hs_c + 1 M_fad_c = 1 M_crm_hs_c + 1 M_fadh2_c	1 dihydroceramide + 1 FAD = 1 N-acylsphingosine + 1 FADH2(2-)	0	0	Inf	HGNC:13709 or HGNC:13709 or HGNC:20113	[]
R_DHDPBMTm	dihydroxydecaprenylbenzoate methyltransferase	Ubiquinone synthesis	1 M_3dpdhb_m + 1 M_amet_m = 1 M_h_m + 1 M_ahcys_m + 1 M_3dpdhb_me_m	1 3-decaprenyl-4,5-dihydroxybenzoic acid + 1 S-adenosyl-L-methionine = 1 proton + 1 S-adenosyl-L-homocysteine + 1 3-decaprenyl-4... <Preview truncated at 128 characters>	0	0	Inf	HGNC:18175	[]
R_DHEASULT	Dehydroepiandrosterone sulfotransferase	Steroid metabolism	1 M_paps_c + 1 M_dhea_c = 1 M_h_c + 1 M_pap_c + 1 M_dheas_c	1 3-phosphonato-5-adenylyl sulfate(4-) + 1 dehydroepiandrosterone = 1 proton + 1 adenosine 3,5-bismonophosphate(4-) + 1 dehy... <Preview truncated at 128 characters>	0	0	Inf	HGNC:11377 or HGNC:11455 or HGNC:11458	[]
R_DHFR	dihydrofolate reductase	Folate metabolism	1 M_h_c + 1 M_nadph_c + 1 M_dhf_c = 1 M_nadp_c + 1 M_thf_c	1 proton + 1 NADPH(4-) + 1 dihydrofolate(2-) = 1 NADP(3-) + 1 (6S)-5,6,7,8-tetrahydrofolate(2-)	1	-Inf	Inf	HGNC:2861	[]
R_DHORTS	dihydroorotase	Pyrimidine synthesis	1 M_h2o_c + 1 M_dhor_S_c = 1 M_h_c + 1 M_cbasp_c	1 water + 1 (S)-dihydroorotate = 1 proton + 1 N-carbamoyl-L-aspartate(2-)	1	-Inf	Inf	HGNC:1424	[]
R_DHPM1	dihydropyrimidinase (5,6-dihydrouracil)	Pyrimidine catabolism	1 M_h2o_c + 1 M_56dura_c = 1 M_h_c + 1 M_cala_c	1 water + 1 5,6-dihydrouracil = 1 proton + 1 N-carbamoyl-beta-alaninate	0	0	Inf	HGNC:3013 or HGNC:3014 or HGNC:3015	[]
R_DHPM2	dihydropyrimidinase (dihydrothymine)	Pyrimidine catabolism	1 M_h2o_c + 1 M_56dthm_c = 1 M_h_c + 1 M_3uib_c	1 water + 1 5,6-dihydrothymine = 1 proton + 1 3-ureidoisobutyric acid	0	0	Inf	HGNC:3013	[]
R_DHPR	6,7-dihydropteridine reductase	Tetrahydrobiopterin metabolism	1 M_h_c + 1 M_nadh_c + 1 M_dhbpt_c = 1 M_nad_c + 1 M_thbpt_c	1 proton + 1 NADH(2-) + 1 6,7-dihydrobiopterin = 1 NAD(1-) + 1 5,6,7,8-tetrahydrobiopterin	0	0	Inf	HGNC:9752	[]
R_DHPR2	6,7-dihydropteridine reduction	Tetrahydrobiopterin metabolism	1 M_5mthf_c + 1 M_dhbpt_c = 1 M_h_c + 1 M_thbpt_c + 1 M_mlthf_c	1 5-methyltetrahydrofolate(2-) + 1 6,7-dihydrobiopterin = 1 proton + 1 5,6,7,8-tetrahydrobiopterin + 1 (6R)-5,10-methylenetetrah... <Preview truncated at 128 characters>	0	0	Inf		[]
R_DKMPPD	2,3-diketo-5-methylthio-1-phosphopentane degradation reaction	Arginine and Proline Metabolism	1 M_h2o_c + 1 M_o2_c + 1 M_dkmpp_c = 2 M_h_c + 1 M_pi_c + 1 M_for_c + 1 M_2kmb_c	1 water + 1 dioxygen + 1 5-(methylsulfanyl)-2,3-dioxopentyl phosphate(2-) = 2 proton + 1 hydrogenphosphate + 1 formate + 1 4-met... <Preview truncated at 128 characters>	0	0	Inf		[]
R_DLNLCGCPT1	carnitine O-palmitoyltransferase	Fatty acid oxidation	1 M_crn_c + 1 M_dlnlcgcoa_c = 1 M_coa_c + 1 M_dlnlcgcrn_c	1 (R)-carnitine + 1 all-cis-icosa-8,11,14-trienoyl-CoA = 1 coenzyme A(4-) + 1 dihomo-gamma-linolenyl carnitine	0	0	Inf	HGNC:18540 or HGNC:2328 or HGNC:2329	[]
R_DLNLCGCPT2	carnitine transferase	Fatty acid oxidation	1 M_coa_m + 1 M_dlnlcgcrn_m = 1 M_crn_m + 1 M_dlnlcgcoa_m	1 coenzyme A(4-) + 1 dihomo-gamma-linolenyl carnitine = 1 (R)-carnitine + 1 all-cis-icosa-8,11,14-trienoyl-CoA	0	0	Inf	HGNC:2330	[]
R_DM_atp_c_	DM atp(c)	Exchange/demand reaction	1 M_h2o_c + 1 M_atp_c = 1 M_adp_c + 1 M_h_c + 1 M_pi_c	1 water + 1 ATP(4-) = 1 ADP(3-) + 1 proton + 1 hydrogenphosphate	0	0	Inf		[]
R_DMATT	dimethylallyltranstransferase	Cholesterol metabolism	1 M_dmpp_c + 1 M_ipdp_c = 1 M_ppi_c + 1 M_grdp_c	1 prenyl diphosphate(3-) + 1 isopentenyl diphosphate(3-) = 1 diphosphate(3-) + 1 geranyl diphosphate(3-)	0	0	Inf	HGNC:4249	[]
R_DMATTx	dimethylallyltranstransferase	Cholesterol metabolism	1 M_dmpp_x + 1 M_ipdp_x = 1 M_grdp_x + 1 M_ppi_x	1 prenyl diphosphate(3-) + 1 isopentenyl diphosphate(3-) = 1 geranyl diphosphate(3-) + 1 diphosphate(3-)	0	0	Inf	HGNC:3631	[]
R_DMGDHm	dimethylglycine dehydrogenase, mitochondrial	Glycine, serine, alanine and threonine metabolism	1 M_h2o_m + 1 M_fad_m + 1 M_dmgly_m = 1 M_fadh2_m + 1 M_fald_m + 1 M_sarcs_m	1 water + 1 FAD + 1 N,N-dimethylglycine = 1 FADH2(2-) + 1 formaldehyde + 1 sarcosine	0	0	Inf	HGNC:24475	[]
R_DMHPTCRNCPT1	carnitine fatty-acyl transferase	Fatty acid oxidation	1 M_crn_c + 1 M_dmhptcoa_c = 1 M_coa_c + 1 M_dmhptcrn_c	1 (R)-carnitine + 1 2,6-dimethylheptanoyl-CoA(4-) = 1 coenzyme A(4-) + 1 2,6 dimethylheptanoyl carnitine	1	-Inf	Inf		[]
R_DMHPTCRNCPT2	2,6 dimethylheptanoly CoA carnitine transferase	Fatty acid oxidation	1 M_coa_m + 1 M_dmhptcrn_m = 1 M_crn_m + 1 M_dmhptcoa_m	1 coenzyme A(4-) + 1 2,6 dimethylheptanoyl carnitine = 1 (R)-carnitine + 1 2,6-dimethylheptanoyl-CoA(4-)	1	-Inf	Inf		[]
R_DMNONCOACRNCPT1	DMNONCOACRNCPT1	Fatty acid oxidation	1 M_crn_c + 1 M_dmnoncoa_c = 1 M_coa_c + 1 M_dmnoncrn_c	1 (R)-carnitine + 1 4,8 dimethylnonanoyl-CoA = 1 coenzyme A(4-) + 1 O-(4,8-dimethylnonanoyl)carnitine	1	-Inf	Inf		[]
R_DMNONCRNCPT2	DMNONCRNCPT2	Fatty acid oxidation	1 M_coa_m + 1 M_dmnoncrn_m = 1 M_crn_m + 1 M_dmnoncoa_m	1 coenzyme A(4-) + 1 O-(4,8-dimethylnonanoyl)carnitine = 1 (R)-carnitine + 1 4,8 dimethylnonanoyl-CoA	1	-Inf	Inf		[]
R_DNAMTn	DNA (cytosine-5-)-methyltransferase, nucleus	Methionine and cysteine metabolism	1 M_amet_n + 1 M_dna_n = 1 M_ahcys_n + 1 M_h_n + 1 M_dna5mtc_n	1 S-adenosyl-L-methionine + 1 DNA cytosine = 1 S-adenosyl-L-homocysteine + 1 proton + 1 DNA 5-methylcytosine	0	0	Inf	HGNC:2976 or HGNC:2977 or HGNC:2978 or HGNC:2979	[]
R_DNAMTSEn	DNA (cytosine-5-)-methyltransferase, nucleus	Selenoamino acid metabolism	1 M_dna_n + 1 M_seasmet_n = 1 M_h_n + 1 M_dna5mtc_n + 1 M_seahcys_n	1 DNA cytosine + 1 L-adenosylselenomethionine = 1 proton + 1 DNA 5-methylcytosine + 1 L-adenosylselenohomocysteine	0	0	Inf	HGNC:2976 or HGNC:2977 or HGNC:2978 or HGNC:2979	[]
R_DOGULND1	2,3-dioxo-L-gulonate decarboxylase (L-lyxonate-forming)	Vitamin C metabolism	1 M_h2o_c + 1 M_23doguln_c = 1 M_co2_c + 1 M_lyxnt_c	1 water + 1 2,3-diketogulonate = 1 carbon dioxide + 1 L-lyxonate	0	0	Inf		[]
R_DOGULND2	2,3-dioxo-L-gulonate decarboxylase (L-xylonate-forming)	Vitamin C metabolism	1 M_h2o_c + 1 M_23doguln_c = 1 M_co2_c + 1 M_xylnt_c	1 water + 1 2,3-diketogulonate = 1 carbon dioxide + 1 L-xylonate	0	0	Inf		[]
R_DOGULNO1	2,3-dioxo-L-gulonate:hydrogen peroxide oxireductase	Vitamin C metabolism	1 M_h2o2_c + 1 M_23doguln_c = 2 M_h_c + 1 M_oxa_c + 1 M_thrnt_c	1 hydrogen peroxide + 1 2,3-diketogulonate = 2 proton + 1 oxalate(2-) + 1 L-threonate	0	0	Inf		[]
R_DOGULNO2	2,3-dioxo-L-gulonate:hydrogen peroxide oxireductase	Vitamin C metabolism	1 M_h2o_c + 1 M_23doguln_c = 1 M_h_c + 1 M_oxa_c + 1 M_eryth_c	1 water + 1 2,3-diketogulonate = 1 proton + 1 oxalate(2-) + 1 L-erythrulose	0	0	Inf		[]
R_DOLASNT_Uer	Dolichyl-diphosphooligosaccharide:protein-L-asparagine oligopolysaccharidotransferase (uterus)	N-glycan synthesis	1 M_Asn_X_Ser_Thr_r + 1 M_g3m8mpdol_U_r = 1 M_g3m8masn_r + 1 M_doldp_U_r	1 protein-linked asparagine residue (N-glycosylation site) + 1 (alpha-D-Glucosyl)3-(alpha-D-mannosyl)8-beta-D-mannosyl-diacetylc... <Preview truncated at 128 characters>	0	0	Inf		[]
R_DOLDPP_Uer	Dolichyl-diphosphate phosphohydrolase, human (uterus)	N-glycan synthesis	1 M_h2o_r + 1 M_doldp_U_r = 4 M_h_r + 1 M_dolp_U_r + 1 M_pi_r	1 water + 1 dolichyl diphosphate = 4 proton + 1 dolichyl phosphate(2-) + 1 hydrogenphosphate	0	0	Inf		[]
R_DOLGPP_Uer	Dolichyl-beta-D-glucosyl-phosphate dolichylphosphohydrolase (uterus)	N-glycan synthesis	1 M_h2o_r + 1 M_dolglcp_U_r = 2 M_h_r + 1 M_dolp_U_r + 1 M_glc_D_r	1 water + 1 dolichyl beta-D-glucosyl phosphate = 2 proton + 1 dolichyl phosphate(2-) + 1 D-glucopyranose	0	0	Inf		[]
R_DOLK_U	Dolichol kinase, human (uterus)	N-glycan synthesis	1 M_ctp_c + 1 M_dolichol_U_c = 1 M_h_c + 1 M_cdp_c + 1 M_dolp_U_c	1 CTP(4-) + 1 dolichol = 1 proton + 1 CDP(3-) + 1 dolichyl phosphate(2-)	0	0	Inf		[]
R_DOLPGT1_Ler	dolichyl-phosphate-glucose-glycolipid alpha-glucosyltransferase (liver)	N-glycan synthesis	1 M_dolglcp_U_r + 1 M_m8mpdol_U_r = 1 M_dolp_U_r + 1 M_g1m8mpdol_L_r + 2 M_h_r	1 dolichyl beta-D-glucosyl phosphate + 1 (alpha-D-mannosyl)(8)-beta-D-mannosyldiacetylchitobiosyldiphosphodolichol = 1 dolichyl ... <Preview truncated at 128 characters>	0	0	Inf	HGNC:23157	[]
R_DOLPGT1_Uer	dolichyl-phosphate-glucose-glycolipid alpha-glucosyltransferase (uterus)	N-glycan synthesis	1 M_dolglcp_U_r + 1 M_m8mpdol_U_r = 1 M_dolp_U_r + 1 M_g1m8mpdol_U_r + 2 M_h_r	1 dolichyl beta-D-glucosyl phosphate + 1 (alpha-D-mannosyl)(8)-beta-D-mannosyldiacetylchitobiosyldiphosphodolichol = 1 dolichyl ... <Preview truncated at 128 characters>	0	0	Inf		[]
R_DOLPGT2_Ler	dolichyl-phosphate-glucose-glycolipid alpha-glucosyltransferase (liver)	N-glycan synthesis	1 M_dolglcp_U_r + 1 M_g1m8mpdol_L_r = 1 M_dolp_U_r + 1 M_g2m8mpdol_L_r + 2 M_h_r	1 dolichyl beta-D-glucosyl phosphate + 1 alpha-D-Glucosyl-(alpha-D-mannosyl)8-beta-D-mannosyl-diacetylchitobiosyldiphosphodolich... <Preview truncated at 128 characters>	0	0	Inf	HGNC:23161	[]
R_DOLPGT2_Uer	dolichyl-phosphate-glucose-glycolipid alpha-glucosyltransferase (uterus)	N-glycan synthesis	1 M_dolglcp_U_r + 1 M_g1m8mpdol_U_r = 1 M_dolp_U_r + 1 M_g2m8mpdol_U_r + 2 M_h_r	1 dolichyl beta-D-glucosyl phosphate + 1 alpha-D-Glucosyl-(alpha-D-mannosyl)8-beta-D-mannosyl-diacetylchitobiosyldiphosphodolich... <Preview truncated at 128 characters>	0	0	Inf		[]
R_DOLPGT3_Ler	dolichyl-phosphate-glucose-glycolipid alpha-glucosyltransferase (liver)	N-glycan synthesis	1 M_dolglcp_U_r + 1 M_g2m8mpdol_L_r = 1 M_dolp_U_r + 1 M_g3m8mpdol_L_r + 2 M_h_r	1 dolichyl beta-D-glucosyl phosphate + 1 (alpha-D-Glucosyl)2-(alpha-D-mannosyl)8-beta-D-mannosyl-diacetylchitobiosyldiphosphodol... <Preview truncated at 128 characters>	0	0	Inf	HGNC:23162	[]
R_DOLPGT3_Uer	dolichyl-phosphate-glucose-glycolipid alpha-glucosyltransferase (uterus)	N-glycan synthesis	1 M_dolglcp_U_r + 1 M_g2m8mpdol_U_r = 1 M_dolp_U_r + 1 M_g3m8mpdol_U_r + 2 M_h_r	1 dolichyl beta-D-glucosyl phosphate + 1 (alpha-D-Glucosyl)2-(alpha-D-mannosyl)8-beta-D-mannosyl-diacetylchitobiosyldiphosphodol... <Preview truncated at 128 characters>	0	0	Inf		[]
R_DOLPH_Uer	Dolichol-phosphate phosphohydrolase, human (uterus)	N-glycan synthesis	1 M_h2o_r + 1 M_dolp_U_r = 1 M_pi_r + 1 M_dolichol_U_r	1 water + 1 dolichyl phosphate(2-) = 1 hydrogenphosphate + 1 dolichol	0	0	Inf		[]
R_DOLPMT_U	Dolichyl-phosphate D-mannosyltransferase (uterus)	N-glycan synthesis	1 M_dolp_U_c + 1 M_gdpmann_c + 1 M_h_c = 1 M_dolmanp_U_c + 1 M_gdp_c	1 dolichyl phosphate(2-) + 1 GDP-alpha-D-mannose(2-) + 1 proton = 1 dolichyl D-mannosyl phosphate + 1 GDP(3-)	0	0	Inf		[]
R_DOLPMT1_Uer	dolichyl-phosphate-mannose-glycolipid alpha-mannosyltransferase (uterus)	N-glycan synthesis	1 M_dolmanp_U_r + 1 M_m4mpdol_U_r = 1 M_dolp_U_r + 1 M_m5mpdol_U_r + 2 M_h_r	1 dolichyl D-mannosyl phosphate + 1 (alpha-D-mannosyl)(4)-beta-D-mannosyldiacetylchitobiosyldiphosphodolichol = 1 dolichyl phosp... <Preview truncated at 128 characters>	0	0	Inf		[]
R_DOLPMT2_Uer	dolichyl-phosphate-mannose-glycolipid alpha-mannosyltransferase (uterus)	N-glycan synthesis	1 M_dolmanp_U_r + 1 M_m5mpdol_U_r = 1 M_dolp_U_r + 1 M_m6mpdol_U_r + 2 M_h_r	1 dolichyl D-mannosyl phosphate + 1 (alpha-D-mannosyl)(5)-beta-D-mannosyldiacetylchitobiosyldiphosphodolichol = 1 dolichyl phosp... <Preview truncated at 128 characters>	0	0	Inf		[]
R_DOLPMT3_Uer	dolichyl-phosphate-mannose-glycolipid alpha-mannosyltransferase (uterus)	N-glycan synthesis	1 M_dolmanp_U_r + 1 M_m6mpdol_U_r = 1 M_dolp_U_r + 1 M_m7mpdol_U_r + 2 M_h_r	1 dolichyl D-mannosyl phosphate + 1 (alpha-D-mannosyl)(6)-beta-D-mannosyldiacetylchitobiosyldiphosphodolichol = 1 dolichyl phosp... <Preview truncated at 128 characters>	0	0	Inf		[]
R_DOLPMT4_Uer	dolichyl-phosphate-mannose-glycolipid alpha-mannosyltransferase (uterus)	N-glycan synthesis	1 M_dolmanp_U_r + 1 M_m7mpdol_U_r = 1 M_dolp_U_r + 1 M_m8mpdol_U_r + 2 M_h_r	1 dolichyl D-mannosyl phosphate + 1 (alpha-D-mannosyl)(7)-beta-D-mannosyldiacetylchitobiosyldiphosphodolichol = 1 dolichyl phosp... <Preview truncated at 128 characters>	0	0	Inf		[]
R_DOPABMO	dopamine beta-monooxygenase	Tyrosine metabolism	1 M_o2_c + 1 M_dopa_c + 1 M_ascb_L_c = 1 M_h2o_c + 1 M_nrpphr_c + 1 M_dhdascb_c	1 dioxygen + 1 dopaminium(1+) + 1 L-ascorbate = 1 water + 1 noradrenaline + 1 dehydroascorbide(1-)	0	0	Inf	HGNC:21063 or HGNC:2689	[]
R_DOPACHRMISO	L-dopachrome isomerase 1	Tyrosine metabolism	1 M_o2_c + 2 M_2c23dh56dhoxin_c = 2 M_h2o_c + 2 M_L_dpchrm_c	1 dioxygen + 2 leucodopachrome = 2 water + 2 L-dopachromate	0	0	Inf	HGNC:12442	[]
R_DOPAMT	Dopamine:amet O-methyltransferase	Tyrosine metabolism	1 M_amet_c + 1 M_dopa_c = 1 M_h_c + 1 M_ahcys_c + 1 M_3moxtyr_c	1 S-adenosyl-L-methionine + 1 dopaminium(1+) = 1 proton + 1 S-adenosyl-L-homocysteine + 1 3-Methoxytyramine	0	0	Inf	HGNC:2228	[]
R_DOPAQNISO1	Dopaquinone isomerase 1	Tyrosine metabolism	1 M_dopaqn_c = 1 M_h_c + 1 M_2c23dh56dhoxin_c	1 L-dopaquinone = 1 proton + 1 leucodopachrome	0	0	Inf		[]
R_DOPASULT	Dopamine Sulfotransferase	Tyrosine metabolism	1 M_paps_c + 1 M_dopa_c = 1 M_h_c + 1 M_pap_c + 1 M_dopasf_c	1 3-phosphonato-5-adenylyl sulfate(4-) + 1 dopaminium(1+) = 1 proton + 1 adenosine 3,5-bismonophosphate(4-) + 1 dopamine 3-O... <Preview truncated at 128 characters>	0	0	Inf	HGNC:11453 or HGNC:11454 or HGNC:11455	[]
R_DORNOp	D-ornithine oxidase, perixosomal	Arginine and Proline Metabolism	1 M_o2_x + 1 M_h2o_x + 1 M_orn_D_x = 1 M_h2o2_x + 1 M_nh4_x + 1 M_5a2opntn_x	1 dioxygen + 1 water + 1 D-ornithinium(1+) = 1 hydrogen peroxide + 1 ammonium + 1 5-amino-2-oxopentanoic acid	0	0	Inf	HGNC:2671	[]
R_DPCOAK	dephospho-CoA kinase	CoA synthesis	1 M_atp_c + 1 M_dpcoa_c = 1 M_adp_c + 1 M_h_c + 1 M_coa_c	1 ATP(4-) + 1 3-dephospho-CoA(2-) = 1 ADP(3-) + 1 proton + 1 coenzyme A(4-)	0	0	Inf	HGNC:29932	[]
R_DPGase	Diphosphoglycerate phosphatase	Glycolysis/gluconeogenesis	1 M_h2o_c + 1 M_23dpg_c = 1 M_pi_c + 1 M_3pg_c	1 water + 1 2,3-bisphosphonato-D-glycerate(5-) = 1 hydrogenphosphate + 1 3-phosphonato-D-glycerate(3-)	0	0	Inf	HGNC:1093 or HGNC:8888 or HGNC:8889	[]
R_DPGM	Diphosphoglyceromutase	Glycolysis/gluconeogenesis	1 M_13dpg_c = 1 M_h_c + 1 M_23dpg_c	1 3-phosphonato-D-glyceroyl phosphate(4-) = 1 proton + 1 2,3-bisphosphonato-D-glycerate(5-)	0	0	Inf	HGNC:1093 or HGNC:8888 or HGNC:8889	[]
R_DPHMBDCm	3-Decaprenyl-4-hydroxy-5-methoxybenzoate decarboxylation	Ubiquinone synthesis	1 M_h_m + 1 M_3dpdhb_me_m = 1 M_co2_m + 1 M_2dp6mep_m	1 proton + 1 3-decaprenyl-4-hydroxy-5-methoxybenzoic acid = 1 carbon dioxide + 1 2-decaprenyl-6-methoxyphenol	0	0	Inf		[]
R_DPMVDx	diphosphomevalonate decarboxylase	Cholesterol metabolism	1 M_atp_x + 1 M_5dpmev_x = 1 M_adp_x + 1 M_co2_x + 1 M_ipdp_x + 1 M_pi_x	1 ATP(4-) + 1 (R)-5-diphosphomevalonic acid = 1 ADP(3-) + 1 carbon dioxide + 1 isopentenyl diphosphate(3-) + 1 hydrogenphosphate	0	0	Inf	HGNC:7529	[]
R_DPPS	decaprenyl synthase	Miscellaneous	7 M_ipdp_c + 1 M_frdp_c = 7 M_ppi_c + 1 M_decdp_c	7 isopentenyl diphosphate(3-) + 1 2-trans,6-trans-farnesyl diphosphate(3-) = 7 diphosphate(3-) + 1 all trans Decaprenyl diphosph... <Preview truncated at 128 characters>	0	0	Inf		[]
R_DPROOp	D-proline oxidase, perixosomal	Arginine and Proline Metabolism	1 M_o2_x + 1 M_pro_D_x = 1 M_h_x + 1 M_h2o2_x + 1 M_1p2cbxl_x	1 dioxygen + 1 D-proline = 1 proton + 1 hydrogen peroxide + 1 1-pyrroline-2-carboxylate	0	0	Inf	HGNC:2671	[]
R_DRBK	Deoxyribokinase	Pentose phosphate pathway	1 M_atp_c + 1 M_drib_c = 1 M_adp_c + 1 M_h_c + 1 M_2dr5p_c	1 ATP(4-) + 1 2-deoxy-D-ribose = 1 ADP(3-) + 1 proton + 1 2-deoxy-D-ribose 5-phosphate(2-)	0	0	Inf	HGNC:30325	[]
R_DRPA	deoxyribose-phosphate aldolase	Pentose phosphate pathway	1 M_2dr5p_c = 1 M_acald_c + 1 M_g3p_c	1 2-deoxy-D-ribose 5-phosphate(2-) = 1 acetaldehyde + 1 glyceraldehyde 3-phosphate(2-)	0	0	Inf	HGNC:24269	[]
R_DSAT	dihydrosphingosine N-acyltransferase	Sphingolipid metabolism	1 M_sphgn_c + 1 M_Rtotalcoa_c = 5 M_h_c + 1 M_coa_c + 1 M_dhcrm_hs_c	1 sphinganine(1+) + 1 fatty acyl-CoA = 5 proton + 1 coenzyme A(4-) + 1 dihydroceramide	0	0	Inf		[]
R_DTMPK	dTMP kinase	Nucleotide interconversion	1 M_atp_c + 1 M_dtmp_c = 1 M_adp_c + 1 M_dtdp_c	1 ATP(4-) + 1 dTMP(2-) = 1 ADP(3-) + 1 dTDP(3-)	0	0	Inf	HGNC:3061	[]
R_DURAD	dihydrouracil dehydrogenase (NADP)	Pyrimidine catabolism	1 M_nadp_c + 1 M_56dura_c = 1 M_h_c + 1 M_nadph_c + 1 M_ura_c	1 NADP(3-) + 1 5,6-dihydrouracil = 1 proton + 1 NADPH(4-) + 1 uracil	1	-Inf	Inf	HGNC:3012	[]
R_DURAD2	dihydrothymin dehydrogenase (NADP)	Pyrimidine catabolism	1 M_nadp_c + 1 M_56dthm_c = 1 M_h_c + 1 M_nadph_c + 1 M_thym_c	1 NADP(3-) + 1 5,6-dihydrothymine = 1 proton + 1 NADPH(4-) + 1 thymine	1	-Inf	Inf	HGNC:3012	[]
R_DURIK1	deoxyuridine kinase (ATP:Deoxyuridine)	Nucleotide interconversion	1 M_atp_c + 1 M_duri_c = 1 M_adp_c + 1 M_h_c + 1 M_dump_c	1 ATP(4-) + 1 2-deoxyuridine = 1 ADP(3-) + 1 proton + 1 dUMP(2-)	0	0	Inf	HGNC:11830 or HGNC:11831	[]
R_DURIK1m	deoxyuridine kinase (ATP:Deoxyuridine), mitochondrial	Nucleotide interconversion	1 M_atp_m + 1 M_duri_m = 1 M_h_m + 1 M_adp_m + 1 M_dump_m	1 ATP(4-) + 1 2-deoxyuridine = 1 proton + 1 ADP(3-) + 1 dUMP(2-)	0	0	Inf	HGNC:11831	[]
R_DURIPP	deoxyuridine phosphorylase	Nucleotide interconversion	1 M_pi_c + 1 M_duri_c = 1 M_2dr1p_c + 1 M_ura_c	1 hydrogenphosphate + 1 2-deoxyuridine = 1 2-deoxy-D-ribofuranose 1-phosphate(2-) + 1 uracil	1	-Inf	Inf	HGNC:23061 or HGNC:7892	[]
R_DUTPDPm	dUTP diphosphatase	Nucleotide interconversion	1 M_h2o_m + 1 M_dutp_m = 1 M_h_m + 1 M_ppi_m + 1 M_dump_m	1 water + 1 dUTP = 1 proton + 1 diphosphate(3-) + 1 dUMP(2-)	0	0	Inf	HGNC:3078 or HGNC:6176	[]
R_DUTPDPn	dUTP diphosphatase, nuclear	Nucleotide interconversion	1 M_h2o_n + 1 M_dutp_n = 1 M_ppi_n + 1 M_h_n + 1 M_dump_n	1 water + 1 dUTP = 1 diphosphate(3-) + 1 proton + 1 dUMP(2-)	0	0	Inf	HGNC:3078	[]
R_EBP1r	3-beta-hydroxysteroid-delta(8),delta(7)-isomerase	Cholesterol metabolism	1 M_zymst_r = 1 M_chlstol_r	1 zymosterol = 1 5alpha-cholesta-7,24-dien-3beta-ol	0	0	Inf	HGNC:3133	[]
R_EBP2r	3-beta-hydroxysteroid-delta(8),delta(7)-isomerase	Cholesterol metabolism	1 M_zymstnl_r = 1 M_lthstrl_r	1 5alpha-cholest-8-en-3beta-ol = 1 5alpha-cholest-7-en-3beta-ol	0	0	Inf	HGNC:3133	[]
R_ECGISOr	Ecgonine isomerase (ER)	Alkaloid synthesis	1 M_ecgon_r = 1 M_pecgon_r	1 ecgonine = 1 pseudoecgonine	1	-Inf	Inf		[]
R_ECOAH12m	3-hydroxyacyl-CoA dehydratase (3-hydroxyisobutyryl-CoA) (mitochondria)	Valine, leucine, and isoleucine metabolism	1 M_h2o_m + 1 M_2mp2coa_m = 1 M_3hibutcoa_m	1 water + 1 methacrylyl-CoA = 1 3-hydroxy-2-methylpropanoyl-CoA	1	-Inf	Inf	HGNC:3151 or (HGNC:4801 and HGNC:4803)	[]
R_ECOAH1m	3-hydroxyacyl-CoA dehydratase (3-hydroxybutanoyl-CoA) (mitochondria)	Tryptophan metabolism	1 M_3hbcoa_m = 1 M_h2o_m + 1 M_b2coa_m	1 (S)-3-hydroxybutanoyl-CoA(4-) = 1 water + 1 crotonoyl-CoA(4-)	1	-Inf	Inf	HGNC:3151 or (HGNC:4801 and HGNC:4803) or HGNC:890	[]
R_ECOAH1x	3-hydroxyacyl-CoA dehydratase (3-hydroxybutanoyl-CoA) (perioxisome)	Tryptophan metabolism	1 M_3hbcoa_x = 1 M_h2o_x + 1 M_b2coa_x	1 (S)-3-hydroxybutanoyl-CoA(4-) = 1 water + 1 crotonoyl-CoA(4-)	1	-Inf	Inf	HGNC:3149 or HGNC:3247	[]
R_ECOAH9m	2-Methylprop-2-enoyl-CoA (2-Methylbut-2-enoyl-CoA), mitochondrial	Valine, leucine, and isoleucine metabolism	1 M_h2o_m + 1 M_2mb2coa_m = 1 M_3hmbcoa_m	1 water + 1 2-methylcrotonoyl-CoA(4-) = 1 (2S,3S)-3-hydroxy-2-methylbutanoyl-CoA(4-)	1	-Inf	Inf	HGNC:3151 or (HGNC:4801 and HGNC:4803)	[]
R_EGMESTr	ecgonine methyl esterase (ER)	Alkaloid synthesis	1 M_h2o_r + 1 M_egme_r = 1 M_h_r + 1 M_ecgon_r + 1 M_meoh_r	1 water + 1 ecgoninium methyl ester(1+) = 1 proton + 1 ecgonine + 1 methanol	0	0	Inf	HGNC:17	[]
R_EHGLAT	L-erythro-4-Hydroxyglutamate:2-oxoglutarate aminotransferase	Arginine and Proline Metabolism	1 M_akg_c + 1 M_e4hglu_c = 1 M_glu_L_c + 1 M_4h2oglt_c	1 2-oxoglutarate(2-) + 1 erythro-4-hydroxy-L-glutamate(1-) = 1 L-glutamate(1-) + 1 4-hydroxy-2-oxoglutarate(2-)	0	0	Inf	HGNC:4432	[]
R_EHGLAT2m	L-erythro-4-Hydroxyglutamate:2-oxoglutarate aminotransferase 2, mitochondrial	Arginine and Proline Metabolism	1 M_e4hglu_m + 1 M_oaa_m = 1 M_asp_L_m + 1 M_4h2oglt_m	1 erythro-4-hydroxy-L-glutamate(1-) + 1 oxaloacetate(2-) = 1 L-aspartate(1-) + 1 4-hydroxy-2-oxoglutarate(2-)	0	0	Inf	HGNC:4433	[]
R_EHGLATm	L-erythro-4-Hydroxyglutamate:2-oxoglutarate aminotransferase, mitochondrial	Arginine and Proline Metabolism	1 M_akg_m + 1 M_e4hglu_m = 1 M_glu_L_m + 1 M_4h2oglt_m	1 2-oxoglutarate(2-) + 1 erythro-4-hydroxy-L-glutamate(1-) = 1 L-glutamate(1-) + 1 4-hydroxy-2-oxoglutarate(2-)	0	0	Inf	HGNC:4433	[]
R_EICOSTETCPT1	carnitine O-palmitoyltransferase	Fatty acid oxidation	1 M_crn_c + 1 M_eicostetcoa_c = 1 M_coa_c + 1 M_eicostetcrn_c	1 (R)-carnitine + 1 (8Z,11Z,14Z,17Z)-icosatetraenoyl-CoA(4-) = 1 coenzyme A(4-) + 1 Eicosatetranoyl carnitine	0	0	Inf	HGNC:18540 or HGNC:2328 or HGNC:2329	[]
R_EICOSTETCPT2	carnitine transferase	Fatty acid oxidation	1 M_coa_m + 1 M_eicostetcrn_m = 1 M_crn_m + 1 M_eicostetcoa_m	1 coenzyme A(4-) + 1 Eicosatetranoyl carnitine = 1 (R)-carnitine + 1 (8Z,11Z,14Z,17Z)-icosatetraenoyl-CoA(4-)	0	0	Inf	HGNC:2330	[]
R_ELAIDCPT1	carnitine O-palmitoyltransferase	Fatty acid oxidation	1 M_crn_c + 1 M_od2coa_c = 1 M_coa_c + 1 M_elaidcrn_c	1 (R)-carnitine + 1 trans-2-octadecenoyl-CoA = 1 coenzyme A(4-) + 1 (9E)-octadec-9-enoylcarnitine	0	0	Inf	HGNC:18540 or HGNC:2328 or HGNC:2329	[]
R_ELAIDCPT2	carnitine transferase	Fatty acid oxidation	1 M_coa_m + 1 M_elaidcrn_m = 1 M_crn_m + 1 M_od2coa_m	1 coenzyme A(4-) + 1 (9E)-octadec-9-enoylcarnitine = 1 (R)-carnitine + 1 trans-2-octadecenoyl-CoA	0	0	Inf	HGNC:2330	[]
R_ENGASE	endo-beta-N-acetylglucosaminidase	N-glycan degradation	1 M_h2o_c + 1 M_s2l2n2m2m_c = 1 M_acgam_c + 1 M_s2l2n2m2mn_c	1 water + 1 de-Fuc form of PA6 (w/o peptide linkage) = 1 aldehydo-N-acetyl-D-glucosamine + 1 de-Fuc, reducing GlcNAc removed for... <Preview truncated at 128 characters>	0	0	Inf	HGNC:24622	[]
R_ENGASE2	endo-beta-N-acetylglucosaminidase	N-glycan degradation	1 M_h2o_c + 1 M_n2m2nm_c = 1 M_acgam_c + 1 M_n2m2nmn_c	1 water + 1 n2m2nmasn (w/o peptide linkage) = 1 aldehydo-N-acetyl-D-glucosamine + 1 reducing GlcNAc removed form of n2m2nmasn (w... <Preview truncated at 128 characters>	0	0	Inf	HGNC:24622	[]
R_ENGASE2ly	endo-beta-N-acetylglucosaminidase, lysosomal	N-glycan degradation	1 M_h2o_l + 1 M_n2m2nm_l = 1 M_acgam_l + 1 M_n2m2nmn_l	1 water + 1 n2m2nmasn (w/o peptide linkage) = 1 aldehydo-N-acetyl-D-glucosamine + 1 reducing GlcNAc removed form of n2m2nmasn (w... <Preview truncated at 128 characters>	0	0	Inf		[]
R_ENGASE3ly	endo-beta-N-acetylglucosaminidase, lysosomal	Keratan sulfate degradation	1 M_h2o_l + 1 M_ksi_deg2_l = 1 M_acgam_l + 1 M_ksi_deg3_l	1 water + 1 keratan sulfate I, degradation product 2 = 1 aldehydo-N-acetyl-D-glucosamine + 1 keratan sulfate I, degradation prod... <Preview truncated at 128 characters>	0	0	Inf		[]
R_ENGASEly	endo-beta-N-acetylglucosaminidase, lysosomal	N-glycan degradation	1 M_h2o_l + 1 M_s2l2n2m2m_l = 1 M_acgam_l + 1 M_s2l2n2m2mn_l	1 water + 1 de-Fuc form of PA6 (w/o peptide linkage) = 1 aldehydo-N-acetyl-D-glucosamine + 1 de-Fuc, reducing GlcNAc removed for... <Preview truncated at 128 characters>	0	0	Inf		[]
R_ENMAN1g	Endomannosidase (glc1man-producing), Golgi apparatus	N-glycan synthesis	1 M_h2o_g + 1 M_g1m8masn_g = 1 M_glc1man_g + 1 M_m7masnA_g	1 water + 1 (alpha-D-Glucosyl)-(alpha-D-mannosyl)8-beta-D-mannosyl-diacetylchitobiosyl-L-asparagine (protein) = 1 alpha-D-glucos... <Preview truncated at 128 characters>	0	0	Inf		[]
R_ENMAN2g	Endomannosidase (glc2man-producing), Golgi apparatus	N-glycan synthesis	1 M_h2o_g + 1 M_g2m8masn_g = 1 M_m7masnA_g + 1 M_glc2man_g	1 water + 1 (alpha-D-Glucosyl)2-(alpha-D-mannosyl)8-beta-D-mannosyl-diacetylchitobiosyl-L-asparagine (protein) = 1 (alpha-D-mann... <Preview truncated at 128 characters>	0	0	Inf		[]
R_ENMAN3g	Endomannosidase (glc3man-producing), Golgi apparatus	N-glycan synthesis	1 M_h2o_g + 1 M_g3m8masn_g = 1 M_m7masnA_g + 1 M_glc3man_g	1 water + 1 (alpha-D-Glucosyl)3-(alpha-D-mannosyl)8-beta-D-mannosyl-diacetylchitobiosyl-L-asparagine (protein) = 1 (alpha-D-mann... <Preview truncated at 128 characters>	0	0	Inf		[]
R_ENMAN4g	Endomannosidase (m6masnC-producing), Golgi apparatus	N-glycan synthesis	1 M_h2o_g + 1 M_g1m7masnC_g = 1 M_glc1man_g + 1 M_m6masnC_g	1 water + 1 glucosyl-(alpha-D-mannosyl)7-beta-D-mannosyl-diacetylchitobiosyl-L-asparagine, isoform C (protein) = 1 alpha-D-gluco... <Preview truncated at 128 characters>	0	0	Inf		[]
R_ENMAN5g	Endomannosidase (m6masnB2-producing), Golgi apparatus	N-glycan synthesis	1 M_h2o_g + 1 M_g1m7masnB_g = 1 M_glc1man_g + 1 M_m6masnB2_g	1 water + 1 glucosyl-(alpha-D-mannosyl)7-beta-D-mannosyl-diacetylchitobiosyl-L-asparagine, isoform B (protein) = 1 alpha-D-gluco... <Preview truncated at 128 characters>	0	0	Inf		[]
R_ENMAN6g	Endomannosidase (m5masnB1-producing), Golgi apparatus	N-glycan synthesis	1 M_h2o_g + 1 M_g1m6masnB1_g = 1 M_glc1man_g + 1 M_m5masnB1_g	1 water + 1 glucosyl-(alpha-D-mannosyl)6-beta-D-mannosyl-diacetylchitobiosyl-L-asparagine (protein) = 1 alpha-D-glucosyl-(1->3)-... <Preview truncated at 128 characters>	0	0	Inf		[]
R_ENO	enolase	Glycolysis/gluconeogenesis	1 M_2pg_c = 1 M_h2o_c + 1 M_pep_c	1 2-phosphonato-D-glycerate(3-) = 1 water + 1 phosphoenolpyruvate	1	-Inf	Inf	HGNC:3350 or HGNC:3354 or HGNC:3354 or HGNC:3353	[]
R_EPCTX	ethanolamine-phosphate cytidylyltransferase	Glycerophospholipid metabolism	1 M_h_c + 1 M_ctp_c + 1 M_2ameph_c = 1 M_ppi_c + 1 M_cmp2amep_c	1 proton + 1 CTP(4-) + 1 (2-aminoethyl)phosphonic acid = 1 diphosphate(3-) + 1 CMP-2-aminoethylphosphonate	0	0	Inf	HGNC:8756	[]
R_ESTSULT	Estrogen sulfotransferase	Steroid metabolism	1 M_paps_c + 1 M_estrone_c = 1 M_h_c + 1 M_pap_c + 1 M_estrones_c	1 3-phosphonato-5-adenylyl sulfate(4-) + 1 estrone = 1 proton + 1 adenosine 3,5-bismonophosphate(4-) + 1 estrone 3-sulfate(1... <Preview truncated at 128 characters>	0	0	Inf	HGNC:11377 or HGNC:11453 or HGNC:11455	[]
R_ETF	electron transfer flavoprotein	Fatty acid oxidation	1 M_fadh2_m + 1 M_etfox_m = 1 M_fad_m + 1 M_etfrd_m	1 FADH2(2-) + 1 Oxidized flavoprotein = 1 FAD + 1 Reduced flavoprotein	0	0	Inf	HGNC:3481 and HGNC:3482	[]
R_ETFQO	Electron transfer flavoprotein-ubiquinone oxidoreductase	Fatty acid oxidation	1 M_q10_m + 1 M_etfrd_m = 1 M_q10h2_m + 1 M_etfox_m	1 coenzyme Q10 + 1 Reduced flavoprotein = 1 ubiquinol-10 + 1 Oxidized flavoprotein	0	0	Inf	HGNC:3483	[]
R_ETHAK	Ethanolamine kinase	Glycerophospholipid metabolism	1 M_atp_c + 1 M_etha_c = 1 M_adp_c + 1 M_h_c + 1 M_ethamp_c	1 ATP(4-) + 1 ethanolaminium(1+) = 1 ADP(3-) + 1 proton + 1 O-phosphonatoethanaminium(1-)	0	0	Inf	HGNC:1937 or HGNC:24649 or HGNC:1937 or HGNC:25575 or HGNC:1938 or HGNC:1938	[]
R_ETHP	ethanolamine phosphate phosphatase	Glycerophospholipid metabolism	1 M_h2o_c + 1 M_ethamp_c = 1 M_pi_c + 1 M_etha_c	1 water + 1 O-phosphonatoethanaminium(1-) = 1 hydrogenphosphate + 1 ethanolaminium(1+)	0	0	Inf	HGNC:16815	[]
R_ETOHMO	ethanol monooxygenase	Glycolysis/gluconeogenesis	1 M_o2_c + 1 M_h_c + 1 M_nadph_c + 1 M_etoh_c = 2 M_h2o_c + 1 M_nadp_c + 1 M_acald_c	1 dioxygen + 1 proton + 1 NADPH(4-) + 1 ethanol = 2 water + 1 NADP(3-) + 1 acetaldehyde	0	0	Inf	HGNC:2631	[]
R_F1PGT	fucose-1-phosphate guanylyltransferase	Fructose and mannose metabolism	1 M_h_c + 1 M_gtp_c + 1 M_fuc1p_L_c = 1 M_ppi_c + 1 M_gdpfuc_c	1 proton + 1 GTP(4-) + 1 L-fucopyranose 1-phosphate = 1 diphosphate(3-) + 1 GDP-L-fucose(2-)	1	-Inf	Inf	HGNC:19661 or HGNC:3825	[]
R_F6Tg	glycoprotein 6-alpha-L-fucosyltransferase	N-glycan synthesis	1 M_gdpfuc_g + 1 M_n2m2masn_g + 1 M_h2o_g = 1 M_h_g + 1 M_fn2m2masn_g + 1 M_gdp_g	1 GDP-L-fucose(2-) + 1 ((N-acetyl-D-glucosaminyl)2-(alpha-D-mannosyl)2-beta-D-mannosyl-diacetylchitobiosyl)-L-asparagine (protei... <Preview truncated at 128 characters>	0	0	Inf	HGNC:4019	[]
R_FA120ACPH	fatty-acyl-ACP hydrolase	Fatty acid oxidation	1 M_h2o_c + 1 M_ddcaACP_c = 1 M_h_c + 1 M_ACP_c + 1 M_ddca_c	1 water + 1 Dodecanoyl-[acyl-carrier protein] = 1 proton + 1 acyl-carrier protein + 1 dodecanoate	1	-Inf	Inf	HGNC:25625	[]
R_FA140ACPH	fatty-acyl-ACP hydrolase	Fatty acid oxidation	1 M_h2o_c + 1 M_myrsACP_c = 1 M_h_c + 1 M_ACP_c + 1 M_ttdca_c	1 water + 1 myristoyl-[acyl-carrier protein] = 1 proton + 1 acyl-carrier protein + 1 myristate	1	-Inf	Inf	HGNC:25625	[]
R_FA141ACPH	fatty-acyl-ACP hydrolase	Fatty acid oxidation	1 M_h2o_c + 1 M_tdeACP_c = 1 M_h_c + 1 M_ACP_c + 1 M_ttdcea_c	1 water + 1 trans-Tetradec-2-enoyl-[acp] = 1 proton + 1 acyl-carrier protein + 1 myristoleic acid	1	-Inf	Inf	HGNC:25625	[]
R_FA160ACPH	fatty-acyl-ACP hydrolase	Fatty acid oxidation	1 M_h2o_c + 1 M_palmACP_c = 1 M_h_c + 1 M_ACP_c + 1 M_hdca_c	1 water + 1 palmitoyl-[acyl-carrier protein] = 1 proton + 1 acyl-carrier protein + 1 palmitate	1	-Inf	Inf	HGNC:25625 or HGNC:3594	[]
R_FA161ACPH	fatty-acyl-ACP hydrolase	Fatty acid oxidation	1 M_h2o_c + 1 M_hdeACP_c = 1 M_h_c + 1 M_ACP_c + 1 M_hdcea_c	1 water + 1 trans-Hexadec-2-enoyl-[acp] = 1 proton + 1 acyl-carrier protein + 1 palmitoleate	1	-Inf	Inf	HGNC:25625	[]
R_FA180ACPH	fatty-acyl-ACP hydrolase	Fatty acid oxidation	1 M_h2o_c + 1 M_ocdcaACP_c = 1 M_h_c + 1 M_ACP_c + 1 M_ocdca_c	1 water + 1 Octadecanoyl-[acyl-carrier protein] = 1 proton + 1 acyl-carrier protein + 1 stearate	1	-Inf	Inf	HGNC:25625	[]
R_FA181ACPH	fatty-acyl-ACP hydrolase	Fatty acid oxidation	1 M_h2o_c + 1 M_octeACP_c = 1 M_h_c + 1 M_ACP_c + 1 M_ocdcea_c	1 water + 1 cis-vaccenoyl-[acyl-carrier protein] = 1 proton + 1 acyl-carrier protein + 1 oleate	1	-Inf	Inf	HGNC:25625	[]
R_FA1821ACPH	fatty-acyl-ACP hydrolase	Fatty acid oxidation	1 M_h2o_c + 1 M_lnlcACP_c = 1 M_h_c + 1 M_ACP_c + 1 M_lnlc_c	1 water + 1 linoleic acid ACP (all cis) = 1 proton + 1 acyl-carrier protein + 1 linoleate	1	-Inf	Inf		[]
R_FA1822ACPH	fatty-acyl-ACP hydrolase	Fatty acid oxidation	1 M_h2o_c + 1 M_lneldcACP_c = 1 M_h_c + 1 M_ACP_c + 1 M_lneldc_c	1 water + 1 linoelaidic acid ACP (all trans) = 1 proton + 1 acyl-carrier protein + 1 linoelaidic acid (all trans C18:2)	1	-Inf	Inf		[]
R_FA182ACPH	fatty-acyl-ACP hydrolase	Fatty acid oxidation	1 M_h2o_c + 1 M_ocdcyaACP_c = 1 M_h_c + 1 M_ACP_c + 1 M_ocdcya_c	1 water + 1 octadec-9-ynoyl-[acyl-carrier protein] = 1 proton + 1 acyl-carrier protein + 1 octadecadienoate	1	-Inf	Inf	HGNC:25625	[]
R_FACOAL140i	fatty-acid--CoA ligase (myristate, n-C14:0)	Fatty acid oxidation	1 M_atp_c + 1 M_coa_c + 1 M_ttdca_c = 1 M_amp_c + 1 M_ppi_c + 1 M_tdcoa_c	1 ATP(4-) + 1 coenzyme A(4-) + 1 myristate = 1 AMP(2-) + 1 diphosphate(3-) + 1 myristoyl-CoA(4-)	0	0	Inf	HGNC:3570	[]
R_FACOAL150	fatty-acid--CoA ligase	Fatty acid oxidation	1 M_atp_c + 1 M_coa_c + 1 M_ptdca_c = 1 M_amp_c + 1 M_ppi_c + 1 M_ptdcacoa_c	1 ATP(4-) + 1 coenzyme A(4-) + 1 pentadecanoic acid = 1 AMP(2-) + 1 diphosphate(3-) + 1 pentadecanoyl Coenzyme A	1	-Inf	Inf	HGNC:3571 or HGNC:3569 or HGNC:3570 or HGNC:3570 or HGNC:16496 or HGNC:16496	[]
R_FACOAL160i	fatty-acid--CoA ligase (palmitate, n-C16:0)	Fatty acid oxidation	1 M_atp_c + 1 M_coa_c + 1 M_hdca_c = 1 M_amp_c + 1 M_ppi_c + 1 M_pmtcoa_c	1 ATP(4-) + 1 coenzyme A(4-) + 1 palmitate = 1 AMP(2-) + 1 diphosphate(3-) + 1 palmitoyl-CoA(4-)	0	0	Inf	HGNC:3571 or HGNC:3569 or HGNC:3570 or HGNC:3570 or HGNC:16496 or HGNC:16496	[]
R_FACOAL161	fatty-acid--CoA ligase (hexadecenoate)	Fatty acid oxidation	1 M_atp_c + 1 M_coa_c + 1 M_hdcea_c = 1 M_amp_c + 1 M_ppi_c + 1 M_hdcoa_c	1 ATP(4-) + 1 coenzyme A(4-) + 1 palmitoleate = 1 AMP(2-) + 1 diphosphate(3-) + 1 (E)-hexadec-2-enoyl-CoA(4-)	0	0	Inf	HGNC:24174 or HGNC:3569	[]
R_FACOAL170	fatty-acid--CoA ligase	Fatty acid oxidation	1 M_atp_c + 1 M_coa_c + 1 M_hpdca_c = 1 M_amp_c + 1 M_ppi_c + 1 M_hpdcacoa_c	1 ATP(4-) + 1 coenzyme A(4-) + 1 margarate = 1 AMP(2-) + 1 diphosphate(3-) + 1 heptadecanoyl coa	1	-Inf	Inf	HGNC:3571 or HGNC:3569 or HGNC:3570 or HGNC:3570 or HGNC:16496 or HGNC:16496	[]
R_FACOAL180i	fatty-acid--CoA ligase (stearate, n-C18:0)	Fatty acid oxidation	1 M_atp_c + 1 M_coa_c + 1 M_ocdca_c = 1 M_amp_c + 1 M_ppi_c + 1 M_stcoa_c	1 ATP(4-) + 1 coenzyme A(4-) + 1 stearate = 1 AMP(2-) + 1 diphosphate(3-) + 1 stearoyl-CoA(4-)	0	0	Inf	HGNC:3571 or HGNC:3569 or HGNC:3570 or HGNC:3570 or HGNC:16496 or HGNC:16496	[]
R_FACOAL1812	fatty-acid--CoA ligase	Fatty acid oxidation	1 M_atp_c + 1 M_coa_c + 1 M_vacc_c = 1 M_amp_c + 1 M_ppi_c + 1 M_octd11ecoa_c	1 ATP(4-) + 1 coenzyme A(4-) + 1 trans-vaccenate = 1 AMP(2-) + 1 diphosphate(3-) + 1 (11E)-octadecenoyl-CoA(4-)	1	-Inf	Inf	HGNC:3569	[]
R_FACOAL1813	fatty-acid--CoA ligase	Fatty acid oxidation	1 M_atp_c + 1 M_coa_c + 1 M_elaid_c = 1 M_amp_c + 1 M_ppi_c + 1 M_od2coa_c	1 ATP(4-) + 1 coenzyme A(4-) + 1 elaidate = 1 AMP(2-) + 1 diphosphate(3-) + 1 trans-2-octadecenoyl-CoA	1	-Inf	Inf	HGNC:3569	[]
R_FACOAL181i	C181 fatty acid activation	Fatty acid oxidation	1 M_atp_c + 1 M_coa_c + 1 M_ocdcea_c = 1 M_amp_c + 1 M_ppi_c + 1 M_octdececoa_c	1 ATP(4-) + 1 coenzyme A(4-) + 1 oleate = 1 AMP(2-) + 1 diphosphate(3-) + 1 oleoyl-CoA(4-)	0	0	Inf	HGNC:24174 or HGNC:3569 or HGNC:3570 or HGNC:3571	[]
R_FACOAL1821	fatty-acid--CoA ligase	Fatty acid oxidation	1 M_atp_c + 1 M_coa_c + 1 M_lnlc_c = 1 M_amp_c + 1 M_ppi_c + 1 M_lnlccoa_c	1 ATP(4-) + 1 coenzyme A(4-) + 1 linoleate = 1 AMP(2-) + 1 diphosphate(3-) + 1 linoleoyl-CoA	1	-Inf	Inf	HGNC:24174 or HGNC:3569 or HGNC:3570 or HGNC:3571	[]
R_FACOAL1822	fatty-acid--CoA ligase	Fatty acid oxidation	1 M_atp_c + 1 M_coa_c + 1 M_lneldc_c = 1 M_amp_c + 1 M_ppi_c + 1 M_lneldccoa_c	1 ATP(4-) + 1 coenzyme A(4-) + 1 linoelaidic acid (all trans C18:2) = 1 AMP(2-) + 1 diphosphate(3-) + 1 linoelaidyl coenzyme A	1	-Inf	Inf	HGNC:3569	[]
R_FACOAL1831	fatty-acid--CoA ligase	Fatty acid oxidation	1 M_atp_c + 1 M_coa_c + 1 M_lnlncg_c = 1 M_amp_c + 1 M_ppi_c + 1 M_lnlncgcoa_c	1 ATP(4-) + 1 coenzyme A(4-) + 1 gamma-linolenate = 1 AMP(2-) + 1 diphosphate(3-) + 1 gamma-linolenoyl-CoA(4-)	1	-Inf	Inf	HGNC:16496 or HGNC:16526 or HGNC:24174 or HGNC:3569 or HGNC:3570 or HGNC:3571	[]
R_FACOAL1832	fatty-acid--CoA ligase	Fatty acid oxidation	1 M_atp_c + 1 M_coa_c + 1 M_lnlnca_c = 1 M_amp_c + 1 M_ppi_c + 1 M_lnlncacoa_c	1 ATP(4-) + 1 coenzyme A(4-) + 1 alpha-linolenate = 1 AMP(2-) + 1 diphosphate(3-) + 1 alpha-linolenoyl-CoA	1	-Inf	Inf	HGNC:3569	[]
R_FACOAL184	fatty-acid--CoA ligase	Fatty acid oxidation	1 M_atp_c + 1 M_coa_c + 1 M_strdnc_c = 1 M_amp_c + 1 M_ppi_c + 1 M_strdnccoa_c	1 ATP(4-) + 1 coenzyme A(4-) + 1 all-cis-octadeca-6,9,12,15-tetraenoic acid = 1 AMP(2-) + 1 diphosphate(3-) + 1 (6Z,9Z,12Z,15Z)-... <Preview truncated at 128 characters>	1	-Inf	Inf	HGNC:3569	[]
R_FACOAL191	fatty-acid--CoA ligase	Fatty acid oxidation	1 M_atp_c + 1 M_coa_c + 1 M_prist_c = 1 M_amp_c + 1 M_ppi_c + 1 M_pristcoa_c	1 ATP(4-) + 1 coenzyme A(4-) + 1 pristanic acid = 1 AMP(2-) + 1 diphosphate(3-) + 1 pristanoyl-CoA	0	0	Inf	HGNC:10996	[]
R_FACOAL200	fatty-acid--CoA ligase (arachidate, n-C20:0)	Fatty acid oxidation	1 M_atp_c + 1 M_coa_c + 1 M_arach_c = 1 M_amp_c + 1 M_ppi_c + 1 M_arachcoa_c	1 ATP(4-) + 1 coenzyme A(4-) + 1 arachidate = 1 AMP(2-) + 1 diphosphate(3-) + 1 icosanoyl-CoA	0	0	Inf	HGNC:3569	[]
R_FACOAL203	fatty-acid--CoA ligase	Fatty acid oxidation	1 M_atp_c + 1 M_coa_c + 1 M_dlnlcg_c = 1 M_amp_c + 1 M_ppi_c + 1 M_dlnlcgcoa_c	1 ATP(4-) + 1 coenzyme A(4-) + 1 all-cis-icosa-8,11,14-trienoate = 1 AMP(2-) + 1 diphosphate(3-) + 1 all-cis-icosa-8,11,14-trien... <Preview truncated at 128 characters>	1	-Inf	Inf	HGNC:3569	[]
R_FACOAL204	fatty-acid--CoA ligase	Fatty acid oxidation	1 M_atp_c + 1 M_coa_c + 1 M_arachd_c = 1 M_amp_c + 1 M_ppi_c + 1 M_arachdcoa_c	1 ATP(4-) + 1 coenzyme A(4-) + 1 arachidonate = 1 AMP(2-) + 1 diphosphate(3-) + 1 arachidonoyl-CoA(4-)	0	0	Inf	HGNC:3570 or HGNC:3570 or HGNC:3569 or HGNC:3571 or HGNC:3571 or HGNC:16496 or HGNC:16496	[]
R_FACOAL2042	fatty-acid--CoA ligase	Fatty acid oxidation	1 M_atp_c + 1 M_coa_c + 1 M_eicostet_c = 1 M_amp_c + 1 M_ppi_c + 1 M_eicostetcoa_c	1 ATP(4-) + 1 coenzyme A(4-) + 1 icosatetraenoic acid = 1 AMP(2-) + 1 diphosphate(3-) + 1 (8Z,11Z,14Z,17Z)-icosatetraenoyl-CoA(4... <Preview truncated at 128 characters>	1	-Inf	Inf	HGNC:3569	[]
R_FACOAL205	fatty-acid--CoA ligase	Fatty acid oxidation	1 M_atp_c + 1 M_coa_c + 1 M_tmndnc_c = 1 M_amp_c + 1 M_ppi_c + 1 M_tmndnccoa_c	1 ATP(4-) + 1 coenzyme A(4-) + 1 all-cis-5,8,11,14,17-icosapentaenoate = 1 AMP(2-) + 1 diphosphate(3-) + 1 (5Z,8Z,11Z,14Z,17Z)-i... <Preview truncated at 128 characters>	1	-Inf	Inf	HGNC:3569 or HGNC:16496	[]
R_FACOAL206	fatty-acid--CoA ligase	Fatty acid oxidation	1 M_atp_c + 1 M_coa_c + 1 M_phyt_c = 1 M_amp_c + 1 M_ppi_c + 1 M_phytcoa_c	1 ATP(4-) + 1 coenzyme A(4-) + 1 phytanate = 1 AMP(2-) + 1 diphosphate(3-) + 1 phytanoyl-CoA(4-)	1	-Inf	Inf	HGNC:10996	[]
R_FACOAL224	fatty-acid--CoA ligase	Fatty acid oxidation	1 M_atp_c + 1 M_coa_c + 1 M_adrn_c = 1 M_amp_c + 1 M_ppi_c + 1 M_adrncoa_c	1 ATP(4-) + 1 coenzyme A(4-) + 1 all-cis-docosa-7,10,13,16-tetraenoic acid = 1 AMP(2-) + 1 diphosphate(3-) + 1 (7Z,10Z,13Z,16Z)-... <Preview truncated at 128 characters>	1	-Inf	Inf	HGNC:3569	[]
R_FACOAL2251	fatty-acid--CoA ligase	Fatty acid oxidation	1 M_atp_c + 1 M_coa_c + 1 M_dcsptn1_c = 1 M_amp_c + 1 M_ppi_c + 1 M_dcsptn1coa_c	1 ATP(4-) + 1 coenzyme A(4-) + 1 (4Z,7Z,10Z,13Z,16Z)-docosa-4,7,10,13,16-pentaenoic acid = 1 AMP(2-) + 1 diphosphate(3-) + 1 doc... <Preview truncated at 128 characters>	1	-Inf	Inf	HGNC:3569	[]
R_FACOAL2252	fatty-acid--CoA ligase	Fatty acid oxidation	1 M_atp_c + 1 M_coa_c + 1 M_clpnd_c = 1 M_amp_c + 1 M_ppi_c + 1 M_clpndcoa_c	1 ATP(4-) + 1 coenzyme A(4-) + 1 (7Z,10Z,13Z,16Z,19Z)-docosapentaenoic acid = 1 AMP(2-) + 1 diphosphate(3-) + 1 (7Z,10Z,13Z,16Z,... <Preview truncated at 128 characters>	1	-Inf	Inf	HGNC:3569	[]
R_FACOAL226	fatty-acid--CoA ligase	Fatty acid oxidation	1 M_atp_c + 1 M_coa_c + 1 M_crvnc_c = 1 M_amp_c + 1 M_ppi_c + 1 M_c226coa_c	1 ATP(4-) + 1 coenzyme A(4-) + 1 (4Z,7Z,10Z,13Z,16Z,19Z)-docosahexaenoate = 1 AMP(2-) + 1 diphosphate(3-) + 1 docosahexaenoyl-Co... <Preview truncated at 128 characters>	1	-Inf	Inf	HGNC:3569	[]
R_FACOAL240	fatty-acid--CoA ligase	Fatty acid oxidation	1 M_atp_c + 1 M_coa_c + 1 M_lgnc_c = 1 M_amp_c + 1 M_ppi_c + 1 M_ttccoa_c	1 ATP(4-) + 1 coenzyme A(4-) + 1 lignocerate = 1 AMP(2-) + 1 diphosphate(3-) + 1 tetracosanoyl-CoA(4-)	0	0	Inf	HGNC:3569	[]
R_FACOAL241	fatty-acid--CoA ligase	Fatty acid oxidation	1 M_atp_c + 1 M_coa_c + 1 M_nrvnc_c = 1 M_amp_c + 1 M_ppi_c + 1 M_nrvnccoa_c	1 ATP(4-) + 1 coenzyme A(4-) + 1 (15Z)-tetracosenoate = 1 AMP(2-) + 1 diphosphate(3-) + 1 (15Z)-tetracosenoyl-CoA(4-)	0	0	Inf	HGNC:3569	[]
R_FACOAL244_1	fatty-acid--CoA ligase	Fatty acid oxidation	1 M_atp_c + 1 M_coa_c + 1 M_tettet6_c = 1 M_amp_c + 1 M_ppi_c + 1 M_tettet6coa_c	1 ATP(4-) + 1 coenzyme A(4-) + 1 tetracosatetraenoic acid n-6 = 1 AMP(2-) + 1 diphosphate(3-) + 1 tetracosatetraenoyl coenzyme A	1	-Inf	Inf	HGNC:3569	[]
R_FACOAL245_1	fatty-acid--CoA ligase	Fatty acid oxidation	1 M_atp_c + 1 M_coa_c + 1 M_tetpent6_c = 1 M_amp_c + 1 M_ppi_c + 1 M_tetpent6coa_c	1 ATP(4-) + 1 coenzyme A(4-) + 1 tetracosapentaenoic acid, n-6 = 1 AMP(2-) + 1 diphosphate(3-) + 1 (6Z,9Z,12Z,15Z,18Z)-tetracosa... <Preview truncated at 128 characters>	1	-Inf	Inf	HGNC:3569 or HGNC:16496	[]
R_FACOAL245_2	fatty-acid--CoA ligase	Fatty acid oxidation	1 M_atp_c + 1 M_coa_c + 1 M_tetpent3_c = 1 M_amp_c + 1 M_ppi_c + 1 M_tetpent3coa_c	1 ATP(4-) + 1 coenzyme A(4-) + 1 (6Z,9Z,12Z,15Z,18Z)-tetracosapentaenoate = 1 AMP(2-) + 1 diphosphate(3-) + 1 (6Z,9Z,12Z,15Z,18Z... <Preview truncated at 128 characters>	1	-Inf	Inf	HGNC:3569	[]
R_FACOAL246_1	fatty-acid--CoA ligase	Fatty acid oxidation	1 M_atp_c + 1 M_coa_c + 1 M_tethex3_c = 1 M_amp_c + 1 M_ppi_c + 1 M_tethex3coa_c	1 ATP(4-) + 1 coenzyme A(4-) + 1 (6Z,9Z,12Z,15Z,18Z,21Z)-tetracosahexaenoate = 1 AMP(2-) + 1 diphosphate(3-) + 1 (6Z,9Z,12Z,15Z,... <Preview truncated at 128 characters>	1	-Inf	Inf	HGNC:3569 or HGNC:16496	[]
R_FACOAL260	fatty-acid--CoA ligase (n-C26:0)	Fatty acid oxidation	1 M_atp_c + 1 M_coa_c + 1 M_hexc_c = 1 M_amp_c + 1 M_ppi_c + 1 M_hexccoa_c	1 ATP(4-) + 1 coenzyme A(4-) + 1 cerotate = 1 AMP(2-) + 1 diphosphate(3-) + 1 hexacosanoyl-CoA(4-)	1	-Inf	Inf	HGNC:3569	[]
R_FACOAL40im	fatty-acid--CoA ligase (butanoate, n-C4:0), mitochondrial	Fatty acid oxidation	1 M_coa_m + 1 M_atp_m + 1 M_but_m = 1 M_amp_m + 1 M_ppi_m + 1 M_btcoa_m	1 coenzyme A(4-) + 1 ATP(4-) + 1 butyrate = 1 AMP(2-) + 1 diphosphate(3-) + 1 butyryl-CoA(4-)	0	0	Inf	HGNC:18049	[]
R_FACOAL80i	fatty-acid--CoA ligase (octanoate, n-C8:0)	Fatty acid oxidation	1 M_atp_c + 1 M_coa_c + 1 M_octa_c = 1 M_amp_c + 1 M_ppi_c + 1 M_occoa_c	1 ATP(4-) + 1 coenzyme A(4-) + 1 octanoate = 1 AMP(2-) + 1 diphosphate(3-) + 1 octanoyl-CoA(4-)	0	0	Inf	HGNC:3570	[]
R_FADDP	FAD diphosphatase	Vitamin B2 metabolism	1 M_h2o_c + 1 M_fad_c = 2 M_h_c + 1 M_amp_c + 1 M_fmn_c	1 water + 1 FAD = 2 proton + 1 AMP(2-) + 1 FMN(3-)	0	0	Inf	HGNC:3356 or HGNC:3358	[]
R_FAEL183	fatty-acyl-CoA elongation (n-C18:3CoA)	Fatty acid synthesis	1 M_o2_c + 5 M_h_c + 4 M_nadph_c + 1 M_malcoa_c + 1 M_lnlncgcoa_c = 3 M_h2o_c + 4 M_nadp_c + 1 M_co2_c + 1 M_coa_c + 1 M_dlnlcgc... <Preview truncated at 128 characters>	1 dioxygen + 5 proton + 4 NADPH(4-) + 1 malonyl-CoA(5-) + 1 gamma-linolenoyl-CoA(4-) = 3 water + 4 NADP(3-) + 1 carbon dioxide +... <Preview truncated at 128 characters>	0	0	Inf	HGNC:14415 or HGNC:14416 or HGNC:15829 or HGNC:21308	[]
R_FAEL184	fatty-acyl-CoA elongation (n-C20:4CoA)	Fatty acid synthesis	1 M_o2_c + 5 M_h_c + 4 M_nadph_c + 1 M_malcoa_c + 1 M_strdnccoa_c = 3 M_h2o_c + 4 M_nadp_c + 1 M_co2_c + 1 M_coa_c + 1 M_eicoste... <Preview truncated at 128 characters>	1 dioxygen + 5 proton + 4 NADPH(4-) + 1 malonyl-CoA(5-) + 1 (6Z,9Z,12Z,15Z)-octadecatetraenoyl-CoA(4-) = 3 water + 4 NADP(3-) + ... <Preview truncated at 128 characters>	0	0	Inf	HGNC:14415 or HGNC:14416 or HGNC:15829 or HGNC:21308	[]
R_FAEL204	fatty-acyl-CoA elongation (n-C20:4CoA)	Fatty acid synthesis	1 M_o2_c + 5 M_h_c + 4 M_nadph_c + 1 M_malcoa_c + 1 M_arachdcoa_c = 3 M_h2o_c + 4 M_nadp_c + 1 M_co2_c + 1 M_coa_c + 1 M_adrncoa... <Preview truncated at 128 characters>	1 dioxygen + 5 proton + 4 NADPH(4-) + 1 malonyl-CoA(5-) + 1 arachidonoyl-CoA(4-) = 3 water + 4 NADP(3-) + 1 carbon dioxide + 1 c... <Preview truncated at 128 characters>	0	0	Inf	HGNC:14415 or HGNC:14416 or HGNC:15829 or HGNC:21308	[]
R_FAEL205	fatty-acyl-CoA elongation (n-C20:5CoA)	Fatty acid synthesis	1 M_o2_c + 5 M_h_c + 4 M_nadph_c + 1 M_malcoa_c + 1 M_tmndnccoa_c = 3 M_h2o_c + 4 M_nadp_c + 1 M_co2_c + 1 M_coa_c + 1 M_clpndco... <Preview truncated at 128 characters>	1 dioxygen + 5 proton + 4 NADPH(4-) + 1 malonyl-CoA(5-) + 1 (5Z,8Z,11Z,14Z,17Z)-icosapentaenoyl-CoA(4-) = 3 water + 4 NADP(3-) +... <Preview truncated at 128 characters>	0	0	Inf	HGNC:14415 or HGNC:14416 or HGNC:15829 or HGNC:21308	[]
R_FAH1	Fatty acid omega-hydroxylase	Cytochrome metabolism	1 M_o2_c + 1 M_h_c + 1 M_nadph_c + 1 M_ddca_c = 1 M_h2o_c + 1 M_nadp_c + 1 M_whddca_c	1 dioxygen + 1 proton + 1 NADPH(4-) + 1 dodecanoate = 1 water + 1 NADP(3-) + 1 3-hydroxypalmitic acid	0	0	Inf	(HGNC:23198 and HGNC:9208) or (HGNC:2642 and HGNC:9208) or (HGNC:2644 and HGNC:9208)	[]
R_FAH2	Fatty acid omega-hydroxylase	Cytochrome metabolism	1 M_o2_c + 1 M_h_c + 1 M_nadph_c + 1 M_ttdca_c = 1 M_h2o_c + 1 M_nadp_c + 1 M_whttdca_c	1 dioxygen + 1 proton + 1 NADPH(4-) + 1 myristate = 1 water + 1 NADP(3-) + 1 omega hydroxy tetradecanoate (n-C14:0)	0	0	Inf	HGNC:2642	[]
R_FAH3	Fatty acid omega-hydroxylase	Cytochrome metabolism	1 M_o2_c + 1 M_h_c + 1 M_nadph_c + 1 M_hdca_c = 1 M_h2o_c + 1 M_nadp_c + 1 M_whhdca_c	1 dioxygen + 1 proton + 1 NADPH(4-) + 1 palmitate = 1 water + 1 NADP(3-) + 1 16-hydroxypalmitate	0	0	Inf	HGNC:2642	[]
R_FALDH	formaldehyde dehydrogenase	Tyrosine metabolism	1 M_nad_c + 1 M_fald_c + 1 M_gthrd_c = 1 M_h_c + 1 M_nadh_c + 1 M_Sfglutth_c	1 NAD(1-) + 1 formaldehyde + 1 glutathionate(1-) = 1 proton + 1 NADH(2-) + 1 S-formylglutathionate(1-)	1	-Inf	Inf	HGNC:253	[]
R_FAOXC180	fatty acid beta oxidation(C18-->C16)m	Fatty acid oxidation	1 M_h2o_m + 1 M_coa_m + 1 M_nad_m + 1 M_fad_m + 1 M_stcoa_m = 1 M_h_m + 1 M_nadh_m + 1 M_accoa_m + 1 M_fadh2_m + 1 M_pmtcoa_m	1 water + 1 coenzyme A(4-) + 1 NAD(1-) + 1 FAD + 1 stearoyl-CoA(4-) = 1 proton + 1 NADH(2-) + 1 acetyl-CoA(4-) + 1 FADH2(2-) + 1... <Preview truncated at 128 characters>	0	0	Inf	HGNC:88	[]
R_FAOXC180x	Beta oxidation of long chain fatty acid	Fatty acid oxidation	1 M_nad_x + 1 M_coa_x + 1 M_o2_x + 1 M_h2o_x + 1 M_stcoa_x = 1 M_h_x + 1 M_nadh_x + 1 M_accoa_x + 1 M_pmtcoa_x + 1 M_h2o2_x	1 NAD(1-) + 1 coenzyme A(4-) + 1 dioxygen + 1 water + 1 stearoyl-CoA(4-) = 1 proton + 1 NADH(2-) + 1 acetyl-CoA(4-) + 1 palmitoy... <Preview truncated at 128 characters>	0	0	Inf	(HGNC:10606 and HGNC:119 and (HGNC:3247 or HGNC:5213)) or (HGNC:119 and (HGNC:3247 or HGNC:5213) and HGNC:82)	[]
R_FAOXC1811601m	Beta oxidation fatty acid	Fatty acid oxidation	5 M_h2o_m + 5 M_coa_m + 5 M_nad_m + 4 M_fad_m + 1 M_od2coa_m = 5 M_h_m + 5 M_nadh_m + 5 M_accoa_m + 4 M_fadh2_m + 1 M_occoa_m	5 water + 5 coenzyme A(4-) + 5 NAD(1-) + 4 FAD + 1 trans-2-octadecenoyl-CoA = 5 proton + 5 NADH(2-) + 5 acetyl-CoA(4-) + 4 FADH2... <Preview truncated at 128 characters>	0	0	Inf	HGNC:89 or HGNC:90	[]
R_FAOXC182806m	Beta oxidation of fatty acid	Fatty acid oxidation	5 M_h2o_m + 5 M_coa_m + 5 M_nad_m + 3 M_fad_m + 1 M_lnlccoa_m = 5 M_h_m + 5 M_nadh_m + 5 M_accoa_m + 3 M_fadh2_m + 1 M_occoa_m	5 water + 5 coenzyme A(4-) + 5 NAD(1-) + 3 FAD + 1 linoleoyl-CoA = 5 proton + 5 NADH(2-) + 5 acetyl-CoA(4-) + 3 FADH2(2-) + 1 oc... <Preview truncated at 128 characters>	0	0	Inf	HGNC:89 or HGNC:90	[]
R_FAOXC183806m	Beta oxidation of fatty acid	Fatty acid oxidation	2 M_o2_m + 5 M_h2o_m + 5 M_coa_m + 5 M_nad_m + 1 M_lnlncgcoa_m = 5 M_h_m + 5 M_nadh_m + 5 M_accoa_m + 2 M_h2o2_m + 1 M_occoa_m	2 dioxygen + 5 water + 5 coenzyme A(4-) + 5 NAD(1-) + 1 gamma-linolenoyl-CoA(4-) = 5 proton + 5 NADH(2-) + 5 acetyl-CoA(4-) + 2 ... <Preview truncated at 128 characters>	0	0	Inf	HGNC:89 or HGNC:90	[]
R_FAOXC183806x	Beta oxidation of long chain fatty acid	Fatty acid oxidation	5 M_nad_x + 5 M_coa_x + 2 M_o2_x + 5 M_h2o_x + 1 M_lnlncgcoa_x = 5 M_h_x + 5 M_nadh_x + 5 M_accoa_x + 1 M_occoa_x + 2 M_h2o2_x	5 NAD(1-) + 5 coenzyme A(4-) + 2 dioxygen + 5 water + 1 gamma-linolenoyl-CoA(4-) = 5 proton + 5 NADH(2-) + 5 acetyl-CoA(4-) + 1 ... <Preview truncated at 128 characters>	0	0	Inf	(HGNC:119 and HGNC:3247 and HGNC:82) or (HGNC:119 and HGNC:5213 and HGNC:82)	[]
R_FAOXC200180m	fatty acid beta oxidation(C20-->C18)m	Fatty acid oxidation	1 M_h2o_m + 1 M_coa_m + 1 M_nad_m + 1 M_fad_m + 1 M_arachcoa_m = 1 M_h_m + 1 M_nadh_m + 1 M_accoa_m + 1 M_fadh2_m + 1 M_stcoa_m	1 water + 1 coenzyme A(4-) + 1 NAD(1-) + 1 FAD + 1 icosanoyl-CoA = 1 proton + 1 NADH(2-) + 1 acetyl-CoA(4-) + 1 FADH2(2-) + 1 st... <Preview truncated at 128 characters>	0	0	Inf	(HGNC:21497 and HGNC:4801 and HGNC:4803) or (HGNC:30211 and HGNC:4801 and HGNC:4803) or (HGNC:4801 and HGNC:4803 and HGNC:88) or (HGNC:4801 and HGNC:4803 and HGNC:92)	[]
R_FAOXC200180x	Beta oxidation of long chain fatty acid	Fatty acid oxidation	1 M_nad_x + 1 M_coa_x + 1 M_o2_x + 1 M_h2o_x + 1 M_arachcoa_x = 1 M_h_x + 1 M_nadh_x + 1 M_accoa_x + 1 M_h2o2_x + 1 M_stcoa_x	1 NAD(1-) + 1 coenzyme A(4-) + 1 dioxygen + 1 water + 1 icosanoyl-CoA = 1 proton + 1 NADH(2-) + 1 acetyl-CoA(4-) + 1 hydrogen pe... <Preview truncated at 128 characters>	0	0	Inf	(HGNC:10606 and HGNC:119 and (HGNC:3247 or HGNC:5213)) or (HGNC:119 and (HGNC:3247 or HGNC:5213) and HGNC:82)	[]
R_FAOXC2031836m	Beta oxidation of fatty acid	Fatty acid oxidation	1 M_h2o_m + 1 M_coa_m + 1 M_nad_m + 1 M_fad_m + 1 M_dlnlcgcoa_m = 1 M_h_m + 1 M_nadh_m + 1 M_accoa_m + 1 M_fadh2_m + 1 M_lnlncgc... <Preview truncated at 128 characters>	1 water + 1 coenzyme A(4-) + 1 NAD(1-) + 1 FAD + 1 all-cis-icosa-8,11,14-trienoyl-CoA = 1 proton + 1 NADH(2-) + 1 acetyl-CoA(4-)... <Preview truncated at 128 characters>	0	0	Inf	(HGNC:21497 and HGNC:4801 and HGNC:4803) or (HGNC:30211 and HGNC:4801 and HGNC:4803) or (HGNC:4801 and HGNC:4803 and HGNC:88) or (HGNC:4801 and HGNC:4803 and HGNC:92)	[]
R_FAOXC2051843m	Beta oxidation of fatty acid	Fatty acid oxidation	1 M_h2o_m + 1 M_coa_m + 1 M_nad_m + 1 M_tmndnccoa_m = 1 M_h_m + 1 M_nadh_m + 1 M_accoa_m + 1 M_strdnccoa_m	1 water + 1 coenzyme A(4-) + 1 NAD(1-) + 1 (5Z,8Z,11Z,14Z,17Z)-icosapentaenoyl-CoA(4-) = 1 proton + 1 NADH(2-) + 1 acetyl-CoA(4-... <Preview truncated at 128 characters>	0	0	Inf	HGNC:89 or HGNC:90	[]
R_FAOXC2051843x	Beta oxidation of long chain fatty acid	Fatty acid oxidation	1 M_nad_x + 1 M_coa_x + 1 M_h2o_x + 1 M_tmndnccoa_x = 1 M_h_x + 1 M_nadh_x + 1 M_accoa_x + 1 M_strdnccoa_x	1 NAD(1-) + 1 coenzyme A(4-) + 1 water + 1 (5Z,8Z,11Z,14Z,17Z)-icosapentaenoyl-CoA(4-) = 1 proton + 1 NADH(2-) + 1 acetyl-CoA(4-... <Preview truncated at 128 characters>	0	0	Inf	(HGNC:119 and HGNC:3247 and HGNC:82) or (HGNC:119 and HGNC:5213 and HGNC:82)	[]
R_FAOXC2242046m	Beta oxidation of long chain fatty acid	Fatty acid oxidation	1 M_h2o_m + 1 M_coa_m + 1 M_nad_m + 1 M_fad_m + 1 M_adrncoa_m = 1 M_h_m + 1 M_nadh_m + 1 M_accoa_m + 1 M_fadh2_m + 1 M_arachdcoa... <Preview truncated at 128 characters>	1 water + 1 coenzyme A(4-) + 1 NAD(1-) + 1 FAD + 1 (7Z,10Z,13Z,16Z)-docosatetraenoyl-CoA(4-) = 1 proton + 1 NADH(2-) + 1 acetyl-... <Preview truncated at 128 characters>	0	0	Inf	(HGNC:21497 and HGNC:4801 and HGNC:4803) or (HGNC:30211 and HGNC:4801 and HGNC:4803) or (HGNC:4801 and HGNC:4803 and HGNC:88) or (HGNC:4801 and HGNC:4803 and HGNC:92)	[]
R_FAOXC2242046x	Beta oxidation of long chain fatty acid	Fatty acid oxidation	1 M_nad_x + 1 M_coa_x + 1 M_o2_x + 1 M_h2o_x + 1 M_adrncoa_x = 1 M_h_x + 1 M_nadh_x + 1 M_accoa_x + 1 M_h2o2_x + 1 M_arachdcoa_x	1 NAD(1-) + 1 coenzyme A(4-) + 1 dioxygen + 1 water + 1 (7Z,10Z,13Z,16Z)-docosatetraenoyl-CoA(4-) = 1 proton + 1 NADH(2-) + 1 ac... <Preview truncated at 128 characters>	0	0	Inf	(HGNC:10606 and HGNC:119 and (HGNC:3247 or HGNC:5213)) or (HGNC:119 and (HGNC:3247 or HGNC:5213) and HGNC:82)	[]
R_FAOXC2251836m	Beta oxidation of fatty acid	Fatty acid oxidation	2 M_h2o_m + 2 M_coa_m + 2 M_nad_m + 1 M_dcsptn1coa_m = 2 M_h_m + 2 M_nadh_m + 2 M_accoa_m + 1 M_lnlncgcoa_m	2 water + 2 coenzyme A(4-) + 2 NAD(1-) + 1 docosa-4,7,10,13,16-pentaenoyl coenzyme A = 2 proton + 2 NADH(2-) + 2 acetyl-CoA(4-) ... <Preview truncated at 128 characters>	0	0	Inf	HGNC:89 or HGNC:90	[]
R_FAOXC2251836x	Beta oxidation of long chain fatty acid	Fatty acid oxidation	2 M_nad_x + 2 M_coa_x + 2 M_h2o_x + 1 M_dcsptn1coa_x = 2 M_h_x + 2 M_nadh_x + 2 M_accoa_x + 1 M_lnlncgcoa_x	2 NAD(1-) + 2 coenzyme A(4-) + 2 water + 1 docosa-4,7,10,13,16-pentaenoyl coenzyme A = 2 proton + 2 NADH(2-) + 2 acetyl-CoA(4-) ... <Preview truncated at 128 characters>	0	0	Inf	(HGNC:119 and HGNC:3247 and HGNC:82) or (HGNC:119 and HGNC:5213 and HGNC:82)	[]
R_FAOXC2252053m	Beta oxidation of long chain fatty acid	Fatty acid oxidation	1 M_o2_m + 1 M_h2o_m + 1 M_coa_m + 1 M_nad_m + 1 M_dcsptn1coa_m = 1 M_h_m + 1 M_nadh_m + 1 M_accoa_m + 1 M_h2o2_m + 1 M_tmndncco... <Preview truncated at 128 characters>	1 dioxygen + 1 water + 1 coenzyme A(4-) + 1 NAD(1-) + 1 docosa-4,7,10,13,16-pentaenoyl coenzyme A = 1 proton + 1 NADH(2-) + 1 ac... <Preview truncated at 128 characters>	0	0	Inf	HGNC:89 or HGNC:90	[]
R_FAOXC2252053x	Beta oxidation of long chain fatty acid	Fatty acid oxidation	1 M_nad_x + 1 M_coa_x + 1 M_o2_x + 1 M_h2o_x + 1 M_dcsptn1coa_x = 1 M_h_x + 1 M_nadh_x + 1 M_accoa_x + 1 M_h2o2_x + 1 M_tmndncco... <Preview truncated at 128 characters>	1 NAD(1-) + 1 coenzyme A(4-) + 1 dioxygen + 1 water + 1 docosa-4,7,10,13,16-pentaenoyl coenzyme A = 1 proton + 1 NADH(2-) + 1 ac... <Preview truncated at 128 characters>	0	0	Inf	(HGNC:119 and HGNC:3247 and HGNC:82) or (HGNC:119 and HGNC:5213 and HGNC:82)	[]
R_FAOXC226205m	Beta oxidation of long chain fatty acid	Fatty acid oxidation	1 M_h2o_m + 1 M_coa_m + 1 M_nad_m + 1 M_c226coa_m + 1 M_nadph_m + 1 M_fad_m = 1 M_nadh_m + 1 M_accoa_m + 1 M_tmndnccoa_m + 1 M_n... <Preview truncated at 128 characters>	1 water + 1 coenzyme A(4-) + 1 NAD(1-) + 1 docosahexaenoyl-CoA(4-) + 1 NADPH(4-) + 1 FAD = 1 NADH(2-) + 1 acetyl-CoA(4-) + 1 (5Z... <Preview truncated at 128 characters>	0	0	Inf	(HGNC:14601 and HGNC:21497 and HGNC:2753 and HGNC:4801 and HGNC:4803) or (HGNC:14601 and HGNC:2753 and HGNC:30211 and HGNC:4801 and HGNC:4803) or (HGNC:14601 and HGNC:2753 and HGNC:4801 and HGNC:4803 and HGNC:88) or (HGNC:14601 and HGNC:2753 and HGNC:4801 and HGNC:4803 and HGNC:92) or (HGNC:21497 and HGNC:2703 and HGNC:2753 and HGNC:4801 and HGNC:4803) or (HGNC:2703 and HGNC:2753 and HGNC:30211 a…	[]
R_FAOXC226205x	Beta oxidation of long chain fatty acid	Fatty acid oxidation	1 M_nad_x + 1 M_coa_x + 1 M_h2o_x + 1 M_c226coa_x + 1 M_nadph_x + 1 M_fad_x = 1 M_nadh_x + 1 M_accoa_x + 1 M_tmndnccoa_x + 1 M_n... <Preview truncated at 128 characters>	1 NAD(1-) + 1 coenzyme A(4-) + 1 water + 1 docosahexaenoyl-CoA(4-) + 1 NADPH(4-) + 1 FAD = 1 NADH(2-) + 1 acetyl-CoA(4-) + 1 (5Z... <Preview truncated at 128 characters>	0	0	Inf	(HGNC:10606 and HGNC:119 and HGNC:2754 and (HGNC:3247 or HGNC:5213)) or (HGNC:119 and HGNC:2754 and (HGNC:3247 or HGNC:5213) and HGNC:82)	[]
R_FAOXC2442246x	Beta oxidation of long chain fatty acid	Fatty acid oxidation	1 M_nad_x + 1 M_coa_x + 1 M_o2_x + 1 M_h2o_x + 1 M_tettet6coa_x = 1 M_h_x + 1 M_nadh_x + 1 M_accoa_x + 1 M_h2o2_x + 1 M_adrncoa_... <Preview truncated at 128 characters>	1 NAD(1-) + 1 coenzyme A(4-) + 1 dioxygen + 1 water + 1 tetracosatetraenoyl coenzyme A = 1 proton + 1 NADH(2-) + 1 acetyl-CoA(4-... <Preview truncated at 128 characters>	0	0	Inf	(HGNC:10606 and HGNC:119 and (HGNC:3247 or HGNC:5213)) or (HGNC:119 and (HGNC:3247 or HGNC:5213) and HGNC:82)	[]
R_FAOXC2452253x	Beta oxidation of long chain fatty acid	Fatty acid oxidation	1 M_nad_x + 1 M_coa_x + 1 M_o2_x + 1 M_h2o_x + 1 M_tetpent3coa_x = 1 M_h_x + 1 M_nadh_x + 1 M_accoa_x + 1 M_h2o2_x + 1 M_clpndco... <Preview truncated at 128 characters>	1 NAD(1-) + 1 coenzyme A(4-) + 1 dioxygen + 1 water + 1 (6Z,9Z,12Z,15Z,18Z)-tetracosapentaenoyl-CoA = 1 proton + 1 NADH(2-) + 1 ... <Preview truncated at 128 characters>	0	0	Inf	(HGNC:10606 and HGNC:119 and (HGNC:3247 or HGNC:5213)) or (HGNC:119 and (HGNC:3247 or HGNC:5213) and HGNC:82)	[]
R_FAOXC2452256x	Beta oxidation of long chain fatty acid	Fatty acid oxidation	1 M_nad_x + 1 M_coa_x + 1 M_o2_x + 1 M_h2o_x + 1 M_tetpent6coa_x = 1 M_h_x + 1 M_nadh_x + 1 M_accoa_x + 1 M_h2o2_x + 1 M_dcsptn1... <Preview truncated at 128 characters>	1 NAD(1-) + 1 coenzyme A(4-) + 1 dioxygen + 1 water + 1 (6Z,9Z,12Z,15Z,18Z)-tetracosapentaenoyl-CoA(4-) = 1 proton + 1 NADH(2-) ... <Preview truncated at 128 characters>	0	0	Inf	(HGNC:10606 and HGNC:119 and (HGNC:3247 or HGNC:5213)) or (HGNC:119 and (HGNC:3247 or HGNC:5213) and HGNC:82)	[]
R_FAOXC246226x	Beta oxidation of long chain fatty acid	Fatty acid oxidation	1 M_nad_x + 1 M_coa_x + 1 M_o2_x + 1 M_h2o_x + 1 M_tethex3coa_x = 1 M_nadh_x + 1 M_accoa_x + 1 M_h2o2_x + 1 M_c226coa_x + 1 M_h_... <Preview truncated at 128 characters>	1 NAD(1-) + 1 coenzyme A(4-) + 1 dioxygen + 1 water + 1 (6Z,9Z,12Z,15Z,18Z,21Z)-tetracosahexaenoyl-CoA(4-) = 1 NADH(2-) + 1 acet... <Preview truncated at 128 characters>	0	0	Inf	(HGNC:10606 and HGNC:119 and (HGNC:3247 or HGNC:5213)) or (HGNC:119 and (HGNC:3247 or HGNC:5213) and HGNC:82)	[]
R_FAOXC260240x	Beta oxidation of long chain fatty acid	Fatty acid oxidation	1 M_nad_x + 1 M_coa_x + 1 M_o2_x + 1 M_h2o_x + 1 M_hexccoa_x = 1 M_h_x + 1 M_nadh_x + 1 M_accoa_x + 1 M_h2o2_x + 1 M_ttccoa_x	1 NAD(1-) + 1 coenzyme A(4-) + 1 dioxygen + 1 water + 1 hexacosanoyl-CoA(4-) = 1 proton + 1 NADH(2-) + 1 acetyl-CoA(4-) + 1 hydr... <Preview truncated at 128 characters>	0	0	Inf	(HGNC:10606 and HGNC:119 and (HGNC:3247 or HGNC:5213)) or (HGNC:119 and (HGNC:3247 or HGNC:5213) and HGNC:82)	[]
R_FAS100COA	fatty acyl-CoA synthase (n-C10:0CoA)	Fatty acid synthesis	3 M_h_c + 2 M_nadph_c + 1 M_malcoa_c + 1 M_occoa_c = 1 M_h2o_c + 2 M_nadp_c + 1 M_co2_c + 1 M_coa_c + 1 M_dcacoa_c	3 proton + 2 NADPH(4-) + 1 malonyl-CoA(5-) + 1 octanoyl-CoA(4-) = 1 water + 2 NADP(3-) + 1 carbon dioxide + 1 coenzyme A(4-) + 1... <Preview truncated at 128 characters>	0	0	Inf	(HGNC:14416 and HGNC:15829 and HGNC:21308 and HGNC:3594) or HGNC:3594	[]
R_FAS120COA	fatty-acyl-CoA synthase (n-C12:0CoA)	Fatty acid synthesis	3 M_h_c + 2 M_nadph_c + 1 M_malcoa_c + 1 M_dcacoa_c = 1 M_h2o_c + 2 M_nadp_c + 1 M_co2_c + 1 M_coa_c + 1 M_ddcacoa_c	3 proton + 2 NADPH(4-) + 1 malonyl-CoA(5-) + 1 decanoyl-CoA(4-) = 1 water + 2 NADP(3-) + 1 carbon dioxide + 1 coenzyme A(4-) + 1... <Preview truncated at 128 characters>	0	0	Inf	(HGNC:14416 and HGNC:15829 and HGNC:21308 and HGNC:3594) or HGNC:3594	[]
R_FAS140COA	fatty-acyl-CoA synthase (n-C14:0CoA)	Fatty acid synthesis	3 M_h_c + 2 M_nadph_c + 1 M_malcoa_c + 1 M_ddcacoa_c = 1 M_h2o_c + 2 M_nadp_c + 1 M_co2_c + 1 M_coa_c + 1 M_tdcoa_c	3 proton + 2 NADPH(4-) + 1 malonyl-CoA(5-) + 1 lauroyl-CoA(4-) = 1 water + 2 NADP(3-) + 1 carbon dioxide + 1 coenzyme A(4-) + 1 ... <Preview truncated at 128 characters>	0	0	Inf	(HGNC:14416 and HGNC:15829 and HGNC:21308 and HGNC:3594) or HGNC:3594	[]
R_FAS160COA	fatty-acyl-CoA synthase (n-C16:0CoA)	Fatty acid synthesis	3 M_h_c + 2 M_nadph_c + 1 M_malcoa_c + 1 M_tdcoa_c = 1 M_h2o_c + 2 M_nadp_c + 1 M_co2_c + 1 M_coa_c + 1 M_pmtcoa_c	3 proton + 2 NADPH(4-) + 1 malonyl-CoA(5-) + 1 myristoyl-CoA(4-) = 1 water + 2 NADP(3-) + 1 carbon dioxide + 1 coenzyme A(4-) + ... <Preview truncated at 128 characters>	0	0	Inf	(HGNC:14416 and HGNC:15829 and HGNC:21308 and HGNC:3594) or HGNC:3594	[]
R_FAS180COA	fatty-acyl-CoA synthase (n-C18:0CoA)	Fatty acid synthesis	3 M_h_c + 2 M_nadph_c + 1 M_malcoa_c + 1 M_pmtcoa_c = 1 M_h2o_c + 2 M_nadp_c + 1 M_co2_c + 1 M_coa_c + 1 M_stcoa_c	3 proton + 2 NADPH(4-) + 1 malonyl-CoA(5-) + 1 palmitoyl-CoA(4-) = 1 water + 2 NADP(3-) + 1 carbon dioxide + 1 coenzyme A(4-) + ... <Preview truncated at 128 characters>	0	0	Inf	(HGNC:14416 and HGNC:15829 and HGNC:21308 and HGNC:3594) or HGNC:3594	[]
R_FAS80COA_L	fatty acyl-CoA synthase (n-C8:0CoA), lumped reaction	Fatty acid synthesis	9 M_h_c + 6 M_nadph_c + 1 M_accoa_c + 3 M_malcoa_c = 3 M_h2o_c + 6 M_nadp_c + 3 M_co2_c + 3 M_coa_c + 1 M_occoa_c	9 proton + 6 NADPH(4-) + 1 acetyl-CoA(4-) + 3 malonyl-CoA(5-) = 3 water + 6 NADP(3-) + 3 carbon dioxide + 3 coenzyme A(4-) + 1 o... <Preview truncated at 128 characters>	0	0	Inf	HGNC:3594	[]
R_FBA	fructose-bisphosphate aldolase	Glycolysis/gluconeogenesis	1 M_fdp_c = 1 M_dhap_c + 1 M_g3p_c	1 keto-D-fructose 1,6-bisphosphate = 1 glycerone phosphate(2-) + 1 glyceraldehyde 3-phosphate(2-)	1	-Inf	Inf	HGNC:414 or HGNC:417 or HGNC:418	[]
R_FBA2	D-Fructose 1-phosphate D-glyceraldehyde-3-phosphate-lyase	Fructose and mannose metabolism	1 M_f1p_c = 1 M_dhap_c + 1 M_glyald_c	1 keto-D-fructose 1-phosphate = 1 glycerone phosphate(2-) + 1 D-glyceraldehyde	1	-Inf	Inf	HGNC:414 or HGNC:417 or HGNC:418	[]
R_FBA4	D-Fructose 1-phosphate D-glyceraldehyde-3-phosphate-lyase	Glyoxylate and dicarboxylate metabolism	1 M_xu1p_D_c = 1 M_dhap_c + 1 M_gcald_c	1 D-ribulose 1-phosphate = 1 glycerone phosphate(2-) + 1 glycolaldehyde	1	-Inf	Inf	HGNC:414 or HGNC:417 or HGNC:418	[]
R_FBA5	D-Tagatose 1-phosphate D-glyceraldehyde-3-phosphate-lyase	Galactose metabolism	1 M_tag1p_D_c = 1 M_dhap_c + 1 M_glyald_c	1 D-Tagatose 1-phosphate = 1 glycerone phosphate(2-) + 1 D-glyceraldehyde	1	-Inf	Inf	HGNC:417	[]
R_FBP	fructose-bisphosphatase	Glycolysis/gluconeogenesis	1 M_h2o_c + 1 M_fdp_c = 1 M_pi_c + 1 M_f6p_c	1 water + 1 keto-D-fructose 1,6-bisphosphate = 1 hydrogenphosphate + 1 D-fructose 6-phosphate(2-)	0	0	Inf	HGNC:3606 or HGNC:3607	[]
R_FBP26	Fructose-2,6-bisphosphate 2-phosphatase	Fructose and mannose metabolism	1 M_h2o_c + 1 M_f26bp_c = 1 M_pi_c + 1 M_f6p_c	1 water + 1 beta-D-fructofuranose 2,6-bisphosphate(4-) = 1 hydrogenphosphate + 1 D-fructose 6-phosphate(2-)	0	0	Inf	HGNC:3606 or HGNC:3607 or HGNC:8872 or HGNC:8873 or HGNC:8874 or HGNC:8875	[]
R_FCLTm	Ferrochelatase, mitochondrial	Heme synthesis	1 M_fe2_m + 1 M_ppp9_m = 2 M_h_m + 1 M_pheme_m	1 iron(2+) + 1 protoporphyrinate = 2 proton + 1 ferroheme b	0	0	Inf	HGNC:3647	[]
R_FCOAH	formyl coa hydrolase	Fatty acid oxidation	1 M_h2o_c + 1 M_formcoa_c = 1 M_h_c + 1 M_coa_c + 1 M_for_c	1 water + 1 formyl-CoA(4-) = 1 proton + 1 coenzyme A(4-) + 1 formate	0	0	Inf		[]
R_FDH	formate dehydrogenase	Fatty acid oxidation	1 M_nad_c + 1 M_for_c = 1 M_nadh_c + 1 M_co2_c	1 NAD(1-) + 1 formate = 1 NADH(2-) + 1 carbon dioxide	0	0	Inf	HGNC:3978	[]
R_FE3R2e	Fe(III) reduction (ascorbate)	Heme synthesis	1 M_ascb_L_e + 2 M_fe3_e = 2 M_h_e + 1 M_dhdascb_e + 2 M_fe2_e	1 L-ascorbate + 2 iron(3+) = 2 proton + 1 dehydroascorbide(1-) + 2 iron(2+)	0	0	Inf	HGNC:20797	[]
R_FK	Fucokinase	Fructose and mannose metabolism	1 M_atp_c + 1 M_fuc_L_c = 1 M_adp_c + 1 M_h_c + 1 M_fuc1p_L_c	1 ATP(4-) + 1 L-fucose = 1 ADP(3-) + 1 proton + 1 L-fucopyranose 1-phosphate	0	0	Inf	HGNC:29500	[]
R_FKYNH	N-Formyl-L-kynurenine amidohydrolase	Tryptophan metabolism	1 M_h2o_c + 1 M_Lfmkynr_c = 1 M_h_c + 1 M_for_c + 1 M_Lkynr_c	1 water + 1 N-formyl-L-kynurenine = 1 proton + 1 formate + 1 L-kynurenine	0	0	Inf	HGNC:20910	[]
R_FMNAT	FMN adenylyltransferase	Vitamin B2 metabolism	1 M_atp_c + 1 M_h_c + 1 M_fmn_c = 1 M_ppi_c + 1 M_fad_c	1 ATP(4-) + 1 proton + 1 FMN(3-) = 1 diphosphate(3-) + 1 FAD	0	0	Inf	HGNC:24671	[]
R_FOLR2	folate reductase	Folate metabolism	1 M_nadph_c + 1 M_fol_c = 1 M_nadp_c + 1 M_dhf_c	1 NADPH(4-) + 1 folic acid = 1 NADP(3-) + 1 dihydrofolate(2-)	0	0	Inf	HGNC:2861	[]
R_FPGS	folylpolyglutamate synthetase	Folate metabolism	1 M_atp_c + 4 M_glu_L_c + 1 M_thf_c = 3 M_h2o_c + 1 M_adp_c + 1 M_h_c + 1 M_pi_c + 1 M_5thf_c	1 ATP(4-) + 4 L-glutamate(1-) + 1 (6S)-5,6,7,8-tetrahydrofolate(2-) = 3 water + 1 ADP(3-) + 1 proton + 1 hydrogenphosphate + 1 p... <Preview truncated at 128 characters>	0	0	Inf	HGNC:3824	[]
R_FPGS2	folylpolyglutamate synthetase	Folate metabolism	1 M_atp_c + 1 M_glu_L_c + 1 M_5thf_c = 1 M_adp_c + 1 M_h_c + 1 M_pi_c + 1 M_6thf_c	1 ATP(4-) + 1 L-glutamate(1-) + 1 pentaglutamyl folate (THF) = 1 ADP(3-) + 1 proton + 1 hydrogenphosphate + 1 hexaglutamyl folat... <Preview truncated at 128 characters>	0	0	Inf	HGNC:3824	[]
R_FPGS2m	folylpolyglutamate synthetase, mitochondrial	Folate metabolism	1 M_glu_L_m + 1 M_5thf_m + 1 M_atp_m = 1 M_h_m + 1 M_6thf_m + 1 M_adp_m + 1 M_pi_m	1 L-glutamate(1-) + 1 pentaglutamyl folate (THF) + 1 ATP(4-) = 1 proton + 1 hexaglutamyl folate (THF) + 1 ADP(3-) + 1 hydrogenp... <Preview truncated at 128 characters>	0	0	Inf	HGNC:3824	[]
R_FPGS3	folylpolyglutamate synthetase	Folate metabolism	1 M_atp_c + 1 M_glu_L_c + 1 M_6thf_c = 1 M_adp_c + 1 M_h_c + 1 M_pi_c + 1 M_7thf_c	1 ATP(4-) + 1 L-glutamate(1-) + 1 hexaglutamyl folate (THF) = 1 ADP(3-) + 1 proton + 1 hydrogenphosphate + 1 heptaglutamyl fola... <Preview truncated at 128 characters>	0	0	Inf	HGNC:3824	[]
R_FPGS3m	folylpolyglutamate synthetase, mitochondrial	Folate metabolism	1 M_glu_L_m + 1 M_6thf_m + 1 M_atp_m = 1 M_h_m + 1 M_7thf_m + 1 M_adp_m + 1 M_pi_m	1 L-glutamate(1-) + 1 hexaglutamyl folate (THF) + 1 ATP(4-) = 1 proton + 1 heptaglutamyl folate (THF) + 1 ADP(3-) + 1 hydrogenp... <Preview truncated at 128 characters>	0	0	Inf	HGNC:3824	[]
R_FPGS4	folylpolyglutamate synthetase (DHF)	Folate metabolism	1 M_atp_c + 4 M_glu_L_c + 1 M_dhf_c = 3 M_h2o_c + 1 M_adp_c + 1 M_h_c + 1 M_pi_c + 1 M_5dhf_c	1 ATP(4-) + 4 L-glutamate(1-) + 1 dihydrofolate(2-) = 3 water + 1 ADP(3-) + 1 proton + 1 hydrogenphosphate + 1 pentaglutamyl fol... <Preview truncated at 128 characters>	0	0	Inf	HGNC:3824	[]
R_FPGS4m	folylpolyglutamate synthetase (DHF), mitochondrial	Folate metabolism	4 M_glu_L_m + 1 M_atp_m + 1 M_dhf_m = 1 M_h_m + 3 M_h2o_m + 1 M_adp_m + 1 M_pi_m + 1 M_5dhf_m	4 L-glutamate(1-) + 1 ATP(4-) + 1 dihydrofolate(2-) = 1 proton + 3 water + 1 ADP(3-) + 1 hydrogenphosphate + 1 pentaglutamyl fol... <Preview truncated at 128 characters>	0	0	Inf	HGNC:3824	[]
R_FPGS5	folylpolyglutamate synthetase (DHF)	Folate metabolism	1 M_atp_c + 1 M_glu_L_c + 1 M_5dhf_c = 1 M_adp_c + 1 M_h_c + 1 M_pi_c + 1 M_6dhf_c	1 ATP(4-) + 1 L-glutamate(1-) + 1 pentaglutamyl folate (DHF) = 1 ADP(3-) + 1 proton + 1 hydrogenphosphate + 1 hexaglutamyl folat... <Preview truncated at 128 characters>	0	0	Inf	HGNC:3824	[]
R_FPGS5m	folylpolyglutamate synthetase (DHF), mitochondrial	Folate metabolism	1 M_glu_L_m + 1 M_atp_m + 1 M_5dhf_m = 1 M_h_m + 1 M_6dhf_m + 1 M_adp_m + 1 M_pi_m	1 L-glutamate(1-) + 1 ATP(4-) + 1 pentaglutamyl folate (DHF) = 1 proton + 1 hexaglutamyl folate (DHF) + 1 ADP(3-) + 1 hydrogenph... <Preview truncated at 128 characters>	0	0	Inf	HGNC:3824	[]
R_FPGS6	folylpolyglutamate synthetase (DHF)	Folate metabolism	1 M_atp_c + 1 M_glu_L_c + 1 M_6dhf_c = 1 M_adp_c + 1 M_h_c + 1 M_pi_c + 1 M_7dhf_c	1 ATP(4-) + 1 L-glutamate(1-) + 1 hexaglutamyl folate (DHF) = 1 ADP(3-) + 1 proton + 1 hydrogenphosphate + 1 heptaglutamyl folat... <Preview truncated at 128 characters>	0	0	Inf	HGNC:3824	[]
R_FPGS6m	folylpolyglutamate synthetase (DHF), mitochondrial	Folate metabolism	1 M_glu_L_m + 1 M_6dhf_m + 1 M_atp_m = 1 M_h_m + 1 M_7dhf_m + 1 M_adp_m + 1 M_pi_m	1 L-glutamate(1-) + 1 hexaglutamyl folate (DHF) + 1 ATP(4-) = 1 proton + 1 heptaglutamyl folate (DHF) + 1 ADP(3-) + 1 hydrogenph... <Preview truncated at 128 characters>	0	0	Inf	HGNC:3824	[]
R_FPGS7	folylpolyglutamate synthetase (10fthf)	Folate metabolism	1 M_10fthf_c + 1 M_atp_c + 4 M_glu_L_c = 1 M_10fthf5glu_c + 3 M_h2o_c + 1 M_adp_c + 1 M_h_c + 1 M_pi_c	1 10-formyltetrahydrofolate(2-) + 1 ATP(4-) + 4 L-glutamate(1-) = 1 10-formyltetrahydrofolate-[Glu](5) + 3 water + 1 ADP(3-) + 1... <Preview truncated at 128 characters>	0	0	Inf	HGNC:3824	[]
R_FPGS7m	folylpolyglutamate synthetase (10fthf), mitochondrial	Folate metabolism	1 M_10fthf_m + 4 M_glu_L_m + 1 M_atp_m = 1 M_10fthf5glu_m + 1 M_h_m + 3 M_h2o_m + 1 M_adp_m + 1 M_pi_m	1 10-formyltetrahydrofolate(2-) + 4 L-glutamate(1-) + 1 ATP(4-) = 1 10-formyltetrahydrofolate-[Glu](5) + 1 proton + 3 water + 1 ... <Preview truncated at 128 characters>	0	0	Inf	HGNC:3824	[]
R_FPGS8	folylpolyglutamate synthetase (10fthf)	Folate metabolism	1 M_10fthf5glu_c + 1 M_atp_c + 1 M_glu_L_c = 1 M_10fthf6glu_c + 1 M_adp_c + 1 M_h_c + 1 M_pi_c	1 10-formyltetrahydrofolate-[Glu](5) + 1 ATP(4-) + 1 L-glutamate(1-) = 1 10-formyltetrahydrofolate-[Glu](6) + 1 ADP(3-) + 1 prot... <Preview truncated at 128 characters>	0	0	Inf	HGNC:3824	[]
R_FPGS8m	folylpolyglutamate synthetase (10fthf), mitochondrial	Folate metabolism	1 M_10fthf5glu_m + 1 M_glu_L_m + 1 M_atp_m = 1 M_10fthf6glu_m + 1 M_h_m + 1 M_adp_m + 1 M_pi_m	1 10-formyltetrahydrofolate-[Glu](5) + 1 L-glutamate(1-) + 1 ATP(4-) = 1 10-formyltetrahydrofolate-[Glu](6) + 1 proton + 1 ADP(3... <Preview truncated at 128 characters>	0	0	Inf	HGNC:3824	[]
R_FPGS9	folylpolyglutamate synthetase (10fthf)	Folate metabolism	1 M_10fthf6glu_c + 1 M_atp_c + 1 M_glu_L_c = 1 M_10fthf7glu_c + 1 M_adp_c + 1 M_h_c + 1 M_pi_c	1 10-formyltetrahydrofolate-[Glu](6) + 1 ATP(4-) + 1 L-glutamate(1-) = 1 10-formyltetrahydrofolate-[Glu](7) + 1 ADP(3-) + 1 prot... <Preview truncated at 128 characters>	0	0	Inf	HGNC:3824	[]
R_FPGS9m	folylpolyglutamate synthetase (10fthf), mitochondrial	Folate metabolism	1 M_10fthf6glu_m + 1 M_glu_L_m + 1 M_atp_m = 1 M_10fthf7glu_m + 1 M_h_m + 1 M_adp_m + 1 M_pi_m	1 10-formyltetrahydrofolate-[Glu](6) + 1 L-glutamate(1-) + 1 ATP(4-) = 1 10-formyltetrahydrofolate-[Glu](7) + 1 proton + 1 ADP(3... <Preview truncated at 128 characters>	0	0	Inf	HGNC:3824	[]
R_FPGSm	folylpolyglutamate synthetase, mitochondrial	Folate metabolism	4 M_glu_L_m + 1 M_atp_m + 1 M_thf_m = 1 M_h_m + 3 M_h2o_m + 1 M_5thf_m + 1 M_adp_m + 1 M_pi_m	4 L-glutamate(1-) + 1 ATP(4-) + 1 (6S)-5,6,7,8-tetrahydrofolate(2-) = 1 proton + 3 water + 1 pentaglutamyl folate (THF) + 1 ADP(... <Preview truncated at 128 characters>	0	0	Inf	HGNC:3824	[]
R_FRTT	farnesyltranstransferase	Cholesterol metabolism	1 M_ipdp_c + 1 M_frdp_c = 1 M_ppi_c + 1 M_ggdp_c	1 isopentenyl diphosphate(3-) + 1 2-trans,6-trans-farnesyl diphosphate(3-) = 1 diphosphate(3-) + 1 2-trans,6-trans,10-trans-gera... <Preview truncated at 128 characters>	0	0	Inf	HGNC:4249	[]
R_FT	farnesyltranstransferase (trans,trans,cis-geranylgeranyl diphosphate-generating)	N-glycan synthesis	1 M_ipdp_c + 1 M_frdp_c = 1 M_ppi_c + 1 M_ttc_ggdp_c	1 isopentenyl diphosphate(3-) + 1 2-trans,6-trans-farnesyl diphosphate(3-) = 1 diphosphate(3-) + 1 2-cis,6-trans,10-trans-gerany... <Preview truncated at 128 characters>	0	0	Inf		[]
R_FTCD	formimidoyltransferase cyclodeaminase	Folate metabolism	2 M_h_c + 1 M_5forthf_c = 1 M_nh4_c + 1 M_methf_c	2 proton + 1 5-formimidoyltetrahydrofolate(2-) = 1 ammonium + 1 (6R)-5,10-methenyltetrahydrofolate	0	0	Inf	HGNC:3974	[]
R_FTHFCL	5-formethyltetrahydrofolate cyclo-ligase	Folate metabolism	1 M_atp_c + 1 M_5fthf_c = 1 M_adp_c + 1 M_pi_c + 1 M_methf_c	1 ATP(4-) + 1 (6S)-5-formyltetrahydrofolate(2-) = 1 ADP(3-) + 1 hydrogenphosphate + 1 (6R)-5,10-methenyltetrahydrofolate	0	0	Inf	HGNC:7437	[]
R_FTHFDH	formyltetrahydrofolate dehydrogenase	Folate metabolism	1 M_10fthf_c + 1 M_h2o_c + 1 M_nadp_c = 1 M_h_c + 1 M_nadph_c + 1 M_co2_c + 1 M_thf_c	1 10-formyltetrahydrofolate(2-) + 1 water + 1 NADP(3-) = 1 proton + 1 NADPH(4-) + 1 carbon dioxide + 1 (6S)-5,6,7,8-tetrahydrofo... <Preview truncated at 128 characters>	0	0	Inf	HGNC:26777 or HGNC:3978	[]
R_FTHFL	Formate-tetrahydrofolate ligase	Folate metabolism	1 M_atp_c + 1 M_thf_c + 1 M_for_c = 1 M_10fthf_c + 1 M_adp_c + 1 M_pi_c	1 ATP(4-) + 1 (6S)-5,6,7,8-tetrahydrofolate(2-) + 1 formate = 1 10-formyltetrahydrofolate(2-) + 1 ADP(3-) + 1 hydrogenphosphate	0	0	Inf	HGNC:7432	[]
R_FTHFLm	formate-tetrahydrofolate ligase, mitochondrial	Folate metabolism	1 M_atp_m + 1 M_for_m + 1 M_thf_m = 1 M_10fthf_m + 1 M_adp_m + 1 M_pi_m	1 ATP(4-) + 1 formate + 1 (6S)-5,6,7,8-tetrahydrofolate(2-) = 1 10-formyltetrahydrofolate(2-) + 1 ADP(3-) + 1 hydrogenphosphate	0	0	Inf	HGNC:21055 or HGNC:7432	[]
R_FUCASE2e	alpha-fucosidase, extracellular	Keratan sulfate degradation	1 M_h2o_e + 1 M_ksi_e = 1 M_fuc_L_e + 1 M_ksi_deg1_e	1 water + 1 keratan sulfate I = 1 L-fucose + 1 keratan sulfate I, degradation product 1	0	0	Inf	HGNC:4008	[]
R_FUCASE2ly	alpha-fucosidase, lysosomal	Keratan sulfate degradation	1 M_h2o_l + 1 M_ksi_l = 1 M_fuc_L_l + 1 M_ksi_deg1_l	1 water + 1 keratan sulfate I = 1 L-fucose + 1 keratan sulfate I, degradation product 1	0	0	Inf	HGNC:4006	[]
R_FUCASEe	alpha-fucosidase, extracellular	N-glycan degradation	1 M_h2o_e + 1 M_s2l2fn2m2masn_e = 1 M_fuc_L_e + 1 M_s2l2n2m2masn_e	1 water + 1 PA6 = 1 L-fucose + 1 de-Fuc form of PA6	0	0	Inf	HGNC:4008	[]
R_FUCASEly	alpha-fucosidase, lysosomal	N-glycan degradation	1 M_h2o_l + 1 M_s2l2fn2m2masn_l = 1 M_fuc_L_l + 1 M_s2l2n2m2masn_l	1 water + 1 PA6 = 1 L-fucose + 1 de-Fuc form of PA6	0	0	Inf	HGNC:4006	[]
R_FUM	fumarase	Citric acid cycle	1 M_h2o_c + 1 M_fum_c = 1 M_mal_L_c	1 water + 1 fumarate(2-) = 1 (S)-malate(2-)	1	-Inf	Inf	HGNC:3700	[]
R_FUMAC	fumarylacetoacetase	Tyrosine metabolism	1 M_h2o_c + 1 M_4fumacac_c = 1 M_h_c + 1 M_acac_c + 1 M_fum_c	1 water + 1 4-fumarylacetoacetate(2-) = 1 proton + 1 acetoacetate + 1 fumarate(2-)	0	0	Inf	HGNC:3579	[]
R_FUMm	fumarase, mitochondrial	Citric acid cycle	1 M_h2o_m + 1 M_fum_m = 1 M_mal_L_m	1 water + 1 fumarate(2-) = 1 (S)-malate(2-)	1	-Inf	Inf	HGNC:3700	[]
R_FUT11g	Galactoside 2-alpha-L-fucosyltransferase 1	Sphingolipid metabolism	1 M_galgbside_hs_g + 1 M_gdpfuc_g = 1 M_h_g + 1 M_gdp_g + 1 M_fucgalgbside_hs_g	1 beta-D-Galp-(1->3)-beta-D-GalpNAc-(1->3)-alpha-D-Galp-(1->4)-beta-D-Galp-(1->4)-beta-D-Glcp-(1<->1)-Cer + 1 GDP-L-fucose(2-) ... <Preview truncated at 128 characters>	0	0	Inf	HGNC:4012	[]
R_FUT12g	Galactoside 2-alpha-L-fucosyltransferase 1	Blood group synthesis	1 M_galacglcgalgluside_hs_g + 1 M_gdpfuc_g = 1 M_h_g + 1 M_fucgalacglcgalgluside_hs_g + 1 M_gdp_g	1 Lc4Cer + 1 GDP-L-fucose(2-) = 1 proton + 1 alpha-L-Fuc-(1->2)-beta-D-Gal-(1->3)-beta-D-GlcNAc-(1->4)-beta-D-Gal-(1->4)-beta-D-... <Preview truncated at 128 characters>	0	0	Inf	HGNC:4012	[]
R_FUT14g	Galactoside 2-alpha-L-fucosyltransferase 1	Blood group synthesis	1 M_gal14acglcgalgluside_hs_g + 1 M_gdpfuc_g = 1 M_h_g + 1 M_fuc12gal14acglcgalgluside_hs_g + 1 M_gdp_g	1 beta-D-galactosyl-(1->4)-N-acetyl-beta-D-glucosaminyl-(1->3)-beta-D-galactosyl-(1->4)-beta-D-glucosylceramide + 1 GDP-L-fucose... <Preview truncated at 128 characters>	0	0	Inf	HGNC:4012	[]
R_FUT15g	Galactoside 2-alpha-L-fucosyltransferase 1	Blood group synthesis	1 M_galacgalfuc12gal14acglcgalgluside_hs_g + 1 M_gdpfuc_g = 1 M_h_g + 1 M_fucgalacgalfuc12gal14acglcgalgluside_hs_g + 1 M_gdp_g	1 alpha-D-GalNAc-(1->3)-[alpha-L-Fuc-(1->2)]-beta-D-Gal-(1->3)-beta-D-GlcNAc-(1->3)-alpha-D-Gal-(1->4)-beta-D-Gal-(1->4)-beta-D-... <Preview truncated at 128 characters>	0	0	Inf	HGNC:4012	[]
R_FUT16g	Galactoside 2-alpha-L-fucosyltransferase 1	Blood group synthesis	1 M_galacglcgal14acglcgalgluside_hs_g + 1 M_gdpfuc_g = 1 M_h_g + 1 M_fucgalacglcgal14acglcgalgluside_hs_g + 1 M_gdp_g	1 beta-D-Gal-(1->4)-beta-D-GlcNAc-(1->3)-beta-D-Gal-(1->4)-beta-D-GlcNAc-(1->3)-beta-D-Gal-(1->4)-beta-D-Glc-(1<->1)-Cer + 1 GD... <Preview truncated at 128 characters>	0	0	Inf	HGNC:4012	[]
R_FUT17g	Galactoside 2-alpha-L-fucosyltransferase 1	Blood group synthesis	1 M_galacgalfucgalacglcgal14acglcgalgluside_hs_g + 1 M_gdpfuc_g = 1 M_h_g + 1 M_fucgalacgalfucgalacglcgal14acglcgalgluside_hs_g ... <Preview truncated at 128 characters>	1 (Gal)4 (GalNAc)1 (Glc)1 (GlcNAc)2 (LFuc)1 (Cer)1 + 1 GDP-L-fucose(2-) = 1 proton + 1 (Gal)4 (GalNAc)1 (Glc)1 (GlcNAc)2 (LFuc)2... <Preview truncated at 128 characters>	0	0	Inf	HGNC:4012	[]
R_FUT18g	Galactoside 2-alpha-L-fucosyltransferase 1	Blood group synthesis	1 M_galacglcgalacglcgal14acglcgalgluside_hs_g + 2 M_gdpfuc_g = 2 M_h_g + 1 M_fucfucgalacglcgalacglcgal14acglcgalgluside_hs_g + 2... <Preview truncated at 128 characters>	1 beta-D-Gal-(1->4)-beta-D-GlcNAc-(1->3)-[beta-D-Gal-(1->4)-beta-D-GlcNAc-(1->6)]-beta-D-Gal-(1->4)-beta-D-GlcNAc-(1->3)-beta-D-... <Preview truncated at 128 characters>	0	0	Inf	HGNC:4012	[]
R_FUT31g	fucosyltransferase 3 (galactoside 3(4)-L-fucosyltransferase, Lewis blood group included) 1	Blood group synthesis	1 M_galacglcgalgluside_hs_g + 1 M_gdpfuc_g = 1 M_h_g + 1 M_gdp_g + 1 M_fuc14galacglcgalgluside_hs_g	1 Lc4Cer + 1 GDP-L-fucose(2-) = 1 proton + 1 GDP(3-) + 1 Lea glycolipid	0	0	Inf	HGNC:4014	[]
R_FUT32g	fucosyltransferase 3 (galactoside 3(4)-L-fucosyltransferase, Lewis blood group included) 1	Blood group synthesis	1 M_gdpfuc_g + 1 M_acngalacglcgalgluside_hs_g = 1 M_h_g + 1 M_gdp_g + 1 M_fucacngalacglcgalgluside_hs_g	1 GDP-L-fucose(2-) + 1 (Gal)3 (Glc)1 (GlcNAc)1 (Cer)1 = 1 proton + 1 GDP(3-) + 1 IV3-a-Neu5Ac,III4-a-Fuc-Lc4Cer	0	0	Inf	HGNC:4014	[]
R_FUT33g	fucosyltransferase 3 (galactoside 3(4)-L-fucosyltransferase, Lewis blood group included) 1	Blood group synthesis	1 M_acgalfucgalacglcgalgluside_hs_g + 1 M_gdpfuc_g = 1 M_h_g + 1 M_gdp_g + 1 M_fucacgalfucgalacglcgalgluside_hs_g	1 alpha-D-GalNAc-(1->3)-[alpha-L-Fuc-(1->2)]-beta-D-Gal-(1->3)-beta-D-GlcNAc-(1->3)-beta-D-Gal-(1->4)-beta-D-Glc-(1->1)-Cer + 1... <Preview truncated at 128 characters>	0	0	Inf	HGNC:4014	[]
R_FUT34g	fucosyltransferase 3 (galactoside 3(4)-L-fucosyltransferase, Lewis blood group included) 1	Blood group synthesis	1 M_fucgalacglcgalgluside_hs_g + 1 M_gdpfuc_g = 1 M_h_g + 1 M_gdp_g + 1 M_fucfucgalacglcgalgluside_hs_g	1 alpha-L-Fuc-(1->2)-beta-D-Gal-(1->3)-beta-D-GlcNAc-(1->4)-beta-D-Gal-(1->4)-beta-D-Glc-(1->1)-Cer + 1 GDP-L-fucose(2-) = 1 pr... <Preview truncated at 128 characters>	0	0	Inf	HGNC:4014	[]
R_FUT35g	fucosyltransferase 3 (galactoside 3(4)-L-fucosyltransferase, Lewis blood group included) 1	Blood group synthesis	1 M_galfucgalacglcgalgluside_hs_g + 1 M_gdpfuc_g = 1 M_h_g + 1 M_gdp_g + 1 M_fucgalfucgalacglcgalgluside_hs_g	1 alpha-D-Galp-(1->3)-[alpha-L-Fucp-(1->2)]-beta-D-Galp-(1->3)-beta-D-GlcpNAc-(1->3)-beta-D-Galp-(1->4)-beta-D-Glcp-(1->1)-Cer ... <Preview truncated at 128 characters>	0	0	Inf	HGNC:4014	[]
R_FUT910g	Alpha-(1,3)-fucosyltransferase	Blood group synthesis	1 M_gdpfuc_g + 1 M_fucgalacglc13galacglcgal14acglcgalgluside_hs_g = 1 M_h_g + 1 M_gdp_g + 1 M_fucfucgalacglc13galacglcgal14acglc... <Preview truncated at 128 characters>	1 GDP-L-fucose(2-) + 1 beta-D-Gal-(1->4)-beta-D-GlcNAc-(1->3)-[alpha-L-Fuc-(1->2)-beta-D-Gal-(1->4)-beta-D-GlcNAc-(1->6)]-beta-D... <Preview truncated at 128 characters>	0	0	Inf	HGNC:4020	[]
R_FUT911g	Alpha-(1,3)-fucosyltransferase	Blood group synthesis	1 M_gdpfuc_g + 1 M_fucfucgalacglc13galacglcgal14acglcgalgluside_hs_g = 1 M_h_g + 1 M_gdp_g + 1 M_fucfucfucgalacglc13galacglcgal1... <Preview truncated at 128 characters>	1 GDP-L-fucose(2-) + 1 (Gal)4 (Glc)1 (GlcNAc)3 (LFuc)2 (Cer)1 = 1 proton + 1 GDP(3-) + 1 (Gal)4 (Glc)1 (GlcNAc)3 (LFuc)3 (Cer)1	0	0	Inf	HGNC:4020	[]
R_FUT91g	Alpha-(1,3)-fucosyltransferase	Blood group synthesis	1 M_gal14acglcgalgluside_hs_g + 1 M_gdpfuc_g = 1 M_h_g + 1 M_gdp_g + 1 M_fucgal14acglcgalgluside_hs_g	1 beta-D-galactosyl-(1->4)-N-acetyl-beta-D-glucosaminyl-(1->3)-beta-D-galactosyl-(1->4)-beta-D-glucosylceramide + 1 GDP-L-fucose... <Preview truncated at 128 characters>	0	0	Inf	HGNC:4020	[]
R_FUT92g	Alpha-(1,3)-fucosyltransferase	Blood group synthesis	1 M_gdpfuc_g + 1 M_acngal14acglcgalgluside_hs_g = 1 M_h_g + 1 M_gdp_g + 1 M_fucacngal14acglcgalgluside_hs_g	1 GDP-L-fucose(2-) + 1 alpha-Neup5NAc-(2->3)-beta-D-Galp-(1->4)-beta-D-GlcpNAc-(1->3)-beta-D-Galp-(1->4)-beta-D-Glcp-(1<->1)-Ce... <Preview truncated at 128 characters>	0	0	Inf	HGNC:4020	[]
R_FUT93g	Alpha-(1,3)-fucosyltransferase	Blood group synthesis	1 M_fuc12gal14acglcgalgluside_hs_g + 1 M_gdpfuc_g = 1 M_h_g + 1 M_gdp_g + 1 M_fucfuc12gal14acglcgalgluside_hs_g	1 Type IIH glycolipid + 1 GDP-L-fucose(2-) = 1 proton + 1 GDP(3-) + 1 alpha-L-Fuc-(1->2)-beta-D-Gal-(1->4)-[alpha-L-Fuc-(1->3)]-... <Preview truncated at 128 characters>	0	0	Inf	HGNC:4020	[]
R_FUT94g	Alpha-(1,3)-fucosyltransferase	Blood group synthesis	1 M_fucgalacglcgal14acglcgalgluside_hs_g + 1 M_gdpfuc_g = 1 M_h_g + 1 M_gdp_g + 1 M_fucfucgalacglcgal14acglcgalgluside_hs_g	1 alpha-L-Fuc-(1->2)-beta-D-Gal-(1->4)-beta-D-GlcNAc-(1->3)-beta-D-Gal-(1->4)-beta-D-GlcNAc-(1->3)-beta-D-Gal-(1->4)-beta-D-Glc-... <Preview truncated at 128 characters>	0	0	Inf	HGNC:4020	[]
R_FUT95g	Alpha-(1,3)-fucosyltransferase	Blood group synthesis	1 M_gdpfuc_g + 1 M_fucfucgalacglcgal14acglcgalgluside_hs_g = 1 M_h_g + 1 M_gdp_g + 1 M_fucfucfucgalacglcgal14acglcgalgluside_hs_... <Preview truncated at 128 characters>	1 GDP-L-fucose(2-) + 1 (Gal)3 (Glc)1 (GlcNAc)2 (LFuc)2 (Cer)1 = 1 proton + 1 GDP(3-) + 1 (Gal)3 (Glc)1 (GlcNAc)2 (LFuc)3 (Cer)1	0	0	Inf	HGNC:4020	[]
R_FUT96g	Alpha-(1,3)-fucosyltransferase	Blood group synthesis	1 M_galacglcgal14acglcgalgluside_hs_g + 1 M_gdpfuc_g = 1 M_h_g + 1 M_gdp_g + 1 M_fuc132galacglcgal14acglcgalgluside_hs_g	1 beta-D-Gal-(1->4)-beta-D-GlcNAc-(1->3)-beta-D-Gal-(1->4)-beta-D-GlcNAc-(1->3)-beta-D-Gal-(1->4)-beta-D-Glc-(1<->1)-Cer + 1 GD... <Preview truncated at 128 characters>	0	0	Inf	HGNC:4020	[]
R_FUT97g	Alpha-(1,3)-fucosyltransferase	Blood group synthesis	1 M_gdpfuc_g + 1 M_fuc132galacglcgal14acglcgalgluside_hs_g = 1 M_h_g + 1 M_gdp_g + 1 M_fucfuc132galacglcgal14acglcgalgluside_hs_... <Preview truncated at 128 characters>	1 GDP-L-fucose(2-) + 1 V3Fuc-nLc6Cer = 1 proton + 1 GDP(3-) + 1 V3Fuc,III3Fuc-nLc6Cer	0	0	Inf	HGNC:4020	[]
R_FUT98g	Alpha-(1,3)-fucosyltransferase	Blood group synthesis	1 M_galacglcgal14acglcgalgluside_hs_g + 1 M_gdpfuc_g = 1 M_h_g + 1 M_gdp_g + 1 M_fuc13galacglcgal14acglcgalgluside_hs_g	1 beta-D-Gal-(1->4)-beta-D-GlcNAc-(1->3)-beta-D-Gal-(1->4)-beta-D-GlcNAc-(1->3)-beta-D-Gal-(1->4)-beta-D-Glc-(1<->1)-Cer + 1 GD... <Preview truncated at 128 characters>	0	0	Inf	HGNC:4020	[]
R_FUT99g	Alpha-(1,3)-fucosyltransferase	Blood group synthesis	1 M_galacglc13galacglcgal14acglcgalgluside_hs_g + 1 M_gdpfuc_g = 1 M_h_g + 1 M_gdp_g + 1 M_fucgalacglc13galacglcgal14acglcgalglu... <Preview truncated at 128 characters>	1 nLc8Cer + 1 GDP-L-fucose(2-) = 1 proton + 1 GDP(3-) + 1 beta-D-Gal-(1->4)-beta-D-GlcNAc-(1->3)-[alpha-L-Fuc-(1->2)-beta-D-Gal-... <Preview truncated at 128 characters>	0	0	Inf	HGNC:4020	[]
R_G12MT1_U	Glycolipid 1,2-alpha-D-mannosyltransferase (uterus)	N-glycan synthesis	1 M_gdpmann_c + 1 M_m2mpdol_U_c = 1 M_h_c + 1 M_gdp_c + 1 M_m3mpdol_U_c	1 GDP-alpha-D-mannose(2-) + 1 (alpha-D-mannosyl)2-beta-D-mannosyldiacetylchitobiosyldiphosphodolichol = 1 proton + 1 GDP(3-) + 1... <Preview truncated at 128 characters>	0	0	Inf		[]
R_G12MT2_U	Glycolipid 1,2-alpha-D-mannosyltransferase (uterus)	N-glycan synthesis	1 M_gdpmann_c + 1 M_m3mpdol_U_c = 1 M_h_c + 1 M_gdp_c + 1 M_m4mpdol_U_c	1 GDP-alpha-D-mannose(2-) + 1 (alpha-D-mannosyl)(3)-beta-D-mannosyldiacetylchitobiosyldiphosphodolichol = 1 proton + 1 GDP(3-) +... <Preview truncated at 128 characters>	0	0	Inf		[]
R_G13MT_U	Glycolipid 1,3-alpha-D-mannosyltransferase (uterus)	N-glycan synthesis	1 M_gdpmann_c + 1 M_mpdol_U_c = 1 M_h_c + 1 M_gdp_c + 1 M_m1mpdol_U_c	1 GDP-alpha-D-mannose(2-) + 1 beta-D-mannosyldiacetylchitobiosyldiphosphodolichol = 1 proton + 1 GDP(3-) + 1 alpha-D-mannosyl-be... <Preview truncated at 128 characters>	0	0	Inf		[]
R_G14T10g	beta-N-acetylglucosaminylglycopeptide beta-1,4-galactosyltransferase, Golgi	Keratan sulfate synthesis	1 M_udpgal_g + 1 M_ksi_pre14_g = 1 M_h_g + 1 M_udp_g + 1 M_ksi_pre15_g	1 UDP-D-galactose(2-) + 1 keratan sulfate I biosynthesis, precursor 14 = 1 proton + 1 UDP(3-) + 1 keratan sulfate I biosynthesis... <Preview truncated at 128 characters>	0	0	Inf	HGNC:924 or HGNC:925 or HGNC:926 or HGNC:928	[]
R_G14T11g	beta-N-acetylglucosaminylglycopeptide beta-1,4-galactosyltransferase, Golgi	Keratan sulfate synthesis	1 M_udpgal_g + 1 M_ksi_pre17_g = 1 M_h_g + 1 M_udp_g + 1 M_ksi_pre18_g	1 UDP-D-galactose(2-) + 1 keratan sulfate I biosynthesis, precursor 17 = 1 proton + 1 UDP(3-) + 1 keratan sulfate I biosynthesis... <Preview truncated at 128 characters>	0	0	Inf	HGNC:924 or HGNC:925 or HGNC:926 or HGNC:928	[]
R_G14T12g	beta-N-acetylglucosaminylglycopeptide beta-1,4-galactosyltransferase, Golgi	Keratan sulfate synthesis	1 M_udpgal_g + 1 M_ksi_pre20_g = 1 M_h_g + 1 M_udp_g + 1 M_ksi_pre21_g	1 UDP-D-galactose(2-) + 1 keratan sulfate I biosynthesis, precursor 20 = 1 proton + 1 UDP(3-) + 1 keratan sulfate I biosynthesis... <Preview truncated at 128 characters>	0	0	Inf	HGNC:924 or HGNC:925 or HGNC:926 or HGNC:928	[]
R_G14T13g	beta-N-acetylglucosaminylglycopeptide beta-1,4-galactosyltransferase, Golgi	Keratan sulfate synthesis	1 M_udpgal_g + 1 M_ksi_pre23_g = 1 M_h_g + 1 M_udp_g + 1 M_ksi_pre24_g	1 UDP-D-galactose(2-) + 1 keratan sulfate I biosynthesis, precursor 23 = 1 proton + 1 UDP(3-) + 1 keratan sulfate I biosynthesis... <Preview truncated at 128 characters>	0	0	Inf	HGNC:924 or HGNC:925 or HGNC:926 or HGNC:928	[]
R_G14T14g	beta-N-acetylglucosaminylglycopeptide beta-1,4-galactosyltransferase, Golgi	Keratan sulfate synthesis	1 M_udpgal_g + 1 M_ksi_pre26_g = 1 M_h_g + 1 M_udp_g + 1 M_ksi_pre27_g	1 UDP-D-galactose(2-) + 1 keratan sulfate I biosynthesis, precursor 26 = 1 proton + 1 UDP(3-) + 1 keratan sulfate I biosynthesis... <Preview truncated at 128 characters>	0	0	Inf	HGNC:924 or HGNC:925 or HGNC:926 or HGNC:928	[]
R_G14T15g	beta-N-acetylglucosaminylglycopeptide beta-1,4-galactosyltransferase, Golgi	Keratan sulfate synthesis	1 M_udpgal_g + 1 M_ksi_pre29_g = 1 M_h_g + 1 M_udp_g + 1 M_ksi_pre30_g	1 UDP-D-galactose(2-) + 1 keratan sulfate I biosynthesis, precursor 29 = 1 proton + 1 UDP(3-) + 1 keratan sulfate I biosynthesis... <Preview truncated at 128 characters>	0	0	Inf	HGNC:924 or HGNC:925 or HGNC:926 or HGNC:928	[]
R_G14T16g	beta-N-acetylglucosaminylglycopeptide beta-1,4-galactosyltransferase, Golgi	Keratan sulfate synthesis	1 M_udpgal_g + 1 M_ksi_pre32_g = 1 M_h_g + 1 M_udp_g + 1 M_ksi_pre33_g	1 UDP-D-galactose(2-) + 1 keratan sulfate I biosynthesis, precursor 32 = 1 proton + 1 UDP(3-) + 1 keratan sulfate I biosynthesis... <Preview truncated at 128 characters>	0	0	Inf	HGNC:924 or HGNC:925 or HGNC:926 or HGNC:928	[]
R_G14T17g	beta-N-acetylglucosaminylglycopeptide beta-1,4-galactosyltransferase, Golgi	Keratan sulfate synthesis	1 M_udpgal_g + 1 M_ksi_pre35_g = 1 M_h_g + 1 M_udp_g + 1 M_ksi_pre36_g	1 UDP-D-galactose(2-) + 1 keratan sulfate I biosynthesis, precursor 35 = 1 proton + 1 UDP(3-) + 1 keratan sulfate I biosynthesis... <Preview truncated at 128 characters>	0	0	Inf	HGNC:924 or HGNC:925 or HGNC:926 or HGNC:928	[]
R_G14T18g	beta-N-acetylglucosaminylglycopeptide beta-1,4-galactosyltransferase, Golgi	Keratan sulfate synthesis	2 M_udpgal_g + 1 M_core4_g = 2 M_h_g + 2 M_udp_g + 1 M_ksii_core4_pre1_g	2 UDP-D-galactose(2-) + 1 Core 4 = 2 proton + 2 UDP(3-) + 1 keratan sulfate II (core 4-linked) biosynthesis, precursor 1	0	0	Inf	HGNC:924 or HGNC:925 or HGNC:926 or HGNC:928	[]
R_G14T19g	beta-N-acetylglucosaminylglycopeptide beta-1,4-galactosyltransferase, Golgi	Keratan sulfate synthesis	1 M_udpgal_g + 1 M_ksii_core4_pre3_g = 1 M_h_g + 1 M_udp_g + 1 M_ksii_core4_pre4_g	1 UDP-D-galactose(2-) + 1 keratan sulfate II (core 4-linked) biosynthesis, precursor 3 = 1 proton + 1 UDP(3-) + 1 keratan sulfat... <Preview truncated at 128 characters>	0	0	Inf	HGNC:924 or HGNC:925 or HGNC:926 or HGNC:928	[]
R_G14T20g	beta-N-acetylglucosaminylglycopeptide beta-1,4-galactosyltransferase, Golgi	Keratan sulfate synthesis	1 M_udpgal_g + 1 M_ksii_core4_pre6_g = 1 M_h_g + 1 M_udp_g + 1 M_ksii_core4_pre7_g	1 UDP-D-galactose(2-) + 1 keratan sulfate II (core 4-linked) biosynthesis, precursor 6 = 1 proton + 1 UDP(3-) + 1 keratan sulfat... <Preview truncated at 128 characters>	0	0	Inf	HGNC:924 or HGNC:925 or HGNC:926 or HGNC:928	[]
R_G14T21g	beta-N-acetylglucosaminylglycopeptide beta-1,4-galactosyltransferase, Golgi	Keratan sulfate synthesis	1 M_udpgal_g + 1 M_ksii_core4_pre9_g = 1 M_h_g + 1 M_udp_g + 1 M_ksii_core4_pre10_g	1 UDP-D-galactose(2-) + 1 keratan sulfate II (core 4-linked) biosynthesis, precursor 9 = 1 proton + 1 UDP(3-) + 1 keratan sulfat... <Preview truncated at 128 characters>	0	0	Inf	HGNC:924 or HGNC:925 or HGNC:926 or HGNC:928	[]
R_G14T2g	beta-N-acetylglucosaminylglycopeptide beta-1,4-galactosyltransferase, Golgi	Keratan sulfate synthesis	1 M_udpgal_g + 1 M_ksii_core2_pre1_g = 1 M_h_g + 1 M_udp_g + 1 M_ksii_core2_pre2_g	1 UDP-D-galactose(2-) + 1 keratan sulfate II (core 2-linked) biosynthesis, precursor 1 = 1 proton + 1 UDP(3-) + 1 keratan sulfat... <Preview truncated at 128 characters>	0	0	Inf	HGNC:924 or HGNC:925 or HGNC:926 or HGNC:928	[]
R_G14T3g	beta-N-acetylglucosaminylglycopeptide beta-1,4-galactosyltransferase, Golgi	Keratan sulfate synthesis	1 M_udpgal_g + 1 M_ksii_core2_pre3_g = 1 M_h_g + 1 M_udp_g + 1 M_ksii_core2_pre4_g	1 UDP-D-galactose(2-) + 1 keratan sulfate II (core 2-linked) biosynthesis, precursor 3 = 1 proton + 1 UDP(3-) + 1 keratan sulfat... <Preview truncated at 128 characters>	0	0	Inf	HGNC:924 or HGNC:925 or HGNC:926 or HGNC:928	[]
R_G14T4g	beta-N-acetylglucosaminylglycopeptide beta-1,4-galactosyltransferase, Golgi	Keratan sulfate synthesis	1 M_udpgal_g + 1 M_ksii_core2_pre6_g = 1 M_h_g + 1 M_udp_g + 1 M_ksii_core2_pre7_g	1 UDP-D-galactose(2-) + 1 keratan sulfate II (core 2-linked) biosynthesis, precursor 6 = 1 proton + 1 UDP(3-) + 1 keratan sulfat... <Preview truncated at 128 characters>	0	0	Inf	HGNC:924 or HGNC:925 or HGNC:926 or HGNC:928	[]
R_G14T5g	beta-N-acetylglucosaminylglycopeptide beta-1,4-galactosyltransferase, Golgi	Keratan sulfate synthesis	1 M_udpgal_g + 1 M_ksii_core2_pre9_g = 1 M_h_g + 1 M_udp_g + 1 M_ksii_core2_pre10_g	1 UDP-D-galactose(2-) + 1 keratan sulfate II (core 2-linked) biosynthesis, precursor 9 = 1 proton + 1 UDP(3-) + 1 keratan sulfat... <Preview truncated at 128 characters>	0	0	Inf	HGNC:924 or HGNC:925 or HGNC:926 or HGNC:928	[]
R_G14T6g	beta-N-acetylglucosaminylglycopeptide beta-1,4-galactosyltransferase, Golgi	Keratan sulfate synthesis	1 M_udpgal_g + 1 M_ksi_pre2_g = 1 M_h_g + 1 M_udp_g + 1 M_ksi_pre3_g	1 UDP-D-galactose(2-) + 1 keratan sulfate I biosynthesis, precursor 2 = 1 proton + 1 UDP(3-) + 1 keratan sulfate I biosynthesis,... <Preview truncated at 128 characters>	0	0	Inf	HGNC:924 or HGNC:925 or HGNC:926 or HGNC:928	[]
R_G14T7g	beta-N-acetylglucosaminylglycopeptide beta-1,4-galactosyltransferase, Golgi	Keratan sulfate synthesis	1 M_udpgal_g + 1 M_ksi_pre5_g = 1 M_h_g + 1 M_udp_g + 1 M_ksi_pre6_g	1 UDP-D-galactose(2-) + 1 keratan sulfate I biosynthesis, precursor 5 = 1 proton + 1 UDP(3-) + 1 keratan sulfate I biosynthesis,... <Preview truncated at 128 characters>	0	0	Inf	HGNC:924 or HGNC:925 or HGNC:926 or HGNC:928	[]
R_G14T8g	beta-N-acetylglucosaminylglycopeptide beta-1,4-galactosyltransferase, Golgi	Keratan sulfate synthesis	1 M_udpgal_g + 1 M_ksi_pre8_g = 1 M_h_g + 1 M_udp_g + 1 M_ksi_pre9_g	1 UDP-D-galactose(2-) + 1 keratan sulfate I biosynthesis, precursor 8 = 1 proton + 1 UDP(3-) + 1 keratan sulfate I biosynthesis,... <Preview truncated at 128 characters>	0	0	Inf	HGNC:924 or HGNC:925 or HGNC:926 or HGNC:928	[]
R_G14T9g	beta-N-acetylglucosaminylglycopeptide beta-1,4-galactosyltransferase, Golgi	Keratan sulfate synthesis	1 M_udpgal_g + 1 M_ksi_pre11_g = 1 M_h_g + 1 M_udp_g + 1 M_ksi_pre12_g	1 UDP-D-galactose(2-) + 1 keratan sulfate I biosynthesis, precursor 11 = 1 proton + 1 UDP(3-) + 1 keratan sulfate I biosynthesis... <Preview truncated at 128 characters>	0	0	Inf	HGNC:924 or HGNC:925 or HGNC:926 or HGNC:928	[]
R_G14Tg	beta-N-acetylglucosaminylglycopeptide beta-1,4-galactosyltransferase	N-glycan synthesis	2 M_udpgal_g + 1 M_fn2m2masn_g = 2 M_h_g + 2 M_udp_g + 1 M_l2fn2m2masn_g + 1 M_h2o_g	2 UDP-D-galactose(2-) + 1 N(4)-{N-acetyl-beta-D-glucosaminyl-(1->2)-alpha-D-mannosyl-(1->3)-[N-acetyl-beta-D-glucosaminyl-(1->2)... <Preview truncated at 128 characters>	0	0	Inf	HGNC:924 or HGNC:925 or HGNC:926 or HGNC:928	[]
R_G16MT_U	Glycolipid 1,6-alpha-D-mannosyltransferase (uterus)	N-glycan synthesis	1 M_gdpmann_c + 1 M_m1mpdol_U_c = 1 M_h_c + 1 M_gdp_c + 1 M_m2mpdol_U_c	1 GDP-alpha-D-mannose(2-) + 1 alpha-D-mannosyl-beta-D-mannosyldiacetylchitobiosyldiphosphodolichol = 1 proton + 1 GDP(3-) + 1 (a... <Preview truncated at 128 characters>	0	0	Inf		[]
R_G1PTT	glucose-1-phosphate thymidylyltransferase	Nucleotide sugar metabolism	1 M_h_c + 1 M_g1p_c + 1 M_dttp_c = 1 M_ppi_c + 1 M_dtdpglu_c	1 proton + 1 alpha-D-glucose 1-phosphate(2-) + 1 dTTP(4-) = 1 diphosphate(3-) + 1 dTDP-alpha-D-glucose(2-)	0	0	Inf		[]
R_G3PD1	glycerol-3-phosphate dehydrogenase (NAD)	Glycerophospholipid metabolism	1 M_nad_c + 1 M_glyc3p_c = 1 M_h_c + 1 M_nadh_c + 1 M_dhap_c	1 NAD(1-) + 1 sn-glycerol 3-phosphate(2-) = 1 proton + 1 NADH(2-) + 1 glycerone phosphate(2-)	1	-Inf	Inf	HGNC:4455	[]
R_G5SADrm	L-glutamate 5-semialdehyde dehydratase, reversible, mitochondrial	Arginine and Proline Metabolism	1 M_glu5sa_m = 1 M_h_m + 1 M_h2o_m + 1 M_1pyr5c_m	1 L-glutamic 5-semialdehyde = 1 proton + 1 water + 1 1-pyrroline-5-carboxylate	0	0	Inf		[]
R_G5SDym	glutamate-5-semialdehyde dehydrogenase (m)	Urea cycle	1 M_h_m + 1 M_nadph_m + 1 M_glu5p_m = 1 M_nadp_m + 1 M_pi_m + 1 M_glu5sa_m	1 proton + 1 NADPH(4-) + 1 L-gamma-glutamyl phosphate(2-) = 1 NADP(3-) + 1 hydrogenphosphate + 1 L-glutamic 5-semialdehyde	0	0	Inf	HGNC:9722	[]
R_G6PDA	glucosamine-6-phosphate deaminase	Aminosugar metabolism	1 M_h2o_c + 1 M_gam6p_c = 1 M_nh4_c + 1 M_f6p_c	1 water + 1 D-glucosamine 6-phosphate = 1 ammonium + 1 D-fructose 6-phosphate(2-)	0	0	Inf	HGNC:21526 or HGNC:4417	[]
R_G6PDH1rer	glucose-6-phosphate dehydrogenase, endoplasmic reticulum	Pentose phosphate pathway	1 M_nad_r + 1 M_g6p_r = 1 M_h_r + 1 M_nadh_r + 1 M_6pgl_r	1 NAD(1-) + 1 D-glucopyranose 6-phosphate(2-) = 1 proton + 1 NADH(2-) + 1 6-O-phosphonato-D-glucono-1,5-lactone(2-)	1	-Inf	Inf	HGNC:4795	[]
R_G6PDH2r	glucose 6-phosphate dehydrogenase	Pentose phosphate pathway	1 M_nadp_c + 1 M_g6p_c = 1 M_h_c + 1 M_nadph_c + 1 M_6pgl_c	1 NADP(3-) + 1 D-glucopyranose 6-phosphate(2-) = 1 proton + 1 NADPH(4-) + 1 6-O-phosphonato-D-glucono-1,5-lactone(2-)	1	-Inf	Inf	HGNC:4057	[]
R_G6PDH2rer	glucose 6-phosphate dehydrogenase, endoplasmic reticulum	Pentose phosphate pathway	1 M_nadp_r + 1 M_g6p_r = 1 M_h_r + 1 M_nadph_r + 1 M_6pgl_r	1 NADP(3-) + 1 D-glucopyranose 6-phosphate(2-) = 1 proton + 1 NADPH(4-) + 1 6-O-phosphonato-D-glucono-1,5-lactone(2-)	1	-Inf	Inf	HGNC:4057 or HGNC:4795	[]
R_G6PPer	glucose-6-phosphate phosphatase, edoplasmic reticular	Glycolysis/gluconeogenesis	1 M_h2o_r + 1 M_g6p_r = 1 M_glc_D_r + 1 M_pi_r	1 water + 1 D-glucopyranose 6-phosphate(2-) = 1 D-glucopyranose + 1 hydrogenphosphate	0	0	Inf	HGNC:24861 or HGNC:28906 or HGNC:4056	[]
R_GACMTRc	guanidinoacetate N-methyltransferase (c)	Urea cycle	1 M_amet_c + 1 M_gudac_c = 1 M_h_c + 1 M_ahcys_c + 1 M_creat_c	1 S-adenosyl-L-methionine + 1 guanidinoacetic acid = 1 proton + 1 S-adenosyl-L-homocysteine + 1 creatine	1	-Inf	Inf	HGNC:4136	[]
R_GAL3ST11	Galactosylceramide sulfotransferase	Sphingolipid metabolism	1 M_galside_hs_g + 1 M_paps_g = 1 M_h_g + 1 M_pap_g + 1 M_sgalside_hs_g	1 N-acyl-beta-D-galactosylsphingosine + 1 3-phosphonato-5-adenylyl sulfate(4-) = 1 proton + 1 adenosine 3,5-bismonophosphate... <Preview truncated at 128 characters>	0	0	Inf	HGNC:24240	[]
R_GAL3ST12	Galactosylceramide sulfotransferase	Sphingolipid metabolism	1 M_digalside_hs_g + 1 M_paps_g = 1 M_digalsgalside_hs_g + 1 M_pap_g	1 Digalactosylceramide + 1 3-phosphonato-5-adenylyl sulfate(4-) = 1 Digalactosylceramidesulfate + 1 adenosine 3,5-bismonopho... <Preview truncated at 128 characters>	0	0	Inf	HGNC:24240	[]
R_GALASE10ly	beta-galactosidase, lysosomal	Keratan sulfate degradation	1 M_h2o_l + 1 M_ksi_deg26_l = 1 M_gal_l + 1 M_ksi_deg27_l	1 water + 1 keratan sulfate I, degradation product 26 = 1 D-galactose + 1 keratan sulfate I, degradation product 27	0	0	Inf	(HGNC:4122 and HGNC:4298 and HGNC:7758 and HGNC:9251) or (HGNC:4298 and HGNC:9251)	[]
R_GALASE11ly	beta-galactosidase, lysosomal	Keratan sulfate degradation	1 M_h2o_l + 1 M_ksi_deg29_l = 1 M_gal_l + 1 M_ksi_deg30_l	1 water + 1 keratan sulfate I, degradation product 29 = 1 D-galactose + 1 keratan sulfate I, degradation product 30	0	0	Inf	(HGNC:4122 and HGNC:4298 and HGNC:7758 and HGNC:9251) or (HGNC:4298 and HGNC:9251)	[]
R_GALASE12ly	beta-galactosidase, lysosomal	Keratan sulfate degradation	1 M_h2o_l + 1 M_ksi_deg32_l = 1 M_gal_l + 1 M_ksi_deg33_l	1 water + 1 keratan sulfate I, degradation product 32 = 1 D-galactose + 1 keratan sulfate I, degradation product 33	0	0	Inf	(HGNC:4122 and HGNC:4298 and HGNC:7758 and HGNC:9251) or (HGNC:4298 and HGNC:9251)	[]
R_GALASE13ly	beta-galactosidase, lysosomal	Keratan sulfate degradation	1 M_h2o_l + 1 M_ksi_deg35_l = 1 M_gal_l + 1 M_ksi_deg36_l	1 water + 1 keratan sulfate I, degradation product 35 = 1 D-galactose + 1 keratan sulfate I, degradation product 36	0	0	Inf	(HGNC:4122 and HGNC:4298 and HGNC:7758 and HGNC:9251) or (HGNC:4298 and HGNC:9251)	[]
R_GALASE14ly	beta-galactosidase, lysosomal	Keratan sulfate degradation	1 M_h2o_l + 1 M_ksi_deg38_l = 1 M_gal_l + 1 M_ksi_deg39_l	1 water + 1 keratan sulfate I, degradation product 38 = 1 D-galactose + 1 keratan sulfate I, degradation product 39	0	0	Inf	(HGNC:4122 and HGNC:4298 and HGNC:7758 and HGNC:9251) or (HGNC:4298 and HGNC:9251)	[]
R_GALASE15ly	beta-galactosidase, lysosomal	Keratan sulfate degradation	1 M_h2o_l + 1 M_ksi_deg40_l = 1 M_gal_l + 1 M_ksi_deg41_l	1 water + 1 keratan sulfate I, degradation product 40 = 1 D-galactose + 1 keratan sulfate I, degradation product 41	0	0	Inf	(HGNC:4122 and HGNC:4298 and HGNC:7758 and HGNC:9251) or (HGNC:4298 and HGNC:9251)	[]
R_GALASE16ly	beta-galactosidase, lysosomal	Keratan sulfate degradation	2 M_h2o_l + 1 M_ksii_core2_deg2_l = 2 M_gal_l + 1 M_ksii_core2_deg3_l	2 water + 1 keratan sulfate II (core 2-linked), degradation product 2 = 2 D-galactose + 1 keratan sulfate II (core 2-linked), de... <Preview truncated at 128 characters>	0	0	Inf	(HGNC:4122 and HGNC:4298 and HGNC:7758 and HGNC:9251) or (HGNC:4298 and HGNC:9251)	[]
R_GALASE17ly	beta-galactosidase, lysosomal	Keratan sulfate degradation	1 M_h2o_l + 1 M_ksii_core2_deg5_l = 1 M_gal_l + 1 M_ksii_core2_deg6_l	1 water + 1 keratan sulfate II (core 2-linked), degradation product 5 = 1 D-galactose + 1 keratan sulfate II (core 2-linked), de... <Preview truncated at 128 characters>	0	0	Inf	(HGNC:4122 and HGNC:4298 and HGNC:7758 and HGNC:9251) or (HGNC:4298 and HGNC:9251)	[]
R_GALASE18ly	beta-galactosidase, lysosomal	Keratan sulfate degradation	1 M_h2o_l + 1 M_ksii_core2_deg8_l = 1 M_gal_l + 1 M_ksii_core2_deg9_l	1 water + 1 keratan sulfate II (core 2-linked), degradation product 8 = 1 D-galactose + 1 keratan sulfate II (core 2-linked), de... <Preview truncated at 128 characters>	0	0	Inf	(HGNC:4122 and HGNC:4298 and HGNC:7758 and HGNC:9251) or (HGNC:4298 and HGNC:9251)	[]
R_GALASE19ly	beta-galactosidase, lysosomal	Keratan sulfate degradation	1 M_h2o_l + 1 M_f1a_l = 1 M_gal_l + 1 M_core6_l	1 water + 1 F1alpha = 1 D-galactose + 1 Core 6	0	0	Inf	(HGNC:4122 and HGNC:4298 and HGNC:7758 and HGNC:9251) or (HGNC:4298 and HGNC:9251)	[]
R_GALASE1ly	beta-galactosidase, lysosomal	N-glycan degradation	2 M_h2o_l + 1 M_l2n2m2mn_l = 1 M_n2m2mn_l + 2 M_gal_l	2 water + 1 de-Fuc, reducing GlcNAc removed, de-Sia form of PA6 (w/o peptide linkage) = 1 de-Fuc, reducing GlcNAc removed, de-Si... <Preview truncated at 128 characters>	0	0	Inf	(HGNC:4122 and HGNC:4298 and HGNC:7758 and HGNC:9251) or (HGNC:4298 and HGNC:9251)	[]
R_GALASE20ly	beta-galactosidase, lysosomal	Keratan sulfate degradation	2 M_h2o_l + 1 M_ksii_core4_deg2_l = 2 M_gal_l + 1 M_ksii_core4_deg3_l	2 water + 1 keratan sulfate II (core 4-linked), degradation product 2 = 2 D-galactose + 1 keratan sulfate II (core 4-linked), de... <Preview truncated at 128 characters>	0	0	Inf	(HGNC:4122 and HGNC:4298 and HGNC:7758 and HGNC:9251) or (HGNC:4298 and HGNC:9251)	[]
R_GALASE3ly	beta-galactosidase, lysosomal	Keratan sulfate degradation	2 M_h2o_l + 1 M_ksi_deg5_l = 2 M_gal_l + 1 M_ksi_deg6_l	2 water + 1 keratan sulfate I, degradation product 5 = 2 D-galactose + 1 keratan sulfate I, degradation product 6	0	0	Inf	(HGNC:4122 and HGNC:4298 and HGNC:7758 and HGNC:9251) or (HGNC:4298 and HGNC:9251)	[]
R_GALASE4ly	beta-galactosidase, lysosomal	Keratan sulfate degradation	1 M_h2o_l + 1 M_ksi_deg8_l = 1 M_gal_l + 1 M_ksi_deg9_l	1 water + 1 keratan sulfate I, degradation product 8 = 1 D-galactose + 1 keratan sulfate I, degradation product 9	0	0	Inf	(HGNC:4122 and HGNC:4298 and HGNC:7758 and HGNC:9251) or (HGNC:4298 and HGNC:9251)	[]
R_GALASE5ly	beta-galactosidase, lysosomal	Keratan sulfate degradation	1 M_h2o_l + 1 M_ksi_deg11_l = 1 M_gal_l + 1 M_ksi_deg12_l	1 water + 1 keratan sulfate I, degradation product 11 = 1 D-galactose + 1 keratan sulfate I, degradation product 12	0	0	Inf	(HGNC:4122 and HGNC:4298 and HGNC:7758 and HGNC:9251) or (HGNC:4298 and HGNC:9251)	[]
R_GALASE6ly	beta-galactosidase, lysosomal	Keratan sulfate degradation	1 M_h2o_l + 1 M_ksi_deg14_l = 1 M_gal_l + 1 M_ksi_deg15_l	1 water + 1 keratan sulfate I, degradation product 14 = 1 D-galactose + 1 keratan sulfate I, degradation product 15	0	0	Inf	(HGNC:4122 and HGNC:4298 and HGNC:7758 and HGNC:9251) or (HGNC:4298 and HGNC:9251)	[]
R_GALASE7ly	beta-galactosidase, lysosomal	Keratan sulfate degradation	1 M_h2o_l + 1 M_ksi_deg17_l = 1 M_gal_l + 1 M_ksi_deg18_l	1 water + 1 keratan sulfate I, degradation product 17 = 1 D-galactose + 1 keratan sulfate I, degradation product 18	0	0	Inf	(HGNC:4122 and HGNC:4298 and HGNC:7758 and HGNC:9251) or (HGNC:4298 and HGNC:9251)	[]
R_GALASE8ly	beta-galactosidase, lysosomal	Keratan sulfate degradation	1 M_h2o_l + 1 M_ksi_deg20_l = 1 M_gal_l + 1 M_ksi_deg21_l	1 water + 1 keratan sulfate I, degradation product 20 = 1 D-galactose + 1 keratan sulfate I, degradation product 21	0	0	Inf	(HGNC:4122 and HGNC:4298 and HGNC:7758 and HGNC:9251) or (HGNC:4298 and HGNC:9251)	[]
R_GALASE9ly	beta-galactosidase, lysosomal	Keratan sulfate degradation	1 M_h2o_l + 1 M_ksi_deg23_l = 1 M_gal_l + 1 M_ksi_deg24_l	1 water + 1 keratan sulfate I, degradation product 23 = 1 D-galactose + 1 keratan sulfate I, degradation product 24	0	0	Inf	(HGNC:4122 and HGNC:4298 and HGNC:7758 and HGNC:9251) or (HGNC:4298 and HGNC:9251)	[]
R_GALC	Galactocerebrosidase	Sphingolipid metabolism	1 M_h2o_l + 1 M_galside_hs_l = 1 M_crm_hs_l + 1 M_gal_l	1 water + 1 N-acyl-beta-D-galactosylsphingosine = 1 N-acylsphingosine + 1 D-galactose	0	0	Inf	HGNC:4115	[]
R_GALGT1	Beta-1,4 N-acetylgalactosaminyltransferase	Sphingolipid metabolism	1 M_galgluside_hs_g + 1 M_udpacgal_g = 1 M_h_g + 1 M_udp_g + 1 M_ga2_hs_g	1 beta-D-galactosyl-(1->4)-beta-D-glucosyl-(1<->1)-N-acylsphingosine + 1 UDP-N-acetyl-D-galactosamine(2-) = 1 proton + 1 UDP(3-)... <Preview truncated at 128 characters>	0	0	Inf	HGNC:4117	[]
R_GALGT2	Beta-1,4 N-acetylgalactosaminyltransferase	Sphingolipid metabolism	1 M_udpacgal_g + 1 M_gm3_hs_g = 1 M_h_g + 1 M_udp_g + 1 M_gm2_hs_g	1 UDP-N-acetyl-D-galactosamine(2-) + 1 alpha-N-acetylneuraminosyl-(2->3)-beta-D-galactosyl-(1->4)-beta-D-glucosyl-(1<->1)-N-acy... <Preview truncated at 128 characters>	0	0	Inf	HGNC:4117	[]
R_GALGT3	Beta-1,4 N-acetylgalactosaminyltransferase	Sphingolipid metabolism	1 M_udpacgal_g + 1 M_gd3_hs_g = 1 M_h_g + 1 M_udp_g + 1 M_gd2_hs_g	1 UDP-N-acetyl-D-galactosamine(2-) + 1 alpha-N-acetylneuraminosyl-(2->8)-alpha-N-acetylneuraminosyl-(2->3)-beta-D-galactosyl-(1-... <Preview truncated at 128 characters>	0	0	Inf	HGNC:4117	[]
R_GALGT4	Beta-1,4 N-acetylgalactosaminyltransferase	Sphingolipid metabolism	1 M_udpacgal_g + 1 M_gt3_hs_g = 1 M_h_g + 1 M_udp_g + 1 M_gt2_hs_g	1 UDP-N-acetyl-D-galactosamine(2-) + 1 GT3 = 1 proton + 1 UDP(3-) + 1 GT2	0	0	Inf	HGNC:4117	[]
R_GALK	galactokinase	Galactose metabolism	1 M_atp_c + 1 M_gal_c = 1 M_adp_c + 1 M_h_c + 1 M_gal1p_c	1 ATP(4-) + 1 D-galactose = 1 ADP(3-) + 1 proton + 1 alpha-D-galactose 1-phosphate(2-)	0	0	Inf	HGNC:4118 or HGNC:4119	[]
R_GALNACT1g	UDPGal-chondroitin acetylgalactosaminyltransferase I, Golgi	Chondroitin synthesis	1 M_udpacgal_g + 1 M_cs_hs_linkage_g = 1 M_h_g + 1 M_udp_g + 1 M_cs_pre_g	1 UDP-N-acetyl-D-galactosamine(2-) + 1 chondroitin sulfate/heparan sulfate linkage region (GlcA-(Gal)2-Xyl-L-Ser (protein)) = 1 ... <Preview truncated at 128 characters>	0	0	Inf	HGNC:24290 or HGNC:24292	[]
R_GALNACT2g	uridine diphosphoacetylgalactosamine-chondroitin acetylgalactosaminyltransferase II, Golgi	Chondroitin synthesis	1 M_uacgam_g + 1 M_cs_a_b_pre2_g = 1 M_h_g + 1 M_udp_g + 1 M_cs_a_b_pre3_g	1 UDP-N-acetyl-alpha-D-glucosamine(2-) + 1 chondroitin sulfate A (GalNAc4S-GlcA) and B (IdoA2S-GalNAc4S), precursor 2 = 1 proton... <Preview truncated at 128 characters>	0	0	Inf	(HGNC:17198 and HGNC:24291) or HGNC:24290 or HGNC:24292 or HGNC:24293	[]
R_GALNACT3g	uridine diphosphoacetylgalactosamine-chondroitin acetylgalactosaminyltransferase II, Golgi	Chondroitin synthesis	1 M_uacgam_g + 1 M_cs_c_pre2_g = 1 M_h_g + 1 M_udp_g + 1 M_cs_c_pre3_g	1 UDP-N-acetyl-alpha-D-glucosamine(2-) + 1 chondroitin sulfate C (GalNAc6S-GlcA), precursor 2 = 1 proton + 1 UDP(3-) + 1 chondro... <Preview truncated at 128 characters>	0	0	Inf	(HGNC:17198 and HGNC:24291) or HGNC:24290 or HGNC:24292 or HGNC:24293	[]
R_GALNACT4g	uridine diphosphoacetylgalactosamine-chondroitin acetylgalactosaminyltransferase II, Golgi	Chondroitin synthesis	1 M_uacgam_g + 1 M_cs_d_pre3_g = 1 M_h_g + 1 M_udp_g + 1 M_cs_d_pre4_g	1 UDP-N-acetyl-alpha-D-glucosamine(2-) + 1 chondroitin sulfate D (GlcNAc6S-GlcA2S), precursor 3 = 1 proton + 1 UDP(3-) + 1 chond... <Preview truncated at 128 characters>	0	0	Inf	(HGNC:17198 and HGNC:24291) or HGNC:24290 or HGNC:24292 or HGNC:24293	[]
R_GALNACT5g	uridine diphosphoacetylgalactosamine-chondroitin acetylgalactosaminyltransferase II, Golgi	Chondroitin synthesis	1 M_uacgam_g + 1 M_cs_e_pre3_g = 1 M_h_g + 1 M_udp_g + 1 M_cs_e_pre4_g	1 UDP-N-acetyl-alpha-D-glucosamine(2-) + 1 chondroitin sulfate E (GalNAc4,6diS-GlcA), precursor 3 = 1 proton + 1 UDP(3-) + 1 cho... <Preview truncated at 128 characters>	0	0	Inf	(HGNC:17198 and HGNC:24291) or HGNC:24290 or HGNC:24292 or HGNC:24293	[]
R_GALNTg	GalNAc transferase, Golgi apparatus	O-glycan synthesis	1 M_udpacgal_g + 1 M_Ser_Thr_g = 1 M_h_g + 1 M_udp_g + 0.2 M_Tn_antigen_g	1 UDP-N-acetyl-D-galactosamine(2-) + 1 protein-linked serine or threonine residue (O-glycosylation site) = 1 proton + 1 UDP(3-) ... <Preview truncated at 128 characters>	0	0	Inf	HGNC:19873 or HGNC:19875 or HGNC:19877 or HGNC:21531 or HGNC:22946 or HGNC:23242 or HGNC:4123 or HGNC:4124 or HGNC:4125 or HGNC:4126 or HGNC:4127 or HGNC:4128 or HGNC:4129 or HGNC:4130 or HGNC:4131	[]
R_GALOR	D-Galactose:NADP+ 1-oxidoreductase	Galactose metabolism	1 M_h_c + 1 M_nadph_c + 1 M_gal_c = 1 M_nadp_c + 1 M_galt_c	1 proton + 1 NADPH(4-) + 1 D-galactose = 1 NADP(3-) + 1 galactitol	1	-Inf	Inf	HGNC:380 or HGNC:381	[]
R_GALT	galactose-1-phosphate uridylyltransferase	Galactose metabolism	1 M_h_c + 1 M_utp_c + 1 M_gal1p_c = 1 M_udpgal_c + 1 M_ppi_c	1 proton + 1 UTP(4-) + 1 alpha-D-galactose 1-phosphate(2-) = 1 UDP-D-galactose(2-) + 1 diphosphate(3-)	1	-Inf	Inf	HGNC:4135	[]
R_GALT2g	UDP-D-galactose:galactosylxylose galactosyltransferase, Golgi apparatus	Chondroitin synthesis	1 M_udpgal_g + 1 M_lxser_g = 1 M_h_g + 1 M_udp_g + 1 M_l2xser_g	1 UDP-D-galactose(2-) + 1 Gal-Xyl-L-Ser (protein) = 1 proton + 1 UDP(3-) + 1 (Gal)2-Xyl-L-Ser (protein)	0	0	Inf	HGNC:17978	[]
R_GALTg	UDP-D-galactose:D-xylose galactosyltransferase, Golgi apparatus	Chondroitin synthesis	1 M_udpgal_g + 1 M_xser_g + 1 M_h2o_g = 1 M_h_g + 1 M_udp_g + 1 M_lxser_g	1 UDP-D-galactose(2-) + 1 Xyl-L-Ser (protein) + 1 water = 1 proton + 1 UDP(3-) + 1 Gal-Xyl-L-Ser (protein)	0	0	Inf	HGNC:930	[]
R_GALU	UTP-glucose-1-phosphate uridylyltransferase	Galactose metabolism	1 M_h_c + 1 M_g1p_c + 1 M_utp_c = 1 M_ppi_c + 1 M_udpg_c	1 proton + 1 alpha-D-glucose 1-phosphate(2-) + 1 UTP(4-) = 1 diphosphate(3-) + 1 UDP-D-glucose(2-)	1	-Inf	Inf	HGNC:12527 or HGNC:12527	[]
R_GAMYe	glucoamylase, extracellular (glygn5 -> malt)	Starch and sucrose metabolism	1 M_h2o_e + 1 M_glygn5_e = 1 M_malt_e + 1 M_Tyr_ggn_e	1 water + 1 glycogen, structure 5 (glycogenin-2[1,4-Glc]) = 1 maltose + 1 Tyr-194 of apo-glycogenin protein (primer for glycogen... <Preview truncated at 128 characters>	0	0	Inf	HGNC:7043	[]
R_GAO1	Ganglioside O-acetylation	Sphingolipid metabolism	1 M_accoa_c + 1 M_gd3_hs_c = 1 M_coa_c + 1 M_oagd3_hs_c + 2 M_h_c	1 acetyl-CoA(4-) + 1 alpha-N-acetylneuraminosyl-(2->8)-alpha-N-acetylneuraminosyl-(2->3)-beta-D-galactosyl-(1->4)-beta-D-glucosy... <Preview truncated at 128 characters>	0	0	Inf	HGNC:95	[]
R_GAO1g	Ganglioside O-acetylation	Sphingolipid metabolism	1 M_accoa_g + 1 M_gd3_hs_g = 1 M_coa_g + 1 M_oagd3_hs_g + 2 M_h_g	1 acetyl-CoA(4-) + 1 alpha-N-acetylneuraminosyl-(2->8)-alpha-N-acetylneuraminosyl-(2->3)-beta-D-galactosyl-(1->4)-beta-D-glucosy... <Preview truncated at 128 characters>	0	0	Inf	HGNC:95	[]
R_GAO2	Ganglioside O-acetylation	Sphingolipid metabolism	1 M_accoa_c + 1 M_gt3_hs_c = 1 M_coa_c + 1 M_oagt3_hs_c	1 acetyl-CoA(4-) + 1 GT3 = 1 coenzyme A(4-) + 1 9-O-Acetylated GT3	0	0	Inf	HGNC:95	[]
R_GAO2g	Ganglioside O-acetylation	Sphingolipid metabolism	1 M_accoa_g + 1 M_gt3_hs_g = 1 M_coa_g + 1 M_oagt3_hs_g	1 acetyl-CoA(4-) + 1 GT3 = 1 coenzyme A(4-) + 1 9-O-Acetylated GT3	0	0	Inf	HGNC:95	[]
R_GAPD	glyceraldehyde-3-phosphate dehydrogenase	Glycolysis/gluconeogenesis	1 M_pi_c + 1 M_nad_c + 1 M_g3p_c = 1 M_h_c + 1 M_nadh_c + 1 M_13dpg_c	1 hydrogenphosphate + 1 NAD(1-) + 1 glyceraldehyde 3-phosphate(2-) = 1 proton + 1 NADH(2-) + 1 3-phosphonato-D-glyceroyl phospha... <Preview truncated at 128 characters>	1	-Inf	Inf	HGNC:24864 or HGNC:4141	[]
R_GARFT	phosphoribosylglycinamide formyltransferase	Purine synthesis	1 M_10fthf_c + 1 M_gar_c = 1 M_h_c + 1 M_thf_c + 1 M_fgam_c	1 10-formyltetrahydrofolate(2-) + 1 N(1)-(5-phospho-D-ribosyl)glycinamide(1-) = 1 proton + 1 (6S)-5,6,7,8-tetrahydrofolate(2-) +... <Preview truncated at 128 characters>	1	-Inf	Inf	HGNC:4163	[]
R_GASNASE2ly	glycosylasparaginase, lysosomal	N-glycan degradation	1 M_h2o_l + 1 M_n2m2nmasn_l = 1 M_Asn_X_Ser_Thr_l + 1 M_n2m2nm_l	1 water + 1 N-Acetyl-beta-D-glucosaminyl-1,2-alpha-D-mannosyl-1,3-(N-acetyl-beta-D-glucosaminyl-1,2-alpha-D-mannosyl-1,6)-(N-ace... <Preview truncated at 128 characters>	0	0	Inf	HGNC:318	[]
R_GASNASE3ly	glycosylasparaginase, lysosomal	Keratan sulfate degradation	1 M_h2o_l + 1 M_ksi_deg1_l = 1 M_Asn_X_Ser_Thr_l + 1 M_ksi_deg2_l	1 water + 1 keratan sulfate I, degradation product 1 = 1 protein-linked asparagine residue (N-glycosylation site) + 1 keratan su... <Preview truncated at 128 characters>	0	0	Inf	HGNC:318	[]
R_GASNASEly	glycosylasparaginase, lysosomal	N-glycan degradation	1 M_h2o_l + 1 M_s2l2n2m2masn_l = 1 M_Asn_X_Ser_Thr_l + 1 M_s2l2n2m2m_l	1 water + 1 de-Fuc form of PA6 = 1 protein-linked asparagine residue (N-glycosylation site) + 1 de-Fuc form of PA6 (w/o peptide ... <Preview truncated at 128 characters>	0	0	Inf	HGNC:318	[]
R_GBA	Glucosylceramidase	Sphingolipid metabolism	1 M_h2o_c + 1 M_gluside_hs_c = 1 M_glc_D_c + 1 M_crm_hs_c	1 water + 1 D-glucosyl-N-acylsphingosine = 1 D-glucopyranose + 1 N-acylsphingosine	0	0	Inf	HGNC:4177	[]
R_GBAl	Glucosylceramidase	Sphingolipid metabolism	1 M_h2o_l + 1 M_gluside_hs_l = 1 M_crm_hs_l + 1 M_glc_D_l	1 water + 1 D-glucosyl-N-acylsphingosine = 1 N-acylsphingosine + 1 D-glucopyranose	0	0	Inf	HGNC:4177	[]
R_GBGT1	globoside alpha-1,3-N-acetylgalactosaminyltransferase 1	Sphingolipid metabolism	1 M_udpacgal_g + 1 M_gbside_hs_g = 1 M_h_g + 1 M_udp_g + 1 M_acgagbside_hs_g	1 UDP-N-acetyl-D-galactosamine(2-) + 1 N-acetyl-beta-D-galactosaminyl-(1->3)-alpha-D-galactosyl-(1->4)-beta-D-galactosyl-(1->4)-... <Preview truncated at 128 characters>	0	0	Inf	HGNC:20460	[]
R_GCALDD	Glycolaldehyde dehydrogenase	Glyoxylate and dicarboxylate metabolism	1 M_h2o_c + 1 M_nad_c + 1 M_gcald_c = 2 M_h_c + 1 M_nadh_c + 1 M_glyclt_c	1 water + 1 NAD(1-) + 1 glycolaldehyde = 2 proton + 1 NADH(2-) + 1 glycolate	0	0	Inf	HGNC:15472 or HGNC:402 or HGNC:403 or HGNC:405 or HGNC:409 or HGNC:410 or HGNC:411 or HGNC:412 or HGNC:877	[]
R_GCALDDm	Glycolaldehyde dehydrogenase, mitochondrial	Glyoxylate and dicarboxylate metabolism	1 M_h2o_m + 1 M_nad_m + 1 M_gcald_m = 2 M_h_m + 1 M_nadh_m + 1 M_glyclt_m	1 water + 1 NAD(1-) + 1 glycolaldehyde = 2 proton + 1 NADH(2-) + 1 glycolate	0	0	Inf	HGNC:404 or HGNC:406 or HGNC:407 or HGNC:408 or HGNC:7179 or HGNC:9722	[]
R_GCC2am	glycine-cleavage complex (lipoamide), mitochondrial	Glycine, serine, alanine and threonine metabolism	1 M_h_m + 1 M_gly_m + 1 M_lpam_m = 1 M_co2_m + 1 M_alpam_m	1 proton + 1 glycine + 1 lipoamide = 1 carbon dioxide + 1 S(8)-aminomethyldihydrolipoamide	1	-Inf	Inf	HGNC:2898 and HGNC:4208 and HGNC:4313 and HGNC:473	[]
R_GCC2bim	glycine-cleavage system (lipoamide) irreversible, mitochondrial	Glycine, serine, alanine and threonine metabolism	1 M_thf_m + 1 M_alpam_m = 1 M_nh4_m + 1 M_dhlam_m + 1 M_mlthf_m	1 (6S)-5,6,7,8-tetrahydrofolate(2-) + 1 S(8)-aminomethyldihydrolipoamide = 1 ammonium + 1 dihydrolipoamide + 1 (6R)-5,10-methyle... <Preview truncated at 128 characters>	0	0	Inf	HGNC:2898 and HGNC:4208 and HGNC:4313 and HGNC:473	[]
R_GCC2cm	glycine-cleavage complex (lipoamide), mitochondrial	Glycine, serine, alanine and threonine metabolism	1 M_nad_m + 1 M_dhlam_m = 1 M_h_m + 1 M_nadh_m + 1 M_lpam_m	1 NAD(1-) + 1 dihydrolipoamide = 1 proton + 1 NADH(2-) + 1 lipoamide	1	-Inf	Inf	HGNC:2898 and HGNC:4208 and HGNC:4313 and HGNC:473	[]
R_GCCam	glycine-cleavage complex (lipoylprotein), mitochondrial	Glycine, serine, alanine and threonine metabolism	1 M_gly_m + 1 M_lpro_m = 1 M_co2_m + 1 M_alpro_m	1 glycine + 1 Lipoylprotein = 1 carbon dioxide + 1 S-Aminomethyldihydrolipoylprotein	1	-Inf	Inf	HGNC:2898 and HGNC:4208 and HGNC:4313 and HGNC:473	[]
R_GCCbim	glycine-cleavage complex (lipoylprotein) irreversible, mitochondrial	Glycine, serine, alanine and threonine metabolism	1 M_thf_m + 1 M_alpro_m + 1 M_h_m = 1 M_nh4_m + 1 M_mlthf_m + 1 M_dhlpro_m	1 (6S)-5,6,7,8-tetrahydrofolate(2-) + 1 S-Aminomethyldihydrolipoylprotein + 1 proton = 1 ammonium + 1 (6R)-5,10-methylenetetrahy... <Preview truncated at 128 characters>	0	0	Inf	HGNC:2898 and HGNC:4208 and HGNC:4313 and HGNC:473	[]
R_GCCcm	glycine-cleavage complex (lipoylprotein), mitochondrial	Glycine, serine, alanine and threonine metabolism	1 M_nad_m + 1 M_dhlpro_m = 1 M_h_m + 1 M_nadh_m + 1 M_lpro_m	1 NAD(1-) + 1 Dihydrolipoylprotein = 1 proton + 1 NADH(2-) + 1 Lipoylprotein	1	-Inf	Inf	HGNC:2898 and HGNC:4208 and HGNC:4313 and HGNC:473	[]
R_GCNTg	N-acetyllactosaminide beta-1,6-N-acetylglucosaminyl-transferase	Blood group synthesis	1 M_uacgam_g + 1 M_galacglcgal14acglcgalgluside_hs_g = 1 M_h_g + 1 M_udp_g + 1 M_acglcgalacglcgal14acglcgalgluside_hs_g	1 UDP-N-acetyl-alpha-D-glucosamine(2-) + 1 beta-D-Gal-(1->4)-beta-D-GlcNAc-(1->3)-beta-D-Gal-(1->4)-beta-D-GlcNAc-(1->3)-beta-D-... <Preview truncated at 128 characters>	0	0	Inf	HGNC:4204	[]
R_GF6PTA	glutamine-fructose-6-phosphate transaminase	Aminosugar metabolism	1 M_gln_L_c + 1 M_f6p_c = 1 M_glu_L_c + 1 M_gam6p_c	1 L-glutamine + 1 D-fructose 6-phosphate(2-) = 1 L-glutamate(1-) + 1 D-glucosamine 6-phosphate	0	0	Inf	HGNC:4241 or HGNC:4242	[]
R_GFUCS	GDP-L-fucose synthase	Fructose and mannose metabolism	1 M_h_c + 1 M_nadph_c + 1 M_gdpddman_c = 1 M_nadp_c + 1 M_gdpfuc_c	1 proton + 1 NADPH(4-) + 1 GDP-4-dehydro-6-deoxy-alpha-D-mannose(2-) = 1 NADP(3-) + 1 GDP-L-fucose(2-)	0	0	Inf	HGNC:12390	[]
R_GGH_10FTHF5GLUe	Gamma-glutamyl hydrolase (10FTHF5GLU), extracellular	Folate metabolism	4 M_h2o_e + 1 M_10fthf5glu_e = 4 M_glu_L_e + 1 M_10fthf_e	4 water + 1 10-formyltetrahydrofolate-[Glu](5) = 4 L-glutamate(1-) + 1 10-formyltetrahydrofolate(2-)	0	0	Inf	HGNC:4248	[]
R_GGH_10FTHF5GLUl	Gamma-glutamyl hydrolase (10FTHF5GLU), lysosomal	Folate metabolism	1 M_10fthf5glu_l + 4 M_h2o_l = 1 M_10fthf_l + 4 M_glu_L_l	1 10-formyltetrahydrofolate-[Glu](5) + 4 water = 1 10-formyltetrahydrofolate(2-) + 4 L-glutamate(1-)	0	0	Inf	HGNC:4248	[]
R_GGH_10FTHF6GLUe	Gamma-glutamyl hydrolase (10FTHF6GLU), extracellular	Folate metabolism	1 M_h2o_e + 1 M_10fthf6glu_e = 1 M_glu_L_e + 1 M_10fthf5glu_e	1 water + 1 10-formyltetrahydrofolate-[Glu](6) = 1 L-glutamate(1-) + 1 10-formyltetrahydrofolate-[Glu](5)	0	0	Inf	HGNC:4248	[]
R_GGH_10FTHF6GLUl	Gamma-glutamyl hydrolase (10FTHF6GLU), lysosomal	Folate metabolism	1 M_10fthf6glu_l + 1 M_h2o_l = 1 M_10fthf5glu_l + 1 M_glu_L_l	1 10-formyltetrahydrofolate-[Glu](6) + 1 water = 1 10-formyltetrahydrofolate-[Glu](5) + 1 L-glutamate(1-)	0	0	Inf	HGNC:4248	[]
R_GGH_10FTHF7GLUe	Gamma-glutamyl hydrolase (10FTHF7GLU), extracellular	Folate metabolism	1 M_h2o_e + 1 M_10fthf7glu_e = 1 M_glu_L_e + 1 M_10fthf6glu_e	1 water + 1 10-formyltetrahydrofolate-[Glu](7) = 1 L-glutamate(1-) + 1 10-formyltetrahydrofolate-[Glu](6)	0	0	Inf	HGNC:4248	[]
R_GGH_10FTHF7GLUl	Gamma-glutamyl hydrolase (10FTHF7GLU), lysosomal	Folate metabolism	1 M_10fthf7glu_l + 1 M_h2o_l = 1 M_10fthf6glu_l + 1 M_glu_L_l	1 10-formyltetrahydrofolate-[Glu](7) + 1 water = 1 10-formyltetrahydrofolate-[Glu](6) + 1 L-glutamate(1-)	0	0	Inf	HGNC:4248	[]
R_GGH_5DHFe	Gamma-glutamyl hydrolase (5DHF), extracellular	Folate metabolism	4 M_h2o_e + 1 M_5dhf_e = 4 M_glu_L_e + 1 M_dhf_e	4 water + 1 pentaglutamyl folate (DHF) = 4 L-glutamate(1-) + 1 dihydrofolate(2-)	0	0	Inf	HGNC:4248	[]
R_GGH_5DHFl	Gamma-glutamyl hydrolase (5DHF), lysosomal	Folate metabolism	4 M_h2o_l + 1 M_5dhf_l = 1 M_dhf_l + 4 M_glu_L_l	4 water + 1 pentaglutamyl folate (DHF) = 1 dihydrofolate(2-) + 4 L-glutamate(1-)	0	0	Inf	HGNC:4248	[]
R_GGH_5THFe	Gamma-glutamyl hydrolase (5THF), extracellular	Folate metabolism	4 M_h2o_e + 1 M_5thf_e = 4 M_glu_L_e + 1 M_thf_e	4 water + 1 pentaglutamyl folate (THF) = 4 L-glutamate(1-) + 1 (6S)-5,6,7,8-tetrahydrofolate(2-)	0	0	Inf	HGNC:4248	[]
R_GGH_5THFl	Gamma-glutamyl hydrolase (5THF), lysosomal	Folate metabolism	4 M_h2o_l + 1 M_5thf_l = 4 M_glu_L_l + 1 M_thf_l	4 water + 1 pentaglutamyl folate (THF) = 4 L-glutamate(1-) + 1 (6S)-5,6,7,8-tetrahydrofolate(2-)	0	0	Inf	HGNC:4248	[]
R_GGH_6DHFe	Gamma-glutamyl hydrolase (6DHF), extracellular	Folate metabolism	1 M_h2o_e + 1 M_6dhf_e = 1 M_glu_L_e + 1 M_5dhf_e	1 water + 1 hexaglutamyl folate (DHF) = 1 L-glutamate(1-) + 1 pentaglutamyl folate (DHF)	0	0	Inf	HGNC:4248	[]
R_GGH_6DHFl	Gamma-glutamyl hydrolase (6DHF), lysosomal	Folate metabolism	1 M_h2o_l + 1 M_6dhf_l = 1 M_5dhf_l + 1 M_glu_L_l	1 water + 1 hexaglutamyl folate (DHF) = 1 pentaglutamyl folate (DHF) + 1 L-glutamate(1-)	0	0	Inf	HGNC:4248	[]
R_GGH_6THFe	Gamma-glutamyl hydrolase (6THF), extracellular	Folate metabolism	1 M_h2o_e + 1 M_6thf_e = 1 M_glu_L_e + 1 M_5thf_e	1 water + 1 hexaglutamyl folate (THF) = 1 L-glutamate(1-) + 1 pentaglutamyl folate (THF)	0	0	Inf	HGNC:4248	[]
R_GGH_6THFl	Gamma-glutamyl hydrolase (6THF), lysosomal	Folate metabolism	1 M_h2o_l + 1 M_6thf_l = 1 M_5thf_l + 1 M_glu_L_l	1 water + 1 hexaglutamyl folate (THF) = 1 pentaglutamyl folate (THF) + 1 L-glutamate(1-)	0	0	Inf	HGNC:4248	[]
R_GGH_7DHFe	Gamma-glutamyl hydrolase (7DHF), extracellular	Folate metabolism	1 M_h2o_e + 1 M_7dhf_e = 1 M_glu_L_e + 1 M_6dhf_e	1 water + 1 heptaglutamyl folate (DHF) = 1 L-glutamate(1-) + 1 hexaglutamyl folate (DHF)	0	0	Inf	HGNC:4248	[]
R_GGH_7DHFl	Gamma-glutamyl hydrolase (7DHF), lysosomal	Folate metabolism	1 M_h2o_l + 1 M_7dhf_l = 1 M_6dhf_l + 1 M_glu_L_l	1 water + 1 heptaglutamyl folate (DHF) = 1 hexaglutamyl folate (DHF) + 1 L-glutamate(1-)	0	0	Inf	HGNC:4248	[]
R_GGH_7THFe	Gamma-glutamyl hydrolase (7THF), extracellular	Folate metabolism	1 M_h2o_e + 1 M_7thf_e = 1 M_glu_L_e + 1 M_6thf_e	1 water + 1 heptaglutamyl folate (THF) = 1 L-glutamate(1-) + 1 hexaglutamyl folate (THF)	0	0	Inf	HGNC:4248	[]
R_GGH_7THFl	Gamma-glutamyl hydrolase (7THF), lysosomal	Folate metabolism	1 M_h2o_l + 1 M_7thf_l = 1 M_6thf_l + 1 M_glu_L_l	1 water + 1 heptaglutamyl folate (THF) = 1 hexaglutamyl folate (THF) + 1 L-glutamate(1-)	0	0	Inf	HGNC:4248	[]
R_GGNG	glycogenin self-glucosylation	Starch and sucrose metabolism	8 M_udpg_c + 1 M_Tyr_ggn_c = 8 M_h_c + 8 M_udp_c + 1 M_ggn_c	8 UDP-D-glucose(2-) + 1 Tyr-194 of apo-glycogenin protein (primer for glycogen synthesis) = 8 proton + 8 UDP(3-) + 1 primed glyc... <Preview truncated at 128 characters>	0	0	Inf	(HGNC:4699 and HGNC:4706) or (HGNC:4699 and HGNC:4707) or (HGNC:4700 and HGNC:4706) or (HGNC:4700 and HGNC:4707)	[]
R_GGT_U	geranylgeranyltransferase (uterus)	N-glycan synthesis	4 M_ipdp_c + 1 M_ttc_ggdp_c + 6 M_h_c = 3 M_ppi_c + 2 M_dedoldp_U_c	4 isopentenyl diphosphate(3-) + 1 2-cis,6-trans,10-trans-geranylgeranyl diphosphate + 6 proton = 3 diphosphate(3-) + 2 Dehydrodo... <Preview truncated at 128 characters>	0	0	Inf		[]
R_GGT5r	Gamma-glutamyltransferase 5	Eicosanoid metabolism	1 M_h2o_r + 1 M_leuktrC4_r = 1 M_glu_L_r + 1 M_leuktrD4_r	1 water + 1 leukotriene C4(2-) = 1 L-glutamate(1-) + 1 leukotriene D4	1	-Inf	Inf	HGNC:4260	[]
R_GGT6	Gamma-glutamyltransferase	Eicosanoid metabolism	1 M_glu_L_c + 1 M_leuktrE4_c = 1 M_h2o_c + 1 M_leuktrF4_c	1 L-glutamate(1-) + 1 leukotriene E4(1-) = 1 water + 1 leukotriene F4	1	-Inf	Inf		[]
R_GHMT2r	glycine hydroxymethyltransferase, reversible	Glycine, serine, alanine and threonine metabolism	1 M_thf_c + 1 M_ser_L_c = 1 M_h2o_c + 1 M_gly_c + 1 M_mlthf_c	1 (6S)-5,6,7,8-tetrahydrofolate(2-) + 1 L-serine = 1 water + 1 glycine + 1 (6R)-5,10-methylenetetrahydrofolate(2-)	1	-Inf	Inf	HGNC:10850	[]
R_GHMT2rm	glycine hydroxymethyltransferase, reversible, mitochondrial	Glycine, serine, alanine and threonine metabolism	1 M_thf_m + 1 M_ser_L_m = 1 M_h2o_m + 1 M_gly_m + 1 M_mlthf_m	1 (6S)-5,6,7,8-tetrahydrofolate(2-) + 1 L-serine = 1 water + 1 glycine + 1 (6R)-5,10-methylenetetrahydrofolate(2-)	1	-Inf	Inf	HGNC:10850 or HGNC:10852	[]
R_GHMT3	glycine hydroxymethyltransferase	Lysine metabolism	1 M_h_c + 1 M_3htmelys_c = 1 M_gly_c + 1 M_4tmeabut_c	1 proton + 1 3-hydroxy-N(6),N(6),N(6)-trimethyl-L-lysine = 1 glycine + 1 4-trimethylammoniobutanal	0	0	Inf	HGNC:10850	[]
R_GHMT3m	glycine hydroxymethyltransferase, mitochondrial	Lysine metabolism	1 M_h_m + 1 M_3htmelys_m = 1 M_gly_m + 1 M_4tmeabut_m	1 proton + 1 3-hydroxy-N(6),N(6),N(6)-trimethyl-L-lysine = 1 glycine + 1 4-trimethylammoniobutanal	0	0	Inf	HGNC:10852	[]
R_GK1	guanylate kinase (GMP:ATP)	Nucleotide interconversion	1 M_atp_c + 1 M_gmp_c = 1 M_adp_c + 1 M_gdp_c	1 ATP(4-) + 1 GMP(2-) = 1 ADP(3-) + 1 GDP(3-)	1	-Inf	Inf	HGNC:4693	[]
R_GK1m	guanylate kinase (GMP:ATP), mitochondrial	Nucleotide interconversion	1 M_atp_m + 1 M_gmp_m = 1 M_adp_m + 1 M_gdp_m	1 ATP(4-) + 1 GMP(2-) = 1 ADP(3-) + 1 GDP(3-)	1	-Inf	Inf	HGNC:4693	[]
R_GLACO	D-Glucuronolactone:NAD+ oxidoreductase	Vitamin C metabolism	2 M_h2o_c + 1 M_nad_c + 1 M_glac_c = 3 M_h_c + 1 M_nadh_c + 1 M_glcr_c	2 water + 1 NAD(1-) + 1 D-glucurono-6,3-lactone = 3 proton + 1 NADH(2-) + 1 D-glucarate(2-)	0	0	Inf	HGNC:15472 or HGNC:402 or HGNC:403 or HGNC:405 or HGNC:409 or HGNC:410 or HGNC:411 or HGNC:412	[]
R_GLACOm	D-Glucuronolactone:NAD+ oxidoreductase, mitochondrial	Vitamin C metabolism	2 M_h2o_m + 1 M_nad_m + 1 M_glac_m = 3 M_h_m + 1 M_nadh_m + 1 M_glcr_m	2 water + 1 NAD(1-) + 1 D-glucurono-6,3-lactone = 3 proton + 1 NADH(2-) + 1 D-glucarate(2-)	0	0	Inf	HGNC:404 or HGNC:406 or HGNC:407	[]
R_GLAl	galactosidase, alpha	Sphingolipid metabolism	1 M_h2o_l + 1 M_digalside_hs_l = 1 M_galside_hs_l + 1 M_gal_l	1 water + 1 Digalactosylceramide = 1 N-acyl-beta-D-galactosylsphingosine + 1 D-galactose	0	0	Inf	HGNC:4296	[]
R_GLB1	Beta-galactosidase	Sphingolipid metabolism	1 M_h2o_l + 1 M_galgluside_hs_l = 1 M_gal_l + 1 M_gluside_hs_l	1 water + 1 beta-D-galactosyl-(1->4)-beta-D-glucosyl-(1<->1)-N-acylsphingosine = 1 D-galactose + 1 D-glucosyl-N-acylsphingosine	0	0	Inf	(HGNC:4122 and HGNC:4298 and HGNC:7758 and HGNC:9251) or (HGNC:4298 and HGNC:9251)	[]
R_GLBRAN	1,4-alpha-glucan branching enzyme (glygn1 -> glygn2)	Starch and sucrose metabolism	1 M_glygn1_c = 1 M_glygn2_c	1 glycogen, structure 1 (glycogenin-11[1,4-Glc]) = 1 glycogen, structure 2 (glycogenin-1,6-{7[1,4-Glc], 4[1,4-Glc]})	0	0	Inf	HGNC:4180	[]
R_GLCAASE1ly	beta-glucuronidase, lysosomal	Heparan sulfate degradation	1 M_h2o_l + 1 M_hs_deg9_l = 1 M_glcur_l + 1 M_hs_deg10_l	1 water + 1 heparan sulfate, degradation product 9 = 1 D-glucuronate + 1 heparan sulfate, degradation product 10	0	0	Inf	HGNC:4696	[]
R_GLCAASE4ly	beta-glucuronidase, lysosomal	Chondroitin sulfate degradation	1 M_h2o_l + 1 M_cs_a_deg2_l = 1 M_glcur_l + 1 M_cs_a_deg3_l	1 water + 1 chondroitin sulfate A (GalNAc4S-GlcA), degradation product 2 = 1 D-glucuronate + 1 chondroitin sulfate A (GalNAc4S-G... <Preview truncated at 128 characters>	0	0	Inf	HGNC:4696	[]
R_GLCAASE5ly	beta-glucuronidase, lysosomal	Chondroitin sulfate degradation	1 M_h2o_l + 1 M_cs_c_deg2_l = 1 M_glcur_l + 1 M_cs_c_deg3_l	1 water + 1 chondroitin sulfate C (GalNAc6S-GlcA), degradation product 2 = 1 D-glucuronate + 1 chondroitin sulfate C (GalNAc6S-G... <Preview truncated at 128 characters>	0	0	Inf	HGNC:4696	[]
R_GLCAASE6ly	beta-glucuronidase, lysosomal	Chondroitin sulfate degradation	1 M_h2o_l + 1 M_cs_d_deg3_l = 1 M_glcur_l + 1 M_cs_d_deg4_l	1 water + 1 chondroitin sulfate D (GlcNAc6S-GlcA2S), degradation product 3 = 1 D-glucuronate + 1 chondroitin sulfate D (GlcNAc6S... <Preview truncated at 128 characters>	0	0	Inf	HGNC:4696	[]
R_GLCAASE7ly	beta-glucuronidase, lysosomal	Chondroitin sulfate degradation	1 M_h2o_l + 1 M_cs_e_deg3_l = 1 M_glcur_l + 1 M_cs_e_deg4_l	1 water + 1 chondroitin sulfate E (GalNAc4,6diS-GlcA), degradation product 3 = 1 D-glucuronate + 1 chondroitin sulfate E (GalNAc... <Preview truncated at 128 characters>	0	0	Inf	HGNC:4696	[]
R_GLCAASE8ly	beta-glucuronidase, lysosomal	Hyaluronan metabolism	1 M_h2o_l + 1 M_ha_l = 1 M_glcur_l + 1 M_ha_deg1_l + 2 M_h_l	1 water + 1 hyaluronic acid = 1 D-glucuronate + 1 hyaluronan degradation product 1 + 2 proton	0	0	Inf	HGNC:4696 or HGNC:5322	[]
R_GLCAASE9ly	beta-glucuronidase, lysosomal	Hyaluronan metabolism	2 M_h2o_l + 1 M_ha_pre1_l = 1 M_acgam_l + 1 M_glcur_l	2 water + 1 3-(4-deoxy-beta-D-gluc-4-enosyluronic acid)-N-acetyl-D-glucosamine = 1 aldehydo-N-acetyl-D-glucosamine + 1 D-glucuro... <Preview truncated at 128 characters>	0	0	Inf	HGNC:4696	[]
R_GLCAE1g	chondroitin-glucuronate 5-epimerase	Chondroitin synthesis	1 M_cs_a_b_pre3_g = 1 M_cs_b_pre4_g	1 chondroitin sulfate A (GalNAc4S-GlcA) and B (IdoA2S-GalNAc4S), precursor 3 = 1 chondroitin sulfate B (IdoA2S-GalNAc4S), precur... <Preview truncated at 128 characters>	0	0	Inf		[]
R_GLCAE2g	heparosan-N-sulfate-glucuronate 5-epimerase	Chondroitin synthesis	1 M_hs_pre10_g = 1 M_hs_pre11_g	1 (GlcN2S-GlcA)4-GlcNAc-GlcA-Gal-Gal-Xyl-L-Ser (protein) = 1 (GlcN2S-IdoA-GlcN2S-GlcA)2-GlcNAc-GlcA-Gal-Gal-Xyl-L-Ser (protein)	0	0	Inf	HGNC:17855	[]
R_GLCAT2g	chondroitin glucuronyltransferase II, Golgi apparatus	Chondroitin synthesis	1 M_cs_a_b_e_pre1_g + 1 M_udpglcur_g = 1 M_h_g + 1 M_udp_g + 1 M_cs_a_b_pre2_g	1 chondroitin sulfate A (GalNAc4S-GlcA), B (IdoA2S-GalNAc4S), and E (GalNAc4,6diS-GlcA), precursor 1 + 1 UDP-alpha-D-glucuronate... <Preview truncated at 128 characters>	0	0	Inf	(HGNC:17198 and HGNC:24291) or HGNC:24293 or HGNC:29270	[]
R_GLCAT3g	chondroitin glucuronyltransferase II, Golgi apparatus	Chondroitin synthesis	1 M_udpglcur_g + 1 M_cs_c_d_e_pre1_g = 1 M_h_g + 1 M_udp_g + 1 M_cs_c_pre2_g	1 UDP-alpha-D-glucuronate(3-) + 1 chondroitin sulfate C (GalNAc6S-GlcA) and D (GlcNAc6S-GlcA2S), precursor 1 = 1 proton + 1 UDP(... <Preview truncated at 128 characters>	0	0	Inf	(HGNC:17198 and HGNC:24291) or HGNC:24293 or HGNC:29270	[]
R_GLCAT4g	chondroitin glucuronyltransferase II, Golgi apparatus	Chondroitin synthesis	1 M_udpglcur_g + 1 M_cs_d_pre2_g = 1 M_h_g + 1 M_udp_g + 1 M_cs_d_pre3_g	1 UDP-alpha-D-glucuronate(3-) + 1 chondroitin sulfate D (GlcNAc6S-GlcA2S) precursor 2 = 1 proton + 1 UDP(3-) + 1 chondroitin sul... <Preview truncated at 128 characters>	0	0	Inf	(HGNC:17198 and HGNC:24291) or HGNC:24293 or HGNC:29270	[]
R_GLCAT5g	chondroitin glucuronyltransferase II, Golgi apparatus	Chondroitin synthesis	1 M_udpglcur_g + 1 M_cs_e_pre2_g = 1 M_h_g + 1 M_udp_g + 1 M_cs_e_pre3_g	1 UDP-alpha-D-glucuronate(3-) + 1 chondroitin sulfate E (GalNAc4,6diS-GlcA), precursor 2 = 1 proton + 1 UDP(3-) + 1 chondroitin ... <Preview truncated at 128 characters>	0	0	Inf	(HGNC:17198 and HGNC:24291) or HGNC:24293 or HGNC:29270	[]
R_GLCAT6g	heparan glucuronyltransferase II	Chondroitin synthesis	1 M_udpglcur_g + 1 M_hs_pre1_g = 1 M_h_g + 1 M_udp_g + 1 M_hs_pre2_g	1 UDP-alpha-D-glucuronate(3-) + 1 heparan sulfate, precursor 1 = 1 proton + 1 UDP(3-) + 1 heparan sulfate, precursor 2	0	0	Inf	HGNC:3512 and HGNC:3513	[]
R_GLCAT7g	heparan glucuronyltransferase II	Chondroitin synthesis	1 M_udpglcur_g + 1 M_hs_pre3_g = 1 M_h_g + 1 M_udp_g + 1 M_hs_pre4_g	1 UDP-alpha-D-glucuronate(3-) + 1 GlcNAc-GlcA-GlcNAc-GlcA-Gal-Gal-Xyl-L-Ser (protein) = 1 proton + 1 UDP(3-) + 1 GlcA-GlcNAc-Glc... <Preview truncated at 128 characters>	0	0	Inf	HGNC:3512 and HGNC:3513	[]
R_GLCAT8g	heparan glucuronyltransferase II	Chondroitin synthesis	1 M_udpglcur_g + 1 M_hs_pre5_g = 1 M_h_g + 1 M_udp_g + 1 M_hs_pre6_g	1 UDP-alpha-D-glucuronate(3-) + 1 (GlcNAc-GlcA)2-GlcNAc-GlcA-Gal-Gal-Xyl-L-Ser (protein) = 1 proton + 1 UDP(3-) + 1 GlcA-(GlcNAc... <Preview truncated at 128 characters>	0	0	Inf	HGNC:3512 and HGNC:3513	[]
R_GLCAT9g	heparan glucuronyltransferase II	Chondroitin synthesis	1 M_udpglcur_g + 1 M_hs_pre7_g = 1 M_h_g + 1 M_udp_g + 1 M_hs_pre8_g	1 UDP-alpha-D-glucuronate(3-) + 1 (GlcNAc-GlcA)3-GlcNAc-GlcA-Gal-Gal-Xyl-L-Ser (protein) = 1 proton + 1 UDP(3-) + 1 GlcA-(GlcNAc... <Preview truncated at 128 characters>	0	0	Inf	HGNC:3512 and HGNC:3513	[]
R_GLCATg	UDP-D-glucuronate:galactosylgalactosylxylose glucuronosyltransferase, Golgi apparatus	Chondroitin synthesis	1 M_l2xser_g + 1 M_udpglcur_g = 1 M_h_g + 1 M_udp_g + 1 M_cs_hs_linkage_g + 1 M_h2o_g	1 (Gal)2-Xyl-L-Ser (protein) + 1 UDP-alpha-D-glucuronate(3-) = 1 proton + 1 UDP(3-) + 1 chondroitin sulfate/heparan sulfate link... <Preview truncated at 128 characters>	0	0	Inf	HGNC:921 or HGNC:922 or HGNC:923	[]
R_GLCNACASE1ly	alpha-N-acetylglucosaminidase, lysosomal	Heparan sulfate degradation	1 M_h2o_l + 1 M_hs_deg3_l = 1 M_acgam_l + 1 M_hs_deg4_l	1 water + 1 heparan sulfate, degradation product 3 = 1 aldehydo-N-acetyl-D-glucosamine + 1 heparan sulfate, degradation product ... <Preview truncated at 128 characters>	0	0	Inf	HGNC:7632	[]
R_GLCNACASE2ly	alpha-N-acetylglucosaminidase, lysosomal	Heparan sulfate degradation	1 M_h2o_l + 1 M_hs_deg8_l = 1 M_acgam_l + 1 M_hs_deg9_l	1 water + 1 heparan sulfate, degradation product 8 = 1 aldehydo-N-acetyl-D-glucosamine + 1 heparan sulfate, degradation product ... <Preview truncated at 128 characters>	0	0	Inf	HGNC:7632	[]
R_GLCNACASE3ly	alpha-N-acetylglucosaminidase, lysosomal	Heparan sulfate degradation	1 M_h2o_l + 1 M_hs_deg14_l = 1 M_acgam_l + 1 M_hs_deg15_l	1 water + 1 heparan sulfate, degradation product 14 = 1 aldehydo-N-acetyl-D-glucosamine + 1 heparan sulfate, degradation product... <Preview truncated at 128 characters>	0	0	Inf	HGNC:7632	[]
R_GLCNACASE4ly	alpha-N-acetylglucosaminidase, lysosomal	Heparan sulfate degradation	1 M_h2o_l + 1 M_hs_deg20_l = 1 M_acgam_l + 1 M_hs_deg21_l	1 water + 1 heparan sulfate, degradation product 20 = 1 aldehydo-N-acetyl-D-glucosamine + 1 IdoA2S-beta-1,4-GlcNAc(3S)-alpha-1,4... <Preview truncated at 128 characters>	0	0	Inf	HGNC:7632	[]
R_GLCNACASE5ly	alpha-N-acetylglucosaminidase, lysosomal	Heparan sulfate degradation	1 M_h2o_l + 1 M_hs_deg24_l = 1 M_acgam_l + 1 M_hs_deg25_l	1 water + 1 GlcNAc-GlcA-(Gal)2-Xyl = 1 aldehydo-N-acetyl-D-glucosamine + 1 GlcA-beta-1,3-Gal-beta-1,3-Gal-beta-1,4-Xylose	0	0	Inf	HGNC:7632	[]
R_GLCNACDASg	GlcNAc N-deacetylase / N-sulfotransferase	Chondroitin synthesis	4 M_h2o_g + 4 M_paps_g + 1 M_hs_pre9_g = 4 M_h_g + 4 M_ac_g + 4 M_pap_g + 1 M_hs_pre10_g	4 water + 4 3-phosphonato-5-adenylyl sulfate(4-) + 1 (GlcNAc-GlcA)4-GlcNAc-GlcA-Gal-Gal-Xyl-L-Ser (protein) = 4 proton + 4 ace... <Preview truncated at 128 characters>	0	0	Inf	HGNC:20779 or HGNC:7680 or HGNC:7681 or HGNC:7682	[]
R_GLCNACPT_U	UDP-GlcNAc:dolichol-phosphate GlcNAc phosphotransferase (uterus)	N-glycan synthesis	1 M_dolp_U_c + 1 M_uacgam_c + 2 M_h_c = 1 M_ump_c + 1 M_naglc2p_U_c	1 dolichyl phosphate(2-) + 1 UDP-N-acetyl-alpha-D-glucosamine(2-) + 2 proton = 1 UMP(2-) + 1 N-acetyl-D-glucosaminyldiphosphodol... <Preview truncated at 128 characters>	0	0	Inf		[]
R_GLCNACT_U	UDP-GlcNAc:N-acetyl-D-glucosaminyl diphosphodolichol N-acetyl-D-glucosaminyltransferase (uterus)	N-glycan synthesis	1 M_uacgam_c + 1 M_naglc2p_U_c = 1 M_h_c + 1 M_udp_c + 1 M_chito2pdol_U_c	1 UDP-N-acetyl-alpha-D-glucosamine(2-) + 1 N-acetyl-D-glucosaminyldiphosphodolichol = 1 proton + 1 UDP(3-) + 1 N,N-diacetylchit... <Preview truncated at 128 characters>	0	0	Inf		[]
R_GLCNACT1g	alpha-N-acetylglucosaminyltransferase I, Golgi apparatus	Chondroitin synthesis	1 M_uacgam_g + 1 M_cs_hs_linkage_g = 1 M_h_g + 1 M_udp_g + 1 M_hs_pre1_g	1 UDP-N-acetyl-alpha-D-glucosamine(2-) + 1 chondroitin sulfate/heparan sulfate linkage region (GlcA-(Gal)2-Xyl-L-Ser (protein)) ... <Preview truncated at 128 characters>	0	0	Inf	HGNC:3516 or HGNC:3518	[]
R_GLCNACT2g	alpha-N-acetylglucosaminyltransferase II	Chondroitin synthesis	1 M_uacgam_g + 1 M_hs_pre2_g = 1 M_h_g + 1 M_udp_g + 1 M_hs_pre3_g	1 UDP-N-acetyl-alpha-D-glucosamine(2-) + 1 heparan sulfate, precursor 2 = 1 proton + 1 UDP(3-) + 1 GlcNAc-GlcA-GlcNAc-GlcA-Gal-G... <Preview truncated at 128 characters>	0	0	Inf	(HGNC:3512 and HGNC:3513) or HGNC:3515 or HGNC:3518	[]
R_GLCNACT3g	alpha-N-acetylglucosaminyltransferase II	Chondroitin synthesis	1 M_uacgam_g + 1 M_hs_pre4_g = 1 M_h_g + 1 M_udp_g + 1 M_hs_pre5_g	1 UDP-N-acetyl-alpha-D-glucosamine(2-) + 1 GlcA-GlcNAc-GlcA-GlcNAc-GlcA-Gal-Gal-Xyl-L-Ser (protein) = 1 proton + 1 UDP(3-) + 1 (... <Preview truncated at 128 characters>	0	0	Inf	(HGNC:3512 and HGNC:3513) or HGNC:3515 or HGNC:3518	[]
R_GLCNACT4g	alpha-N-acetylglucosaminyltransferase II	Chondroitin synthesis	1 M_uacgam_g + 1 M_hs_pre6_g = 1 M_h_g + 1 M_udp_g + 1 M_hs_pre7_g	1 UDP-N-acetyl-alpha-D-glucosamine(2-) + 1 GlcA-(GlcNAc-GlcA)2-GlcNAc-GlcA-Gal-Gal-Xyl-L-Ser (protein) = 1 proton + 1 UDP(3-) + ... <Preview truncated at 128 characters>	0	0	Inf	(HGNC:3512 and HGNC:3513) or HGNC:3515 or HGNC:3518	[]
R_GLCNACT5g	alpha-N-acetylglucosaminyltransferase II	Chondroitin synthesis	1 M_uacgam_g + 1 M_hs_pre8_g = 1 M_h_g + 1 M_udp_g + 1 M_hs_pre9_g	1 UDP-N-acetyl-alpha-D-glucosamine(2-) + 1 GlcA-(GlcNAc-GlcA)3-GlcNAc-GlcA-Gal-Gal-Xyl-L-Ser (protein) = 1 proton + 1 UDP(3-) + ... <Preview truncated at 128 characters>	0	0	Inf	(HGNC:3512 and HGNC:3513) or HGNC:3515 or HGNC:3518	[]
R_GLDBRAN	glycogen debranching enzyme	Starch and sucrose metabolism	1 M_h2o_c + 1 M_dxtrn_c = 1 M_glc_D_c + 1 M_glygn3_c	1 water + 1 phosphorylase-limit dextrin (glycogenin-1,6{4[1,4-Glc], 4[1,4-Glc]}) = 1 D-glucopyranose + 1 glycogen, structure 3 (... <Preview truncated at 128 characters>	0	0	Inf	HGNC:321	[]
R_GLGNS1	glycogen synthase (ggn -> glygn1)	Starch and sucrose metabolism	3 M_udpg_c + 1 M_ggn_c = 3 M_h_c + 3 M_udp_c + 1 M_glygn1_c	3 UDP-D-glucose(2-) + 1 primed glycogenin (glycogenin-8[1,4-Glc]) = 3 proton + 3 UDP(3-) + 1 glycogen, structure 1 (glycogenin-1... <Preview truncated at 128 characters>	0	0	Inf	(HGNC:4699 and HGNC:4706) or (HGNC:4699 and HGNC:4707) or (HGNC:4700 and HGNC:4706) or (HGNC:4700 and HGNC:4707)	[]
R_GLNLASEer	gluconolactonase, endoplasmic reticulum	Vitamin C metabolism	1 M_h_r + 1 M_guln_r = 1 M_h2o_r + 1 M_gullac_r	1 proton + 1 L-gulonate = 1 water + 1 L-gulono-1,4-lactone	1	-Inf	Inf		[]
R_GLNS	glutamine synthetase	Glutamate metabolism	1 M_nh4_c + 1 M_atp_c + 1 M_glu_L_c = 1 M_adp_c + 1 M_h_c + 1 M_pi_c + 1 M_gln_L_c	1 ammonium + 1 ATP(4-) + 1 L-glutamate(1-) = 1 ADP(3-) + 1 proton + 1 hydrogenphosphate + 1 L-glutamine	0	0	Inf	HGNC:21016 or HGNC:4341	[]
R_GLPASE1	glycogen phosphorylase (glygn2 -> dxtrn)	Starch and sucrose metabolism	3 M_pi_c + 1 M_glygn2_c = 3 M_g1p_c + 1 M_dxtrn_c	3 hydrogenphosphate + 1 glycogen, structure 2 (glycogenin-1,6-{7[1,4-Glc], 4[1,4-Glc]}) = 3 alpha-D-glucose 1-phosphate(2-) + 1 ... <Preview truncated at 128 characters>	0	0	Inf	HGNC:9723 or HGNC:9725 or HGNC:9726	[]
R_GLPASE2	glycogen phosphorylase (amyls -> glc-D)	Starch and sucrose metabolism	7 M_h2o_c + 1 M_glygn3_c = 7 M_glc_D_c + 1 M_Tyr_ggn_c	7 water + 1 glycogen, structure 3 (glycogenin-7[1,4-Glc]) = 7 D-glucopyranose + 1 Tyr-194 of apo-glycogenin protein (primer for ... <Preview truncated at 128 characters>	0	0	Inf	HGNC:9723 or HGNC:9725 or HGNC:9726	[]
R_GLRASE	glucuronolactone reductase	Vitamin C metabolism	1 M_nadp_c + 1 M_gullac_c = 1 M_h_c + 1 M_nadph_c + 1 M_glac_c	1 NADP(3-) + 1 L-gulono-1,4-lactone = 1 proton + 1 NADPH(4-) + 1 D-glucurono-6,3-lactone	1	-Inf	Inf		[]
R_GLU5Km	glutamate 5-kinase (m)	Urea cycle	1 M_glu_L_m + 1 M_atp_m = 1 M_adp_m + 1 M_glu5p_m	1 L-glutamate(1-) + 1 ATP(4-) = 1 ADP(3-) + 1 L-gamma-glutamyl phosphate(2-)	0	0	Inf	HGNC:9722	[]
R_GLUCYS	Gamma-glutamylcysteine synthetase	Glutathione metabolism	1 M_atp_c + 1 M_glu_L_c + 1 M_cys_L_c = 1 M_adp_c + 1 M_h_c + 1 M_pi_c + 1 M_glucys_c	1 ATP(4-) + 1 L-glutamate(1-) + 1 L-cysteine = 1 ADP(3-) + 1 proton + 1 hydrogenphosphate + 1 L-gamma-glutamyl-L-cysteinate(1-)	0	0	Inf	HGNC:4311 and HGNC:4312	[]
R_GLUDC	Glutamate Decarboxylase	Glutamate metabolism	1 M_h_c + 1 M_glu_L_c = 1 M_co2_c + 1 M_4abut_c	1 proton + 1 L-glutamate(1-) = 1 carbon dioxide + 1 gamma-aminobutyric acid	0	0	Inf	HGNC:4092 or HGNC:4093	[]
R_GLUDxm	glutamate dehydrogenase (NAD) (mitochondrial)	Glutamate metabolism	1 M_h2o_m + 1 M_nad_m + 1 M_glu_L_m = 1 M_h_m + 1 M_akg_m + 1 M_nadh_m + 1 M_nh4_m	1 water + 1 NAD(1-) + 1 L-glutamate(1-) = 1 proton + 1 2-oxoglutarate(2-) + 1 NADH(2-) + 1 ammonium	1	-Inf	Inf	HGNC:4335 or HGNC:4336	[]
R_GLUDym	glutamate dehydrogenase (NADP), mitochondrial	Glutamate metabolism	1 M_h2o_m + 1 M_nadp_m + 1 M_glu_L_m = 1 M_h_m + 1 M_nadph_m + 1 M_akg_m + 1 M_nh4_m	1 water + 1 NADP(3-) + 1 L-glutamate(1-) = 1 proton + 1 NADPH(4-) + 1 2-oxoglutarate(2-) + 1 ammonium	1	-Inf	Inf	HGNC:4335 or HGNC:4336	[]
R_GluForTx	Glutamate formimidoyltransferase	Histidine metabolism	1 M_h_c + 1 M_thf_c + 1 M_forglu_c = 1 M_glu_L_c + 1 M_5forthf_c	1 proton + 1 (6S)-5,6,7,8-tetrahydrofolate(2-) + 1 N-formimidoyl-L-glutamate(2-) = 1 L-glutamate(1-) + 1 5-formimidoyltetrahydro... <Preview truncated at 128 characters>	0	0	Inf	HGNC:3974	[]
R_GLUNm	glutaminase (mitochondrial)	Glutamate metabolism	1 M_h2o_m + 1 M_gln_L_m = 1 M_glu_L_m + 1 M_nh4_m	1 water + 1 L-glutamine = 1 L-glutamate(1-) + 1 ammonium	0	0	Inf	HGNC:29570 or HGNC:4331	[]
R_GLUPRT	glutamine phosphoribosyldiphosphate amidotransferase	Purine synthesis	1 M_h2o_c + 1 M_prpp_c + 1 M_gln_L_c = 1 M_glu_L_c + 1 M_ppi_c + 1 M_pram_c	1 water + 1 5-O-phosphonato-alpha-D-ribofuranosyl diphosphate(5-) + 1 L-glutamine = 1 L-glutamate(1-) + 1 diphosphate(3-) + 1 5-... <Preview truncated at 128 characters>	0	0	Inf	HGNC:9238	[]
R_GLUTCOADHm	glutaryl-CoA dehydrogenase (mitochondria)	Tryptophan metabolism	1 M_h_m + 1 M_glutcoa_m + 1 M_fad_m = 1 M_co2_m + 1 M_b2coa_m + 1 M_fadh2_m	1 proton + 1 glutaryl-CoA(5-) + 1 FAD = 1 carbon dioxide + 1 crotonoyl-CoA(4-) + 1 FADH2(2-)	0	0	Inf	HGNC:4189	[]
R_GLXO1	glyoxylate oxidase	Glyoxylate and dicarboxylate metabolism	1 M_h2o_c + 1 M_nad_c + 1 M_glx_c = 2 M_h_c + 1 M_nadh_c + 1 M_oxa_c	1 water + 1 NAD(1-) + 1 glyoxylate = 2 proton + 1 NADH(2-) + 1 oxalate(2-)	0	0	Inf	HGNC:19708 or HGNC:21481 or HGNC:28335 or HGNC:30866 or (HGNC:6535 and HGNC:6541) or HGNC:6535 or HGNC:6541 or HGNC:6544	[]
R_GLXO2p	glyoxylate oxidase, peroxisomal	Glyoxylate and dicarboxylate metabolism	1 M_o2_x + 1 M_h2o_x + 1 M_glx_x = 1 M_h_x + 1 M_h2o2_x + 1 M_oxa_x	1 dioxygen + 1 water + 1 glyoxylate = 1 proton + 1 hydrogen peroxide + 1 oxalate(2-)	0	0	Inf	HGNC:4809 or HGNC:4810	[]
R_GLYAMDTRc	glycine amidinotransferase (c)	Urea cycle	1 M_gly_c + 1 M_arg_L_c = 1 M_orn_c + 1 M_gudac_c	1 glycine + 1 L-argininium(1+) = 1 ornithine + 1 guanidinoacetic acid	1	-Inf	Inf	HGNC:4175	[]
R_GLYATm	glycine C-acetyltransferase	Glycine, serine, alanine and threonine metabolism	1 M_accoa_m + 1 M_gly_m = 1 M_coa_m + 1 M_2aobut_m	1 acetyl-CoA(4-) + 1 glycine = 1 coenzyme A(4-) + 1 L-2-amino-3-oxobutanoic acid	1	-Inf	Inf	HGNC:4188	[]
R_GLYCK2	glycerate kinase	Glyoxylate and dicarboxylate metabolism	1 M_atp_c + 1 M_glyc_R_c = 1 M_adp_c + 1 M_h_c + 1 M_2pg_c	1 ATP(4-) + 1 D-glycerate = 1 ADP(3-) + 1 proton + 1 2-phosphonato-D-glycerate(3-)	0	0	Inf		[]
R_GLYCLTDy	Glycolate dehydrogenase (NADP)	Glyoxylate and dicarboxylate metabolism	1 M_h_c + 1 M_nadph_c + 1 M_glx_c = 1 M_nadp_c + 1 M_glyclt_c	1 proton + 1 NADPH(4-) + 1 glyoxylate = 1 NADP(3-) + 1 glycolate	0	0	Inf	HGNC:4570	[]
R_GLYCLTDym	Glycolate dehydrogenase (NADP), mitochondrial	Glyoxylate and dicarboxylate metabolism	1 M_h_m + 1 M_nadph_m + 1 M_glx_m = 1 M_nadp_m + 1 M_glyclt_m	1 proton + 1 NADPH(4-) + 1 glyoxylate = 1 NADP(3-) + 1 glycolate	0	0	Inf		[]
R_GLYCTO1p	Glycolate oxidase, peroxisome	Glyoxylate and dicarboxylate metabolism	1 M_o2_x + 1 M_glyclt_x = 1 M_h2o2_x + 1 M_glx_x	1 dioxygen + 1 glycolate = 1 hydrogen peroxide + 1 glyoxylate	0	0	Inf	HGNC:4809 or HGNC:4810	[]
R_GLYK	glycerol kinase	Glycerophospholipid metabolism	1 M_atp_c + 1 M_glyc_c = 1 M_adp_c + 1 M_h_c + 1 M_glyc3p_c	1 ATP(4-) + 1 glycerol = 1 ADP(3-) + 1 proton + 1 sn-glycerol 3-phosphate(2-)	0	0	Inf	HGNC:4289 or HGNC:4291	[]
R_GLYKm	glycerol kinase	Glycerophospholipid metabolism	1 M_atp_m + 1 M_glyc_m = 1 M_h_m + 1 M_adp_m + 1 M_glyc3p_m	1 ATP(4-) + 1 glycerol = 1 proton + 1 ADP(3-) + 1 sn-glycerol 3-phosphate(2-)	0	0	Inf	HGNC:4289 or HGNC:4291	[]
R_GLYOp	glycine oxidase, perixosomal	Glycine, serine, alanine and threonine metabolism	1 M_o2_x + 1 M_h2o_x + 1 M_gly_x = 1 M_h2o2_x + 1 M_glx_x + 1 M_nh4_x	1 dioxygen + 1 water + 1 glycine = 1 hydrogen peroxide + 1 glyoxylate + 1 ammonium	0	0	Inf		[]
R_GLYOX	hydroxyacylglutathione hydrolase	Pyruvate metabolism	1 M_h2o_c + 1 M_lgt_S_c = 1 M_h_c + 1 M_gthrd_c + 1 M_lac_D_c	1 water + 1 (R)-S-lactoylglutathionate(1-) = 1 proton + 1 glutathionate(1-) + 1 (R)-lactate	0	0	Inf	HGNC:14177 or HGNC:4805	[]
R_GLYOXm	hydroxyacylglutathione hydrolase, mitochondrial	Pyruvate metabolism	1 M_h2o_m + 1 M_lgt_S_m = 1 M_h_m + 1 M_lac_D_m + 1 M_gthrd_m	1 water + 1 (R)-S-lactoylglutathionate(1-) = 1 proton + 1 (R)-lactate + 1 glutathionate(1-)	0	0	Inf	HGNC:4805	[]
R_GMAND	GDP-D-mannose dehydratase	Fructose and mannose metabolism	1 M_gdpmann_c = 1 M_h2o_c + 1 M_gdpddman_c	1 GDP-alpha-D-mannose(2-) = 1 water + 1 GDP-4-dehydro-6-deoxy-alpha-D-mannose(2-)	0	0	Inf	HGNC:4369	[]
R_GMPR	GMP reductase	Nucleotide interconversion	2 M_h_c + 1 M_nadph_c + 1 M_gmp_c = 1 M_nh4_c + 1 M_nadp_c + 1 M_imp_c	2 proton + 1 NADPH(4-) + 1 GMP(2-) = 1 ammonium + 1 NADP(3-) + 1 IMP(2-)	0	0	Inf	HGNC:4376 or HGNC:4377 or HGNC:4377 or HGNC:4377	[]
R_GMPS2	GMP synthase	Nucleotide interconversion	1 M_h2o_c + 1 M_atp_c + 1 M_gln_L_c + 1 M_xmp_c = 2 M_h_c + 1 M_glu_L_c + 1 M_amp_c + 1 M_ppi_c + 1 M_gmp_c	1 water + 1 ATP(4-) + 1 L-glutamine + 1 5-xanthylate(2-) = 2 proton + 1 L-glutamate(1-) + 1 AMP(2-) + 1 diphosphate(3-) + 1 GMP... <Preview truncated at 128 characters>	0	0	Inf	HGNC:4378	[]
R_GNDer	phosphogluconate dehydrogenase, endoplasmic reticulum	Pentose phosphate pathway	1 M_nadp_r + 1 M_6pgc_r = 1 M_nadph_r + 1 M_co2_r + 1 M_ru5p_D_r	1 NADP(3-) + 1 6-phosphonatooxy-D-gluconate = 1 NADPH(4-) + 1 carbon dioxide + 1 D-ribulose 5-phosphate(2-)	0	0	Inf	HGNC:8891	[]
R_GNMT	glycine N-methyltransferase	Glycine, serine, alanine and threonine metabolism	1 M_amet_c + 1 M_gly_c = 1 M_h_c + 1 M_ahcys_c + 1 M_sarcs_c	1 S-adenosyl-L-methionine + 1 glycine = 1 proton + 1 S-adenosyl-L-homocysteine + 1 sarcosine	0	0	Inf	HGNC:4415	[]
R_GPAM_hs	glycerol-3-phosphate acyltransferase	Triacylglycerol synthesis	1 M_Rtotalcoa_c + 1 M_glyc3p_c = 1 M_coa_c + 1 M_alpa_hs_c + 2 M_h_c	1 fatty acyl-CoA + 1 sn-glycerol 3-phosphate(2-) = 1 coenzyme A(4-) + 1 1-lysophosphatidic acid + 2 proton	0	0	Inf	HGNC:24865 or HGNC:25193	[]
R_GPAMm_hs	glycerol-3-phosphate acyltransferase	Triacylglycerol synthesis	1 M_Rtotalcoa_m + 1 M_glyc3p_m = 1 M_coa_m + 1 M_alpa_hs_m + 2 M_h_m	1 fatty acyl-CoA + 1 sn-glycerol 3-phosphate(2-) = 1 coenzyme A(4-) + 1 1-lysophosphatidic acid + 2 proton	0	0	Inf	HGNC:20880 or HGNC:24865 or HGNC:27168 or HGNC:28157	[]
R_GPDDA1	Glycerophosphodiester phosphodiesterase (Glycerophosphocholine)	Glycerophospholipid metabolism	1 M_h2o_c + 1 M_g3pc_c = 1 M_h_c + 1 M_chol_c + 1 M_glyc3p_c	1 water + 1 choline alfoscerate = 1 proton + 1 choline + 1 sn-glycerol 3-phosphate(2-)	0	0	Inf		[]
R_GPIAT	glucosaminylphosphatidyl inositol acetyltransferase	Phosphatidylinositol phosphate metabolism	1 M_gpail_hs_c + 1 M_pmtcoa_c = 1 M_coa_c + 1 M_gacpail_hs_c	1 6-(alpha-D-glucosaminyl)-1-phosphatidyl-1D-myo-inositol + 1 palmitoyl-CoA(4-) = 1 coenzyme A(4-) + 1 N-acetyl-D-glucosaminylph... <Preview truncated at 128 characters>	0	0	Inf	HGNC:23213	[]
R_GPIDA2er	glycophosphatidylinositol (GPI) deacylase, endoplasmic reticulum	Phosphatidylinositol phosphate metabolism	1 M_h2o_r + 1 M_em2emgacpail_prot_hs_r = 1 M_h_r + 1 M_dem2emgacpail_prot_hs_r + 1 M_hdca_r	1 water + 1 (phosphoethanolaminyl-dimannosyl),(phosphoethanolaminyl)-mannosyl-glucosaminyl-acylphosphatidylinositol = 1 proton +... <Preview truncated at 128 characters>	0	0	Inf	HGNC:25712	[]
R_GPIDAer	glycophosphatidylinositol (GPI) deacylase, endoplasmic reticulum	Phosphatidylinositol phosphate metabolism	1 M_h2o_r + 1 M_gpi_prot_hs_r = 1 M_h_r + 1 M_dgpi_prot_hs_r + 1 M_hdca_r	1 water + 1 {[(Prot-PE-Man),(PE)-Man],[PE]}-Man-GlcN-acylPI = 1 proton + 1 deacylated-glycophosphatidylinositol (GPI)-anchored p... <Preview truncated at 128 characters>	0	0	Inf	HGNC:25712	[]
R_GPIMTer_U	GlcN-acylPI mannosyltransferase, endoplasmic reticulum	Phosphatidylinositol phosphate metabolism	1 M_dolmanp_U_r + 1 M_gacpail_hs_r = 2 M_h_r + 1 M_dolp_U_r + 1 M_mgacpail_hs_r	1 dolichyl D-mannosyl phosphate + 1 N-acetyl-D-glucosaminylphosphatidylinositol = 2 proton + 1 dolichyl phosphate(2-) + 1 mannos... <Preview truncated at 128 characters>	0	0	Inf		[]
R_GRTT	geranyltranstransferase	Cholesterol metabolism	1 M_ipdp_c + 1 M_grdp_c = 1 M_ppi_c + 1 M_frdp_c	1 isopentenyl diphosphate(3-) + 1 geranyl diphosphate(3-) = 1 diphosphate(3-) + 1 2-trans,6-trans-farnesyl diphosphate(3-)	0	0	Inf	HGNC:4249	[]
R_GRTTx	geranyltranstransferase	Cholesterol metabolism	1 M_ipdp_x + 1 M_grdp_x = 1 M_ppi_x + 1 M_frdp_x	1 isopentenyl diphosphate(3-) + 1 geranyl diphosphate(3-) = 1 diphosphate(3-) + 1 2-trans,6-trans-farnesyl diphosphate(3-)	0	0	Inf	HGNC:3631	[]
R_GSNKm	guanosine kinase (mitochondrial)	Nucleotide interconversion	1 M_atp_m + 1 M_gsn_m = 1 M_h_m + 1 M_adp_m + 1 M_gmp_m	1 ATP(4-) + 1 guanosine = 1 proton + 1 ADP(3-) + 1 GMP(2-)	0	0	Inf		[]
R_GTHDH	Glutathione dehydrogenase (dehydroascorbate reductase)	Vitamin C metabolism	1 M_dhdascb_c + 2 M_gthrd_c = 1 M_ascb_L_c + 1 M_gthox_c	1 dehydroascorbide(1-) + 2 glutathionate(1-) = 1 L-ascorbate + 1 glutathione disulfide(2-)	0	0	Inf	HGNC:4330 or HGNC:16065 or HGNC:16065	[]
R_GTHO	glutathione oxidoreductase	Glutamate metabolism	1 M_h_c + 1 M_nadph_c + 1 M_gthox_c = 1 M_nadp_c + 2 M_gthrd_c	1 proton + 1 NADPH(4-) + 1 glutathione disulfide(2-) = 1 NADP(3-) + 2 glutathionate(1-)	0	0	Inf	HGNC:4623	[]
R_GTHOm	glutathione oxidoreductase	Glutamate metabolism	1 M_h_m + 1 M_nadph_m + 1 M_gthox_m = 1 M_nadp_m + 2 M_gthrd_m	1 proton + 1 NADPH(4-) + 1 glutathione disulfide(2-) = 1 NADP(3-) + 2 glutathionate(1-)	0	0	Inf	HGNC:4623	[]
R_GTHP	glutathione peroxidase	Glutathione metabolism	1 M_h2o2_c + 2 M_gthrd_c = 2 M_h2o_c + 1 M_gthox_c	1 hydrogen peroxide + 2 glutathionate(1-) = 2 water + 1 glutathione disulfide(2-)	0	0	Inf	HGNC:4553 or HGNC:4554 or HGNC:4556 or HGNC:9352 or HGNC:9353	[]
R_GTHPe	glutathione peroxidase (e)	Glutathione metabolism	2 M_gthrd_e + 1 M_h2o2_e = 2 M_h2o_e + 1 M_gthox_e	2 glutathionate(1-) + 1 hydrogen peroxide = 2 water + 1 glutathione disulfide(2-)	0	0	Inf	HGNC:4553 or HGNC:4554 or HGNC:4555 or HGNC:4558 or HGNC:4559	[]
R_GTHPm	glutathione peroxidase, mitochondria	Glutathione metabolism	1 M_h2o2_m + 2 M_gthrd_m = 2 M_h2o_m + 1 M_gthox_m	1 hydrogen peroxide + 2 glutathionate(1-) = 2 water + 1 glutathione disulfide(2-)	0	0	Inf	HGNC:4553 or HGNC:4556 or HGNC:9354	[]
R_GTHS	glutathione synthetase	Glutathione metabolism	1 M_atp_c + 1 M_gly_c + 1 M_glucys_c = 1 M_adp_c + 1 M_h_c + 1 M_pi_c + 1 M_gthrd_c	1 ATP(4-) + 1 glycine + 1 L-gamma-glutamyl-L-cysteinate(1-) = 1 ADP(3-) + 1 proton + 1 hydrogenphosphate + 1 glutathionate(1-)	0	0	Inf	HGNC:4624	[]
R_GTPCI	GTP cyclohydrolase I	Tetrahydrobiopterin metabolism	1 M_h2o_c + 1 M_gtp_c = 1 M_h_c + 1 M_for_c + 1 M_ahdt_c	1 water + 1 GTP(4-) = 1 proton + 1 formate + 1 7,8-dihydroneopterin 3-triphosphate(4-)	0	0	Inf	HGNC:4193	[]
R_GTPCIn	GTP cyclohydrolase I, nuclear	Tetrahydrobiopterin metabolism	1 M_h2o_n + 1 M_gtp_n = 1 M_h_n + 1 M_for_n + 1 M_ahdt_n	1 water + 1 GTP(4-) = 1 proton + 1 formate + 1 7,8-dihydroneopterin 3-triphosphate(4-)	0	0	Inf	HGNC:4193	[]
R_GUACYC	guanylate cyclase	Nucleotide interconversion	1 M_gtp_c = 1 M_35cgmp_c + 1 M_ppi_c	1 GTP(4-) = 1 3,5-cyclic GMP(1-) + 1 diphosphate(3-)	0	0	Inf	(HGNC:4684 and HGNC:4687) or (HGNC:4685 and HGNC:4686) or (HGNC:4685 and HGNC:4687) or HGNC:4688 or HGNC:4689 or HGNC:4691 or HGNC:7943 or HGNC:7944	[]
R_GUAD	guanine deaminase	Purine catabolism	1 M_h2o_c + 1 M_h_c + 1 M_gua_c = 1 M_nh4_c + 1 M_xan_c	1 water + 1 proton + 1 guanine = 1 ammonium + 1 9H-xanthine	0	0	Inf	HGNC:4212	[]
R_GUAPRT	guanine phosphoribosyltransferase	Nucleotide salvage pathway	1 M_prpp_c + 1 M_gua_c = 1 M_ppi_c + 1 M_gmp_c	1 5-O-phosphonato-alpha-D-ribofuranosyl diphosphate(5-) + 1 guanine = 1 diphosphate(3-) + 1 GMP(2-)	0	0	Inf	HGNC:5157	[]
R_GULN3D	L-gulonate 3-dehydrogenase	Pentose phosphate pathway	1 M_nad_c + 1 M_guln_c = 1 M_h_c + 1 M_nadh_c + 1 M_3dhguln_c	1 NAD(1-) + 1 L-gulonate = 1 proton + 1 NADH(2-) + 1 3-dehydro-L-gulonate	1	-Inf	Inf		[]
R_GULNDer	gulonate dehydrogenase, endoplasmic reticulum	Pentose phosphate pathway	1 M_h_r + 1 M_nadph_r + 1 M_glcur_r = 1 M_nadp_r + 1 M_guln_r	1 proton + 1 NADPH(4-) + 1 D-glucuronate = 1 NADP(3-) + 1 L-gulonate	1	-Inf	Inf		[]
R_GUR1PP	Glucuronate 1-phosphate phosphatase	Pentose phosphate pathway	1 M_h2o_c + 1 M_glcur1p_c = 1 M_pi_c + 1 M_glcur_c	1 water + 1 1-phospho-alpha-D-glucuronic acid = 1 hydrogenphosphate + 1 D-glucuronate	0	0	Inf		[]
R_H2CO3D	carboxylic acid dissociation	Miscellaneous	1 M_h2o_c + 1 M_co2_c = 1 M_h_c + 1 M_hco3_c	1 water + 1 carbon dioxide = 1 proton + 1 hydrogencarbonate	1	-Inf	Inf	HGNC:1368 or HGNC:1371 or HGNC:1372 or HGNC:1373 or HGNC:1374 or HGNC:1375 or HGNC:1380 or HGNC:1381 or HGNC:1383 or HGNC:14914	[]
R_H2CO3Dm	carboxylic acid dissociation	Miscellaneous	1 M_h2o_m + 1 M_co2_m = 1 M_h_m + 1 M_hco3_m	1 water + 1 carbon dioxide = 1 proton + 1 hydrogencarbonate	1	-Inf	Inf	HGNC:1377 or HGNC:1378	[]
R_H2ETer	H2 phosphoethanolaminyl transferase, endoplasmic reticulum	Phosphatidylinositol phosphate metabolism	1 M_pe_hs_r + 1 M_mgacpail_hs_r = 1 M_dag_hs_r + 1 M_emgacpail_hs_r	1 phosphatidylethanolamine + 1 mannosyl-glucosaminyl-acylphosphatidylinositiol (H2) = 1 diglyceride + 1 phosphoethanolaminyl-man... <Preview truncated at 128 characters>	0	0	Inf	HGNC:8967	[]
R_H2MTer_U	H2 mannosyltransferase, endoplasmic reticulum	Phosphatidylinositol phosphate metabolism	1 M_dolmanp_U_r + 1 M_mgacpail_hs_r = 2 M_h_r + 1 M_dolp_U_r + 1 M_m2gacpail_hs_r	1 dolichyl D-mannosyl phosphate + 1 mannosyl-glucosaminyl-acylphosphatidylinositiol (H2) = 2 proton + 1 dolichyl phosphate(2-) +... <Preview truncated at 128 characters>	0	0	Inf		[]
R_H2O2syn	Hydrogen peroxide synthesis (NADPH dependent)	Tyrosine metabolism	1 M_o2_c + 1 M_h_c + 1 M_nadph_c = 1 M_h2o2_c + 1 M_nadp_c	1 dioxygen + 1 proton + 1 NADPH(4-) = 1 hydrogen peroxide + 1 NADP(3-)	0	0	Inf	HGNC:13273 or HGNC:3062	[]
R_H3ETer	H3 phosphoethanolaminyl transferase, endoplasmic reticulum	Phosphatidylinositol phosphate metabolism	1 M_pe_hs_r + 1 M_m2gacpail_hs_r = 1 M_dag_hs_r + 1 M_memgacpail_hs_r	1 phosphatidylethanolamine + 1 dimannosyl-glucosaminyl-acylphosphatidylinositol (H3) = 1 diglyceride + 1 (mannosyl),(phosphoetha... <Preview truncated at 128 characters>	0	0	Inf	HGNC:8967	[]
R_H3MTer_U	H3 mannosyltransferase, endoplasmic reticulum	Phosphatidylinositol phosphate metabolism	1 M_dolmanp_U_r + 1 M_m2gacpail_hs_r = 2 M_h_r + 1 M_dolp_U_r + 1 M_m3gacpail_hs_r	1 dolichyl D-mannosyl phosphate + 1 dimannosyl-glucosaminyl-acylphosphatidylinositol (H3) = 2 proton + 1 dolichyl phosphate(2-) ... <Preview truncated at 128 characters>	0	0	Inf		[]
R_H4ET3er	H4 phosphoethanolaminyl transferase, endoplasmic reticulum	Phosphatidylinositol phosphate metabolism	1 M_pe_hs_r + 1 M_m3gacpail_hs_r = 1 M_dag_hs_r + 1 M_em3gacpail_hs_r	1 phosphatidylethanolamine + 1 trimannosyl-glucosaminyl-acylphosphatidylinositol (H4) = 1 diglyceride + 1 phosphoethanolaminyl-t... <Preview truncated at 128 characters>	0	0	Inf	HGNC:23215 and HGNC:8962	[]
R_H4ETer	H4 phosphoethanolaminyl transferase, endoplasmic reticulum	Phosphatidylinositol phosphate metabolism	1 M_pe_hs_r + 1 M_m3gacpail_hs_r = 1 M_dag_hs_r + 1 M_m2emgacpail_hs_r	1 phosphatidylethanolamine + 1 trimannosyl-glucosaminyl-acylphosphatidylinositol (H4) = 1 diglyceride + 1 (dimannosyl),(phosphoe... <Preview truncated at 128 characters>	0	0	Inf	HGNC:8967	[]
R_H5MTer_U	H5 mannosyltransferase, endoplasmic reticulum	Phosphatidylinositol phosphate metabolism	1 M_dolmanp_U_r + 1 M_emgacpail_hs_r = 1 M_memgacpail_hs_r + 2 M_h_r + 1 M_dolp_U_r	1 dolichyl D-mannosyl phosphate + 1 phosphoethanolaminyl-mannosyl-glucosylaminyl-acylphosphatidylinositol (H5) = 1 (mannosyl),(p... <Preview truncated at 128 characters>	0	0	Inf		[]
R_H6_ET2er	H6 phosphoethanolaminyl transferase, endoplasmic reticulum	Phosphatidylinositol phosphate metabolism	1 M_pe_hs_r + 1 M_em3gacpail_hs_r = 1 M_dag_hs_r + 1 M_emem2gacpail_hs_r	1 phosphatidylethanolamine + 1 phosphoethanolaminyl-trimannosyl-glucosaminyl-acylphosphatidylinositol (H6) = 1 diglyceride + 1 (... <Preview truncated at 128 characters>	0	0	Inf	HGNC:25985 and HGNC:8962	[]
R_H6ET3er	H6 phosphoethanolaminyl transferase, endoplasmic reticulum	Phosphatidylinositol phosphate metabolism	1 M_pe_hs_r + 1 M_m2emgacpail_hs_r = 1 M_dag_hs_r + 1 M_em2emgacpail_hs_r	1 phosphatidylethanolamine + 1 (dimannosyl),(phosphoethanolaminyl)-mannosyl-glucosylaminyl-acylphosphatidylinositol (H6) = 1 dig... <Preview truncated at 128 characters>	0	0	Inf	HGNC:23215 and HGNC:8962	[]
R_H6_ETer	H6 phosphoethanolaminyl transferase, endoplasmic reticulum	Phosphatidylinositol phosphate metabolism	1 M_pe_hs_r + 1 M_em3gacpail_hs_r = 1 M_dag_hs_r + 1 M_em2emgacpail_hs_r	1 phosphatidylethanolamine + 1 phosphoethanolaminyl-trimannosyl-glucosaminyl-acylphosphatidylinositol (H6) = 1 diglyceride + 1 (... <Preview truncated at 128 characters>	0	0	Inf	HGNC:8967	[]
R_H6MTer_U	H6 mannosyltransferase, endoplasmic reticulum	Phosphatidylinositol phosphate metabolism	1 M_m2emgacpail_hs_r + 1 M_dolmanp_U_r = 2 M_h_r + 1 M_dolp_U_r + 1 M_m3emgacpail_hs_r	1 (dimannosyl),(phosphoethanolaminyl)-mannosyl-glucosylaminyl-acylphosphatidylinositol (H6) + 1 dolichyl D-mannosyl phosphate = ... <Preview truncated at 128 characters>	0	0	Inf		[]
R_H7ET2er	H7 phosphoethanolaminyl transferase, endoplasmic reticulum	Phosphatidylinositol phosphate metabolism	1 M_pe_hs_r + 1 M_em2emgacpail_hs_r = 1 M_dag_hs_r + 1 M_gpi_hs_r	1 phosphatidylethanolamine + 1 (phosphoethanolaminyl-dimannosyl),(phosphoethanolaminyl)-mannosyl-glucosaminyl-acylphosphatidylin... <Preview truncated at 128 characters>	0	0	Inf	HGNC:25985 and HGNC:8962	[]
R_H7_ETer	H7 phosphoethanolaminyl transferase, endoplasmic reticulum	Phosphatidylinositol phosphate metabolism	1 M_pe_hs_r + 1 M_emem2gacpail_hs_r = 1 M_dag_hs_r + 1 M_gpi_hs_r	1 phosphatidylethanolamine + 1 (phosphoethanolaminyl-mannosyl),(phosphoethanolaminyl)-dimannosyl-glucosaminyl-acylphosphatidylin... <Preview truncated at 128 characters>	0	0	Inf	HGNC:8967	[]
R_H7MTer_U	H7 mannosyltransferase, endoplasmic reticulum	Phosphatidylinositol phosphate metabolism	1 M_dolmanp_U_r + 1 M_em2emgacpail_hs_r = 2 M_h_r + 1 M_dolp_U_r + 1 M_mem2emgacpail_hs_r	1 dolichyl D-mannosyl phosphate + 1 (phosphoethanolaminyl-dimannosyl),(phosphoethanolaminyl)-mannosyl-glucosaminyl-acylphosphati... <Preview truncated at 128 characters>	0	0	Inf		[]
R_H7_TAer	H7 transamidase, endoplasmic reticulum	Phosphatidylinositol phosphate metabolism	1 M_em2emgacpail_hs_r + 1 M_pre_prot_r = 1 M_gpi_sig_r + 1 M_em2emgacpail_prot_hs_r	1 (phosphoethanolaminyl-dimannosyl),(phosphoethanolaminyl)-mannosyl-glucosaminyl-acylphosphatidylinositol (H7) + 1 acyl-GPI = 1 ... <Preview truncated at 128 characters>	0	0	Inf	HGNC:14937 and HGNC:14938 and HGNC:15791 and HGNC:4446 and HGNC:8965	[]
R_H8MTer_L	H8 mannosyltransferase, endoplasmic reticulum	Phosphatidylinositol phosphate metabolism	1 M_dolmanp_U_r + 1 M_gpi_hs_r = 1 M_dolp_U_r + 2 M_h_r + 1 M_m_em_3gacpail_r	1 dolichyl D-mannosyl phosphate + 1 {[PE-Man-],[PE-]Man},{PE-}Man-GlcN-acylPI = 1 dolichyl phosphate(2-) + 2 proton + 1 mannosyl... <Preview truncated at 128 characters>	0	0	Inf	HGNC:30596	[]
R_H8MTer_U	H8 mannosyltransferase, endoplasmic reticulum	Phosphatidylinositol phosphate metabolism	1 M_dolmanp_U_r + 1 M_gpi_hs_r = 1 M_dolp_U_r + 2 M_h_r + 1 M_m_em_3gacpail_hs_r	1 dolichyl D-mannosyl phosphate + 1 {[PE-Man-],[PE-]Man},{PE-}Man-GlcN-acylPI = 1 dolichyl phosphate(2-) + 2 proton + 1 mannosyl... <Preview truncated at 128 characters>	0	0	Inf	HGNC:30596	[]
R_H8TAer	H8 transamidase, endoplasmic reticulum	Phosphatidylinositol phosphate metabolism	1 M_gpi_hs_r + 1 M_pre_prot_r = 1 M_gpi_sig_r + 1 M_gpi_prot_hs_r	1 {[PE-Man-],[PE-]Man},{PE-}Man-GlcN-acylPI + 1 acyl-GPI = 1 glycophosphatidylinositol (GPI) signal sequence (C-terminal peptide... <Preview truncated at 128 characters>	0	0	Inf	HGNC:14937 and HGNC:14938 and HGNC:15791 and HGNC:4446 and HGNC:8965	[]
R_HACD1m	3-hydroxyacyl-CoA dehydrogenase (acetoacetyl-CoA) (mitochondria)	Tryptophan metabolism	1 M_h_m + 1 M_nadh_m + 1 M_aacoa_m = 1 M_nad_m + 1 M_3hbcoa_m	1 proton + 1 NADH(2-) + 1 acetoacetyl-CoA(4-) = 1 NAD(1-) + 1 (S)-3-hydroxybutanoyl-CoA(4-)	1	-Inf	Inf	HGNC:4799 or HGNC:4800 or (HGNC:4801 and HGNC:4803)	[]
R_HACD1x	3-hydroxyacyl-CoA dehydrogenase (acetoacetyl-CoA) (peroxisome)	Tryptophan metabolism	1 M_h_x + 1 M_nadh_x + 1 M_aacoa_x = 1 M_nad_x + 1 M_3hbcoa_x	1 proton + 1 NADH(2-) + 1 acetoacetyl-CoA(4-) = 1 NAD(1-) + 1 (S)-3-hydroxybutanoyl-CoA(4-)	1	-Inf	Inf	HGNC:3247 or HGNC:5213	[]
R_HACD9m	3-hydroxyacyl-CoA dehydrogenase (2-Methylacetoacetyl-CoA), mitochondrial	Valine, leucine, and isoleucine metabolism	1 M_nad_m + 1 M_3hmbcoa_m = 1 M_h_m + 1 M_nadh_m + 1 M_2maacoa_m	1 NAD(1-) + 1 (2S,3S)-3-hydroxy-2-methylbutanoyl-CoA(4-) = 1 proton + 1 NADH(2-) + 1 2-methylacetoacetyl-CoA(4-)	1	-Inf	Inf	HGNC:3247 or HGNC:4799 or HGNC:4800	[]
R_HBZOPT10m	Hydroxybenzoate Decaprenyltransferase	Ubiquinone synthesis	1 M_4hbz_m + 1 M_decdp_m = 1 M_3dphb_m + 1 M_ppi_m	1 4-hydroxybenzoate + 1 all trans Decaprenyl diphosphate = 1 4-hydroxy-3-all-trans-decaprenylbenzoic acid + 1 diphosphate(3-)	0	0	Inf	HGNC:25223	[]
R_HEX1	hexokinase (D-glucose:ATP)	Glycolysis/gluconeogenesis	1 M_atp_c + 1 M_glc_D_c = 1 M_adp_c + 1 M_h_c + 1 M_g6p_c	1 ATP(4-) + 1 D-glucopyranose = 1 ADP(3-) + 1 proton + 1 D-glucopyranose 6-phosphate(2-)	0	0	Inf	HGNC:23302 or HGNC:4195 or HGNC:4922 or HGNC:4923 or HGNC:4925	[]
R_HEX10	hexokinase (D-glucosamine:ATP)	Aminosugar metabolism	1 M_atp_c + 1 M_gam_c = 1 M_adp_c + 1 M_h_c + 1 M_gam6p_c	1 ATP(4-) + 1 D-glucosamine = 1 ADP(3-) + 1 proton + 1 D-glucosamine 6-phosphate	0	0	Inf	HGNC:23302 or HGNC:4195 or HGNC:4922 or HGNC:4923 or HGNC:4925	[]
R_HEX4	hexokinase (D-mannose:ATP)	Fructose and mannose metabolism	1 M_atp_c + 1 M_man_c = 1 M_adp_c + 1 M_h_c + 1 M_man6p_c	1 ATP(4-) + 1 D-mannose = 1 ADP(3-) + 1 proton + 1 D-mannose 6-phosphate	0	0	Inf	HGNC:23302 or HGNC:4195 or HGNC:4922 or HGNC:4923 or HGNC:4925	[]
R_HEX7	hexokinase (D-fructose:ATP)	Fructose and mannose metabolism	1 M_atp_c + 1 M_fru_c = 1 M_adp_c + 1 M_h_c + 1 M_f6p_c	1 ATP(4-) + 1 D-fructose = 1 ADP(3-) + 1 proton + 1 D-fructose 6-phosphate(2-)	0	0	Inf	HGNC:23302 or HGNC:4195 or HGNC:4922 or HGNC:4923 or HGNC:4925	[]
R_HEXCCPT1	carnitine O-palmitoyltransferase	Fatty acid oxidation	1 M_crn_c + 1 M_hexccoa_c = 1 M_coa_c + 1 M_hexccrn_c	1 (R)-carnitine + 1 hexacosanoyl-CoA(4-) = 1 coenzyme A(4-) + 1 hexacosanoyl carnitine	0	0	Inf	HGNC:18540 or HGNC:2328 or HGNC:2329	[]
R_HEXCCPT2	carnitine transferase	Fatty acid oxidation	1 M_coa_m + 1 M_hexccrn_m = 1 M_crn_m + 1 M_hexccoa_m	1 coenzyme A(4-) + 1 hexacosanoyl carnitine = 1 (R)-carnitine + 1 hexacosanoyl-CoA(4-)	0	0	Inf	HGNC:2330	[]
R_HGNTOR	Homogentisate:oxygen 1,2-oxidoreductase (decyclizing)	Tyrosine metabolism	1 M_o2_c + 1 M_hgentis_c = 1 M_h_c + 1 M_4mlacac_c	1 dioxygen + 1 homogentisate = 1 proton + 1 4-maleylacetoacetate	0	0	Inf	HGNC:4892	[]
R_HIBDm	3-hydroxyisobutyrate dehydrogenase, mitochondrial	Valine, leucine, and isoleucine metabolism	1 M_nad_m + 1 M_3hmp_m = 1 M_h_m + 1 M_nadh_m + 1 M_2mop_m	1 NAD(1-) + 1 3-hydroxy-2-isobutyrate = 1 proton + 1 NADH(2-) + 1 2-methyl-3-oxopropanoate	1	-Inf	Inf	HGNC:4907	[]
R_HISD	histidase	Histidine metabolism	1 M_his_L_c = 1 M_nh4_c + 1 M_urcan_c	1 L-histidine = 1 ammonium + 1 trans-urocanate	0	0	Inf	HGNC:4806	[]
R_HISDC	histidine decarboxylase	Histidine metabolism	1 M_h_c + 1 M_his_L_c = 1 M_co2_c + 1 M_hista_c	1 proton + 1 L-histidine = 1 carbon dioxide + 1 histaminium	0	0	Inf	HGNC:2719 or HGNC:4855	[]
R_HISTASE	Histaminase	Histidine metabolism	1 M_h2o_c + 1 M_o2_c + 1 M_hista_c = 1 M_h2o2_c + 1 M_nh4_c + 1 M_im4act_c	1 water + 1 dioxygen + 1 histaminium = 1 hydrogen peroxide + 1 ammonium + 1 imidazole-4-acetaldehyde	0	0	Inf	HGNC:549 or HGNC:80	[]
R_HKYNH	3-Hydroxy-L-kynurenine hydrolase	Tryptophan metabolism	1 M_h2o_c + 1 M_hLkynr_c = 1 M_3hanthrn_c + 1 M_ala_L_c	1 water + 1 3-hydroxy-L-kynurenine = 1 3-hydroxyanthranilate + 1 L-alanine	0	0	Inf	HGNC:6469	[]
R_HMBS	hydroxymethylbilane synthase	Heme synthesis	1 M_h2o_c + 4 M_ppbng_c = 4 M_nh4_c + 1 M_hmbil_c	1 water + 4 porphobilinogen(1-) = 4 ammonium + 1 preuroporphyrinogen(8-)	0	0	Inf	HGNC:4982	[]
R_HMGCOARr	Hydroxymethylglutaryl CoA reductase (ir)	Cholesterol metabolism	2 M_h_r + 2 M_nadph_r + 1 M_hmgcoa_r = 2 M_nadp_r + 1 M_coa_r + 1 M_mev_R_r	2 proton + 2 NADPH(4-) + 1 (3S)-3-hydroxy-3-methylglutaryl-CoA = 2 NADP(3-) + 1 coenzyme A(4-) + 1 (R)-mevalonate	0	0	Inf	HGNC:5006	[]
R_HMGCOASi	Hydroxymethylglutaryl CoA synthase (ir)	Cholesterol metabolism	1 M_h2o_c + 1 M_aacoa_c + 1 M_accoa_c = 1 M_h_c + 1 M_coa_c + 1 M_hmgcoa_c	1 water + 1 acetoacetyl-CoA(4-) + 1 acetyl-CoA(4-) = 1 proton + 1 coenzyme A(4-) + 1 (3S)-3-hydroxy-3-methylglutaryl-CoA	0	0	Inf	HGNC:5007	[]
R_HMGCOASim	Hydroxymethylglutaryl CoA synthase (ir)	Cholesterol metabolism	1 M_h2o_m + 1 M_accoa_m + 1 M_aacoa_m = 1 M_h_m + 1 M_coa_m + 1 M_hmgcoa_m	1 water + 1 acetyl-CoA(4-) + 1 acetoacetyl-CoA(4-) = 1 proton + 1 coenzyme A(4-) + 1 (3S)-3-hydroxy-3-methylglutaryl-CoA	0	0	Inf	HGNC:5008	[]
R_HMGLm	hydroxymethylglutaryl-CoA lyase	Cholesterol metabolism	1 M_hmgcoa_m = 1 M_accoa_m + 1 M_acac_m	1 (3S)-3-hydroxy-3-methylglutaryl-CoA = 1 acetyl-CoA(4-) + 1 acetoacetate	0	0	Inf	HGNC:21359 or HGNC:5005	[]
R_HMGLx	hydroxymethylglutaryl-CoA lyase	Cholesterol metabolism	1 M_hmgcoa_x = 1 M_accoa_x + 1 M_acac_x	1 (3S)-3-hydroxy-3-methylglutaryl-CoA = 1 acetyl-CoA(4-) + 1 acetoacetate	0	0	Inf	HGNC:5005	[]
R_HOXG	Heme oxygenase 1	Heme degradation	3 M_o2_c + 5 M_h_c + 3 M_nadph_c + 1 M_pheme_c = 3 M_h2o_c + 3 M_nadp_c + 1 M_biliverd_c + 1 M_co_c + 1 M_fe2_c	3 dioxygen + 5 proton + 3 NADPH(4-) + 1 ferroheme b = 3 water + 3 NADP(3-) + 1 biliverdin(2-) + 1 carbon monoxide + 1 iron(2+)	0	0	Inf	HGNC:5013 or HGNC:5014	[]
R_HPCLx	2-hydroxyphytanoyl-CoA lyase	Fatty acid oxidation	1 M_phyt2ohcoa_x = 1 M_formcoa_x + 1 M_pristanal_x	1 2-hydroxyphytanoyl-CoA(4-) = 1 formyl-CoA(4-) + 1 pristanal	0	0	Inf		[]
R_HPDCACRNCPT1	carnitine fatty-acyl transferase	Fatty acid oxidation	1 M_crn_c + 1 M_hpdcacoa_c = 1 M_coa_c + 1 M_hpdcacrn_c	1 (R)-carnitine + 1 heptadecanoyl coa = 1 coenzyme A(4-) + 1 heptadecanoyl carnitine	0	0	Inf	HGNC:18540 or HGNC:2328 or HGNC:2329	[]
R_HPDCACRNCPT2	heptadecanoate transport into the mitochondria	Fatty acid oxidation	1 M_coa_m + 1 M_hpdcacrn_m = 1 M_crn_m + 1 M_hpdcacoa_m	1 coenzyme A(4-) + 1 heptadecanoyl carnitine = 1 (R)-carnitine + 1 heptadecanoyl coa	0	0	Inf	HGNC:2330	[]
R_HPYRDC	hydroxypyruvate decarboxylase	Glyoxylate and dicarboxylate metabolism	1 M_h_c + 1 M_hpyr_c = 1 M_co2_c + 1 M_gcald_c	1 proton + 1 3-hydroxypyruvate = 1 carbon dioxide + 1 glycolaldehyde	0	0	Inf		[]
R_HPYRDCm	hydroxypyruvate decarboxylase, mitochondria	Glyoxylate and dicarboxylate metabolism	1 M_h_m + 1 M_hpyr_m = 1 M_co2_m + 1 M_gcald_m	1 proton + 1 3-hydroxypyruvate = 1 carbon dioxide + 1 glycolaldehyde	0	0	Inf		[]
R_HPYRR2x	hydroxypyruvate reductase (NADH)	Glyoxylate and dicarboxylate metabolism	1 M_h_c + 1 M_nadh_c + 1 M_hpyr_c = 1 M_nad_c + 1 M_glyc_S_c	1 proton + 1 NADH(2-) + 1 3-hydroxypyruvate = 1 NAD(1-) + 1 glycerate	0	0	Inf	HGNC:19708 or HGNC:21481 or HGNC:28335 or (HGNC:6535 and HGNC:6541) or HGNC:6535 or HGNC:6541 or HGNC:6544	[]
R_HPYRRy	Hydroxypyruvate reductase (NADPH)	Glyoxylate and dicarboxylate metabolism	1 M_h_c + 1 M_nadph_c + 1 M_hpyr_c = 1 M_nadp_c + 1 M_glyc_R_c	1 proton + 1 NADPH(4-) + 1 3-hydroxypyruvate = 1 NADP(3-) + 1 D-glycerate	0	0	Inf	HGNC:4570	[]
R_HS1ly	heparan-N-sulfatase, lysosomal	Heparan sulfate degradation	1 M_h2o_l + 1 M_hs_deg1_l = 1 M_h_l + 1 M_so4_l + 1 M_hs_deg2_l	1 water + 1 heparan sulfate, degradation product 1 = 1 proton + 1 sulfate + 1 heparan sulfate, degradation product 2	0	0	Inf	HGNC:10818	[]
R_HS2ly	heparan-N-sulfatase, lysosomal	Heparan sulfate degradation	1 M_h2o_l + 1 M_hs_deg6_l = 1 M_h_l + 1 M_so4_l + 1 M_hs_deg7_l	1 water + 1 heparan sulfate, degradation product 6 = 1 proton + 1 sulfate + 1 heparan sulfate, degradation product 7	0	0	Inf	HGNC:10818	[]
R_HS3ly	heparan-N-sulfatase, lysosomal	Heparan sulfate degradation	1 M_h2o_l + 1 M_hs_deg12_l = 1 M_h_l + 1 M_so4_l + 1 M_hs_deg13_l	1 water + 1 heparan sulfate, degradation product 12 = 1 proton + 1 sulfate + 1 heparan sulfate, degradation product 13	0	0	Inf	HGNC:10818	[]
R_HS4ly	heparan-N-sulfatase, lysosomal	Heparan sulfate degradation	1 M_h2o_l + 1 M_hs_deg18_l = 1 M_h_l + 1 M_so4_l + 1 M_hs_deg19_l	1 water + 1 heparan sulfate, degradation product 18 = 1 proton + 1 sulfate + 1 heparan sulfate, degradation product 19	0	0	Inf	HGNC:10818	[]
R_HSD11B1r	11-beta-hydroxysteroid dehydrogenase type 1	Steroid metabolism	1 M_h_r + 1 M_nadph_r + 1 M_cortsn_r = 1 M_nadp_r + 1 M_crtsl_r	1 proton + 1 NADPH(4-) + 1 cortisone = 1 NADP(3-) + 1 cortisol	1	-Inf	Inf	HGNC:5208	[]
R_HSD11B2r	11-beta-hydroxysteroid dehydrogenase type 2	Steroid metabolism	1 M_h_r + 1 M_nadh_r + 1 M_cortsn_r = 1 M_nad_r + 1 M_crtsl_r	1 proton + 1 NADH(2-) + 1 cortisone = 1 NAD(1-) + 1 cortisol	1	-Inf	Inf	HGNC:5209	[]
R_HSD17B1	testicular 17-beta-hydroxysteroid dehydrogenase	Steroid metabolism	1 M_h_c + 1 M_nadph_c + 1 M_estrone_c = 1 M_nadp_c + 1 M_estradiol_c	1 proton + 1 NADPH(4-) + 1 estrone = 1 NADP(3-) + 1 17beta-estradiol	1	-Inf	Inf	HGNC:3554 or HGNC:5210	[]
R_HSD17B2r	17-beta-hydroxysteroid dehydrogenase	Steroid metabolism	1 M_h_r + 1 M_nadh_r + 1 M_andrstndn_r = 1 M_nad_r + 1 M_tststerone_r	1 proton + 1 NADH(2-) + 1 androst-4-ene-3,17-dione = 1 NAD(1-) + 1 testosterone	0	0	Inf	HGNC:5211	[]
R_HSD17B42x	hydroxysteroid (17-beta) dehydrogenase 4	Bile acid synthesis	1 M_h2o_x + 1 M_nadp_x + 1 M_dhcholoylcoa_x = 1 M_h_x + 1 M_nadph_x + 1 M_dhocholoylcoa_x	1 water + 1 NADP(3-) + 1 3alpha,7alpha-dihydroxy-5beta-cholest-24-enoyl-CoA = 1 proton + 1 NADPH(4-) + 1 3alpha,7alpha-dihydroxy... <Preview truncated at 128 characters>	0	0	Inf	HGNC:5213	[]
R_HSD17B4x	hydroxysteroid (17-beta) dehydrogenase 4	Bile acid synthesis	1 M_h_x + 1 M_o2_x + 1 M_cholcoads_x + 1 M_nadph_x = 1 M_h2o_x + 1 M_nadp_x + 1 M_cholcoaone_x	1 proton + 1 dioxygen + 1 3alpha,7alpha,12alpha-trihydroxy-5beta-cholest-24-en-26-oyl-CoA + 1 NADPH(4-) = 1 water + 1 NADP(3-) +... <Preview truncated at 128 characters>	0	0	Inf	HGNC:5213	[]
R_HSD17B7r	testicular 17-beta-hydroxysteroid dehydrogenase	Steroid metabolism	1 M_h_r + 1 M_nadph_r + 1 M_estrone_r = 1 M_nadp_r + 1 M_estradiol_r	1 proton + 1 NADPH(4-) + 1 estrone = 1 NADP(3-) + 1 17beta-estradiol	0	0	Inf	HGNC:5215	[]
R_HSD17B8r	17-beta-hydroxysteroid dehydrogenase	Steroid metabolism	1 M_h_r + 1 M_nadh_r + 1 M_estrone_r = 1 M_nad_r + 1 M_estradiol_r	1 proton + 1 NADH(2-) + 1 estrone = 1 NAD(1-) + 1 17beta-estradiol	0	0	Inf	HGNC:5211	[]
R_HSD17B9r	17-beta-hydroxysteroid dehydrogenase (type 7)	Steroid metabolism	1.5 M_o2_r + 1 M_andrstrn_r + 1 M_h_r + 1 M_nadph_r = 2 M_h2o_r + 1 M_nadp_r + 1 M_eandrstrn_r	1.5 dioxygen + 1 androsterone + 1 proton + 1 NADPH(4-) = 2 water + 1 NADP(3-) + 1 16alpha-hydroxydehydroepiandrosterone	0	0	Inf	HGNC:5215	[]
R_HSD3A1r	3 alpha-hydroxysteroid dehydrogenase (type 3)	Steroid metabolism	1 M_h_r + 1 M_nadh_r + 1 M_andrstandn_r = 1 M_andrstrn_r + 1 M_nad_r	1 proton + 1 NADH(2-) + 1 5alpha-androstane-3,17-dione = 1 androsterone + 1 NAD(1-)	1	-Inf	Inf	HGNC:387	[]
R_HSD3A2r	3 alpha-hydroxysteroid dehydrogenase (type 3)	Steroid metabolism	1 M_h_r + 1 M_nadph_r + 1 M_andrstandn_r = 1 M_andrstrn_r + 1 M_nadp_r	1 proton + 1 NADPH(4-) + 1 5alpha-androstane-3,17-dione = 1 androsterone + 1 NADP(3-)	1	-Inf	Inf	HGNC:387	[]
R_HSD3B11	3 beta-hydroxysteroid dehydrogenase/delta 5-->4-isomerase type I	Steroid metabolism	1 M_nad_c + 1 M_prgnlone_c = 1 M_h_c + 1 M_nadh_c + 1 M_prgstrn_c	1 NAD(1-) + 1 pregnenolone = 1 proton + 1 NADH(2-) + 1 progesterone	0	0	Inf	HGNC:5217	[]
R_HSD3B11r	3 beta-hydroxysteroid dehydrogenase/delta 5-->4-isomerase type I	Steroid metabolism	1 M_nad_r + 1 M_prgnlone_r = 1 M_h_r + 1 M_nadh_r + 1 M_prgstrn_r	1 NAD(1-) + 1 pregnenolone = 1 proton + 1 NADH(2-) + 1 progesterone	0	0	Inf	HGNC:5218	[]
R_HSD3B12r	3 beta-hydroxysteroid dehydrogenase/delta 5-->4-isomerase type I	Steroid metabolism	1 M_nad_r + 1 M_dhea_r = 1 M_h_r + 1 M_nadh_r + 1 M_andrstndn_r	1 NAD(1-) + 1 dehydroepiandrosterone = 1 proton + 1 NADH(2-) + 1 androst-4-ene-3,17-dione	0	0	Inf	HGNC:5218	[]
R_HSD3B13	3 beta-hydroxysteroid dehydrogenase/delta 5-->4-isomerase type I	Steroid metabolism	1 M_nad_c + 1 M_17ahprgnlone_c = 1 M_h_c + 1 M_nadh_c + 1 M_17ahprgstrn_c	1 NAD(1-) + 1 17alpha-hydroxypregnenolone = 1 proton + 1 NADH(2-) + 1 17alpha-hydroxyprogesterone	0	0	Inf	HGNC:5217	[]
R_HSD3B13r	3 beta-hydroxysteroid dehydrogenase/delta 5-->4-isomerase type I	Steroid metabolism	1 M_nad_r + 1 M_17ahprgnlone_r = 1 M_h_r + 1 M_nadh_r + 1 M_17ahprgstrn_r	1 NAD(1-) + 1 17alpha-hydroxypregnenolone = 1 proton + 1 NADH(2-) + 1 17alpha-hydroxyprogesterone	0	0	Inf	HGNC:5218	[]
R_HSD3B2r	3 beta-hydroxysteroid dehydrogenase type 1	Steroid metabolism	1 M_h_r + 1 M_nadh_r + 1 M_eandrstrn_r = 1 M_h2o_r + 1 M_nad_r + 1 M_andrstandn_r	1 proton + 1 NADH(2-) + 1 16alpha-hydroxydehydroepiandrosterone = 1 water + 1 NAD(1-) + 1 5alpha-androstane-3,17-dione	0	0	Inf	HGNC:5218	[]
R_HSD3B3r	3 beta-hydroxysteroid dehydrogenase type 1	Steroid metabolism	1 M_h_r + 1 M_nadph_r + 1 M_eandrstrn_r = 1 M_h2o_r + 1 M_nadp_r + 1 M_andrstandn_r	1 proton + 1 NADPH(4-) + 1 16alpha-hydroxydehydroepiandrosterone = 1 water + 1 NADP(3-) + 1 5alpha-androstane-3,17-dione	0	0	Inf	HGNC:5218	[]
R_HSD3B7P	hydroxy-delta-5-steroid dehydrogenase, 3 beta- and steroid delta-isomerase 7	Bile acid synthesis	1 M_nadp_r + 1 M_20ahchsterol_r = 1 M_h_r + 1 M_nadph_r + 1 M_xol7aone_r	1 NADP(3-) + 1 20-hydroxycholesterol = 1 proton + 1 NADPH(4-) + 1 7alpha-hydroxycholest-4-en-3-one	0	0	Inf	HGNC:18324	[]
R_HSPASEly	heparan sulfate proteoglycan protease, lysosome (endosome)	Heparan sulfate degradation	1 M_h2o_l + 1 M_hspg_l = 1 M_Ser_Gly_Ala_X_Gly_l + 1 M_hs_l	1 water + 1 heparan sulfate proteoglycan = 1 protein-linked serine residue (glycosaminoglycan attachment site) + 1 heparan sulfa... <Preview truncated at 128 characters>	0	0	Inf		[]
R_HXPRT	hypoxanthine phosphoribosyltransferase (Hypoxanthine)	Nucleotide salvage pathway	1 M_prpp_c + 1 M_hxan_c = 1 M_ppi_c + 1 M_imp_c	1 5-O-phosphonato-alpha-D-ribofuranosyl diphosphate(5-) + 1 hypoxanthine = 1 diphosphate(3-) + 1 IMP(2-)	0	0	Inf	HGNC:5157	[]
R_HYPOE	hypothetical enyme	Vitamin B6 metabolism	1 M_h2o_c + 1 M_pyam5p_c = 1 M_pi_c + 1 M_pydam_c	1 water + 1 pyridoxamine 5-phosphate(1-) = 1 hydrogenphosphate + 1 pyridoxaminium(1+)	0	0	Inf	HGNC:30259	[]
R_HYPTROX	Hypotaurine oxidase	Taurine and hypotaurine metabolism	1 M_o2_c + 2 M_hyptaur_c = 2 M_taur_c	1 dioxygen + 2 hypotaurine = 2 taurine	0	0	Inf		[]
R_ICDHxm	Isocitrate dehydrogenase (NAD+)	Citric acid cycle	1 M_nad_m + 1 M_icit_m = 1 M_akg_m + 1 M_co2_m + 1 M_nadh_m	1 NAD(1-) + 1 isocitrate(3-) = 1 2-oxoglutarate(2-) + 1 carbon dioxide + 1 NADH(2-)	0	0	Inf	HGNC:5384 and HGNC:5385 and HGNC:5386	[]
R_ICDHy	isocitrate dehydrogenase (NADP)	Citric acid cycle	1 M_nadp_c + 1 M_icit_c = 1 M_nadph_c + 1 M_akg_c + 1 M_co2_c	1 NADP(3-) + 1 isocitrate(3-) = 1 NADPH(4-) + 1 2-oxoglutarate(2-) + 1 carbon dioxide	0	0	Inf	HGNC:5382	[]
R_ICDHyp	Isocitrate dehydrogenase (NADP+)	Citric acid cycle	1 M_nadp_x + 1 M_icit_x = 1 M_akg_x + 1 M_co2_x + 1 M_nadph_x	1 NADP(3-) + 1 isocitrate(3-) = 1 2-oxoglutarate(2-) + 1 carbon dioxide + 1 NADPH(4-)	0	0	Inf	HGNC:5382	[]
R_ICDHyrm	Isocitrate dehydrogenase (NADP+)	Citric acid cycle	1 M_nadp_m + 1 M_icit_m = 1 M_nadph_m + 1 M_akg_m + 1 M_co2_m	1 NADP(3-) + 1 isocitrate(3-) = 1 NADPH(4-) + 1 2-oxoglutarate(2-) + 1 carbon dioxide	1	-Inf	Inf	HGNC:5383	[]
R_IDHPOXOX2b	Iodide:hydrogen-peroxide oxidoreductase 2	Tyrosine metabolism	1 M_3ityr_L_c + 1 M_iodine_c = 1 M_h_c + 1 M_i_c + 1 M_35diotyr_c	1 3-iodo-L-tyrosine + 1 diiodine = 1 proton + 1 iodide + 1 3,5-diiodo-L-tyrosine	0	0	Inf	HGNC:12015	[]
R_IDHPOXOX3	Iodide:hydrogen-peroxide oxidoreductase 3	Tyrosine metabolism	1 M_h2o2_c + 1 M_3ityr_L_c + 1 M_35diotyr_c = 2 M_h2o_c + 1 M_2amac_c + 1 M_triodthy_c	1 hydrogen peroxide + 1 3-iodo-L-tyrosine + 1 3,5-diiodo-L-tyrosine = 2 water + 1 2-aminoacrylic acid + 1 3,3,5-triiodo-L-thyro... <Preview truncated at 128 characters>	0	0	Inf	HGNC:12015	[]
R_IDHPOXOX4	Iodide:hydrogen-peroxide oxidoreductase 4	Tyrosine metabolism	1 M_h2o2_c + 2 M_35diotyr_c = 2 M_h2o_c + 1 M_2amac_c + 1 M_thyox_L_c	1 hydrogen peroxide + 2 3,5-diiodo-L-tyrosine = 2 water + 1 2-aminoacrylic acid + 1 L-thyroxine	0	0	Inf	HGNC:12015	[]
R_IDHPOXOXb	Iodide:hydrogen-peroxide oxidoreductase	Tyrosine metabolism	1 M_iodine_c + 1 M_tyr_L_c = 1 M_h_c + 1 M_i_c + 1 M_3ityr_L_c	1 diiodine + 1 L-tyrosine = 1 proton + 1 iodide + 1 3-iodo-L-tyrosine	0	0	Inf	HGNC:12015	[]
R_IDOAASE1ly	alpha-L-iduronidase, lysosomal	Heparan sulfate degradation	1 M_h2o_l + 1 M_hs_deg4_l = 1 M_hs_deg5_l + 1 M_idour_l	1 water + 1 heparan sulfate, degradation product 4 = 1 heparan sulfate, degradation product 5 + 1 aldehydo-L-iduronate	0	0	Inf	HGNC:5391	[]
R_IDOAASE2ly	alpha-L-iduronidase, lysosomal	Heparan sulfate degradation	1 M_h2o_l + 1 M_hs_deg16_l = 1 M_idour_l + 1 M_hs_deg17_l	1 water + 1 heparan sulfate, degradation product 16 = 1 aldehydo-L-iduronate + 1 heparan sulfate, degradation product 17	0	0	Inf	HGNC:5391	[]
R_IDOAASE3ly	alpha-L-iduronidase, lysosomal	Heparan sulfate degradation	1 M_h2o_l + 1 M_hs_deg22_l = 1 M_idour_l + 1 M_hs_deg23_l	1 water + 1 IdoA-beta-1,4-GlcNAc(3S)-alpha-1,4-GlcA-beta-1,3-Gal-beta-1,3-Gal-beta-1,4-Xylose = 1 aldehydo-L-iduronate + 1 GlcNA... <Preview truncated at 128 characters>	0	0	Inf	HGNC:5391	[]
R_IDOAASE4ly	alpha-L-iduronidase, lysosomal	Chondroitin sulfate degradation	1 M_h2o_l + 1 M_cs_b_deg3_l = 1 M_cs_a_deg3_l + 1 M_idour_l	1 water + 1 chondroitin sulfate B / dermatan sulfate (IdoA2S-GalNAc4S), degradation product 3 = 1 chondroitin sulfate A (GalNAc4... <Preview truncated at 128 characters>	0	0	Inf	HGNC:5391	[]
R_ILETA	isoleucine transaminase	Valine, leucine, and isoleucine metabolism	1 M_akg_c + 1 M_ile_L_c = 1 M_glu_L_c + 1 M_3mop_c	1 2-oxoglutarate(2-) + 1 L-isoleucine = 1 L-glutamate(1-) + 1 3-methyl-2-oxovalerate	1	-Inf	Inf	HGNC:976	[]
R_ILETAm	isoleucine transaminase, mitochondrial	Valine, leucine, and isoleucine metabolism	1 M_akg_m + 1 M_ile_L_m = 1 M_glu_L_m + 1 M_3mop_m	1 2-oxoglutarate(2-) + 1 L-isoleucine = 1 L-glutamate(1-) + 1 3-methyl-2-oxovalerate	1	-Inf	Inf	HGNC:977	[]
R_IMACTD	Imidazole acetaldeyde dehydrogenase	Histidine metabolism	1 M_h2o_c + 1 M_nad_c + 1 M_im4act_c = 2 M_h_c + 1 M_nadh_c + 1 M_im4ac_c	1 water + 1 NAD(1-) + 1 imidazole-4-acetaldehyde = 2 proton + 1 NADH(2-) + 1 imidazol-4-ylacetate	0	0	Inf	HGNC:15472 or HGNC:402 or HGNC:403 or HGNC:412 or HGNC:877	[]
R_IMACTD_m	Imidazole acetaldeyde dehydrogenase (mito)	Histidine metabolism	1 M_h2o_m + 1 M_nad_m + 1 M_im4act_m = 2 M_h_m + 1 M_nadh_m + 1 M_im4ac_m	1 water + 1 NAD(1-) + 1 imidazole-4-acetaldehyde = 2 proton + 1 NADH(2-) + 1 imidazol-4-ylacetate	0	0	Inf	HGNC:404 or HGNC:406 or HGNC:407	[]
R_IMPC	IMP cyclohydrolase	Purine synthesis	1 M_h2o_c + 1 M_imp_c = 1 M_fprica_c	1 water + 1 IMP(2-) = 1 5-formamido-1-(5-phospho-D-ribosyl)imidazole-4-carboxamide(2-)	1	-Inf	Inf	HGNC:794	[]
R_IMPD	IMP dehydrogenase	Nucleotide interconversion	1 M_h2o_c + 1 M_nad_c + 1 M_imp_c = 1 M_h_c + 1 M_nadh_c + 1 M_xmp_c	1 water + 1 NAD(1-) + 1 IMP(2-) = 1 proton + 1 NADH(2-) + 1 5-xanthylate(2-)	0	0	Inf	HGNC:6052 or HGNC:6053	[]
R_INOSTO	inositol oxygenase	Inositol phosphate metabolism	1 M_o2_c + 1 M_inost_c = 1 M_h2o_c + 1 M_h_c + 1 M_glcur_c	1 dioxygen + 1 myo-inositol = 1 water + 1 proton + 1 D-glucuronate	0	0	Inf	HGNC:14522	[]
R_INSKm	insosine kinase, mitochondrial	Nucleotide interconversion	1 M_atp_m + 1 M_ins_m = 1 M_h_m + 1 M_adp_m + 1 M_imp_m	1 ATP(4-) + 1 inosine = 1 proton + 1 ADP(3-) + 1 IMP(2-)	0	0	Inf		[]
R_IPDDIx	isopentenyl-diphosphate D-isomerase	Cholesterol metabolism	1 M_ipdp_x = 1 M_dmpp_x	1 isopentenyl diphosphate(3-) = 1 prenyl diphosphate(3-)	1	-Inf	Inf	HGNC:23487 or HGNC:5387	[]
R_ITCOAL1m	Itaconate--CoA ligase (GDP-forming), mitochondrial	C5-branched dibasic acid metabolism	1 M_coa_m + 1 M_gtp_m + 1 M_itacon_m = 1 M_pi_m + 1 M_gdp_m + 1 M_itaccoa_m	1 coenzyme A(4-) + 1 GTP(4-) + 1 itaconate(2-) = 1 hydrogenphosphate + 1 GDP(3-) + 1 itaconyl-CoA(5-)	1	-Inf	Inf	HGNC:11449 and HGNC:11450	[]
R_ITCOALm	Itaconate--CoA ligase (ADP-forming), mitochondrial	C5-branched dibasic acid metabolism	1 M_coa_m + 1 M_atp_m + 1 M_itacon_m = 1 M_adp_m + 1 M_pi_m + 1 M_itaccoa_m	1 coenzyme A(4-) + 1 ATP(4-) + 1 itaconate(2-) = 1 ADP(3-) + 1 hydrogenphosphate + 1 itaconyl-CoA(5-)	1	-Inf	Inf	HGNC:11448 and HGNC:11449	[]
R_IZPN	Imidazolonepropionase	Histidine metabolism	1 M_h2o_c + 1 M_4izp_c = 1 M_h_c + 1 M_forglu_c	1 water + 1 5-(2-carboxylatoethyl)-4-oxo-4,5-dihydro-1H-imidazol-5-ide = 1 proton + 1 N-formimidoyl-L-glutamate(2-)	0	0	Inf	HGNC:28577	[]
R_KDNH	2-keto-3deoxy-D-glycero-D-galactononic acid phosphohydrolase	Aminosugar metabolism	1 M_h2o_c + 1 M_kdnp_c = 1 M_pi_c + 1 M_kdn_c	1 water + 1 2-keto-3-deoxy-D-glycero-D-galactononic acid 9-phosphate = 1 hydrogenphosphate + 1 2-keto-3-deoxy-D-glycero-D-galact... <Preview truncated at 128 characters>	0	0	Inf		[]
R_KHK	ketohexokinase	Fructose and mannose metabolism	1 M_atp_c + 1 M_fru_c = 1 M_adp_c + 1 M_h_c + 1 M_f1p_c	1 ATP(4-) + 1 D-fructose = 1 ADP(3-) + 1 proton + 1 keto-D-fructose 1-phosphate	0	0	Inf	HGNC:6315	[]
R_KHK2	ketohexokinase (D-xylulose)	Glyoxylate and dicarboxylate metabolism	1 M_atp_c + 1 M_xylu_D_c = 1 M_adp_c + 1 M_h_c + 1 M_xu1p_D_c	1 ATP(4-) + 1 D-xylulose = 1 ADP(3-) + 1 proton + 1 D-ribulose 1-phosphate	0	0	Inf	HGNC:6315	[]
R_KHK3	ketohexokinase (D-tagatose)	Galactose metabolism	1 M_atp_c + 1 M_tagat_D_c = 1 M_adp_c + 1 M_h_c + 1 M_tag1p_D_c	1 ATP(4-) + 1 D-tagatose = 1 ADP(3-) + 1 proton + 1 D-Tagatose 1-phosphate	0	0	Inf	HGNC:6315	[]
R_KYN	kynureninase	Tryptophan metabolism	1 M_h2o_c + 1 M_Lkynr_c = 1 M_h_c + 1 M_ala_L_c + 1 M_anth_c	1 water + 1 L-kynurenine = 1 proton + 1 L-alanine + 1 anthranilate	0	0	Inf	HGNC:6469	[]
R_KYN3OX	kynurenine 3-monooxygenase	Tryptophan metabolism	1 M_o2_c + 1 M_h_c + 1 M_nadph_c + 1 M_Lkynr_c = 1 M_h2o_c + 1 M_nadp_c + 1 M_hLkynr_c	1 dioxygen + 1 proton + 1 NADPH(4-) + 1 L-kynurenine = 1 water + 1 NADP(3-) + 1 3-hydroxy-L-kynurenine	0	0	Inf	HGNC:6381	[]
R_KYNAKGAT	L-Kynurenine:2-oxoglutarate aminotransferase	Tryptophan metabolism	1 M_akg_c + 1 M_Lkynr_c = 1 M_glu_L_c + 1 M_4aphdob_c	1 2-oxoglutarate(2-) + 1 L-kynurenine = 1 L-glutamate(1-) + 1 4-(2-aminophenyl)-2,4-dioxobutanoate	0	0	Inf	HGNC:1564 or HGNC:17929	[]
R_KYNATESYN	4-(2-Aminophenyl)-2,4-dioxobutanoate dehydratase	Tryptophan metabolism	1 M_4aphdob_c = 1 M_h2o_c + 1 M_kynate_c	1 4-(2-aminophenyl)-2,4-dioxobutanoate = 1 water + 1 kynurenate	0	0	Inf		[]
R_LACZe	b-galactosidase, extracellular	Galactose metabolism	1 M_h2o_e + 1 M_lcts_e = 1 M_glc_D_e + 1 M_gal_e	1 water + 1 lactose = 1 D-glucopyranose + 1 D-galactose	0	0	Inf	HGNC:4298 or HGNC:6530	[]
R_LACZly	b-galactosidase,lysosomal	Galactose metabolism	1 M_h2o_l + 1 M_lcts_l = 1 M_gal_l + 1 M_glc_D_l	1 water + 1 lactose = 1 D-galactose + 1 D-glucopyranose	0	0	Inf	(HGNC:4122 and HGNC:4298 and HGNC:7758 and HGNC:9251) or (HGNC:4298 and HGNC:9251)	[]
R_LALDO	D-Lactaldehyde:NAD+ oxidoreductase (glutathione-formylating)	Pyruvate metabolism	1 M_nad_c + 1 M_lald_D_c + 1 M_gthrd_c = 1 M_h_c + 1 M_nadh_c + 1 M_lgt_S_c	1 NAD(1-) + 1 (R)-lactaldehyde + 1 glutathionate(1-) = 1 proton + 1 NADH(2-) + 1 (R)-S-lactoylglutathionate(1-)	1	-Inf	Inf	HGNC:253	[]
R_LALDO2x	D-Lactaldehyde:NAD+ 1-oxidoreductase	Pyruvate metabolism	1 M_h_c + 1 M_nadh_c + 1 M_mthgxl_c = 1 M_nad_c + 1 M_lald_D_c	1 proton + 1 NADH(2-) + 1 methylglyoxal = 1 NAD(1-) + 1 (R)-lactaldehyde	0	0	Inf	HGNC:381	[]
R_LAPCOAl	lysosomal acid phosphorylase (CoA)	CoA catabolism	1 M_h2o_l + 1 M_coa_l = 1 M_pi_l + 1 M_dpcoa_l	1 water + 1 coenzyme A(4-) = 1 hydrogenphosphate + 1 3-dephospho-CoA(2-)	0	0	Inf	HGNC:123 or HGNC:124 or HGNC:125 or HGNC:29609	[]
R_LCADi	lactaldehyde dehydrogenase	Pyruvate metabolism	1 M_h2o_c + 1 M_nad_c + 1 M_lald_L_c = 2 M_h_c + 1 M_nadh_c + 1 M_lac_L_c	1 water + 1 NAD(1-) + 1 (S)-lactaldehyde = 2 proton + 1 NADH(2-) + 1 (S)-lactate	0	0	Inf	HGNC:15472 or HGNC:402 or HGNC:403 or HGNC:405 or HGNC:409 or HGNC:410 or HGNC:411 or HGNC:412 or HGNC:877	[]
R_LCADi_D	lactaldehyde dehydrogenase	Pyruvate metabolism	1 M_h2o_c + 1 M_nad_c + 1 M_lald_D_c = 2 M_h_c + 1 M_nadh_c + 1 M_lac_D_c	1 water + 1 NAD(1-) + 1 (R)-lactaldehyde = 2 proton + 1 NADH(2-) + 1 (R)-lactate	0	0	Inf	HGNC:15472 or HGNC:402 or HGNC:403 or HGNC:405 or HGNC:409 or HGNC:410 or HGNC:411 or HGNC:412 or HGNC:877	[]
R_LCADi_Dm	lactaldehyde dehydrogenase, mitochondrial	Pyruvate metabolism	1 M_h2o_m + 1 M_nad_m + 1 M_lald_D_m = 2 M_h_m + 1 M_nadh_m + 1 M_lac_D_m	1 water + 1 NAD(1-) + 1 (R)-lactaldehyde = 2 proton + 1 NADH(2-) + 1 (R)-lactate	0	0	Inf	HGNC:404 or HGNC:406 or HGNC:407 or HGNC:408 or HGNC:7179 or HGNC:9722	[]
R_LCADim	lactaldehyde dehydrogenase, mitochondrial	Pyruvate metabolism	1 M_h2o_m + 1 M_nad_m + 1 M_lald_L_m = 2 M_h_m + 1 M_nadh_m + 1 M_lac_L_m	1 water + 1 NAD(1-) + 1 (S)-lactaldehyde = 2 proton + 1 NADH(2-) + 1 (S)-lactate	0	0	Inf	HGNC:404 or HGNC:406 or HGNC:407 or HGNC:408 or HGNC:7179 or HGNC:9722	[]
R_LCAT1e	Lecithin-cholesterol acyltransferase	Fatty acid oxidation	1 M_chsterol_e + 1 M_pchol_hs_e = 1 M_lpchol_hs_e + 1 M_xolest2_hs_e	1 cholesterol + 1 phosphatidylcholine = 1 1-lysophosphatidylcholine + 1 cholesterol ester	0	0	Inf	HGNC:6522	[]
R_LCYSTAT	L-Cysteate:2-oxoglutarate aminotransferase	Methionine and cysteine metabolism	1 M_Lcyst_c + 1 M_akg_c = 1 M_glu_L_c + 1 M_3spyr_c	1 L-cysteate(1-) + 1 2-oxoglutarate(2-) = 1 L-glutamate(1-) + 1 3-sulfonatopyruvate(2-)	1	-Inf	Inf	HGNC:4432	[]
R_LCYSTATm	L-Cysteate:2-oxoglutarate aminotransferase, mitochondrial	Methionine and cysteine metabolism	1 M_akg_m + 1 M_Lcyst_m = 1 M_glu_L_m + 1 M_3spyr_m	1 2-oxoglutarate(2-) + 1 L-cysteate(1-) = 1 L-glutamate(1-) + 1 3-sulfonatopyruvate(2-)	1	-Inf	Inf	HGNC:4433	[]
R_LCYSTCBOXL	3-Sulfoalanine carboxy-lyase	Taurine and hypotaurine metabolism	1 M_h_c + 1 M_Lcyst_c = 1 M_co2_c + 1 M_taur_c	1 proton + 1 L-cysteate(1-) = 1 carbon dioxide + 1 taurine	0	0	Inf	HGNC:18966 or HGNC:4092 or HGNC:4093	[]
R_LDH_D	D-lactate dehydrogenase	Pyruvate metabolism	1 M_nad_c + 1 M_lac_D_c = 1 M_h_c + 1 M_pyr_c + 1 M_nadh_c	1 NAD(1-) + 1 (R)-lactate = 1 proton + 1 pyruvate + 1 NADH(2-)	1	-Inf	Inf	HGNC:19708	[]
R_LDH_L	L-lactate dehydrogenase	Glycolysis/gluconeogenesis	1 M_nad_c + 1 M_lac_L_c = 1 M_h_c + 1 M_pyr_c + 1 M_nadh_c	1 NAD(1-) + 1 (S)-lactate = 1 proton + 1 pyruvate + 1 NADH(2-)	1	-Inf	Inf	HGNC:21481 or HGNC:28335 or HGNC:30866 or (HGNC:6535 and HGNC:6541) or HGNC:6535 or HGNC:6541 or HGNC:6544	[]
R_LDH_Lm	L-lactate dehydrogenase	Pyruvate metabolism	1 M_nad_m + 1 M_lac_L_m = 1 M_h_m + 1 M_nadh_m + 1 M_pyr_m	1 NAD(1-) + 1 (S)-lactate = 1 proton + 1 NADH(2-) + 1 pyruvate	1	-Inf	Inf	HGNC:19708 or HGNC:6535 or HGNC:6541	[]
R_LEUTA	leucine transaminase	Valine, leucine, and isoleucine metabolism	1 M_akg_c + 1 M_leu_L_c = 1 M_glu_L_c + 1 M_4mop_c	1 2-oxoglutarate(2-) + 1 L-leucine = 1 L-glutamate(1-) + 1 4-methyl-2-oxopentanoate	1	-Inf	Inf	HGNC:976	[]
R_LEUTAm	leucine transaminase, mitochondrial	Valine, leucine, and isoleucine metabolism	1 M_akg_m + 1 M_leu_L_m = 1 M_glu_L_m + 1 M_4mop_m	1 2-oxoglutarate(2-) + 1 L-leucine = 1 L-glutamate(1-) + 1 4-methyl-2-oxopentanoate	1	-Inf	Inf	HGNC:977	[]
R_LFORKYNHYD	L-Formylkynurenine hydrolase	Tryptophan metabolism	1 M_h2o_c + 1 M_Lfmkynr_c = 1 M_h_c + 1 M_ala_L_c + 1 M_nformanth_c	1 water + 1 N-formyl-L-kynurenine = 1 proton + 1 L-alanine + 1 N-formylanthranilate	0	0	Inf	HGNC:6469	[]
R_LGNCCPT1	carnitine O-palmitoyltransferase	Fatty acid oxidation	1 M_crn_c + 1 M_ttccoa_c = 1 M_coa_c + 1 M_lgnccrn_c	1 (R)-carnitine + 1 tetracosanoyl-CoA(4-) = 1 coenzyme A(4-) + 1 lignoceryl carnitine	0	0	Inf	HGNC:18540 or HGNC:2328 or HGNC:2329	[]
R_LGNCCPT2	transport into the mitochondria (carnitine)	Fatty acid oxidation	1 M_coa_m + 1 M_lgnccrn_m = 1 M_crn_m + 1 M_ttccoa_m	1 coenzyme A(4-) + 1 lignoceryl carnitine = 1 (R)-carnitine + 1 tetracosanoyl-CoA(4-)	0	0	Inf	HGNC:2330	[]
R_LGTHL	lactoylglutathione lyase	Pyruvate metabolism	1 M_mthgxl_c + 1 M_gthrd_c = 1 M_lgt_S_c	1 methylglyoxal + 1 glutathionate(1-) = 1 (R)-S-lactoylglutathionate(1-)	0	0	Inf	HGNC:4323	[]
R_LINKDEG1ly	degradation of proteoglycan linkage region, lysosomal	Heparan sulfate degradation	3 M_h2o_l + 1 M_hs_deg25_l = 2 M_gal_l + 1 M_glcur_l + 1 M_xyl_D_l	3 water + 1 GlcA-beta-1,3-Gal-beta-1,3-Gal-beta-1,4-Xylose = 2 D-galactose + 1 D-glucuronate + 1 aldehydo-D-xylose	0	0	Inf		[]
R_LINKDEG2ly	degradation of proteoglycan linkage region, lysosomal	Chondroitin sulfate degradation	4 M_h2o_l + 1 M_cs_a_deg5_l = 1 M_h_l + 1 M_so4_l + 2 M_gal_l + 1 M_glcur_l + 1 M_xyl_D_l	4 water + 1 chondroitin sulfate A (GalNAc4S-GlcA), degradation product 5 = 1 proton + 1 sulfate + 2 D-galactose + 1 D-glucuronat... <Preview truncated at 128 characters>	0	0	Inf		[]
R_LINKDEG3ly	degradation of proteoglycan linkage region, lysosomal	Chondroitin sulfate degradation	4 M_h2o_l + 1 M_cs_c_deg5_l = 1 M_h_l + 1 M_so4_l + 2 M_gal_l + 1 M_glcur_l + 1 M_xyl_D_l	4 water + 1 chondroitin sulfate C (GalNAc6S-GlcA), degradation product 5 = 1 proton + 1 sulfate + 2 D-galactose + 1 D-glucuronat... <Preview truncated at 128 characters>	0	0	Inf		[]
R_LINKDEG4ly	degradation of proteoglycan linkage region, lysosomal	Chondroitin sulfate degradation	5 M_h2o_l + 1 M_cs_e_deg7_l = 2 M_h_l + 2 M_so4_l + 2 M_gal_l + 1 M_glcur_l + 1 M_xyl_D_l	5 water + 1 chondroitin sulfate E (GalNAc4,6diS-GlcA), degradation product 7 = 2 proton + 2 sulfate + 2 D-galactose + 1 D-glucur... <Preview truncated at 128 characters>	0	0	Inf		[]
R_LNELDCCPT1	carnitine O-palmitoyltransferase	Fatty acid oxidation	1 M_crn_c + 1 M_lneldccoa_c = 1 M_coa_c + 1 M_lneldccrn_c	1 (R)-carnitine + 1 linoelaidyl coenzyme A = 1 coenzyme A(4-) + 1 O-linoelaidylcarnitine	0	0	Inf	HGNC:18540 or HGNC:2328 or HGNC:2329	[]
R_LNELDCCPT2	carnitine transferase	Fatty acid oxidation	1 M_coa_m + 1 M_lneldccrn_m = 1 M_crn_m + 1 M_lneldccoa_m	1 coenzyme A(4-) + 1 O-linoelaidylcarnitine = 1 (R)-carnitine + 1 linoelaidyl coenzyme A	0	0	Inf	HGNC:2330	[]
R_LNLCCPT1	carnitine O-palmitoyltransferase	Fatty acid oxidation	1 M_crn_c + 1 M_lnlccoa_c = 1 M_coa_c + 1 M_lnlccrn_c	1 (R)-carnitine + 1 linoleoyl-CoA = 1 coenzyme A(4-) + 1 O-linoleoylcarnitine	0	0	Inf	HGNC:18540 or HGNC:2328 or HGNC:2329	[]
R_LNLCCPT2	carnitine transferase	Fatty acid oxidation	1 M_coa_m + 1 M_lnlccrn_m = 1 M_crn_m + 1 M_lnlccoa_m	1 coenzyme A(4-) + 1 O-linoleoylcarnitine = 1 (R)-carnitine + 1 linoleoyl-CoA	0	0	Inf	HGNC:2330	[]
R_LNLNCACPT1	carnitine O-palmitoyltransferase	Fatty acid oxidation	1 M_crn_c + 1 M_lnlncacoa_c = 1 M_coa_c + 1 M_lnlncacrn_c	1 (R)-carnitine + 1 alpha-linolenoyl-CoA = 1 coenzyme A(4-) + 1 alpha-linolenyl carnitine	0	0	Inf	HGNC:18540 or HGNC:2328 or HGNC:2329	[]
R_LNLNCACPT2	carnitine transferase	Fatty acid oxidation	1 M_coa_m + 1 M_lnlncacrn_m = 1 M_crn_m + 1 M_lnlncacoa_m	1 coenzyme A(4-) + 1 alpha-linolenyl carnitine = 1 (R)-carnitine + 1 alpha-linolenoyl-CoA	0	0	Inf	HGNC:2330	[]
R_LNLNCGCPT1	carnitine O-palmitoyltransferase	Fatty acid oxidation	1 M_crn_c + 1 M_lnlncgcoa_c = 1 M_coa_c + 1 M_lnlncgcrn_c	1 (R)-carnitine + 1 gamma-linolenoyl-CoA(4-) = 1 coenzyme A(4-) + 1 gamma-linolenyl carnitine	0	0	Inf	HGNC:18540 or HGNC:2328 or HGNC:2329	[]
R_LNLNCGCPT2	carnitine transferase	Fatty acid oxidation	1 M_coa_m + 1 M_lnlncgcrn_m = 1 M_crn_m + 1 M_lnlncgcoa_m	1 coenzyme A(4-) + 1 gamma-linolenyl carnitine = 1 (R)-carnitine + 1 gamma-linolenoyl-CoA(4-)	0	0	Inf	HGNC:2330	[]
R_LNS14DM	cytochrome P450 lanosterol 14-alpha-demethylase (NADP)	Cholesterol metabolism	3 M_o2_c + 2 M_h_c + 3 M_nadph_c + 1 M_lanost_c = 4 M_h2o_c + 3 M_nadp_c + 1 M_for_c + 1 M_44mctr_c	3 dioxygen + 2 proton + 3 NADPH(4-) + 1 lanosterol = 4 water + 3 NADP(3-) + 1 formate + 1 4,4-dimethyl-5alpha-cholesta-8,14,24-t... <Preview truncated at 128 characters>	0	0	Inf	HGNC:2648	[]
R_LNSTLSr	lanosterol synthase	Cholesterol metabolism	1 M_Ssq23epx_r = 1 M_lanost_r	1 (S)-2,3-epoxysqualene = 1 lanosterol	0	0	Inf	HGNC:6708	[]
R_LPASE	lysophospholipase	Glycerophospholipid metabolism	1 M_h2o_c + 1 M_lpchol_hs_c = 1 M_h_c + 1 M_Rtotal_c + 1 M_g3pc_c	1 water + 1 1-lysophosphatidylcholine = 1 proton + 1 fatty acid anion + 1 choline alfoscerate	0	0	Inf	HGNC:15449 or HGNC:2014 or HGNC:9035	[]
R_LPCOXp	L-pipecolate oxidase, peroxisomal	Lysine metabolism	1 M_Lpipecol_x + 1 M_o2_x = 1 M_h_x + 1 M_h2o2_x + 1 M_thp2c_x	1 L-pipecolic acid + 1 dioxygen = 1 proton + 1 hydrogen peroxide + 1 1-piperideine-6-carboxylate	0	0	Inf	HGNC:17804	[]
R_LPS	lipase	Triacylglycerol synthesis	1 M_h2o_c + 1 M_tag_hs_c = 1 M_h_c + 1 M_Rtotal_c + 1 M_dag_hs_c	1 water + 1 triglyceride = 1 proton + 1 fatty acid anion + 1 diglyceride	0	0	Inf	HGNC:1848 or HGNC:18590 or HGNC:6619 or HGNC:6677	[]
R_LPS2	lipase	Triacylglycerol synthesis	1 M_h2o_c + 1 M_dag_hs_c = 1 M_h_c + 1 M_Rtotal_c + 1 M_mag_hs_c	1 water + 1 diglyceride = 1 proton + 1 fatty acid anion + 1 monoglyceride	0	0	Inf	HGNC:1848 or HGNC:6677	[]
R_LPS2e	lipase, extracellular	Fatty acid oxidation	1 M_h2o_e + 1 M_dag_hs_e = 1 M_h_e + 1 M_mag_hs_e + 1 M_Rtotal_e	1 water + 1 diglyceride = 1 proton + 1 monoglyceride + 1 fatty acid anion	0	0	Inf	HGNC:6619	[]
R_LPS3	lipase	Triacylglycerol synthesis	1 M_h2o_c + 1 M_mag_hs_c = 1 M_h_c + 1 M_Rtotal_c + 1 M_glyc_c	1 water + 1 monoglyceride = 1 proton + 1 fatty acid anion + 1 glycerol	0	0	Inf	HGNC:17038	[]
R_LPS3e	lipase, extracellular	Fatty acid oxidation	1 M_h2o_e + 1 M_mag_hs_e = 1 M_h_e + 1 M_glyc_e + 1 M_Rtotal_e	1 water + 1 monoglyceride = 1 proton + 1 glycerol + 1 fatty acid anion	0	0	Inf	HGNC:6619	[]
R_LPS4e	phospholipase	Triacylglycerol synthesis	1 M_h2o_e + 1 M_pglyc_hs_e = 1 M_h_e + 1 M_1glyc_hs_e + 2 M_Rtotal_e	1 water + 1 phosphatidylglycerol(1-) = 1 proton + 1 1-acyl-sn-glycerol 3-phosphate + 2 fatty acid anion	0	0	Inf	HGNC:17934	[]
R_LPSe	lipase	Triacylglycerol synthesis	1 M_h2o_e + 1 M_tag_hs_e = 1 M_h_e + 1 M_dag_hs_e + 1 M_Rtotal_e	1 water + 1 triglyceride = 1 proton + 1 diglyceride + 1 fatty acid anion	0	0	Inf	HGNC:6619 or HGNC:6622 or HGNC:6623 or HGNC:6677 or HGNC:9155 or HGNC:9156	[]
R_LRAT	Lecithin retinol acyltransferase	Vitamin A metabolism	1 M_pchol_hs_c + 1 M_retinol_c = 1 M_lpchol_hs_c + 1 M_retfa_c	1 phosphatidylcholine + 1 retinol = 1 1-lysophosphatidylcholine + 1 fatty acid retinol	0	0	Inf	HGNC:6685	[]
R_LRAT1	Lecithin retinol acyltransferase (11-cis)	Vitamin A metabolism	1 M_pchol_hs_c + 1 M_retinol_cis_11_c = 1 M_lpchol_hs_c + 1 M_11_cis_retfa_c	1 phosphatidylcholine + 1 11-cis-retinol = 1 1-lysophosphatidylcholine + 1 fatty acid 11-cis-retinol	0	0	Inf		[]
R_LRAT2	Lecithin retinol acyltransferase (9-cis)	Vitamin A metabolism	1 M_pchol_hs_c + 1 M_retinol_9_cis_c = 1 M_lpchol_hs_c + 1 M_9_cis_retfa_c	1 phosphatidylcholine + 1 all-trans-retinol = 1 1-lysophosphatidylcholine + 1 fatty acid 9-cis-retinol	0	0	Inf		[]
R_LS3	Lumisterol 3 formation	Vitamin D metabolism	1 M_pd3_c = 1 M_lum3_c	1 Previtamin D3 = 1 Lumisterol 3	1	-Inf	Inf		[]
R_LSTO1r	Lathosterol oxidase	Cholesterol metabolism	1 M_o2_r + 1 M_h_r + 1 M_nadph_r + 1 M_chlstol_r = 2 M_h2o_r + 1 M_nadp_r + 1 M_ddsmsterol_r	1 dioxygen + 1 proton + 1 NADPH(4-) + 1 5alpha-cholesta-7,24-dien-3beta-ol = 2 water + 1 NADP(3-) + 1 7-dehydrodesmosterol	0	0	Inf	HGNC:10547	[]
R_LSTO2r	Lathosterol oxidase	Cholesterol metabolism	1 M_o2_r + 1 M_h_r + 1 M_nadph_r + 1 M_lthstrl_r = 1 M_7dhchsterol_r + 2 M_h2o_r + 1 M_nadp_r	1 dioxygen + 1 proton + 1 NADPH(4-) + 1 5alpha-cholest-7-en-3beta-ol = 1 cholesta-5,7-dien-3beta-ol + 2 water + 1 NADP(3-)	0	0	Inf	HGNC:10547 or HGNC:2651	[]
R_LTA4H	Leukotriene A-4 hydrolase	Eicosanoid metabolism	1 M_h2o_c + 1 M_leuktrA4_c = 1 M_leuktrB4_c	1 water + 1 leukotriene A4(1-) = 1 leukotriene B4(1-)	0	0	Inf	HGNC:6710	[]
R_LTC4CP	Leukotriene C4 carboxypeptidase	Eicosanoid metabolism	1 M_h2o_c + 1 M_leuktrC4_c = 1 M_gly_c + 1 M_leuktrF4_c	1 water + 1 leukotriene C4(2-) = 1 glycine + 1 leukotriene F4	1	-Inf	Inf		[]
R_LTC4Sr	Leukotriene C4 synthase	Eicosanoid metabolism	1 M_gthrd_r + 1 M_leuktrA4_r = 1 M_leuktrC4_r	1 glutathionate(1-) + 1 leukotriene A4(1-) = 1 leukotriene C4(2-)	0	0	Inf	HGNC:6719 or HGNC:7063 or HGNC:7064	[]
R_LTD4DP	Leukotriene D4 dipeptidase	Eicosanoid metabolism	1 M_h2o_c + 1 M_leuktrD4_c = 1 M_gly_c + 1 M_leuktrE4_c	1 water + 1 leukotriene D4 = 1 glycine + 1 leukotriene E4(1-)	1	-Inf	Inf		[]
R_LTDCL	L-Tryptophan decarboxy-lyase	Tryptophan metabolism	1 M_h_c + 1 M_trp_L_c = 1 M_co2_c + 1 M_trypta_c	1 proton + 1 L-tryptophan = 1 carbon dioxide + 1 tryptaminium	0	0	Inf	HGNC:2719	[]
R_LYSMTF1n	histone-lysine N-methyltransferase, nuclear	Lysine metabolism	1 M_amet_n + 1 M_peplys_n = 1 M_ahcys_n + 1 M_Nmelys_n + 1 M_h_n	1 S-adenosyl-L-methionine + 1 Peptidyl-L-lysine = 1 S-adenosyl-L-homocysteine + 1 Histone N6-methyl-L-lysine + 1 proton	0	0	Inf	HGNC:10761 or HGNC:11479 or HGNC:13726 or HGNC:14129 or HGNC:17287 or HGNC:20263 or HGNC:24650 or HGNC:24948 or HGNC:29489 or HGNC:30412	[]
R_LYSMTF2n	histone-lysine N-methyltransferase, nuclear	Lysine metabolism	1 M_amet_n + 1 M_Nmelys_n = 1 M_ahcys_n + 1 M_Ndmelys_n + 1 M_h_n	1 S-adenosyl-L-methionine + 1 Histone N6-methyl-L-lysine = 1 S-adenosyl-L-homocysteine + 1 Protein N6,N6-dimethyl-L-lysine + 1 p... <Preview truncated at 128 characters>	0	0	Inf	HGNC:10761 or HGNC:11479 or HGNC:13726 or HGNC:14129 or HGNC:17287 or HGNC:20263 or HGNC:24650 or HGNC:24948 or HGNC:29489 or HGNC:30412	[]
R_LYSMTF3n	histone-lysine N-methyltransferase, nuclear	Lysine metabolism	1 M_amet_n + 1 M_Ndmelys_n = 1 M_ahcys_n + 1 M_Ntmelys_n	1 S-adenosyl-L-methionine + 1 Protein N6,N6-dimethyl-L-lysine = 1 S-adenosyl-L-homocysteine + 1 Protein N6,N6,N6-trimethyl-L-lys... <Preview truncated at 128 characters>	0	0	Inf	HGNC:10761 or HGNC:11479 or HGNC:13726 or HGNC:14129 or HGNC:17287 or HGNC:20263 or HGNC:24650 or HGNC:24948 or HGNC:29489 or HGNC:30412	[]
R_LYSOXp	L-lysine oxidase, peroxisomal	Lysine metabolism	1 M_o2_x + 1 M_h2o_x + 1 M_lys_L_x = 1 M_h2o2_x + 1 M_nh4_x + 1 M_6a2ohxnt_x	1 dioxygen + 1 water + 1 L-lysinium(1+) = 1 hydrogen peroxide + 1 ammonium + 1 6-amino-2-oxohexanoic acid	0	0	Inf		[]
R_M1316Mg	mannosyl-oligosaccharide 1,3-1,6-alpha-mannosidase	N-glycan synthesis	2 M_h2o_g + 1 M_nm4masn_g = 2 M_man_g + 1 M_nm2masn_g	2 water + 1 (N-acetyl-D-glucosaminyl-(alpha-D-mannosyl)4-beta-D-mannosyl-diacetylchitobiosyl)-L-asparagine (protein) = 2 D-manno... <Preview truncated at 128 characters>	0	0	Inf	HGNC:6824 or HGNC:6825	[]
R_M13N2Tg	alpha-1,3-mannosyl-glycoprotein 2-beta-N-acetylglucosaminyltransferase	N-glycan synthesis	1 M_uacgam_g + 1 M_m4masn_g = 1 M_h_g + 1 M_udp_g + 1 M_nm4masn_g	1 UDP-N-acetyl-alpha-D-glucosamine(2-) + 1 (alpha-D-mannosyl)4-beta-D-mannosyl-diacetylchitobiosyl-L-asparagine (protein) = 1 pr... <Preview truncated at 128 characters>	0	0	Inf	HGNC:7044	[]
R_M13N4Tg	alpha-1,3-mannosyl-glycoprotein 4-beta-N-acetylglucosaminyltransferase	N-glycan synthesis	1 M_uacgam_g + 1 M_n2m2masn_g = 1 M_h_g + 1 M_udp_g + 1 M_n3m2masn_g	1 UDP-N-acetyl-alpha-D-glucosamine(2-) + 1 ((N-acetyl-D-glucosaminyl)2-(alpha-D-mannosyl)2-beta-D-mannosyl-diacetylchitobiosyl)-... <Preview truncated at 128 characters>	0	0	Inf	HGNC:7047 or HGNC:7048	[]
R_M14NTg	beta-1,4-mannosyl-glycoprotein 4-beta-N-acetylglucosaminyltransferase	N-glycan synthesis	1 M_uacgam_g + 1 M_n2m2masn_g = 1 M_h_g + 1 M_udp_g + 1 M_n2m2nmasn_g	1 UDP-N-acetyl-alpha-D-glucosamine(2-) + 1 ((N-acetyl-D-glucosaminyl)2-(alpha-D-mannosyl)2-beta-D-mannosyl-diacetylchitobiosyl)-... <Preview truncated at 128 characters>	0	0	Inf	HGNC:7046	[]
R_M16N4Tg	alpha-1,6-mannosyl-glycoprotein 4-beta-N-acetylglucosaminyltransferase	N-glycan synthesis	1 M_uacgam_g + 1 M_n4m2masn_g = 1 M_h_g + 1 M_udp_g + 1 M_n5m2masn_g	1 UDP-N-acetyl-alpha-D-glucosamine(2-) + 1 ((N-acetyl-D-glucosaminyl)4-(alpha-D-mannosyl)2-beta-D-mannosyl-diacetylchitobiosyl)-... <Preview truncated at 128 characters>	0	0	Inf		[]
R_M16N6Tg	alpha-1,6-mannosyl-glycoprotein 6-beta-N-acetylglucosaminyltransferase	N-glycan synthesis	1 M_uacgam_g + 1 M_n3m2masn_g = 1 M_h_g + 1 M_udp_g + 1 M_n4m2masn_g	1 UDP-N-acetyl-alpha-D-glucosamine(2-) + 1 ((N-acetyl-D-glucosaminyl)3-(alpha-D-mannosyl)2-beta-D-mannosyl-diacetylchitobiosyl)-... <Preview truncated at 128 characters>	0	0	Inf	HGNC:7049	[]
R_M16NTg	alpha-1,6-mannosyl-glycoprotein 2-beta-N-acetylglucosaminyltransferase	N-glycan synthesis	1 M_uacgam_g + 1 M_nm2masn_g = 1 M_h_g + 1 M_udp_g + 1 M_n2m2masn_g	1 UDP-N-acetyl-alpha-D-glucosamine(2-) + 1 (N-acetyl-D-glucosaminyl-(alpha-D-mannosyl)2-beta-D-mannosyl-diacetylchitobiosyl)-L-a... <Preview truncated at 128 characters>	0	0	Inf	HGNC:7045	[]
R_M4ATAer	M4A transamidase, endoplasmic reticulum	Phosphatidylinositol phosphate metabolism	1 M_pre_prot_r + 1 M_m_em_3gacpail_hs_r = 1 M_gpi_sig_r + 1 M_m_em_3gacpail_prot_hs_r	1 acyl-GPI + 1 mannosyl-3-(phosphoethanolaminyl-mannosyl)-glucosaminyl-acylphosphatidylinositol (M4A)) = 1 glycophosphatidylinos... <Preview truncated at 128 characters>	0	0	Inf	HGNC:14937 and HGNC:15791 and HGNC:4446 and HGNC:8965	[]
R_M4BET2er	M4B phosphoethanolaminyl transferase, endoplasmic reticulum	Phosphatidylinositol phosphate metabolism	1 M_pe_hs_r + 1 M_mem2emgacpail_hs_r = 1 M_dag_hs_r + 1 M_m_em_3gacpail_hs_r	1 phosphatidylethanolamine + 1 ({[(mannosyl),(phosphoethanolaminyl)]-dimannosyl},{phosphoethanolaminyl})-mannosyl-glucosaminyl-a... <Preview truncated at 128 characters>	0	0	Inf	HGNC:25985 and HGNC:8962	[]
R_M4BTAer	M4B transamidase, endoplasmic reticulum	Phosphatidylinositol phosphate metabolism	1 M_mem2emgacpail_hs_r + 1 M_pre_prot_r = 1 M_gpi_sig_r + 1 M_mem2emgacpail_prot_hs_r	1 ({[(mannosyl),(phosphoethanolaminyl)]-dimannosyl},{phosphoethanolaminyl})-mannosyl-glucosaminyl-acylphosphatidylinositol (M4B)... <Preview truncated at 128 characters>	0	0	Inf	HGNC:14937 and HGNC:14938 and HGNC:15791 and HGNC:4446 and HGNC:8965	[]
R_M4CET3er	M4C phosphoethanolaminyl transferase, endoplasmic reticulum	Phosphatidylinositol phosphate metabolism	1 M_pe_hs_r + 1 M_m3emgacpail_hs_r = 1 M_dag_hs_r + 1 M_mem2emgacpail_hs_r	1 phosphatidylethanolamine + 1 (trimannosyl),(phosphoethanolaminyl)-mannosyl-glucosaminyl-acylphosphatidylinositol (M4C) = 1 dig... <Preview truncated at 128 characters>	0	0	Inf	HGNC:23215 and HGNC:8962	[]
R_MACACI	maleylacetoacetate isomerase	Tyrosine metabolism	1 M_4mlacac_c = 1 M_4fumacac_c	1 4-maleylacetoacetate = 1 4-fumarylacetoacetate(2-)	0	0	Inf	HGNC:4643 or HGNC:4643 or HGNC:4643	[]
R_MACOXO	3-Methylimidazole acetaldehyde:NAD+ oxidoreductase	Histidine metabolism	1 M_h2o_c + 1 M_nad_c + 1 M_3mldz_c = 2 M_h_c + 1 M_nadh_c + 1 M_3mlda_c	1 water + 1 NAD(1-) + 1 1-methylimidazole-4-acetaldehyde = 2 proton + 1 NADH(2-) + 1 1-methyl-4-imidazoleacetic acid	0	0	Inf	HGNC:405 or HGNC:409 or HGNC:410 or HGNC:411 or HGNC:6834	[]
R_MALT	alpha-glucosidase	Starch and sucrose metabolism	1 M_h2o_c + 1 M_malt_c = 2 M_glc_D_c	1 water + 1 maltose = 2 D-glucopyranose	0	0	Inf	HGNC:4065 or HGNC:4139 or HGNC:7043	[]
R_MALTe	alpha-glucosidase, extracellular	Starch and sucrose metabolism	1 M_h2o_e + 1 M_malt_e = 2 M_glc_D_e	1 water + 1 maltose = 2 D-glucopyranose	0	0	Inf	HGNC:7043	[]
R_MALTly	alpha-glucosidase, lysosomal	Starch and sucrose metabolism	1 M_h2o_l + 1 M_malt_l = 2 M_glc_D_l	1 water + 1 maltose = 2 D-glucopyranose	0	0	Inf	HGNC:4065	[]
R_MAN1_6B1er	mannosidase I, endoplasmic reticulum (g1m6masnB1-producing)	N-glycan synthesis	1 M_h2o_r + 1 M_g1m7masnC_r = 1 M_g1m6masnB1_r + 1 M_man_r	1 water + 1 glucosyl-(alpha-D-mannosyl)7-beta-D-mannosyl-diacetylchitobiosyl-L-asparagine, isoform C (protein) = 1 glucosyl-(alp... <Preview truncated at 128 characters>	0	0	Inf	HGNC:6823	[]
R_MAN1_7Ber	mannosidase I, endoplasmic reticulum (g1m7masnB-producing)	N-glycan synthesis	1 M_h2o_r + 1 M_g1m8masn_r = 1 M_g1m7masnB_r + 1 M_man_r	1 water + 1 (alpha-D-Glucosyl)-(alpha-D-mannosyl)8-beta-D-mannosyl-diacetylchitobiosyl-L-asparagine (protein) = 1 glucosyl-(alph... <Preview truncated at 128 characters>	0	0	Inf	HGNC:6823	[]
R_MAN1PT2	mannose-1-phosphate guanylyltransferase (GDP)	Fructose and mannose metabolism	1 M_h_c + 1 M_gdp_c + 1 M_man1p_c = 1 M_pi_c + 1 M_gdpmann_c	1 proton + 1 GDP(3-) + 1 D-mannose 1-phosphate = 1 hydrogenphosphate + 1 GDP-alpha-D-mannose(2-)	0	0	Inf	HGNC:22923 or HGNC:22932	[]
R_MAN2_6B1er	mannosidase II, endoplasmic reticulum (g1m6masnB1-producing)	N-glycan synthesis	1 M_h2o_r + 1 M_g1m7masnB_r = 1 M_g1m6masnB1_r + 1 M_man_r	1 water + 1 glucosyl-(alpha-D-mannosyl)7-beta-D-mannosyl-diacetylchitobiosyl-L-asparagine, isoform B (protein) = 1 glucosyl-(alp... <Preview truncated at 128 characters>	0	0	Inf		[]
R_MAN2_7Cer	mannosidase II, endoplasmic reticulum (g1m7masnC-producing)	N-glycan synthesis	1 M_h2o_r + 1 M_g1m8masn_r = 1 M_g1m7masnC_r + 1 M_man_r	1 water + 1 (alpha-D-Glucosyl)-(alpha-D-mannosyl)8-beta-D-mannosyl-diacetylchitobiosyl-L-asparagine (protein) = 1 glucosyl-(alph... <Preview truncated at 128 characters>	0	0	Inf		[]
R_MAN6PI	mannose-6-phosphate isomerase	Fructose and mannose metabolism	1 M_man6p_c = 1 M_f6p_c	1 D-mannose 6-phosphate = 1 D-fructose 6-phosphate(2-)	1	-Inf	Inf	HGNC:7216	[]
R_MAOLNOR	monoamine oxidase (L-Normetanephrine)	Tyrosine metabolism	1 M_h2o_c + 1 M_o2_c + 1 M_normete_L_c = 1 M_h2o2_c + 1 M_nh4_c + 1 M_3m4hpga_c	1 water + 1 dioxygen + 1 L-Normetanephrine = 1 hydrogen peroxide + 1 ammonium + 1 3-Methoxy-4-hydroxyphenylglycolaldehyde	0	0	Inf	HGNC:6833 or HGNC:6834	[]
R_MAOX	Methylamine oxidase	Tyrosine metabolism	1 M_h2o_c + 1 M_o2_c + 1 M_mma_c = 1 M_h2o2_c + 1 M_nh4_c + 1 M_fald_c	1 water + 1 dioxygen + 1 methylammonium = 1 hydrogen peroxide + 1 ammonium + 1 formaldehyde	0	0	Inf	HGNC:549 or HGNC:550 or HGNC:80	[]
R_MCCCrm	methylcrotonoyl-CoA carboxylase, mitochondrial	Valine, leucine, and isoleucine metabolism	1 M_atp_m + 1 M_hco3_m + 1 M_3mb2coa_m = 1 M_h_m + 1 M_adp_m + 1 M_pi_m + 1 M_3mgcoa_m	1 ATP(4-) + 1 hydrogencarbonate + 1 3-methylbut-2-enoyl-CoA(4-) = 1 proton + 1 ADP(3-) + 1 hydrogenphosphate + 1 trans-3-methylg... <Preview truncated at 128 characters>	1	-Inf	Inf	HGNC:6936 and HGNC:6937	[]
R_MCD	Malonyl-CoA Decarboxylase cytoplasmic	Fatty acid oxidation	1 M_h_c + 1 M_malcoa_c = 1 M_co2_c + 1 M_accoa_c	1 proton + 1 malonyl-CoA(5-) = 1 carbon dioxide + 1 acetyl-CoA(4-)	0	0	Inf	HGNC:7150	[]
R_MCDm	Malonyl-CoA Decarboxylase, mitochondrial	Fatty acid oxidation	1 M_h_m + 1 M_malcoa_m = 1 M_co2_m + 1 M_accoa_m	1 proton + 1 malonyl-CoA(5-) = 1 carbon dioxide + 1 acetyl-CoA(4-)	0	0	Inf	HGNC:7150	[]
R_MCDp	Malonyl-CoA Decarboxylase peroxisomal	Fatty acid oxidation	1 M_h_x + 1 M_malcoa_x = 1 M_accoa_x + 1 M_co2_x	1 proton + 1 malonyl-CoA(5-) = 1 acetyl-CoA(4-) + 1 carbon dioxide	0	0	Inf	HGNC:7150	[]
R_MCITS	2-methylcitrate synthase	Propanoate metabolism	1 M_h2o_c + 1 M_ppcoa_c + 1 M_oaa_c = 1 M_h_c + 1 M_2mcit_c + 1 M_coa_c	1 water + 1 propionyl-CoA(4-) + 1 oxaloacetate(2-) = 1 proton + 1 2-methylcitrate(3-) + 1 coenzyme A(4-)	0	0	Inf		[]
R_MCLACCYSR	3-mercaptolactate:cysteine reductase	Methionine and cysteine metabolism	1 M_nad_c + 1 M_cys_L_c + 1 M_mercplac_c = 1 M_h_c + 1 M_nadh_c + 1 M_mercplaccys_c	1 NAD(1-) + 1 L-cysteine + 1 3-mercaptolactic acid = 1 proton + 1 NADH(2-) + 1 3-mercaptolactate-cysteine disulfide	0	0	Inf		[]
R_MCLOR	3-Mercaptolactate:NAD+ oxidoreductase	Methionine and cysteine metabolism	1 M_nad_c + 1 M_mercplac_c = 1 M_h_c + 1 M_nadh_c + 1 M_mercppyr_c	1 NAD(1-) + 1 3-mercaptolactic acid = 1 proton + 1 NADH(2-) + 1 3-mercaptopyruvate	1	-Inf	Inf	HGNC:21481 or HGNC:28335 or HGNC:30866 or (HGNC:6535 and HGNC:6541) or HGNC:6535 or HGNC:6541 or HGNC:6544	[]
R_MCOATA	Malonyl-CoA-ACP transacylase	Fatty acid oxidation	1 M_malcoa_c + 1 M_ACP_c + 1 M_h_c = 1 M_coa_c + 1 M_malACP_c	1 malonyl-CoA(5-) + 1 acyl-carrier protein + 1 proton = 1 coenzyme A(4-) + 1 carboxyacetyl-[acyl-carrier protein]	1	-Inf	Inf	HGNC:3594	[]
R_MCOATAm	Malonyl-CoA-ACP transacylase, mitochondrial	Fatty acid oxidation	1 M_malcoa_m + 1 M_ACP_m + 1 M_h_m = 1 M_coa_m + 1 M_malACP_m	1 malonyl-CoA(5-) + 1 acyl-carrier protein + 1 proton = 1 coenzyme A(4-) + 1 carboxyacetyl-[acyl-carrier protein]	1	-Inf	Inf	HGNC:29622	[]
R_MCPST	3-mercaptopyruvate sulfurtransferase	Methionine and cysteine metabolism	1 M_cyan_c + 1 M_mercppyr_c = 1 M_h_c + 1 M_pyr_c + 1 M_tcynt_c	1 hydrogen cyanide + 1 3-mercaptopyruvate = 1 proton + 1 pyruvate + 1 thiocyanate	0	0	Inf	HGNC:7223	[]
R_MDH	malate dehydrogenase	Citric acid cycle	1 M_nad_c + 1 M_mal_L_c = 1 M_h_c + 1 M_nadh_c + 1 M_oaa_c	1 NAD(1-) + 1 (S)-malate(2-) = 1 proton + 1 NADH(2-) + 1 oxaloacetate(2-)	1	-Inf	Inf	HGNC:17836 or HGNC:6970	[]
R_MDHm	malate dehydrogenase, mitochondrial	Citric acid cycle	1 M_nad_m + 1 M_mal_L_m = 1 M_h_m + 1 M_nadh_m + 1 M_oaa_m	1 NAD(1-) + 1 (S)-malate(2-) = 1 proton + 1 NADH(2-) + 1 oxaloacetate(2-)	1	-Inf	Inf	HGNC:6970 or HGNC:6971	[]
R_MDRPD	5-Methylthio-5-deoxy-D-ribulose 1-phosphate dehydratase	Arginine and Proline Metabolism	1 M_5mdru1p_c = 1 M_h2o_c + 1 M_dkmpp_c	1 S-methyl-5-thio-D-ribulose 1-phosphate(2-) = 1 water + 1 5-(methylsulfanyl)-2,3-dioxopentyl phosphate(2-)	0	0	Inf		[]
R_ME1m	malic enzyme (NAD), mitochondrial	Pyruvate metabolism	1 M_nad_m + 1 M_mal_L_m = 1 M_co2_m + 1 M_nadh_m + 1 M_pyr_m	1 NAD(1-) + 1 (S)-malate(2-) = 1 carbon dioxide + 1 NADH(2-) + 1 pyruvate	0	0	Inf	HGNC:6984	[]
R_ME2	malic enzyme (NADP)	Pyruvate metabolism	1 M_nadp_c + 1 M_mal_L_c = 1 M_pyr_c + 1 M_nadph_c + 1 M_co2_c	1 NADP(3-) + 1 (S)-malate(2-) = 1 pyruvate + 1 NADPH(4-) + 1 carbon dioxide	0	0	Inf	HGNC:6983	[]
R_ME2m	malic enzyme (NADP), mitochondrial	Pyruvate metabolism	1 M_nadp_m + 1 M_mal_L_m = 1 M_nadph_m + 1 M_co2_m + 1 M_pyr_m	1 NADP(3-) + 1 (S)-malate(2-) = 1 NADPH(4-) + 1 carbon dioxide + 1 pyruvate	0	0	Inf	HGNC:6984 or HGNC:6985	[]
R_MECOALm	mesaconate--CoA ligase (ADP-forming), mitochondrial	C5-branched dibasic acid metabolism	1 M_coa_m + 1 M_atp_m + 1 M_mescon_m = 1 M_adp_m + 1 M_pi_m + 1 M_mescoa_m	1 coenzyme A(4-) + 1 ATP(4-) + 1 mesaconate(2-) = 1 ADP(3-) + 1 hydrogenphosphate + 1 mesaconyl-CoA	1	-Inf	Inf		[]
R_MECOAS1m	mesaconate--CoA ligase (GDP-forming)	C5-branched dibasic acid metabolism	1 M_coa_m + 1 M_gtp_m + 1 M_mescon_m = 1 M_pi_m + 1 M_gdp_m + 1 M_mescoa_m	1 coenzyme A(4-) + 1 GTP(4-) + 1 mesaconate(2-) = 1 hydrogenphosphate + 1 GDP(3-) + 1 mesaconyl-CoA	1	-Inf	Inf		[]
R_MELATN23DOX	Melatonin:oxygen 2,3-dioxygenase (indole-decyclizing)	Tryptophan metabolism	1 M_o2_c + 1 M_melatn_c = 1 M_fna5moxam_c	1 dioxygen + 1 melatonin = 1 Formyl-N-acetyl-5-methoxykynurenamine	0	0	Inf	HGNC:6059	[]
R_MELATNOX	Melatonin:NADP oxidoreductase	Tryptophan metabolism	1 M_o2_c + 1 M_h_c + 1 M_nadph_c + 1 M_melatn_c = 1 M_h2o_c + 1 M_nadp_c + 1 M_6hoxmelatn_c	1 dioxygen + 1 proton + 1 NADPH(4-) + 1 melatonin = 1 water + 1 NADP(3-) + 1 6-Hydroxymelatonin	0	0	Inf	HGNC:2621 and HGNC:9208 or HGNC:2595 and HGNC:9208 or HGNC:2597 and HGNC:9208 or HGNC:2596 and HGNC:9208	[]
R_MESCOALm	Mesaconyl-CoA pyruvate-lyase	C5-branched dibasic acid metabolism	1 M_h2o_m + 1 M_mescoa_m = 1 M_pyr_m + 1 M_accoa_m	1 water + 1 mesaconyl-CoA = 1 pyruvate + 1 acetyl-CoA(4-)	0	0	Inf		[]
R_METAT	methionine adenosyltransferase	Methionine and cysteine metabolism	1 M_h2o_c + 1 M_atp_c + 1 M_met_L_c = 1 M_pi_c + 1 M_amet_c + 1 M_ppi_c	1 water + 1 ATP(4-) + 1 L-methionine = 1 hydrogenphosphate + 1 S-adenosyl-L-methionine + 1 diphosphate(3-)	0	0	Inf	HGNC:6903 or (HGNC:6904 and HGNC:6905)	[]
R_METS	methionine synthase	Methionine and cysteine metabolism	1 M_5mthf_c + 1 M_hcys_L_c = 1 M_h_c + 1 M_thf_c + 1 M_met_L_c	1 5-methyltetrahydrofolate(2-) + 1 L-homocysteine = 1 proton + 1 (6S)-5,6,7,8-tetrahydrofolate(2-) + 1 L-methionine	0	0	Inf	HGNC:7468	[]
R_MEVK1x	mevalonate kinase (atp)	Cholesterol metabolism	1 M_atp_x + 1 M_mev_R_x = 1 M_h_x + 1 M_adp_x + 1 M_5pmev_x	1 ATP(4-) + 1 (R)-mevalonate = 1 proton + 1 ADP(3-) + 1 (R)-5-phosphonatomevalonate(3-)	0	0	Inf	HGNC:7530	[]
R_MG1er	mannosyl-oligosaccharide glucosidase, endoplasmic reticulum	N-glycan synthesis	1 M_h2o_r + 1 M_g3m8masn_r = 1 M_glc_D_r + 1 M_g2m8masn_r	1 water + 1 (alpha-D-Glucosyl)3-(alpha-D-mannosyl)8-beta-D-mannosyl-diacetylchitobiosyl-L-asparagine (protein) = 1 D-glucopyrano... <Preview truncated at 128 characters>	0	0	Inf	HGNC:24862	[]
R_MG2er	mannosyl-oligosaccharide glucosidase, endoplasmic reticulum	N-glycan synthesis	1 M_h2o_r + 1 M_g2m8masn_r = 1 M_glc_D_r + 1 M_g1m8masn_r	1 water + 1 (alpha-D-Glucosyl)2-(alpha-D-mannosyl)8-beta-D-mannosyl-diacetylchitobiosyl-L-asparagine (protein) = 1 D-glucopyrano... <Preview truncated at 128 characters>	0	0	Inf	(HGNC:4138 and HGNC:941)	[]
R_MG3er	mannosyl-oligosaccharide glucosidase, endoplasmic reticulum	N-glycan synthesis	1 M_h2o_r + 1 M_g1m8masn_r = 1 M_glc_D_r + 1 M_m8masn_r	1 water + 1 (alpha-D-Glucosyl)-(alpha-D-mannosyl)8-beta-D-mannosyl-diacetylchitobiosyl-L-asparagine (protein) = 1 D-glucopyranos... <Preview truncated at 128 characters>	0	0	Inf	(HGNC:4138 and HGNC:941)	[]
R_MGACONm	methylglutaconase, mitochondrial	C5-branched dibasic acid metabolism	1 M_citmcoa_L_m = 1 M_h2o_m + 1 M_mescoa_m	1 (3S)-citramalyl-CoA(5-) = 1 water + 1 mesaconyl-CoA	1	-Inf	Inf		[]
R_MGCHrm	methylglutaconyl-CoA hydratase (reversible), mitochondrial	Valine, leucine, and isoleucine metabolism	1 M_h2o_m + 1 M_3mgcoa_m = 1 M_hmgcoa_m	1 water + 1 trans-3-methylglutaconyl-CoA(5-) = 1 (3S)-3-hydroxy-3-methylglutaryl-CoA	1	-Inf	Inf	HGNC:890	[]
R_MGSA	methylglyoxal synthase	Pyruvate metabolism	1 M_dhap_c = 1 M_pi_c + 1 M_mthgxl_c	1 glycerone phosphate(2-) = 1 hydrogenphosphate + 1 methylglyoxal	0	0	Inf		[]
R_MGSA2	methyglyoxylate synthase 2 (from g3p)	Pyruvate metabolism	1 M_g3p_c = 1 M_pi_c + 1 M_mthgxl_c	1 glyceraldehyde 3-phosphate(2-) = 1 hydrogenphosphate + 1 methylglyoxal	0	0	Inf		[]
R_MHISOR	N-Methylhistamine:oxygen oxidoreductase (deaminating)	Histidine metabolism	1 M_h2o_c + 1 M_o2_c + 1 M_mhista_c = 1 M_h2o2_c + 1 M_nh4_c + 1 M_3mldz_c	1 water + 1 dioxygen + 1 N(tele)-methylhistaminium = 1 hydrogen peroxide + 1 ammonium + 1 1-methylimidazole-4-acetaldehyde	0	0	Inf	HGNC:549 or HGNC:550 or HGNC:80	[]
R_MI13456PK	inositol-1,3,4,5,6-pentakisphosphate 2-kinase	Inositol phosphate metabolism	1 M_atp_c + 1 M_mi13456p_c = 1 M_adp_c + 1 M_h_c + 1 M_minohp_c	1 ATP(4-) + 1 myo-inositol 1,3,4,5,6-pentakisphosphate(10-) = 1 ADP(3-) + 1 proton + 1 myo-inositol hexakisphosphate(12-)	0	0	Inf		[]
R_MI1345PKn	inositol-1,3,4,5-triphosphate 6-kinase, nucleus	Inositol phosphate metabolism	1 M_atp_n + 1 M_mi1345p_n = 1 M_h_n + 1 M_adp_n + 1 M_mi13456p_n	1 ATP(4-) + 1 1D-myo-inositol 1,3,4,5-tetrakisphosphate(8-) = 1 proton + 1 ADP(3-) + 1 myo-inositol 1,3,4,5,6-pentakisphosphate(... <Preview truncated at 128 characters>	0	0	Inf	HGNC:20739	[]
R_MI1345PP	inositol-1,3,4,5-trisphosphate 5-phosphatase	Inositol phosphate metabolism	1 M_h2o_c + 1 M_mi1345p_c = 1 M_pi_c + 1 M_mi134p_c	1 water + 1 1D-myo-inositol 1,3,4,5-tetrakisphosphate(8-) = 1 hydrogenphosphate + 1 1D-myo-inositol 1,3,4-trisphosphate(6-)	0	0	Inf	HGNC:11503 or HGNC:21474 or HGNC:6076 or HGNC:6077 or HGNC:6079 or HGNC:6080 or HGNC:8956	[]
R_MI1346PKn	inositol-1,3,4,6-tetrakisphosphate 5-kinase, nucleus	Inositol phosphate metabolism	1 M_atp_n + 1 M_mi1346p_n = 1 M_h_n + 1 M_adp_n + 1 M_mi13456p_n	1 ATP(4-) + 1 myo-inositol 1,3,4,6-tetrakisphosphate(8-) = 1 proton + 1 ADP(3-) + 1 myo-inositol 1,3,4,5,6-pentakisphosphate(10-... <Preview truncated at 128 characters>	0	0	Inf	HGNC:20739	[]
R_MI134P4P	inositol-1,3,4-trisphosphate 4-phosphatase	Inositol phosphate metabolism	1 M_h2o_c + 1 M_mi134p_c = 1 M_pi_c + 1 M_mi13p_c	1 water + 1 1D-myo-inositol 1,3,4-trisphosphate(6-) = 1 hydrogenphosphate + 1 myo-inositol 1,3-bisphosphate	0	0	Inf		[]
R_MI134PK	inositol-1,3,4-trisphosphate 6-kinase	Inositol phosphate metabolism	1 M_atp_c + 1 M_mi134p_c = 1 M_adp_c + 1 M_h_c + 1 M_mi1346p_c	1 ATP(4-) + 1 1D-myo-inositol 1,3,4-trisphosphate(6-) = 1 ADP(3-) + 1 proton + 1 myo-inositol 1,3,4,6-tetrakisphosphate(8-)	0	0	Inf		[]
R_MI134PP	inositol-1,3,4-trisphosphate 1-phosphatase	Inositol phosphate metabolism	1 M_h2o_c + 1 M_mi134p_c = 1 M_pi_c + 1 M_mi34p_c	1 water + 1 1D-myo-inositol 1,3,4-trisphosphate(6-) = 1 hydrogenphosphate + 1 1D-myo-inositol 3,4-bisphosphate	0	0	Inf	HGNC:6071	[]
R_MI13PP	inositol-1,3-bisphosphate 3-phosphatase	Inositol phosphate metabolism	1 M_h2o_c + 1 M_mi13p_c = 1 M_pi_c + 1 M_mi1p_D_c	1 water + 1 myo-inositol 1,3-bisphosphate = 1 hydrogenphosphate + 1 1D-myo-inositol 1-phosphate(2-)	0	0	Inf		[]
R_MI1456PKn	inositol-1,4,5,6- tetrakisphosphate 3-kinase, nucleus	Inositol phosphate metabolism	1 M_atp_n + 1 M_mi1456p_n = 1 M_h_n + 1 M_adp_n + 1 M_mi13456p_n	1 ATP(4-) + 1 1D-myo-inositol 1,4,5,6-tetrakisphosphate(8-) = 1 proton + 1 ADP(3-) + 1 myo-inositol 1,3,4,5,6-pentakisphosphate(... <Preview truncated at 128 characters>	0	0	Inf	HGNC:20739	[]
R_MI145P6Kn	inositol-1,4,5-triphosphate 6-kinase, nucleus	Inositol phosphate metabolism	1 M_atp_n + 1 M_mi145p_n = 1 M_h_n + 1 M_adp_n + 1 M_mi1456p_n	1 ATP(4-) + 1 1D-myo-inositol 1,4,5-trisphosphate(6-) = 1 proton + 1 ADP(3-) + 1 1D-myo-inositol 1,4,5,6-tetrakisphosphate(8-)	0	0	Inf	HGNC:20739	[]
R_MI145PK	inositol-1,4,5-trisphosphate 3-kinase	Inositol phosphate metabolism	1 M_atp_c + 1 M_mi145p_c = 1 M_adp_c + 1 M_h_c + 1 M_mi1345p_c	1 ATP(4-) + 1 1D-myo-inositol 1,4,5-trisphosphate(6-) = 1 ADP(3-) + 1 proton + 1 1D-myo-inositol 1,3,4,5-tetrakisphosphate(8-)	0	0	Inf	HGNC:14897 or HGNC:6178 or HGNC:6179	[]
R_MI145PKn	inositol-1,4,5-trisphosphate 3-kinase, nucleus	Inositol phosphate metabolism	1 M_atp_n + 1 M_mi145p_n = 1 M_h_n + 1 M_adp_n + 1 M_mi1345p_n	1 ATP(4-) + 1 1D-myo-inositol 1,4,5-trisphosphate(6-) = 1 proton + 1 ADP(3-) + 1 1D-myo-inositol 1,3,4,5-tetrakisphosphate(8-)	0	0	Inf	HGNC:20739	[]
R_MI145PP	inositol-1,4,5-trisphosphate 5-phosphatase	Inositol phosphate metabolism	1 M_h2o_c + 1 M_mi145p_c = 1 M_pi_c + 1 M_mi14p_c	1 water + 1 1D-myo-inositol 1,4,5-trisphosphate(6-) = 1 hydrogenphosphate + 1 1D-myo-inositol 1,4-bisphosphate(4-)	0	0	Inf	HGNC:11503 or HGNC:21474 or HGNC:6076 or HGNC:6077 or HGNC:6079 or HGNC:6080 or HGNC:8956	[]
R_MI14P4P	inositol-1,4-bisphosphate 4-phosphatase	Inositol phosphate metabolism	1 M_h2o_c + 1 M_mi14p_c = 1 M_pi_c + 1 M_mi1p_D_c	1 water + 1 1D-myo-inositol 1,4-bisphosphate(4-) = 1 hydrogenphosphate + 1 1D-myo-inositol 1-phosphate(2-)	0	0	Inf		[]
R_MI14PP	inositol-1,4-bisphosphate 1-phosphatase	Inositol phosphate metabolism	1 M_h2o_c + 1 M_mi14p_c = 1 M_pi_c + 1 M_mi4p_D_c	1 water + 1 1D-myo-inositol 1,4-bisphosphate(4-) = 1 hydrogenphosphate + 1 1D-myo-inositol 4-phosphate(2-)	0	0	Inf	HGNC:6071	[]
R_MI1PP	myo-inositol 1-phosphatase	Inositol phosphate metabolism	1 M_h2o_c + 1 M_mi1p_D_c = 1 M_pi_c + 1 M_inost_c	1 water + 1 1D-myo-inositol 1-phosphate(2-) = 1 hydrogenphosphate + 1 myo-inositol	0	0	Inf	HGNC:6050 or HGNC:6051 or HGNC:7449 or HGNC:7450	[]
R_MI1PS	myo-Inositol-1-phosphate synthase	Inositol phosphate metabolism	1 M_g6p_c = 1 M_mi1p_D_c	1 D-glucopyranose 6-phosphate(2-) = 1 1D-myo-inositol 1-phosphate(2-)	0	0	Inf	HGNC:29821	[]
R_MI3456PK	inositol-3,4,5,6-tetrakisphosphate 1-kinase	Inositol phosphate metabolism	1 M_atp_c + 1 M_mi3456p_c = 1 M_adp_c + 1 M_h_c + 1 M_mi13456p_c	1 ATP(4-) + 1 1D-myo-inositol 3,4,5,6-tetrakisphosphate(8-) = 1 ADP(3-) + 1 proton + 1 myo-inositol 1,3,4,5,6-pentakisphosphate(... <Preview truncated at 128 characters>	0	0	Inf		[]
R_MI34PP	inositol-3,4-bisphosphate 4-phosphatase	Inositol phosphate metabolism	1 M_h2o_c + 1 M_mi34p_c = 1 M_pi_c + 1 M_mi3p_D_c	1 water + 1 1D-myo-inositol 3,4-bisphosphate = 1 hydrogenphosphate + 1 1D-myo-inositol 3-phosphate(2-)	0	0	Inf	HGNC:6074 or HGNC:6075	[]
R_MI3PP	myo-inositol 3-phosphatase	Inositol phosphate metabolism	1 M_h2o_c + 1 M_mi3p_D_c = 1 M_pi_c + 1 M_inost_c	1 water + 1 1D-myo-inositol 3-phosphate(2-) = 1 hydrogenphosphate + 1 myo-inositol	0	0	Inf	HGNC:6050 or HGNC:6051	[]
R_MI4PP	myo-inositol 4-phosphatase	Inositol phosphate metabolism	1 M_h2o_c + 1 M_mi4p_D_c = 1 M_pi_c + 1 M_inost_c	1 water + 1 1D-myo-inositol 4-phosphate(2-) = 1 hydrogenphosphate + 1 myo-inositol	0	0	Inf	HGNC:6050 or HGNC:6051	[]
R_MICITDr	2-methylisocitrate dehydratase	Propanoate metabolism	1 M_h2o_c + 1 M_2mcacn_c = 1 M_micit_c	1 water + 1 (Z)-but-2-ene-1,2,3-tricarboxylate = 1 (2S,3R)-3-hydroxybutane-1,2,3-tricarboxylate	1	-Inf	Inf		[]
R_MLTG1	Maltodextrin glucosidase (maltotriose)	Starch and sucrose metabolism	1 M_h2o_c + 1 M_malttr_c = 1 M_glc_D_c + 1 M_malt_c	1 water + 1 alpha-maltotriose = 1 D-glucopyranose + 1 maltose	0	0	Inf	HGNC:4139	[]
R_MLTG1e	Maltodextrin glucosidase (maltotriose), extracellular	Starch and sucrose metabolism	1 M_h2o_e + 1 M_malttr_e = 1 M_glc_D_e + 1 M_malt_e	1 water + 1 alpha-maltotriose = 1 D-glucopyranose + 1 maltose	0	0	Inf	HGNC:7043	[]
R_MLTG1ly	Maltodextrin glucosidase (maltotriose), lysosome	Starch and sucrose metabolism	1 M_h2o_l + 1 M_malttr_l = 1 M_glc_D_l + 1 M_malt_l	1 water + 1 alpha-maltotriose = 1 D-glucopyranose + 1 maltose	0	0	Inf	HGNC:4065	[]
R_MM5ag	mannosyl-oligosaccharide 1,2-alpha-mannosidase, Golgi apparatus	N-glycan synthesis	1 M_h2o_g + 1 M_m5masnC_g = 1 M_man_g + 1 M_m4masn_g	1 water + 1 (alpha-D-mannosyl)5-beta-D-mannosyl-diacetylchitobiosyl-L-asparagine (protein) = 1 D-mannose + 1 (alpha-D-mannosyl)4... <Preview truncated at 128 characters>	0	0	Inf	HGNC:19080 or HGNC:6821 or HGNC:6822	[]
R_MM5bg	mannosyl-oligosaccharide 1,2-alpha-mannosidase, Golgi apparatus	N-glycan synthesis	1 M_h2o_g + 1 M_m5masnB1_g = 1 M_man_g + 1 M_m4masn_g	1 water + 1 (alpha-D-mannosyl)5-beta-D-mannosyl-diacetylchitobiosyl-L-asparagine (protein) = 1 D-mannose + 1 (alpha-D-mannosyl)4... <Preview truncated at 128 characters>	0	0	Inf	HGNC:19080 or HGNC:6821 or HGNC:6822	[]
R_MM5cg	mannosyl-oligosaccharide 1,2-alpha-mannosidase, Golgi apparatus	N-glycan synthesis	1 M_h2o_g + 1 M_m5masnB2_g = 1 M_man_g + 1 M_m4masn_g	1 water + 1 (alpha-D-mannosyl)5-beta-D-mannosyl-diacetylchitobiosyl-L-asparagine (protein) = 1 D-mannose + 1 (alpha-D-mannosyl)4... <Preview truncated at 128 characters>	0	0	Inf	HGNC:19080 or HGNC:6821 or HGNC:6822	[]
R_MM6ag	mannosyl-oligosaccharide 1,2-alpha-mannosidase, Golgi apparatus	N-glycan synthesis	1 M_h2o_g + 1 M_m6masnA_g = 1 M_man_g + 1 M_m5masnC_g	1 water + 1 (alpha-D-mannosyl)6-beta-D-mannosyl-diacetylchitobiosyl-L-asparagine (protein) = 1 D-mannose + 1 (alpha-D-mannosyl)5... <Preview truncated at 128 characters>	0	0	Inf	HGNC:19080	[]
R_MM6B1ag	mannosyl-oligosaccharide 1,2-alpha-mannosidase, Golgi apparatus	N-glycan synthesis	1 M_h2o_g + 1 M_m6masnB1_g = 1 M_m5masnB1_g + 1 M_man_g	1 water + 1 (alpha-D-mannosyl)6-beta-D-mannosyl-diacetylchitobiosyl-L-asparagine (protein) = 1 (alpha-D-mannosyl)5-beta-D-mannos... <Preview truncated at 128 characters>	0	0	Inf	HGNC:19080 or HGNC:6821 or HGNC:6822	[]
R_MM6B1bg	mannosyl-oligosaccharide 1,2-alpha-mannosidase, Golgi apparatus	N-glycan synthesis	1 M_h2o_g + 1 M_m6masnB2_g = 1 M_m5masnB1_g + 1 M_man_g	1 water + 1 (alpha-D-mannosyl)6-beta-D-mannosyl-diacetylchitobiosyl-L-asparagine (protein) = 1 (alpha-D-mannosyl)5-beta-D-mannos... <Preview truncated at 128 characters>	0	0	Inf	HGNC:19080 or HGNC:6821 or HGNC:6822	[]
R_MM6B2g	mannosyl-oligosaccharide 1,2-alpha-mannosidase, Golgi apparatus	N-glycan synthesis	1 M_h2o_g + 1 M_m6masnB2_g = 1 M_man_g + 1 M_m5masnB2_g	1 water + 1 (alpha-D-mannosyl)6-beta-D-mannosyl-diacetylchitobiosyl-L-asparagine (protein) = 1 D-mannose + 1 (alpha-D-mannosyl)5... <Preview truncated at 128 characters>	0	0	Inf	HGNC:19080 or HGNC:6821 or HGNC:6822	[]
R_MM6bg	mannosyl-oligosaccharide 1,2-alpha-mannosidase, Golgi apparatus	N-glycan synthesis	1 M_h2o_g + 1 M_m6masnC_g = 1 M_man_g + 1 M_m5masnC_g	1 water + 1 (alpha-D-mannosyl)6-beta-D-mannosyl-diacetylchitobiosyl-L-asparagine (protein) = 1 D-mannose + 1 (alpha-D-mannosyl)5... <Preview truncated at 128 characters>	0	0	Inf	HGNC:19080 or HGNC:6821 or HGNC:6822	[]
R_MM7Ag	mannosyl-oligosaccharide 1,2-alpha-mannosidase, Golgi apparatus	N-glycan synthesis	1 M_h2o_g + 1 M_m7masnA_g = 1 M_man_g + 1 M_m6masnA_g	1 water + 1 (alpha-D-mannosyl)7-beta-D-mannosyl-diacetylchitobiosyl-L-asparagine, isoform A (protein) = 1 D-mannose + 1 (alpha-D... <Preview truncated at 128 characters>	0	0	Inf	HGNC:19080	[]
R_MM7B1g	mannosyl-oligosaccharide 1,2-alpha-mannosidase, Golgi apparatus	N-glycan synthesis	1 M_h2o_g + 1 M_m7masnB_g = 1 M_man_g + 1 M_m6masnB1_g	1 water + 1 (alpha-D-mannosyl)7-beta-D-mannosyl-diacetylchitobiosyl-L-asparagine, isoform B (protein) = 1 D-mannose + 1 (alpha-D... <Preview truncated at 128 characters>	0	0	Inf	HGNC:19080 or HGNC:6821 or HGNC:6822	[]
R_MM7B2g	mannosyl-oligosaccharide 1,2-alpha-mannosidase, Golgi apparatus	N-glycan synthesis	1 M_h2o_g + 1 M_m7masnB_g = 1 M_m6masnB2_g + 1 M_man_g	1 water + 1 (alpha-D-mannosyl)7-beta-D-mannosyl-diacetylchitobiosyl-L-asparagine, isoform B (protein) = 1 (alpha-D-mannosyl)6-be... <Preview truncated at 128 characters>	0	0	Inf	HGNC:19080 or HGNC:6821 or HGNC:6822	[]
R_MM7Cag	mannosyl-oligosaccharide 1,2-alpha-mannosidase, Golgi apparatus	N-glycan synthesis	1 M_h2o_g + 1 M_m7masnA_g = 1 M_m6masnC_g + 1 M_man_g	1 water + 1 (alpha-D-mannosyl)7-beta-D-mannosyl-diacetylchitobiosyl-L-asparagine, isoform A (protein) = 1 (alpha-D-mannosyl)6-be... <Preview truncated at 128 characters>	0	0	Inf	HGNC:19080 or HGNC:6821 or HGNC:6822	[]
R_MM7Cbg	mannosyl-oligosaccharide 1,2-alpha-mannosidase, Golgi apparatus	N-glycan synthesis	1 M_h2o_g + 1 M_m7masnC_g = 1 M_m6masnC_g + 1 M_man_g	1 water + 1 (alpha-D-mannosyl)7-beta-D-mannosyl-diacetylchitobiosyl-L-asparagine, isoform C (protein) = 1 (alpha-D-mannosyl)6-be... <Preview truncated at 128 characters>	0	0	Inf	HGNC:19080 or HGNC:6821 or HGNC:6822	[]
R_MM8Ag	mannosyl-oligosaccharide 1,2-alpha-mannosidase, Golgi apparatus	N-glycan synthesis	1 M_h2o_g + 1 M_m8masn_g = 1 M_m7masnA_g + 1 M_man_g	1 water + 1 (alpha-D-mannosyl)8-beta-D-mannosyl-diacetylchitobiosyl-L-asparagine (protein) = 1 (alpha-D-mannosyl)7-beta-D-mannos... <Preview truncated at 128 characters>	0	0	Inf	HGNC:19080 or HGNC:6821 or HGNC:6822	[]
R_MM8Ber	mannosyl-oligosaccharide 1,2-alpha-mannosidase, endoplasmic reticulum	N-glycan synthesis	1 M_h2o_r + 1 M_m8masn_r = 1 M_m7masnB_r + 1 M_man_r	1 water + 1 (alpha-D-mannosyl)8-beta-D-mannosyl-diacetylchitobiosyl-L-asparagine (protein) = 1 (alpha-D-mannosyl)7-beta-D-mannos... <Preview truncated at 128 characters>	0	0	Inf	HGNC:6823	[]
R_MM8Cg	mannosyl-oligosaccharide 1,2-alpha-mannosidase, Golgi apparatus	N-glycan synthesis	1 M_h2o_g + 1 M_m8masn_g = 1 M_man_g + 1 M_m7masnC_g	1 water + 1 (alpha-D-mannosyl)8-beta-D-mannosyl-diacetylchitobiosyl-L-asparagine (protein) = 1 D-mannose + 1 (alpha-D-mannosyl)7... <Preview truncated at 128 characters>	0	0	Inf	HGNC:19080 or HGNC:6821 or HGNC:6822	[]
R_MMCD	Methylmalonyl-CoA decarboxylase	Valine, leucine, and isoleucine metabolism	1 M_h_c + 1 M_mmcoa_S_c = 1 M_co2_c + 1 M_ppcoa_c	1 proton + 1 (S)-methylmalonyl-CoA(5-) = 1 carbon dioxide + 1 propionyl-CoA(4-)	0	0	Inf	HGNC:7150	[]
R_MMCDm	Methylmalonyl-CoA decarboxylase, mitochondrial	Valine, leucine, and isoleucine metabolism	1 M_h_m + 1 M_mmcoa_S_m = 1 M_co2_m + 1 M_ppcoa_m	1 proton + 1 (S)-methylmalonyl-CoA(5-) = 1 carbon dioxide + 1 propionyl-CoA(4-)	0	0	Inf	HGNC:7150	[]
R_MMCDp	Methylmalonyl-CoA decarboxylase, peroxisomal	Valine, leucine, and isoleucine metabolism	1 M_h_x + 1 M_mmcoa_S_x = 1 M_co2_x + 1 M_ppcoa_x	1 proton + 1 (S)-methylmalonyl-CoA(5-) = 1 carbon dioxide + 1 propionyl-CoA(4-)	0	0	Inf	HGNC:7150	[]
R_MMEm	methylmalonyl-CoA epimerase/racemase	Valine, leucine, and isoleucine metabolism	1 M_mmcoa_R_m = 1 M_mmcoa_S_m	1 (R)-methylmalonyl-CoA(5-) = 1 (S)-methylmalonyl-CoA(5-)	1	-Inf	Inf	HGNC:16732	[]
R_MMMm	methylmalonyl-CoA mutase	Valine, leucine, and isoleucine metabolism	1 M_mmcoa_R_m = 1 M_succoa_m	1 (R)-methylmalonyl-CoA(5-) = 1 succinyl-CoA(5-)	1	-Inf	Inf	HGNC:7526	[]
R_MMSAD1m	methylmalonate-semialdehyde dehydrogenase	Valine, leucine, and isoleucine metabolism	1 M_coa_m + 1 M_nad_m + 1 M_2mop_m = 1 M_co2_m + 1 M_nadh_m + 1 M_ppcoa_m	1 coenzyme A(4-) + 1 NAD(1-) + 1 2-methyl-3-oxopropanoate = 1 carbon dioxide + 1 NADH(2-) + 1 propionyl-CoA(4-)	0	0	Inf	HGNC:7179	[]
R_MMSAD3m	methylmalonate-semialdehyde dehydrogenase (malonic semialdehyde), mitochondrial	Propanoate metabolism	1 M_coa_m + 1 M_nad_m + 1 M_msa_m = 1 M_co2_m + 1 M_nadh_m + 1 M_accoa_m	1 coenzyme A(4-) + 1 NAD(1-) + 1 3-oxopropanoate = 1 carbon dioxide + 1 NADH(2-) + 1 acetyl-CoA(4-)	0	0	Inf	HGNC:7179	[]
R_MMTSADm	malonate-semialdehyde dehydrogenase (acetylating), mitochondrial	Valine, leucine, and isoleucine metabolism	1 M_coa_m + 1 M_nad_m + 1 M_2mop_m = 1 M_h_m + 1 M_nadh_m + 1 M_mmcoa_R_m	1 coenzyme A(4-) + 1 NAD(1-) + 1 2-methyl-3-oxopropanoate = 1 proton + 1 NADH(2-) + 1 (R)-methylmalonyl-CoA(5-)	0	0	Inf		[]
R_MOGAT	monoacylglycerol acyltransferase	Triacylglycerol synthesis	1 M_Rtotalcoa_c + 1 M_mag_hs_c = 1 M_coa_c + 1 M_dag_hs_c + 4 M_h_c	1 fatty acyl-CoA + 1 monoglyceride = 1 coenzyme A(4-) + 1 diglyceride + 4 proton	0	0	Inf	HGNC:18210 or HGNC:23248	[]
R_MTAP	5-methylthioadenosine phosphorylase	Arginine and Proline Metabolism	1 M_pi_c + 1 M_5mta_c = 1 M_ade_c + 1 M_5mdr1p_c	1 hydrogenphosphate + 1 5-S-methyl-5-thioadenosine = 1 adenine + 1 S-methyl-5-thio-alpha-D-ribose 1-phosphate(2-)	0	0	Inf	HGNC:7413	[]
R_MTHFC	methenyltetrahydrofolate cyclohydrolase	Folate metabolism	1 M_h2o_c + 1 M_methf_c = 1 M_10fthf_c + 1 M_h_c	1 water + 1 (6R)-5,10-methenyltetrahydrofolate = 1 10-formyltetrahydrofolate(2-) + 1 proton	1	-Inf	Inf	HGNC:7432	[]
R_MTHFCm	methenyltetrahydrifikate cyclohydrolase, mitochondrial	Folate metabolism	1 M_h2o_m + 1 M_methf_m = 1 M_10fthf_m + 1 M_h_m	1 water + 1 (6R)-5,10-methenyltetrahydrofolate = 1 10-formyltetrahydrofolate(2-) + 1 proton	1	-Inf	Inf	HGNC:21055 or HGNC:7434	[]
R_MTHFD	methylenetetrahydrofolate dehydrogenase (NADP)	Folate metabolism	1 M_nadp_c + 1 M_mlthf_c = 1 M_nadph_c + 1 M_methf_c	1 NADP(3-) + 1 (6R)-5,10-methylenetetrahydrofolate(2-) = 1 NADPH(4-) + 1 (6R)-5,10-methenyltetrahydrofolate	1	-Inf	Inf	HGNC:7432 or HGNC:7436	[]
R_MTHFD2	methylenetetrahydrofolate dehydrogenase (NAD)	Folate metabolism	1 M_nad_c + 1 M_mlthf_c = 1 M_nadh_c + 1 M_methf_c	1 NAD(1-) + 1 (6R)-5,10-methylenetetrahydrofolate(2-) = 1 NADH(2-) + 1 (6R)-5,10-methenyltetrahydrofolate	1	-Inf	Inf	HGNC:31865 or HGNC:7434	[]
R_MTHFD2m	methylenetetrahydrofolate dehydrogenase (NAD), mitochondrial	Folate metabolism	1 M_nad_m + 1 M_mlthf_m = 1 M_nadh_m + 1 M_methf_m	1 NAD(1-) + 1 (6R)-5,10-methylenetetrahydrofolate(2-) = 1 NADH(2-) + 1 (6R)-5,10-methenyltetrahydrofolate	1	-Inf	Inf	HGNC:7434	[]
R_MTHFDm	methylenetetrahydrofolate dehydrogenase (NADP), mitochondrial	Folate metabolism	1 M_nadp_m + 1 M_mlthf_m = 1 M_nadph_m + 1 M_methf_m	1 NADP(3-) + 1 (6R)-5,10-methylenetetrahydrofolate(2-) = 1 NADPH(4-) + 1 (6R)-5,10-methenyltetrahydrofolate	1	-Inf	Inf	HGNC:21055 or HGNC:7432 or HGNC:7434	[]
R_MTRI	5-methylthioribose-1-phosphate isomerase	Arginine and Proline Metabolism	1 M_5mdr1p_c = 1 M_5mdru1p_c	1 S-methyl-5-thio-alpha-D-ribose 1-phosphate(2-) = 1 S-methyl-5-thio-D-ribulose 1-phosphate(2-)	1	-Inf	Inf		[]
R_N3Tg	N-acetylgalactosamine 3-beta-galactosyltransferase, Golgi apparatus	O-glycan synthesis	1 M_udpgal_g + 1 M_Tn_antigen_g = 1 M_h_g + 1 M_udp_g + 1 M_T_antigen_g	1 UDP-D-galactose(2-) + 1 Tn antigen = 1 proton + 1 UDP(3-) + 1 T antigen (core 1)	0	0	Inf	HGNC:24337	[]
R_N4Tg	N-acetylgalactosamine 4-beta-galactosyltransferase, Golgi apparatus	O-glycan synthesis	1 M_udpgal_g + 1 M_core6_g = 1 M_h_g + 1 M_udp_g + 1 M_f1a_g	1 UDP-D-galactose(2-) + 1 Core 6 = 1 proton + 1 UDP(3-) + 1 F1alpha	0	0	Inf		[]
R_NABTNO	N4-Acetylaminobutanal:NAD+ oxidoreductase	Arginine and Proline Metabolism	1 M_h2o_c + 1 M_nad_c + 1 M_n4abutn_c = 2 M_h_c + 1 M_nadh_c + 1 M_4aabutn_c	1 water + 1 NAD(1-) + 1 4-acetamidobutanal = 2 proton + 1 NADH(2-) + 1 4-acetamidobutanoate	0	0	Inf	HGNC:15472 or HGNC:402 or HGNC:403 or HGNC:412 or HGNC:877	[]
R_NABTNOm	N4-Acetylaminobutanal:NAD+ oxidoreductase (m)	Arginine and Proline Metabolism	1 M_h2o_m + 1 M_nad_m + 1 M_n4abutn_m = 2 M_h_m + 1 M_nadh_m + 1 M_4aabutn_m	1 water + 1 NAD(1-) + 1 4-acetamidobutanal = 2 proton + 1 NADH(2-) + 1 4-acetamidobutanoate	0	0	Inf	HGNC:404 or HGNC:406 or HGNC:407	[]
R_NACASPAH	N-Acetyl-L-aspartate amidohydrolase	Alanine and aspartate metabolism	1 M_h2o_c + 1 M_Nacasp_c = 1 M_asp_L_c + 1 M_ac_c	1 water + 1 N-acetyl-L-aspartate(2-) = 1 L-aspartate(1-) + 1 acetate	0	0	Inf	HGNC:24104 or HGNC:756	[]
R_NACHEX10ly	beta-N-acetylhexosaminidase, lysosomal	Keratan sulfate degradation	2 M_h2o_l + 1 M_ksi_deg7_l = 2 M_acgam_l + 1 M_ksi_deg8_l	2 water + 1 keratan sulfate I, degradation product 7 = 2 aldehydo-N-acetyl-D-glucosamine + 1 keratan sulfate I, degradation prod... <Preview truncated at 128 characters>	0	0	Inf	(HGNC:4878 and HGNC:4879) or HGNC:4878 or HGNC:4879	[]
R_NACHEX11ly	beta-N-acetylhexosaminidase, lysosomal	Keratan sulfate degradation	1 M_h2o_l + 1 M_ksi_deg10_l = 1 M_acgam_l + 1 M_ksi_deg11_l	1 water + 1 keratan sulfate I, degradation product 10 = 1 aldehydo-N-acetyl-D-glucosamine + 1 keratan sulfate I, degradation pro... <Preview truncated at 128 characters>	0	0	Inf	(HGNC:4878 and HGNC:4879) or HGNC:4878 or HGNC:4879	[]
R_NACHEX12ly	beta-N-acetylhexosaminidase, lysosomal	Keratan sulfate degradation	1 M_h2o_l + 1 M_ksi_deg13_l = 1 M_acgam_l + 1 M_ksi_deg14_l	1 water + 1 keratan sulfate I, degradation product 13 = 1 aldehydo-N-acetyl-D-glucosamine + 1 keratan sulfate I, degradation pro... <Preview truncated at 128 characters>	0	0	Inf	(HGNC:4878 and HGNC:4879) or HGNC:4878 or HGNC:4879	[]
R_NACHEX13ly	beta-N-acetylhexosaminidase, lysosomal	Keratan sulfate degradation	1 M_h2o_l + 1 M_ksi_deg16_l = 1 M_acgam_l + 1 M_ksi_deg17_l	1 water + 1 keratan sulfate I, degradation product 16 = 1 aldehydo-N-acetyl-D-glucosamine + 1 keratan sulfate I, degradation pro... <Preview truncated at 128 characters>	0	0	Inf	(HGNC:4878 and HGNC:4879) or HGNC:4878 or HGNC:4879	[]
R_NACHEX14ly	beta-N-acetylhexosaminidase, lysosomal	Keratan sulfate degradation	1 M_h2o_l + 1 M_ksi_deg19_l = 1 M_acgam_l + 1 M_ksi_deg20_l	1 water + 1 keratan sulfate I, degradation product 19 = 1 aldehydo-N-acetyl-D-glucosamine + 1 keratan sulfate I, degradation pro... <Preview truncated at 128 characters>	0	0	Inf	(HGNC:4878 and HGNC:4879) or HGNC:4878 or HGNC:4879	[]
R_NACHEX15ly	beta-N-acetylhexosaminidase, lysosomal	Keratan sulfate degradation	1 M_h2o_l + 1 M_ksi_deg22_l = 1 M_acgam_l + 1 M_ksi_deg23_l	1 water + 1 keratan sulfate I, degradation product 22 = 1 aldehydo-N-acetyl-D-glucosamine + 1 keratan sulfate I, degradation pro... <Preview truncated at 128 characters>	0	0	Inf	(HGNC:4878 and HGNC:4879) or HGNC:4878 or HGNC:4879	[]
R_NACHEX16ly	beta-N-acetylhexosaminidase, lysosomal	Keratan sulfate degradation	1 M_h2o_l + 1 M_ksi_deg25_l = 1 M_acgam_l + 1 M_ksi_deg26_l	1 water + 1 keratan sulfate I, degradation product 25 = 1 aldehydo-N-acetyl-D-glucosamine + 1 keratan sulfate I, degradation pro... <Preview truncated at 128 characters>	0	0	Inf	(HGNC:4878 and HGNC:4879) or HGNC:4878 or HGNC:4879	[]
R_NACHEX17ly	beta-N-acetylhexosaminidase, lysosomal	Keratan sulfate degradation	1 M_h2o_l + 1 M_ksi_deg28_l = 1 M_acgam_l + 1 M_ksi_deg29_l	1 water + 1 keratan sulfate I, degradation product 28 = 1 aldehydo-N-acetyl-D-glucosamine + 1 keratan sulfate I, degradation pro... <Preview truncated at 128 characters>	0	0	Inf	(HGNC:4878 and HGNC:4879) or HGNC:4878 or HGNC:4879	[]
R_NACHEX18ly	beta-N-acetylhexosaminidase, lysosomal	Keratan sulfate degradation	1 M_h2o_l + 1 M_ksi_deg31_l = 1 M_acgam_l + 1 M_ksi_deg32_l	1 water + 1 keratan sulfate I, degradation product 31 = 1 aldehydo-N-acetyl-D-glucosamine + 1 keratan sulfate I, degradation pro... <Preview truncated at 128 characters>	0	0	Inf	(HGNC:4878 and HGNC:4879) or HGNC:4878 or HGNC:4879	[]
R_NACHEX19ly	beta-N-acetylhexosaminidase, lysosomal	Keratan sulfate degradation	1 M_h2o_l + 1 M_ksi_deg34_l = 1 M_acgam_l + 1 M_ksi_deg35_l	1 water + 1 keratan sulfate I, degradation product 34 = 1 aldehydo-N-acetyl-D-glucosamine + 1 keratan sulfate I, degradation pro... <Preview truncated at 128 characters>	0	0	Inf	(HGNC:4878 and HGNC:4879) or HGNC:4878 or HGNC:4879	[]
R_NACHEX1ly	beta-N-acetylhexosaminidase, lysosomal	Chondroitin sulfate degradation	1 M_h2o_l + 1 M_cs_a_deg1_l = 1 M_acgal_l + 1 M_cs_a_deg2_l	1 water + 1 chondroitin sulfate A (GalNAc4S-GlcA), degradation product 1 = 1 N-acetyl-D-galactosamine + 1 chondroitin sulfate A ... <Preview truncated at 128 characters>	0	0	Inf	(HGNC:4878 and HGNC:4879) or HGNC:4878 or HGNC:4879	[]
R_NACHEX20ly	beta-N-acetylhexosaminidase, lysosomal	Keratan sulfate degradation	1 M_h2o_l + 1 M_ksi_deg37_l = 1 M_acgam_l + 1 M_ksi_deg38_l	1 water + 1 keratan sulfate I, degradation product 37 = 1 aldehydo-N-acetyl-D-glucosamine + 1 keratan sulfate I, degradation pro... <Preview truncated at 128 characters>	0	0	Inf	(HGNC:4878 and HGNC:4879) or HGNC:4878 or HGNC:4879	[]
R_NACHEX21ly	beta-N-acetylhexosaminidase, lysosomal	Keratan sulfate degradation	1 M_h2o_l + 1 M_ksi_deg39_l = 1 M_acgam_l + 1 M_ksi_deg40_l	1 water + 1 keratan sulfate I, degradation product 39 = 1 aldehydo-N-acetyl-D-glucosamine + 1 keratan sulfate I, degradation pro... <Preview truncated at 128 characters>	0	0	Inf	(HGNC:4878 and HGNC:4879) or HGNC:4878 or HGNC:4879	[]
R_NACHEX22ly	beta-N-acetylhexosaminidase, lysosomal	Keratan sulfate degradation	1 M_h2o_l + 1 M_ksi_deg41_l = 1 M_m2mn_l + 1 M_acgam_l	1 water + 1 keratan sulfate I, degradation product 41 = 1 (alpha-D-mannosyl)2-beta-D-mannosyl-N-acetylglucosamine + 1 aldehydo-N... <Preview truncated at 128 characters>	0	0	Inf	(HGNC:4878 and HGNC:4879) or HGNC:4878 or HGNC:4879	[]
R_NACHEX23ly	beta-N-acetylhexosaminidase, lysosomal	Keratan sulfate degradation	1 M_h2o_l + 1 M_ksii_core2_deg4_l = 1 M_acgam_l + 1 M_ksii_core2_deg5_l	1 water + 1 keratan sulfate II (core 2-linked), degradation product 4 = 1 aldehydo-N-acetyl-D-glucosamine + 1 keratan sulfate II... <Preview truncated at 128 characters>	0	0	Inf	(HGNC:4878 and HGNC:4879) or HGNC:4878 or HGNC:4879	[]
R_NACHEX24ly	beta-N-acetylhexosaminidase, lysosomal	Keratan sulfate degradation	1 M_h2o_l + 1 M_ksii_core2_deg7_l = 1 M_acgam_l + 1 M_ksii_core2_deg8_l	1 water + 1 keratan sulfate II (core 2-linked), degradation product 7 = 1 aldehydo-N-acetyl-D-glucosamine + 1 keratan sulfate II... <Preview truncated at 128 characters>	0	0	Inf	(HGNC:4878 and HGNC:4879) or HGNC:4878 or HGNC:4879	[]
R_NACHEX25ly	beta-N-acetylhexosaminidase, lysosomal	Keratan sulfate degradation	1 M_h2o_l + 1 M_ksii_core2_deg9_l = 1 M_acgam_l + 1 M_f1a_l	1 water + 1 keratan sulfate II (core 2-linked), degradation product 9 = 1 aldehydo-N-acetyl-D-glucosamine + 1 F1alpha	0	0	Inf	(HGNC:4878 and HGNC:4879) or HGNC:4878 or HGNC:4879	[]
R_NACHEX26ly	beta-N-acetylhexosaminidase, lysosomal	Keratan sulfate degradation	2 M_h2o_l + 1 M_ksii_core4_deg4_l = 2 M_acgam_l + 1 M_ksii_core2_deg5_l	2 water + 1 keratan sulfate II (core 4-linked), degradation product 4 = 2 aldehydo-N-acetyl-D-glucosamine + 1 keratan sulfate II... <Preview truncated at 128 characters>	0	0	Inf	(HGNC:4878 and HGNC:4879) or HGNC:4878 or HGNC:4879	[]
R_NACHEX27ly	beta-N-acetylhexosaminidase, lysosomal	Hyaluronan metabolism	1 M_h2o_l + 1 M_ha_deg1_l = 1 M_acgam_l + 1 M_ha_pre1_l	1 water + 1 hyaluronan degradation product 1 = 1 aldehydo-N-acetyl-D-glucosamine + 1 3-(4-deoxy-beta-D-gluc-4-enosyluronic acid)... <Preview truncated at 128 characters>	0	0	Inf	(HGNC:4878 and HGNC:4879) or HGNC:4878 or HGNC:4879	[]
R_NACHEX2ly	beta-N-acetylhexosaminidase, lysosomal	Chondroitin sulfate degradation	1 M_h2o_l + 1 M_cs_a_deg4_l = 1 M_acgal_l + 1 M_cs_a_deg5_l	1 water + 1 chondroitin sulfate A (GalNAc4S-GlcA), degradation product 4 = 1 N-acetyl-D-galactosamine + 1 chondroitin sulfate A ... <Preview truncated at 128 characters>	0	0	Inf	(HGNC:4878 and HGNC:4879) or HGNC:4878 or HGNC:4879	[]
R_NACHEX3ly	beta-N-acetylhexosaminidase, lysosomal	Chondroitin sulfate degradation	1 M_h2o_l + 1 M_cs_b_deg1_l = 1 M_acgal_l + 1 M_cs_b_deg2_l	1 water + 1 chondroitin sulfate B / dermatan sulfate (IdoA2S-GalNAc4S), degradation product 1 = 1 N-acetyl-D-galactosamine + 1 c... <Preview truncated at 128 characters>	0	0	Inf	(HGNC:4878 and HGNC:4879) or HGNC:4878 or HGNC:4879	[]
R_NACHEX4ly	beta-N-acetylhexosaminidase, lysosomal	Chondroitin sulfate degradation	1 M_h2o_l + 1 M_cs_c_deg1_l = 1 M_acgal_l + 1 M_cs_c_deg2_l	1 water + 1 chondroitin sulfate C (GalNAc6S-GlcA), degradation product 1 = 1 N-acetyl-D-galactosamine + 1 chondroitin sulfate C ... <Preview truncated at 128 characters>	0	0	Inf	(HGNC:4878 and HGNC:4879) or HGNC:4878 or HGNC:4879	[]
R_NACHEX5ly	beta-N-acetylhexosaminidase, lysosomal	Chondroitin sulfate degradation	1 M_h2o_l + 1 M_cs_c_deg4_l = 1 M_acgal_l + 1 M_cs_c_deg5_l	1 water + 1 chondroitin sulfate C (GalNAc6S-GlcA), degradation product 4 = 1 N-acetyl-D-galactosamine + 1 chondroitin sulfate C ... <Preview truncated at 128 characters>	0	0	Inf	(HGNC:4878 and HGNC:4879) or HGNC:4878 or HGNC:4879	[]
R_NACHEX6ly	beta-N-acetylhexosaminidase, lysosomal	Chondroitin sulfate degradation	1 M_h2o_l + 1 M_cs_d_deg1_l = 1 M_acgal_l + 1 M_cs_d_deg2_l	1 water + 1 chondroitin sulfate D (GlcNAc6S-GlcA2S), degradation product 1 = 1 N-acetyl-D-galactosamine + 1 chondroitin sulfate ... <Preview truncated at 128 characters>	0	0	Inf	(HGNC:4878 and HGNC:4879) or HGNC:4878 or HGNC:4879	[]
R_NACHEX7ly	beta-N-acetylhexosaminidase, lysosomal	Chondroitin sulfate degradation	1 M_h2o_l + 1 M_cs_d_deg5_l = 1 M_acgal_l + 1 M_cs_d_deg6_l	1 water + 1 chondroitin sulfate D (GlcNAc6S-GlcA2S), degradation product 5 = 1 N-acetyl-D-galactosamine + 1 chondroitin sulfate ... <Preview truncated at 128 characters>	0	0	Inf	(HGNC:4878 and HGNC:4879) or HGNC:4878 or HGNC:4879	[]
R_NACHEX8ly	beta-N-acetylhexosaminidase, lysosomal	Chondroitin sulfate degradation	1 M_h2o_l + 1 M_cs_e_deg2_l = 1 M_acgal_l + 1 M_cs_e_deg3_l	1 water + 1 chondroitin sulfate E (GalNAc4,6diS-GlcA), degradation product 2 = 1 N-acetyl-D-galactosamine + 1 chondroitin sulfat... <Preview truncated at 128 characters>	0	0	Inf	(HGNC:4878 and HGNC:4879) or HGNC:4878 or HGNC:4879	[]
R_NACHEX9ly	beta-N-acetylhexosaminidase, lysosomal	Chondroitin sulfate degradation	1 M_h2o_l + 1 M_cs_e_deg6_l = 1 M_acgal_l + 1 M_cs_e_deg7_l	1 water + 1 chondroitin sulfate E (GalNAc4,6diS-GlcA), degradation product 6 = 1 N-acetyl-D-galactosamine + 1 chondroitin sulfat... <Preview truncated at 128 characters>	0	0	Inf	(HGNC:4878 and HGNC:4879) or HGNC:4878 or HGNC:4879	[]
R_NACHEXA10ly	beta-N-acetylhexosaminidase A, lysosomal	Keratan sulfate degradation	2 M_h2o_l + 1 M_ksi_deg9_l = 1 M_h_l + 1 M_acgam_l + 1 M_so4_l + 1 M_ksi_deg11_l	2 water + 1 keratan sulfate I, degradation product 9 = 1 proton + 1 aldehydo-N-acetyl-D-glucosamine + 1 sulfate + 1 keratan sulf... <Preview truncated at 128 characters>	0	0	Inf	(HGNC:4878 and HGNC:4879) or HGNC:4878	[]
R_NACHEXA11ly	beta-N-acetylhexosaminidase A, lysosomal	Keratan sulfate degradation	2 M_h2o_l + 1 M_ksi_deg12_l = 1 M_h_l + 1 M_acgam_l + 1 M_so4_l + 1 M_ksi_deg14_l	2 water + 1 keratan sulfate I, degradation product 12 = 1 proton + 1 aldehydo-N-acetyl-D-glucosamine + 1 sulfate + 1 keratan sul... <Preview truncated at 128 characters>	0	0	Inf	(HGNC:4878 and HGNC:4879) or HGNC:4878	[]
R_NACHEXA12ly	beta-N-acetylhexosaminidase A, lysosomal	Keratan sulfate degradation	2 M_h2o_l + 1 M_ksi_deg15_l = 1 M_h_l + 1 M_acgam_l + 1 M_so4_l + 1 M_ksi_deg17_l	2 water + 1 keratan sulfate I, degradation product 15 = 1 proton + 1 aldehydo-N-acetyl-D-glucosamine + 1 sulfate + 1 keratan sul... <Preview truncated at 128 characters>	0	0	Inf	(HGNC:4878 and HGNC:4879) or HGNC:4878	[]
R_NACHEXA13ly	beta-N-acetylhexosaminidase A, lysosomal	Keratan sulfate degradation	2 M_h2o_l + 1 M_ksi_deg18_l = 1 M_h_l + 1 M_acgam_l + 1 M_so4_l + 1 M_ksi_deg20_l	2 water + 1 keratan sulfate I, degradation product 18 = 1 proton + 1 aldehydo-N-acetyl-D-glucosamine + 1 sulfate + 1 keratan sul... <Preview truncated at 128 characters>	0	0	Inf	(HGNC:4878 and HGNC:4879) or HGNC:4878	[]
R_NACHEXA14ly	beta-N-acetylhexosaminidase A, lysosomal	Keratan sulfate degradation	2 M_h2o_l + 1 M_ksi_deg21_l = 1 M_h_l + 1 M_acgam_l + 1 M_so4_l + 1 M_ksi_deg23_l	2 water + 1 keratan sulfate I, degradation product 21 = 1 proton + 1 aldehydo-N-acetyl-D-glucosamine + 1 sulfate + 1 keratan sul... <Preview truncated at 128 characters>	0	0	Inf	(HGNC:4878 and HGNC:4879) or HGNC:4878	[]
R_NACHEXA15ly	beta-N-acetylhexosaminidase A, lysosomal	Keratan sulfate degradation	2 M_h2o_l + 1 M_ksi_deg24_l = 1 M_h_l + 1 M_acgam_l + 1 M_so4_l + 1 M_ksi_deg26_l	2 water + 1 keratan sulfate I, degradation product 24 = 1 proton + 1 aldehydo-N-acetyl-D-glucosamine + 1 sulfate + 1 keratan sul... <Preview truncated at 128 characters>	0	0	Inf	(HGNC:4878 and HGNC:4879) or HGNC:4878	[]
R_NACHEXA16ly	beta-N-acetylhexosaminidase A, lysosomal	Keratan sulfate degradation	2 M_h2o_l + 1 M_ksi_deg27_l = 1 M_h_l + 1 M_acgam_l + 1 M_so4_l + 1 M_ksi_deg29_l	2 water + 1 keratan sulfate I, degradation product 27 = 1 proton + 1 aldehydo-N-acetyl-D-glucosamine + 1 sulfate + 1 keratan sul... <Preview truncated at 128 characters>	0	0	Inf	(HGNC:4878 and HGNC:4879) or HGNC:4878	[]
R_NACHEXA17ly	beta-N-acetylhexosaminidase A, lysosomal	Keratan sulfate degradation	2 M_h2o_l + 1 M_ksi_deg30_l = 1 M_h_l + 1 M_acgam_l + 1 M_so4_l + 1 M_ksi_deg32_l	2 water + 1 keratan sulfate I, degradation product 30 = 1 proton + 1 aldehydo-N-acetyl-D-glucosamine + 1 sulfate + 1 keratan sul... <Preview truncated at 128 characters>	0	0	Inf	(HGNC:4878 and HGNC:4879) or HGNC:4878	[]
R_NACHEXA18ly	beta-N-acetylhexosaminidase A, lysosomal	Keratan sulfate degradation	2 M_h2o_l + 1 M_ksi_deg33_l = 1 M_h_l + 1 M_acgam_l + 1 M_so4_l + 1 M_ksi_deg35_l	2 water + 1 keratan sulfate I, degradation product 33 = 1 proton + 1 aldehydo-N-acetyl-D-glucosamine + 1 sulfate + 1 keratan sul... <Preview truncated at 128 characters>	0	0	Inf	(HGNC:4878 and HGNC:4879) or HGNC:4878	[]
R_NACHEXA19ly	beta-N-acetylhexosaminidase A, lysosomal	Keratan sulfate degradation	2 M_h2o_l + 1 M_ksi_deg36_l = 1 M_h_l + 1 M_acgam_l + 1 M_so4_l + 1 M_ksi_deg38_l	2 water + 1 keratan sulfate I, degradation product 36 = 1 proton + 1 aldehydo-N-acetyl-D-glucosamine + 1 sulfate + 1 keratan sul... <Preview truncated at 128 characters>	0	0	Inf	(HGNC:4878 and HGNC:4879) or HGNC:4878	[]
R_NACHEXA1ly	beta-N-acetylhexosaminidase A, lysosomal	Chondroitin sulfate degradation	2 M_h2o_l + 1 M_cs_a_l = 1 M_h_l + 1 M_acgal_l + 1 M_so4_l + 1 M_cs_a_deg2_l	2 water + 1 chondroitin sulfate A (GalNAc4S-GlcA), free chain = 1 proton + 1 N-acetyl-D-galactosamine + 1 sulfate + 1 chondroiti... <Preview truncated at 128 characters>	0	0	Inf	(HGNC:4878 and HGNC:4879) or HGNC:4878	[]
R_NACHEXA20ly	beta-N-acetylhexosaminidase A, lysosomal	Keratan sulfate degradation	2 M_h2o_l + 1 M_ksii_core2_deg3_l = 1 M_h_l + 1 M_acgam_l + 1 M_so4_l + 1 M_ksii_core2_deg5_l	2 water + 1 keratan sulfate II (core 2-linked), degradation product 3 = 1 proton + 1 aldehydo-N-acetyl-D-glucosamine + 1 sulfate... <Preview truncated at 128 characters>	0	0	Inf	(HGNC:4878 and HGNC:4879) or HGNC:4878	[]
R_NACHEXA21ly	beta-N-acetylhexosaminidase A, lysosomal	Keratan sulfate degradation	2 M_h2o_l + 1 M_ksii_core2_deg6_l = 1 M_h_l + 1 M_acgam_l + 1 M_so4_l + 1 M_ksii_core2_deg8_l	2 water + 1 keratan sulfate II (core 2-linked), degradation product 6 = 1 proton + 1 aldehydo-N-acetyl-D-glucosamine + 1 sulfate... <Preview truncated at 128 characters>	0	0	Inf	(HGNC:4878 and HGNC:4879) or HGNC:4878	[]
R_NACHEXA22ly	beta-N-acetylhexosaminidase A, lysosomal	Keratan sulfate degradation	3 M_h2o_l + 1 M_ksii_core4_deg3_l = 1 M_h_l + 2 M_acgam_l + 1 M_so4_l + 1 M_ksii_core2_deg5_l	3 water + 1 keratan sulfate II (core 4-linked), degradation product 3 = 1 proton + 2 aldehydo-N-acetyl-D-glucosamine + 1 sulfate... <Preview truncated at 128 characters>	0	0	Inf	(HGNC:4878 and HGNC:4879) or HGNC:4878	[]
R_NACHEXA2ly	beta-N-acetylhexosaminidase A, lysosomal	Chondroitin sulfate degradation	2 M_h2o_l + 1 M_cs_b_l = 1 M_h_l + 1 M_acgal_l + 1 M_so4_l + 1 M_cs_b_deg2_l	2 water + 1 chondroitin sulfate B / dermatan sulfate (IdoA2S-GalNAc4S), free chain = 1 proton + 1 N-acetyl-D-galactosamine + 1 s... <Preview truncated at 128 characters>	0	0	Inf	(HGNC:4878 and HGNC:4879) or HGNC:4878	[]
R_NACHEXA3ly	beta-N-acetylhexosaminidase A, lysosomal	Chondroitin sulfate degradation	2 M_h2o_l + 1 M_cs_c_l = 1 M_h_l + 1 M_acgal_l + 1 M_so4_l + 1 M_cs_c_deg2_l	2 water + 1 chondroitin sulfate C (GalNAc6S-GlcA), free chain = 1 proton + 1 N-acetyl-D-galactosamine + 1 sulfate + 1 chondroiti... <Preview truncated at 128 characters>	0	0	Inf	(HGNC:4878 and HGNC:4879) or HGNC:4878	[]
R_NACHEXA4ly	beta-N-acetylhexosaminidase A, lysosomal	Chondroitin sulfate degradation	2 M_h2o_l + 1 M_cs_c_deg3_l = 1 M_h_l + 1 M_acgal_l + 1 M_so4_l + 1 M_cs_c_deg5_l	2 water + 1 chondroitin sulfate C (GalNAc6S-GlcA), degradation product 3 = 1 proton + 1 N-acetyl-D-galactosamine + 1 sulfate + 1... <Preview truncated at 128 characters>	0	0	Inf	(HGNC:4878 and HGNC:4879) or HGNC:4878	[]
R_NACHEXA5ly	beta-N-acetylhexosaminidase A, lysosomal	Chondroitin sulfate degradation	2 M_h2o_l + 1 M_cs_d_l = 1 M_h_l + 1 M_acgal_l + 1 M_so4_l + 1 M_cs_d_deg2_l	2 water + 1 chondroitin sulfate D (GlcNAc6S-GlcA2S), free chain = 1 proton + 1 N-acetyl-D-galactosamine + 1 sulfate + 1 chondroi... <Preview truncated at 128 characters>	0	0	Inf	(HGNC:4878 and HGNC:4879) or HGNC:4878	[]
R_NACHEXA6ly	beta-N-acetylhexosaminidase A, lysosomal	Chondroitin sulfate degradation	2 M_h2o_l + 1 M_cs_d_deg4_l = 1 M_h_l + 1 M_acgal_l + 1 M_so4_l + 1 M_cs_d_deg6_l	2 water + 1 chondroitin sulfate D (GlcNAc6S-GlcA2S), degradation product 4 = 1 proton + 1 N-acetyl-D-galactosamine + 1 sulfate +... <Preview truncated at 128 characters>	0	0	Inf	(HGNC:4878 and HGNC:4879) or HGNC:4878	[]
R_NACHEXA7ly	beta-N-acetylhexosaminidase A, lysosomal	Chondroitin sulfate degradation	3 M_h2o_l + 1 M_cs_e_l = 2 M_h_l + 1 M_acgal_l + 2 M_so4_l + 1 M_cs_e_deg3_l	3 water + 1 chondroitin sulfate E (GalNAc4,6diS-GlcA), free chain = 2 proton + 1 N-acetyl-D-galactosamine + 2 sulfate + 1 chondr... <Preview truncated at 128 characters>	0	0	Inf	(HGNC:4878 and HGNC:4879) or HGNC:4878	[]
R_NACHEXA8ly	beta-N-acetylhexosaminidase A, lysosomal	Chondroitin sulfate degradation	3 M_h2o_l + 1 M_cs_e_deg4_l = 2 M_h_l + 1 M_acgal_l + 2 M_so4_l + 1 M_cs_e_deg7_l	3 water + 1 chondroitin sulfate E (GalNAc4,6diS-GlcA), degradation product 4 = 2 proton + 1 N-acetyl-D-galactosamine + 2 sulfate... <Preview truncated at 128 characters>	0	0	Inf	(HGNC:4878 and HGNC:4879) or HGNC:4878	[]
R_NACHEXA9ly	beta-N-acetylhexosaminidase A, lysosomal	Keratan sulfate degradation	3 M_h2o_l + 1 M_ksi_deg6_l = 1 M_h_l + 2 M_acgam_l + 1 M_so4_l + 1 M_ksi_deg8_l	3 water + 1 keratan sulfate I, degradation product 6 = 1 proton + 2 aldehydo-N-acetyl-D-glucosamine + 1 sulfate + 1 keratan sulf... <Preview truncated at 128 characters>	0	0	Inf	(HGNC:4878 and HGNC:4879) or HGNC:4878	[]
R_NADK	NAD kinase	NAD metabolism	1 M_atp_c + 1 M_nad_c = 1 M_adp_c + 1 M_h_c + 1 M_nadp_c	1 ATP(4-) + 1 NAD(1-) = 1 ADP(3-) + 1 proton + 1 NADP(3-)	0	0	Inf	HGNC:29831	[]
R_NADN	NAD nucleosidase	NAD metabolism	1 M_h2o_c + 1 M_nad_c = 1 M_h_c + 1 M_adprib_c + 1 M_ncam_c	1 water + 1 NAD(1-) = 1 proton + 1 ADP-D-ribose(2-) + 1 nicotinamide	0	0	Inf		[]
R_NADNe	NAD nucleosidase,extracellular	NAD metabolism	1 M_h2o_e + 1 M_nad_e = 1 M_h_e + 1 M_adprib_e + 1 M_ncam_e	1 water + 1 NAD(1-) = 1 proton + 1 ADP-D-ribose(2-) + 1 nicotinamide	0	0	Inf	HGNC:1667	[]
R_NADPN	NADP nucleosidase	NAD metabolism	1 M_h2o_c + 1 M_nadp_c = 1 M_h_c + 1 M_ncam_c + 1 M_adprbp_c	1 water + 1 NADP(3-) = 1 proton + 1 nicotinamide + 1 ADP-D-ribose 2-phosphate(4-)	0	0	Inf		[]
R_NADPNe	NADP nucleosidase,extracellular	NAD metabolism	1 M_h2o_e + 1 M_nadp_e = 1 M_h_e + 1 M_adprbp_e + 1 M_ncam_e	1 water + 1 NADP(3-) = 1 proton + 1 ADP-D-ribose 2-phosphate(4-) + 1 nicotinamide	0	0	Inf	HGNC:1667	[]
R_NADS2	NAD synthase (glutamine-hydrolysing)	NAD metabolism	1 M_h2o_c + 1 M_atp_c + 1 M_gln_L_c + 1 M_dnad_c = 1 M_h_c + 1 M_nad_c + 1 M_glu_L_c + 1 M_amp_c + 1 M_ppi_c	1 water + 1 ATP(4-) + 1 L-glutamine + 1 deamido-NAD(+) = 1 proton + 1 NAD(1-) + 1 L-glutamate(1-) + 1 AMP(2-) + 1 diphosphate(3-... <Preview truncated at 128 characters>	0	0	Inf	HGNC:29832	[]
R_NAGA2ly	N-acetylgalactosaminidase, alpha-	Keratan sulfate degradation	1 M_h_l + 0.2 M_Tn_antigen_l + 1 M_udp_l = 1 M_Ser_Thr_l + 1 M_udpacgal_l	1 proton + 0.2 Tn antigen + 1 UDP(3-) = 1 protein-linked serine or threonine residue (O-glycosylation site) + 1 UDP-N-acetyl-D-g... <Preview truncated at 128 characters>	0	0	Inf	HGNC:7631	[]
R_NAGAlby	N-acetylgalactosaminidase, beta-	Sphingolipid metabolism	1 M_h_l + 1 M_acgbgbside_hs_l + 1 M_udp_l = 1 M_gbside_hs_l + 1 M_udpacgal_l	1 proton + 1 beta GalNAc globoside + 1 UDP(3-) = 1 N-acetyl-beta-D-galactosaminyl-(1->3)-alpha-D-galactosyl-(1->4)-beta-D-galact... <Preview truncated at 128 characters>	0	0	Inf		[]
R_NAGAly	N-acetylgalactosaminidase, alpha-	Sphingolipid metabolism	1 M_h_l + 1 M_acgagbside_hs_l + 1 M_udp_l = 1 M_gbside_hs_l + 1 M_udpacgal_l	1 proton + 1 alpha GalNAc globoside + 1 UDP(3-) = 1 N-acetyl-beta-D-galactosaminyl-(1->3)-alpha-D-galactosyl-(1->4)-beta-D-galac... <Preview truncated at 128 characters>	0	0	Inf	HGNC:7631	[]
R_NAGLCAly	N-acetylglucosaminidase, lysosomal	Keratan sulfate degradation	1 M_h2o_l + 1 M_core6_l = 1 M_acgam_l + 1 M_Tn_antigen_l	1 water + 1 Core 6 = 1 aldehydo-N-acetyl-D-glucosamine + 1 Tn antigen	0	0	Inf		[]
R_NBAHH_ir	Nalpha-(beta-alanyl)-L-histidine hydrolase IR	beta-Alanine metabolism	1 M_h2o_c + 1 M_carn_c = 1 M_ala_B_c + 1 M_his_L_c	1 water + 1 carnosine = 1 beta-alanine + 1 L-histidine	0	0	Inf	HGNC:20675 or HGNC:24437	[]
R_NDP10ex	nucleoside-diphosphatase (IDP), extracellular	Nucleotide interconversion	1 M_h2o_e + 1 M_idp_e = 1 M_h_e + 1 M_pi_e + 1 M_imp_e	1 water + 1 IDP(3-) = 1 proton + 1 hydrogenphosphate + 1 IMP(2-)	0	0	Inf	HGNC:19721 or HGNC:24860 or HGNC:3363 or HGNC:3365	[]
R_NDP3ex	nucleoside-diphosphatase (GDP), extracellular	Nucleotide interconversion	1 M_h2o_e + 1 M_gdp_e = 1 M_h_e + 1 M_pi_e + 1 M_gmp_e	1 water + 1 GDP(3-) = 1 proton + 1 hydrogenphosphate + 1 GMP(2-)	0	0	Inf	HGNC:19721 or HGNC:24860 or HGNC:3363 or HGNC:3365	[]
R_NDP6	nucleoside-diphosphatase (dCDP)	Nucleotide interconversion	1 M_h2o_c + 1 M_dcdp_c = 1 M_h_c + 1 M_pi_c + 1 M_dcmp_c	1 water + 1 dCDP(3-) = 1 proton + 1 hydrogenphosphate + 1 dCMP(2-)	0	0	Inf	HGNC:28777	[]
R_NDP7er	nucleoside-diphosphatase (UDP), endoplasmic reticulum	Nucleotide interconversion	1 M_h2o_r + 1 M_udp_r = 1 M_h_r + 1 M_pi_r + 1 M_ump_r	1 water + 1 UDP(3-) = 1 proton + 1 hydrogenphosphate + 1 UMP(2-)	0	0	Inf	HGNC:14573 or HGNC:19721 or HGNC:3367	[]
R_NDP7ex	nucleoside-diphosphatase (UDP), extracellular	Nucleotide interconversion	1 M_h2o_e + 1 M_udp_e = 1 M_h_e + 1 M_pi_e + 1 M_ump_e	1 water + 1 UDP(3-) = 1 proton + 1 hydrogenphosphate + 1 UMP(2-)	0	0	Inf	HGNC:19721 or HGNC:24860 or HGNC:3363 or HGNC:3365	[]
R_NDP7g	nucleoside-diphosphatase (UDP), Golgi apparatus	Nucleotide interconversion	1 M_udp_g + 1 M_h2o_g = 1 M_h_g + 1 M_pi_g + 1 M_ump_g	1 UDP(3-) + 1 water = 1 proton + 1 hydrogenphosphate + 1 UMP(2-)	0	0	Inf	HGNC:14573	[]
R_NDP8	nucleoside-diphosphatase (dUDP)	Nucleotide interconversion	1 M_h2o_c + 1 M_dudp_c = 1 M_h_c + 1 M_pi_c + 1 M_dump_c	1 water + 1 dUDP(3-) = 1 proton + 1 hydrogenphosphate + 1 dUMP(2-)	0	0	Inf	HGNC:3061	[]
R_NDP8ex	nucleoside-diphosphatase (UTP), extracellular	Nucleotide interconversion	1 M_h2o_e + 1 M_utp_e = 1 M_h_e + 1 M_pi_e + 1 M_udp_e	1 water + 1 UTP(4-) = 1 proton + 1 hydrogenphosphate + 1 UDP(3-)	0	0	Inf	HGNC:19721 or HGNC:24860 or HGNC:3363 or HGNC:3365	[]
R_NDPK1	nucleoside-diphosphate kinase (ATP:GDP)	Nucleotide interconversion	1 M_atp_c + 1 M_gdp_c = 1 M_adp_c + 1 M_gtp_c	1 ATP(4-) + 1 GDP(3-) = 1 ADP(3-) + 1 GTP(4-)	1	-Inf	Inf	HGNC:20461 or HGNC:20567 or (HGNC:7849 and HGNC:7850) or HGNC:7851	[]
R_NDPK10	nucleoside-diphosphate kinase (ATP:dIDP)	Nucleotide interconversion	1 M_atp_c + 1 M_didp_c = 1 M_adp_c + 1 M_ditp_c	1 ATP(4-) + 1 2-deoxyinosine-5-diphosphate = 1 ADP(3-) + 1 dITP(4-)	1	-Inf	Inf	HGNC:20461 or HGNC:20567 or (HGNC:7849 and HGNC:7850) or HGNC:7851	[]
R_NDPK10m	nucleoside-diphosphate kinase (ATP:dIDP), mitochondrial	Nucleotide interconversion	1 M_atp_m + 1 M_didp_m = 1 M_adp_m + 1 M_ditp_m	1 ATP(4-) + 1 2-deoxyinosine-5-diphosphate = 1 ADP(3-) + 1 dITP(4-)	1	-Inf	Inf	HGNC:7852	[]
R_NDPK10n	nucleoside-diphosphate kinase (ATP:dIDP), nuclear	Nucleotide interconversion	1 M_atp_n + 1 M_didp_n = 1 M_adp_n + 1 M_ditp_n	1 ATP(4-) + 1 2-deoxyinosine-5-diphosphate = 1 ADP(3-) + 1 dITP(4-)	1	-Inf	Inf	HGNC:7849 and HGNC:7850	[]
R_NDPK1m	nucleoside-diphosphate kinase (ATP:GDP), mitochondrial	Nucleotide interconversion	1 M_atp_m + 1 M_gdp_m = 1 M_adp_m + 1 M_gtp_m	1 ATP(4-) + 1 GDP(3-) = 1 ADP(3-) + 1 GTP(4-)	1	-Inf	Inf	HGNC:20567 or HGNC:7852	[]
R_NDPK1n	nucleoside-diphosphate kinase (ATP:GDP), nuclear	Nucleotide interconversion	1 M_atp_n + 1 M_gdp_n = 1 M_adp_n + 1 M_gtp_n	1 ATP(4-) + 1 GDP(3-) = 1 ADP(3-) + 1 GTP(4-)	1	-Inf	Inf	HGNC:7849 and HGNC:7850	[]
R_NDPK2	nucleoside-diphosphate kinase (ATP:UDP)	Nucleotide interconversion	1 M_atp_c + 1 M_udp_c = 1 M_adp_c + 1 M_utp_c	1 ATP(4-) + 1 UDP(3-) = 1 ADP(3-) + 1 UTP(4-)	1	-Inf	Inf	HGNC:20461 or HGNC:20567 or (HGNC:7849 and HGNC:7850) or HGNC:7851	[]
R_NDPK2m	nucleoside-diphosphate kinase (ATP:UDP), mitochondrial	Nucleotide interconversion	1 M_atp_m + 1 M_udp_m = 1 M_adp_m + 1 M_utp_m	1 ATP(4-) + 1 UDP(3-) = 1 ADP(3-) + 1 UTP(4-)	1	-Inf	Inf	HGNC:7852	[]
R_NDPK2n	nucleoside-diphosphate kinase (ATP:UDP), nuclear	Nucleotide interconversion	1 M_atp_n + 1 M_udp_n = 1 M_utp_n + 1 M_adp_n	1 ATP(4-) + 1 UDP(3-) = 1 UTP(4-) + 1 ADP(3-)	1	-Inf	Inf	HGNC:7849 and HGNC:7850	[]
R_NDPK3	nucleoside-diphosphate kinase (ATP:CDP)	Nucleotide interconversion	1 M_atp_c + 1 M_cdp_c = 1 M_adp_c + 1 M_ctp_c	1 ATP(4-) + 1 CDP(3-) = 1 ADP(3-) + 1 CTP(4-)	1	-Inf	Inf	HGNC:20461 or HGNC:20567 or (HGNC:7849 and HGNC:7850) or HGNC:7851	[]
R_NDPK3m	nucleoside-diphosphate kinase (ATP:CDP), mitochondrial	Nucleotide interconversion	1 M_atp_m + 1 M_cdp_m = 1 M_adp_m + 1 M_ctp_m	1 ATP(4-) + 1 CDP(3-) = 1 ADP(3-) + 1 CTP(4-)	1	-Inf	Inf	HGNC:20567 or HGNC:7852	[]
R_NDPK3n	nucleoside-diphosphate kinase (ATP:CDP),nuclear	Nucleotide interconversion	1 M_atp_n + 1 M_cdp_n = 1 M_ctp_n + 1 M_adp_n	1 ATP(4-) + 1 CDP(3-) = 1 CTP(4-) + 1 ADP(3-)	1	-Inf	Inf	HGNC:7849 and HGNC:7850	[]
R_NDPK4	nucleoside-diphosphate kinase (ATP:dTDP)	Nucleotide interconversion	1 M_atp_c + 1 M_dtdp_c = 1 M_adp_c + 1 M_dttp_c	1 ATP(4-) + 1 dTDP(3-) = 1 ADP(3-) + 1 dTTP(4-)	1	-Inf	Inf	HGNC:20461 or HGNC:20567 or (HGNC:7849 and HGNC:7850) or HGNC:7851	[]
R_NDPK4m	nucleoside-diphosphate kinase (ATP:dTDP), mitochondrial	Nucleotide interconversion	1 M_atp_m + 1 M_dtdp_m = 1 M_adp_m + 1 M_dttp_m	1 ATP(4-) + 1 dTDP(3-) = 1 ADP(3-) + 1 dTTP(4-)	0	0	Inf	HGNC:7852	[]
R_NDPK4n	nucleoside-diphosphate kinase (ATP:dTDP), nuclear	Nucleotide interconversion	1 M_atp_n + 1 M_dtdp_n = 1 M_adp_n + 1 M_dttp_n	1 ATP(4-) + 1 dTDP(3-) = 1 ADP(3-) + 1 dTTP(4-)	1	-Inf	Inf	HGNC:7849 and HGNC:7850	[]
R_NDPK5	Nucleoside-diphosphate kinase (ATP:dGDP)	Nucleotide interconversion	1 M_atp_c + 1 M_dgdp_c = 1 M_adp_c + 1 M_dgtp_c	1 ATP(4-) + 1 dGDP(2-) = 1 ADP(3-) + 1 dGTP	1	-Inf	Inf	HGNC:20461 or HGNC:20567 or (HGNC:7849 and HGNC:7850) or HGNC:7851	[]
R_NDPK5m	nucleoside-diphosphate kinase (ATP:dGDP), mitochondrial	Nucleotide interconversion	1 M_atp_m + 1 M_dgdp_m = 1 M_adp_m + 1 M_dgtp_m	1 ATP(4-) + 1 dGDP(2-) = 1 ADP(3-) + 1 dGTP	0	0	Inf	HGNC:20567 or HGNC:7852	[]
R_NDPK5n	nucleoside-diphosphate kinase (ATP:dGDP), nuclear	Nucleotide interconversion	1 M_atp_n + 1 M_dgdp_n = 1 M_dgtp_n + 1 M_adp_n	1 ATP(4-) + 1 dGDP(2-) = 1 dGTP + 1 ADP(3-)	1	-Inf	Inf	HGNC:7849 and HGNC:7850	[]
R_NDPK6	Nucleoside-diphosphate kinase (ATP:dUDP)	Nucleotide interconversion	1 M_atp_c + 1 M_dudp_c = 1 M_adp_c + 1 M_dutp_c	1 ATP(4-) + 1 dUDP(3-) = 1 ADP(3-) + 1 dUTP	1	-Inf	Inf	HGNC:20461 or HGNC:20567 or (HGNC:7849 and HGNC:7850) or HGNC:7851	[]
R_NDPK6m	nucleoside-diphosphate kinase (ATP:dUDP), mitochondrial	Nucleotide interconversion	1 M_atp_m + 1 M_dudp_m = 1 M_adp_m + 1 M_dutp_m	1 ATP(4-) + 1 dUDP(3-) = 1 ADP(3-) + 1 dUTP	1	-Inf	Inf	HGNC:20567 or HGNC:7852	[]
R_NDPK6n	nucleoside-diphosphate kinase (ATP:dUDP), nuclear	Nucleotide interconversion	1 M_atp_n + 1 M_dudp_n = 1 M_adp_n + 1 M_dutp_n	1 ATP(4-) + 1 dUDP(3-) = 1 ADP(3-) + 1 dUTP	1	-Inf	Inf	HGNC:7849 and HGNC:7850	[]
R_NDPK7	nucleoside-diphosphate kinase (ATP:dCDP)	Nucleotide interconversion	1 M_atp_c + 1 M_dcdp_c = 1 M_adp_c + 1 M_dctp_c	1 ATP(4-) + 1 dCDP(3-) = 1 ADP(3-) + 1 dCTP	1	-Inf	Inf	HGNC:20461 or HGNC:20567 or (HGNC:7849 and HGNC:7850) or HGNC:7851	[]
R_NDPK7m	nucleoside-diphosphate kinase (ATP:dCDP), mitochondrial	Nucleotide interconversion	1 M_atp_m + 1 M_dcdp_m = 1 M_adp_m + 1 M_dctp_m	1 ATP(4-) + 1 dCDP(3-) = 1 ADP(3-) + 1 dCTP	0	0	Inf	HGNC:7852	[]
R_NDPK7n	nucleoside-diphosphate kinase (ATP:dCDP), nuclear	Nucleotide interconversion	1 M_atp_n + 1 M_dcdp_n = 1 M_dctp_n + 1 M_adp_n	1 ATP(4-) + 1 dCDP(3-) = 1 dCTP + 1 ADP(3-)	1	-Inf	Inf	HGNC:7849 and HGNC:7850	[]
R_NDPK8	Nucleoside-diphosphate kinase (ATP:dADP)	Nucleotide interconversion	1 M_atp_c + 1 M_dadp_c = 1 M_adp_c + 1 M_datp_c	1 ATP(4-) + 1 dADP(3-) = 1 ADP(3-) + 1 dATP(4-)	1	-Inf	Inf	HGNC:20461 or HGNC:20567 or (HGNC:7849 and HGNC:7850) or HGNC:7851	[]
R_NDPK8m	nucleoside-diphosphate kinase (ATP:dADP), mitochondrial	Nucleotide interconversion	1 M_atp_m + 1 M_dadp_m = 1 M_adp_m + 1 M_datp_m	1 ATP(4-) + 1 dADP(3-) = 1 ADP(3-) + 1 dATP(4-)	0	0	Inf	HGNC:20567 or HGNC:7852	[]
R_NDPK8n	nucleoside-diphosphate kinase (ATP:dADP), nuclear	Nucleotide interconversion	1 M_atp_n + 1 M_dadp_n = 1 M_datp_n + 1 M_adp_n	1 ATP(4-) + 1 dADP(3-) = 1 dATP(4-) + 1 ADP(3-)	1	-Inf	Inf	HGNC:7849 and HGNC:7850	[]
R_NDPK9	nucleoside-diphosphate kinase (ATP:IDP)	Nucleotide interconversion	1 M_atp_c + 1 M_idp_c = 1 M_adp_c + 1 M_itp_c	1 ATP(4-) + 1 IDP(3-) = 1 ADP(3-) + 1 ITP(3-)	1	-Inf	Inf	HGNC:20461 or HGNC:20567 or (HGNC:7849 and HGNC:7850) or HGNC:7851	[]
R_NDPK9m	nucleoside-diphosphate kinase (ATP:IDP), mitochondrial	Nucleotide interconversion	1 M_atp_m + 1 M_idp_m = 1 M_adp_m + 1 M_itp_m	1 ATP(4-) + 1 IDP(3-) = 1 ADP(3-) + 1 ITP(3-)	1	-Inf	Inf	HGNC:7852	[]
R_NDPK9n	nucleoside-diphosphate kinase (ATP:IDP), nuclear	Nucleotide interconversion	1 M_atp_n + 1 M_idp_n = 1 M_adp_n + 1 M_itp_n	1 ATP(4-) + 1 IDP(3-) = 1 ADP(3-) + 1 ITP(3-)	1	-Inf	Inf	HGNC:7849 and HGNC:7850	[]
R_NICRNS	NICRNS	NAD metabolism	1 M_atp_c + 1 M_nicrns_c = 1 M_adp_c + 1 M_h_c + 1 M_nicrnt_c	1 ATP(4-) + 1 D-ribosylnicotinate = 1 ADP(3-) + 1 proton + 1 nicotinate D-ribonucleotide(2-)	0	0	Inf		[]
R_NMNATm	nicotinamide-nucleotide adenylyltransferase, mitochondrial	NAD metabolism	1 M_h_m + 1 M_atp_m + 1 M_nmn_m = 1 M_nad_m + 1 M_ppi_m	1 proton + 1 ATP(4-) + 1 NMN(-) = 1 NAD(1-) + 1 diphosphate(3-)	0	0	Inf	HGNC:20989	[]
R_NMNATn	nicotinamide-nucleotide adenylyltransferase	NAD metabolism	1 M_atp_n + 1 M_h_n + 1 M_nmn_n = 1 M_ppi_n + 1 M_nad_n	1 ATP(4-) + 1 proton + 1 NMN(-) = 1 diphosphate(3-) + 1 NAD(1-)	0	0	Inf	HGNC:17877	[]
R_NMNATr	nicotinamide-nucleotide adenylyltransferase	NAD metabolism	1 M_atp_c + 1 M_h_c + 1 M_nmn_c = 1 M_nad_c + 1 M_ppi_c	1 ATP(4-) + 1 proton + 1 NMN(-) = 1 NAD(1-) + 1 diphosphate(3-)	1	-Inf	Inf	HGNC:16789 or HGNC:20989	[]
[truncated: 6,420 more rows]

## Sheet: Clusters
#	ID rxn	ID rxn short	reactions long	reactions less metabolites	cluster #
1	R_EX_2hb_e	R_EX_2hb_e	_2hb[e]=_2hb[b]	_2hb[e]=_2hb[b]	1
2	R_2HBt2	R_2HBt2	_2hb[e]+h[e]=_2hb[c]+h[c]	_2hb[e]=_2hb[c]	1
[truncated: 1,166 more rows]

## Sheet: Cluster_names
Cluster #	Pathway	# Rev Rxns
[truncated: 321 more rows]

## Sheet: Distance Matrix
cluster #	ID rxn short	R_EX_2hb_e	R_2HBt2	R_2HBO	R_AATAi	R_2OXOADPTm	R_r0525	R_r2539	R_ABTD	R_XYLTt	R_XYLUR	R_r0784	R_ACACT1r	R_r0432	R_r0431	R_MCOATA	R_EX_hdca_e	R_FATP1t	R_CSNATp	R_C2tcx	R_ACCOAtr	R_CRNt	R_r0002	R_r1487	R_r0444	R_ARTPLM3	R_EX_ocdcea_e	R_FATP2t	R_OCDCEAtr	R_OCDEAFABP1tc	R_RE3245C	R_OCTDECCPT1	R_ODECOAtx	R_PMTCOAFABP1tc	R_sink_octdececoa_c	R_r0510	R_EX_hdcea_e	R_HDCEAtr	R_r1488	R_r0445	R_r1472	R_r1001	R_r0438	R_r1318	R_FACOAL1821	R_EX_lnlc_e	R_LNLCt	R_r2511	R_r2514
[truncated: 1,168 more rows]
[truncated: 1,120 more columns]

[truncated: 4 more sheets: DistanceClusters, GPR_revrxns-clusters, ReactionsGPR, Genes in more than one rxn]
