# Supplementary material for: The topology of genome-scale metabolic reconstructions unravels independent modules and high network flexibility
Source: PLoS Comput Biol. 2022 Jun 27;18(6):e1010203. doi: 10.1371/journal.pcbi.1010203 (PMC9269948; doi:10.1371/journal.pcbi.1010203)
Supplement: S2 Data — Code to process large TPM files from the GTEx (The Genotype-Tissue Expression) project and produce correlation tables. (ZIP) [file pcbi.1010203.s005.zip › gtex/sample]

#1.2
56200	17382
Name	Description	GTEX-1117F-0226-SM-5GZZ7	GTEX-1117F-0426-SM-5EGHI	GTEX-1117F-0526-SM-5EGHJ	GTEX-1117F-0626-SM-5N9CS	GTEX-1117F-0726-SM-5GIEN	GTEX-1117F-1326-SM-5EGHH	GTEX-1117F-2426-SM-5EGGH	GTEX-1117F-2526-SM-5GZY6	GTEX-1117F-2826-SM-5GZXL	GTEX-1117F-2926-SM-5GZYI	GTEX-1117F-3026-SM-5GZYU	GTEX-1117F-3226-SM-5N9CT	GTEX-111CU-0126-SM-5GZWZ	GTEX-111CU-0226-SM-5GZXC	GTEX-111CU-0326-SM-5GZXO	GTEX-111CU-0426-SM-5GZY1	GTEX-111CU-0526-SM-5EGHK	GTEX-111CU-0626-SM-5EGHL	GTEX-111CU-0726-SM-5GZYD	GTEX-111CU-0826-SM-5EGIJ	GTEX-111CU-0926-SM-5EGIK	GTEX-111CU-1026-SM-5EGIL	GTEX-111CU-1126-SM-5EGIM	GTEX-111CU-1226-SM-5EGIN	GTEX-111CU-1326-SM-5NQ8L	GTEX-111CU-1426-SM-5GZYP	GTEX-111CU-1526-SM-5N9FS	GTEX-111CU-1726-SM-5EGHM	GTEX-111CU-1826-SM-5GZYN	GTEX-111CU-2026-SM-5GZZC	GTEX-111CU-2226-SM-5N9G5	GTEX-111FC-0126-SM-5N9DL	GTEX-111FC-0226-SM-5N9B8	GTEX-111FC-0326-SM-5GZZ1	GTEX-111FC-0426-SM-5N9CV	GTEX-111FC-0526-SM-5GZZ8	GTEX-111FC-0626-SM-5N9CU	GTEX-111FC-0826-SM-5GZWO	GTEX-111FC-1026-SM-5GZX1	GTEX-111FC-1126-SM-5GZWU	GTEX-111FC-1326-SM-5N9D9	GTEX-111FC-1926-SM-5GZYC	GTEX-111FC-2026-SM-5GZYO	GTEX-111FC-2526-SM-5GZXU	GTEX-111FC-2926-SM-5GZY7	GTEX-111FC-3126-SM-5GZZ2	GTEX-111FC-3326-SM-5GZYV	GTEX-111VG-0008-SM-5Q5BG	GTEX-111VG-0326-SM-5GZX7	GTEX-111VG-0526-SM-5N9BW	GTEX-111VG-0726-SM-5GIDC	GTEX-111VG-1626-SM-5EGIO	GTEX-111VG-1926-SM-5GIDO	GTEX-111VG-2226-SM-5N9DU	GTEX-111VG-2326-SM-5N9BK	GTEX-111VG-2426-SM-5GZXD	GTEX-111VG-2526-SM-5GZXP	GTEX-111VG-2626-SM-5GZY2	GTEX-111YS-0006-SM-5NQBE	GTEX-111YS-0008-SM-5Q5BH	GTEX-111YS-0126-SM-5987T	GTEX-111YS-0326-SM-5GZZ3	GTEX-111YS-0426-SM-5987O	GTEX-111YS-0526-SM-5GZXJ	GTEX-111YS-0626-SM-5GZXV	GTEX-111YS-0726-SM-5GZY8	GTEX-111YS-0826-SM-5GZYK	GTEX-111YS-0926-SM-5EGGI	GTEX-111YS-1026-SM-5GZYE	GTEX-111YS-1126-SM-5GZYQ	GTEX-111YS-1226-SM-5EGGJ	GTEX-111YS-1326-SM-5EGGK	GTEX-111YS-1426-SM-5GID8	GTEX-111YS-1526-SM-5GZYW	GTEX-111YS-1626-SM-5GZZ9	GTEX-111YS-1726-SM-5GIED	GTEX-111YS-1826-SM-5GIEP	GTEX-111YS-1926-SM-5GICC	GTEX-111YS-2026-SM-5EGGL	GTEX-111YS-2126-SM-5EGGM	GTEX-111YS-2226-SM-5987P	GTEX-111YS-2326-SM-5987L	GTEX-111YS-2426-SM-5GZZQ	GTEX-1122O-0003-SM-5Q5DL	GTEX-1122O-0005-SM-5O99J	GTEX-1122O-0008-SM-5QGR2	GTEX-1122O-0126-SM-5GICA	GTEX-1122O-0226-SM-5N9DA	GTEX-1122O-0326-SM-5H124	GTEX-1122O-0426-SM-5H12G	GTEX-1122O-0526-SM-5N9DM	GTEX-1122O-0626-SM-5N9B9	GTEX-1122O-0726-SM-5GIEV	GTEX-1122O-0826-SM-5GICV	GTEX-1122O-0926-SM-9YFLC	GTEX-1122O-1026-SM-9WYSF	GTEX-1122O-1126-SM-5NQ8X	GTEX-1122O-1226-SM-5H113	GTEX-1122O-1326-SM-5H11F	GTEX-1122O-1426-SM-5H11R	GTEX-1122O-1526-SM-5N9CL	GTEX-1122O-1626-SM-5N9CX	GTEX-1122O-1726-SM-5GICM	GTEX-1122O-1826-SM-5EGIP	GTEX-1122O-1926-SM-5EGIQ	GTEX-1122O-2026-SM-9YFMG	GTEX-1122O-2126-SM-5EGIR	GTEX-1122O-2326-SM-9YFL9	GTEX-1122O-2426-SM-5GIDN	GTEX-1128S-0005-SM-5P9HI	GTEX-1128S-0008-SM-5Q5DP	GTEX-1128S-0126-SM-5H12S	GTEX-1128S-0326-SM-5GZZF	GTEX-1128S-0726-SM-5N9D6	GTEX-1128S-0826-SM-5GZZI	GTEX-1128S-0926-SM-5GZZU	GTEX-1128S-1626-SM-5H12O	GTEX-1128S-2126-SM-5H12U	GTEX-1128S-2326-SM-5GZZY	GTEX-1128S-2426-SM-5H11B	GTEX-1128S-2526-SM-5H11N	GTEX-1128S-2626-SM-5H11Z	GTEX-1128S-2726-SM-5H12C	GTEX-1128S-2826-SM-5N9DI	GTEX-113IC-0006-SM-5NQ9C	GTEX-113IC-0008-SM-5QGRF	GTEX-113IC-0126-SM-5HL6T	GTEX-113IC-0226-SM-5HL5C	GTEX-113IC-0426-SM-5HL5O	GTEX-113IC-0526-SM-5HL76	GTEX-113JC-0006-SM-5O997	GTEX-113JC-0008-SM-5QGR6	GTEX-113JC-0126-SM-5EGJW	GTEX-113JC-0726-SM-5GZZR	GTEX-113JC-0926-SM-5H114	GTEX-113JC-1026-SM-5H117	GTEX-113JC-1926-SM-5N9GE	GTEX-113JC-2226-SM-5EGJG	GTEX-113JC-2326-SM-5EQ4E	GTEX-113JC-2726-SM-5EGIS	GTEX-113JC-2826-SM-5EGIT	GTEX-117XS-0005-SM-5PNU6	GTEX-117XS-0008-SM-5Q5DQ	GTEX-117XS-0426-SM-5GZZN	GTEX-117XS-0526-SM-5987Q	GTEX-117XS-0726-SM-5H131	GTEX-117XS-1926-SM-5GICO	GTEX-117XS-2026-SM-5GID1	GTEX-117XS-2226-SM-5GIE1	GTEX-117XS-2526-SM-5H11G	GTEX-117XS-2726-SM-5N9BL	GTEX-117XS-2926-SM-5N9BX	GTEX-117XS-3026-SM-5N9CA	GTEX-117XS-3126-SM-5GIDP	GTEX-117YW-0005-SM-5NQ8Z	GTEX-117YW-0008-SM-5QGRD	GTEX-117YW-0126-SM-5EGGN	GTEX-117YW-0226-SM-5N9CM	GTEX-117YW-0326-SM-5N9CY	GTEX-117YW-0426-SM-5GZZZ	GTEX-117YW-0526-SM-5H11C	GTEX-117YW-0826-SM-5H11O	GTEX-117YW-1426-SM-5EGGO	GTEX-117YW-1526-SM-5EGGP	GTEX-117YW-1826-SM-5PNY5	GTEX-117YW-1926-SM-5H121	GTEX-117YW-2026-SM-5N9BH	GTEX-117YW-2226-SM-5N9DB	GTEX-117YW-2426-SM-5Q5AE	GTEX-117YW-2626-SM-5GZZH	GTEX-117YW-2726-SM-5GZZT	GTEX-117YW-2826-SM-5H116	GTEX-117YX-0126-SM-5EGH5	GTEX-117YX-0226-SM-5EGH6	GTEX-117YX-0326-SM-5GICL	GTEX-117YX-0526-SM-5EGJH	GTEX-117YX-0626-SM-5EGJI	GTEX-117YX-0726-SM-5GIET	GTEX-117YX-0826-SM-5H11J	GTEX-117YX-1026-SM-5H11V	GTEX-117YX-1126-SM-5H128	GTEX-117YX-1226-SM-5H11S	GTEX-117YX-1326-SM-5H125	GTEX-117YX-1426-SM-5H12H	GTEX-117YX-1526-SM-5H12T	GTEX-117YX-1726-SM-5GZZS	GTEX-117YX-1826-SM-5H12K	GTEX-117YX-1926-SM-5GIEC	GTEX-117YX-2026-SM-5GIEF	GTEX-117YX-2126-SM-5GIEL	GTEX-117YX-2226-SM-5EGJJ	GTEX-117YX-2326-SM-5H12W	GTEX-117YX-2426-SM-5GZZJ	GTEX-117YX-2526-SM-5EQ4Q	GTEX-117YX-2626-SM-5EQ53	GTEX-1192W-0005-SM-5NQBQ	GTEX-1192W-0008-SM-5QGRE	GTEX-1192W-0126-SM-5EGGS	GTEX-1192W-0226-SM-5EGGT	GTEX-1192W-2626-SM-5Q5AF	GTEX-1192W-3026-SM-5GZZV	GTEX-1192X-0005-SM-5NQC3	GTEX-1192X-0008-SM-5Q5B7	GTEX-1192X-0011-R10a-SM-DO941	GTEX-1192X-0011-R5a-SM-DNZZA	GTEX-1192X-0011-R6a-SM-DNZZB	GTEX-1192X-0011-R7b-SM-DNZZC	GTEX-1192X-0011-R8b-SM-DO11U	GTEX-1192X-0011-R9b-SM-DO934	GTEX-1192X-0226-SM-5H12D	GTEX-1192X-0326-SM-5H11U	GTEX-1192X-0426-SM-5GIEE	GTEX-1192X-0726-SM-5987R	GTEX-1192X-1126-SM-5EGGU	GTEX-1192X-1526-SM-5H11I	GTEX-1192X-1826-SM-5GIE2	GTEX-1192X-2326-SM-5987X	GTEX-1192X-2526-SM-59868	GTEX-1192X-2726-SM-5N9DN	GTEX-1192X-2926-SM-5N9BA	GTEX-1192X-3026-SM-5N9BM	GTEX-1192X-3126-SM-5N9BY	GTEX-1192X-3226-SM-5987D	GTEX-11DXW-0006-SM-5NQ7Y	GTEX-11DXW-0008-SM-5Q59V	GTEX-11DXW-0011-R1a-SM-DNZZD	GTEX-11DXW-0011-R3b-SM-DNZZE	GTEX-11DXW-0011-R5b-SM-DO11D	GTEX-11DXW-0011-R6a-SM-DO11N	GTEX-11DXW-0011-R7b-SM-DO119	GTEX-11DXW-0226-SM-5H122	GTEX-11DXW-0326-SM-5H11W	GTEX-11DXW-0426-SM-5H12E	GTEX-11DXW-0526-SM-5H127	GTEX-11DXW-0626-SM-5N9ER	GTEX-11DXW-0726-SM-5H12J	GTEX-11DXW-0826-SM-5H118	GTEX-11DXW-1026-SM-5H11K	GTEX-11DXW-1126-SM-5H12Q	GTEX-11DXW-1226-SM-5H133	GTEX-11DXX-0005-SM-5NQ8B	GTEX-11DXX-0008-SM-5Q5B8	GTEX-11DXX-0126-SM-5EGH7	GTEX-11DXX-0226-SM-5P9HL	GTEX-11DXX-0326-SM-5PNWC	GTEX-11DXX-0426-SM-5EQ5F	GTEX-11DXX-0526-SM-5PNVR	GTEX-11DXX-0626-SM-5Q5AG	GTEX-11DXX-0726-SM-5H12X	GTEX-11DXX-0826-SM-5GZZP	GTEX-11DXX-0926-SM-5H112	GTEX-11DXX-1026-SM-5H11E	GTEX-11DXX-1126-SM-5GZZK	GTEX-11DXX-1226-SM-5GICD	GTEX-11DXX-1326-SM-5GIDZ	GTEX-11DXX-1426-SM-5GIDU	GTEX-11DXX-1526-SM-5H115	GTEX-11DXX-1626-SM-5H11H	GTEX-11DXX-1726-SM-5H11T	GTEX-11DXX-1826-SM-5H126	GTEX-11DXX-1926-SM-5EGJK	GTEX-11DXX-2026-SM-5EGJL	GTEX-11DXX-2126-SM-5PNYR	GTEX-11DXX-2326-SM-9YFKS	GTEX-11DXX-2426-SM-5GZZW	GTEX-11DXX-2526-SM-5H119	GTEX-11DXX-2626-SM-5Q5A3	GTEX-11DXX-2726-SM-5PNXO	GTEX-11DXY-0006-SM-5NQ8N	GTEX-11DXY-0008-SM-5QGR4	GTEX-11DXY-0011-R10b-SM-DO12C	GTEX-11DXY-0011-R11a-SM-DNZZN	GTEX-11DXY-0011-R5b-SM-DNZZL	GTEX-11DXY-0011-R6a-SM-DNZZF	GTEX-11DXY-0011-R7a-SM-DO11L	GTEX-11DXY-0011-R8a-SM-DO11M	GTEX-11DXY-0126-SM-5H11Q	GTEX-11DXY-0226-SM-5H123	GTEX-11DXY-0326-SM-5H12F	GTEX-11DXY-0426-SM-5H12R	GTEX-11DXY-0526-SM-5EGGQ	GTEX-11DXY-0826-SM-5EGGR	GTEX-11DXY-1026-SM-5987V	GTEX-11DXY-1126-SM-5987W	GTEX-11DXY-1326-SM-5987Z	GTEX-11DXY-1426-SM-5N9CN	GTEX-11DXY-1526-SM-5H129	GTEX-11DXY-1626-SM-5H12L	GTEX-11DXY-2026-SM-5N9CZ	GTEX-11DXY-2326-SM-5GICW	GTEX-11DXY-2626-SM-5GIE7	GTEX-11DXY-2726-SM-5GID2	GTEX-11DXY-3026-SM-5N9CB	GTEX-11DXY-3126-SM-5N9BT	GTEX-11DXY-3226-SM-5GIDE	GTEX-11DXZ-0006-SM-5LZZH	GTEX-11DXZ-0126-SM-5EGGY	GTEX-11DXZ-0226-SM-5EGGZ	GTEX-11DXZ-0326-SM-5EGH1	GTEX-11DXZ-0426-SM-5987Y	GTEX-11DXZ-0526-SM-5GU7J	GTEX-11DXZ-0626-SM-5GU77	GTEX-11DXZ-0726-SM-5N9C4	GTEX-11DXZ-0926-SM-5N9CG	GTEX-11DXZ-1026-SM-5N9D5	GTEX-11DXZ-1226-SM-5H11L	GTEX-11DXZ-1326-SM-5H11X	GTEX-11DXZ-1426-SM-5H12A	GTEX-11DXZ-1626-SM-5GIDI	GTEX-11DXZ-1726-SM-5H12M	GTEX-11DXZ-1826-SM-5H12Y	GTEX-11DXZ-1926-SM-5GZZL	GTEX-11DXZ-2026-SM-5987S	GTEX-11DXZ-2126-SM-59881	GTEX-11DXZ-2326-SM-5EGGV	GTEX-11DXZ-2426-SM-5N9DT	GTEX-11DXZ-2526-SM-5N9BG	GTEX-11DXZ-2626-SM-59882	GTEX-11DYG-0006-SM-5NQB2	GTEX-11DYG-0008-SM-5QGR5	GTEX-11DYG-0011-R10b-SM-DNZZO	GTEX-11DYG-0011-R11a-SM-DNZZP	GTEX-11DYG-0011-R5a-SM-DO928	GTEX-11DYG-0011-R6a-SM-DO936	GTEX-11DYG-0011-R7b-SM-EXUS6	GTEX-11DYG-0011-R8a-SM-DO93F	GTEX-11DYG-0126-SM-59883	GTEX-11DYG-0426-SM-5987J	GTEX-11DYG-0826-SM-5N9GH	GTEX-11DYG-0926-SM-5EGGW	GTEX-11DYG-1026-SM-5A5JQ	GTEX-11DYG-1226-SM-5N9DC	GTEX-11DYG-1326-SM-5N9DO	GTEX-11DYG-1426-SM-5A5JR	GTEX-11DYG-1526-SM-5A5JS	GTEX-11DYG-1926-SM-5H12I	GTEX-11DYG-2026-SM-5EGGX	GTEX-11DYG-2526-SM-5N9BB	GTEX-11DYG-2926-SM-5H132	GTEX-11DYG-3126-SM-5A5L6	GTEX-11DZ1-0008-SM-5QGR3	GTEX-11DZ1-0011-R10b-SM-DO943	GTEX-11DZ1-0011-R11b-SM-DO11W	GTEX-11DZ1-0011-R2a-SM-DNZZM	GTEX-11DZ1-0011-R3a-SM-DNZYY	GTEX-11DZ1-0011-R5a-SM-DO11J	GTEX-11DZ1-0011-R6b-SM-DNZZG	GTEX-11DZ1-0011-R7a-SM-DNZZH	GTEX-11DZ1-0011-R8b-SM-DNZZI	GTEX-11DZ1-0011-R9a-SM-DO933	GTEX-11DZ1-0126-SM-5985Q	GTEX-11DZ1-0226-SM-5A5KF	GTEX-11DZ1-0326-SM-5N9BN	GTEX-11DZ1-0426-SM-5H11A	GTEX-11DZ1-0926-SM-5EQ5R	GTEX-11DZ1-2026-SM-5A5KG	GTEX-11DZ1-2426-SM-5GZZX	GTEX-11DZ1-2726-SM-5A5KH	GTEX-11DZ1-2926-SM-5A5KI	GTEX-11EI6-0005-SM-5N9GN	GTEX-11EI6-0008-SM-5QGR7	GTEX-11EI6-0011-R10a-SM-DO93R	GTEX-11EI6-0011-R11a-SM-DO11V	GTEX-11EI6-0011-R1a-SM-DO93L	GTEX-11EI6-0011-R8a-SM-DO93M	GTEX-11EI6-0126-SM-5985R	GTEX-11EI6-0226-SM-5EQ64	GTEX-11EI6-0326-SM-5EQ6G	GTEX-11EI6-0426-SM-5EQ43	GTEX-11EI6-0526-SM-5985S	GTEX-11EI6-0626-SM-5985T	GTEX-11EI6-0726-SM-59866	GTEX-11EI6-0826-SM-5985V	GTEX-11EI6-1526-SM-5P9GL	GTEX-11EI6-2226-SM-5EGJM	GTEX-11EI6-2426-SM-5PNVS	GTEX-11EI6-2626-SM-5PNVT	GTEX-11EI6-2826-SM-5H11D	GTEX-11EI6-2926-SM-5985U	GTEX-11EI6-3026-SM-5GZZO	GTEX-11EI6-3126-SM-5H111	GTEX-11EM3-0001-SM-5Q5BD	GTEX-11EM3-0005-SM-5N9DK	GTEX-11EM3-0126-SM-5985K	GTEX-11EM3-0226-SM-5985Y	GTEX-11EM3-0326-SM-5A5KJ	GTEX-11EM3-0426-SM-5N9BZ	GTEX-11EM3-0526-SM-5H12N	GTEX-11EM3-0626-SM-5H12Z	GTEX-11EM3-0726-SM-5GZZM	GTEX-11EM3-0826-SM-5N9CC	GTEX-11EM3-0926-SM-5A5KK	GTEX-11EM3-1026-SM-5A5KL	GTEX-11EM3-1126-SM-5A5KM	GTEX-11EM3-1226-SM-5N9DD	GTEX-11EM3-1326-SM-5N9C6	GTEX-11EM3-1526-SM-5A5KN	GTEX-11EM3-1626-SM-5N9CO	GTEX-11EM3-1726-SM-5N9D1	GTEX-11EM3-1826-SM-5A5KO	GTEX-11EM3-1926-SM-5987U	GTEX-11EM3-2126-SM-5H11M	GTEX-11EM3-2226-SM-5H11Y	GTEX-11EM3-2326-SM-5H12B	GTEX-11EM3-2426-SM-59861	GTEX-11EMC-0002-SM-5Q5DO	GTEX-11EMC-0006-SM-5O9DN	GTEX-11EMC-0008-SM-5Q5DR	GTEX-11EMC-0011-R10a-SM-DNZZJ	GTEX-11EMC-0011-R11b-SM-DNZZK	GTEX-11EMC-0011-R2b-SM-DO114	GTEX-11EMC-0011-R8b-SM-DO91Z	GTEX-11EMC-0011-R9b-SM-DO921	GTEX-11EMC-0126-SM-5EGKV	GTEX-11EMC-0226-SM-5EGLP	GTEX-11EMC-0526-SM-5EGJN	GTEX-11EMC-0726-SM-5EGJO	GTEX-11EMC-0826-SM-59862	GTEX-11EMC-0926-SM-59863	GTEX-11EMC-1426-SM-5N9E4	GTEX-11EMC-1726-SM-5H11P	GTEX-11EMC-1826-SM-5A5JT	GTEX-11EMC-1926-SM-5A5JU	GTEX-11EMC-2026-SM-5A5JV	GTEX-11EMC-2226-SM-5A5JW	GTEX-11EMC-2526-SM-5PNVU	GTEX-11EMC-2626-SM-59864	GTEX-11EMC-2826-SM-5PNY6	GTEX-11EMC-2926-SM-5EQ4F	GTEX-11EMC-3026-SM-5EQ4R	GTEX-11EMC-3126-SM-5EGJP	GTEX-11EMC-3226-SM-5EGKW	GTEX-11EMC-3326-SM-5P9JH	GTEX-11EQ8-0006-SM-5P9HJ	GTEX-11EQ8-0008-SM-5Q5DJ	GTEX-11EQ8-0226-SM-5EQ5G	GTEX-11EQ8-0426-SM-5N9DP	GTEX-11EQ8-0526-SM-5N9BC	GTEX-11EQ8-0826-SM-5N9FG	GTEX-11EQ8-0926-SM-5H12V	GTEX-11EQ8-1326-SM-5EGJQ	GTEX-11EQ8-1426-SM-5EGJR	GTEX-11EQ8-2626-SM-5N9BO	GTEX-11EQ9-0002-SM-5QGQ1	GTEX-11EQ9-0006-SM-5LUB6	GTEX-11EQ9-0008-SM-5Q5DK	GTEX-11EQ9-0126-SM-5986I	GTEX-11EQ9-0226-SM-5A5JX	GTEX-11EQ9-0426-SM-5A5JY	GTEX-11EQ9-0526-SM-5A5JZ	GTEX-11EQ9-0626-SM-5A5K1	GTEX-11EQ9-0726-SM-5A5K2	GTEX-11EQ9-0826-SM-5986Y	GTEX-11EQ9-0926-SM-5HL6I	GTEX-11EQ9-1026-SM-5H134	GTEX-11EQ9-1126-SM-5987I	GTEX-11EQ9-1226-SM-5987E	GTEX-11EQ9-1326-SM-5985X	GTEX-11EQ9-1426-SM-5987G	GTEX-11EQ9-1526-SM-5PNY7	GTEX-11EQ9-1626-SM-5PNY8	GTEX-11EQ9-1726-SM-5HL6U	GTEX-11EQ9-1826-SM-5Q5AJ	GTEX-11EQ9-1926-SM-5PNVV	GTEX-11EQ9-2026-SM-5P9JI	GTEX-11EQ9-2126-SM-5PNVW	GTEX-11EQ9-2226-SM-5987H	GTEX-11EQ9-2326-SM-5HL5H	GTEX-11EQ9-2426-SM-5HL5T	GTEX-11EQ9-2526-SM-5HL66	GTEX-11GS4-0006-SM-5SI9M	GTEX-11GS4-0008-SM-5QGRA	GTEX-11GS4-0011-R1a-SM-DO129	GTEX-11GS4-0011-R2a-SM-DO942	GTEX-11GS4-0226-SM-5HL77	GTEX-11GS4-0326-SM-5N9F7	GTEX-11GS4-0426-SM-5N9CD	GTEX-11GS4-0526-SM-5A5KQ	GTEX-11GS4-0626-SM-5A5LC	GTEX-11GS4-0826-SM-5986J	GTEX-11GS4-1026-SM-5N9DE	GTEX-11GS4-1426-SM-5N9D2	GTEX-11GS4-1826-SM-5HL4T	GTEX-11GS4-2026-SM-5N9CP	GTEX-11GS4-2126-SM-5A5KR	GTEX-11GS4-2326-SM-5A5KS	GTEX-11GS4-2526-SM-5A5KT	GTEX-11GS4-2626-SM-5A5LD	GTEX-11GS4-2726-SM-5A5LE	GTEX-11GS4-2826-SM-5HL56	GTEX-11GS4-2926-SM-5A5LF	GTEX-11GS4-3026-SM-5A5LG	GTEX-11GS4-3126-SM-5A5LH	GTEX-11GSO-0005-SM-5O9CA	GTEX-11GSO-0011-R1b-SM-57WD3	GTEX-11GSO-0011-R2a-SM-57WDF	GTEX-11GSO-0011-R3b-SM-57WB2	GTEX-11GSO-0226-SM-5A5LV	GTEX-11GSO-0626-SM-5A5LW	GTEX-11GSO-1926-SM-5A5K3	GTEX-11GSO-2326-SM-5A5LX	GTEX-11GSO-2426-SM-5A5LY	GTEX-11GSO-2526-SM-5PNVX	GTEX-11GSO-2626-SM-5Q5AK	GTEX-11GSO-2826-SM-5HL6Q	GTEX-11GSO-2926-SM-5HL73	GTEX-11GSO-3026-SM-5Q5AL	GTEX-11GSP-0006-SM-5N9EL	GTEX-11GSP-0008-SM-5Q5DM	GTEX-11GSP-0011-R10a-SM-5NQ7J	GTEX-11GSP-0011-R11b-SM-5NQ7V	GTEX-11GSP-0011-R1a-SM-9QEJ3	GTEX-11GSP-0011-R2b-SM-9QEGE	GTEX-11GSP-0011-R3a-SM-9QEGF	GTEX-11GSP-0011-R5a-SM-57WBE	GTEX-11GSP-0011-R6b-SM-57WBQ	GTEX-11GSP-0011-R7b-SM-57WC3	GTEX-11GSP-0011-R8b-SM-5NQ79	GTEX-11GSP-0011-R9b-SM-5NQ77	GTEX-11GSP-0126-SM-5A5KU	GTEX-11GSP-0226-SM-5A5KV	GTEX-11GSP-0326-SM-5A5KW	GTEX-11GSP-0426-SM-5A5KX	GTEX-11GSP-0626-SM-5986T	GTEX-11GSP-0726-SM-5986L	GTEX-11GSP-0926-SM-9WYSG	GTEX-11GSP-1026-SM-9WYSH	GTEX-11GSP-1126-SM-5A5LM	GTEX-11GSP-1226-SM-5985M	GTEX-11GSP-1326-SM-5A5KY	GTEX-11GSP-1626-SM-5986N	GTEX-11GSP-1726-SM-5A5LI	GTEX-11GSP-1826-SM-5N9DQ	GTEX-11GSP-2126-SM-5HL5E	GTEX-11GSP-2226-SM-5HL5Q	GTEX-11GSP-2326-SM-5HL63	GTEX-11GSP-2426-SM-5N9BD	GTEX-11GSP-2526-SM-5N9BP	GTEX-11GSP-2726-SM-5A5LJ	GTEX-11GSP-2826-SM-5A5LK	GTEX-11GSP-2926-SM-5N9C2	GTEX-11GSP-3026-SM-5N9CE	GTEX-11GSP-3126-SM-5A5LL	GTEX-11GSP-3226-SM-5986O	GTEX-11H98-0008-SM-5QGR8	GTEX-11H98-0011-R10b-SM-5NQ98	GTEX-11H98-0011-R11b-SM-5NQ6U	GTEX-11H98-0011-R5b-SM-57WCF	GTEX-11H98-0011-R8a-SM-5NQ8V	GTEX-11H98-0126-SM-5EGHG	GTEX-11H98-0226-SM-5NQ89	GTEX-11H98-0326-SM-5HL4S	GTEX-11H98-0426-SM-5HL55	GTEX-11I78-0001-SM-5Q5BE	GTEX-11I78-0005-SM-5N9GB	GTEX-11I78-0008-SM-5Q5DI	GTEX-11I78-0126-SM-5HL6F	GTEX-11I78-0226-SM-5HL6R	GTEX-11I78-0526-SM-5986A	GTEX-11I78-0626-SM-5A5LZ	GTEX-11I78-0726-SM-5A5M1	GTEX-11I78-0826-SM-5A5K4	GTEX-11I78-1026-SM-5HL74	GTEX-11I78-1126-SM-5A5K5	GTEX-11I78-1226-SM-5A5K6	GTEX-11I78-1326-SM-5PNY9	GTEX-11I78-1426-SM-5PNVY	GTEX-11I78-1526-SM-5A5K7	GTEX-11I78-1726-SM-5A5M3	GTEX-11I78-1826-SM-5A5M4	GTEX-11I78-1926-SM-59878	GTEX-11I78-2026-SM-5987C	GTEX-11I78-2126-SM-5A5K8	GTEX-11I78-2226-SM-5PNYA	GTEX-11I78-2326-SM-5Q5AH	GTEX-11I78-2426-SM-5A5K9	GTEX-11I78-2626-SM-5Q5AI	GTEX-11LCK-0005-SM-5O98U	GTEX-11LCK-0008-SM-5Q5BB	GTEX-11LCK-0126-SM-5A5M5	GTEX-11LCK-0226-SM-5A5M6	GTEX-11LCK-0326-SM-5A5M7	GTEX-11LCK-0426-SM-5A5M8	GTEX-11LCK-0526-SM-5A5M9	GTEX-11LCK-0726-SM-5PNYC	GTEX-11LCK-0826-SM-5PNYD	GTEX-11LCK-0926-SM-5A5KA	GTEX-11LCK-1026-SM-5A5KB	GTEX-11LCK-1126-SM-5A5KC	GTEX-11LCK-1226-SM-5Q5AM	GTEX-11LCK-1326-SM-5Q5AN	GTEX-11LCK-1426-SM-5HL5R	GTEX-11LCK-1526-SM-5HL64	GTEX-11LCK-1626-SM-5PNYB	GTEX-11LCK-1726-SM-5S2OQ	GTEX-11LCK-1926-SM-5A5KE	GTEX-11LCK-2026-SM-5A5MA	GTEX-11LCK-2226-SM-5HL4Q	GTEX-11LCK-2326-SM-5HL53	GTEX-11LCK-2426-SM-5HL5F	GTEX-11NSD-0008-SM-5Q5BC	GTEX-11NSD-0126-SM-5987F	GTEX-11NSD-0226-SM-5A5LR	GTEX-11NSD-0326-SM-5A5LS	GTEX-11NSD-0426-SM-5N9CR	GTEX-11NSD-0526-SM-5A5LT	GTEX-11NSD-0626-SM-5A5LU	GTEX-11NSD-0826-SM-5986S	GTEX-11NSD-0926-SM-5N9DR	GTEX-11NSD-1026-SM-5N9BE	GTEX-11NSD-1126-SM-5N9BQ	GTEX-11NSD-1226-SM-5986Q	GTEX-11NSD-1426-SM-5HL67	GTEX-11NSD-1626-SM-5986U	GTEX-11NSD-1726-SM-5N9C3	GTEX-11NSD-1826-SM-5N9CF	GTEX-11NSD-2026-SM-5HL5U	GTEX-11NSD-2226-SM-5986V	GTEX-11NUK-0005-SM-5MR5F	GTEX-11NUK-0008-SM-5Q5B9	GTEX-11NUK-0011-R4a-SM-DO12B	GTEX-11NUK-0011-R5a-SM-DO93N	GTEX-11NUK-0011-R6a-SM-DO93O	GTEX-11NUK-0011-R7a-SM-DO93P	GTEX-11NUK-0126-SM-5A5L3	GTEX-11NUK-0226-SM-5A5L4	GTEX-11NUK-0326-SM-5HL5K	GTEX-11NUK-0426-SM-5HL5V	GTEX-11NUK-0526-SM-5A5L5	GTEX-11NUK-0726-SM-5A5ME	GTEX-11NUK-0826-SM-5HL4U	GTEX-11NUK-0926-SM-5HL57	GTEX-11NUK-1026-SM-5HL5J	GTEX-11NUK-1226-SM-5P9GM	GTEX-11NUK-1326-SM-5P9GN	GTEX-11NUK-1426-SM-5HL68	GTEX-11NUK-1726-SM-5A5L2	GTEX-11NUK-2026-SM-5PNVZ	GTEX-11NUK-2426-SM-5BC4U	GTEX-11NUK-2626-SM-5A5MB	GTEX-11NUK-2726-SM-5A5MC	GTEX-11NUK-2926-SM-5A5MD	GTEX-11NUK-3026-SM-5986K	GTEX-11NUK-3126-SM-5986M	GTEX-11NV4-0005-SM-5N9EX	GTEX-11NV4-0008-SM-5Q5BA	GTEX-11NV4-0011-R5a-SM-5NQ88	GTEX-11NV4-0011-R6a-SM-57WD5	GTEX-11NV4-0011-R7a-SM-57WDH	GTEX-11NV4-0326-SM-5HL58	GTEX-11NV4-0526-SM-5N9BF	GTEX-11NV4-0626-SM-5N9BR	GTEX-11NV4-0826-SM-5BC4S	GTEX-11NV4-1126-SM-5HL6J	GTEX-11NV4-1326-SM-5HL6V	GTEX-11NV4-1426-SM-5BC4W	GTEX-11NV4-1726-SM-5N9FC	GTEX-11NV4-1926-SM-5N9D4	GTEX-11NV4-2026-SM-5N9DG	GTEX-11NV4-2126-SM-5N9DS	GTEX-11NV4-2226-SM-5BC4T	GTEX-11NV4-2326-SM-5BC4X	GTEX-11O72-0006-SM-5O9DB	GTEX-11O72-0008-SM-5Q5DN	GTEX-11O72-0011-R5a-SM-DO922	GTEX-11O72-0011-R6a-SM-DNZZQ	GTEX-11O72-0126-SM-59887	GTEX-11O72-0226-SM-59869	GTEX-11O72-0326-SM-5986D	GTEX-11O72-0426-SM-5BC5B	GTEX-11O72-0526-SM-5Q5AO	GTEX-11O72-0626-SM-5PNYE	GTEX-11O72-0726-SM-5P9GO	GTEX-11O72-1026-SM-5986B	GTEX-11O72-1126-SM-5N9E2	GTEX-11O72-1326-SM-5BC5A	GTEX-11O72-1926-SM-5PNW1	GTEX-11O72-2026-SM-5N9G8	GTEX-11O72-2126-SM-5N9FO	GTEX-11O72-2226-SM-5PNW2	GTEX-11O72-2326-SM-5BC7H	GTEX-11O72-2726-SM-5HL6K	GTEX-11O72-2826-SM-5HL6W	GTEX-11O72-2926-SM-5BC4V	GTEX-11O72-3026-SM-5986R	GTEX-11OC5-0004-SM-5S2O6	GTEX-11OC5-0006-SM-5N9FA	GTEX-11OC5-0008-SM-5S2OH	GTEX-11OC5-0126-SM-5HL6A	GTEX-11OC5-0326-SM-5PNW5	GTEX-11OC5-0426-SM-5Q5AR	GTEX-11OC5-0526-SM-5N9EE	GTEX-11OC5-0626-SM-5HL6M	GTEX-11OC5-0726-SM-5P9JK	GTEX-11OF3-0006-SM-5O9CM	GTEX-11OF3-0008-SM-5S2NH	GTEX-11OF3-0011-R11a-SM-57WCR	GTEX-11OF3-0011-R5a-SM-57WB4	GTEX-11OF3-0011-R6b-SM-57WBG	GTEX-11OF3-0011-R7a-SM-57WCG	GTEX-11OF3-0011-R8b-SM-57WCS	GTEX-11OF3-0126-SM-5PNYF	GTEX-11OF3-0626-SM-5BC4Y	GTEX-11OF3-0726-SM-5BC4Z	GTEX-11OF3-0826-SM-5BC51	GTEX-11OF3-1126-SM-5986C	GTEX-11OF3-1326-SM-5N9FJ	GTEX-11OF3-1726-SM-5GU5Q	GTEX-11OF3-1826-SM-5987N	GTEX-11OF3-1926-SM-59889	GTEX-11OF3-2226-SM-5986F	GTEX-11OF3-2326-SM-5GU73	GTEX-11OF3-2426-SM-5Q5AS	GTEX-11OF3-2526-SM-5P9JL	GTEX-11OF3-2626-SM-5GU7F	GTEX-11OF3-2926-SM-5HL78	GTEX-11OF3-3026-SM-5GU52	GTEX-11ONC-0005-SM-5O9CY	GTEX-11ONC-0008-SM-5S2MG	GTEX-11ONC-0011-R1a-SM-57WD4	GTEX-11ONC-0011-R4b-SM-DO93H	GTEX-11ONC-0011-R5b-SM-DO93I	GTEX-11ONC-0011-R6a-SM-DO12A	GTEX-11ONC-0011-R7b-SM-DO93J	GTEX-11ONC-0011-R8b-SM-5NQ87	GTEX-11ONC-0011-R9b-SM-5NQ8J	GTEX-11ONC-0126-SM-5PNW6	GTEX-11ONC-0526-SM-5BC57	GTEX-11ONC-0926-SM-5BC5E	GTEX-11ONC-1026-SM-5GU64	GTEX-11ONC-1126-SM-5GU6G	GTEX-11ONC-1426-SM-5N9F4	GTEX-11ONC-1526-SM-5GU6S	GTEX-11ONC-1926-SM-5GU75	GTEX-11ONC-2026-SM-5HL61	GTEX-11ONC-2126-SM-5HL6E	GTEX-11ONC-2226-SM-5HL6D	GTEX-11ONC-2326-SM-5HL6P	GTEX-11ONC-2426-SM-5GU7H	GTEX-11ONC-2526-SM-5986W	GTEX-11ONC-2726-SM-5N9DZ	GTEX-11ONC-2826-SM-5P9GQ	GTEX-11ONC-2926-SM-5P9JM	GTEX-11ONC-3026-SM-5985W	GTEX-11P7K-0003-SM-5S2OU	GTEX-11P7K-0006-SM-5N9FM	GTEX-11P7K-0008-SM-5S2O5	GTEX-11P7K-0126-SM-5986E	GTEX-11P7K-0226-SM-5986Z	GTEX-11P7K-0326-SM-59871	GTEX-11P7K-0426-SM-5BC5H	GTEX-11P7K-0526-SM-5BC5I	GTEX-11P7K-0626-SM-5985Z	GTEX-11P7K-0726-SM-5EGKX	GTEX-11P7K-0826-SM-5BC5F	GTEX-11P7K-1026-SM-5HL6Y	GTEX-11P7K-1126-SM-5HL4L	GTEX-11P7K-1226-SM-5HL4X	GTEX-11P7K-1326-SM-5BC5G	GTEX-11P7K-1426-SM-5EGKY	GTEX-11P7K-1526-SM-5EGI7	GTEX-11P7K-1626-SM-5GU63	GTEX-11P7K-1726-SM-5GU6F	GTEX-11P7K-1826-SM-5HL5A	GTEX-11P7K-1926-SM-5GU6R	GTEX-11P7K-2026-SM-5GU74	GTEX-11P7K-2126-SM-5GU7G	GTEX-11P7K-2226-SM-5GU56	GTEX-11P7K-2326-SM-5EGKZ	GTEX-11P81-0006-SM-5NQ7A	GTEX-11P81-0008-SM-5S2OT	GTEX-11P81-0126-SM-5HL5Y	GTEX-11P81-0226-SM-5HL5M	GTEX-11P81-0326-SM-5HL6B	GTEX-11P81-0526-SM-59873	GTEX-11P81-0726-SM-5PNYH	GTEX-11P81-0826-SM-5P9GR	GTEX-11P81-0926-SM-59874	GTEX-11P81-1026-SM-5GU54	GTEX-11P81-1126-SM-5GU5G	GTEX-11P81-1326-SM-5GU5S	GTEX-11P81-1426-SM-5P9JN	GTEX-11P81-1526-SM-5P9GS	GTEX-11P81-1626-SM-5BC52	GTEX-11P81-1926-SM-5BC53	GTEX-11P81-2026-SM-5P9GT	GTEX-11P81-2126-SM-5HL6N	GTEX-11P81-2226-SM-5PNYI	GTEX-11P81-2326-SM-59875	GTEX-11P81-2426-SM-5GU65	GTEX-11P81-2526-SM-5GU6H	GTEX-11P81-2626-SM-5GU6T	GTEX-11P81-2726-SM-59876	GTEX-11P82-0006-SM-5N9FY	GTEX-11P82-0008-SM-5S2MS	GTEX-11P82-0126-SM-5HL72	GTEX-11P82-0226-SM-5HL4O	GTEX-11P82-0326-SM-5HL51	GTEX-11P82-0426-SM-5HL5D	GTEX-11P82-0526-SM-5986P	GTEX-11P82-0626-SM-5PNYK	GTEX-11P82-0726-SM-5PNYL	GTEX-11P82-0826-SM-5P9GU	GTEX-11P82-0926-SM-5986X	GTEX-11P82-1026-SM-5BC5J	GTEX-11P82-1126-SM-5BC5K	GTEX-11P82-1326-SM-5HL62	GTEX-11P82-1426-SM-DTXFY	GTEX-11P82-1526-SM-5BC5M	GTEX-11P82-1626-SM-59879	GTEX-11P82-1726-SM-5Q5AT	GTEX-11P82-1826-SM-5PNYJ	GTEX-11P82-1926-SM-5Q5AU	GTEX-11PRG-0005-SM-5NQ6X	GTEX-11PRG-0008-SM-5S2N5	GTEX-11PRG-0011-R10b-SM-DO93G	GTEX-11PRG-0011-R11b-SM-DNZZY	GTEX-11PRG-0011-R2a-SM-69LQ5	GTEX-11PRG-0011-R4a-SM-DNZZR	GTEX-11PRG-0011-R5b-SM-DNZZS	GTEX-11PRG-0011-R6b-SM-DO923	GTEX-11PRG-0011-R7a-SM-DNZZT	GTEX-11PRG-0126-SM-5BC55	GTEX-11PRG-0326-SM-5GU53	GTEX-11PRG-0626-SM-5BC56	GTEX-11PRG-0726-SM-5EGL1	GTEX-11PRG-0826-SM-5EQ6A	GTEX-11PRG-0926-SM-5EGI8	GTEX-11PRG-1526-SM-5HL6Z	GTEX-11PRG-2026-SM-5GU5F	GTEX-11PRG-2826-SM-5BC54	GTEX-11PRG-2926-SM-5987A	GTEX-11TT1-0004-SM-5S2NT	GTEX-11TT1-0005-SM-5NQ8Y	GTEX-11TT1-0008-SM-5S2P8	GTEX-11TT1-0126-SM-5LUAA	GTEX-11TT1-0326-SM-5LUAY	GTEX-11TT1-0426-SM-5EGI9	GTEX-11TT1-0526-SM-5P9JO	GTEX-11TT1-0626-SM-5GU4X	GTEX-11TT1-0726-SM-5GU5A	GTEX-11TT1-0926-SM-5GU5M	GTEX-11TT1-1026-SM-5PNW7	GTEX-11TT1-1126-SM-5P9GV	GTEX-11TT1-1226-SM-5Q5AV	GTEX-11TT1-1326-SM-5PNYM	GTEX-11TT1-1426-SM-5EGIA	GTEX-11TT1-1526-SM-5EQKU	GTEX-11TT1-1626-SM-5EQL7	GTEX-11TT1-1726-SM-5EQLJ	GTEX-11TT1-1826-SM-5EQLV	GTEX-11TT1-1926-SM-5PNYN	GTEX-11TT1-2026-SM-5EQM8	GTEX-11TT1-2126-SM-5GU5Y	GTEX-11TT1-2226-SM-5GU6B	GTEX-11TT1-2326-SM-5GU6N	GTEX-11TT1-2426-SM-5EQMK	GTEX-11TT1-2526-SM-5EGIB	GTEX-11TT1-2626-SM-5EGL2	GTEX-11TT1-2726-SM-5LU8L	GTEX-11TTK-0005-SM-5O9BX	GTEX-11TTK-0008-SM-5S2RU	GTEX-11TTK-0011-R10b-SM-DO925	GTEX-11TTK-0011-R11b-SM-DO112	GTEX-11TTK-0011-R4a-SM-DNZZU	GTEX-11TTK-0011-R5a-SM-DNZZV	GTEX-11TTK-0011-R6b-SM-DNZZW	GTEX-11TTK-0011-R7b-SM-DNZZZ	GTEX-11TTK-0011-R8b-SM-DO111	GTEX-11TTK-0126-SM-5987B	GTEX-11TTK-0226-SM-5N9EC	GTEX-11TTK-0326-SM-5BC5N	GTEX-11TTK-0426-SM-5EQLT	GTEX-11TTK-0826-SM-5N9EG	GTEX-11TTK-1926-SM-5PNW8	GTEX-11TTK-2426-SM-5PNYO	GTEX-11TTK-2726-SM-5GU58	GTEX-11TTK-2826-SM-5GU5K	GTEX-11TTK-2926-SM-5PNYP	GTEX-11TUW-0006-SM-5LZW2	GTEX-11TUW-0008-SM-5SI6S	GTEX-11TUW-0011-R10a-SM-DO924	GTEX-11TUW-0011-R1a-SM-DO92S	GTEX-11TUW-0011-R2b-SM-DO92T	GTEX-11TUW-0226-SM-5LU8X	GTEX-11TUW-0526-SM-5LU9A	GTEX-11TUW-0626-SM-5LU9M	GTEX-11TUW-0926-SM-5EQMW	GTEX-11TUW-1026-SM-5GU7D	GTEX-11TUW-1126-SM-5EQKJ	GTEX-11TUW-1226-SM-5GU7C	GTEX-11TUW-1326-SM-5EQKV	GTEX-11TUW-1726-SM-5BC5C	GTEX-11TUW-1826-SM-5BC5D	GTEX-11TUW-1926-SM-5BC58	GTEX-11TUW-2026-SM-5EQL8	GTEX-11TUW-2126-SM-5GU7B	GTEX-11TUW-2226-SM-5EQL9	GTEX-11TUW-2326-SM-5EQMO	GTEX-11TUW-2426-SM-5EQKB	GTEX-11TUW-2526-SM-5EQKN	GTEX-11TUW-2626-SM-5EQKZ	GTEX-11TUW-2726-SM-E9J4M	GTEX-11TUW-2926-SM-5BC59	GTEX-11TUW-3026-SM-5EGKM	GTEX-11UD1-0008-SM-5S2P6	GTEX-11UD1-0011-R1b-SM-5BC7D	GTEX-11UD1-0011-R2b-SM-5BC6O	GTEX-11UD1-0011-R3a-SM-5BC6S	GTEX-11UD1-0011-R5b-SM-5P9FP	GTEX-11UD1-0126-SM-5PNYG	GTEX-11UD1-0226-SM-5EQKL	GTEX-11UD1-0326-SM-5EQKX	GTEX-11UD2-0005-SM-5NQ9B	GTEX-11UD2-0008-SM-5S2P7	GTEX-11UD2-0011-R9b-SM-DO926	GTEX-11UD2-0126-SM-5EQL2	GTEX-11UD2-0226-SM-5EQKY	GTEX-11UD2-0326-SM-5EQLE	GTEX-11UD2-0426-SM-5EQ5W	GTEX-11UD2-0526-SM-5GU69	GTEX-11UD2-0626-SM-5GU6L	GTEX-11UD2-0726-SM-5EQ69	GTEX-11UD2-0826-SM-5EQKS	GTEX-11UD2-0926-SM-5CVL6	GTEX-11UD2-1126-SM-5EQM6	GTEX-11UD2-1226-SM-5EQMI	GTEX-11UD2-1526-SM-5EQLQ	GTEX-11UD2-2526-SM-5CVNU	GTEX-11VI4-0001-SM-5S2OI	GTEX-11VI4-0006-SM-5N9D8	GTEX-11VI4-0126-SM-5GU6Z	GTEX-11VI4-0226-SM-5GU6C	GTEX-11VI4-0326-SM-5EQ6L	GTEX-11VI4-0426-SM-5EGHZ	GTEX-11VI4-0526-SM-5EQ48	GTEX-11VI4-0626-SM-5EQLO	GTEX-11VI4-0726-SM-5GU5B	GTEX-11VI4-0826-SM-5GU5N	GTEX-11VI4-1026-SM-5EQM1	GTEX-11VI4-1126-SM-5EQMD	GTEX-11VI4-1226-SM-5EQMP	GTEX-11VI4-1426-SM-5GU6O	GTEX-11VI4-1526-SM-5EQKC	GTEX-11VI4-1626-SM-5EQKO	GTEX-11VI4-1726-SM-5CVLH	GTEX-11VI4-1926-SM-5CVLI	GTEX-11VI4-2026-SM-5CVLJ	GTEX-11VI4-2126-SM-5EGI1	GTEX-11WQC-0006-SM-5LZVP	GTEX-11WQC-0008-SM-5SI6R	GTEX-11WQC-0011-R10a-SM-57WCT	GTEX-11WQC-0011-R11b-SM-57WD6	GTEX-11WQC-0011-R1b-SM-DO932	GTEX-11WQC-0011-R2a-SM-DO927	GTEX-11WQC-0011-R3a-SM-DO11T	GTEX-11WQC-0011-R5a-SM-5BC74	GTEX-11WQC-0011-R6a-SM-5BC77	GTEX-11WQC-0011-R7b-SM-5BC7A	GTEX-11WQC-0011-R8b-SM-57WCH	GTEX-11WQC-0626-SM-5EQMF	GTEX-11WQC-0726-SM-5EQMR	GTEX-11WQC-1726-SM-5GU4W	GTEX-11WQC-1826-SM-5GU59	GTEX-11WQC-2326-SM-5EQKE	GTEX-11WQC-2426-SM-5EQKQ	GTEX-11WQC-2526-SM-5CVLE	GTEX-11WQC-2626-SM-5CVLF	GTEX-11WQC-2726-SM-5CVLG	GTEX-11WQC-2826-SM-5GU7A	GTEX-11WQK-0005-SM-5O9AV	GTEX-11WQK-0008-SM-5SI6T	GTEX-11WQK-0011-R10a-SM-5BC6R	GTEX-11WQK-0011-R3b-SM-DO93K	GTEX-11WQK-0011-R8a-SM-5BC7C	GTEX-11WQK-0011-R9b-SM-5BC6N	GTEX-11WQK-0226-SM-5EQLI	GTEX-11WQK-0326-SM-5EQL1	GTEX-11WQK-0526-SM-5EQLD	GTEX-11WQK-0726-SM-5GU71	GTEX-11WQK-1026-SM-5EQLX	GTEX-11WQK-1226-SM-5GU5Z	GTEX-11WQK-1526-SM-5EGKN	GTEX-11WQK-1826-SM-5EQM2	GTEX-11WQK-2226-SM-5CVL7	GTEX-11WQK-2426-SM-5GU5C	GTEX-11WQK-2626-SM-5EQ4K	GTEX-11WQK-2726-SM-5EQMU	GTEX-11WQK-2826-SM-5EQKH	GTEX-11WQK-2926-SM-5EQKT	GTEX-11WQK-3026-SM-5EQL6	GTEX-11WQK-3226-SM-5EGI3	GTEX-11XUK-0005-SM-5LU9F	GTEX-11XUK-0008-SM-5S2WD	GTEX-11XUK-0126-SM-5CVLK	GTEX-11XUK-0226-SM-5EQLW	GTEX-11XUK-0426-SM-5EQML	GTEX-11XUK-0626-SM-5N9ES	GTEX-11XUK-0726-SM-5EQMX	GTEX-11XUK-0826-SM-5GU6P	GTEX-11XUK-0926-SM-5EQL3	GTEX-11XUK-1326-SM-5EQM4	GTEX-11XUK-1426-SM-5EQMG	GTEX-11XUK-1626-SM-5GU5O	GTEX-11XUK-1726-SM-5GU61	GTEX-11XUK-2026-SM-5EQLF	GTEX-11XUK-2126-SM-5EQLR	GTEX-11XUK-2226-SM-5CVLL	GTEX-11XUK-2326-SM-5CVLM	GTEX-11XUK-2426-SM-5GU72	GTEX-11ZTS-0005-SM-5NQ8A	GTEX-11ZTS-0008-SM-5S2VC	GTEX-11ZTS-0011-R10a-SM-DO93S	GTEX-11ZTS-0011-R11a-SM-DO113	GTEX-11ZTS-0011-R1a-SM-5BC71	GTEX-11ZTS-0011-R2b-SM-5BC75	GTEX-11ZTS-0011-R3a-SM-5BC78	GTEX-11ZTS-0011-R8a-SM-57WDI	GTEX-11ZTS-0011-R9b-SM-DO93Q	GTEX-11ZTS-0126-SM-5EQ6M	GTEX-11ZTS-0226-SM-5EQKD	GTEX-11ZTS-0326-SM-5EQKP	GTEX-11ZTS-0526-SM-5CVL9	GTEX-11ZTS-0826-SM-5EQ49	GTEX-11ZTS-1026-SM-5LU8O	GTEX-11ZTS-1126-SM-5LU9X	GTEX-11ZTS-1226-SM-5EQMQ	GTEX-11ZTS-1326-SM-5EQMA	GTEX-11ZTS-1426-SM-5EQMM	GTEX-11ZTS-1526-SM-5N9G7	GTEX-11ZTS-1926-SM-5CVLA	GTEX-11ZTS-2326-SM-5EQMY	GTEX-11ZTS-2626-SM-5EGIC	GTEX-11ZTS-2726-SM-5EQLU	GTEX-11ZTS-3026-SM-5EQM7	GTEX-11ZTS-3226-SM-5EGID	GTEX-11ZTS-3326-SM-5LU9Y	GTEX-11ZTT-0002-SM-5S2PA	GTEX-11ZTT-0006-SM-5N9FX	GTEX-11ZTT-0008-SM-5S2TZ	GTEX-11ZTT-0426-SM-5EQLK	GTEX-11ZTT-0526-SM-5EQLA	GTEX-11ZTT-0626-SM-5EQLM	GTEX-11ZTT-0926-SM-5EQMS	GTEX-11ZTT-1026-SM-5EQKF	GTEX-11ZTT-1626-SM-5EQKR	GTEX-11ZTT-1726-SM-5EQL4	GTEX-11ZTT-1826-SM-5CVLN	GTEX-11ZTT-2126-SM-5CVLO	GTEX-11ZTT-2226-SM-5CVLP	GTEX-11ZTT-2326-SM-5EQLG	GTEX-11ZTT-2426-SM-5EQLS	GTEX-11ZTT-2526-SM-5EQM9	GTEX-11ZTT-2626-SM-5EQKK	GTEX-11ZU8-0005-SM-5PNU5	GTEX-11ZU8-0008-SM-5S2VO	GTEX-11ZU8-0011-R4a-SM-5BC6Y	GTEX-11ZU8-0126-SM-5EQ58	GTEX-11ZU8-1126-SM-5EQ5K	GTEX-11ZU8-1526-SM-5EGHX	GTEX-11ZU8-2326-SM-5EQMJ	GTEX-11ZU8-2426-SM-5EQMV	GTEX-11ZU8-2526-SM-5EQKI	GTEX-11ZU8-2626-SM-5EQLL	GTEX-11ZUS-0006-SM-5O9AJ	GTEX-11ZUS-0008-SM-5S2UO	GTEX-11ZUS-0011-R11b-SM-5BC7B	GTEX-11ZUS-0011-R8a-SM-5BC73	GTEX-11ZUS-0011-R9b-SM-5BC76	GTEX-11ZUS-0126-SM-5EQM5	GTEX-11ZUS-0226-SM-5FQT8	GTEX-11ZUS-0326-SM-5EQ4W	GTEX-11ZUS-0526-SM-59884	GTEX-11ZUS-0626-SM-59885	GTEX-11ZUS-0726-SM-59886	GTEX-11ZUS-0826-SM-5FQUY	GTEX-11ZUS-0926-SM-5FQSY	GTEX-11ZUS-1226-SM-5FQU8	GTEX-11ZUS-1326-SM-5FQUC	GTEX-11ZUS-1426-SM-5FQSP	GTEX-11ZUS-1826-SM-5FQTR	GTEX-11ZUS-2126-SM-5N9E6	GTEX-11ZUS-2526-SM-59872	GTEX-11ZUS-2626-SM-5FQUR	GTEX-11ZUS-2726-SM-5FQUA	GTEX-11ZUS-2826-SM-5EQKW	GTEX-11ZUS-2926-SM-5FQSL	GTEX-11ZUS-3026-SM-5EGI4	GTEX-11ZVC-0006-SM-5N9GA	GTEX-11ZVC-0011-R1b-SM-5BC6M	GTEX-11ZVC-0011-R3a-SM-5BC6V	GTEX-11ZVC-0011-R4a-SM-5BC6Z	GTEX-11ZVC-0011-R9a-SM-57WC5	GTEX-11ZVC-0126-SM-5986G	GTEX-11ZVC-0226-SM-731E8	GTEX-11ZVC-0326-SM-5CVLC	GTEX-11ZVC-0426-SM-5CVLD	GTEX-11ZVC-0526-SM-5N9G1	GTEX-11ZVC-0726-SM-5FQT9	GTEX-11ZVC-1426-SM-5EGGA	GTEX-11ZVC-2126-SM-5EGJ1	GTEX-11ZVC-2526-SM-5FQTE	GTEX-11ZVC-2626-SM-5FQTA	GTEX-11ZVC-2726-SM-5FQSZ	GTEX-11ZVC-2826-SM-5FQTC	GTEX-11ZVC-2926-SM-5986H	GTEX-11ZVC-3026-SM-59HJM	GTEX-11ZVC-3226-SM-5FQV1	GTEX-1211K-0001-SM-5S2P9	GTEX-1211K-0006-SM-5MR53	GTEX-1211K-0008-SM-5S2W1	GTEX-1211K-0126-SM-59HJE	GTEX-1211K-0226-SM-59HJY	GTEX-1211K-0326-SM-5FQT1	GTEX-1211K-0426-SM-5FQTP	GTEX-1211K-0626-SM-5FQUZ	GTEX-1211K-0726-SM-5FQUW	GTEX-1211K-0826-SM-5FQUP	GTEX-1211K-0926-SM-5FQTL	GTEX-1211K-1026-SM-5EQ4B	GTEX-1211K-1126-SM-5EGGB	GTEX-1211K-1226-SM-5EQ4N	GTEX-1211K-1326-SM-5FQV2	GTEX-1211K-1426-SM-5FQTF	GTEX-1211K-1526-SM-5FQU4	GTEX-1211K-1726-SM-5FQUJ	GTEX-1211K-1826-SM-5EGJ2	GTEX-1211K-1926-SM-5EQLB	GTEX-1211K-2026-SM-5EQ4Z	GTEX-1211K-2126-SM-59HJZ	GTEX-1211K-2226-SM-5FQU6	GTEX-1211K-2326-SM-5FQU7	GTEX-1211K-2426-SM-59HL8	GTEX-12126-0006-SM-5O9B8	GTEX-12126-0008-SM-5S2UC	GTEX-12126-0011-R10b-SM-5BC6T	GTEX-12126-0011-R11a-SM-5BC6X	GTEX-12126-0011-R9b-SM-5BC6P	GTEX-12126-0326-SM-5PNW3	GTEX-12126-0426-SM-5Q5AP	GTEX-12126-0526-SM-5PNW4	GTEX-12126-0626-SM-5Q5AQ	GTEX-12126-0726-SM-5FQTX	GTEX-12126-0826-SM-5FQTZ	GTEX-12126-0926-SM-5FQTW	GTEX-12126-1026-SM-5P9JJ	GTEX-12126-1126-SM-5P9GP	GTEX-1212Z-0002-SM-5SI6W	GTEX-1212Z-0006-SM-5NQ8M	GTEX-1212Z-0008-SM-5TDBW	GTEX-1212Z-0011-R1b-SM-5BC72	GTEX-1212Z-0126-SM-59HK4	GTEX-1212Z-0226-SM-59HLF	GTEX-1212Z-0326-SM-5FQSJ	GTEX-1212Z-0426-SM-5FQT6	GTEX-1212Z-0526-SM-5FQSQ	GTEX-1212Z-0626-SM-5FQTB	GTEX-1212Z-0726-SM-5EGI5	GTEX-1212Z-0826-SM-5EQ51	GTEX-1212Z-1026-SM-5EGJ8	GTEX-1212Z-1826-SM-5FQSH	GTEX-1212Z-2026-SM-5N9EA	GTEX-1212Z-2126-SM-5FQTM	GTEX-1212Z-2426-SM-5EQ5D	GTEX-1212Z-2526-SM-5EGKP	GTEX-1212Z-2626-SM-5YY8P	GTEX-1212Z-2726-SM-5EQ59	GTEX-1212Z-2826-SM-59HJ5	GTEX-1212Z-2926-SM-59HKV	GTEX-12584-0005-SM-5N9GM	GTEX-12584-0008-SM-664MB	GTEX-12584-0011-R6a-SM-5NQ7C	GTEX-12584-0126-SM-5EGKQ	GTEX-12584-0226-SM-5EQL5	GTEX-12584-0326-SM-59HK2	GTEX-12584-0426-SM-5FQTT	GTEX-12584-0526-SM-5FQTS	GTEX-12584-0726-SM-5FQTK	GTEX-12584-0826-SM-5FQSK	GTEX-12584-0926-SM-5FQTN	GTEX-12584-1026-SM-59HK3	GTEX-12584-1426-SM-5EGJ9	GTEX-12584-2126-SM-5FQUM	GTEX-12584-3126-SM-5EGKR	GTEX-12696-0002-SM-5SI6U	GTEX-12696-0005-SM-5LZYS	GTEX-12696-0008-SM-5TDBX	GTEX-12696-0126-SM-5EQ4L	GTEX-12696-0226-SM-5EGL3	GTEX-12696-0326-SM-5EGL4	GTEX-12696-0426-SM-5EGL5	GTEX-12696-0526-SM-5EQ3Z	GTEX-12696-0626-SM-5EGGD	GTEX-12696-0826-SM-5EGGE	GTEX-12696-0926-SM-5FQTV	GTEX-12696-1026-SM-5FQUV	GTEX-12696-1126-SM-5FQTI	GTEX-12696-1226-SM-5FQSM	GTEX-12696-1326-SM-5FQTJ	GTEX-12696-1426-SM-5EGJ6	GTEX-12696-1526-SM-5EGL6	GTEX-12696-1726-SM-5EQLH	GTEX-12696-1826-SM-5EGJS	GTEX-12696-1926-SM-5EGJT	GTEX-12696-2226-SM-5EQ65	GTEX-12696-2426-SM-5EQ6H	GTEX-12696-2526-SM-5EQLN	GTEX-12696-2626-SM-5EQ44	GTEX-12696-2726-SM-5FQUL	GTEX-12696-2826-SM-5FQTY	GTEX-12696-3126-SM-5FQUX	GTEX-1269C-0003-SM-5S2PB	GTEX-1269C-0005-SM-5N9CJ	GTEX-1269C-0008-SM-5TDBY	GTEX-1269C-0126-SM-5EQ5L	GTEX-1269C-0226-SM-5EGKS	GTEX-1269C-0626-SM-5FQSS	GTEX-1269C-0826-SM-5N9EM	GTEX-1269C-0926-SM-5FQSR	GTEX-1269C-1026-SM-5N9EY	GTEX-1269C-1826-SM-5N9E1	GTEX-1269C-2426-SM-5FQSN	GTEX-1269C-2526-SM-5EGJ3	GTEX-1269C-2626-SM-5EQ5C	GTEX-1269C-2726-SM-5EGJ4	GTEX-1269C-2826-SM-5EQ5O	GTEX-1269C-3126-SM-5EGI6	GTEX-1269C-3226-SM-5EGKT	GTEX-12BJ1-0003-SM-5SI6V	GTEX-12BJ1-0006-SM-5SIB5	GTEX-12BJ1-0008-SM-5TDBZ	GTEX-12BJ1-0226-SM-5LUA2	GTEX-12BJ1-0326-SM-5FQUB	GTEX-12BJ1-0426-SM-5FQSO	GTEX-12BJ1-0526-SM-5FQUD	GTEX-12BJ1-0726-SM-5EGGF	GTEX-12BJ1-0826-SM-5EQ5P	GTEX-12BJ1-0926-SM-5EQ62	GTEX-12BJ1-1026-SM-5EGJA	GTEX-12BJ1-1126-SM-5EGGG	GTEX-12BJ1-1226-SM-5LUAE	GTEX-12BJ1-1326-SM-5BC5P	GTEX-12BJ1-1426-SM-5BC5Q	GTEX-12BJ1-1526-SM-5LUAQ	GTEX-12BJ1-1626-SM-5HL8Y	GTEX-12BJ1-1726-SM-5HL9B	GTEX-12BJ1-1826-SM-5HL9N	GTEX-12BJ1-1926-SM-5HL9Z	GTEX-12BJ1-2026-SM-5FQUH	GTEX-12BJ1-2126-SM-5BC5O	GTEX-12BJ1-2226-SM-5BC6G	GTEX-12BJ1-2526-SM-5FQUE	GTEX-12BJ1-2626-SM-5FQUF	GTEX-12BJ1-2726-SM-5HL9M	GTEX-12C56-0002-SM-5S2PC	GTEX-12C56-0006-SM-5N9E9	GTEX-12C56-0008-SM-5TDC1	GTEX-12C56-0226-SM-5N9FB	GTEX-12C56-0426-SM-5FQU1	GTEX-12C56-0526-SM-5FQST	GTEX-12C56-0626-SM-5EGGC	GTEX-12C56-0826-SM-5EGJ5	GTEX-12C56-1126-SM-5FQTO	GTEX-12C56-1226-SM-5FQSU	GTEX-12C56-1326-SM-5FQSV	GTEX-12C56-1426-SM-5FQSW	GTEX-12C56-1526-SM-5FQUQ	GTEX-12C56-1626-SM-5FQUO	GTEX-12C56-1726-SM-5EQ61	GTEX-12C56-1826-SM-5EQ6D	GTEX-12C56-1926-SM-5FQUG	GTEX-12C56-2026-SM-5FQSI	GTEX-12KS4-0005-SM-5SI94	GTEX-12KS4-0008-SM-664MC	GTEX-12KS4-0126-SM-5Q5A5	GTEX-12KS4-0326-SM-5EQ41	GTEX-12KS4-0426-SM-5EQMC	GTEX-12KS4-0626-SM-5PNY4	GTEX-12KS4-0726-SM-5FQSX	GTEX-12KS4-0826-SM-5BC5R	GTEX-12KS4-0926-SM-5BC5S	GTEX-12KS4-1026-SM-5FQTD	GTEX-12KS4-1126-SM-5FQUI	GTEX-12KS4-1326-SM-5LUB3	GTEX-12KS4-1526-SM-5EQ6E	GTEX-12KS4-2126-SM-5FQUT	GTEX-12KS4-2326-SM-5EGJB	GTEX-12KS4-2426-SM-5LU8P	GTEX-12WSA-0008-SM-5TDC3	GTEX-12WSA-0011-R10b-SM-5P9ET	GTEX-12WSA-0011-R2a-SM-57WDK	GTEX-12WSA-0011-R4a-SM-57WB7	GTEX-12WSA-0011-R5b-SM-5GU5I	GTEX-12WSA-0011-R7b-SM-5GU5U	GTEX-12WSA-0011-R8a-SM-5P9EX	GTEX-12WSA-0226-SM-5BC5V	GTEX-12WSA-0326-SM-5BC6I	GTEX-12WSA-0426-SM-5EQ5X	GTEX-12WSA-0726-SM-5FQU2	GTEX-12WSA-1026-SM-5EGHN	GTEX-12WSA-1126-SM-5EGKU	GTEX-12WSA-1426-SM-5EGJU	GTEX-12WSA-1626-SM-5EGJV	GTEX-12WSA-2926-SM-5EQ4D	GTEX-12WSC-0005-SM-5MR3H	GTEX-12WSC-0008-SM-664MK	GTEX-12WSC-0011-R10a-SM-5GU57	GTEX-12WSC-0011-R11a-SM-5GU5J	GTEX-12WSC-0011-R3a-SM-5P9F1	GTEX-12WSC-0011-R5b-SM-5CVNS	GTEX-12WSC-0011-R6b-SM-5LU99	GTEX-12WSC-0011-R7b-SM-5LU9L	GTEX-12WSC-0011-R9a-SM-5GU4U	GTEX-12WSC-0126-SM-5EQ4P	GTEX-12WSC-0226-SM-5EQ52	GTEX-12WSC-0326-SM-5EQ5E	GTEX-12WSC-0526-SM-5BC5X	GTEX-12WSC-0826-SM-5EQ5Q	GTEX-12WSC-0926-SM-5EQ63	GTEX-12WSC-1026-SM-5EQ5Y	GTEX-12WSC-1126-SM-5EQ4G	GTEX-12WSC-1726-SM-5GCN3	GTEX-12WSC-2826-SM-5BC5Y	GTEX-12WSC-2926-SM-5BC5Z	GTEX-12WSC-3026-SM-5GCNF	GTEX-12WSC-3126-SM-5GCNB	GTEX-12WSD-0005-SM-5N9FZ	GTEX-12WSD-0008-SM-664ME	GTEX-12WSD-0011-R11a-SM-9OSVC	GTEX-12WSD-0011-R1b-SM-5LZVY	GTEX-12WSD-0011-R2a-SM-5LZWB	GTEX-12WSD-0011-R3b-SM-5LZWN	GTEX-12WSD-0011-R4b-SM-5LZUA	GTEX-12WSD-0011-R5b-SM-5CVNG	GTEX-12WSD-0011-R6b-SM-5P9JU	GTEX-12WSD-0011-R7b-SM-5PNWE	GTEX-12WSD-0011-R9a-SM-5GU6W	GTEX-12WSD-0126-SM-59HKN	GTEX-12WSD-0226-SM-59HKO	GTEX-12WSD-0326-SM-59HKP	GTEX-12WSD-0526-SM-5EQ6F	GTEX-12WSD-0626-SM-5GCMW	GTEX-12WSD-0826-SM-5GCNE	GTEX-12WSD-0926-SM-5GCNL	GTEX-12WSD-1026-SM-5EQ42	GTEX-12WSD-1126-SM-5EGJD	GTEX-12WSD-1226-SM-5HL9Q	GTEX-12WSD-1326-SM-5GCNU	GTEX-12WSD-1426-SM-5GCN9	GTEX-12WSD-1626-SM-5GCNR	GTEX-12WSD-1726-SM-5GCN4	GTEX-12WSD-1826-SM-5GCOA	GTEX-12WSD-1926-SM-5GCOV	GTEX-12WSD-2026-SM-5HL7D	GTEX-12WSD-2126-SM-5LZWK	GTEX-12WSD-2326-SM-59HKQ	GTEX-12WSD-2626-SM-5EGJE	GTEX-12WSD-2726-SM-59HLR	GTEX-12WSD-2826-SM-59HKT	GTEX-12WSD-2926-SM-5LZUH	GTEX-12WSD-3026-SM-5LZU7	GTEX-12WSD-3126-SM-5HL7P	GTEX-12WSD-3226-SM-5HL9G	GTEX-12WSE-0005-SM-5NQAE	GTEX-12WSE-0008-SM-5YY9P	GTEX-12WSE-0011-R10b-SM-5P9JV	GTEX-12WSE-0011-R11b-SM-5P9JW	GTEX-12WSE-0011-R1b-SM-5GU4V	GTEX-12WSE-0011-R6b-SM-5LZV5	GTEX-12WSE-0011-R7a-SM-5PNWF	GTEX-12WSE-0526-SM-793B2	GTEX-12WSE-0826-SM-5S2VL	GTEX-12WSE-0926-SM-5S2VX	GTEX-12WSE-1126-SM-7DUEH	GTEX-12WSE-1226-SM-73KUF	GTEX-12WSE-2926-SM-5RQJ9	GTEX-12WSE-3126-SM-5YY9F	GTEX-12WSF-0005-SM-5NQAQ	GTEX-12WSF-0008-SM-5YY8S	GTEX-12WSF-0011-R10a-SM-5LZVH	GTEX-12WSF-0011-R11a-SM-5LZVT	GTEX-12WSF-0011-R1a-SM-5DUVI	GTEX-12WSF-0011-R2a-SM-5DUVU	GTEX-12WSF-0011-R3a-SM-5DUW7	GTEX-12WSF-0011-R4b-SM-5HL88	GTEX-12WSF-0011-R5a-SM-5HL8K	GTEX-12WSF-0011-R6b-SM-5HL8W	GTEX-12WSF-0011-R7b-SM-5HL99	GTEX-12WSF-0426-SM-7KUMT	GTEX-12WSF-0926-SM-6PALU	GTEX-12WSF-1526-SM-6PAN6	GTEX-12WSF-1626-SM-7KUG5	GTEX-12WSF-3026-SM-6LPIU	GTEX-12WSF-3126-SM-6M478	GTEX-12WSG-0005-SM-5NQA2	GTEX-12WSG-0008-SM-5TDC4	GTEX-12WSG-0226-SM-5EGIF	GTEX-12WSG-0426-SM-5FQSE	GTEX-12WSG-0526-SM-5FQTH	GTEX-12WSG-0626-SM-5FQTQ	GTEX-12WSG-0726-SM-5EGIG	GTEX-12WSG-0826-SM-5EQ5A	GTEX-12WSG-0926-SM-5EGIH	GTEX-12WSG-1026-SM-5EGII	GTEX-12WSG-1226-SM-5EQ4C	GTEX-12WSG-1426-SM-5FQUK	GTEX-12WSG-2026-SM-5FQUU	GTEX-12WSG-2126-SM-5EGJ7	GTEX-12WSG-2426-SM-5EQLZ	GTEX-12WSG-2726-SM-5EQ5M	GTEX-12WSG-2826-SM-E9J4H	GTEX-12WSG-5004-SM-7EPG9	GTEX-12WSG-5007-SM-7DUGZ	GTEX-12WSG-5016-SM-7SB84	GTEX-12WSH-0005-SM-5NQ9P	GTEX-12WSH-0008-SM-5S2V1	GTEX-12WSH-0011-R10a-SM-5LZUS	GTEX-12WSH-0011-R11a-SM-5LZVM	GTEX-12WSH-0011-R1a-SM-5GU5V	GTEX-12WSH-0011-R2a-SM-5GU68	GTEX-12WSH-0011-R4a-SM-5GU6K	GTEX-12WSH-0011-R5b-SM-5P9F3	GTEX-12WSH-0011-R6b-SM-5P9F4	GTEX-12WSH-0011-R9b-SM-5LZUG	GTEX-12WSH-0126-SM-5GCO3	GTEX-12WSH-0226-SM-5GCOG	GTEX-12WSH-0326-SM-5GCNH	GTEX-12WSH-1526-SM-5BC5W	GTEX-12WSH-2526-SM-5CVNH	GTEX-12WSH-2826-SM-5GCP5	GTEX-12WSH-2926-SM-5GCMR	GTEX-12WSH-3026-SM-5CVNI	GTEX-12WSH-3126-SM-5LZW8	GTEX-12WSI-0005-SM-5O99K	GTEX-12WSI-0008-SM-664MD	GTEX-12WSI-0011-R11b-SM-5P9EZ	GTEX-12WSI-0011-R7b-SM-5GU78	GTEX-12WSI-0226-SM-5GCNA	GTEX-12WSI-0426-SM-5EQ5J	GTEX-12WSI-0826-SM-5EGKD	GTEX-12WSI-1526-SM-5GCNM	GTEX-12WSI-2126-SM-5GCMV	GTEX-12WSJ-0002-SM-5TDBV	GTEX-12WSJ-0005-SM-5LU8S	GTEX-12WSJ-0008-SM-664ML	GTEX-12WSJ-0126-SM-5GCOM	GTEX-12WSJ-0226-SM-5GCP7	GTEX-12WSJ-0326-SM-5GCMT	GTEX-12WSJ-0526-SM-5GCOZ	GTEX-12WSJ-0726-SM-5GCN6	GTEX-12WSJ-0826-SM-5PNWV	GTEX-12WSJ-0926-SM-5P9JD	GTEX-12WSJ-1126-SM-5LZVJ	GTEX-12WSJ-1226-SM-5LU91	GTEX-12WSJ-1326-SM-5GCOB	GTEX-12WSJ-1426-SM-5GCON	GTEX-12WSJ-1526-SM-5GCNI	GTEX-12WSJ-1726-SM-5LZVV	GTEX-12WSJ-1826-SM-5GCNY	GTEX-12WSK-0006-SM-5NQA1	GTEX-12WSK-0008-SM-5YY9R	GTEX-12WSK-0126-SM-5GCO7	GTEX-12WSK-0226-SM-5BC62	GTEX-12WSK-0326-SM-5GCOJ	GTEX-12WSK-0426-SM-5GCNS	GTEX-12WSK-0526-SM-5CVNA	GTEX-12WSK-0626-SM-5LZUJ	GTEX-12WSK-0726-SM-5LZUV	GTEX-12WSK-0826-SM-5CVNP	GTEX-12WSK-0926-SM-5CVNQ	GTEX-12WSK-1026-SM-5CVNR	GTEX-12WSK-1126-SM-5LZV8	GTEX-12WSK-1326-SM-5CVNM	GTEX-12WSK-1426-SM-5CVNN	GTEX-12WSK-1526-SM-5CVNO	GTEX-12WSK-1926-SM-5LZVK	GTEX-12WSK-2026-SM-5CVNB	GTEX-12WSK-2126-SM-5CVNC	GTEX-12WSK-2226-SM-5GCO5	GTEX-12WSK-2326-SM-5GCOH	GTEX-12WSK-2626-SM-5GCOT	GTEX-12WSK-2726-SM-5CVND	GTEX-12WSL-0002-SM-664MF	GTEX-12WSL-0005-SM-5NQAD	GTEX-12WSL-0008-SM-664MM	GTEX-12WSL-0226-SM-5CVMJ	GTEX-12WSL-0326-SM-5CVMK	GTEX-12WSL-0426-SM-5GCNX	GTEX-12WSL-0626-SM-5GCOY	GTEX-12WSL-0926-SM-5N9EK	GTEX-12WSL-1026-SM-5CVNJ	GTEX-12WSL-1126-SM-5CVNK	GTEX-12WSL-1226-SM-5DUXE	GTEX-12WSL-1326-SM-5LZVW	GTEX-12WSL-1526-SM-5GCP8	GTEX-12WSL-1626-SM-5GCMU	GTEX-12WSL-1826-SM-5LZW9	GTEX-12WSL-2026-SM-5GCML	GTEX-12WSL-2126-SM-5GCNG	GTEX-12WSL-2326-SM-5DUXQ	GTEX-12WSL-2426-SM-5GCN7	GTEX-12WSL-2526-SM-5GCNJ	GTEX-12WSL-2626-SM-5GCNV	GTEX-12WSL-2726-SM-5CVNL	GTEX-12WSL-2826-SM-5LZWL	GTEX-12WSM-0005-SM-5NQB3	GTEX-12WSM-0008-SM-5S2VD	GTEX-12WSM-0011-R10a-SM-5DUWV	GTEX-12WSM-0011-R11a-SM-5DUX8	GTEX-12WSM-0011-R1a-SM-5LZW6	GTEX-12WSM-0011-R3b-SM-5LZWI	GTEX-12WSM-0011-R5a-SM-5EQ4Y	GTEX-12WSM-0011-R6b-SM-5EQ6N	GTEX-12WSM-0011-R7b-SM-5EGLD	GTEX-12WSM-0011-R8a-SM-5DUWJ	GTEX-12WSM-0226-SM-5LZV6	GTEX-12WSM-0326-SM-5LZVI	GTEX-12WSM-0426-SM-5LZVU	GTEX-12WSM-0526-SM-5GCO8	GTEX-12WSM-0626-SM-5GCOK	GTEX-12WSM-0726-SM-5GCOW	GTEX-12WSM-1326-SM-5GCP9	GTEX-12WSM-1426-SM-5GCPA	GTEX-12WSM-1726-SM-5BC6J	GTEX-12WSM-1826-SM-5BC64	GTEX-12WSM-1926-SM-5BC65	GTEX-12WSM-2126-SM-5GCOC	GTEX-12WSM-2226-SM-5DUVS	GTEX-12WSN-0001-SM-664MG	GTEX-12WSN-0006-SM-5NQAP	GTEX-12WSN-0008-SM-664MI	GTEX-12WSN-0126-SM-5DUX5	GTEX-12WSN-0226-SM-5DUXH	GTEX-12WSN-0326-SM-5GCP6	GTEX-12WSN-0726-SM-5GCMS	GTEX-12WSN-0826-SM-5GCOF	GTEX-12WSN-0926-SM-5GCN1	GTEX-12WSN-1326-SM-5GCNT	GTEX-12WSN-1826-SM-5LZUT	GTEX-12WSN-2226-SM-5DUXT	GTEX-12WSN-2526-SM-5LZU8	GTEX-12WSN-2726-SM-5LZUK	GTEX-12WSN-5001-SM-7DHMK	GTEX-12WSN-5004-SM-793CE	GTEX-12WSN-5007-SM-7MGWH	GTEX-12WSN-5013-SM-7P8P9	GTEX-12WSN-5016-SM-7DUGY	GTEX-12WSN-5019-SM-79OM6	GTEX-12ZZW-0005-SM-5O9BY	GTEX-12ZZW-0008-SM-5YY9L	GTEX-12ZZW-0011-R10b-SM-5HL9X	GTEX-12ZZW-0011-R3a-SM-5DUWW	GTEX-12ZZW-0011-R4a-SM-5DUX9	GTEX-12ZZW-0011-R5a-SM-5DUVN	GTEX-12ZZW-0011-R6a-SM-5DUVZ	GTEX-12ZZW-0011-R7a-SM-5DUWC	GTEX-12ZZW-0426-SM-5GCO9	GTEX-12ZZW-0926-SM-5LZUD	GTEX-12ZZW-1026-SM-5GCMM	GTEX-12ZZW-1726-SM-5DUVD	GTEX-12ZZW-2326-SM-5DUW2	GTEX-12ZZW-2426-SM-5DUWE	GTEX-12ZZW-2926-SM-5LZUP	GTEX-12ZZW-3026-SM-5LZW7	GTEX-12ZZX-0005-SM-5O9A9	GTEX-12ZZX-0008-SM-5YY9N	GTEX-12ZZX-0011-R10b-SM-5DUWK	GTEX-12ZZX-0011-R11a-SM-5DUVJ	GTEX-12ZZX-0011-R1a-SM-5EQ6B	GTEX-12ZZX-0011-R2a-SM-5EGLG	GTEX-12ZZX-0011-R3b-SM-5EGLH	GTEX-12ZZX-0011-R5a-SM-5HL89	GTEX-12ZZX-0011-R6a-SM-5HL8L	GTEX-12ZZX-0011-R7b-SM-5DUVV	GTEX-12ZZX-0011-R8a-SM-5DUW8	GTEX-12ZZX-0126-SM-5EGK9	GTEX-12ZZX-0226-SM-5DUXU	GTEX-12ZZX-0326-SM-5DUVH	GTEX-12ZZX-0426-SM-5DUVT	GTEX-12ZZX-0526-SM-5DUW6	GTEX-12ZZX-0626-SM-5EQ46	GTEX-12ZZX-0726-SM-5EGKA	GTEX-12ZZX-1026-SM-5LZUW	GTEX-12ZZX-1126-SM-5EGKB	GTEX-12ZZX-1226-SM-5EGHS	GTEX-12ZZX-1326-SM-5DUWI	GTEX-12ZZX-1726-SM-5BC63	GTEX-12ZZX-1926-SM-5EGKC	GTEX-12ZZX-2026-SM-5LZV9	GTEX-12ZZX-2126-SM-5LZVL	GTEX-12ZZX-2426-SM-5GCOE	GTEX-12ZZX-2726-SM-5N9FT	GTEX-12ZZX-2826-SM-5BC6K	GTEX-12ZZX-2926-SM-5GCOQ	GTEX-12ZZX-3026-SM-5GCP3	GTEX-12ZZY-0008-SM-5YY9Q	GTEX-12ZZY-0011-R10b-SM-5HL7W	GTEX-12ZZY-0011-R5a-SM-5EGL9	GTEX-12ZZY-0011-R6b-SM-5EGLA	GTEX-12ZZY-0011-R7a-SM-5EGLB	GTEX-12ZZY-0126-SM-5LZV2	GTEX-12ZZY-0226-SM-5LZVE	GTEX-12ZZY-0326-SM-5LZVQ	GTEX-12ZZY-0426-SM-5LZW3	GTEX-12ZZY-0526-SM-5EQ5H	GTEX-12ZZY-0626-SM-5EQ5T	GTEX-12ZZY-0726-SM-5EQ66	GTEX-12ZZY-0826-SM-5EQMT	GTEX-12ZZY-0926-SM-5EQ6I	GTEX-12ZZY-1126-SM-5DUWQ	GTEX-12ZZY-1226-SM-5GCNK	GTEX-12ZZY-1326-SM-5GCNW	GTEX-12ZZY-1426-SM-5N9EI	GTEX-12ZZY-1526-SM-5LZWF	GTEX-12ZZY-2726-SM-5EQ45	GTEX-12ZZY-2926-SM-5DUXO	GTEX-12ZZY-3026-SM-5GCOU	GTEX-12ZZY-3126-SM-5DUX3	GTEX-12ZZZ-0008-SM-5YY9S	GTEX-12ZZZ-0011-R10a-SM-5P9HC	GTEX-12ZZZ-0011-R11a-SM-5EGLC	GTEX-12ZZZ-0011-R3b-SM-5DUXK	GTEX-12ZZZ-0011-R4b-SM-5DUV7	GTEX-12ZZZ-0011-R5a-SM-5EQ4M	GTEX-12ZZZ-0011-R6b-SM-5EQ5B	GTEX-12ZZZ-0011-R7b-SM-5EGLE	GTEX-12ZZZ-0226-SM-59HKU	GTEX-12ZZZ-0526-SM-5DUX6	GTEX-12ZZZ-0626-SM-5DUXI	GTEX-12ZZZ-0726-SM-5GCNZ	GTEX-12ZZZ-0926-SM-5N9EQ	GTEX-12ZZZ-1226-SM-59HK1	GTEX-12ZZZ-1326-SM-59HKW	GTEX-12ZZZ-1726-SM-59HK5	GTEX-12ZZZ-2026-SM-5LZWJ	GTEX-12ZZZ-2426-SM-5GCNN	GTEX-12ZZZ-3026-SM-5BC67	GTEX-12ZZZ-3126-SM-5LZU6	GTEX-13111-0002-SM-5TDBU	GTEX-13111-0005-SM-5NQ7Z	GTEX-13111-0008-SM-5YY8R	GTEX-13111-0126-SM-5EGHO	GTEX-13111-0226-SM-5EQ55	GTEX-13111-0326-SM-5DUXF	GTEX-13111-0426-SM-5DUXR	GTEX-13111-0526-SM-5LZVF	GTEX-13111-0626-SM-5LZVR	GTEX-13111-0726-SM-5DUVE	GTEX-13111-0826-SM-5LZV3	GTEX-13111-0926-SM-5DUVQ	GTEX-13111-1126-SM-5GCMZ	GTEX-13111-1226-SM-5GCNC	GTEX-13111-1326-SM-5GCNO	GTEX-13111-1426-SM-5DUW3	GTEX-13111-1526-SM-5EGJX	GTEX-13111-1626-SM-5EGJY	GTEX-13111-1726-SM-5EGJZ	GTEX-13111-1926-SM-5GCOL	GTEX-13111-2026-SM-5GCMN	GTEX-13111-2126-SM-5LZU2	GTEX-13111-2226-SM-5LZUE	GTEX-13111-2326-SM-5LZUQ	GTEX-13112-0008-SM-5YY9M	GTEX-13112-0011-R1b-SM-5HL7K	GTEX-13112-0011-R3b-SM-5HL9L	GTEX-13112-0011-R4b-SM-5DUXL	GTEX-13112-0011-R5b-SM-5DUV8	GTEX-13112-0011-R6b-SM-5DUVK	GTEX-13112-0011-R7b-SM-5DUVW	GTEX-13112-0011-R8b-SM-664OV	GTEX-13112-0126-SM-5P9IU	GTEX-13112-0226-SM-5P9IV	GTEX-13112-0326-SM-5P9IW	GTEX-13112-0426-SM-5PNVC	GTEX-13112-0526-SM-5EQ4S	GTEX-13112-1126-SM-5GCMY	GTEX-13112-1426-SM-5EGH8	GTEX-13112-2126-SM-5GCO4	GTEX-13112-2626-SM-5BC66	GTEX-13112-2726-SM-5DUW5	GTEX-13112-2826-SM-5DUWH	GTEX-13112-2926-SM-5DUWT	GTEX-13112-3126-SM-5IFGP	GTEX-13113-0006-SM-5NQ7X	GTEX-13113-0008-SM-5YY9T	GTEX-13113-0126-SM-5LZVX	GTEX-13113-0526-SM-5GCN2	GTEX-13113-0626-SM-5GCP2	GTEX-13113-0726-SM-5LZUF	GTEX-13113-1126-SM-5LZU9	GTEX-13113-1226-SM-5EGHT	GTEX-13113-1326-SM-5GCOI	GTEX-13113-1426-SM-5EGHU	GTEX-13113-1526-SM-5EGHV	GTEX-13113-1626-SM-5EQ4I	GTEX-13113-1826-SM-5LZW4	GTEX-13113-2026-SM-5LZU3	GTEX-13113-2126-SM-5EQ4U	GTEX-13113-5004-SM-79ONL	GTEX-13113-5010-SM-7RHFP	GTEX-13113-5013-SM-7SB7G	GTEX-13113-5016-SM-7EPIP	GTEX-13113-5019-SM-7EPH2	GTEX-1313W-0006-SM-5O9B1	GTEX-1313W-0008-SM-5YYAP	GTEX-1313W-0011-R10b-SM-5DUXA	GTEX-1313W-0011-R11a-SM-5DUXN	GTEX-1313W-0011-R1b-SM-5EQ4A	GTEX-1313W-0011-R2a-SM-5EGLF	GTEX-1313W-0011-R3a-SM-5EGLI	GTEX-1313W-0011-R4b-SM-5KLZV	GTEX-1313W-0011-R5b-SM-5L3EP	GTEX-1313W-0011-R6a-SM-5K7XO	GTEX-1313W-0011-R7b-SM-5DUWL	GTEX-1313W-0011-R8a-SM-5DUVM	GTEX-1313W-0126-SM-5LZUN	GTEX-1313W-0226-SM-5LZV7	GTEX-1313W-0326-SM-5LZU5	GTEX-1313W-0526-SM-5P9FZ	GTEX-1313W-0626-SM-5EQ4H	GTEX-1313W-0726-SM-5EGK1	GTEX-1313W-0826-SM-5EQ4T	GTEX-1313W-0926-SM-5EQ56	GTEX-1313W-1026-SM-5EQ5I	GTEX-1313W-1126-SM-5EQ5U	GTEX-1313W-1426-SM-5KLZU	GTEX-1313W-1626-SM-5J1OE	GTEX-1313W-2726-SM-5P9IX	GTEX-1313W-2826-SM-5P9G1	GTEX-1313W-3026-SM-5LZUZ	GTEX-1313W-3126-SM-5LZUI	GTEX-1313W-3226-SM-5LZUU	GTEX-1314G-0005-SM-5NQ9O	GTEX-1314G-0008-SM-5YY9K	GTEX-1314G-0126-SM-5LZUL	GTEX-1314G-1226-SM-5BC6D	GTEX-1314G-1326-SM-5BC6E	GTEX-1314G-1526-SM-5EGK2	GTEX-1314G-1626-SM-5EQ67	GTEX-1314G-1726-SM-5LZUX	GTEX-1314G-1826-SM-5LZVA	GTEX-1314G-1926-SM-5BC6F	GTEX-1314G-2026-SM-5LZUM	GTEX-131XE-0006-SM-5P9F9	GTEX-131XE-0126-SM-5LZVC	GTEX-131XE-0326-SM-5LZVO	GTEX-131XE-0426-SM-5IJF4	GTEX-131XE-0526-SM-5K7YT	GTEX-131XE-0626-SM-5HL98	GTEX-131XE-0726-SM-5HL9K	GTEX-131XE-0826-SM-5HL9W	GTEX-131XE-0926-SM-5HL7J	GTEX-131XE-1026-SM-5EGKE	GTEX-131XE-1126-SM-5EGHW	GTEX-131XE-1226-SM-5EGKF	GTEX-131XE-1426-SM-5HL7V	GTEX-131XE-1526-SM-5KM1A	GTEX-131XE-1926-SM-5IFER	GTEX-131XE-2026-SM-5LZW1	GTEX-131XE-2226-SM-5PNYX	GTEX-131XE-2326-SM-5PNZ2	GTEX-131XE-2426-SM-5EQ5V	GTEX-131XE-2526-SM-5EQ57	GTEX-131XE-2626-SM-5PNYY	GTEX-131XE-2726-SM-5P9G7	GTEX-131XF-0006-SM-5P9HK	GTEX-131XF-0008-SM-664MH	GTEX-131XF-0126-SM-5DUVF	GTEX-131XF-0426-SM-5HL7U	GTEX-131XF-0526-SM-5HL87	GTEX-131XF-0626-SM-5GIDS	GTEX-131XF-0726-SM-5GIE5	GTEX-131XF-0826-SM-5GICG	GTEX-131XF-1026-SM-5BC6A	GTEX-131XF-1126-SM-5HL8J	GTEX-131XF-1226-SM-5HL8V	GTEX-131XF-1326-SM-5GCMQ	GTEX-131XF-1426-SM-5BC68	GTEX-131XF-1826-SM-5EGKG	GTEX-131XF-2226-SM-5EQKG	GTEX-131XF-2326-SM-5BC6B	GTEX-131XF-2426-SM-5BC6C	GTEX-131XF-2526-SM-5EQ68	GTEX-131XF-2626-SM-5EQ6K	GTEX-131XF-2826-SM-5EGKH	GTEX-131XF-5001-SM-7DHLY	GTEX-131XF-5007-SM-7PC34	GTEX-131XF-5013-SM-7EWFI	GTEX-131XF-5016-SM-7MGWE	GTEX-131XG-0006-SM-5O9CE	GTEX-131XG-0008-SM-5YY9O	GTEX-131XG-0126-SM-5K7UJ	GTEX-131XG-0226-SM-5IFG1	GTEX-131XG-0326-SM-5L3DX	GTEX-131XG-0426-SM-5IFGD	GTEX-131XG-0526-SM-5DUWF	GTEX-131XG-0626-SM-5GCMP	GTEX-131XG-0826-SM-5LZVS	GTEX-131XG-0926-SM-5LZW5	GTEX-131XG-1026-SM-5GCMX	GTEX-131XG-1126-SM-5DUWR	GTEX-131XG-1226-SM-5EGH9	GTEX-131XG-1326-SM-5DUX4	GTEX-131XG-1426-SM-5GCMO	GTEX-131XG-1526-SM-5GCNQ	GTEX-131XG-1726-SM-5LZUR	GTEX-131XG-1826-SM-5LZV4	GTEX-131XG-1926-SM-5LZVG	GTEX-131XG-2026-SM-5GCN5	GTEX-131XG-2126-SM-5DUXG	GTEX-131XG-2226-SM-5DUXS	GTEX-131XG-2326-SM-5HL8F	GTEX-131XG-2526-SM-5HL7F	GTEX-131XG-2626-SM-5KM17	GTEX-131XH-0006-SM-5O98V	GTEX-131XH-0008-SM-5YYAC	GTEX-131XH-0011-R10a-SM-5EGLJ	GTEX-131XH-0011-R11a-SM-5EGLN	GTEX-131XH-0011-R1a-SM-5DUWA	GTEX-131XH-0011-R2b-SM-5DUVY	GTEX-131XH-0011-R3b-SM-5DUWM	GTEX-131XH-0011-R4b-SM-5DUWB	GTEX-131XH-0011-R6a-SM-5KM2G	GTEX-131XH-0011-R8a-SM-5EGLL	GTEX-131XH-0126-SM-5LZUY	GTEX-131XH-0226-SM-5LZVB	GTEX-131XH-0426-SM-5DUWU	GTEX-131XH-0526-SM-5DUX7	GTEX-131XH-0626-SM-5LZWH	GTEX-131XH-0826-SM-5GCN8	GTEX-131XH-2226-SM-5DUXJ	GTEX-131XH-2426-SM-5PNZ6	GTEX-131XH-2526-SM-5GCND	GTEX-131XH-2626-SM-5GCNP	GTEX-131XH-2726-SM-5GCO2	GTEX-131XH-2926-SM-5LZU4	GTEX-131XW-0006-SM-5O9AO	GTEX-131XW-0008-SM-664MJ	GTEX-131XW-0011-R10a-SM-5DUVA	GTEX-131XW-0011-R11a-SM-5DUV9	GTEX-131XW-0011-R6b-SM-5K7XY	GTEX-131XW-0011-R8a-SM-5DUWY	GTEX-131XW-0011-R9a-SM-5N9EO	GTEX-131XW-0126-SM-5LZWD	GTEX-131XW-0226-SM-5IJCA	GTEX-131XW-0326-SM-5KM1J	GTEX-131XW-0426-SM-5LZWP	GTEX-131XW-0526-SM-5PNXZ	GTEX-131XW-0626-SM-5PNVD	GTEX-131XW-0726-SM-5EGK3	GTEX-131XW-1126-SM-5EGK4	GTEX-131XW-2226-SM-5PNY1	GTEX-131XW-3126-SM-5LZUC	GTEX-131XW-3226-SM-5LZUO	GTEX-131YS-0005-SM-5NQAS	GTEX-131YS-0008-SM-5YY9Z	GTEX-131YS-0011-R10b-SM-5EQ5N	GTEX-131YS-0011-R11b-SM-5EGLM	GTEX-131YS-0011-R1a-SM-5DUXC	GTEX-131YS-0011-R3b-SM-5DUXB	GTEX-131YS-0011-R4a-SM-5DUVL	GTEX-131YS-0011-R5b-SM-5K7YB	GTEX-131YS-0011-R7a-SM-5IJDA	GTEX-131YS-0011-R9b-SM-5EQLY	GTEX-131YS-0126-SM-5KM1M	GTEX-131YS-0226-SM-5IJEH	GTEX-131YS-0326-SM-5PNYW	GTEX-131YS-0426-SM-5EQ4J	GTEX-131YS-0526-SM-5EGKJ	GTEX-131YS-0626-SM-5EGKL	GTEX-131YS-0726-SM-5P9G9	GTEX-131YS-0826-SM-5PNYV	GTEX-131YS-0926-SM-5IJB9	GTEX-131YS-1126-SM-5N9FQ	GTEX-131YS-1226-SM-5K7VE	GTEX-131YS-1426-SM-5IJF7	GTEX-131YS-1626-SM-5HL6C	GTEX-131YS-1726-SM-5HL7G	GTEX-131YS-2026-SM-5P9J8	GTEX-131YS-2226-SM-5P9G8	GTEX-131YS-2326-SM-5IJFJ	GTEX-131YS-2426-SM-5J2OD	GTEX-131YS-2826-SM-5EQ47	GTEX-131YS-2926-SM-5EGKI	GTEX-131YS-3026-SM-5EGHY	GTEX-131YS-3126-SM-5KLYT	GTEX-131YS-3226-SM-5IFGV	GTEX-132AR-0006-SM-5NQ7N	GTEX-132AR-0008-SM-62LDH	GTEX-132AR-0226-SM-5IJBE	GTEX-132AR-0326-SM-5KM2C	GTEX-132AR-0426-SM-5IFH8	GTEX-132AR-0526-SM-5J2MJ	GTEX-132AR-0726-SM-5EQ6J	GTEX-132AR-0826-SM-5EGK6	GTEX-132AR-1026-SM-5PNVL	GTEX-132AR-1126-SM-5P9GA	GTEX-132AR-1326-SM-5K7YC	GTEX-132AR-1426-SM-5IFF1	GTEX-132AR-1526-SM-5KM1L	GTEX-132AR-1726-SM-5EGHQ	GTEX-132AR-1826-SM-5EGHR	GTEX-132AR-1926-SM-5EGK5	GTEX-132AR-2026-SM-5IJG4	GTEX-132AR-2126-SM-5K7XG	GTEX-132AR-2226-SM-5J2NT	GTEX-132AR-2326-SM-5IJDY	GTEX-132AR-2426-SM-5IFFD	GTEX-132AR-2526-SM-5PNVM	GTEX-132AR-2726-SM-5PNVN	GTEX-132AR-2826-SM-5IJFV	GTEX-132NY-0005-SM-5O9AC	GTEX-132NY-0008-SM-62LFX	GTEX-132NY-0326-SM-5IJBL	GTEX-132NY-0526-SM-5EQ4V	GTEX-132NY-0626-SM-5L3D9	GTEX-132NY-0726-SM-5KLZM	GTEX-132NY-0826-SM-5K7Y7	GTEX-132NY-0926-SM-5P9G3	GTEX-132NY-1026-SM-5P9IY	GTEX-132NY-1126-SM-5PNVE	GTEX-132NY-1226-SM-5PNVF	GTEX-132NY-1426-SM-5J1MJ	GTEX-132NY-1726-SM-5EGKK	GTEX-132NY-2026-SM-5L3FM	GTEX-132NY-2226-SM-5J2LZ	GTEX-132NY-2726-SM-5PNY2	GTEX-132NY-2826-SM-5P9G2	GTEX-132Q8-0006-SM-5NQA4	GTEX-132Q8-0008-SM-5ZZUC	GTEX-132Q8-0011-R10b-SM-5DUWZ	GTEX-132Q8-0011-R11b-SM-5DUW9	GTEX-132Q8-0011-R1a-SM-5EGLK	GTEX-132Q8-0011-R2b-SM-5EQ5Z	GTEX-132Q8-0011-R5a-SM-5IJDM	GTEX-132Q8-0011-R6a-SM-5K7YN	GTEX-132Q8-0011-R7b-SM-5N9F1	GTEX-132Q8-0011-R8b-SM-5DUWX	GTEX-132Q8-0526-SM-5IJBQ	GTEX-132Q8-0626-SM-5L3F3	GTEX-132Q8-1126-SM-5K7XS	GTEX-132Q8-1426-SM-5EGK7	GTEX-132Q8-1726-SM-5EGK8	GTEX-132Q8-1826-SM-5EGIY	GTEX-132Q8-2926-SM-5IFFP	GTEX-132Q8-3026-SM-5PNVG	GTEX-132QS-0001-SM-62LDA	GTEX-132QS-0005-SM-5LZXK	GTEX-132QS-0008-SM-5ZZUB	GTEX-132QS-0126-SM-5IFH9	GTEX-132QS-0226-SM-5IFFZ	GTEX-132QS-0326-SM-5IJFN	GTEX-132QS-0426-SM-5KLZ6	GTEX-132QS-0526-SM-5IJC7	GTEX-132QS-0626-SM-62LFM	GTEX-132QS-0726-SM-5IJE9	GTEX-132QS-0826-SM-5K7WV	GTEX-132QS-0926-SM-5P9GB	GTEX-132QS-1126-SM-5P9GC	GTEX-132QS-1226-SM-5P9GD	GTEX-132QS-1426-SM-5P9GE	GTEX-132QS-1526-SM-5J2MV	GTEX-132QS-1626-SM-5K7YZ	GTEX-132QS-1826-SM-5IFFN	GTEX-132QS-2426-SM-62LFI	GTEX-132QS-2526-SM-62LFJ	GTEX-1339X-0005-SM-5O9CQ	GTEX-1339X-0008-SM-5ZZUL	GTEX-1339X-0326-SM-5K7Z8	GTEX-1339X-0426-SM-5KLZY	GTEX-1339X-0526-SM-5KLYW	GTEX-1339X-0626-SM-5IJER	GTEX-1339X-0726-SM-5L3FF	GTEX-1339X-0826-SM-5J2O6	GTEX-1339X-1026-SM-5IFH5	GTEX-1339X-1126-SM-5J2OI	GTEX-1339X-1426-SM-5K7YO	GTEX-1339X-1626-SM-5IJDN	GTEX-1339X-1726-SM-5P9J9	GTEX-1339X-1926-SM-5PNVP	GTEX-1339X-2326-SM-5HL5B	GTEX-1339X-2426-SM-5KLYU	GTEX-1339X-2626-SM-5K7YX	GTEX-1339X-2726-SM-5PNYU	GTEX-133LE-0008-SM-62LDD	GTEX-133LE-0226-SM-5PNY3	GTEX-133LE-0326-SM-5P9G4	GTEX-133LE-0526-SM-5N9EJ	GTEX-133LE-0626-SM-5IFFJ	GTEX-133LE-0726-SM-5P9IZ	GTEX-133LE-0926-SM-5P9J1	GTEX-133LE-1226-SM-5IFGC	GTEX-133LE-1326-SM-5IFGO	GTEX-133LE-1426-SM-5IFH1	GTEX-133LE-1526-SM-5IFEN	GTEX-133LE-1726-SM-5K7VQ	GTEX-133LE-1826-SM-5J1MV	GTEX-133LE-1926-SM-5N9FV	GTEX-133LE-2026-SM-5K7WM	GTEX-133LE-2126-SM-5IJBX	GTEX-133LE-2226-SM-5IFGU	GTEX-133LE-2326-SM-5K7W3	GTEX-1399Q-0008-SM-62LDE	GTEX-1399Q-1126-SM-5P9JA	GTEX-1399Q-2326-SM-5KM2X	GTEX-1399Q-2426-SM-5J2MO	GTEX-1399Q-2826-SM-5IJEZ	GTEX-1399R-0002-SM-62LD9	GTEX-1399R-0006-SM-5N9FR	GTEX-1399R-0008-SM-5ZZUF	GTEX-1399R-0126-SM-5IFEV	GTEX-1399R-0226-SM-5IJGG	GTEX-1399R-0326-SM-5KM1X	GTEX-1399R-0426-SM-5IJE3	GTEX-1399R-0526-SM-5IJEF	GTEX-1399R-0626-SM-5K7UZ	GTEX-1399R-0726-SM-5KM2A	GTEX-1399R-0826-SM-5IJEL	GTEX-1399R-0926-SM-5J2N8	GTEX-1399R-1126-SM-5IFIO	GTEX-1399R-1226-SM-5P9GF	GTEX-1399R-1326-SM-5PNYS	GTEX-1399R-1626-SM-5P9GG	GTEX-1399R-1726-SM-5K7YJ	GTEX-1399R-1826-SM-5J2M9	GTEX-1399R-1926-SM-5K7X8	GTEX-1399R-2026-SM-5K7WN	GTEX-1399R-2126-SM-5K7WZ	GTEX-1399R-2226-SM-5P9JB	GTEX-1399R-2326-SM-5PNYT	GTEX-1399R-2426-SM-5IJFC	GTEX-1399R-2526-SM-5IFG2	GTEX-1399R-2626-SM-5KLZ7	GTEX-1399R-2726-SM-5IJBA	GTEX-1399S-0006-SM-5NQ7U	GTEX-1399S-0008-SM-62LDF	GTEX-1399S-0126-SM-5IJCF	GTEX-1399S-0226-SM-5IFFG	GTEX-1399S-0326-SM-5IFFS	GTEX-1399S-0426-SM-5IFG5	GTEX-1399S-0526-SM-5IJG8	GTEX-1399S-0826-SM-5KM23	GTEX-1399S-0926-SM-5PNVQ	GTEX-1399S-1026-SM-5KLZ9	GTEX-1399S-1326-SM-5P9GH	GTEX-1399S-1426-SM-5PNYQ	GTEX-1399S-1526-SM-5P9JC	GTEX-1399S-1626-SM-5P9GI	GTEX-1399S-1726-SM-5L3DI	GTEX-1399S-1926-SM-5J2M5	GTEX-1399S-2026-SM-5KM4B	GTEX-1399S-2126-SM-5J2MH	GTEX-1399S-2226-SM-5IFEW	GTEX-1399S-2326-SM-5K7YV	GTEX-1399S-2426-SM-5K7U3	GTEX-1399S-2626-SM-5L3DU	GTEX-1399S-2726-SM-5KM22	GTEX-1399T-0008-SM-62LDB	GTEX-1399T-0011-R11a-SM-5J2O1	GTEX-1399T-0011-R1b-SM-5DUWN	GTEX-1399T-0011-R2b-SM-5DUXM	GTEX-1399T-0011-R4b-SM-5DUVX	GTEX-1399T-0011-R5b-SM-5IJDK	GTEX-1399T-0011-R6b-SM-5K7YL	GTEX-1399T-0011-R8b-SM-5IJD8	GTEX-1399T-0126-SM-5KM15	GTEX-1399T-0426-SM-5PNVJ	GTEX-1399T-0526-SM-5J1NC	GTEX-1399T-0726-SM-5J1MH	GTEX-1399T-0826-SM-5IFES	GTEX-1399T-1226-SM-5P9J5	GTEX-1399T-1326-SM-5PNVH	GTEX-1399T-1426-SM-664M8	GTEX-1399T-1526-SM-5P9J6	GTEX-1399T-2426-SM-5L3FJ	GTEX-1399T-2626-SM-5L3E4	GTEX-1399T-2726-SM-5K7XK	GTEX-1399T-2826-SM-5KLYZ	GTEX-1399T-2926-SM-5IFF8	GTEX-1399T-3026-SM-5KLZC	GTEX-1399T-3126-SM-5IJFS	GTEX-1399U-0005-SM-5NQ8K	GTEX-1399U-0008-SM-5S2VE	GTEX-1399U-0226-SM-5P9J2	GTEX-1399U-0326-SM-5P9G5	GTEX-1399U-0426-SM-5K7UU	GTEX-1399U-0526-SM-5K7YM	GTEX-1399U-0626-SM-5J1NZ	GTEX-1399U-0726-SM-5KM1D	GTEX-1399U-0826-SM-5KM1P	GTEX-1399U-0926-SM-5IFHA	GTEX-1399U-1026-SM-5J1OC	GTEX-1399U-1126-SM-5L3DB	GTEX-1399U-1226-SM-5K7XT	GTEX-1399U-1326-SM-5IJET	GTEX-1399U-1426-SM-5J1N8	GTEX-1399U-1526-SM-5J2N7	GTEX-1399U-1626-SM-5P9J3	GTEX-1399U-1726-SM-5P9J4	GTEX-1399U-1826-SM-5PNZ1	GTEX-1399U-1926-SM-5IFH7	GTEX-1399U-2026-SM-9WPNN	GTEX-1399U-2126-SM-5IFEZ	GTEX-1399U-2226-SM-5KLZI	GTEX-1399U-2326-SM-5K7WY	GTEX-1399U-2426-SM-5K7XB	GTEX-1399U-2526-SM-5L3DL	GTEX-1399U-2626-SM-9YFKU	GTEX-1399U-2726-SM-9YFKV	GTEX-139D8-0006-SM-5LZX8	GTEX-139D8-0008-SM-5ZZUH	GTEX-139D8-0226-SM-5KLZO	GTEX-139D8-0326-SM-5IJCJ	GTEX-139D8-0726-SM-5P9GJ	GTEX-139D8-1126-SM-5LU8W	GTEX-139D8-1226-SM-5L3ED	GTEX-139D8-1426-SM-5IJEX	GTEX-139D8-1626-SM-5IJFZ	GTEX-139D8-2326-SM-5IFGE	GTEX-139D8-2426-SM-5KM3A	GTEX-139D8-2526-SM-5N9G3	GTEX-139D8-2926-SM-5IJBM	GTEX-139T4-0008-SM-5S2WF	GTEX-139T4-0011-R9b-SM-5HL6S	GTEX-139T4-0126-SM-5HL5G	GTEX-139T4-0226-SM-5HL5S	GTEX-139T4-0326-SM-5K7XN	GTEX-139T4-0426-SM-5J1OQ	GTEX-139T4-0826-SM-5N9GF	GTEX-139T6-0006-SM-5LU92	GTEX-139T6-0226-SM-5IFGZ	GTEX-139T6-0326-SM-5J2LY	GTEX-139T6-0426-SM-5IJEM	GTEX-139T6-0526-SM-5IJC9	GTEX-139T6-0626-SM-5IFF9	GTEX-139T6-0726-SM-5PNVK	GTEX-139T6-0826-SM-5J1O2	GTEX-139T6-1026-SM-5IJGC	GTEX-139T6-1226-SM-5IFFC	GTEX-139T6-1326-SM-5IFFO	GTEX-139T6-1426-SM-5P9J7	GTEX-139T6-1526-SM-5P9G6	GTEX-139T6-1626-SM-5PNYZ	GTEX-139T6-1726-SM-5PNZ3	GTEX-139T6-1826-SM-5KM2E	GTEX-139T6-2026-SM-5IFFL	GTEX-139T6-2126-SM-5KM37	GTEX-139T8-0006-SM-5NQ6V	GTEX-139T8-0008-SM-5ZZUD	GTEX-139T8-0011-R1a-SM-5HL75	GTEX-139T8-0011-R3b-SM-5HL4R	GTEX-139T8-0011-R4a-SM-5HL54	GTEX-139T8-0011-R5b-SM-5J1MO	GTEX-139T8-0126-SM-5K7XZ	GTEX-139T8-0226-SM-5L3EA	GTEX-139T8-0326-SM-5IJCM	GTEX-139T8-0426-SM-5K7VC	GTEX-139T8-0526-SM-5KLZL	GTEX-139T8-0626-SM-5KLZX	GTEX-139T8-0826-SM-5L3DE	GTEX-139T8-1026-SM-5J2MC	GTEX-139TS-0005-SM-5NQC1	GTEX-139TS-0008-SM-62LDG	GTEX-139TS-0011-R10a-SM-5K7TU	GTEX-139TS-0011-R2b-SM-5J1MX	GTEX-139TS-0011-R5b-SM-5J2MZ	GTEX-139TS-0011-R6a-SM-5J2OB	GTEX-139TS-0011-R7a-SM-5K7X7	GTEX-139TS-0011-R8a-SM-5J1NP	GTEX-139TS-0126-SM-5K7XJ	GTEX-139TS-0226-SM-5K7W5	GTEX-139TS-1426-SM-5IFJD	GTEX-139TS-1726-SM-5IJG5	GTEX-139TS-1926-SM-5IJFO	GTEX-139TS-2126-SM-5K7XC	GTEX-139TS-2226-SM-5J2N1	GTEX-139TS-2626-SM-5J1MT	GTEX-139TS-2826-SM-5J1OO	GTEX-139TS-2926-SM-5KM1Z	GTEX-139TS-3126-SM-5LZWX	GTEX-139TT-0006-SM-5O9CG	GTEX-139TT-0011-R11b-SM-5LZV1	GTEX-139TT-0011-R1a-SM-5LZVD	GTEX-139TT-0011-R3b-SM-5K7VL	GTEX-139TT-0011-R5b-SM-5K7W8	GTEX-139TT-0011-R6b-SM-5J2ON	GTEX-139TT-0011-R7b-SM-5J2MN	GTEX-139TT-0126-SM-5K7Y5	GTEX-139TT-0226-SM-5K7YH	GTEX-139TT-0326-SM-5IJC3	GTEX-139TT-0426-SM-5IJFA	GTEX-139TT-0526-SM-5J1NN	GTEX-139TT-0726-SM-5K7XW	GTEX-139TT-2126-SM-5LZWC	GTEX-139TT-2226-SM-5LZWO	GTEX-139TT-2626-SM-5LZUB	GTEX-139TT-2726-SM-5IJFM	GTEX-139TU-0006-SM-5LZVN	GTEX-139TU-0008-SM-5ZZUK	GTEX-139TU-0011-R5b-SM-5L3E1	GTEX-139TU-0126-SM-5K7WH	GTEX-139TU-0226-SM-5J1NM	GTEX-139TU-0326-SM-62LFK	GTEX-139TU-0526-SM-5J2M8	GTEX-139TU-0626-SM-5KM3X	GTEX-139TU-0726-SM-5L3EK	GTEX-139TU-0826-SM-5IJFG	GTEX-139TU-1126-SM-5J1NY	GTEX-139TU-1226-SM-5J2NL	GTEX-139TU-1326-SM-5LZXW	GTEX-139TU-1426-SM-5LZY9	GTEX-139TU-1926-SM-5J2OC	GTEX-139UW-0005-SM-5NQ8U	GTEX-139UW-0011-R11a-SM-5IJGN	GTEX-139UW-0011-R9b-SM-5LZYT	GTEX-139UW-0126-SM-5KM1B	GTEX-139UW-0226-SM-5K7WU	GTEX-139UW-0326-SM-5J1ML	GTEX-139UW-0426-SM-5K7V4	GTEX-139UW-1126-SM-5IJEJ	GTEX-139UW-2326-SM-5KM1Y	GTEX-139UW-2526-SM-62LFO	GTEX-139UW-2626-SM-5K7W1	GTEX-139UW-2826-SM-5L3E7	GTEX-139YR-0008-SM-5ZZUM	GTEX-139YR-0126-SM-5IJEY	GTEX-139YR-0226-SM-5IFEM	GTEX-139YR-0326-SM-5J1MC	GTEX-139YR-0426-SM-5IFFV	GTEX-139YR-0526-SM-5L3DG	GTEX-139YR-0626-SM-5IJBT	GTEX-139YR-0726-SM-62LFN	GTEX-139YR-0826-SM-5LZXY	GTEX-139YR-0926-SM-5LZYB	GTEX-139YR-1026-SM-5LZYN	GTEX-139YR-1226-SM-5IFEU	GTEX-139YR-1526-SM-5IFJ1	GTEX-139YR-1626-SM-5IJGK	GTEX-139YR-1726-SM-5IFFK	GTEX-139YR-1826-SM-5LZXA	GTEX-139YR-1926-SM-5LZXM	GTEX-139YR-2126-SM-5KM11	GTEX-139YR-2226-SM-5IFFW	GTEX-139YR-2426-SM-5J1OB	GTEX-139YR-2526-SM-5IJC6	GTEX-139YR-2626-SM-5K7U4	GTEX-139YR-2726-SM-5K7VV	GTEX-13CF2-0006-SM-5O99L	GTEX-13CF2-0008-SM-62LDC	GTEX-13CF2-0011-R11b-SM-5LZXO	GTEX-13CF2-0011-R1a-SM-5LZY1	GTEX-13CF2-0011-R2a-SM-5L3DC	GTEX-13CF2-0011-R3b-SM-5LZZ6	GTEX-13CF2-0011-R5a-SM-5LZWS	GTEX-13CF2-0011-R7b-SM-5K7UV	GTEX-13CF2-0011-R8b-SM-5IJCX	GTEX-13CF2-0226-SM-5L3DV	GTEX-13CF2-0426-SM-5KM1H	GTEX-13CF2-1826-SM-5N9GK	GTEX-13CF2-2026-SM-5K7VI	GTEX-13CF2-2426-SM-5LZYL	GTEX-13CF2-2526-SM-5LZYX	GTEX-13CF2-2626-SM-5LZZA	GTEX-13CF2-2726-SM-5LZWW	GTEX-13CF2-2826-SM-5LZX9	GTEX-13CF2-3026-SM-5IFFX	GTEX-13CF2-3226-SM-5IFF6	GTEX-13CF3-0006-SM-5N9ED	GTEX-13CF3-0126-SM-5IFFM	GTEX-13CF3-0226-SM-5J1NW	GTEX-13CF3-0426-SM-5IJEU	GTEX-13CF3-0526-SM-5IJBV	GTEX-13CF3-0626-SM-5J1NO	GTEX-13CF3-0726-SM-5J2MY	GTEX-13CF3-0926-SM-5LZZC	GTEX-13CF3-1026-SM-5LZWY	GTEX-13CF3-1126-SM-5LZXB	GTEX-13CF3-1226-SM-5LZXN	GTEX-13CF3-1326-SM-5LZXZ	GTEX-13CF3-1426-SM-5K7YY	GTEX-13CF3-1526-SM-5J2NB	GTEX-13CF3-1626-SM-5IFG9	GTEX-13CF3-1726-SM-5LU9E	GTEX-13CF3-1826-SM-5J1NK	GTEX-13CF3-1926-SM-5K7WF	GTEX-13CF3-2126-SM-5IFJP	GTEX-13CF3-2226-SM-5J2MX	GTEX-13CF3-2326-SM-5IFGL	GTEX-13CF3-2426-SM-5IFGX	GTEX-13CIG-0006-SM-5P9HF	GTEX-13CIG-0011-R3b-SM-5K7XF	GTEX-13CIG-0011-R5b-SM-5L3F2	GTEX-13CIG-0011-R8b-SM-5LZX5	GTEX-13CIG-0011-R9a-SM-5K7VU	GTEX-13CZU-0005-SM-5LU8K	GTEX-13CZU-0008-SM-5ZZUI	GTEX-13CZV-0008-SM-5ZZUE	GTEX-13CZV-0011-R10b-SM-5LZYD	GTEX-13CZV-0011-R11b-SM-5N9FN	GTEX-13CZV-0011-R3a-SM-5KM27	GTEX-13CZV-0011-R4b-SM-5J2NY	GTEX-13CZV-0011-R5a-SM-5K7XA	GTEX-13CZV-0011-R7b-SM-5LZXH	GTEX-13CZV-0011-R9a-SM-5LZXT	GTEX-13D11-0226-SM-5LZXL	GTEX-13D11-0326-SM-5LZXX	GTEX-13D11-0426-SM-5LZYA	GTEX-13D11-0526-SM-5LZYM	GTEX-13D11-0626-SM-5LZYY	GTEX-13D11-0726-SM-5LZZB	GTEX-13D11-0826-SM-5KLZJ	GTEX-13D11-0926-SM-5J2NC	GTEX-13D11-1026-SM-5IJFB	GTEX-13D11-1126-SM-5KLYS	GTEX-13D11-1226-SM-5IFGA	GTEX-13D11-1326-SM-5IJFY	GTEX-13D11-1426-SM-5K7Y9	GTEX-13D11-1526-SM-5J2NA	GTEX-13D11-1726-SM-5IFGQ	GTEX-13D11-1826-SM-5J2NM	GTEX-13D11-1926-SM-5IFGB	GTEX-13D11-2026-SM-5IJBK	GTEX-13D11-2126-SM-5IFH2	GTEX-13D11-2226-SM-5IFEO	GTEX-13D11-2326-SM-5IJCY	GTEX-13D11-2426-SM-5KM1V	GTEX-13D11-2526-SM-5KM28	GTEX-13D11-2626-SM-5IJDB	GTEX-13D11-2726-SM-5K7V7	GTEX-13FH7-0008-SM-5ZZUJ	GTEX-13FH7-0126-SM-5KLZ1	GTEX-13FH7-0226-SM-5IFGG	GTEX-13FH7-0326-SM-5J1MR	GTEX-13FH7-0426-SM-5KM4M	GTEX-13FH7-0526-SM-5IJF8	GTEX-13FH7-0626-SM-5KLZD	GTEX-13FH7-0726-SM-5J2NK	GTEX-13FH7-0826-SM-5J2NW	GTEX-13FH7-0926-SM-5J2MR	GTEX-13FH7-1026-SM-5IJGF	GTEX-13FH7-1126-SM-5K7UG	GTEX-13FH7-1226-SM-5IJFK	GTEX-13FH7-1326-SM-5IFG8	GTEX-13FH7-1426-SM-5IFIC	GTEX-13FH7-1526-SM-5J2N6	GTEX-13FH7-1626-SM-5J2O9	GTEX-13FH7-1726-SM-5IJE7	GTEX-13FH7-1926-SM-5J2OL	GTEX-13FH7-2026-SM-E9J4I	GTEX-13FH7-2126-SM-5L3DJ	GTEX-13FH7-2226-SM-5IJD4	GTEX-13FH7-2326-SM-5KM1E	GTEX-13FH7-2426-SM-5K7US	GTEX-13FHO-0011-R10b-SM-5J2MM	GTEX-13FHO-0011-R11b-SM-5LZYQ	GTEX-13FHO-0011-R1b-SM-5KLZG	GTEX-13FHO-0011-R3b-SM-5K7YA	GTEX-13FHO-0011-R5b-SM-5LZZ3	GTEX-13FHO-0011-R6b-SM-5LZX1	GTEX-13FHO-0011-R7b-SM-5LZXD	GTEX-13FHO-0226-SM-5IFGY	GTEX-13FHO-0326-SM-5IJBH	GTEX-13FHO-0426-SM-5L3F5	GTEX-13FHO-0526-SM-5K7VS	GTEX-13FHO-0726-SM-5IJDG	GTEX-13FHO-0826-SM-5L3E8	GTEX-13FHO-0926-SM-5N9EW	GTEX-13FHO-1026-SM-5KM1Q	GTEX-13FHO-1226-SM-5L3EF	GTEX-13FHO-1626-SM-5IJGB	GTEX-13FHO-1726-SM-DPRZX	GTEX-13FHO-1826-SM-5K7Y6	GTEX-13FHO-2026-SM-5J1OA	GTEX-13FHO-2726-SM-5K7VG	GTEX-13FHO-2826-SM-5K7ZA	GTEX-13FHO-2926-SM-5L3ES	GTEX-13FHO-3026-SM-5J1O9	GTEX-13FHO-3126-SM-5IJF6	GTEX-13FHP-0011-R11b-SM-5LZXP	GTEX-13FHP-0011-R1b-SM-5K7XL	GTEX-13FHP-0011-R5b-SM-5LZY2	GTEX-13FHP-0011-R6b-SM-5LZY6	GTEX-13FHP-0011-R7b-SM-5LZYI	GTEX-13FHP-0126-SM-5IJBG	GTEX-13FHP-0226-SM-5K7WD	GTEX-13FHP-0326-SM-5K7U2	GTEX-13FHP-0426-SM-5J1O5	GTEX-13FHP-0526-SM-5K7UY	GTEX-13FHP-0726-SM-5K7YI	GTEX-13FHP-0826-SM-5K7V5	GTEX-13FHP-0926-SM-5L3EC	GTEX-13FHP-1026-SM-5K7Y2	GTEX-13FHP-1126-SM-5IJDO	GTEX-13FHP-1526-SM-5IJGE	GTEX-13FHP-1626-SM-5N9FK	GTEX-13FHP-2426-SM-5KLZ5	GTEX-13FHP-2826-SM-5IJFW	GTEX-13FHP-2926-SM-5IJG9	GTEX-13FHP-3026-SM-5IJBS	GTEX-13FHP-3126-SM-5KLYX	GTEX-13FLV-0011-R10b-SM-5LZZ2	GTEX-13FLV-0011-R11a-SM-5LZZ7	GTEX-13FLV-0011-R3b-SM-5LZYP	GTEX-13FLV-0011-R4a-SM-5LZYU	GTEX-13FLV-0011-R5a-SM-5LZWT	GTEX-13FLV-0011-R6a-SM-5KLZ4	GTEX-13FLV-0011-R7b-SM-5K7WW	GTEX-13FLV-0011-R8a-SM-5LZZE	GTEX-13FLV-0011-R9b-SM-5L3DA	GTEX-13FLV-0126-SM-5K7WT	GTEX-13FLV-0226-SM-5J2OF	GTEX-13FLV-0326-SM-5N9DJ	GTEX-13FLV-0426-SM-5KLZA	GTEX-13FLV-0626-SM-5IFEY	GTEX-13FLV-0926-SM-5L3DZ	GTEX-13FLV-1126-SM-5J2NO	GTEX-13FLV-1226-SM-5IJBZ	GTEX-13FLV-1326-SM-5L3EJ	GTEX-13FLV-1426-SM-5J1N4	GTEX-13FLV-2326-SM-5K7UK	GTEX-13FLW-0011-R10b-SM-5LZZF	GTEX-13FLW-0011-R1b-SM-5LZX2	GTEX-13FLW-0011-R5a-SM-5LZX6	GTEX-13FLW-0011-R6b-SM-5L3EN	GTEX-13FLW-0011-R7b-SM-5L3EZ	GTEX-13FLW-0011-R8b-SM-5J1MZ	GTEX-13FLW-0326-SM-5J2M4	GTEX-13FLW-1426-SM-5K7YE	GTEX-13FLW-2126-SM-5N9FD	GTEX-13FTW-0005-SM-5LZVZ	GTEX-13FTW-0126-SM-5IJED	GTEX-13FTW-0326-SM-5K7UW	GTEX-13FTW-0426-SM-5K7X2	GTEX-13FTW-0526-SM-5IFIP	GTEX-13FTW-0626-SM-5IFEX	GTEX-13FTW-0726-SM-9WG72	GTEX-13FTW-0826-SM-5K7XR	GTEX-13FTW-0926-SM-5J2NJ	GTEX-13FTW-1026-SM-5L3E3	GTEX-13FTW-1126-SM-5J2NV	GTEX-13FTW-1226-SM-5LZZ1	GTEX-13FTW-1326-SM-5LZZD	GTEX-13FTW-1426-SM-5LZWZ	GTEX-13FTW-1526-SM-5LZXC	GTEX-13FTW-1626-SM-5KM4N	GTEX-13FTW-1726-SM-5KM2B	GTEX-13FTW-1826-SM-5IJEN	GTEX-13FTW-1926-SM-5K7Y4	GTEX-13FTW-2026-SM-5IJE2	GTEX-13FTW-2126-SM-5K7YG	GTEX-13FTW-2226-SM-5J1OH	GTEX-13FTW-2326-SM-5K7YS	GTEX-13FTW-2426-SM-9WG73	GTEX-13FTW-2526-SM-5IJC8	GTEX-13FTW-2626-SM-5K7WL	GTEX-13FTX-0005-SM-5N9F6	GTEX-13FTX-0226-SM-5K7TX	GTEX-13FTX-0326-SM-5J2NG	GTEX-13FTX-0526-SM-5IFGS	GTEX-13FTX-0626-SM-5J2NS	GTEX-13FTX-0726-SM-5N9BI	GTEX-13FTX-0926-SM-5IFF7	GTEX-13FTX-1026-SM-5J2O5	GTEX-13FTX-1126-SM-5N9EN	GTEX-13FTX-1226-SM-5IFGN	GTEX-13FTX-1526-SM-5K7VJ	GTEX-13FTX-1826-SM-5J1NX	GTEX-13FTX-2026-SM-5L3D6	GTEX-13FTX-2226-SM-5J1OP	GTEX-13FTY-0005-SM-5NQ78	GTEX-13FTY-0011-R11a-SM-5IJEA	GTEX-13FTY-0011-R1a-SM-5LZXE	GTEX-13FTY-0011-R9b-SM-5KM2U	GTEX-13FTY-0126-SM-5J2NZ	GTEX-13FTY-0226-SM-5IJBW	GTEX-13FTY-0326-SM-5L3DN	GTEX-13FTY-0426-SM-5IJC2	GTEX-13FTY-0526-SM-5L3EV	GTEX-13FTY-0626-SM-5L3F8	GTEX-13FTY-0726-SM-5J2OH	GTEX-13FTY-2126-SM-5IFFB	GTEX-13FTY-2226-SM-5J1ND	GTEX-13FTY-2826-SM-5J2ML	GTEX-13FTZ-0005-SM-5NQ9N	GTEX-13FTZ-0011-R10b-SM-5KLZS	GTEX-13FTZ-0126-SM-5K7V3	GTEX-13FTZ-0226-SM-5K7X6	GTEX-13FTZ-0326-SM-5J1O1	GTEX-13FTZ-0526-SM-5IJCW	GTEX-13FTZ-0726-SM-5IFFY	GTEX-13FTZ-2226-SM-5LZXI	GTEX-13FXS-0006-SM-5O99X	GTEX-13FXS-0011-R10a-SM-5J2MA	GTEX-13FXS-0011-R11a-SM-5L3DM	GTEX-13FXS-0011-R1a-SM-5K7U6	GTEX-13FXS-0011-R2b-SM-5K7XX	GTEX-13FXS-0011-R5b-SM-5LZYE	GTEX-13FXS-0011-R6b-SM-5L3F7	GTEX-13FXS-0011-R7a-SM-5L3FC	GTEX-13FXS-0011-R8a-SM-5J1MN	GTEX-13FXS-0011-R9a-SM-5K7UI	GTEX-13FXS-0226-SM-5IJCK	GTEX-13FXS-0326-SM-5K7TV	GTEX-13FXS-0726-SM-5LZXJ	GTEX-13FXS-1026-SM-62LFQ	GTEX-13FXS-1126-SM-5IJBB	GTEX-13FXS-1326-SM-62LFR	GTEX-13FXS-2826-SM-5LZYC	GTEX-13FXS-3026-SM-5LZYO	GTEX-13FXS-3126-SM-5J2NN	GTEX-13G51-0005-SM-5N9EP	GTEX-13G51-0011-R10b-SM-5LZYF	GTEX-13G51-0011-R11b-SM-5J2NE	GTEX-13G51-0011-R1a-SM-5LZYR	GTEX-13G51-0011-R2b-SM-5LZXS	GTEX-13G51-0011-R5a-SM-5L3EB	GTEX-13G51-0011-R6b-SM-5LZX4	GTEX-13G51-0011-R7b-SM-5LZXG	GTEX-13G51-0011-R8b-SM-5LZZ4	GTEX-13G51-0426-SM-5K7Z5	GTEX-13G51-0526-SM-5IJCQ	GTEX-13G51-0926-SM-5IFFU	GTEX-13G51-1026-SM-5K7YQ	GTEX-13G51-1226-SM-5K7Z3	GTEX-13G51-1826-SM-5KLZH	GTEX-13G51-2126-SM-5IJD9	GTEX-13G51-2326-SM-5LZXV	GTEX-13G51-2426-SM-5LZY8	GTEX-13G51-2526-SM-5LZYK	GTEX-13G51-2626-SM-5LZYW	GTEX-13G51-2726-SM-5LZZ9	GTEX-13G51-2826-SM-5LZWV	GTEX-13G51-2926-SM-5IJDL	GTEX-13G51-3026-SM-5IJB8	GTEX-13G51-3126-SM-5IJG7	GTEX-13G51-3226-SM-5IFG7	GTEX-13IVO-0011-R10a-SM-5LZY3	GTEX-13IVO-0011-R3b-SM-5IJBJ	GTEX-13IVO-0011-R6b-SM-5K7X9	GTEX-13IVO-0011-R8a-SM-5L3DY	GTEX-13IVO-0126-SM-5J1NG	GTEX-13IVO-0226-SM-5LZXU	GTEX-13IVO-0426-SM-5LZY7	GTEX-13IVO-0626-SM-5LZYJ	GTEX-13IVO-0726-SM-5LZYV	GTEX-13IVO-0926-SM-5KLZP	GTEX-13IVO-2426-SM-5K7V9	GTEX-13IVO-2926-SM-5L3CZ	GTEX-13IVO-3026-SM-5J2M2	GTEX-13JUV-0006-SM-5NQ97	GTEX-13JUV-0011-R10b-SM-5LZXR	GTEX-13JUV-0011-R11a-SM-5LZYH	GTEX-13JUV-0011-R1a-SM-5LZY4	GTEX-13JUV-0011-R5a-SM-5LZY5	GTEX-13JUV-0011-R6b-SM-5LZYG	GTEX-13JUV-0011-R7b-SM-5LZZG	GTEX-13JUV-0011-R9a-SM-5LZX3	GTEX-13JUV-0226-SM-5IJCC	GTEX-13JUV-0526-SM-5K7XE	GTEX-13JUV-0626-SM-5J1MQ	GTEX-13JUV-2026-SM-5K7UA	GTEX-13JUV-2326-SM-5IJCE	GTEX-13JUV-2426-SM-5J1NS	GTEX-13JUV-2526-SM-5J1OD	GTEX-13JUV-2626-SM-5N9EB	GTEX-13JUV-2726-SM-5LZZ8	GTEX-13JUV-2826-SM-5LZWU	GTEX-13JUV-2926-SM-5LZX7	GTEX-13JUV-3026-SM-5K7WX	GTEX-13JVG-0011-R10b-SM-5KM2P	GTEX-13JVG-0011-R11a-SM-5KM53	GTEX-13JVG-0011-R1a-SM-5KM32	GTEX-13JVG-0011-R3b-SM-5LZXF	GTEX-13JVG-0011-R4a-SM-5MR4C	GTEX-13JVG-0011-R5a-SM-5MR4O	GTEX-13JVG-0011-R6a-SM-5MR3E	GTEX-13JVG-0011-R7b-SM-5MR3Q	GTEX-13JVG-0011-R8a-SM-5KM3E	GTEX-13JVG-0126-SM-5L3D3	GTEX-13JVG-0226-SM-5J1MW	GTEX-13JVG-0426-SM-5MR59	GTEX-13JVG-0526-SM-5IJBN	GTEX-13JVG-0726-SM-5KM16	GTEX-13JVG-0926-SM-5IJE1	GTEX-13JVG-1126-SM-5KM2M	GTEX-13JVG-1326-SM-5N9F8	GTEX-13JVG-1426-SM-5MR4W	GTEX-13JVG-2026-SM-5KM1N	GTEX-13JVG-2926-SM-5J2N9	GTEX-13JVG-3026-SM-5IJEV	GTEX-13JVG-3126-SM-5L3FH	GTEX-13JVG-3226-SM-5IJGJ	GTEX-13N11-0126-SM-5KM2Z	GTEX-13N11-0226-SM-5KM3C	GTEX-13N11-0326-SM-5LUA3	GTEX-13N11-0426-SM-5KM3O	GTEX-13N11-0526-SM-5IJFI	GTEX-13N11-0626-SM-5J1OL	GTEX-13N11-0726-SM-5L3DP	GTEX-13N11-0826-SM-5IJFP	GTEX-13N11-0926-SM-5IJG2	GTEX-13N11-1026-SM-5K7XQ	GTEX-13N11-1126-SM-5KM41	GTEX-13N11-1526-SM-5L3FL	GTEX-13N11-1726-SM-5J1OJ	GTEX-13N11-1826-SM-5IJDS	GTEX-13N11-2326-SM-5IJBF	GTEX-13N11-2526-SM-5K7UE	GTEX-13N11-2626-SM-5K7UQ	GTEX-13N11-2726-SM-5L3ER	GTEX-13N11-2826-SM-5KM4Z	GTEX-13N11-2926-SM-5K7VD	GTEX-13N1W-0011-R10b-SM-5MR4H	GTEX-13N1W-0011-R1b-SM-5MR4T	GTEX-13N1W-0011-R3a-SM-5MR5E	GTEX-13N1W-0011-R4a-SM-5MR52	GTEX-13N1W-0011-R5b-SM-5MR5Q	GTEX-13N1W-0011-R6a-SM-5MR43	GTEX-13N1W-0011-R7b-SM-5MR4F	GTEX-13N1W-0011-R8a-SM-5MR56	GTEX-13N1W-0011-R9b-SM-5MR4R	GTEX-13N1W-0126-SM-5K7VT	GTEX-13N1W-0226-SM-5K7W6	GTEX-13N1W-0326-SM-5IJDJ	GTEX-13N1W-0426-SM-5MR46	GTEX-13N1W-0526-SM-5MR4I	GTEX-13N1W-0626-SM-5MR4U	GTEX-13N1W-0726-SM-5MR57	GTEX-13N1W-0826-SM-5MR5J	GTEX-13N1W-0926-SM-5MR36	GTEX-13N1W-1026-SM-5IJC5	GTEX-13N1W-1226-SM-5K7UM	GTEX-13N1W-1926-SM-5IJCH	GTEX-13N1W-2026-SM-5K7YU	GTEX-13N1W-2426-SM-5IJD1	GTEX-13N1W-2626-SM-5IJEP	GTEX-13N1W-3126-SM-5IFHB	GTEX-13N2G-0011-R10a-SM-5MR34	GTEX-13N2G-0011-R11a-SM-5MR3F	GTEX-13N2G-0011-R1b-SM-5MR3G	GTEX-13N2G-0011-R2a-SM-5MR4Q	GTEX-13N2G-0011-R3b-SM-5MR5G	GTEX-13N2G-0011-R4b-SM-5MR54	GTEX-13N2G-0011-R6b-SM-5MR3P	GTEX-13N2G-0011-R7a-SM-5MR42	GTEX-13N2G-0011-R9b-SM-5MR4E	GTEX-13N2G-0126-SM-5N9DV	GTEX-13N2G-0226-SM-5K7VF	GTEX-13N2G-0526-SM-5MR5L	GTEX-13N2G-0726-SM-5MR38	GTEX-13N2G-0826-SM-5IJE6	GTEX-13N2G-0926-SM-5IFGJ	GTEX-13N2G-1826-SM-5KM1I	GTEX-13N2G-1926-SM-5J1O3	GTEX-13N2G-2226-SM-5IJCU	GTEX-13N2G-2326-SM-5J1ON	GTEX-13N2G-2626-SM-5J1OT	GTEX-13N2G-2726-SM-5J1MG	GTEX-13N2G-2926-SM-5IJEE	GTEX-13N2G-3126-SM-5IJGL	GTEX-13NYB-0011-R10a-SM-5KM43	GTEX-13NYB-0011-R11a-SM-5KM3Q	GTEX-13NYB-0011-R1b-SM-5KM4F	GTEX-13NYB-0011-R2a-SM-5MR3C	GTEX-13NYB-0011-R3b-SM-A9SM4	GTEX-13NYB-0011-R4b-SM-9QEGJ	GTEX-13NYB-0011-R5a-SM-5MR45	GTEX-13NYB-0011-R6b-SM-5MR51	GTEX-13NYB-0011-R7a-SM-5MR5D	GTEX-13NYB-0011-R8a-SM-5KM4R	GTEX-13NYB-0011-R9b-SM-5MR5P	GTEX-13NYB-0126-SM-5J1MD	GTEX-13NYB-0226-SM-5N9G4	GTEX-13NYB-0326-SM-5IJDP	GTEX-13NYB-0426-SM-5IJDD	GTEX-13NYB-0626-SM-5MR47	GTEX-13NYB-0726-SM-5MR4J	GTEX-13NYB-0826-SM-5MR4V	GTEX-13NYB-0926-SM-5IFFA	GTEX-13NYB-1026-SM-5IFH3	GTEX-13NYB-1326-SM-5K7Y1	GTEX-13NYB-1726-SM-5N9G2	GTEX-13NYB-1826-SM-5J1N3	GTEX-13NYB-2226-SM-5MR58	GTEX-13NYB-2426-SM-5IFF4	GTEX-13NYB-2526-SM-5K7Z6	GTEX-13NYB-2626-SM-9YFMI	GTEX-13NYB-2726-SM-5J2MT	GTEX-13NYB-2926-SM-5K7VH	GTEX-13NYB-3026-SM-5IJD7	GTEX-13NYB-3226-SM-5J2ND	GTEX-13NYC-0126-SM-5L3F4	GTEX-13NYC-0326-SM-E9J4S	GTEX-13NYC-0626-SM-5K7U8	GTEX-13NYC-0726-SM-5J2NQ	GTEX-13NYC-0826-SM-5N9FP	GTEX-13NYC-2426-SM-5MR3K	GTEX-13NYC-2826-SM-5K7WR	GTEX-13NYS-0011-R10a-SM-5MR4S	GTEX-13NYS-0011-R11b-SM-5MR4P	GTEX-13NYS-0011-R1b-SM-5MR55	GTEX-13NYS-0011-R2b-SM-5MR4G	GTEX-13NYS-0011-R3b-SM-5MR41	GTEX-13NYS-0011-R4b-SM-5MR3O	GTEX-13NYS-0011-R5a-SM-5MR4D	GTEX-13NYS-0011-R6b-SM-5MR3R	GTEX-13NYS-0011-R8a-SM-5MR5H	GTEX-13NYS-0011-R9b-SM-5MR44	GTEX-13NYS-0126-SM-5MR3W	GTEX-13NYS-0226-SM-5MR49	GTEX-13NYS-0326-SM-5MR4L	GTEX-13NYS-0526-SM-5J1OF	GTEX-13NYS-0626-SM-5L3F1	GTEX-13NYS-0726-SM-5J1OR	GTEX-13NYS-1026-SM-5KLZT	GTEX-13NYS-1626-SM-5J2MU	GTEX-13NYS-1926-SM-5IJCB	GTEX-13NYS-2926-SM-5IFGH	GTEX-13NYS-3126-SM-5KLYV	GTEX-13NZ8-0011-R1b-SM-5KM3V	GTEX-13NZ8-0011-R8b-SM-5KM48	GTEX-13NZ8-0126-SM-5IJCT	GTEX-13NZ8-0226-SM-5J2OK	GTEX-13NZ8-0326-SM-5L3DF	GTEX-13NZ8-0826-SM-5MR3I	GTEX-13NZ8-0926-SM-5MR3U	GTEX-13NZ8-1226-SM-5KM4A	GTEX-13NZ8-1626-SM-5IJBC	GTEX-13NZ9-0126-SM-5K7XV	GTEX-13NZ9-0526-SM-5J1OX	GTEX-13NZ9-0626-SM-5IJCO	GTEX-13NZ9-0726-SM-5J1ME	GTEX-13NZ9-0826-SM-5J1NI	GTEX-13NZ9-0926-SM-5KM12	GTEX-13NZ9-1026-SM-5MR5K	GTEX-13NZ9-1126-SM-5MR37	GTEX-13NZ9-1226-SM-5MR3J	GTEX-13NZ9-1326-SM-5MR3V	GTEX-13NZ9-2026-SM-5KM1U	GTEX-13NZ9-2626-SM-5L3FK	GTEX-13NZA-0011-R10b-SM-5KM54	GTEX-13NZA-0011-R11b-SM-5KM4W	GTEX-13NZA-0011-R1b-SM-5LUAF	GTEX-13NZA-0011-R5b-SM-5KM4K	GTEX-13NZA-0011-R8b-SM-5KM2Q	GTEX-13NZA-0011-R9b-SM-5MR5I	GTEX-13NZA-0126-SM-5K7UH	GTEX-13NZA-0226-SM-5K7Z7	GTEX-13NZA-0326-SM-5J1MK	GTEX-13NZA-0526-SM-5L3D7	GTEX-13NZA-0826-SM-5K7WS	GTEX-13NZA-1026-SM-5MR48	GTEX-13NZA-1126-SM-5MR4K	GTEX-13NZA-1426-SM-5KM4Y	GTEX-13NZA-2526-SM-5IJFX	GTEX-13NZA-3126-SM-5IJFU	GTEX-13NZB-0226-SM-5KM1T	GTEX-13NZB-0426-SM-5KM26	GTEX-13NZB-0626-SM-5IFH6	GTEX-13NZB-0826-SM-5K7X5	GTEX-13NZB-1226-SM-5J2MW	GTEX-13NZB-2026-SM-5MR4M	GTEX-13NZB-2126-SM-5MR4Y	GTEX-13NZB-2226-SM-5MR5B	GTEX-13NZB-2426-SM-5K7UF	GTEX-13NZB-2526-SM-5J1OM	GTEX-13NZB-2626-SM-5J2M7	GTEX-13O1R-0011-R9b-SM-5KM33	GTEX-13O1R-0126-SM-5L3EH	GTEX-13O1R-0226-SM-5K7U5	GTEX-13O1R-0426-SM-5K7WG	GTEX-13O1R-0526-SM-5K7XU	GTEX-13O1R-0726-SM-5IJEI	GTEX-13O1R-0826-SM-5J2MB	GTEX-13O1R-0926-SM-5L3DS	GTEX-13O1R-1026-SM-5KM2L	GTEX-13O1R-1226-SM-5J1NU	GTEX-13O1R-1326-SM-5IJF5	GTEX-13O1R-1526-SM-5J1O7	GTEX-13O1R-1826-SM-5KM3B	GTEX-13O1R-2026-SM-5KM3N	GTEX-13O1R-2326-SM-5IJF9	GTEX-13O1R-2426-SM-5KLZZ	GTEX-13O1R-2526-SM-5N9FW	GTEX-13O1R-3226-SM-5KM58	GTEX-13O21-0126-SM-5IJE8	GTEX-13O21-0326-SM-5J1N9	GTEX-13O21-0426-SM-5K7VR	GTEX-13O21-0626-SM-5IJDI	GTEX-13O21-0726-SM-5L3EG	GTEX-13O21-0826-SM-5J2NU	GTEX-13O21-0926-SM-5IFGT	GTEX-13O21-1026-SM-5IJDU	GTEX-13O21-1126-SM-5N9EV	GTEX-13O21-1226-SM-5J2MK	GTEX-13O21-1426-SM-5K7XI	GTEX-13O21-1526-SM-5K7W4	GTEX-13O21-1726-SM-5MR5A	GTEX-13O21-1826-SM-5MR5M	GTEX-13O21-1926-SM-5MR39	GTEX-13O21-2226-SM-5MR3L	GTEX-13O21-2326-SM-5MR3X	GTEX-13O21-2426-SM-5MR4A	GTEX-13O21-2526-SM-5J1OZ	GTEX-13O21-2926-SM-5J1OU	GTEX-13O21-3026-SM-5J2NI	GTEX-13O21-3126-SM-5J1OI	GTEX-13O3O-0011-R10a-SM-5LUA9	GTEX-13O3O-0011-R11b-SM-5KM4G	GTEX-13O3O-0011-R1b-SM-5KM2K	GTEX-13O3O-0011-R2b-SM-5P9H1	GTEX-13O3O-0011-R3b-SM-5KM3R	GTEX-13O3O-0011-R4b-SM-5KM3F	GTEX-13O3O-0011-R5b-SM-5KM44	GTEX-13O3O-0011-R6b-SM-5P9GY	GTEX-13O3O-0011-R7b-SM-5P9GZ	GTEX-13O3O-0011-R8b-SM-5LUAL	GTEX-13O3O-0126-SM-E9J49	GTEX-13O3O-0326-SM-5K7W2	GTEX-13O3O-0426-SM-5KM2Y	GTEX-13O3O-0526-SM-5J1NL	GTEX-13O3O-0726-SM-5J1N7	GTEX-13O3O-0826-SM-5K7WE	GTEX-13O3O-0926-SM-5KM1F	GTEX-13O3O-1126-SM-5KM4Q	GTEX-13O3O-1426-SM-5KM2S	GTEX-13O3O-1526-SM-5KM1C	GTEX-13O3O-1626-SM-5KM1O	GTEX-13O3O-1826-SM-5IFGW	GTEX-13O3O-2326-SM-5IJD6	GTEX-13O3O-2526-SM-5L3DR	GTEX-13O3O-2726-SM-5KM35	GTEX-13O3O-3026-SM-5KM42	GTEX-13O3O-3126-SM-5KM3H	GTEX-13O3P-0126-SM-5KM4S	GTEX-13O3P-0226-SM-5KM3Z	GTEX-13O3P-0326-SM-5K7VM	GTEX-13O3P-0526-SM-5K7UT	GTEX-13O3P-0626-SM-5L3D5	GTEX-13O3P-0726-SM-5J2OM	GTEX-13O3P-0826-SM-5L3DH	GTEX-13O3P-0926-SM-5IFFI	GTEX-13O3P-1026-SM-5N9E7	GTEX-13O3P-1126-SM-5L3FG	GTEX-13O3P-1326-SM-5K7Y8	GTEX-13O3P-1426-SM-5L3DT	GTEX-13O3P-1626-SM-5K7X3	GTEX-13O3P-2326-SM-5KM55	GTEX-13O3P-2726-SM-5KM2R	GTEX-13O3Q-0011-R10b-SM-5KM39	GTEX-13O3Q-0011-R11b-SM-5KM2W	GTEX-13O3Q-0011-R1b-SM-5KM3L	GTEX-13O3Q-0011-R2b-SM-5KM3K	GTEX-13O3Q-0011-R3a-SM-5P9H3	GTEX-13O3Q-0011-R4a-SM-5P9H2	GTEX-13O3Q-0011-R5b-SM-5P9H4	GTEX-13O3Q-0011-R6a-SM-5KM2V	GTEX-13O3Q-0011-R7a-SM-5KM38	GTEX-13O3Q-0011-R8b-SM-5KM2J	GTEX-13O3Q-0126-SM-5KM34	GTEX-13O3Q-0326-SM-5L3FE	GTEX-13O3Q-0526-SM-5KM18	GTEX-13O3Q-0626-SM-5IJG1	GTEX-13O3Q-0826-SM-5IFGF	GTEX-13O3Q-1126-SM-5K7YK	GTEX-13O3Q-2126-SM-5KM4C	GTEX-13O3Q-2226-SM-5KM4O	GTEX-13O3Q-2326-SM-5KM3G	GTEX-13O3Q-2426-SM-5IJBR	GTEX-13O3Q-2526-SM-5IJC4	GTEX-13O3Q-2626-SM-5KM3S	GTEX-13O3Q-2726-SM-5KM51	GTEX-13O3Q-2926-SM-5KM45	GTEX-13O3Q-3026-SM-5IJGD	GTEX-13O61-0005-SM-5O9AU	GTEX-13O61-0126-SM-5KM4P	GTEX-13O61-0226-SM-5KM52	GTEX-13O61-0326-SM-5KM2O	GTEX-13O61-0426-SM-5L3ET	GTEX-13O61-0526-SM-5J2M1	GTEX-13O61-0626-SM-5L3D1	GTEX-13O61-0726-SM-5J2MD	GTEX-13O61-0926-SM-5IFFE	GTEX-13O61-1026-SM-5L3F6	GTEX-13O61-1126-SM-5L3FI	GTEX-13O61-1226-SM-5KM21	GTEX-13O61-1326-SM-5KM31	GTEX-13O61-1426-SM-5KM3D	GTEX-13O61-1526-SM-5KM3P	GTEX-13O61-1626-SM-5KM3T	GTEX-13O61-1726-SM-5KM46	GTEX-13O61-1826-SM-5KM4I	GTEX-13O61-1926-SM-5KM1R	GTEX-13O61-2026-SM-5J2M6	GTEX-13O61-2126-SM-5IJEO	GTEX-13O61-2326-SM-5J1NJ	GTEX-13O61-2426-SM-5J1NV	GTEX-13O61-2526-SM-5J1O8	GTEX-13O61-2626-SM-5KM4U	GTEX-13OVG-0005-SM-5P9HA	GTEX-13OVG-0226-SM-5LU93	GTEX-13OVG-0326-SM-5KM57	GTEX-13OVG-0426-SM-5KM2T	GTEX-13OVG-0526-SM-5K7YD	GTEX-13OVG-0626-SM-5IFEP	GTEX-13OVG-0726-SM-5IJBY	GTEX-13OVG-0826-SM-5L3D8	GTEX-13OVG-0926-SM-5J2OJ	GTEX-13OVG-1026-SM-5KLZ3	GTEX-13OVG-1326-SM-5K7Y3	GTEX-13OVG-1426-SM-5K7VP	GTEX-13OVG-1626-SM-5J1NF	GTEX-13OVG-1926-SM-5L3DK	GTEX-13OVG-2126-SM-5KM1K	GTEX-13OVG-2226-SM-5K7V8	GTEX-13OVG-2326-SM-5J1OV	GTEX-13OVH-0005-SM-5P9HB	GTEX-13OVH-0011-R11b-SM-5KM4X	GTEX-13OVH-0011-R3a-SM-5KM49	GTEX-13OVH-0011-R4a-SM-5KM3W	GTEX-13OVH-0011-R5b-SM-5KM4L	GTEX-13OVH-0011-R6b-SM-5LUAX	GTEX-13OVH-0011-R8b-SM-5MR35	GTEX-13OVH-0126-SM-5MR4B	GTEX-13OVH-0426-SM-5K7UC	GTEX-13OVH-0526-SM-5L3E6	GTEX-13OVH-0626-SM-5L3EI	GTEX-13OVH-0726-SM-5N9BU	GTEX-13OVH-1026-SM-5J2NP	GTEX-13OVH-1126-SM-5K7YP	GTEX-13OVH-1826-SM-5K7YW	GTEX-13OVH-2926-SM-5IJFH	GTEX-13OVH-3026-SM-5MR4N	GTEX-13OVH-3126-SM-5MR4Z	GTEX-13OVI-0001-SM-5O9BL	GTEX-13OVI-0326-SM-5K7X1	GTEX-13OVI-0526-SM-5IFFQ	GTEX-13OVI-0626-SM-5IJCN	GTEX-13OVI-0726-SM-5L3DD	GTEX-13OVI-0826-SM-5KLZ8	GTEX-13OVI-0926-SM-5J1MI	GTEX-13OVI-1026-SM-5L3EM	GTEX-13OVI-1126-SM-5KLZF	GTEX-13OVI-1226-SM-5J2ME	GTEX-13OVI-1326-SM-5IJBO	GTEX-13OVI-1426-SM-5L3EY	GTEX-13OVI-1526-SM-5K7VX	GTEX-13OVI-1726-SM-5L3DW	GTEX-13OVI-1926-SM-5IJCG	GTEX-13OVI-2026-SM-5J1MU	GTEX-13OVI-2126-SM-5KM3U	GTEX-13OVI-2326-SM-5KM47	GTEX-13OVI-2426-SM-5KM4J	GTEX-13OVI-2526-SM-5KM4V	GTEX-13OVI-2626-SM-5KM4T	GTEX-13OVJ-0006-SM-5O98T	GTEX-13OVJ-0011-R10b-SM-5L3HT	GTEX-13OVJ-0011-R11a-SM-5P9H8	GTEX-13OVJ-0011-R1b-SM-5L3I6	GTEX-13OVJ-0011-R2b-SM-5L3GP	GTEX-13OVJ-0011-R4b-SM-5P9H5	GTEX-13OVJ-0011-R5a-SM-5P9H7	GTEX-13OVJ-0011-R6b-SM-5L3GH	GTEX-13OVJ-0011-R7a-SM-5L3G1	GTEX-13OVJ-0011-R8b-SM-5L3FS	GTEX-13OVJ-0011-R9b-SM-5L3GD	GTEX-13OVJ-0126-SM-5KM36	GTEX-13OVJ-0226-SM-5L3GK	GTEX-13OVJ-0326-SM-5L3GL	GTEX-13OVJ-0426-SM-5L3GX	GTEX-13OVJ-0626-SM-5J2O2	GTEX-13OVJ-0726-SM-5KM1W	GTEX-13OVJ-0826-SM-5J1OK	GTEX-13OVJ-0926-SM-5K7U1	GTEX-13OVJ-1226-SM-5L3HA	GTEX-13OVJ-1326-SM-5K7Z9	GTEX-13OVJ-1426-SM-5K7Z2	GTEX-13OVJ-1726-SM-5IJDZ	GTEX-13OVJ-1826-SM-5KM2D	GTEX-13OVJ-2326-SM-5IJGA	GTEX-13OVJ-2426-SM-5KM3I	GTEX-13OVJ-2626-SM-5IJFT	GTEX-13OVJ-2726-SM-5IJG6	GTEX-13OVJ-2826-SM-5L3GW	GTEX-13OVK-0006-SM-5O9B7	GTEX-13OVK-0226-SM-6M472	GTEX-13OVK-0326-SM-7KUEJ	GTEX-13OVK-0426-SM-7KFT8	GTEX-13OVK-0826-SM-7KULZ	GTEX-13OVK-0926-SM-7KUFX	GTEX-13OVK-1026-SM-7KFTC	GTEX-13OVK-1126-SM-6PAMR	GTEX-13OVK-1226-SM-6M473	GTEX-13OVK-1426-SM-6PAN7	GTEX-13OVK-1726-SM-7KUE9	GTEX-13OVK-1826-SM-6PALE	GTEX-13OVK-1926-SM-6M48G	GTEX-13OVK-2026-SM-7KUEO	GTEX-13OVK-2126-SM-6PAN1	GTEX-13OVK-2226-SM-6LPJY	GTEX-13OVL-0006-SM-5O996	GTEX-13OVL-0011-R10a-SM-5L3GS	GTEX-13OVL-0011-R11b-SM-5L3G7	GTEX-13OVL-0011-R1a-SM-5L3H5	GTEX-13OVL-0011-R3b-SM-5L3I8	GTEX-13OVL-0011-R4b-SM-5L3HV	GTEX-13OVL-0011-R5b-SM-5L3FU	GTEX-13OVL-0011-R6a-SM-5L3G4	GTEX-13OVL-0011-R7a-SM-5P9GW	GTEX-13OVL-0011-R8a-SM-5L3HH	GTEX-13OVL-0011-R9a-SM-5P9GX	GTEX-13OVL-0126-SM-5L3GJ	GTEX-13OVL-0226-SM-5L3E9	GTEX-13OVL-0326-SM-5IJCS	GTEX-13OVL-0426-SM-5IFG6	GTEX-13OVL-0526-SM-5KLZQ	GTEX-13OVL-0626-SM-5KM13	GTEX-13OVL-0826-SM-5L3GV	GTEX-13OVL-1326-SM-5IJCZ	GTEX-13OVL-1426-SM-5IJC1	GTEX-13OVL-1526-SM-5K7WA	GTEX-13OVL-1826-SM-5KLZR	GTEX-13OVL-1926-SM-5KM14	GTEX-13OVL-2726-SM-5J2MP	GTEX-13OVL-2926-SM-5IFG3	GTEX-13OVL-3026-SM-5IJF1	GTEX-13OVL-3226-SM-5L3H8	GTEX-13OW5-0011-R11b-SM-5L3GG	GTEX-13OW5-0011-R1b-SM-5L3GE	GTEX-13OW5-0011-R3a-SM-5L3I5	GTEX-13OW5-0011-R4b-SM-5L3HS	GTEX-13OW5-0011-R5b-SM-5L3FR	GTEX-13OW5-0011-R6b-SM-5O9BW	GTEX-13OW5-0011-R7a-SM-5O9C9	GTEX-13OW5-0011-R8a-SM-5L3GQ	GTEX-13OW5-0011-R9b-SM-5O9CL	GTEX-13OW5-0126-SM-DTXFS	GTEX-13OW5-0326-SM-5L3HK	GTEX-13OW5-0626-SM-5J2N2	GTEX-13OW5-0726-SM-5KLZK	GTEX-13OW5-0826-SM-5J1NE	GTEX-13OW5-0926-SM-5L3GZ	GTEX-13OW5-1126-SM-5J1NR	GTEX-13OW5-2226-SM-5L3HC	GTEX-13OW5-2326-SM-5L3HO	GTEX-13OW5-2526-SM-5L3I1	GTEX-13OW5-2626-SM-5MR3M	GTEX-13OW5-2826-SM-5KM1G	GTEX-13OW5-2926-SM-5IJF2	GTEX-13OW5-3126-SM-5MR3Y	GTEX-13OW6-0005-SM-5NQ9Z	GTEX-13OW6-0011-R10a-SM-5L3HE	GTEX-13OW6-0011-R11a-SM-5L3H2	GTEX-13OW6-0011-R1a-SM-5L3HQ	GTEX-13OW6-0011-R2a-SM-5L3HG	GTEX-13OW6-0011-R4a-SM-5O9DX	GTEX-13OW6-0011-R5a-SM-5O9BK	GTEX-13OW6-0011-R6b-SM-5L3GR	GTEX-13OW6-0011-R7b-SM-5L3H4	GTEX-13OW6-0011-R8a-SM-5L3GF	GTEX-13OW6-0126-SM-5IJGM	GTEX-13OW6-0226-SM-5J1NB	GTEX-13OW6-0326-SM-5L3H9	GTEX-13OW6-0426-SM-5L3HM	GTEX-13OW6-0526-SM-5L3HY	GTEX-13OW6-0626-SM-5L3IB	GTEX-13OW6-0726-SM-5L3FX	GTEX-13OW6-0826-SM-5L3GA	GTEX-13OW6-0926-SM-5L3GM	GTEX-13OW6-1126-SM-5L3HL	GTEX-13OW6-1426-SM-5L3EU	GTEX-13OW6-1526-SM-5L3HX	GTEX-13OW6-1626-SM-5IJD5	GTEX-13OW6-1726-SM-5IJGI	GTEX-13OW6-1826-SM-5N9F9	GTEX-13OW6-2126-SM-5N9GL	GTEX-13OW6-2226-SM-5N9FL	GTEX-13OW6-2426-SM-5K7WO	GTEX-13OW6-2526-SM-5IJEC	GTEX-13OW6-2626-SM-5IFF2	GTEX-13OW6-2726-SM-5J2OE	GTEX-13OW6-2926-SM-5KM29	GTEX-13OW6-3026-SM-5J2MI	GTEX-13OW6-3126-SM-5L3IA	GTEX-13OW7-0011-R10a-SM-5L3H3	GTEX-13OW7-0011-R11a-SM-5O9DY	GTEX-13OW7-0011-R1b-SM-5L3HF	GTEX-13OW7-0011-R3a-SM-5O9DA	GTEX-13OW7-0011-R4b-SM-5O9CX	GTEX-13OW7-0011-R5b-SM-5O9DM	GTEX-13OW7-0011-R8b-SM-5L3HR	GTEX-13OW7-0126-SM-5MR3B	GTEX-13OW7-0226-SM-5MR3N	GTEX-13OW7-0326-SM-5J1MP	GTEX-13OW7-0426-SM-5K7VK	GTEX-13OW7-0526-SM-5J1N2	GTEX-13OW7-0626-SM-5K7UD	GTEX-13OW7-0826-SM-5L3EL	GTEX-13OW7-0926-SM-5L3EX	GTEX-13OW7-1126-SM-5K7V6	GTEX-13OW7-1626-SM-5IJDH	GTEX-13OW7-1926-SM-5LUB4	GTEX-13OW7-2726-SM-5L3HN	GTEX-13OW7-2926-SM-5MR3Z	GTEX-13OW7-3026-SM-5L3GY	GTEX-13OW7-3126-SM-5L3HB	GTEX-13OW8-0005-SM-5NQAC	GTEX-13OW8-0011-R10a-SM-5L3H6	GTEX-13OW8-0011-R11a-SM-5L3GT	GTEX-13OW8-0011-R1a-SM-5L3HI	GTEX-13OW8-0011-R2a-SM-5L3G2	GTEX-13OW8-0011-R3a-SM-5L3I4	GTEX-13OW8-0011-R4a-SM-9WG6V	GTEX-13OW8-0011-R5b-SM-5L3FQ	GTEX-13OW8-0011-R6b-SM-5L3I3	GTEX-13OW8-0011-R7a-SM-5L3FP	GTEX-13OW8-0011-R8a-SM-5L3G5	GTEX-13OW8-0126-SM-5IJE5	GTEX-13OW8-0226-SM-5K7UP	GTEX-13OW8-0326-SM-5L3FB	GTEX-13OW8-0426-SM-5J2NR	GTEX-13OW8-0526-SM-5KM24	GTEX-13OW8-1026-SM-5J1NQ	GTEX-13OW8-1226-SM-5K7XD	GTEX-13OW8-1326-SM-5J1OW	GTEX-13OW8-1426-SM-5IJDT	GTEX-13OW8-1526-SM-5K7V2	GTEX-13OW8-1626-SM-5L3HW	GTEX-13OW8-1726-SM-5L3GO	GTEX-13OW8-1826-SM-5L3H1	GTEX-13OW8-2026-SM-9WYSA	GTEX-13OW8-2126-SM-5J1OS	GTEX-13OW8-2226-SM-5K7Z4	GTEX-13OW8-2326-SM-5L3I9	GTEX-13OW8-2426-SM-9WPNM	GTEX-13OW8-2726-SM-5L3FZ	GTEX-13OW8-2826-SM-5L3GC	GTEX-13OW8-2926-SM-5L3FV	GTEX-13OW8-3026-SM-5L3G8	GTEX-13PDP-0011-R1a-SM-5PNX5	GTEX-13PDP-0011-R2b-SM-5O9DH	GTEX-13PDP-0011-R6b-SM-5O9D5	GTEX-13PDP-0011-R8b-SM-5O9CS	GTEX-13PDP-0126-SM-5L3HD	GTEX-13PDP-0226-SM-5K7W9	GTEX-13PDP-0326-SM-5K7XP	GTEX-13PDP-0726-SM-5L3HP	GTEX-13PDP-1026-SM-5L3FA	GTEX-13PDP-1226-SM-5K7TW	GTEX-13PDP-1326-SM-5K7U9	GTEX-13PL6-0011-R5b-SM-5O9BI	GTEX-13PL6-0011-R6a-SM-5O9C5	GTEX-13PL6-0011-R9b-SM-5O9CH	GTEX-13PL6-0326-SM-5IJCP	GTEX-13PL6-0526-SM-5L3G6	GTEX-13PL6-0826-SM-5IJBI	GTEX-13PL6-0926-SM-5KLYY	GTEX-13PL6-1026-SM-5L3E5	GTEX-13PL6-1126-SM-5L3IE	GTEX-13PL6-2926-SM-5L3I2	GTEX-13PL6-3126-SM-5LUAR	GTEX-13PL7-0005-SM-5N9ET	GTEX-13PL7-0226-SM-731DT	GTEX-13PL7-0326-SM-5IJEK	GTEX-13PL7-0526-SM-5J2MQ	GTEX-13PL7-0626-SM-5IJCD	GTEX-13PL7-0726-SM-5KM1S	GTEX-13PL7-1026-SM-5MR5C	GTEX-13PL7-1126-SM-5MR5O	GTEX-13PL7-1226-SM-5SIAR	GTEX-13PL7-1726-SM-5J2NX	GTEX-13PL7-1826-SM-5IJDV	GTEX-13PL7-1926-SM-5J1MM	GTEX-13PL7-2026-SM-5IFGK	GTEX-13PL7-2126-SM-5L3HZ	GTEX-13PL7-2226-SM-5L3IC	GTEX-13PL7-2326-SM-5L3FY	GTEX-13PL7-2426-SM-5J2N3	GTEX-13PL7-2526-SM-5IFGR	GTEX-13PL7-2626-SM-5IFH4	GTEX-13PL7-2726-SM-5L3GB	GTEX-13PLJ-0005-SM-5NQ99	GTEX-13PLJ-0011-R11b-SM-5O9BS	GTEX-13PLJ-0011-R3a-SM-5O9DT	GTEX-13PLJ-0011-R5a-SM-5O9BG	GTEX-13PLJ-0011-R9b-SM-5O9DV	GTEX-13PLJ-0126-SM-5L3HU	GTEX-13PLJ-0326-SM-5L3I7	GTEX-13PLJ-0526-SM-5K7VW	GTEX-13PLJ-1726-SM-5L3FT	GTEX-13PVQ-0011-R11a-SM-5O9DU	GTEX-13PVQ-0011-R3b-SM-5O9D6	GTEX-13PVQ-0011-R4a-SM-5O9CT	GTEX-13PVQ-0011-R5b-SM-5O9DI	GTEX-13PVQ-0011-R7a-SM-5L3G3	GTEX-13PVQ-0011-R9b-SM-5LU3B	GTEX-13PVQ-0226-SM-5SIBG	GTEX-13PVQ-0326-SM-5K7YF	GTEX-13PVQ-0426-SM-5J1OG	GTEX-13PVQ-0526-SM-5LU8Q	GTEX-13PVQ-0626-SM-5LU47	GTEX-13PVQ-0726-SM-5L3GI	GTEX-13PVQ-0926-SM-5IJFD	GTEX-13PVQ-1026-SM-5KM3M	GTEX-13PVQ-1226-SM-5IJDC	GTEX-13PVQ-1326-SM-5LU4J	GTEX-13PVQ-1426-SM-5J1O4	GTEX-13PVQ-1526-SM-5IFEQ	GTEX-13PVQ-1726-SM-5IFF3	GTEX-13PVQ-1826-SM-5L3GU	GTEX-13PVQ-1926-SM-5L3GN	GTEX-13PVQ-2126-SM-5L3FW	GTEX-13PVQ-2226-SM-5L3G9	GTEX-13PVQ-2726-SM-5L3H7	GTEX-13PVQ-2926-SM-5L3HJ	GTEX-13PVQ-3026-SM-5SI93	GTEX-13PVR-0126-SM-5S2PY	GTEX-13PVR-0226-SM-5RQJI	GTEX-13PVR-0326-SM-5RQJY	GTEX-13PVR-0426-SM-5RQK2	GTEX-13PVR-0526-SM-5S2OB	GTEX-13PVR-0626-SM-5S2RC	GTEX-13PVR-0726-SM-5S2PX	GTEX-13PVR-0826-SM-5S2PV	GTEX-13PVR-0926-SM-5S2RB	GTEX-13PVR-1026-SM-5QGQW	GTEX-13PVR-1126-SM-5S2NX	GTEX-13PVR-1226-SM-5RQJ2	GTEX-13PVR-1426-SM-5S2PW	GTEX-13PVR-1626-SM-73KVF	GTEX-13PVR-1726-SM-5Q5EC	GTEX-13PVR-1826-SM-5Q5CC	GTEX-13PVR-2026-SM-73KXT	GTEX-13PVR-2126-SM-73KVR	GTEX-13PVR-2226-SM-7DHKP	GTEX-13PVR-2326-SM-5QGR1	GTEX-13PVR-2426-SM-5RQHN	GTEX-13PVR-2526-SM-5RQIT	GTEX-13PVR-2626-SM-7DHKQ	GTEX-13PVR-2726-SM-5SI6H	GTEX-13QBU-0126-SM-5LU3V	GTEX-13QBU-0226-SM-5LU48	GTEX-13QBU-0326-SM-5LU3F	GTEX-13QBU-0426-SM-5J2O4	GTEX-13QBU-0526-SM-5IJFE	GTEX-13QBU-0626-SM-5J2OG	GTEX-13QBU-0726-SM-5J2OA	GTEX-13QBU-0826-SM-5IJBU	GTEX-13QBU-0926-SM-5K7WQ	GTEX-13QBU-1026-SM-5LU3R	GTEX-13QBU-1126-SM-5LU44	GTEX-13QBU-1226-SM-5LU4G	GTEX-13QBU-1326-SM-5LU4K	GTEX-13QBU-1526-SM-5LU3W	GTEX-13QBU-1626-SM-5LU4S	GTEX-13QBU-1726-SM-5IJFQ	GTEX-13QBU-1826-SM-5IJG3	GTEX-13QBU-1926-SM-5IJEW	GTEX-13QBU-2026-SM-5KLZB	GTEX-13QBU-2126-SM-5KLZN	GTEX-13QBU-2226-SM-5K7WI	GTEX-13QBU-2326-SM-5LU49	GTEX-13QBU-2426-SM-5LU4L	GTEX-13QBU-2526-SM-5LU4X	GTEX-13QIC-0011-R10a-SM-5O9C7	GTEX-13QIC-0011-R11b-SM-5O9BU	GTEX-13QIC-0011-R1a-SM-5O9CJ	GTEX-13QIC-0011-R3a-SM-5P9HT	GTEX-13QIC-0011-R4a-SM-5PNX8	GTEX-13QIC-0011-R8b-SM-5O9CV	GTEX-13QIC-1226-SM-5K7YR	GTEX-13QIC-1426-SM-5LU4V	GTEX-13QIC-1526-SM-5IJFL	GTEX-13QIC-1626-SM-5K7TZ	GTEX-13QIC-1826-SM-5J1MY	GTEX-13QIC-2026-SM-5N9G9	GTEX-13QIC-2326-SM-5LU5N	GTEX-13QIC-2926-SM-5J2NF	GTEX-13QIC-3026-SM-5LU58	GTEX-13QJ3-0226-SM-5S2PU	GTEX-13QJ3-0326-SM-5S2RA	GTEX-13QJ3-0426-SM-5RQHP	GTEX-13QJ3-0526-SM-5QGQY	GTEX-13QJ3-0626-SM-5SI6G	GTEX-13QJ3-0726-SM-5SI68	GTEX-13QJ3-0826-SM-7DHKK	GTEX-13QJ3-0926-SM-73KX5	GTEX-13QJ3-1026-SM-5QGQU	GTEX-13QJ3-1726-SM-5RQK9	GTEX-13QJ3-1826-SM-5S2PT	GTEX-13QJ3-1926-SM-5QGQM	GTEX-13QJ3-2626-SM-9OSXQ	GTEX-13QJ3-2726-SM-5SI6L	GTEX-13QJC-0011-R10a-SM-5SI63	GTEX-13QJC-0011-R1b-SM-5S2UU	GTEX-13QJC-0011-R2b-SM-5PNUN	GTEX-13QJC-0011-R6a-SM-5S2VI	GTEX-13QJC-0011-R7b-SM-5PNUM	GTEX-13QJC-0011-R8b-SM-5S2U6	GTEX-13QJC-0011-R9b-SM-5PNX3	GTEX-13QJC-0126-SM-5ZZWJ	GTEX-13QJC-0526-SM-5RQKB	GTEX-13QJC-0626-SM-5S2O9	GTEX-13QJC-0726-SM-5RQJK	GTEX-13QJC-0826-SM-5RQKC	GTEX-13QJC-2326-SM-5Q5CD	GTEX-13QJC-2526-SM-7DHKJ	GTEX-13QJC-3326-SM-664OS	GTEX-13RTJ-0011-R10b-SM-5O9CW	GTEX-13RTJ-0011-R11a-SM-5O9CK	GTEX-13RTJ-0011-R1a-SM-5O9D9	GTEX-13RTJ-0011-R2a-SM-5PNW9	GTEX-13RTJ-0011-R3a-SM-5PNX7	GTEX-13RTJ-0011-R4b-SM-5PNX1	GTEX-13RTJ-0011-R5a-SM-5P9HR	GTEX-13RTJ-0011-R6a-SM-5SI74	GTEX-13RTJ-0011-R7b-SM-5P9JS	GTEX-13RTJ-0011-R8b-SM-5O9DL	GTEX-13RTJ-0011-R9a-SM-5Q5AY	GTEX-13RTJ-0126-SM-5S2NN	GTEX-13RTJ-0326-SM-5YYAE	GTEX-13RTJ-0526-SM-62LDP	GTEX-13RTJ-0626-SM-5S2NB	GTEX-13RTJ-0726-SM-5QGQN	GTEX-13RTJ-1126-SM-5S2UJ	GTEX-13RTJ-1426-SM-793B3	GTEX-13RTJ-1926-SM-5YYA2	GTEX-13RTJ-2126-SM-5S2PZ	GTEX-13RTJ-2226-SM-5S2Q1	GTEX-13RTJ-2426-SM-5S2Q2	GTEX-13RTJ-2526-SM-5S2Q3	GTEX-13RTJ-2626-SM-7DHKR	GTEX-13RTJ-2726-SM-73KVG	GTEX-13RTJ-2826-SM-5QGQH	GTEX-13RTJ-2926-SM-5Q5DE	GTEX-13RTJ-3126-SM-5S2Q4	GTEX-13RTK-0126-SM-5RQHQ	GTEX-13RTK-0226-SM-5RQHR	GTEX-13RTK-0326-SM-5RQHS	GTEX-13RTK-0426-SM-5RQHT	GTEX-13RTK-0526-SM-5S2QF	GTEX-13RTK-0626-SM-5Q5EK	GTEX-13RTK-0726-SM-5Q5EN	GTEX-13RTK-0826-SM-5Q5C6	GTEX-13RTK-1426-SM-5QGQJ	GTEX-13RTK-1626-SM-5QGQS	GTEX-13RTK-1826-SM-5S2P3	GTEX-13RTL-0011-R1a-SM-5PNZ8	GTEX-13RTL-0011-R3a-SM-5P9JP	GTEX-13RTL-0126-SM-7LG5S	GTEX-13RTL-0326-SM-7LT89	GTEX-13RTL-0426-SM-7LG66	GTEX-13S7M-0005-SM-5NQ76	GTEX-13S7M-0011-R10b-SM-5PNZB	GTEX-13S7M-0011-R11b-SM-5P9HU	GTEX-13S7M-0011-R1b-SM-5PNZE	GTEX-13S7M-0011-R3a-SM-5PNX2	GTEX-13S7M-0011-R5b-SM-5P9HS	GTEX-13S7M-0011-R6b-SM-5O9D8	GTEX-13S7M-0011-R7a-SM-5O9DK	GTEX-13S7M-0011-R9a-SM-5O9DW	GTEX-13S7M-0126-SM-5SI6A	GTEX-13S7M-0226-SM-5S2UG	GTEX-13S7M-0326-SM-5S2PH	GTEX-13S7M-0426-SM-5S2US	GTEX-13S7M-0826-SM-5QGQX	GTEX-13S7M-1726-SM-5RQK3	GTEX-13S7M-1826-SM-5RQK6	GTEX-13S7M-2126-SM-5S2QR	GTEX-13S7M-2226-SM-5S2WB	GTEX-13S7M-3026-SM-5S2QQ	GTEX-13S7M-3126-SM-5RQJQ	GTEX-13S86-0005-SM-5NQ7I	GTEX-13S86-0126-SM-5S2PI	GTEX-13S86-0226-SM-5S2PJ	GTEX-13S86-0326-SM-5SI6K	GTEX-13S86-0526-SM-5QGPZ	GTEX-13S86-0626-SM-5Q5E7	GTEX-13S86-0726-SM-5Q5DH	GTEX-13S86-0826-SM-5SI6J	GTEX-13S86-0926-SM-5SI6I	GTEX-13S86-1126-SM-5RQJX	GTEX-13S86-1226-SM-5S2OA	GTEX-13S86-1626-SM-5Q5C5	GTEX-13S86-2326-SM-5RQK1	GTEX-13S86-2426-SM-5S2MX	GTEX-13S86-2526-SM-5S2V5	GTEX-13SLW-0011-R10a-SM-5S2UI	GTEX-13SLW-0011-R11a-SM-5SI8Q	GTEX-13SLW-0011-R1a-SM-5S2W7	GTEX-13SLW-0011-R2b-SM-5O9C6	GTEX-13SLW-0011-R3b-SM-5SI6Y	GTEX-13SLW-0011-R4b-SM-5S2W2	GTEX-13SLW-0011-R5b-SM-5SI6Z	GTEX-13SLW-0011-R6a-SM-5O9BH	GTEX-13SLW-0011-R8b-SM-5SI64	GTEX-13SLW-0011-R9a-SM-5O9BT	GTEX-13SLW-0126-SM-5SI6C	GTEX-13SLW-0226-SM-5S2NA	GTEX-13SLW-0326-SM-5RQK5	GTEX-13SLW-0626-SM-5Q5ER	GTEX-13SLW-0826-SM-5QGP7	GTEX-13SLW-1226-SM-5S2Q7	GTEX-13SLW-2526-SM-62LDQ	GTEX-13SLW-2826-SM-5Q5ES	GTEX-13SLW-2926-SM-5Q5BQ	GTEX-13SLX-0005-SM-CM2RF	GTEX-13SLX-0011-R10a-SM-5P9HV	GTEX-13SLX-0011-R11b-SM-5O9C8	GTEX-13SLX-0011-R2b-SM-5S2VP	GTEX-13SLX-0011-R4a-SM-5O9BJ	GTEX-13SLX-0011-R5a-SM-5O9BV	GTEX-13SLX-0011-R6a-SM-5PNX4	GTEX-13SLX-0011-R8b-SM-5PNWZ	GTEX-13SLX-0011-R9b-SM-5SI6X	GTEX-13SLX-0126-SM-5S2MM	GTEX-13SLX-0326-SM-5Q5E4	GTEX-13SLX-0426-SM-5QGRC	GTEX-13SLX-0526-SM-5S2ON	GTEX-13SLX-0926-SM-5S2NM	GTEX-13SLX-1026-SM-5ZZUQ	GTEX-13SLX-1226-SM-5S2Q6	GTEX-13SLX-1326-SM-5S2QS	GTEX-13SLX-1726-SM-5Q5E5	GTEX-13SLX-1926-SM-5ZZUR	GTEX-13SLX-2226-SM-62LEP	GTEX-13SLX-2326-SM-5ZZWE	GTEX-13SLX-2426-SM-664OM	GTEX-13SLX-3026-SM-5RQJU	GTEX-13SLX-3126-SM-5S2Q5	GTEX-13SLX-3226-SM-5YYA6	GTEX-13U4I-0006-SM-5N9CI	GTEX-13U4I-0126-SM-5LU38	GTEX-13U4I-0226-SM-5SIB1	GTEX-13U4I-0426-SM-5LU4W	GTEX-13U4I-0526-SM-5LU59	GTEX-13U4I-0626-SM-5LU5L	GTEX-13U4I-0826-SM-5SIBD	GTEX-13U4I-0926-SM-5LU5A	GTEX-13U4I-1026-SM-5LU3G	GTEX-13U4I-1126-SM-5LU3S	GTEX-13U4I-1226-SM-5LU5M	GTEX-13U4I-1326-SM-5KM25	GTEX-13U4I-1426-SM-5J2M3	GTEX-13U4I-1526-SM-5IFFF	GTEX-13U4I-1626-SM-5IFFR	GTEX-13U4I-1726-SM-5J1MF	GTEX-13U4I-1826-SM-5IJD2	GTEX-13U4I-1926-SM-5LU39	GTEX-13U4I-2026-SM-5LU3L	GTEX-13U4I-2126-SM-5LU55	GTEX-13U4I-2226-SM-5LU5H	GTEX-13U4I-2426-SM-5LU34	GTEX-13U4I-2526-SM-5SI8Z	GTEX-13U4I-2626-SM-5SI9C	GTEX-13VXT-0005-SM-5N9F3	GTEX-13VXT-0126-SM-5LU4I	GTEX-13VXT-0226-SM-5LU9Q	GTEX-13VXT-0326-SM-5LU4U	GTEX-13VXT-0426-SM-5LU57	GTEX-13VXT-0526-SM-5SI9O	GTEX-13VXT-0626-SM-5SIA1	GTEX-13VXT-0726-SM-5SIAD	GTEX-13VXT-0826-SM-5SIAP	GTEX-13VXT-0926-SM-5LU5K	GTEX-13VXT-1026-SM-5LU37	GTEX-13VXT-1126-SM-5LU3A	GTEX-13VXT-1226-SM-5LU3M	GTEX-13VXT-1326-SM-5LU3Y	GTEX-13VXT-1426-SM-5LU4B	GTEX-13VXT-1526-SM-5LU3J	GTEX-13VXT-1626-SM-5IJES	GTEX-13VXT-1726-SM-5IFF5	GTEX-13VXT-1826-SM-5KM2F	GTEX-13VXT-1926-SM-5K7UO	GTEX-13VXT-2026-SM-5L3EW	GTEX-13VXT-2426-SM-5LU46	GTEX-13VXU-0006-SM-5N9FF	GTEX-13VXU-0011-R11b-SM-5O9DJ	GTEX-13VXU-0011-R3b-SM-5O9CU	GTEX-13VXU-0011-R4b-SM-5O9CI	GTEX-13VXU-0011-R5a-SM-5O9D7	GTEX-13VXU-0011-R6a-SM-5SI71	GTEX-13VXU-0011-R7b-SM-5SI72	GTEX-13VXU-0011-R9b-SM-5SI73	GTEX-13VXU-0126-SM-5SI9F	GTEX-13VXU-0226-SM-5SI9R	GTEX-13VXU-0326-SM-5LU36	GTEX-13VXU-0426-SM-5LU3I	GTEX-13VXU-0526-SM-5K7V1	GTEX-13VXU-0626-SM-5L3F9	GTEX-13VXU-0726-SM-5J2O7	GTEX-13VXU-0826-SM-5KLZ2	GTEX-13VXU-0926-SM-5IFFH	GTEX-13VXU-1026-SM-5KLZE	GTEX-13VXU-1126-SM-5LU3U	GTEX-13VXU-1926-SM-5LU5J	GTEX-13VXU-2726-SM-5LU4N	GTEX-13VXU-2826-SM-664MA	GTEX-13VXU-2926-SM-5LU5C	GTEX-13VXU-3026-SM-5LU3K	GTEX-13VXU-3126-SM-5SIA4	GTEX-13W3W-0005-SM-5SI9Y	GTEX-13W3W-0226-SM-731ET	GTEX-13W3W-0326-SM-731DS	GTEX-13W3W-0426-SM-5SI9D	GTEX-13W3W-0526-SM-5LU3X	GTEX-13W3W-0626-SM-5LU45	GTEX-13W3W-0726-SM-5IJDQ	GTEX-13W3W-1026-SM-5IFG4	GTEX-13W3W-1126-SM-5L3DO	GTEX-13W3W-1226-SM-5LU4H	GTEX-13W3W-1326-SM-5LU4T	GTEX-13W3W-1426-SM-5LU56	GTEX-13W3W-1526-SM-5LU5I	GTEX-13W3W-1626-SM-5LU35	GTEX-13W3W-1726-SM-5LU4A	GTEX-13W3W-1826-SM-5IJDE	GTEX-13W3W-2026-SM-5K7UL	GTEX-13W3W-2126-SM-5K7UX	GTEX-13W3W-2226-SM-5LU4M	GTEX-13W3W-2326-SM-5LU4Y	GTEX-13W3W-2426-SM-5LU5B	GTEX-13W3W-2526-SM-5SI9P	GTEX-13W3W-2626-SM-5SIA2	GTEX-13W3W-2726-SM-5SIAE	GTEX-13W3W-2826-SM-731E5	GTEX-13W46-0226-SM-5SIAG	GTEX-13W46-0526-SM-5IJBD	GTEX-13W46-0626-SM-5LU3N	GTEX-13W46-0726-SM-5LU3Z	GTEX-13W46-0826-SM-5LU3H	GTEX-13W46-0926-SM-5LU3T	GTEX-13W46-1226-SM-5SIAS	GTEX-13W46-1826-SM-5K7VA	GTEX-13W46-1926-SM-5J2MF	GTEX-13X6H-0126-SM-5QGOS	GTEX-13X6H-0426-SM-5LU4E	GTEX-13X6H-0526-SM-5LU4Q	GTEX-13X6H-0626-SM-5LU53	GTEX-13X6H-0726-SM-5Q5BX	GTEX-13X6H-0926-SM-5SIB2	GTEX-13X6H-1026-SM-5SIBE	GTEX-13X6H-1326-SM-5LU42	GTEX-13X6H-1426-SM-5SI91	GTEX-13X6H-1526-SM-5Q5E2	GTEX-13X6H-1626-SM-5Q5CT	GTEX-13X6H-1726-SM-5Q5EH	GTEX-13X6H-1826-SM-7EWCZ	GTEX-13X6H-1926-SM-7EWD3	GTEX-13X6H-2126-SM-7EWD5	GTEX-13X6H-2326-SM-7EWEB	GTEX-13X6H-2526-SM-5QGOT	GTEX-13X6I-0011-R10a-SM-5PNWI	GTEX-13X6I-0011-R11a-SM-5P9HN	GTEX-13X6I-0011-R1b-SM-5PNZC	GTEX-13X6I-0011-R2b-SM-5PNWQ	GTEX-13X6I-0011-R3b-SM-5P9HM	GTEX-13X6I-0011-R4b-SM-5PNU9	GTEX-13X6I-0011-R5a-SM-5PNWW	GTEX-13X6I-0011-R7b-SM-5PNWP	GTEX-13X6I-0011-R8a-SM-5PNZF	GTEX-13X6I-0011-R9b-SM-5PNZJ	GTEX-13X6I-0526-SM-5QGP8	GTEX-13X6I-0626-SM-5QGP9	GTEX-13X6I-0926-SM-5LUAB	GTEX-13X6I-1026-SM-5LU4C	GTEX-13X6I-1426-SM-5SI9Z	GTEX-13X6I-1526-SM-5SIAC	GTEX-13X6I-1826-SM-5SIAO	GTEX-13X6I-2726-SM-5Q5ET	GTEX-13X6I-2926-SM-5Q5C3	GTEX-13X6J-0011-R10b-SM-5PNWA	GTEX-13X6J-0011-R11a-SM-5P9HE	GTEX-13X6J-0011-R3b-SM-5P9K5	GTEX-13X6J-0011-R4b-SM-5P9K4	GTEX-13X6J-0011-R5b-SM-5PNWT	GTEX-13X6J-0011-R6a-SM-5PNUB	GTEX-13X6J-0011-R7b-SM-5PNUC	GTEX-13X6J-0011-R8b-SM-5PNUA	GTEX-13X6J-0126-SM-5QGOU	GTEX-13X6J-0226-SM-7EPGC	GTEX-13X6J-0326-SM-7EPGD	GTEX-13X6J-0426-SM-5O9D3	GTEX-13X6J-0626-SM-5LU5F	GTEX-13X6J-0826-SM-5LU32	GTEX-13X6J-1226-SM-79OMF	GTEX-13X6J-1326-SM-5QGOV	GTEX-13X6J-1626-SM-5Q5CV	GTEX-13X6J-1726-SM-5TDCS	GTEX-13X6J-1826-SM-5TDCT	GTEX-13X6J-1926-SM-5TDCU	GTEX-13X6J-2126-SM-5TDCV	GTEX-13X6J-2826-SM-7EPGA	GTEX-13X6J-2926-SM-7EPGP	GTEX-13X6J-3026-SM-5Q5CU	GTEX-13X6J-3126-SM-5Q5EJ	GTEX-13X6K-0011-R10a-SM-5P9JR	GTEX-13X6K-0011-R11a-SM-5P9F5	GTEX-13X6K-0011-R2b-SM-5P9K3	GTEX-13X6K-0011-R3b-SM-5PNUD	GTEX-13X6K-0011-R4b-SM-5P9HO	GTEX-13X6K-0011-R5b-SM-5PNUE	GTEX-13X6K-0011-R6a-SM-5P9K6	GTEX-13X6K-0011-R7b-SM-5P9K7	GTEX-13X6K-0011-R8b-SM-5PNZ4	GTEX-13X6K-0226-SM-5QGPB	GTEX-13X6K-0326-SM-5Q5D6	GTEX-13X6K-0426-SM-5O9DZ	GTEX-13X6K-0526-SM-5LU51	GTEX-13X6K-0626-SM-5LU5D	GTEX-13X6K-0726-SM-5LU2Z	GTEX-13X6K-1626-SM-7EWCX	GTEX-13X6K-1726-SM-7IGLG	GTEX-13X6K-1826-SM-5O9CR	GTEX-13X6K-1926-SM-5LU4O	GTEX-13X6K-2126-SM-5O9D4	GTEX-13X6K-2226-SM-79OMI	GTEX-13X6K-2726-SM-5O9DG	GTEX-13X6K-2826-SM-5O9DS	GTEX-13X6K-2926-SM-5Q5D5	GTEX-13X6K-3026-SM-5QGPA	GTEX-13YAN-0226-SM-5TDC6	GTEX-13YAN-0326-SM-5O9DF	GTEX-13YAN-0426-SM-5O9DR	GTEX-13YAN-0526-SM-5O9BE	GTEX-13YAN-0626-SM-5O9BQ	GTEX-13YAN-0926-SM-5O9C3	GTEX-13YAN-1026-SM-5O9CF	GTEX-13YAN-1126-SM-5TDC7	GTEX-13YAN-1326-SM-5Q5F1	GTEX-13YAN-1426-SM-7EPG8	GTEX-13YAN-1526-SM-5LU3E	GTEX-13YAN-1826-SM-5LU3Q	GTEX-13YAN-1926-SM-7EPH9	GTEX-13YAN-2026-SM-5Q5EY	GTEX-13YAN-2126-SM-5Q5C4	GTEX-1445S-0011-R10a-SM-5PNWB	GTEX-1445S-0011-R2b-SM-5PNUH	GTEX-1445S-0011-R3a-SM-5P9HY	GTEX-1445S-0011-R4a-SM-5PNWN	GTEX-1445S-0011-R5a-SM-5PNUS	GTEX-1445S-0011-R6b-SM-5PNUF	GTEX-1445S-0011-R7b-SM-5PNUG	GTEX-1445S-0011-R8a-SM-5PNWX	GTEX-1445S-0626-SM-5LU3C	GTEX-1445S-1126-SM-5QGOW	GTEX-1445S-1226-SM-5O9BF	GTEX-1445S-2426-SM-79ON2	GTEX-1445S-2926-SM-5O993	GTEX-1445S-3026-SM-5O9BR	GTEX-1445S-3226-SM-5TDE1	GTEX-144FL-0126-SM-5TDC8	GTEX-144FL-0226-SM-5Q5D4	GTEX-144FL-0326-SM-5O99O	GTEX-144FL-0426-SM-5O9A1	GTEX-144FL-0626-SM-5LU43	GTEX-144FL-1526-SM-5Q5CA	GTEX-144FL-2626-SM-5TDCW	GTEX-144FL-2726-SM-5O98Z	GTEX-144FL-3026-SM-5O99C	GTEX-144GL-0011-R11b-SM-5P9F6	GTEX-144GL-0011-R1a-SM-5PNZ5	GTEX-144GL-0011-R3a-SM-5P9HP	GTEX-144GL-0011-R4a-SM-5PNUI	GTEX-144GL-0011-R5b-SM-5PNUJ	GTEX-144GL-0011-R6a-SM-5P9HW	GTEX-144GL-0011-R7b-SM-5P9HX	GTEX-144GL-0011-R8a-SM-5Q5B1	GTEX-144GL-0126-SM-5TDE2	GTEX-144GL-0226-SM-5QGOX	GTEX-144GL-0326-SM-5QGOY	GTEX-144GL-0426-SM-5QGOZ	GTEX-144GL-0526-SM-5LU41	GTEX-144GL-0626-SM-5LU4D	GTEX-144GL-0726-SM-5LU4P	GTEX-144GL-1026-SM-5O99R	GTEX-144GL-1226-SM-5O9A4	GTEX-144GL-1426-SM-79OMA	GTEX-144GL-1826-SM-79OMB	GTEX-144GL-2026-SM-5LU3O	GTEX-144GL-2226-SM-79OMD	GTEX-144GL-2526-SM-5TDDL	GTEX-144GL-2926-SM-5O99F	GTEX-144GL-3026-SM-5Q5CW	GTEX-144GL-3126-SM-5TDDM	GTEX-144GM-0126-SM-5Q5AX	GTEX-144GM-0226-SM-5Q5CB	GTEX-144GM-0426-SM-5Q5C8	GTEX-144GM-0526-SM-79OJO	GTEX-144GM-0626-SM-79OKY	GTEX-144GM-0726-SM-79OJQ	GTEX-144GM-0826-SM-5O98R	GTEX-144GM-0926-SM-5O994	GTEX-144GM-1026-SM-79OKU	GTEX-144GM-1126-SM-79OJK	GTEX-144GM-1226-SM-5LU52	GTEX-144GM-1326-SM-5LU5E	GTEX-144GM-1426-SM-5LU31	GTEX-144GM-1526-SM-79OJM	GTEX-144GM-1626-SM-5O9AG	GTEX-144GM-1726-SM-5O9AS	GTEX-144GM-1926-SM-5LUAN	GTEX-144GM-2026-SM-5LU3D	GTEX-144GM-2126-SM-5LU3P	GTEX-144GM-2226-SM-5O9B5	GTEX-144GN-0326-SM-5O9AD	GTEX-144GN-0426-SM-5O9AP	GTEX-144GN-0626-SM-5O9B2	GTEX-144GN-0726-SM-5O98O	GTEX-144GN-0826-SM-5LU5G	GTEX-144GN-1126-SM-5LU33	GTEX-144GN-1226-SM-5O991	GTEX-144GN-1626-SM-5Q5BU	GTEX-144GN-2126-SM-5O99D	GTEX-144GN-2326-SM-5LU4F	GTEX-144GN-2426-SM-5LU4R	GTEX-144GN-2526-SM-5LU54	GTEX-144GO-0011-R1a-SM-5PNWO	GTEX-144GO-0011-R5a-SM-5PNUR	GTEX-144GO-0011-R6b-SM-5S2V7	GTEX-144GO-0011-R7b-SM-5S2TT	GTEX-144GO-0126-SM-5LUAO	GTEX-144GO-0226-SM-5LUB1	GTEX-144GO-1326-SM-5Q5EL	GTEX-144GO-1626-SM-7EPG5	GTEX-144GO-2026-SM-5O99P	GTEX-144GO-2726-SM-5O9A2	GTEX-145LS-0011-R10a-SM-5PNUQ	GTEX-145LS-0011-R1b-SM-5PNUP	GTEX-145LS-0011-R2a-SM-5PNZI	GTEX-145LS-0011-R3a-SM-5S2VJ	GTEX-145LS-0011-R4b-SM-5S2UT	GTEX-145LS-0011-R5a-SM-5SI65	GTEX-145LS-0011-R6b-SM-5PNWL	GTEX-145LS-0011-R7a-SM-5PNWM	GTEX-145LS-0011-R8b-SM-5PNXA	GTEX-145LS-0126-SM-5QGP1	GTEX-145LS-0226-SM-5O9A5	GTEX-145LS-0426-SM-5LU8M	GTEX-145LS-0526-SM-5LU8Y	GTEX-145LS-0626-SM-7EPG7	GTEX-145LS-1226-SM-5Q5D9	GTEX-145LS-1326-SM-5Q5EP	GTEX-145LS-1826-SM-5LUAZ	GTEX-145LS-2026-SM-5Q5D7	GTEX-145LS-2326-SM-5TDCY	GTEX-145LS-2426-SM-5TDCZ	GTEX-145LS-2526-SM-5TDC9	GTEX-145LS-2726-SM-5Q5D8	GTEX-145LS-2926-SM-5O99G	GTEX-145LS-3026-SM-5O99S	GTEX-145LS-3126-SM-5Q5BY	GTEX-145LS-3226-SM-5TDCA	GTEX-145LT-0126-SM-5S2QJ	GTEX-145LT-0226-SM-5S2QK	GTEX-145LT-0326-SM-5LUAD	GTEX-145LT-0426-SM-5LUAP	GTEX-145LT-0526-SM-5LUB2	GTEX-145LT-0626-SM-5O99E	GTEX-145LT-0726-SM-5S2VM	GTEX-145LT-0826-SM-5S2QL	GTEX-145LT-0926-SM-5LU9C	GTEX-145LT-1026-SM-5LU9O	GTEX-145LT-1126-SM-5LUA1	GTEX-145LT-1226-SM-5Q5BZ	GTEX-145LT-1326-SM-5O9AQ	GTEX-145LT-1426-SM-5O9B3	GTEX-145LT-1526-SM-5O98P	GTEX-145LT-1626-SM-5O992	GTEX-145LT-1726-SM-5QGP3	GTEX-145LT-1826-SM-5QGP4	GTEX-145LT-1926-SM-5QGP5	GTEX-145LU-0011-R10a-SM-5PNWJ	GTEX-145LU-0011-R11b-SM-5P9JX	GTEX-145LU-0011-R1a-SM-5Q5CE	GTEX-145LU-0011-R3a-SM-5P9K2	GTEX-145LU-0011-R6a-SM-5S2V6	GTEX-145LU-0011-R8b-SM-5PNZG	GTEX-145LU-0011-R9b-SM-5SI66	GTEX-145LU-0126-SM-5TDCB	GTEX-145LU-0426-SM-5O9AH	GTEX-145LU-0526-SM-5O9AT	GTEX-145LU-0726-SM-5QGP2	GTEX-145LU-0826-SM-79OJJ	GTEX-145LU-0926-SM-79OJL	GTEX-145LU-1226-SM-5LU9B	GTEX-145LU-1326-SM-5LU9N	GTEX-145LU-1926-SM-79OJN	GTEX-145LU-2026-SM-5Q5E8	GTEX-145LU-2126-SM-5Q5E9	GTEX-145LU-2626-SM-5LU9Z	GTEX-145LU-2826-SM-5TDD1	GTEX-145LV-0226-SM-5S2QG	GTEX-145LV-0326-SM-5Q5BW	GTEX-145LV-1026-SM-5O9AE	GTEX-145LV-1226-SM-5S2QH	GTEX-145LV-1326-SM-5S2QI	GTEX-145LV-1426-SM-5Q5BV	GTEX-145LV-2126-SM-5LU8N	GTEX-145LV-2326-SM-5LU8Z	GTEX-145LV-2526-SM-5S2VA	GTEX-145ME-0126-SM-5S2QM	GTEX-145ME-0226-SM-5S2QN	GTEX-145ME-0326-SM-5S2QO	GTEX-145ME-0726-SM-5O9A3	GTEX-145ME-0826-SM-5O9AF	GTEX-145ME-0926-SM-5O9AR	GTEX-145ME-1026-SM-5O9B4	GTEX-145ME-1126-SM-5SIAT	GTEX-145ME-1226-SM-5SIB6	GTEX-145ME-1326-SM-5O98Q	GTEX-145ME-1426-SM-5RQJS	GTEX-145ME-1526-SM-5Q5F2	GTEX-145ME-1626-SM-5RQI3	GTEX-145ME-1726-SM-5Q5EU	GTEX-145ME-1826-SM-5SI9G	GTEX-145ME-1926-SM-5MR6T	GTEX-145ME-2026-SM-5SIA5	GTEX-145ME-2126-SM-5SIAH	GTEX-145ME-2226-SM-5S2VY	GTEX-145ME-5004-SM-7MGXP	GTEX-145ME-5007-SM-7DHN8	GTEX-145MF-0426-SM-5LU9T	GTEX-145MF-0526-SM-5LUA6	GTEX-145MF-0626-SM-5LUAI	GTEX-145MF-0726-SM-5Q5BT	GTEX-145MF-0826-SM-5QGQA	GTEX-145MF-0926-SM-5Q5EA	GTEX-145MF-1026-SM-5Q5EQ	GTEX-145MF-1426-SM-5O9B6	GTEX-145MF-1526-SM-5LU95	GTEX-145MF-1726-SM-5LU9H	GTEX-145MF-2226-SM-7EPIR	GTEX-145MF-2626-SM-5O98S	GTEX-145MF-2726-SM-5O995	GTEX-145MF-2826-SM-7EPGU	GTEX-145MG-0011-R10a-SM-5PNWG	GTEX-145MG-0011-R3b-SM-5SI67	GTEX-145MG-0011-R5b-SM-5S2VU	GTEX-145MG-0011-R7b-SM-5P9JY	GTEX-145MG-0126-SM-5TDDA	GTEX-145MG-0226-SM-5TDDB	GTEX-145MG-0826-SM-5Q5C2	GTEX-145MG-1526-SM-5Q5EM	GTEX-145MG-3026-SM-5RQJA	GTEX-145MG-3126-SM-5Q5D3	GTEX-145MH-0011-R10b-SM-5PNUK	GTEX-145MH-0011-R11a-SM-5P9HQ	GTEX-145MH-0011-R1b-SM-5PNWY	GTEX-145MH-0011-R3b-SM-5P9JQ	GTEX-145MH-0011-R5a-SM-5P9JT	GTEX-145MH-0011-R6a-SM-5PNZ7	GTEX-145MH-0011-R7a-SM-5PNWH	GTEX-145MH-0011-R8a-SM-5PNUL	GTEX-145MH-0326-SM-5LU8H	GTEX-145MH-0426-SM-5LU8T	GTEX-145MH-0626-SM-5NQAK	GTEX-145MH-1026-SM-5Q5CI	GTEX-145MH-1226-SM-5RQJT	GTEX-145MH-1426-SM-5QGPO	GTEX-145MH-1526-SM-5LUAU	GTEX-145MH-2326-SM-5O9AW	GTEX-145MH-2726-SM-5QGQ6	GTEX-145MH-2826-SM-5RQJF	GTEX-145MH-2926-SM-5Q5D2	GTEX-145MH-3026-SM-5Q5DZ	GTEX-145MH-3126-SM-5S2QT	GTEX-145MI-0011-R10a-SM-5PNZD	GTEX-145MI-0011-R11a-SM-5P9JZ	GTEX-145MI-0011-R4b-SM-5PNZH	GTEX-145MI-0011-R6a-SM-5PNZA	GTEX-145MI-0011-R8b-SM-5PNZ9	GTEX-145MI-0326-SM-5Q5EV	GTEX-145MI-0426-SM-5O99V	GTEX-145MI-0526-SM-5O9A8	GTEX-145MI-0626-SM-5SI8S	GTEX-145MI-0826-SM-5SI95	GTEX-145MI-1126-SM-5O9AK	GTEX-145MI-2626-SM-5QGQ8	GTEX-145MN-0126-SM-5RQHY	GTEX-145MN-0226-SM-5QGPY	GTEX-145MN-0326-SM-5QGQI	GTEX-145MN-0626-SM-5QGRH	GTEX-145MN-0726-SM-5NQBH	GTEX-145MN-0926-SM-5NQBT	GTEX-145MN-1026-SM-5NQ9G	GTEX-145MN-1126-SM-5RQJB	GTEX-145MN-1326-SM-5NQ9S	GTEX-145MN-1426-SM-5SI9H	GTEX-145MN-1526-SM-5SI9T	GTEX-145MN-1726-SM-5SIA6	GTEX-145MN-1926-SM-5SIAI	GTEX-145MN-2226-SM-5SIAU	GTEX-145MN-2326-SM-5SIB7	GTEX-145MN-2426-SM-5NQA5	GTEX-145MN-2626-SM-5NQAH	GTEX-145MO-0126-SM-5S2QU	GTEX-145MO-0326-SM-5Q5B3	GTEX-145MO-0426-SM-5QGP6	GTEX-145MO-0526-SM-5Q5F7	GTEX-145MO-0626-SM-5NQAW	GTEX-145MO-0726-SM-5NQB9	GTEX-145MO-0826-SM-5NQBL	GTEX-145MO-1126-SM-5NQBX	GTEX-145MO-1226-SM-5QGPC	GTEX-145MO-1326-SM-5Q5EF	GTEX-145MO-1426-SM-DTX9W	GTEX-145MO-1526-SM-5QGQC	GTEX-145MO-2126-SM-5Q5CZ	GTEX-145MO-2226-SM-5Q5BN	GTEX-145MO-2326-SM-5NQ9K	GTEX-145MO-2426-SM-5NQ9W	GTEX-145MO-2626-SM-5QGPD	GTEX-145MO-2826-SM-5LU96	GTEX-145MO-3126-SM-5S2RT	GTEX-146FH-0126-SM-5QGPP	GTEX-146FH-0226-SM-5QGPQ	GTEX-146FH-0326-SM-5QGPT	GTEX-146FH-0426-SM-5QGPS	GTEX-146FH-0526-SM-5QGQ3	GTEX-146FH-0826-SM-5SI8T	GTEX-146FH-0926-SM-5SI96	GTEX-146FH-1026-SM-5RQIF	GTEX-146FH-1126-SM-5NQAT	GTEX-146FH-1226-SM-5NQB6	GTEX-146FH-1326-SM-5NQBI	GTEX-146FH-1526-SM-5NQBU	GTEX-146FH-1626-SM-5NQ9H	GTEX-146FH-1726-SM-5QGQ2	GTEX-146FH-1926-SM-5Q5B2	GTEX-146FH-2026-SM-5SI9I	GTEX-146FH-2126-SM-5SI9U	GTEX-146FH-2426-SM-5Q5EW	GTEX-146FH-2526-SM-5Q5BP	GTEX-146FH-2626-SM-5Q5E1	GTEX-146FQ-0126-SM-5NQA9	GTEX-146FQ-0226-SM-5NQAL	GTEX-146FQ-0326-SM-5NQAX	GTEX-146FQ-0426-SM-5NQBA	GTEX-146FQ-0526-SM-5LU9I	GTEX-146FQ-0626-SM-5LU9U	GTEX-146FQ-0726-SM-5LUA7	GTEX-146FQ-0826-SM-5LUAJ	GTEX-146FQ-0926-SM-5LUAV	GTEX-146FQ-1026-SM-5LU8I	GTEX-146FQ-1126-SM-5NQBM	GTEX-146FQ-1526-SM-5Q5CX	GTEX-146FQ-1726-SM-5QGPX	GTEX-146FQ-1926-SM-5NQBY	GTEX-146FQ-2126-SM-5RQHU	GTEX-146FR-0126-SM-5Q5F3	GTEX-146FR-0226-SM-5Q5F6	GTEX-146FR-0326-SM-5SI8U	GTEX-146FR-0426-SM-5SI97	GTEX-146FR-0526-SM-5Q5EX	GTEX-146FR-0626-SM-5RQJ1	GTEX-146FR-0926-SM-5QGPE	GTEX-146FR-1026-SM-5NQ9T	GTEX-146FR-1226-SM-5SIA7	GTEX-146FR-1326-SM-E9J48	GTEX-146FR-1426-SM-5SIAV	GTEX-146FR-1526-SM-5SIB8	GTEX-146FR-1626-SM-5Q5DS	GTEX-146FR-1726-SM-5Q5DT	GTEX-146FR-1826-SM-5QGPF	GTEX-146FR-1926-SM-5NQA6	GTEX-146FR-2026-SM-5NQAI	GTEX-146FR-2426-SM-5NQAU	GTEX-14753-0011-R10b-SM-5S2WE	GTEX-14753-0011-R5a-SM-5S2VW	GTEX-14753-0011-R6b-SM-5S2UD	GTEX-14753-0011-R8b-SM-5S2U1	GTEX-14753-0126-SM-5S2TX	GTEX-14753-0226-SM-5Q5CH	GTEX-14753-0326-SM-5QGQB	GTEX-14753-0426-SM-5NQAM	GTEX-14753-0526-SM-5QGPR	GTEX-14753-0626-SM-5Q5CY	GTEX-14753-0726-SM-5QGQO	GTEX-14753-0926-SM-5Q5BI	GTEX-14753-1626-SM-5NQ9L	GTEX-14753-1726-SM-5NQ9X	GTEX-14753-1926-SM-5NQAA	GTEX-14753-2426-SM-5LU8U	GTEX-14753-2526-SM-5LU97	GTEX-14753-2926-SM-5LU9J	GTEX-1477Z-0005-SM-5PNWD	GTEX-1477Z-0011-R10b-SM-5S2RF	GTEX-1477Z-0011-R3b-SM-5PNX9	GTEX-1477Z-0011-R5b-SM-5PNUO	GTEX-1477Z-0011-R8b-SM-5S2RG	GTEX-1477Z-0226-SM-5TDCI	GTEX-1477Z-0326-SM-7IGLA	GTEX-1477Z-0626-SM-5NQB7	GTEX-1477Z-1126-SM-5P9GK	GTEX-1477Z-1526-SM-5SI9V	GTEX-1477Z-1626-SM-5SIA8	GTEX-1477Z-2126-SM-5Q5CM	GTEX-1477Z-2226-SM-5QGPG	GTEX-1477Z-2826-SM-5SI9J	GTEX-147F3-0005-SM-5N9FI	GTEX-147F3-0126-SM-5NQBJ	GTEX-147F3-0226-SM-5NQBV	GTEX-147F3-0426-SM-5SI8V	GTEX-147F3-0526-SM-5SI98	GTEX-147F3-0626-SM-5NQ9I	GTEX-147F3-0726-SM-5NQ9U	GTEX-147F3-0826-SM-5NQA7	GTEX-147F3-1526-SM-5SIAK	GTEX-147F3-1726-SM-5SIAW	GTEX-147F3-1926-SM-5SIB9	GTEX-147F4-0006-SM-5O99T	GTEX-147F4-0011-R10b-SM-5S2WC	GTEX-147F4-0011-R6b-SM-5S2UP	GTEX-147F4-0011-R8b-SM-5S2UN	GTEX-147F4-0126-SM-5QGPV	GTEX-147F4-0226-SM-5QGPW	GTEX-147F4-0326-SM-5TDCK	GTEX-147F4-0626-SM-5LUAK	GTEX-147F4-0726-SM-5TDDD	GTEX-147F4-0826-SM-5QGRB	GTEX-147F4-0926-SM-5Q5EO	GTEX-147F4-1026-SM-5Q5F9	GTEX-147F4-1126-SM-5TDDE	GTEX-147F4-1226-SM-5NQAY	GTEX-147F4-1326-SM-5LU9V	GTEX-147F4-1426-SM-5LUA8	GTEX-147F4-2526-SM-5NQBB	GTEX-147F4-2626-SM-5Q5CS	GTEX-147F4-2826-SM-5NQBN	GTEX-147F4-3026-SM-5Q5BJ	GTEX-147F4-3126-SM-5TDDF	GTEX-147GR-0005-SM-5NQAO	GTEX-147GR-0011-R10b-SM-5S2UM	GTEX-147GR-0011-R2b-SM-5S2RQ	GTEX-147GR-0011-R4a-SM-5S2V2	GTEX-147GR-0011-R6b-SM-5S2RO	GTEX-147GR-0011-R7a-SM-5S2RP	GTEX-147GR-0011-R9a-SM-5S2UY	GTEX-147GR-0126-SM-62LER	GTEX-147GR-0426-SM-5S2OL	GTEX-147GR-0526-SM-5S2MY	GTEX-147GR-0626-SM-5S2PK	GTEX-147GR-0726-SM-5S2PL	GTEX-147GR-1226-SM-5TDCL	GTEX-147GR-1326-SM-7IGLB	GTEX-147GR-2426-SM-5ZZWQ	GTEX-147GR-2726-SM-664OO	GTEX-147GR-2826-SM-5RQK8	GTEX-147GR-2926-SM-5RQIN	GTEX-147GR-3026-SM-5S2ML	GTEX-147GR-3126-SM-5S2PM	GTEX-147JS-0006-SM-5NQ7K	GTEX-147JS-0126-SM-5S2TW	GTEX-147JS-0226-SM-5S2U9	GTEX-147JS-0426-SM-5TDD2	GTEX-147JS-0526-SM-5TDD3	GTEX-147JS-0626-SM-5TDD4	GTEX-147JS-0726-SM-5S2UL	GTEX-147JS-1026-SM-5S2MP	GTEX-147JS-1126-SM-5RQIW	GTEX-147JS-1226-SM-5RQK4	GTEX-147JS-1326-SM-5SI6D	GTEX-147JS-1526-SM-5ZZWF	GTEX-147JS-1826-SM-5ZZWG	GTEX-147JS-2526-SM-5S2Q8	GTEX-147JS-2626-SM-5S2UX	GTEX-147JS-2826-SM-5YYA7	GTEX-148VI-0006-SM-5O9A6	GTEX-148VI-0226-SM-5RQKA	GTEX-148VI-0326-SM-5RQK7	GTEX-148VI-0526-SM-5TDDG	GTEX-148VI-0626-SM-5TDDH	GTEX-148VI-0826-SM-5TDDI	GTEX-148VI-1026-SM-5TDDJ	GTEX-148VI-1126-SM-5S2QW	GTEX-148VI-1226-SM-5RQJR	GTEX-148VI-1626-SM-5SI6E	GTEX-148VI-1726-SM-5S2W9	GTEX-148VJ-0006-SM-5NQB1	GTEX-148VJ-0011-R3b-SM-69LQJ	GTEX-148VJ-0011-R9b-SM-5SI77	GTEX-148VJ-0126-SM-5TDDN	GTEX-148VJ-0326-SM-5QGQE	GTEX-148VJ-0426-SM-5S2V8	GTEX-148VJ-0626-SM-5LUAW	GTEX-148VJ-0726-SM-5LU8J	GTEX-148VJ-0826-SM-5LU8V	GTEX-148VJ-1026-SM-5LU98	GTEX-148VJ-1126-SM-5NQBZ	GTEX-148VJ-1426-SM-5TDE3	GTEX-148VJ-1526-SM-5Q5DU	GTEX-148VJ-1826-SM-5Q5DV	GTEX-148VJ-2226-SM-5NQ9M	GTEX-148VJ-2426-SM-5NQ9Y	GTEX-148VJ-2626-SM-5QGPI	GTEX-148VJ-2926-SM-5Q5DA	GTEX-1497J-0005-SM-5NQBD	GTEX-1497J-0126-SM-5Q5BK	GTEX-1497J-0226-SM-5QGPU	GTEX-1497J-0326-SM-5Q5CN	GTEX-1497J-0426-SM-5Q5CO	GTEX-1497J-0726-SM-5Q5D1	GTEX-1497J-0826-SM-5NQAJ	GTEX-1497J-1026-SM-5NQAV	GTEX-1497J-1226-SM-5Q5BL	GTEX-1497J-1926-SM-5TDCC	GTEX-1497J-2126-SM-5NQB8	GTEX-1497J-2326-SM-5NQBK	GTEX-1497J-2426-SM-7IGNX	GTEX-1497J-2526-SM-5TDCE	GTEX-1497J-2626-SM-5SI9K	GTEX-1497J-2726-SM-5SI9W	GTEX-14A5H-0006-SM-5O9AI	GTEX-14A5H-0226-SM-5S2VK	GTEX-14A5H-0326-SM-5RQIB	GTEX-14A5H-0426-SM-5QGQF	GTEX-14A5H-0526-SM-5TDCN	GTEX-14A5H-0626-SM-5TDCO	GTEX-14A5H-0726-SM-5Q5DW	GTEX-14A5H-0826-SM-5QGPJ	GTEX-14A5H-1626-SM-5SIAN	GTEX-14A5H-2126-SM-7IGNV	GTEX-14A5H-3026-SM-5RQHV	GTEX-14A5I-0005-SM-5N9FU	GTEX-14A5I-0126-SM-5TDEA	GTEX-14A5I-0326-SM-5NQ9J	GTEX-14A5I-0426-SM-5NQ9V	GTEX-14A5I-0726-SM-5TDEB	GTEX-14A5I-1026-SM-5Q5E3	GTEX-14A5I-1226-SM-5NQBW	GTEX-14A5I-1326-SM-5SIAQ	GTEX-14A5I-1726-SM-5QGQ5	GTEX-14A5I-2126-SM-5NQA8	GTEX-14A5I-2426-SM-5Q5CP	GTEX-14A5I-2726-SM-5SIB3	GTEX-14A5I-2826-SM-5SIBF	GTEX-14A5I-2926-SM-5Q5CQ	GTEX-14A5I-3026-SM-5TDEC	GTEX-14A6H-0006-SM-5NQ7W	GTEX-14A6H-0126-SM-5QGPK	GTEX-14A6H-0226-SM-5Q5DX	GTEX-14A6H-0326-SM-5NQAN	GTEX-14A6H-0526-SM-5NQAZ	GTEX-14A6H-1326-SM-5NQBC	GTEX-14A6H-2026-SM-5Q5DD	GTEX-14A6H-2326-SM-5Q5B5	GTEX-14A6H-2426-SM-5Q5BO	GTEX-14A6H-2626-SM-5NQBO	GTEX-14A6H-2726-SM-5QGPL	GTEX-14A6H-5019-SM-793DH	GTEX-14ABY-0005-SM-5O99U	GTEX-14ABY-0011-R11a-SM-5SI7C	GTEX-14ABY-0011-R1a-SM-6EU2W	GTEX-14ABY-0011-R4b-SM-5S2VN	GTEX-14ABY-0011-R5b-SM-5SI7B	GTEX-14ABY-0011-R6a-SM-5PNWR	GTEX-14ABY-0011-R7b-SM-5PNWS	GTEX-14ABY-0011-R9a-SM-5PNZK	GTEX-14ABY-0126-SM-62LDI	GTEX-14ABY-0226-SM-5TDCQ	GTEX-14ABY-0326-SM-5TDDK	GTEX-14ABY-0626-SM-5Q5C9	GTEX-14ABY-0726-SM-5Q5DF	GTEX-14ABY-0926-SM-5Q5DY	GTEX-14ABY-1126-SM-5Q5F8	GTEX-14ABY-1926-SM-62LDJ	GTEX-14ABY-2026-SM-62LDL	GTEX-14ABY-2126-SM-5QGQZ	GTEX-14ABY-3026-SM-664NE	GTEX-14ABY-3126-SM-664NF	GTEX-14AS3-0006-SM-5NQC2	GTEX-14AS3-0126-SM-5Q5F4	GTEX-14AS3-0226-SM-5Q5B6	GTEX-14AS3-0326-SM-5Q5DB	GTEX-14AS3-0426-SM-5QGQK	GTEX-14AS3-0526-SM-5QGQQ	GTEX-14AS3-0626-SM-5QGQD	GTEX-14AS3-0726-SM-5S2NY	GTEX-14AS3-0826-SM-5TDD5	GTEX-14AS3-0926-SM-5TDD6	GTEX-14AS3-1026-SM-5TDD7	GTEX-14AS3-1126-SM-5Q5CR	GTEX-14AS3-1326-SM-5RQJE	GTEX-14AS3-1526-SM-5Q5ED	GTEX-14AS3-1626-SM-5S2OY	GTEX-14AS3-1726-SM-5RQJV	GTEX-14AS3-1826-SM-5TDD8	GTEX-14AS3-2026-SM-5TDD9	GTEX-14AS3-2126-SM-5S2MK	GTEX-14AS3-2226-SM-5S2OX	GTEX-14AS3-2326-SM-5S2NZ	GTEX-14ASI-0011-R10b-SM-5S2VZ	GTEX-14ASI-0011-R11b-SM-6AJBJ	GTEX-14ASI-0011-R1b-SM-5S2TY	GTEX-14ASI-0011-R2b-SM-5YY9H	GTEX-14ASI-0011-R4a-SM-69LQ4	GTEX-14ASI-0011-R5b-SM-6EU2M	GTEX-14ASI-0011-R6a-SM-5S2UZ	GTEX-14ASI-0011-R7b-SM-5YY9G	GTEX-14ASI-0011-R8b-SM-5S2UB	GTEX-14ASI-0326-SM-5S2VH	GTEX-14ASI-0526-SM-5QGQP	GTEX-14ASI-0726-SM-5Q5DC	GTEX-14ASI-0826-SM-5Q5EB	GTEX-14ASI-1126-SM-5QGPN	GTEX-14ASI-2926-SM-5Q5DG	GTEX-14ASI-3026-SM-5S2PN	GTEX-14B4R-0006-SM-5O9A7	GTEX-14B4R-0126-SM-5TDE4	GTEX-14B4R-0226-SM-5TDDO	GTEX-14B4R-0326-SM-5TDDP	GTEX-14B4R-0426-SM-5Q5EI	GTEX-14B4R-0526-SM-5QGQT	GTEX-14B4R-0626-SM-5TDDQ	GTEX-14B4R-0726-SM-5TDDR	GTEX-14B4R-1026-SM-5TDDS	GTEX-14B4R-1226-SM-5TDDT	GTEX-14B4R-1326-SM-5Q5EZ	GTEX-14B4R-1426-SM-5Q5CG	GTEX-14B4R-2026-SM-5QGQL	GTEX-14BIL-0006-SM-5N9F2	GTEX-14BIL-0011-R10a-SM-5SI75	GTEX-14BIL-0011-R8b-SM-69LQK	GTEX-14BIL-0011-R9a-SM-5SI7A	GTEX-14BIL-0126-SM-5SI92	GTEX-14BIL-0226-SM-5SI9E	GTEX-14BIL-0326-SM-5SI9Q	GTEX-14BIL-0426-SM-5SIA3	GTEX-14BIL-0926-SM-7DHKN	GTEX-14BIL-1126-SM-79OMC	GTEX-14BIL-1226-SM-79OME	GTEX-14BIL-1326-SM-79OMR	GTEX-14BIL-1826-SM-7DUEO	GTEX-14BIL-1926-SM-73KYI	GTEX-14BIL-2126-SM-73KW3	GTEX-14BIL-2226-SM-73KWF	GTEX-14BIL-2426-SM-5QGQR	GTEX-14BIL-2926-SM-5SIAF	GTEX-14BIL-3026-SM-7EWD4	GTEX-14BIM-0006-SM-5O9AA	GTEX-14BIM-0011-R11b-SM-5S2RN	GTEX-14BIM-0011-R1a-SM-69LQI	GTEX-14BIM-0011-R2b-SM-69LQ6	GTEX-14BIM-0011-R3b-SM-5S2RL	GTEX-14BIM-0011-R4b-SM-5S2RK	GTEX-14BIM-0011-R5b-SM-5S2RM	GTEX-14BIM-0011-R6b-SM-5S2VB	GTEX-14BIM-0011-R9a-SM-6LLJL	GTEX-14BIM-0226-SM-7IGLD	GTEX-14BIM-0326-SM-5SI9B	GTEX-14BIM-0426-SM-5SI9N	GTEX-14BIM-1226-SM-5SIBC	GTEX-14BIM-1326-SM-7EWD1	GTEX-14BIM-1626-SM-7EWD2	GTEX-14BIM-2226-SM-5SI8Y	GTEX-14BIM-2626-SM-5S2OF	GTEX-14BIM-2726-SM-5Q5EG	GTEX-14BIM-3026-SM-7EWCY	GTEX-14BIM-3126-SM-5Q5C7	GTEX-14BIM-3226-SM-5RQIQ	GTEX-14BIN-0005-SM-5N9FE	GTEX-14BIN-0011-R10a-SM-5S2UA	GTEX-14BIN-0011-R11a-SM-5SI79	GTEX-14BIN-0011-R2a-SM-5S2RJ	GTEX-14BIN-0011-R3b-SM-6AJBL	GTEX-14BIN-0011-R5b-SM-5SI78	GTEX-14BIN-0011-R6a-SM-5S2RH	GTEX-14BIN-0011-R7b-SM-5S2RI	GTEX-14BIN-0011-R9a-SM-5SI76	GTEX-14BIN-0126-SM-5TDCG	GTEX-14BIN-0626-SM-793DP	GTEX-14BIN-0726-SM-793DQ	GTEX-14BIN-0826-SM-793DR	GTEX-14BIN-0926-SM-5S2OZ	GTEX-14BIN-1126-SM-5RQJZ	GTEX-14BIN-1226-SM-5S2OM	GTEX-14BIN-1426-SM-664NI	GTEX-14BIN-1526-SM-73KZ7	GTEX-14BIN-2126-SM-793AX	GTEX-14BIN-2226-SM-5YYA1	GTEX-14BIN-2426-SM-5TDCF	GTEX-14BIN-2626-SM-5YY8U	GTEX-14BIN-2726-SM-5RQIE	GTEX-14BIN-3026-SM-5ZZUS	GTEX-14BIN-3126-SM-664NJ	GTEX-14BIN-3226-SM-62LDR	GTEX-14BIN-3326-SM-5Q5E6	GTEX-14BMU-0006-SM-5MR3T	GTEX-14BMU-0126-SM-5S2Q9	GTEX-14BMU-0226-SM-5S2QA	GTEX-14BMU-0326-SM-793DO	GTEX-14BMU-0426-SM-73KYT	GTEX-14BMU-0526-SM-73KW4	GTEX-14BMU-0626-SM-73KZ6	GTEX-14BMU-0726-SM-73KXS	GTEX-14BMU-0826-SM-73KZ8	GTEX-14BMU-0926-SM-5S2QB	GTEX-14BMU-1026-SM-5RQJ5	GTEX-14BMU-1126-SM-5RQJ8	GTEX-14BMU-1226-SM-5S2OR	GTEX-14BMU-1326-SM-5RQIH	GTEX-14BMU-1426-SM-5TDE5	GTEX-14BMU-1526-SM-5TDE6	GTEX-14BMU-1626-SM-5TDE7	GTEX-14BMU-1726-SM-5TDE8	GTEX-14BMU-1826-SM-5RQII	GTEX-14BMU-1926-SM-5S2QC	GTEX-14BMU-2026-SM-5S2W6	GTEX-14BMU-2126-SM-5S2TS	GTEX-14BMU-2226-SM-5TDE9	GTEX-14BMU-2426-SM-5RQIJ	GTEX-14BMV-0005-SM-5NQ6Y	GTEX-14BMV-0011-R3a-SM-5ZZU7	GTEX-14BMV-0011-R5b-SM-62LFT	GTEX-14BMV-0011-R6b-SM-5YY9I	GTEX-14BMV-0011-R7b-SM-5YY9J	GTEX-14BMV-0011-R9b-SM-5ZZUA	GTEX-14BMV-0126-SM-5S2PO	GTEX-14BMV-0226-SM-5S2N2	GTEX-14BMV-0326-SM-5RQHW	GTEX-14BMV-0426-SM-5TDEF	GTEX-14BMV-0526-SM-5S2NE	GTEX-14BMV-0626-SM-793AU	GTEX-14BMV-0726-SM-73KVE	GTEX-14BMV-0826-SM-73KXU	GTEX-14BMV-0926-SM-7DHKM	GTEX-14BMV-1026-SM-5SI6B	GTEX-14BMV-1226-SM-5TDDY	GTEX-14BMV-1426-SM-5S2WA	GTEX-14BMV-1526-SM-793AV	GTEX-14BMV-1626-SM-73KVQ	GTEX-14BMV-2226-SM-5RQHX	GTEX-14BMV-2326-SM-5RQJ4	GTEX-14BMV-2426-SM-5S2PP	GTEX-14BMV-2826-SM-5TDED	GTEX-14BMV-2926-SM-5TDEE	GTEX-14BMV-3026-SM-5S2PQ	GTEX-14BMV-3126-SM-5S2UV	GTEX-14C38-0006-SM-5NQBF	GTEX-14C38-0126-SM-5YY9V	GTEX-14C38-0426-SM-5TDDZ	GTEX-14C38-0626-SM-5S2TV	GTEX-14C38-0726-SM-5SI6M	GTEX-14C38-0826-SM-5S2U8	GTEX-14C38-1026-SM-73KY7	GTEX-14C38-1226-SM-5S2UK	GTEX-14C38-1326-SM-62LDK	GTEX-14C38-1426-SM-5RQHZ	GTEX-14C38-1526-SM-5RQJ7	GTEX-14C38-1726-SM-5RQJC	GTEX-14C38-2126-SM-5RQJO	GTEX-14C38-2226-SM-793AW	GTEX-14C39-0005-SM-5NQBR	GTEX-14C39-0011-R11b-SM-5YYAF	GTEX-14C39-0011-R3b-SM-5YYA3	GTEX-14C39-0011-R5b-SM-5ZZV1	GTEX-14C39-0126-SM-6128R	GTEX-14C39-0226-SM-5TDDW	GTEX-14C39-0326-SM-5TDDX	GTEX-14C39-0526-SM-664OF	GTEX-14C39-0726-SM-5RQIK	GTEX-14C39-0826-SM-5TDDU	GTEX-14C39-0926-SM-5TDDV	GTEX-14C39-1026-SM-73KWG	GTEX-14C39-1626-SM-5S2P4	GTEX-14C39-1726-SM-5RQIL	GTEX-14C39-1826-SM-5ZZW4	GTEX-14C39-1926-SM-5ZZW5	GTEX-14C39-2126-SM-664OH	GTEX-14C39-2426-SM-5S2U5	GTEX-14C39-2526-SM-5S2UH	GTEX-14C39-2626-SM-5S2QD	GTEX-14C39-2726-SM-7DUEK	GTEX-14C39-2926-SM-73KU3	GTEX-14C39-3026-SM-5S2QE	GTEX-14C39-3126-SM-5ZZW6	GTEX-14C5O-0005-SM-5P9ER	GTEX-14C5O-0011-R10a-SM-6872F	GTEX-14C5O-0011-R11b-SM-6872H	GTEX-14C5O-0011-R1b-SM-6AJBW	GTEX-14C5O-0011-R2a-SM-5ZZV2	GTEX-14C5O-0011-R6a-SM-5YYB6	GTEX-14C5O-0011-R7b-SM-5YYAH	GTEX-14C5O-0011-R8a-SM-5YYAG	GTEX-14C5O-0126-SM-5SI6N	GTEX-14C5O-0226-SM-5SI6O	GTEX-14C5O-0326-SM-5ZZUX	GTEX-14C5O-0426-SM-5ZZUW	GTEX-14C5O-0526-SM-62LEI	GTEX-14C5O-0626-SM-664N2	GTEX-14C5O-0826-SM-5TDEG	GTEX-14C5O-0926-SM-793DM	GTEX-14C5O-1126-SM-5TDEH	GTEX-14C5O-1226-SM-664N3	GTEX-14C5O-1326-SM-5S2UW	GTEX-14C5O-1426-SM-5RQI8	GTEX-14C5O-1526-SM-7DHKT	GTEX-14C5O-1626-SM-73KYH	GTEX-14C5O-1726-SM-5RQI9	GTEX-14C5O-2026-SM-5YYB1	GTEX-14C5O-2226-SM-5ZZW7	GTEX-14C5O-2326-SM-73KYU	GTEX-14C5O-2526-SM-73KU2	GTEX-14C5O-2626-SM-5RQI5	GTEX-14C5O-2826-SM-5RQI6	GTEX-14C5O-2926-SM-5RQI1	GTEX-14C5O-3026-SM-5YYB2	GTEX-14C5O-3126-SM-664NK	GTEX-14DAQ-0005-SM-5NQ7B	GTEX-14DAQ-0011-R11a-SM-664NO	GTEX-14DAQ-0011-R3b-SM-5YYAJ	GTEX-14DAQ-0011-R4a-SM-5YYAI	GTEX-14DAQ-0011-R5b-SM-5YYAK	GTEX-14DAQ-0126-SM-5S2MQ	GTEX-14DAQ-0226-SM-664MQ	GTEX-14DAQ-0326-SM-664MR	GTEX-14DAQ-0426-SM-664MS	GTEX-14DAQ-0526-SM-793AY	GTEX-14DAQ-0626-SM-793DS	GTEX-14DAQ-0826-SM-73KWT	GTEX-14DAQ-0926-SM-793AZ	GTEX-14DAQ-1026-SM-793B1	GTEX-14DAQ-1126-SM-664MT	GTEX-14DAQ-1326-SM-5RQIM	GTEX-14DAQ-1426-SM-5RQJD	GTEX-14DAQ-1526-SM-5ZZW8	GTEX-14DAQ-1626-SM-5S2R1	GTEX-14DAQ-1726-SM-5S2R2	GTEX-14DAQ-1826-SM-5S2VV	GTEX-14DAQ-2226-SM-5YYAD	GTEX-14DAQ-2326-SM-5S2QX	GTEX-14DAQ-2526-SM-5RQIO	GTEX-14DAQ-2726-SM-5S2QY	GTEX-14DAQ-2826-SM-664MU	GTEX-14DAQ-2926-SM-664MV	GTEX-14DAQ-3026-SM-5S2QZ	GTEX-14DAQ-3126-SM-62LDS	GTEX-14DAQ-3226-SM-664OI	GTEX-14DAR-0006-SM-5N9GC	GTEX-14DAR-0226-SM-5S2PR	GTEX-14DAR-0326-SM-5S2PS	GTEX-14DAR-0426-SM-664MW	GTEX-14DAR-0526-SM-664MX	GTEX-14DAR-0626-SM-664MY	GTEX-14DAR-0726-SM-5RQIA	GTEX-14DAR-0826-SM-73KYJ	GTEX-14DAR-0926-SM-73KUQ	GTEX-14DAR-1026-SM-73KV3	GTEX-14DAR-1126-SM-793AT	GTEX-14DAR-1226-SM-73KYV	GTEX-14DAR-1326-SM-7DUEG	GTEX-14DAR-1426-SM-5RQIR	GTEX-14DAR-1526-SM-5RQIX	GTEX-14DAR-1726-SM-664MZ	GTEX-14DAR-1826-SM-664N1	GTEX-14DAR-1926-SM-5S2NQ	GTEX-14DAR-2026-SM-5S2O3	GTEX-14DAR-2126-SM-5RQID	GTEX-14DAR-2226-SM-5S2VT	GTEX-14E1K-0006-SM-5N9DY	GTEX-14E1K-0126-SM-664NL	GTEX-14E1K-0226-SM-62LDT	GTEX-14E1K-0326-SM-5S2PE	GTEX-14E1K-0426-SM-5S2PF	GTEX-14E1K-0626-SM-5S2PG	GTEX-14E1K-0726-SM-62LDU	GTEX-14E1K-0826-SM-5ZZW9	GTEX-14E1K-0926-SM-5S2U4	GTEX-14E1K-1026-SM-73KUR	GTEX-14E1K-1126-SM-73KV4	GTEX-14E1K-1226-SM-5S2PD	GTEX-14E1K-1426-SM-5YY8V	GTEX-14E1K-1526-SM-664MN	GTEX-14E1K-1626-SM-664MO	GTEX-14E1K-1826-SM-793DT	GTEX-14E1K-1926-SM-73KWS	GTEX-14E1K-2026-SM-7DUEI	GTEX-14E1K-2126-SM-793DU	GTEX-14E1K-2326-SM-664MP	GTEX-14E1K-2526-SM-5ZZWA	GTEX-14E1K-2626-SM-664OJ	GTEX-14E6C-0005-SM-5O98N	GTEX-14E6C-0011-R9a-SM-6EU33	GTEX-14E6C-0126-SM-5RQIP	GTEX-14E6C-0226-SM-5S2N3	GTEX-14E6C-0326-SM-5Q5EE	GTEX-14E6C-0426-SM-5YYA8	GTEX-14E6C-0626-SM-664NA	GTEX-14E6C-0726-SM-664NB	GTEX-14E6C-0926-SM-5S2V9	GTEX-14E6C-1026-SM-5SI6P	GTEX-14E6C-1126-SM-62LDM	GTEX-14E6C-1226-SM-5ZZUN	GTEX-14E6C-1326-SM-62LEQ	GTEX-14E6C-1426-SM-5ZZWH	GTEX-14E6C-1526-SM-664ND	GTEX-14E6C-2226-SM-5QGQG	GTEX-14E6C-2426-SM-5S2NF	GTEX-14E6C-2626-SM-5RQJP	GTEX-14E6C-2826-SM-664NC	GTEX-14E6D-0005-SM-5N9D7	GTEX-14E6D-0011-R10a-SM-5YY9C	GTEX-14E6D-0011-R11b-SM-664NP	GTEX-14E6D-0011-R1b-SM-5YYAW	GTEX-14E6D-0011-R5b-SM-69LQR	GTEX-14E6D-0126-SM-62LDV	GTEX-14E6D-0226-SM-62LDW	GTEX-14E6D-0326-SM-62LDX	GTEX-14E6D-0926-SM-5S2QV	GTEX-14E6D-1026-SM-5S2RS	GTEX-14E6D-1326-SM-62LES	GTEX-14E6D-2526-SM-5YYA9	GTEX-14E6D-2926-SM-664OP	GTEX-14E6E-0006-SM-5MR5N	GTEX-14E6E-0126-SM-73KXH	GTEX-14E6E-0226-SM-7DUEF	GTEX-14E6E-0326-SM-73KY6	GTEX-14E6E-0426-SM-73KUE	GTEX-14E6E-0526-SM-793DN	GTEX-14E6E-0626-SM-73KX6	GTEX-14E6E-0726-SM-5S2R3	GTEX-14E6E-0826-SM-664N7	GTEX-14E6E-0926-SM-664N8	GTEX-14E6E-1026-SM-664N9	GTEX-14E6E-1126-SM-5S2R4	GTEX-14E6E-1226-SM-5S2R5	GTEX-14E6E-1326-SM-5S2NR	GTEX-14E6E-1426-SM-5RQI2	GTEX-14E6E-1526-SM-5RQIG	GTEX-14E6E-1626-SM-5RQI7	GTEX-14E6E-1726-SM-5S2R6	GTEX-14E6E-1826-SM-5S2R7	GTEX-14E6E-1926-SM-664N4	GTEX-14E6E-2026-SM-664N5	GTEX-14E6E-2126-SM-664N6	GTEX-14E6E-2226-SM-5SI6F	GTEX-14E7W-0006-SM-5N9GG	GTEX-14E7W-0011-R10a-SM-5YYAX	GTEX-14E7W-0011-R11a-SM-5ZZVA	GTEX-14E7W-0011-R1b-SM-5YYAT	GTEX-14E7W-0011-R3b-SM-5YYB5	GTEX-14E7W-0011-R4b-SM-62LEA	GTEX-14E7W-0011-R6b-SM-5ZZV3	GTEX-14E7W-0011-R7b-SM-5ZZV4	GTEX-14E7W-0011-R9a-SM-62LE6	GTEX-14E7W-0126-SM-6LLJ9	GTEX-14E7W-0426-SM-5S2O4	GTEX-14E7W-0526-SM-5S2W8	GTEX-14E7W-0726-SM-664OK	GTEX-14E7W-0826-SM-62LEJ	GTEX-14E7W-0926-SM-5YYA4	GTEX-14E7W-1026-SM-62LEK	GTEX-14E7W-1126-SM-5ZZVS	GTEX-14E7W-1226-SM-5RQIU	GTEX-14E7W-1326-SM-5RQIV	GTEX-14E7W-1426-SM-6LLJ2	GTEX-14E7W-1526-SM-6871X	GTEX-14E7W-1826-SM-69LQ1	GTEX-14E7W-1926-SM-5S2R9	GTEX-14E7W-2326-SM-69LQC	GTEX-14E7W-2926-SM-5S2R8	GTEX-14E7W-3126-SM-68725	GTEX-14H4A-0006-SM-5N9E3	GTEX-14H4A-0226-SM-5SI6Q	GTEX-14H4A-0426-SM-5ZZWO	GTEX-14H4A-0526-SM-62LEU	GTEX-14H4A-0626-SM-5ZZUT	GTEX-14H4A-0926-SM-5ZZUU	GTEX-14H4A-1026-SM-62LDY	GTEX-14H4A-1626-SM-5SI69	GTEX-14H4A-1726-SM-5ZZUV	GTEX-14H4A-1926-SM-5ZZWN	GTEX-14H4A-2426-SM-664OQ	GTEX-14H4A-2526-SM-5YYAY	GTEX-14ICK-0006-SM-5NQB5	GTEX-14ICK-0226-SM-6EU25	GTEX-14ICK-0326-SM-6LLIZ	GTEX-14ICK-0526-SM-6EU26	GTEX-14ICK-1026-SM-6AJA4	GTEX-14ICK-1126-SM-69LOO	GTEX-14ICK-1626-SM-6ETZX	GTEX-14ICK-1726-SM-6AJA5	GTEX-14ICK-1826-SM-69LOP	GTEX-14ICK-2026-SM-6AJB2	GTEX-14ICK-2426-SM-6EU27	GTEX-14ICL-0006-SM-5SIAB	GTEX-14ICL-0126-SM-664NG	GTEX-14ICL-0326-SM-5S2OS	GTEX-14ICL-0426-SM-5RQJ3	GTEX-14ICL-0526-SM-5RQJ6	GTEX-14ICL-0626-SM-5ZZUO	GTEX-14ICL-0826-SM-5YY9W	GTEX-14ICL-0926-SM-5S2TU	GTEX-14ICL-1126-SM-5S2RE	GTEX-14ICL-1226-SM-5S2RD	GTEX-14ICL-1626-SM-5YYAO	GTEX-14ICL-1826-SM-5RQIY	GTEX-14ICL-1926-SM-5RQIZ	GTEX-14ICL-2026-SM-62LDN	GTEX-14JFF-0005-SM-7P8RF	GTEX-14JFF-0011-R4a-SM-5ZZV5	GTEX-14JFF-0426-SM-6LLHR	GTEX-14JFF-0526-SM-62LFL	GTEX-14JFF-0626-SM-5ZZVT	GTEX-14JFF-2826-SM-6871Q	GTEX-14JG1-0006-SM-7SB6P	GTEX-14JG1-0011-R2a-SM-5ZZVE	GTEX-14JG1-0011-R3a-SM-62LEC	GTEX-14JG1-0011-R4b-SM-62LEB	GTEX-14JG1-0011-R5a-SM-62LED	GTEX-14JG1-0011-R6b-SM-5YYAU	GTEX-14JG1-0011-R7b-SM-5YYAV	GTEX-14JG1-0126-SM-5ZZUP	GTEX-14JG1-0326-SM-62LDO	GTEX-14JG1-0426-SM-6ETZZ	GTEX-14JG1-0526-SM-6LLHW	GTEX-14JG1-0826-SM-5ZZWR	GTEX-14JG1-0926-SM-5YY8W	GTEX-14JG1-1026-SM-6ETZY	GTEX-14JG1-1526-SM-5YY9X	GTEX-14JG1-1626-SM-664NH	GTEX-14JG1-1826-SM-5YY9Y	GTEX-14JG1-2926-SM-686ZK	GTEX-14JG1-3026-SM-5YYAA	GTEX-14JG1-3126-SM-69LOQ	GTEX-14JG6-0005-SM-9JGFV	GTEX-14JG6-0126-SM-68726	GTEX-14JG6-0226-SM-6872A	GTEX-14JG6-0326-SM-6AJBT	GTEX-14JG6-0426-SM-68715	GTEX-14JG6-0526-SM-6LLIH	GTEX-14JG6-0626-SM-68716	GTEX-14JG6-0726-SM-69LQH	GTEX-14JG6-0826-SM-6AJB9	GTEX-14JG6-0926-SM-6871Y	GTEX-14JG6-1026-SM-6LLIF	GTEX-14JG6-1226-SM-664O6	GTEX-14JG6-1326-SM-9OSXU	GTEX-14JG6-1426-SM-9WG7C	GTEX-14JG6-1626-SM-5YYBC	GTEX-14JG6-1726-SM-69LPL	GTEX-14JG6-1926-SM-6LLIG	GTEX-14JG6-2026-SM-6EU2E	GTEX-14JG6-2126-SM-6EU2F	GTEX-14JG6-2226-SM-6EU2G	GTEX-14JG6-2326-SM-6LLH3	GTEX-14JIY-0005-SM-7MXVF	GTEX-14JIY-0011-R10a-SM-6AJAO	GTEX-14JIY-0011-R1a-SM-68713	GTEX-14JIY-0011-R3a-SM-5YYAQ	GTEX-14JIY-0011-R4b-SM-5ZZV7	GTEX-14JIY-0011-R5b-SM-62LE7	GTEX-14JIY-0011-R6b-SM-68714	GTEX-14JIY-0011-R8a-SM-6AJAP	GTEX-14JIY-0011-R9a-SM-6EU34	GTEX-14JIY-0126-SM-6LLH6	GTEX-14JIY-0426-SM-62LF7	GTEX-14JIY-0526-SM-62LFH	GTEX-14JIY-0926-SM-6871D	GTEX-14JIY-1126-SM-6EU28	GTEX-14JIY-1226-SM-6871R	GTEX-14JIY-1326-SM-6AJB3	GTEX-14JIY-1426-SM-6EU29	GTEX-14JIY-2326-SM-6AJAJ	GTEX-14JIY-2926-SM-69LPT	GTEX-14JIY-3026-SM-6EU1R	GTEX-14JIY-3326-SM-6871E	GTEX-14LLW-0006-SM-9QEGG	GTEX-14LLW-0011-R1a-SM-5ZZVD	GTEX-14LLW-0011-R3b-SM-62LFW	GTEX-14LLW-0011-R5b-SM-5ZZU6	GTEX-14LLW-0011-R8a-SM-62LFG	GTEX-14LLW-0126-SM-6LLIO	GTEX-14LLW-0226-SM-62LEL	GTEX-14LLW-0326-SM-5ZZWD	GTEX-14LLW-0526-SM-62LFB	GTEX-14LLW-0626-SM-62LFC	GTEX-14LLW-0726-SM-5ZZVV	GTEX-14LLW-2626-SM-62LDZ	GTEX-14LLW-3026-SM-6EU1O	GTEX-14LZ3-0005-SM-7MXUG	GTEX-14LZ3-0011-R10b-SM-6AJA9	GTEX-14LZ3-0011-R1a-SM-69LP5	GTEX-14LZ3-0011-R3a-SM-664NQ	GTEX-14LZ3-0011-R5b-SM-5ZZV8	GTEX-14LZ3-0011-R6a-SM-D3L8C	GTEX-14LZ3-0011-R7a-SM-69LQN	GTEX-14LZ3-0011-R8b-SM-COH3M	GTEX-14LZ3-0126-SM-69LPM	GTEX-14LZ3-0226-SM-62LET	GTEX-14LZ3-0626-SM-5ZZWP	GTEX-14LZ3-0726-SM-5YYAB	GTEX-14LZ3-3026-SM-5ZZVU	GTEX-14LZ3-3126-SM-69LPN	GTEX-14PHW-0005-SM-9KNTK	GTEX-14PHW-0011-R6b-SM-5YYAR	GTEX-14PHW-0126-SM-6LLJI	GTEX-14PHW-0526-SM-6LLIP	GTEX-14PHW-1326-SM-6EU1S	GTEX-14PHW-1626-SM-6EU2H	GTEX-14PHW-2426-SM-69LPU	GTEX-14PHW-2926-SM-6AJBA	GTEX-14PHX-0526-SM-664NW	GTEX-14PHX-0626-SM-5YY8Z	GTEX-14PHX-0826-SM-69LPO	GTEX-14PHX-0926-SM-5ZZWC	GTEX-14PHX-1026-SM-664OL	GTEX-14PHX-1126-SM-5YYA5	GTEX-14PHX-1426-SM-69LPP	GTEX-14PHX-1526-SM-68717	GTEX-14PHX-1626-SM-69LQB	GTEX-14PHX-2026-SM-6872C	GTEX-14PHX-2126-SM-6EU2U	GTEX-14PHX-2226-SM-6EU2P	GTEX-14PHX-2326-SM-62LEM	GTEX-14PHX-2426-SM-62LEN	GTEX-14PHX-2526-SM-62LEO	GTEX-14PHY-0006-SM-7SB7I	GTEX-14PHY-0226-SM-5ZZWM	GTEX-14PHY-0326-SM-62LE3	GTEX-14PHY-0526-SM-664NM	GTEX-14PHY-0626-SM-664NN	GTEX-14PHY-0726-SM-5YY8X	GTEX-14PHY-0926-SM-5ZZWL	GTEX-14PHY-1026-SM-62LEV	GTEX-14PHY-1126-SM-664OR	GTEX-14PHY-1226-SM-5ZZWK	GTEX-14PHY-1926-SM-5YY95	GTEX-14PHY-2626-SM-62LF8	GTEX-14PHY-2726-SM-62LE2	GTEX-14PII-0005-SM-7RHFV	GTEX-14PII-0226-SM-6EU1T	GTEX-14PII-0326-SM-6LLIQ	GTEX-14PII-0426-SM-6LLIR	GTEX-14PII-0526-SM-6EU2A	GTEX-14PII-0626-SM-69LPY	GTEX-14PII-0726-SM-6EU2B	GTEX-14PII-0826-SM-6871S	GTEX-14PII-1026-SM-5ZZVW	GTEX-14PJ2-0005-SM-9JGFU	GTEX-14PJ2-0226-SM-6LLH4	GTEX-14PJ2-0326-SM-6EU2Q	GTEX-14PJ2-0626-SM-6LLII	GTEX-14PJ2-1026-SM-6EU1M	GTEX-14PJ2-1126-SM-69LOD	GTEX-14PJ2-1226-SM-62LFE	GTEX-14PJ2-1426-SM-62LFF	GTEX-14PJ2-1526-SM-686Z4	GTEX-14PJ2-2026-SM-6AJAQ	GTEX-14PJ2-2126-SM-5YY96	GTEX-14PJ2-2726-SM-5ZZVZ	GTEX-14PJ2-2826-SM-6EU1N	GTEX-14PJ3-0005-SM-9JGFT	GTEX-14PJ3-0126-SM-69LQP	GTEX-14PJ3-0226-SM-6EU37	GTEX-14PJ3-0426-SM-6LLHF	GTEX-14PJ3-0626-SM-6UGC5	GTEX-14PJ3-0726-SM-69LQE	GTEX-14PJ3-0826-SM-6AJBR	GTEX-14PJ3-0926-SM-69LQG	GTEX-14PJ3-1126-SM-5ZZVX	GTEX-14PJ3-1226-SM-5ZZVY	GTEX-14PJ3-1326-SM-664O7	GTEX-14PJ3-1426-SM-664O8	GTEX-14PJ3-1526-SM-664O9	GTEX-14PJ3-1626-SM-664O5	GTEX-14PJ3-1726-SM-5ZZVH	GTEX-14PJ3-1826-SM-62LEX	GTEX-14PJ3-1926-SM-62LEY	GTEX-14PJ3-2026-SM-5ZZVK	GTEX-14PJ3-2126-SM-5ZZVL	GTEX-14PJ3-2226-SM-62LFD	GTEX-14PJ4-0006-SM-7RHFY	GTEX-14PJ4-0126-SM-62LEZ	GTEX-14PJ4-0226-SM-5YY92	GTEX-14PJ4-0326-SM-664OT	GTEX-14PJ4-0426-SM-6871F	GTEX-14PJ4-0526-SM-6871G	GTEX-14PJ4-0626-SM-6AJBS	GTEX-14PJ4-0726-SM-6872E	GTEX-14PJ4-0826-SM-6LLH5	GTEX-14PJ4-0926-SM-5YY98	GTEX-14PJ4-1026-SM-6AJ97	GTEX-14PJ4-1126-SM-5YY91	GTEX-14PJ4-1226-SM-5YY9U	GTEX-14PJ4-1326-SM-5ZZVM	GTEX-14PJ4-1426-SM-69LO6	GTEX-14PJ4-1526-SM-664OA	GTEX-14PJ4-1626-SM-664OB	GTEX-14PJ4-1726-SM-664OC	GTEX-14PJ4-1826-SM-5YY97	GTEX-14PJ4-1926-SM-6LLHG	GTEX-14PJ4-2126-SM-6ETZJ	GTEX-14PJ4-2226-SM-6LLIS	GTEX-14PJ4-2426-SM-6EU1U	GTEX-14PJ4-2526-SM-6LLIT	GTEX-14PJ5-0005-SM-9MQLO	GTEX-14PJ5-0226-SM-5YY99	GTEX-14PJ5-0326-SM-664OD	GTEX-14PJ5-0426-SM-5ZZW2	GTEX-14PJ5-0526-SM-664OE	GTEX-14PJ5-0626-SM-6LLIJ	GTEX-14PJ5-0826-SM-6AJAR	GTEX-14PJ5-0926-SM-6LLIK	GTEX-14PJ5-1526-SM-6LLIL	GTEX-14PJ5-1926-SM-6LLIM	GTEX-14PJ5-2026-SM-6LLIN	GTEX-14PJ6-0006-SM-7P8RE	GTEX-14PJ6-0126-SM-686Z5	GTEX-14PJ6-0226-SM-6AJ9K	GTEX-14PJ6-0326-SM-6871H	GTEX-14PJ6-0526-SM-6LLIU	GTEX-14PJ6-0626-SM-686Z6	GTEX-14PJ6-0726-SM-69LOL	GTEX-14PJ6-0826-SM-686Z9	GTEX-14PJ6-0926-SM-686ZA	GTEX-14PJ6-1026-SM-686ZB	GTEX-14PJ6-1126-SM-6AJ9R	GTEX-14PJ6-1226-SM-6LLHJ	GTEX-14PJ6-1526-SM-6AJ9M	GTEX-14PJ6-1626-SM-6872D	GTEX-14PJ6-1726-SM-6AJBN	GTEX-14PJ6-2126-SM-6EU1V	GTEX-14PJ6-2226-SM-6LLIV	GTEX-14PJ6-2326-SM-6ETZR	GTEX-14PJ6-2426-SM-6ETZS	GTEX-14PJ6-2626-SM-6EU2T	GTEX-14PJM-0006-SM-9JGHA	GTEX-14PJM-0011-R10a-SM-686ZP	GTEX-14PJM-0011-R1a-SM-CNPO3	GTEX-14PJM-0011-R3b-SM-5ZZV9	GTEX-14PJM-0011-R4a-SM-5YYAS	GTEX-14PJM-0011-R6a-SM-6872G	GTEX-14PJM-0011-R7a-SM-6AJBX	GTEX-14PJM-0011-R8b-SM-69LPD	GTEX-14PJM-0011-R9b-SM-6EU35	GTEX-14PJM-0226-SM-62LF1	GTEX-14PJM-0326-SM-62LF2	GTEX-14PJM-0426-SM-5ZZVN	GTEX-14PJM-0626-SM-686ZN	GTEX-14PJM-0826-SM-6LLIW	GTEX-14PJM-0926-SM-6AJ9Y	GTEX-14PJM-1026-SM-6ETZT	GTEX-14PJM-1126-SM-6LLHK	GTEX-14PJM-1226-SM-686Z7	GTEX-14PJM-1326-SM-664NX	GTEX-14PJM-1426-SM-62LF3	GTEX-14PJM-1526-SM-664NY	GTEX-14PJM-1626-SM-6LLHL	GTEX-14PJM-1726-SM-6LLHB	GTEX-14PJM-2126-SM-6AJAS	GTEX-14PJM-2226-SM-6AJAT	GTEX-14PJM-2426-SM-686ZC	GTEX-14PJM-2626-SM-686ZD	GTEX-14PJM-2826-SM-69LPV	GTEX-14PJM-2926-SM-69LOE	GTEX-14PJM-3026-SM-6LLHM	GTEX-14PJM-3126-SM-6EU2R	GTEX-14PJM-3226-SM-6AJA1	GTEX-14PJN-0005-SM-9JGGF	GTEX-14PJN-0526-SM-68724	GTEX-14PJN-0626-SM-6EU13	GTEX-14PJN-0826-SM-686ZL	GTEX-14PJN-0926-SM-6EU19	GTEX-14PJN-1526-SM-6AJBP	GTEX-14PJN-1626-SM-68727	GTEX-14PJN-1726-SM-69LO7	GTEX-14PJN-1826-SM-6AJ98	GTEX-14PJN-2126-SM-6AJBM	GTEX-14PJN-2226-SM-6872I	GTEX-14PJO-0005-SM-9JGGY	GTEX-14PJO-0011-R10a-SM-686ZS	GTEX-14PJO-0011-R1b-SM-6AJAK	GTEX-14PJO-0011-R2a-SM-5ZZVF	GTEX-14PJO-0011-R3a-SM-6AJBY	GTEX-14PJO-0011-R5a-SM-6AJBZ	GTEX-14PJO-0011-R7a-SM-664NR	GTEX-14PJO-0011-R8a-SM-6AJAL	GTEX-14PJO-0011-R9b-SM-62LE9	GTEX-14PJO-0326-SM-6LLHT	GTEX-14PJO-0526-SM-6EU2O	GTEX-14PJO-0626-SM-6LLHH	GTEX-14PJO-0726-SM-69LO8	GTEX-14PJO-0826-SM-6ETZK	GTEX-14PJO-0926-SM-686YT	GTEX-14PJO-1626-SM-69LPQ	GTEX-14PJO-1726-SM-68719	GTEX-14PJO-1826-SM-69LPR	GTEX-14PJO-2526-SM-6AJBQ	GTEX-14PJO-2826-SM-6AJA6	GTEX-14PJO-2926-SM-686ZI	GTEX-14PJP-0005-SM-7P8OM	GTEX-14PK6-0006-SM-7PC1L	GTEX-14PK6-0126-SM-664O1	GTEX-14PK6-0226-SM-62LF5	GTEX-14PK6-0326-SM-6AJ9S	GTEX-14PK6-0426-SM-6EU1J	GTEX-14PK6-0526-SM-69LOF	GTEX-14PK6-0626-SM-6AJ9P	GTEX-14PK6-0726-SM-6LLIX	GTEX-14PK6-0826-SM-5ZZVO	GTEX-14PK6-0926-SM-62LF4	GTEX-14PK6-1026-SM-664NZ	GTEX-14PK6-1126-SM-5YY93	GTEX-14PK6-1226-SM-6EU1W	GTEX-14PK6-1326-SM-686ZE	GTEX-14PK6-1626-SM-6871I	GTEX-14PK6-1726-SM-6871J	GTEX-14PK6-1826-SM-69LOM	GTEX-14PK6-1926-SM-6ETZU	GTEX-14PK6-2026-SM-6LLHP	GTEX-14PK6-2126-SM-6ETZV	GTEX-14PK6-2326-SM-69LOG	GTEX-14PKU-0005-SM-9KNTL	GTEX-14PKU-0008-SM-E9U4G	GTEX-14PKU-0126-SM-6LLHV	GTEX-14PKU-0226-SM-6EU16	GTEX-14PKU-0326-SM-6AJA7	GTEX-14PKU-0426-SM-6EU1P	GTEX-14PKU-0526-SM-6871A	GTEX-14PKU-0626-SM-6EU1Q	GTEX-14PKU-0926-SM-69LPS	GTEX-14PKU-1026-SM-6EU12	GTEX-14PKU-1126-SM-69LOU	GTEX-14PKU-1226-SM-686ZM	GTEX-14PKU-1326-SM-6871B	GTEX-14PKU-1626-SM-6871C	GTEX-14PKU-2226-SM-7LG5T	GTEX-14PKV-0006-SM-9MQL3	GTEX-14PKV-0008-SM-E9U4H	GTEX-14PKV-0626-SM-6AJA2	GTEX-14PKV-0726-SM-686ZF	GTEX-14PKV-0926-SM-6AJB4	GTEX-14PKV-1126-SM-6LLJ1	GTEX-14PKV-1226-SM-6871T	GTEX-14PKV-1426-SM-5YYB9	GTEX-14PKV-1526-SM-664O2	GTEX-14PKV-1726-SM-6871U	GTEX-14PKV-1826-SM-69LO9	GTEX-14PKV-1926-SM-686YU	GTEX-14PKV-2026-SM-6AJ9A	GTEX-14PKV-2126-SM-664O3	GTEX-14PN3-0006-SM-7SB6O	GTEX-14PN3-0008-SM-E76Q7	GTEX-14PN3-0126-SM-6AJAU	GTEX-14PN3-0226-SM-6871K	GTEX-14PN3-0326-SM-6EU1X	GTEX-14PN3-0426-SM-6LLIY	GTEX-14PN3-0526-SM-69LQF	GTEX-14PN3-0726-SM-6EU14	GTEX-14PN3-0826-SM-69LOS	GTEX-14PN3-1126-SM-69LOR	GTEX-14PN3-1226-SM-69LOW	GTEX-14PN3-1326-SM-6AJ9U	GTEX-14PN3-1426-SM-686Z8	GTEX-14PN3-1526-SM-6ETZM	GTEX-14PN3-1626-SM-6AJAV	GTEX-14PN3-1926-SM-6EU1Y	GTEX-14PN3-2026-SM-68729	GTEX-14PN3-2426-SM-6LLHS	GTEX-14PN3-2526-SM-6EU15	GTEX-14PN3-2626-SM-6EU17	GTEX-14PN4-0005-SM-7PC21	GTEX-14PN4-0008-SM-E9U4N	GTEX-14PN4-0011-R10b-SM-69LP2	GTEX-14PN4-0011-R11a-SM-686ZW	GTEX-14PN4-0011-R1b-SM-69LP8	GTEX-14PN4-0011-R2a-SM-6EU2Y	GTEX-14PN4-0011-R3b-SM-686ZU	GTEX-14PN4-0011-R4a-SM-686ZT	GTEX-14PN4-0011-R5a-SM-686ZV	GTEX-14PN4-0011-R6b-SM-69LQU	GTEX-14PN4-0011-R7b-SM-69LQQ	GTEX-14PN4-0011-R8a-SM-6EU1H	GTEX-14PN4-0011-R9a-SM-6LLH9	GTEX-14PN4-0126-SM-6EU2V	GTEX-14PN4-0326-SM-6EU2N	GTEX-14PN4-0426-SM-6AJ9N	GTEX-14PN4-0626-SM-62LFP	GTEX-14PN4-0826-SM-69LON	GTEX-14PN4-1426-SM-6LLJ4	GTEX-14PN4-1526-SM-6871V	GTEX-14PN4-1626-SM-6AJB5	GTEX-14PN4-2526-SM-686ZG	GTEX-14PN4-3026-SM-664O4	GTEX-14PN4-3226-SM-6AJBO	GTEX-14PQA-0006-SM-7PC2D	GTEX-14PQA-0008-SM-E6CPD	GTEX-14PQA-0011-R10a-SM-6AJAA	GTEX-14PQA-0011-R1b-SM-6EU1G	GTEX-14PQA-0011-R3b-SM-69LQO	GTEX-14PQA-0011-R4b-SM-6AJBU	GTEX-14PQA-0011-R5b-SM-6AJC2	GTEX-14PQA-0011-R6b-SM-6AJAM	GTEX-14PQA-0011-R8b-SM-6AJAB	GTEX-14PQA-0526-SM-7KUFS	GTEX-14PQA-1126-SM-7KUM4	GTEX-14PQA-1226-SM-6M47A	GTEX-14PQA-3126-SM-6LPKD	GTEX-14XAO-0006-SM-7RHFX	GTEX-14XAO-0008-SM-E9U4M	GTEX-14XAO-0226-SM-68728	GTEX-14XAO-0326-SM-6ETZN	GTEX-14XAO-0426-SM-6AJB6	GTEX-14XAO-0526-SM-6AJB7	GTEX-14XAO-0926-SM-69LPZ	GTEX-14XAO-1026-SM-6LLJ7	GTEX-14XAO-1126-SM-6EU11	GTEX-14XAO-1226-SM-6EU1C	GTEX-14XAO-1326-SM-6EU1A	GTEX-14XAO-1426-SM-6EU2C	GTEX-14XAO-1926-SM-6ETZO	GTEX-14XAO-2026-SM-69LOI	GTEX-14XAO-2226-SM-6LLHU	GTEX-14XAO-2326-SM-6EU1B	GTEX-15CHC-0006-SM-7P8RG	GTEX-15CHC-0008-SM-E9U4J	GTEX-15CHC-0126-SM-5YYBA	GTEX-15CHC-0226-SM-5YYBB	GTEX-15CHC-0326-SM-5ZZVP	GTEX-15CHC-0426-SM-6LLHI	GTEX-15CHC-0526-SM-6EU23	GTEX-15CHC-0626-SM-686YV	GTEX-15CHC-0726-SM-6AJ9D	GTEX-15CHC-0826-SM-686YW	GTEX-15CHC-1126-SM-6LLHQ	GTEX-15CHC-1226-SM-686ZH	GTEX-15CHC-1326-SM-6LLJA	GTEX-15CHC-1426-SM-5ZZVQ	GTEX-15CHC-1626-SM-5ZZWS	GTEX-15CHC-2026-SM-6EU1Z	GTEX-15CHC-2126-SM-6EU21	GTEX-15CHC-2426-SM-6EU22	GTEX-15CHC-2526-SM-686YX	GTEX-15CHQ-0005-SM-7P8RH	GTEX-15CHQ-0008-SM-E9U4I	GTEX-15CHQ-0011-R10b-SM-6AJBV	GTEX-15CHQ-0011-R11b-SM-686ZZ	GTEX-15CHQ-0011-R1a-SM-COH27	GTEX-15CHQ-0011-R2b-SM-6AJAD	GTEX-15CHQ-0011-R3b-SM-686ZY	GTEX-15CHQ-0011-R4a-SM-686ZX	GTEX-15CHQ-0011-R5b-SM-6AJAN	GTEX-15CHQ-0011-R6b-SM-69LOX	GTEX-15CHQ-0011-R7b-SM-D4P1Q	GTEX-15CHQ-0011-R8b-SM-CNPO4	GTEX-15CHQ-0011-R9a-SM-6LLHX	GTEX-15CHQ-0226-SM-6EU2S	GTEX-15CHQ-0326-SM-69LQD	GTEX-15CHQ-0626-SM-6AJ9E	GTEX-15CHQ-0726-SM-6EU18	GTEX-15CHQ-0826-SM-69LOT	GTEX-15CHQ-1126-SM-686YY	GTEX-15CHQ-1226-SM-6ETZL	GTEX-15CHQ-1326-SM-6871Z	GTEX-15CHQ-1526-SM-69LPW	GTEX-15CHQ-1626-SM-6LLJR	GTEX-15CHQ-2026-SM-6AJAX	GTEX-15CHQ-2126-SM-6871M	GTEX-15CHQ-2526-SM-6EU24	GTEX-15CHQ-2626-SM-686YZ	GTEX-15CHQ-3126-SM-6872B	GTEX-15CHR-0005-SM-9KNUS	GTEX-15CHR-0008-SM-E9U4K	GTEX-15CHR-0126-SM-7SB7X	GTEX-15CHR-0226-SM-7PC2Z	GTEX-15CHR-0326-SM-7DHN3	GTEX-15CHR-0526-SM-79OLJ	GTEX-15CHR-0626-SM-7938V	GTEX-15CHR-0726-SM-7EPHG	GTEX-15CHR-0926-SM-7DUFW	GTEX-15CHR-1126-SM-7EWF4	GTEX-15CHR-1226-SM-79OON	GTEX-15CHR-1326-SM-79OLT	GTEX-15CHR-1426-SM-7DUGV	GTEX-15CHR-1726-SM-7DUGW	GTEX-15CHR-2026-SM-7MXU2	GTEX-15CHR-2426-SM-7DUFX	GTEX-15D1Q-0006-SM-9KNTN	GTEX-15D1Q-0008-SM-E9U4L	GTEX-15D1Q-0126-SM-7KUG6	GTEX-15D1Q-0426-SM-6AJ9G	GTEX-15D1Q-0526-SM-6AJAY	GTEX-15D1Q-0626-SM-6AJAZ	GTEX-15D1Q-1226-SM-686Z1	GTEX-15D1Q-1326-SM-69LOA	GTEX-15D1Q-1526-SM-686Z2	GTEX-15D1Q-2826-SM-6LLH7	GTEX-15D79-0005-SM-7P8TS	GTEX-15D79-0008-SM-E6CPM	GTEX-15D79-0426-SM-6AJAW	GTEX-15D79-0526-SM-6ETZP	GTEX-15D79-3126-SM-6M48C	GTEX-15DCD-0006-SM-7RHG4	GTEX-15DCD-0008-SM-E76Q6	GTEX-15DCD-0011-R10b-SM-6LPII	GTEX-15DCD-0011-R11a-SM-D4P1R	GTEX-15DCD-0011-R1b-SM-6LPIJ	GTEX-15DCD-0011-R2b-SM-6LPIE	GTEX-15DCD-0011-R3b-SM-D4P1P	GTEX-15DCD-0011-R4a-SM-69LPB	GTEX-15DCD-0011-R5a-SM-CXZKZ	GTEX-15DCD-0011-R6b-SM-6M46L	GTEX-15DCD-0011-R7b-SM-6LPID	GTEX-15DCD-0011-R8b-SM-7KUEF	GTEX-15DCD-0011-R9b-SM-7KUED	GTEX-15DCD-0126-SM-7KUEK	GTEX-15DCD-0226-SM-6LPKC	GTEX-15DCD-0626-SM-7KUG7	GTEX-15DCD-1626-SM-6AJBH	GTEX-15DCD-1726-SM-7KUN1	GTEX-15DCD-2926-SM-7KULT	GTEX-15DCD-3026-SM-6PALL	GTEX-15DCE-0005-SM-7SB7J	GTEX-15DCE-0008-SM-E6CPF	GTEX-15DCE-0826-SM-7KULW	GTEX-15DCE-1326-SM-6LPJL	GTEX-15DCE-1526-SM-7KUFD	GTEX-15DCE-1626-SM-6LPJM	GTEX-15DCE-2026-SM-7KUFE	GTEX-15DDE-0008-SM-E6CPH	GTEX-15DDE-0011-R10a-SM-7KUKW	GTEX-15DDE-0011-R4b-SM-7KULI	GTEX-15DDE-0011-R9b-SM-6M46U	GTEX-15DDE-0126-SM-6LPKH	GTEX-15DDE-0226-SM-6LLJ6	GTEX-15DDE-0326-SM-6LLJ5	GTEX-15DDE-0426-SM-6M48M	GTEX-15DDE-0526-SM-6ETZQ	GTEX-15DDE-0626-SM-69LOK	GTEX-15DDE-1126-SM-6LLHN	GTEX-15DDE-1226-SM-6PAN8	GTEX-15DDE-1326-SM-6LLJM	GTEX-15DDE-2326-SM-6AJA8	GTEX-15DDE-2926-SM-6LLJ3	GTEX-15DDE-3226-SM-6LPK6	GTEX-15DYW-0006-SM-7RHFR	GTEX-15DYW-0008-SM-E76Q4	GTEX-15DYW-0011-R11a-SM-6LPIT	GTEX-15DYW-0011-R2b-SM-7KUKY	GTEX-15DYW-0011-R3b-SM-6LPIM	GTEX-15DYW-0011-R4a-SM-6M46V	GTEX-15DYW-0011-R5a-SM-6M46W	GTEX-15DYW-0011-R6b-SM-6PALA	GTEX-15DYW-0011-R7a-SM-7KULG	GTEX-15DYW-0011-R9b-SM-6PALB	GTEX-15DYW-0126-SM-7KULE	GTEX-15DYW-0326-SM-6PAN9	GTEX-15DYW-1126-SM-6LPK5	GTEX-15DYW-1226-SM-6PALV	GTEX-15DYW-1326-SM-6LPIV	GTEX-15DYW-1426-SM-6LPIW	GTEX-15DYW-1526-SM-7KUEP	GTEX-15DYW-1626-SM-6LLI1	GTEX-15DYW-1726-SM-7KUM5	GTEX-15DYW-1826-SM-6LPIY	GTEX-15DYW-1926-SM-6EU2K	GTEX-15DYW-2026-SM-6AJBD	GTEX-15DYW-2126-SM-6M47B	GTEX-15DYW-2326-SM-6PAMU	GTEX-15DYW-2426-SM-7KUG8	GTEX-15DYW-2626-SM-6LPK7	GTEX-15DYW-2726-SM-6EU2I	GTEX-15DYW-2926-SM-6PANA	GTEX-15DYW-3026-SM-7KFRM	GTEX-15DZA-0005-SM-9JGFP	GTEX-15DZA-0008-SM-E76Q2	GTEX-15DZA-0126-SM-6PAMV	GTEX-15DZA-0226-SM-7KFS6	GTEX-15DZA-0526-SM-6LPKE	GTEX-15DZA-0626-SM-6PANC	GTEX-15DZA-0826-SM-6AJBF	GTEX-15DZA-0926-SM-69LQ3	GTEX-15DZA-1026-SM-6PAND	GTEX-15DZA-1126-SM-6LPK8	GTEX-15DZA-1226-SM-7KFS1	GTEX-15DZA-1326-SM-68722	GTEX-15DZA-2026-SM-6PANE	GTEX-15DZA-2226-SM-7KUMY	GTEX-15EO6-0005-SM-7PBZC	GTEX-15EO6-0008-SM-E6CPJ	GTEX-15EO6-0011-R11b-SM-6M47M	GTEX-15EO6-0011-R2a-SM-6M46R	GTEX-15EO6-0011-R3b-SM-7KUDY	GTEX-15EO6-0011-R4a-SM-7KUKZ	GTEX-15EO6-0011-R5b-SM-7KUDZ	GTEX-15EO6-0011-R6a-SM-7KULK	GTEX-15EO6-0011-R7a-SM-6M46Q	GTEX-15EO6-0011-R9a-SM-6PALG	GTEX-15EO6-0126-SM-6LPKJ	GTEX-15EO6-0926-SM-6M48N	GTEX-15EO6-1026-SM-7KUG9	GTEX-15EO6-2326-SM-6LPKK	GTEX-15EO6-2426-SM-6PALZ	GTEX-15EO6-2626-SM-6PALK	GTEX-15EO6-2826-SM-6PANB	GTEX-15EO6-2926-SM-6M48D	GTEX-15EO6-3026-SM-7KUMA	GTEX-15EO6-3126-SM-6LPIQ	GTEX-15EOM-0008-SM-E6CPI	GTEX-15EOM-0126-SM-7KUGG	GTEX-15EOM-0526-SM-7KUFY	GTEX-15EOM-1526-SM-68723	GTEX-15EOM-2326-SM-7KUMV	GTEX-15EOM-5007-SM-793DG	GTEX-15EOM-5010-SM-7P8PA	GTEX-15EOM-5013-SM-7MKF9	GTEX-15EOM-5016-SM-7P8SR	GTEX-15EOM-5019-SM-793DK	GTEX-15ER7-0008-SM-E6CPG	GTEX-15ER7-0011-R11a-SM-6LPIL	GTEX-15ER7-0011-R1b-SM-7KUE1	GTEX-15ER7-0011-R2a-SM-6M46O	GTEX-15ER7-0011-R3a-SM-6LPIK	GTEX-15ER7-0011-R4a-SM-6M46S	GTEX-15ER7-0011-R5b-SM-6M46T	GTEX-15ER7-0011-R6a-SM-6M46M	GTEX-15ER7-0011-R7a-SM-6M46N	GTEX-15ER7-0011-R8a-SM-7KUL2	GTEX-15ER7-0011-R9b-SM-6PALF	GTEX-15ER7-0126-SM-6PAM2	GTEX-15ER7-0226-SM-7KUEU	GTEX-15ER7-0326-SM-7KUEV	GTEX-15ER7-0426-SM-6PAM3	GTEX-15ER7-0626-SM-6PANF	GTEX-15ER7-0726-SM-7KUMF	GTEX-15ER7-0826-SM-6PALW	GTEX-15ER7-0926-SM-7KUMG	GTEX-15ER7-1026-SM-7KUMD	GTEX-15ER7-1126-SM-6M47F	GTEX-15ER7-1326-SM-6LPK9	GTEX-15ER7-1426-SM-6PAMA	GTEX-15ER7-1526-SM-6LLHO	GTEX-15ER7-1626-SM-6PAMZ	GTEX-15ER7-1726-SM-6PAMX	GTEX-15ER7-1826-SM-6LLI7	GTEX-15ER7-1926-SM-7KUEW	GTEX-15ER7-2026-SM-793B8	GTEX-15ER7-2126-SM-7939E	GTEX-15ER7-2226-SM-7KFRN	GTEX-15ER7-2326-SM-7KUN3	GTEX-15ER7-2426-SM-793B9	GTEX-15ER7-2526-SM-7KUFW	GTEX-15ER7-2826-SM-6PAN2	GTEX-15ER7-2926-SM-7KUFK	GTEX-15ER7-3026-SM-6M47W	GTEX-15ER7-3126-SM-7KUGH	GTEX-15ER7-3226-SM-6LPIX	GTEX-15ETS-0005-SM-9KNTJ	GTEX-15ETS-0008-SM-E8VNG	GTEX-15ETS-0126-SM-7KUMW	GTEX-15ETS-0326-SM-6PANH	GTEX-15ETS-0426-SM-6PANI	GTEX-15ETS-0526-SM-6PAN3	GTEX-15ETS-0626-SM-7KUMX	GTEX-15ETS-0726-SM-6LPKL	GTEX-15ETS-1526-SM-6LPKM	GTEX-15ETS-1926-SM-7KUN5	GTEX-15ETS-2026-SM-6AJBC	GTEX-15ETS-2326-SM-7KUGC	GTEX-15ETS-2426-SM-6PANJ	GTEX-15ETS-3126-SM-6LPKN	GTEX-15EU6-0005-SM-7P8RJ	GTEX-15EU6-0008-SM-E8VNH	GTEX-15EU6-0326-SM-6M48I	GTEX-15EU6-0426-SM-6PAN5	GTEX-15EU6-0726-SM-7KUFU	GTEX-15EU6-1126-SM-68721	GTEX-15EU6-1226-SM-6AJBE	GTEX-15EU6-1326-SM-6PANG	GTEX-15EU6-1426-SM-6M48E	GTEX-15EU6-1526-SM-7KUGA	GTEX-15EU6-1626-SM-6LPKF	GTEX-15EU6-1726-SM-6M48H	GTEX-15EU6-1826-SM-7PC1W	GTEX-15EU6-2226-SM-6EU2L	GTEX-15EU6-2526-SM-7KUGB	GTEX-15EU6-2626-SM-7KUN4	GTEX-15F5U-0008-SM-E8VMZ	GTEX-15F5U-0126-SM-6LPKA	GTEX-15F5U-0226-SM-6PANK	GTEX-15F5U-1426-SM-7KUN2	GTEX-15F5U-1526-SM-6PANO	GTEX-15F5U-1826-SM-6LLJF	GTEX-15F5U-1926-SM-6PANL	GTEX-15F5U-5010-SM-AHZ2D	GTEX-15FZZ-0008-SM-E8VNI	GTEX-15FZZ-0226-SM-6LLI4	GTEX-15FZZ-0326-SM-6M48O	GTEX-15FZZ-0426-SM-6PANM	GTEX-15FZZ-0526-SM-7KUGD	GTEX-15FZZ-0626-SM-7KFTO	GTEX-15FZZ-0726-SM-7KUFZ	GTEX-15FZZ-0826-SM-6LLJO	GTEX-15FZZ-1026-SM-6AJBI	GTEX-15FZZ-1126-SM-6AJBG	GTEX-15FZZ-1326-SM-6PANN	GTEX-15FZZ-1826-SM-6LLJP	GTEX-15FZZ-1926-SM-7KFTQ	GTEX-15G19-0006-SM-9KNW6	GTEX-15G19-0011-R10b-SM-7KUG4	GTEX-15G19-0011-R11b-SM-6LPIH	GTEX-15G19-0011-R3a-SM-6LPIG	GTEX-15G19-0011-R5b-SM-6M46P	GTEX-15G19-0011-R6b-SM-7KUM3	GTEX-15G19-0011-R7b-SM-6M479	GTEX-15G19-0011-R8b-SM-7KUL1	GTEX-15G19-0011-R9b-SM-7KUEE	GTEX-15G19-0126-SM-6PANQ	GTEX-15G19-0226-SM-6PAL2	GTEX-15G19-0326-SM-7KUGF	GTEX-15G19-0526-SM-6PAMT	GTEX-15G19-0626-SM-6M474	GTEX-15G19-1026-SM-6PALM	GTEX-15G19-1126-SM-7KUEL	GTEX-15G19-1326-SM-6LPIR	GTEX-15G19-1526-SM-6LPKP	GTEX-15G19-2126-SM-6M48J	GTEX-15G19-2426-SM-7KUMR	GTEX-15G19-2726-SM-6LPKG	GTEX-15G19-2826-SM-6M48K	GTEX-15G19-2926-SM-7KUFL	GTEX-15G19-3026-SM-6LPJP	GTEX-15G1A-0006-SM-7PC1Z	GTEX-15G1A-0008-SM-E76Q5	GTEX-15G1A-0326-SM-6M467	GTEX-15G1A-0426-SM-6M468	GTEX-15G1A-0526-SM-7KUKM	GTEX-15G1A-1226-SM-7KUF3	GTEX-15G1A-1626-SM-7KUKN	GTEX-15G1A-1726-SM-6LPI4	GTEX-15G1A-1826-SM-7KUKO	GTEX-15G1A-1926-SM-7KUFF	GTEX-15G1A-2026-SM-7KUFG	GTEX-15G1A-2326-SM-6PAMJ	GTEX-15RIE-0006-SM-7MKF8	GTEX-15RIE-0008-SM-EAZCH	GTEX-15RIE-0126-SM-7KUF8	GTEX-15RIE-0326-SM-6PAMC	GTEX-15RIE-0426-SM-7KUMH	GTEX-15RIE-0526-SM-7KUF9	GTEX-15RIE-0626-SM-6M47G	GTEX-15RIE-0726-SM-7KUMI	GTEX-15RIE-0826-SM-6M47X	GTEX-15RIE-1026-SM-6LPJQ	GTEX-15RIE-1326-SM-6PAMM	GTEX-15RIE-1726-SM-7KUMU	GTEX-15RIE-1826-SM-6M48P	GTEX-15RIE-1926-SM-7KUKJ	GTEX-15RIE-2026-SM-7KFRW	GTEX-15RIE-2326-SM-7KFSC	GTEX-15RIE-2426-SM-7KUDS	GTEX-15RIF-0005-SM-7RHGH	GTEX-15RIF-0008-SM-EAZ34	GTEX-15RIF-0126-SM-7KUG3	GTEX-15RIF-0326-SM-7KUFR	GTEX-15RIF-0526-SM-6LLI2	GTEX-15RIF-0626-SM-6LLI3	GTEX-15RIF-0826-SM-6M47C	GTEX-15RIF-0926-SM-7KUKP	GTEX-15RIF-1026-SM-7KUMZ	GTEX-15RIF-1126-SM-7KUG2	GTEX-15RIF-1326-SM-6LPKO	GTEX-15RIF-1426-SM-7KUKQ	GTEX-15RIF-1526-SM-6M46K	GTEX-15RIF-1826-SM-6M469	GTEX-15RIF-2126-SM-7KUM8	GTEX-15RIG-0006-SM-7PC1N	GTEX-15RIG-0008-SM-EAZCG	GTEX-15RIG-0126-SM-6PAN4	GTEX-15RIG-0226-SM-7KFTL	GTEX-15RIG-0426-SM-7KUF4	GTEX-15RIG-0526-SM-7KFTP	GTEX-15RIG-0726-SM-7KUM7	GTEX-15RJ7-0006-SM-7RHHM	GTEX-15RJ7-0008-SM-EAZCD	GTEX-15RJ7-0126-SM-6LPJN	GTEX-15RJ7-0226-SM-7KUMN	GTEX-15RJ7-0326-SM-6M47H	GTEX-15RJ7-0526-SM-6PANP	GTEX-15RJ7-0626-SM-6M47V	GTEX-15RJ7-0826-SM-6LLI8	GTEX-15RJ7-0926-SM-6LPJO	GTEX-15RJ7-1726-SM-6PAL3	GTEX-15RJ7-1826-SM-7KUMJ	GTEX-15RJ7-2026-SM-6LPJ4	GTEX-15RJ7-2126-SM-6PAMD	GTEX-15RJ7-2426-SM-6M48L	GTEX-15RJE-0006-SM-7PC1J	GTEX-15RJE-0008-SM-EAZ31	GTEX-15RJE-0011-R2b-SM-79OMP	GTEX-15RJE-0011-R6a-SM-7DHL8	GTEX-15RJE-0011-R7a-SM-7DHL9	GTEX-15RJE-0526-SM-6PAMN	GTEX-15RJE-0626-SM-7KUKR	GTEX-15RJE-0726-SM-7KUEG	GTEX-15RJE-0926-SM-6LLHZ	GTEX-15RJE-1026-SM-6M46X	GTEX-15RJE-1126-SM-6LPI5	GTEX-15RJE-1326-SM-6LPI6	GTEX-15RJE-2226-SM-6M46A	GTEX-15RJE-2426-SM-6PAM9	GTEX-15RJE-2626-SM-7KFT1	GTEX-15RJE-2726-SM-6LPJ1	GTEX-15RJE-2826-SM-7KUM9	GTEX-15RJE-3026-SM-7KUM1	GTEX-15SB6-0005-SM-7P8OO	GTEX-15SB6-0008-SM-EAZCE	GTEX-15SB6-0126-SM-6LPJR	GTEX-15SB6-0226-SM-6LLIA	GTEX-15SB6-0426-SM-6LPJ5	GTEX-15SB6-0726-SM-6M48F	GTEX-15SB6-0826-SM-7KUMK	GTEX-15SB6-0926-SM-7KUFM	GTEX-15SB6-1226-SM-7KUMP	GTEX-15SB6-1426-SM-7KUEM	GTEX-15SB6-1526-SM-7KUMQ	GTEX-15SB6-1726-SM-6PAME	GTEX-15SB6-1826-SM-6PALN	GTEX-15SDE-0006-SM-7PC19	GTEX-15SDE-0008-SM-EAZCF	GTEX-15SDE-0126-SM-793BA	GTEX-15SDE-0726-SM-6M48Q	GTEX-15SDE-0826-SM-6M463	GTEX-15SDE-0926-SM-6LPIA	GTEX-15SDE-1726-SM-6LPJS	GTEX-15SDE-1826-SM-7KUFN	GTEX-15SDE-2226-SM-7IGLO	GTEX-15SDE-2326-SM-6PAL4	GTEX-15SDE-2426-SM-7KFRC	GTEX-15SDE-2526-SM-6PAL5	GTEX-15SHU-0008-SM-EAZ35	GTEX-15SHU-0011-R3a-SM-7IGPS	GTEX-15SHU-0011-R4b-SM-7IGLC	GTEX-15SHU-0011-R5a-SM-7938Q	GTEX-15SHU-0126-SM-7KUEH	GTEX-15SHU-0626-SM-7KUFH	GTEX-15SHU-0726-SM-7KUFI	GTEX-15SHU-0926-SM-6PAMK	GTEX-15SHU-1026-SM-6PAL7	GTEX-15SHU-1126-SM-7KUMB	GTEX-15SHU-1226-SM-718BY	GTEX-15SHU-1426-SM-6LPIN	GTEX-15SHU-1526-SM-7KUF5	GTEX-15SHU-1626-SM-6M46B	GTEX-15SHU-1826-SM-7KUKS	GTEX-15SHU-1926-SM-7KUMO	GTEX-15SHU-2326-SM-7KUMC	GTEX-15SHU-2526-SM-6M47D	GTEX-15SHU-2926-SM-7KUKT	GTEX-15SHU-3026-SM-6LPIB	GTEX-15SHU-3126-SM-6M46H	GTEX-15SHV-0008-SM-EAZCA	GTEX-15SHV-0126-SM-6LPIS	GTEX-15SHV-0326-SM-6M475	GTEX-15SHV-0426-SM-6M476	GTEX-15SHV-0526-SM-7KUEN	GTEX-15SHV-0726-SM-6PAMO	GTEX-15SHV-0826-SM-7KUFA	GTEX-15SHV-0926-SM-6M46I	GTEX-15SHV-1126-SM-6PALO	GTEX-15SHV-1526-SM-6LLIB	GTEX-15SHV-1926-SM-6LPI1	GTEX-15SHV-2226-SM-6M464	GTEX-15SHV-2526-SM-6PAMG	GTEX-15SHW-0008-SM-EAZ33	GTEX-15SHW-0226-SM-7LTAT	GTEX-15SHW-0326-SM-6PAML	GTEX-15SHW-0626-SM-6PALH	GTEX-15SHW-0726-SM-7KUEI	GTEX-15SHW-0926-SM-6LPIO	GTEX-15SHW-1226-SM-6M46C	GTEX-15SHW-1326-SM-6PAL8	GTEX-15SHW-1926-SM-7KUKU	GTEX-15SHW-2026-SM-7KULX	GTEX-15SHW-2126-SM-6M46Y	GTEX-15SKB-0008-SM-EAZ36	GTEX-15SKB-0326-SM-6M477	GTEX-15SKB-0426-SM-6PALQ	GTEX-15SKB-0526-SM-6PAMP	GTEX-15SKB-0826-SM-7KUFB	GTEX-15SKB-0926-SM-7KUFC	GTEX-15SKB-1626-SM-6PAL6	GTEX-15SKB-2526-SM-6PALP	GTEX-15SKB-2826-SM-6PAMH	GTEX-15SZO-0008-SM-EAZ38	GTEX-15SZO-1226-SM-6LPIP	GTEX-15UF6-0008-SM-EAZCB	GTEX-15UF6-0011-R10b-SM-9OSVF	GTEX-15UF6-0011-R1a-SM-9QEGH	GTEX-15UF6-0126-SM-6PAMB	GTEX-15UF6-0226-SM-7KUF6	GTEX-15UF6-0726-SM-6PALI	GTEX-15UF6-0826-SM-6PALJ	GTEX-15UF6-1026-SM-7KUF7	GTEX-15UF6-1126-SM-6LPJ3	GTEX-15UF6-1826-SM-6LLI9	GTEX-15UF6-1926-SM-7KUDV	GTEX-15UF6-2026-SM-6LPI3	GTEX-15UF6-2126-SM-6M46Z	GTEX-15UF6-2226-SM-6M471	GTEX-15UF6-2326-SM-6M465	GTEX-15UF6-2426-SM-7KUME	GTEX-15UF6-2626-SM-6M466	GTEX-15UF6-2726-SM-7KULY	GTEX-15UF6-3026-SM-7KUKL	GTEX-15UF6-3126-SM-6M46J	GTEX-15UF7-0008-SM-EAZ37	GTEX-15UF7-0726-SM-6M46D	GTEX-15UF7-0826-SM-6M46E	GTEX-15UF7-0926-SM-6M46F	GTEX-15UF7-1226-SM-6M46G	GTEX-15UF7-1326-SM-7KUKV	GTEX-15UF7-1526-SM-6LPI7	GTEX-15UF7-1926-SM-6LPJT	GTEX-15UF7-2226-SM-6PAMQ	GTEX-15UF7-2326-SM-7KUFO	GTEX-15UKP-0008-SM-EAZ3A	GTEX-15UKP-0226-SM-7KFTD	GTEX-15UKP-0326-SM-7KUFP	GTEX-15UKP-0426-SM-7KUFQ	GTEX-15UKP-0526-SM-7KFRO	GTEX-15UKP-1326-SM-6LPI8	GTEX-15UKP-1426-SM-7KUDX	GTEX-15UKP-1926-SM-6LPI9	GTEX-15UKP-2026-SM-6LPIC	GTEX-169BO-0008-SM-EAZ32	GTEX-169BO-0126-SM-79OLS	GTEX-169BO-0226-SM-79OL1	GTEX-169BO-0326-SM-7EPIM	GTEX-169BO-0426-SM-7EPI1	GTEX-169BO-0526-SM-793AK	GTEX-169BO-1126-SM-7MGWN	GTEX-169BO-1326-SM-9MQK2	GTEX-169BO-1426-SM-9MQJT	GTEX-169BO-1526-SM-9KNVR	GTEX-169BO-1726-SM-9MQLX	GTEX-16A39-0008-SM-EAZC9	GTEX-16A39-0726-SM-7KUEB	GTEX-16A39-1026-SM-6LPJU	GTEX-16A39-1226-SM-7KUEQ	GTEX-16A39-1426-SM-6LLI6	GTEX-16AAH-0005-SM-7P8RD	GTEX-16AAH-0008-SM-EAZC5	GTEX-16AAH-0226-SM-793A8	GTEX-16AAH-0326-SM-7DHML	GTEX-16AAH-0426-SM-7DUFM	GTEX-16AAH-0626-SM-793C9	GTEX-16AAH-0726-SM-793A9	GTEX-16AAH-0826-SM-7LT9V	GTEX-16AAH-0926-SM-7939B	GTEX-16AAH-1226-SM-79OO9	GTEX-16AAH-1326-SM-7KFRG	GTEX-16AAH-1426-SM-7KFTR	GTEX-16AAH-1526-SM-7LT9W	GTEX-16AAH-1626-SM-7EWE2	GTEX-16AAH-1726-SM-7939C	GTEX-16AAH-1826-SM-7939D	GTEX-16AAH-1926-SM-7LG4C	GTEX-16AAH-2026-SM-7LG5F	GTEX-16AAH-2126-SM-7LG4D	GTEX-16BQI-0006-SM-7SB6K	GTEX-16BQI-0008-SM-EAZCC	GTEX-16BQI-0226-SM-7KUEX	GTEX-16BQI-0326-SM-6PAM4	GTEX-16BQI-0526-SM-6PAM8	GTEX-16BQI-0626-SM-6PAMS	GTEX-16BQI-0726-SM-6LPJZ	GTEX-16BQI-0926-SM-6M485	GTEX-16BQI-1026-SM-7KUEA	GTEX-16BQI-1126-SM-7KULF	GTEX-16BQI-1326-SM-6M486	GTEX-16BQI-1526-SM-6LLIE	GTEX-16BQI-1626-SM-7KULR	GTEX-16BQI-2026-SM-7KULQ	GTEX-16GPK-0008-SM-EAZ39	GTEX-16GPK-0011-R10b-SM-7MKFG	GTEX-16GPK-0011-R11b-SM-7MKFF	GTEX-16GPK-0011-R1b-SM-7EWDH	GTEX-16GPK-0011-R8a-SM-79OMQ	GTEX-16GPK-0126-SM-7DHLE	GTEX-16GPK-0226-SM-7DUFI	GTEX-16GPK-0326-SM-793BT	GTEX-16GPK-0426-SM-6PAMW	GTEX-16GPK-0526-SM-7KUER	GTEX-16GPK-0626-SM-7KFSF	GTEX-16GPK-0926-SM-6LPJ9	GTEX-16GPK-1226-SM-7LTAU	GTEX-16GPK-1326-SM-7KUE4	GTEX-16GPK-1426-SM-6M47Y	GTEX-16GPK-1826-SM-7MGW5	GTEX-16GPK-2826-SM-6LPJ6	GTEX-16GPK-3026-SM-79ON9	GTEX-16GPK-3126-SM-79OOB	GTEX-16MT8-0005-SM-7PBYO	GTEX-16MT8-0008-SM-EAZC3	GTEX-16MT8-0126-SM-7DHLD	GTEX-16MT8-0326-SM-6PAM5	GTEX-16MT8-0426-SM-7KUEY	GTEX-16MT8-0526-SM-6PAM6	GTEX-16MT8-0626-SM-6M47Q	GTEX-16MT8-0826-SM-7KULO	GTEX-16MT8-0926-SM-6M487	GTEX-16MT8-1026-SM-6LPK1	GTEX-16MT8-1226-SM-6M488	GTEX-16MT8-1326-SM-6M47R	GTEX-16MT8-1626-SM-7EWDW	GTEX-16MT8-1726-SM-7EWE7	GTEX-16MT8-1826-SM-7EWE8	GTEX-16MT8-1926-SM-7EPGL	GTEX-16MT8-2226-SM-6LPK2	GTEX-16MT8-2726-SM-7IGLJ	GTEX-16MT8-2926-SM-7DUFO	GTEX-16MT9-0006-SM-7MXTU	GTEX-16MT9-0008-SM-EAZC8	GTEX-16MT9-0126-SM-7EPI8	GTEX-16MT9-0226-SM-793BN	GTEX-16MT9-1726-SM-6M47P	GTEX-16MTA-0005-SM-7RHFT	GTEX-16MTA-0008-SM-EAZC6	GTEX-16MTA-0726-SM-7KUL4	GTEX-16MTA-0826-SM-6LLIC	GTEX-16MTA-0926-SM-6M47Z	GTEX-16MTA-1126-SM-6LPJA	GTEX-16MTA-1226-SM-7KULL	GTEX-16MTA-1326-SM-6PALX	GTEX-16MTA-1426-SM-6PALY	GTEX-16MTA-1526-SM-6LPJB	GTEX-16MTA-1626-SM-6M47N	GTEX-16MTA-1926-SM-7KUG1	GTEX-16MTA-2026-SM-7KUL3	GTEX-16MTA-2126-SM-6PALC	GTEX-16NGA-0006-SM-9JGFQ	GTEX-16NGA-0008-SM-EAZC7	GTEX-16NGA-0126-SM-72D6U	GTEX-16NGA-0226-SM-718AI	GTEX-16NGA-0326-SM-718AJ	GTEX-16NGA-0426-SM-7LG6K	GTEX-16NGA-0526-SM-731AJ	GTEX-16NGA-0626-SM-72D72	GTEX-16NGA-0726-SM-731AO	GTEX-16NGA-0826-SM-718AF	GTEX-16NGA-0926-SM-718AG	GTEX-16NGA-1026-SM-7KFS3	GTEX-16NGA-1126-SM-7KFSY	GTEX-16NGA-1226-SM-7KFSD	GTEX-16NGA-1326-SM-718AH	GTEX-16NGA-1426-SM-718AC	GTEX-16NGA-1526-SM-72D56	GTEX-16NGA-1626-SM-72D6M	GTEX-16NGA-1726-SM-731B4	GTEX-16NGA-1826-SM-7LG5L	GTEX-16NGA-1926-SM-7LTA6	GTEX-16NGA-2026-SM-7LG4Q	GTEX-16NGA-2126-SM-7PC1G	GTEX-16NPV-0005-SM-7PC2F	GTEX-16NPV-0008-SM-EAZC2	GTEX-16NPV-0011-R10a-SM-79OKA	GTEX-16NPV-0011-R11a-SM-7IGMK	GTEX-16NPV-0011-R1b-SM-7MGVZ	GTEX-16NPV-0011-R5a-SM-7EPGK	GTEX-16NPV-0011-R8a-SM-7EPH8	GTEX-16NPV-0011-R9b-SM-79ONF	GTEX-16NPV-0526-SM-79OKI	GTEX-16NPV-0626-SM-7IGOR	GTEX-16NPV-1526-SM-7KUL6	GTEX-16NPV-2426-SM-6M482	GTEX-16NPV-2526-SM-6M483	GTEX-16NPV-2626-SM-6M484	GTEX-16NPV-3226-SM-7MGW6	GTEX-16NPX-0005-SM-7MKGG	GTEX-16NPX-0008-SM-EAZC1	GTEX-16NPX-0226-SM-79OMT	GTEX-16NPX-0326-SM-7EWDI	GTEX-16NPX-0426-SM-7EWDJ	GTEX-16NPX-0626-SM-7KULB	GTEX-16NPX-0726-SM-7KULC	GTEX-16NPX-0826-SM-6M489	GTEX-16NPX-0926-SM-7KUEZ	GTEX-16NPX-1026-SM-6PAM7	GTEX-16NPX-1426-SM-6LPK3	GTEX-16NPX-1626-SM-6LLI5	GTEX-16NPX-1726-SM-7KULP	GTEX-16XZY-0006-SM-7SB99	GTEX-16XZY-0008-SM-EAZCI	GTEX-16XZY-0126-SM-7IGQ9	GTEX-16XZY-0426-SM-793BI	GTEX-16XZY-0526-SM-7DHKY	GTEX-16XZY-0726-SM-79OMU	GTEX-16XZY-0926-SM-7938M	GTEX-16XZY-2126-SM-79OK1	GTEX-16XZY-2226-SM-7938N	GTEX-16XZY-2326-SM-7EWDD	GTEX-16XZY-2426-SM-7EPGQ	GTEX-16XZY-2526-SM-7DHL2	GTEX-16XZZ-0006-SM-7MKF5	GTEX-16XZZ-0008-SM-EAZCJ	GTEX-16XZZ-0011-R10b-SM-7LT91	GTEX-16XZZ-0011-R11a-SM-7EPI3	GTEX-16XZZ-0011-R1a-SM-7LTAH	GTEX-16XZZ-0011-R3a-SM-7IGLH	GTEX-16XZZ-0011-R6a-SM-7IGNE	GTEX-16XZZ-0011-R8b-SM-7LT8S	GTEX-16XZZ-0011-R9b-SM-7DHKX	GTEX-16XZZ-0126-SM-793DV	GTEX-16XZZ-0226-SM-7MGVJ	GTEX-16XZZ-0326-SM-7EWD6	GTEX-16XZZ-0426-SM-793BW	GTEX-16XZZ-0526-SM-7KUF1	GTEX-16XZZ-0626-SM-6M47T	GTEX-16XZZ-0726-SM-7KUF2	GTEX-16XZZ-0826-SM-7IGM3	GTEX-16XZZ-0926-SM-7DHLI	GTEX-16XZZ-1026-SM-7DHKS	GTEX-16XZZ-1426-SM-7KUE3	GTEX-16XZZ-1626-SM-7KUEC	GTEX-16XZZ-1726-SM-7KULD	GTEX-16XZZ-2426-SM-7KULN	GTEX-16XZZ-2626-SM-6M47S	GTEX-16XZZ-2726-SM-7EWDO	GTEX-16XZZ-2926-SM-6LPK4	GTEX-16XZZ-3026-SM-79OMJ	GTEX-16XZZ-3126-SM-7EPGJ	GTEX-16YQH-0006-SM-7P8OQ	GTEX-16YQH-0008-SM-EAZB8	GTEX-16YQH-0011-R10b-SM-7LT8U	GTEX-16YQH-0011-R11b-SM-7LT98	GTEX-16YQH-0011-R1a-SM-7LT8R	GTEX-16YQH-0011-R3a-SM-7EPGM	GTEX-16YQH-0011-R4a-SM-7EPGI	GTEX-16YQH-0011-R5b-SM-7938U	GTEX-16YQH-0011-R6b-SM-7938T	GTEX-16YQH-0011-R7a-SM-79ON1	GTEX-16YQH-0011-R8a-SM-7DUFB	GTEX-16YQH-0126-SM-7DUFJ	GTEX-16YQH-0226-SM-6PALD	GTEX-16YQH-0326-SM-6LPJV	GTEX-16YQH-0426-SM-7KUL7	GTEX-16YQH-0526-SM-7KUE8	GTEX-16YQH-0626-SM-7938I	GTEX-16YQH-0726-SM-7IGM1	GTEX-16YQH-0826-SM-7938J	GTEX-16YQH-0926-SM-793BC	GTEX-16YQH-1826-SM-6LPJW	GTEX-16YQH-2226-SM-7IGM2	GTEX-16YQH-2326-SM-7EWDS	GTEX-16YQH-2826-SM-6PAMY	GTEX-16YQH-2926-SM-6LPJE	GTEX-16YQH-3026-SM-79OMM	GTEX-16YQH-3126-SM-79OJZ	GTEX-16Z82-0005-SM-7PBXZ	GTEX-16Z82-0008-SM-EAZBX	GTEX-16Z82-0011-R10a-SM-79OJX	GTEX-16Z82-0011-R11a-SM-79OKJ	GTEX-16Z82-0011-R1b-SM-7EPHZ	GTEX-16Z82-0011-R2b-SM-79OK9	GTEX-16Z82-0011-R5a-SM-7EPGB	GTEX-16Z82-0011-R6a-SM-7IGLV	GTEX-16Z82-0011-R7a-SM-7MKGJ	GTEX-16Z82-0011-R8a-SM-7DUEX	GTEX-16Z82-0011-R9a-SM-7DUFA	GTEX-16Z82-0126-SM-7DHLF	GTEX-16Z82-0426-SM-7EPGX	GTEX-16Z82-1026-SM-6M48A	GTEX-16Z82-1726-SM-7MGX3	GTEX-16Z82-1926-SM-6M47U	GTEX-16Z82-2026-SM-6M48B	GTEX-16Z82-2226-SM-6LPJ7	GTEX-16Z82-2426-SM-7KUMS	GTEX-16Z82-2626-SM-7KULU	GTEX-16Z82-2726-SM-7KULV	GTEX-16Z82-2926-SM-6LPJJ	GTEX-16Z82-3026-SM-79ON3	GTEX-16Z82-3126-SM-7EWEC	GTEX-178AV-0005-SM-9JGFM	GTEX-178AV-0008-SM-EAZBY	GTEX-178AV-0226-SM-793B7	GTEX-178AV-0326-SM-6LPJF	GTEX-178AV-0426-SM-6LPJG	GTEX-178AV-0526-SM-6LPJH	GTEX-178AV-0626-SM-6PAM1	GTEX-178AV-0726-SM-6LPJI	GTEX-178AV-0826-SM-7KUET	GTEX-178AV-0926-SM-793BK	GTEX-178AV-1326-SM-6LPJX	GTEX-178AV-1426-SM-6LLID	GTEX-178AV-1726-SM-7KUL8	GTEX-178AV-1826-SM-7KUE2	GTEX-178AV-1926-SM-7KUL9	GTEX-17EUY-0006-SM-7P8SB	GTEX-17EUY-0008-SM-EAZB9	GTEX-17EUY-0226-SM-79OKV	GTEX-17EUY-0326-SM-7DUEY	GTEX-17EUY-0426-SM-793BD	GTEX-17EUY-0526-SM-7EWDE	GTEX-17EUY-0626-SM-793BE	GTEX-17EUY-1326-SM-7DHKZ	GTEX-17EUY-1426-SM-7938X	GTEX-17EUY-1526-SM-793CA	GTEX-17EUY-1726-SM-79OK4	GTEX-17EUY-1826-SM-7DUEZ	GTEX-17EUY-1926-SM-7DUF6	GTEX-17EUY-2026-SM-79OMV	GTEX-17EVP-0005-SM-7P8RC	GTEX-17EVP-0008-SM-EAZBZ	GTEX-17EVP-0011-R10a-SM-7IGLP	GTEX-17EVP-0011-R11a-SM-7EWDL	GTEX-17EVP-0011-R1a-SM-7DHLA	GTEX-17EVP-0011-R2a-SM-7LG4W	GTEX-17EVP-0011-R3a-SM-7EPI9	GTEX-17EVP-0011-R4a-SM-79OML	GTEX-17EVP-0011-R5b-SM-7DHKW	GTEX-17EVP-0011-R6b-SM-7LT99	GTEX-17EVP-0011-R7a-SM-7LTAN	GTEX-17EVP-0011-R8b-SM-7DUF9	GTEX-17EVP-0126-SM-7EPHW	GTEX-17EVP-0226-SM-79OND	GTEX-17EVP-0326-SM-7DHLG	GTEX-17EVP-0426-SM-79OKG	GTEX-17EVP-0526-SM-7EPGY	GTEX-17EVP-0726-SM-7EWDX	GTEX-17EVP-0926-SM-7IGOY	GTEX-17EVP-1026-SM-7IGOZ	GTEX-17EVP-1126-SM-793C4	GTEX-17EVP-1226-SM-793BF	GTEX-17EVP-1326-SM-7DHMR	GTEX-17EVP-1426-SM-79OMN	GTEX-17EVP-2426-SM-7IGNK	GTEX-17EVP-2626-SM-7IGMA	GTEX-17EVP-2926-SM-793BU	GTEX-17EVP-3026-SM-7IGQL	GTEX-17EVP-3126-SM-79OKW	GTEX-17EVQ-0006-SM-7MGWB	GTEX-17EVQ-0008-SM-EAZB7	GTEX-17EVQ-0011-R11a-SM-7LT9C	GTEX-17EVQ-0011-R1a-SM-7189S	GTEX-17EVQ-0011-R3b-SM-7LT9B	GTEX-17EVQ-0011-R4b-SM-7LT94	GTEX-17EVQ-0011-R5a-SM-7LT92	GTEX-17EVQ-0011-R6a-SM-7189U	GTEX-17EVQ-0011-R7a-SM-7EWDA	GTEX-17EVQ-0011-R8a-SM-7189T	GTEX-17EVQ-0011-R9b-SM-79OJY	GTEX-17EVQ-0126-SM-7IGLR	GTEX-17EVQ-0226-SM-7LG4P	GTEX-17EVQ-0426-SM-7LG57	GTEX-17EVQ-0526-SM-7KFSK	GTEX-17EVQ-0626-SM-7KFTB	GTEX-17EVQ-1026-SM-7IGOG	GTEX-17EVQ-1126-SM-7LG58	GTEX-17EVQ-1226-SM-7LG59	GTEX-17EVQ-1526-SM-79ONG	GTEX-17EVQ-1626-SM-79ONH	GTEX-17EVQ-1726-SM-7LT9R	GTEX-17EVQ-1826-SM-7IGPH	GTEX-17EVQ-1926-SM-7IGOF	GTEX-17EVQ-2726-SM-7EWDT	GTEX-17EVQ-2826-SM-7IGQK	GTEX-17EVQ-2926-SM-7EWE3	GTEX-17F96-0008-SM-EAZB6	GTEX-17F96-0126-SM-7EWDU	GTEX-17F96-0326-SM-793BR	GTEX-17F96-0526-SM-79OLE	GTEX-17F96-0626-SM-793CC	GTEX-17F96-0726-SM-793CB	GTEX-17F96-0826-SM-7DHLU	GTEX-17F96-1126-SM-7EWDF	GTEX-17F96-1226-SM-79OK2	GTEX-17F96-1426-SM-7IGQA	GTEX-17F96-1626-SM-7DUFL	GTEX-17F96-1726-SM-7IGMB	GTEX-17F96-1926-SM-7MGWY	GTEX-17F96-2026-SM-79ON4	GTEX-17F96-2126-SM-7KFSM	GTEX-17F96-2426-SM-7IGLN	GTEX-17F96-2526-SM-7DHL3	GTEX-17F96-2726-SM-7LT9F	GTEX-17F96-2826-SM-7IGP3	GTEX-17F97-0008-SM-EAZBB	GTEX-17F97-0011-R10b-SM-793BB	GTEX-17F97-0011-R11b-SM-7KFRQ	GTEX-17F97-0011-R1b-SM-7IGM9	GTEX-17F97-0011-R3b-SM-7LT9E	GTEX-17F97-0011-R4b-SM-7KFS2	GTEX-17F97-0011-R5a-SM-7LG4Z	GTEX-17F97-0011-R6a-SM-7EPGS	GTEX-17F97-0011-R7b-SM-7MGVY	GTEX-17F97-0011-R8a-SM-7DUET	GTEX-17F97-0126-SM-7LT8N	GTEX-17F97-0226-SM-7LG6Q	GTEX-17F97-0326-SM-7LG5B	GTEX-17F97-0426-SM-7LT9U	GTEX-17F97-0526-SM-7DUF8	GTEX-17F97-0626-SM-7IGOH	GTEX-17F97-1226-SM-79OJT	GTEX-17F97-1326-SM-7MGVO	GTEX-17F97-1426-SM-7LG5C	GTEX-17F97-1626-SM-72D6W	GTEX-17F97-1926-SM-7IGM4	GTEX-17F97-2526-SM-7EWDV	GTEX-17F97-2626-SM-7IGM5	GTEX-17F97-2926-SM-7DUEQ	GTEX-17F97-3026-SM-79OKC	GTEX-17F98-0008-SM-EAZBA	GTEX-17F98-0126-SM-7MGW3	GTEX-17F98-0226-SM-793BV	GTEX-17F98-0326-SM-7DHLH	GTEX-17F98-0426-SM-79ONZ	GTEX-17F98-0526-SM-79OK5	GTEX-17F98-0626-SM-79OMX	GTEX-17F98-0726-SM-793BJ	GTEX-17F98-0826-SM-7DUF7	GTEX-17F98-0926-SM-7DHLT	GTEX-17F98-1026-SM-7IGO8	GTEX-17F98-1126-SM-79OJS	GTEX-17F98-1326-SM-7DUEP	GTEX-17F98-1526-SM-7EWD8	GTEX-17F98-1626-SM-7938R	GTEX-17F98-1726-SM-7938O	GTEX-17F98-1826-SM-7DUFK	GTEX-17F98-1926-SM-7DHLW	GTEX-17F9E-0008-SM-EAZB5	GTEX-17F9E-0226-SM-79OKK	GTEX-17F9E-0426-SM-7IGP1	GTEX-17F9E-0526-SM-7DUFD	GTEX-17F9E-0626-SM-79ON5	GTEX-17F9E-0726-SM-793A1	GTEX-17F9E-0926-SM-7IGMG	GTEX-17F9E-1026-SM-7DUF1	GTEX-17F9E-1126-SM-79OMO	GTEX-17F9E-1226-SM-7EWDG	GTEX-17F9E-1326-SM-7DHL4	GTEX-17F9E-1426-SM-793BG	GTEX-17F9E-1626-SM-7EWDB	GTEX-17F9E-1826-SM-7IGMC	GTEX-17F9E-1926-SM-7IGQF	GTEX-17F9E-2126-SM-7DUFG	GTEX-17F9E-2226-SM-7IGNC	GTEX-17F9E-2326-SM-79OKD	GTEX-17F9E-2526-SM-7MGW2	GTEX-17F9Y-0008-SM-EAZBC	GTEX-17F9Y-0126-SM-79OKX	GTEX-17F9Y-0326-SM-7IGLS	GTEX-17F9Y-0526-SM-7EWDC	GTEX-17F9Y-0726-SM-7LT9G	GTEX-17F9Y-0826-SM-7LG52	GTEX-17F9Y-0926-SM-79OJU	GTEX-17F9Y-1026-SM-7IGO4	GTEX-17F9Y-1226-SM-7EPGE	GTEX-17F9Y-1326-SM-7MGW9	GTEX-17F9Y-1426-SM-7IGOO	GTEX-17F9Y-1826-SM-7IGMI	GTEX-17F9Y-2326-SM-7DUFP	GTEX-17F9Y-2626-SM-7IGN9	GTEX-17GQL-0005-SM-7MKF4	GTEX-17GQL-0126-SM-72D5Q	GTEX-17GQL-0226-SM-7LTAK	GTEX-17GQL-0326-SM-7LG5U	GTEX-17GQL-0426-SM-7LG5V	GTEX-17GQL-0526-SM-72D5N	GTEX-17GQL-0626-SM-731CN	GTEX-17GQL-0726-SM-731BL	GTEX-17GQL-0826-SM-731AM	GTEX-17GQL-1226-SM-7KFTS	GTEX-17GQL-1526-SM-7LTAC	GTEX-17GQL-1626-SM-7LG69	GTEX-17GQL-1726-SM-718B8	GTEX-17GQL-1926-SM-718B9	GTEX-17GQL-2026-SM-718BA	GTEX-17GQL-2226-SM-718BB	GTEX-17GQL-2326-SM-731EJ	GTEX-17HG3-0006-SM-7MKFE	GTEX-17HG3-0008-SM-EAZBD	GTEX-17HG3-0011-R10b-SM-7LT97	GTEX-17HG3-0011-R11b-SM-7KFT4	GTEX-17HG3-0011-R1a-SM-7LG6H	GTEX-17HG3-0011-R2a-SM-7MGVX	GTEX-17HG3-0011-R4a-SM-7IGLL	GTEX-17HG3-0011-R5a-SM-7DUEW	GTEX-17HG3-0011-R6b-SM-79OK8	GTEX-17HG3-0011-R7b-SM-7EPGR	GTEX-17HG3-0011-R8a-SM-79OK7	GTEX-17HG3-0126-SM-7IGNH	GTEX-17HG3-0226-SM-7EWEA	GTEX-17HG3-0326-SM-7IGP4	GTEX-17HG3-1126-SM-7DUFC	GTEX-17HG3-2226-SM-7938L	GTEX-17HG3-2326-SM-79OKH	GTEX-17HG3-2526-SM-7IGOD	GTEX-17HG3-2626-SM-7DUF2	GTEX-17HG3-2726-SM-7DHL5	GTEX-17HG3-2826-SM-7EPGO	GTEX-17HG3-2926-SM-79ON8	GTEX-17HG3-3026-SM-79ONC	GTEX-17HGU-0006-SM-7MXT8	GTEX-17HGU-0008-SM-EAZBH	GTEX-17HGU-0126-SM-7DHLV	GTEX-17HGU-0226-SM-7DHKV	GTEX-17HGU-0326-SM-7DUER	GTEX-17HGU-0426-SM-7DUES	GTEX-17HGU-0526-SM-793BX	GTEX-17HGU-0626-SM-7939Y	GTEX-17HGU-0726-SM-7DUFN	GTEX-17HGU-0826-SM-7EWE5	GTEX-17HGU-0926-SM-79OKO	GTEX-17HGU-1026-SM-79OKL	GTEX-17HGU-1126-SM-793BP	GTEX-17HGU-1326-SM-79OKB	GTEX-17HGU-1426-SM-7938G	GTEX-17HGU-1526-SM-7EWE4	GTEX-17HGU-1626-SM-9OSVG	GTEX-17HGU-1726-SM-79OKM	GTEX-17HGU-1826-SM-7IGQM	GTEX-17HGU-2026-SM-79OKS	GTEX-17HGU-2126-SM-7IGOV	GTEX-17HGU-2226-SM-7IGLI	GTEX-17HGU-2326-SM-7DUFE	GTEX-17HGU-2426-SM-7EWDP	GTEX-17HGU-2626-SM-79OKN	GTEX-17HHE-0005-SM-7P8OT	GTEX-17HHE-0008-SM-EAZBJ	GTEX-17HHE-0126-SM-79398	GTEX-17HHE-0226-SM-79399	GTEX-17HHE-0326-SM-793BH	GTEX-17HHE-0426-SM-79OK3	GTEX-17HHE-0526-SM-7DUGR	GTEX-17HHE-0626-SM-7DHL6	GTEX-17HHE-0726-SM-7DHL7	GTEX-17HHE-0826-SM-793A2	GTEX-17HHE-0926-SM-7938K	GTEX-17HHE-1026-SM-79ON6	GTEX-17HHE-1126-SM-793BS	GTEX-17HHE-1226-SM-793C6	GTEX-17HHE-1326-SM-7EWDZ	GTEX-17HHE-1426-SM-7EPH4	GTEX-17HHE-1526-SM-793AS	GTEX-17HHE-1626-SM-7DHLN	GTEX-17HHE-1726-SM-79OKT	GTEX-17HHE-1826-SM-79OKE	GTEX-17HHE-1926-SM-7EPGW	GTEX-17HHE-2026-SM-79OKF	GTEX-17HHE-2126-SM-7DHLO	GTEX-17HHE-2226-SM-7EPGN	GTEX-17HHE-2326-SM-793C5	GTEX-17HHY-0006-SM-7MXT4	GTEX-17HHY-0008-SM-EAZBE	GTEX-17HHY-0011-R1a-SM-7189V	GTEX-17HHY-0011-R3a-SM-7EWDK	GTEX-17HHY-0011-R5b-SM-79OMZ	GTEX-17HHY-0011-R6b-SM-7189Z	GTEX-17HHY-0011-R7a-SM-718A1	GTEX-17HHY-0126-SM-7LG5D	GTEX-17HHY-0226-SM-793BQ	GTEX-17HHY-0326-SM-7938H	GTEX-17HHY-0426-SM-7DHLC	GTEX-17HHY-0526-SM-793BZ	GTEX-17HHY-0626-SM-7EPGF	GTEX-17HHY-0726-SM-7IGM6	GTEX-17HHY-0826-SM-7EPID	GTEX-17HHY-0926-SM-793C1	GTEX-17HHY-1026-SM-7LG5E	GTEX-17HHY-1426-SM-7EWDQ	GTEX-17HHY-1726-SM-7EWD7	GTEX-17HHY-2226-SM-7KFS4	GTEX-17HHY-2326-SM-7KFSR	GTEX-17HHY-2526-SM-7IGME	GTEX-17HHY-2926-SM-79OJW	GTEX-17HHY-3026-SM-79OKP	GTEX-17HHY-3126-SM-7KFSG	GTEX-17HII-0005-SM-7MKF6	GTEX-17HII-0008-SM-EAZBF	GTEX-17HII-0011-R10a-SM-79OMY	GTEX-17HII-0011-R11b-SM-7KFSX	GTEX-17HII-0011-R1b-SM-7MGVW	GTEX-17HII-0011-R3a-SM-7LT9D	GTEX-17HII-0011-R5a-SM-7LG51	GTEX-17HII-0011-R7a-SM-79OMS	GTEX-17HII-0011-R8a-SM-79OK6	GTEX-17HII-0126-SM-7KFSS	GTEX-17HII-0226-SM-7LG4E	GTEX-17HII-0326-SM-7LG4X	GTEX-17HII-0426-SM-793A3	GTEX-17HII-0526-SM-7DHLP	GTEX-17HII-0626-SM-7LT9H	GTEX-17HII-0826-SM-7DUFH	GTEX-17HII-0926-SM-79ON7	GTEX-17HII-1026-SM-7IGLY	GTEX-17HII-1126-SM-7IGOP	GTEX-17HII-1326-SM-7IGOB	GTEX-17HII-1426-SM-7EPGG	GTEX-17HII-1526-SM-9OSVD	GTEX-17HII-1726-SM-9OSVB	GTEX-17HII-1826-SM-7DUFQ	GTEX-17HII-1926-SM-79OLB	GTEX-17HII-2426-SM-7KFTT	GTEX-17HII-2526-SM-7LT8C	GTEX-17HII-2726-SM-7MGVM	GTEX-17HII-2926-SM-79OMK	GTEX-17HII-3026-SM-7EWFM	GTEX-17HII-3126-SM-7KFRX	GTEX-17JCI-0005-SM-7P8OL	GTEX-17JCI-0008-SM-EAZBG	GTEX-17JCI-0011-R10b-SM-718A2	GTEX-17JCI-0011-R11a-SM-7189Y	GTEX-17JCI-0011-R1b-SM-718A3	GTEX-17JCI-0011-R6a-SM-72D6D	GTEX-17JCI-0126-SM-7LG5G	GTEX-17JCI-0326-SM-7LG5H	GTEX-17JCI-0426-SM-7LG4R	GTEX-17JCI-0626-SM-7IGM7	GTEX-17JCI-0726-SM-7EPH1	GTEX-17JCI-0826-SM-7LT8W	GTEX-17JCI-1126-SM-7IGMM	GTEX-17JCI-1226-SM-793D9	GTEX-17JCI-1326-SM-7IGLZ	GTEX-17JCI-1426-SM-7MGW4	GTEX-17JCI-1526-SM-7IGOQ	GTEX-17JCI-1626-SM-7EPGZ	GTEX-17JCI-2226-SM-7LTA1	GTEX-17JCI-2326-SM-7IGPC	GTEX-17JCI-2526-SM-7DHLB	GTEX-17JCI-2626-SM-7EWE6	GTEX-17JCI-2826-SM-7IGNA	GTEX-17JCI-2926-SM-7DUFF	GTEX-17JCI-3026-SM-7EWDR	GTEX-17JCI-3126-SM-7LTA2	GTEX-17KNJ-0005-SM-7PBYB	GTEX-17KNJ-0008-SM-EAZBI	GTEX-17KNJ-0326-SM-7KFS5	GTEX-17KNJ-0426-SM-718AK	GTEX-17KNJ-0526-SM-7PC3Y	GTEX-17KNJ-0626-SM-7LT9L	GTEX-17KNJ-0826-SM-793A4	GTEX-17KNJ-0926-SM-7IGP2	GTEX-17KNJ-1026-SM-79ONK	GTEX-17KNJ-1126-SM-7KFT6	GTEX-17KNJ-1226-SM-7LT9M	GTEX-17KNJ-1326-SM-7KFTG	GTEX-17KNJ-1526-SM-7LTA9	GTEX-17KNJ-1626-SM-718AL	GTEX-17KNJ-1726-SM-7LG6A	GTEX-17KNJ-1826-SM-7LT9N	GTEX-17KNJ-1926-SM-7KFRV	GTEX-17KNJ-2026-SM-7LG53	GTEX-17KNJ-2126-SM-718AM	GTEX-17KNJ-2226-SM-DKPOU	GTEX-17KNJ-2326-SM-7DHLQ	GTEX-17KNJ-2426-SM-7DHLR	GTEX-17KNJ-2526-SM-7DUFR	GTEX-17KNJ-2726-SM-7KFRE	GTEX-17MF6-0008-SM-EAZBV	GTEX-17MF6-0011-R1a-SM-72D6O	GTEX-17MF6-0011-R5a-SM-731BA	GTEX-17MF6-0011-R6b-SM-7LG6G	GTEX-17MF6-0011-R7b-SM-7LG6J	GTEX-17MF6-0126-SM-7LG4F	GTEX-17MF6-0226-SM-7LG4G	GTEX-17MF6-0326-SM-7EPH5	GTEX-17MF6-0426-SM-79ONB	GTEX-17MF6-0526-SM-7LG4H	GTEX-17MF6-0626-SM-7LT8D	GTEX-17MF6-0726-SM-7LT8E	GTEX-17MF6-0826-SM-7LT8F	GTEX-17MF6-0926-SM-7LTAL	GTEX-17MF6-1026-SM-7EWE1	GTEX-17MF6-1126-SM-7DUFS	GTEX-17MF6-1326-SM-79ONE	GTEX-17MF6-1426-SM-7IGOX	GTEX-17MF6-1526-SM-7MGW8	GTEX-17MF6-1726-SM-7LTA3	GTEX-17MF6-2026-SM-7LG5I	GTEX-17MF6-2126-SM-7KFS7	GTEX-17MF6-2426-SM-7LTAM	GTEX-17MF6-2626-SM-79OKQ	GTEX-17MF6-2726-SM-7IGMZ	GTEX-17MF6-2926-SM-7LTAW	GTEX-17MFQ-0006-SM-7PBXP	GTEX-17MFQ-0008-SM-EAZBK	GTEX-17MFQ-0526-SM-7KFTX	GTEX-17MFQ-0626-SM-793A7	GTEX-17MFQ-0826-SM-793C8	GTEX-17MFQ-0926-SM-7LG4S	GTEX-17MFQ-1026-SM-7KFSZ	GTEX-17MFQ-1126-SM-7LT9O	GTEX-17MFQ-1226-SM-7KFSA	GTEX-17MFQ-1326-SM-718BX	GTEX-17MFQ-1526-SM-7KFRR	GTEX-17MFQ-1626-SM-7938Z	GTEX-17MFQ-1726-SM-793C7	GTEX-17MFQ-1826-SM-7DHLS	GTEX-17MFQ-1926-SM-793A6	GTEX-17MFQ-2126-SM-7LG5W	GTEX-183FY-0005-SM-9KNTO	GTEX-183FY-0008-SM-EAZBL	GTEX-183FY-0126-SM-7LT9P	GTEX-183FY-0226-SM-7LG54	GTEX-183FY-0326-SM-793BY	GTEX-183FY-0426-SM-7MKGK	GTEX-183FY-0526-SM-7939Z	GTEX-183FY-0626-SM-79OKR	GTEX-183FY-0726-SM-793C3	GTEX-183FY-1026-SM-7939A	GTEX-183FY-1126-SM-7DHLJ	GTEX-183FY-1226-SM-7DHLK	GTEX-183FY-1326-SM-7DHLL	GTEX-183FY-1426-SM-7DHLM	GTEX-183FY-1526-SM-7IGOW	GTEX-183FY-1626-SM-793D8	GTEX-183FY-1726-SM-7LT9Q	GTEX-183FY-1926-SM-7KFRI	GTEX-183WM-0005-SM-9JGFW	GTEX-183WM-0008-SM-EAZBN	GTEX-183WM-0011-R11a-SM-718A5	GTEX-183WM-0011-R1a-SM-718A8	GTEX-183WM-0011-R4a-SM-7LG6S	GTEX-183WM-0011-R5a-SM-718A4	GTEX-183WM-0011-R6b-SM-72D66	GTEX-183WM-0011-R7b-SM-731AX	GTEX-183WM-0011-R8a-SM-7189W	GTEX-183WM-0126-SM-7LTAB	GTEX-183WM-0226-SM-7LT8T	GTEX-183WM-0326-SM-72D5V	GTEX-183WM-0426-SM-731B1	GTEX-183WM-0526-SM-731BD	GTEX-183WM-0726-SM-7LTAA	GTEX-183WM-0926-SM-718AN	GTEX-183WM-1726-SM-7KFT5	GTEX-183WM-1926-SM-72D5F	GTEX-183WM-2126-SM-7LG4I	GTEX-183WM-2526-SM-731BP	GTEX-183WM-2626-SM-7KFRY	GTEX-183WM-2726-SM-7KFRF	GTEX-183WM-2826-SM-731C2	GTEX-18464-0011-R10a-SM-72D6X	GTEX-18464-0011-R11a-SM-72D76	GTEX-18464-0011-R2a-SM-731AL	GTEX-18464-0011-R4a-SM-7LG6T	GTEX-18464-0011-R5b-SM-718A6	GTEX-18464-0011-R6a-SM-731CA	GTEX-18464-0011-R7b-SM-731CM	GTEX-18464-0011-R8a-SM-72D4Z	GTEX-18464-0011-R9a-SM-731BK	GTEX-18465-0006-SM-7SB6R	GTEX-18465-0008-SM-EAZBM	GTEX-18465-0011-R11a-SM-72D78	GTEX-18465-0011-R5a-SM-72D5J	GTEX-18465-0011-R6a-SM-7LG6M	GTEX-18465-0011-R7b-SM-7LG6V	GTEX-18465-0011-R8b-SM-7LG6O	GTEX-18465-0126-SM-731BN	GTEX-18465-0226-SM-7LG5M	GTEX-18465-0326-SM-7LTAD	GTEX-18465-0426-SM-7LTAE	GTEX-18465-0526-SM-7LG4K	GTEX-18465-0626-SM-7LT8X	GTEX-18465-0726-SM-7LG4L	GTEX-18465-0926-SM-731AY	GTEX-18465-1026-SM-7PC23	GTEX-18465-1126-SM-7LG6E	GTEX-18465-1326-SM-7LT9K	GTEX-18465-1426-SM-7KFTF	GTEX-18465-1526-SM-7KFTV	GTEX-18465-1626-SM-7LG6N	GTEX-18465-1826-SM-731BB	GTEX-18465-2026-SM-718AP	GTEX-18465-2726-SM-7LT9I	GTEX-18465-2826-SM-7LT9J	GTEX-18465-2926-SM-7KFSE	GTEX-18465-3026-SM-7LG6Y	GTEX-18465-3126-SM-72D75	GTEX-18A66-0005-SM-7SB6U	GTEX-18A66-0008-SM-EAZBU	GTEX-18A66-0126-SM-731CQ	GTEX-18A66-0226-SM-718BD	GTEX-18A66-0326-SM-718BE	GTEX-18A66-0426-SM-718BF	GTEX-18A66-0526-SM-7LG5O	GTEX-18A66-0626-SM-7LT8Z	GTEX-18A66-0726-SM-72D77	GTEX-18A66-0826-SM-72D5Z	GTEX-18A66-0926-SM-718BG	GTEX-18A66-1026-SM-731B8	GTEX-18A66-1126-SM-731C5	GTEX-18A66-1226-SM-7LT8G	GTEX-18A66-1326-SM-7LG4M	GTEX-18A66-1426-SM-7KFRT	GTEX-18A66-1526-SM-72D6Y	GTEX-18A66-1626-SM-7LTAF	GTEX-18A66-1726-SM-7LG5N	GTEX-18A66-1826-SM-7KFSU	GTEX-18A66-1926-SM-7LTAG	GTEX-18A66-2026-SM-7189C	GTEX-18A66-2126-SM-7189D	GTEX-18A66-2226-SM-7189E	GTEX-18A66-2326-SM-7LT8Q	GTEX-18A66-2426-SM-7KFSQ	GTEX-18A66-2526-SM-7KFTZ	GTEX-18A66-2626-SM-72D67	GTEX-18A67-0006-SM-7SB6T	GTEX-18A67-0008-SM-EAZBP	GTEX-18A67-0126-SM-7LG5P	GTEX-18A67-0226-SM-7LG67	GTEX-18A67-0326-SM-7LG5X	GTEX-18A67-0526-SM-7LT9X	GTEX-18A67-0626-SM-7KFSL	GTEX-18A67-0826-SM-7KFTI	GTEX-18A67-0926-SM-7LG5Y	GTEX-18A67-1026-SM-731CE	GTEX-18A67-1126-SM-7KFSB	GTEX-18A67-1226-SM-7KFRS	GTEX-18A67-1326-SM-7LT8V	GTEX-18A67-1426-SM-718BC	GTEX-18A67-1526-SM-7LG6F	GTEX-18A67-1626-SM-7LT9T	GTEX-18A67-1726-SM-7KFT9	GTEX-18A67-1826-SM-7KFT7	GTEX-18A67-2126-SM-7LT9Y	GTEX-18A67-2226-SM-7LT9Z	GTEX-18A67-2426-SM-7LT95	GTEX-18A67-2526-SM-7LG5Z	GTEX-18A67-2626-SM-718AD	GTEX-18A6Q-0005-SM-9KNVX	GTEX-18A6Q-0008-SM-EAZBO	GTEX-18A6Q-0011-R10b-SM-72D7A	GTEX-18A6Q-0011-R11a-SM-72D6H	GTEX-18A6Q-0011-R1b-SM-731DI	GTEX-18A6Q-0011-R3a-SM-718A7	GTEX-18A6Q-0011-R6a-SM-7LG6R	GTEX-18A6Q-0126-SM-731BZ	GTEX-18A6Q-0226-SM-718AS	GTEX-18A6Q-0326-SM-718AT	GTEX-18A6Q-0426-SM-731CC	GTEX-18A6Q-0526-SM-7LG4O	GTEX-18A6Q-0626-SM-7KFRP	GTEX-18A6Q-0726-SM-7LT8Y	GTEX-18A6Q-0826-SM-7KFRD	GTEX-18A6Q-0926-SM-7LG4N	GTEX-18A6Q-1026-SM-7LT9S	GTEX-18A6Q-1126-SM-7LG5A	GTEX-18A6Q-1226-SM-7KFS9	GTEX-18A6Q-1326-SM-7LG62	GTEX-18A6Q-1426-SM-7LG63	GTEX-18A6Q-1526-SM-731CO	GTEX-18A6Q-1626-SM-7KFTA	GTEX-18A6Q-1726-SM-7LT9A	GTEX-18A6Q-1826-SM-72D6I	GTEX-18A6Q-2026-SM-718AQ	GTEX-18A6Q-2226-SM-7LG61	GTEX-18A6Q-2626-SM-7KFT3	GTEX-18A6Q-2826-SM-7LTAO	GTEX-18A6Q-2926-SM-718AR	GTEX-18A6Q-3026-SM-72D6T	GTEX-18A7A-0006-SM-7PC1P	GTEX-18A7A-0008-SM-EAZBR	GTEX-18A7A-0126-SM-731AH	GTEX-18A7A-0226-SM-718BH	GTEX-18A7A-0326-SM-731AT	GTEX-18A7A-0426-SM-731B6	GTEX-18A7A-0526-SM-718BI	GTEX-18A7A-0626-SM-718BJ	GTEX-18A7A-0726-SM-7LTAI	GTEX-18A7A-0826-SM-7KFTJ	GTEX-18A7A-0926-SM-7LT8H	GTEX-18A7A-1026-SM-7LT8B	GTEX-18A7A-1126-SM-7LT8O	GTEX-18A7A-1226-SM-7LTAJ	GTEX-18A7A-1426-SM-731AP	GTEX-18A7A-1526-SM-72D69	GTEX-18A7A-1726-SM-7LT93	GTEX-18A7A-1826-SM-7KFTU	GTEX-18A7A-2226-SM-7LT8K	GTEX-18A7A-2326-SM-7KFRH	GTEX-18A7A-2526-SM-7LG6I	GTEX-18A7A-2626-SM-7LG6L	GTEX-18A7A-2726-SM-7LG6U	GTEX-18A7A-2826-SM-7LT8J	GTEX-18A7B-0005-SM-7PC1D	GTEX-18A7B-0008-SM-EAZBQ	GTEX-18A7B-0126-SM-7LG64	GTEX-18A7B-0326-SM-7LG65	GTEX-18A7B-0426-SM-7LG4T	GTEX-18A7B-0526-SM-7LG68	GTEX-18A7B-0926-SM-7189F	GTEX-18A7B-1226-SM-718AU	GTEX-18A7B-1526-SM-7KFTH	GTEX-18A7B-2026-SM-72D71	GTEX-18A7B-2626-SM-7LG55	GTEX-18A7B-2726-SM-7LG56	GTEX-18A7B-2826-SM-7KFTK	GTEX-18D9A-0005-SM-7SB7H	GTEX-18D9A-0126-SM-7KFSI	GTEX-18D9A-0226-SM-7KFSJ	GTEX-18D9A-0326-SM-7LT8L	GTEX-18D9A-0426-SM-72D55	GTEX-18D9A-0526-SM-7KFSW	GTEX-18D9A-0626-SM-7KFTY	GTEX-18D9A-0726-SM-7LTA7	GTEX-18D9A-0826-SM-718C1	GTEX-18D9A-1026-SM-7KFRU	GTEX-18D9A-1126-SM-7KFRJ	GTEX-18D9A-1326-SM-7LT8P	GTEX-18D9A-1426-SM-7LT8M	GTEX-18D9A-1526-SM-7LG4J	GTEX-18D9A-1626-SM-7LG5Q	GTEX-18D9A-1726-SM-731BS	GTEX-18D9A-1826-SM-718BK	GTEX-18D9A-1926-SM-7LG6P	GTEX-18D9A-2026-SM-718BL	GTEX-18D9B-0005-SM-7PBYL	GTEX-18D9B-0008-SM-EAZBT	GTEX-18D9B-0226-SM-731CV	GTEX-18D9B-0326-SM-731B2	GTEX-18D9B-0426-SM-7LTAR	GTEX-18D9B-0526-SM-7LTAS	GTEX-18D9B-0726-SM-72D6K	GTEX-18D9B-0926-SM-7LG4U	GTEX-18D9B-1026-SM-CNPO5	GTEX-18D9B-1126-SM-7KFSH	GTEX-18D9B-1226-SM-72D6V	GTEX-18D9B-1526-SM-7KFRK	GTEX-18D9B-1726-SM-7LTAP	GTEX-18D9B-1926-SM-7KFSV	GTEX-18D9B-2026-SM-7LT96	GTEX-18D9B-2126-SM-7LTAQ	GTEX-18D9B-2226-SM-718BM	GTEX-18D9B-2526-SM-718BN	GTEX-18D9B-2726-SM-72D73	GTEX-18D9U-0006-SM-7SB6M	GTEX-18D9U-0008-SM-EAZBW	GTEX-18D9U-0126-SM-731BM	GTEX-18D9U-0226-SM-718BP	GTEX-18D9U-0426-SM-731AN	GTEX-18D9U-0526-SM-72D7C	GTEX-18D9U-0626-SM-7LTA4	GTEX-18D9U-0726-SM-7LG5J	GTEX-18D9U-0826-SM-7LG5K	GTEX-18D9U-0926-SM-731AZ	GTEX-18D9U-1026-SM-72D5R	GTEX-18D9U-1126-SM-72D5Y	GTEX-18D9U-1326-SM-731BI	GTEX-18D9U-1426-SM-718BO	GTEX-18D9U-1626-SM-7KFTW	GTEX-18D9U-1726-SM-7LTA5	GTEX-18D9U-1926-SM-7KFTM	GTEX-18D9U-2126-SM-7LG4Y	GTEX-18D9U-2226-SM-7KFTN	GTEX-18QFQ-0006-SM-7SB6X	GTEX-18QFQ-0008-SM-EAZD7	GTEX-18QFQ-0126-SM-731BE	GTEX-18QFQ-0226-SM-731BQ	GTEX-18QFQ-0326-SM-731C3	GTEX-18QFQ-0426-SM-72D7E	GTEX-18QFQ-0526-SM-718AV	GTEX-18QFQ-0626-SM-718AW	GTEX-18QFQ-0726-SM-7LG6D	GTEX-18QFQ-0826-SM-718AX	GTEX-18QFQ-0926-SM-7LG4V	GTEX-18QFQ-1026-SM-7LG6B	GTEX-18QFQ-1126-SM-72D6R	GTEX-18QFQ-1226-SM-718AE	GTEX-18QFQ-1326-SM-731CF	GTEX-18QFQ-1526-SM-72D57	GTEX-18QFQ-1626-SM-72D7H	GTEX-18QFQ-1726-SM-731C9	GTEX-18QFQ-1826-SM-72D52	GTEX-18QFQ-1926-SM-72D5H	GTEX-18QFQ-2026-SM-72D7J	GTEX-1A32A-0006-SM-7PC1Y	GTEX-1A32A-0008-SM-EAZD9	GTEX-1A32A-0011-R1a-SM-7P8SQ	GTEX-1A32A-0011-R9b-SM-7MGXD	GTEX-1A32A-0126-SM-718B1	GTEX-1A32A-0226-SM-718B2	GTEX-1A32A-0326-SM-718B3	GTEX-1A32A-0426-SM-7939P	GTEX-1A32A-0526-SM-731B9	GTEX-1A32A-0626-SM-731AQ	GTEX-1A32A-0726-SM-731D4	GTEX-1A32A-0826-SM-72D5C	GTEX-1A32A-0926-SM-718AB	GTEX-1A32A-1326-SM-73KWW	GTEX-1A32A-1726-SM-731BW	GTEX-1A32A-1826-SM-72D5G	GTEX-1A32A-2026-SM-718AY	GTEX-1A32A-2126-SM-718AZ	GTEX-1A32A-2626-SM-73KX9	GTEX-1A32A-2726-SM-73KVU	GTEX-1A32A-2826-SM-72D5S	GTEX-1A32A-3226-SM-731FA	GTEX-1A3MV-0005-SM-7PC1O	GTEX-1A3MV-0008-SM-EAZDA	GTEX-1A3MV-0126-SM-731FQ	GTEX-1A3MV-0226-SM-731FS	GTEX-1A3MV-0326-SM-73KW7	GTEX-1A3MV-0426-SM-73KXL	GTEX-1A3MV-0526-SM-72D5A	GTEX-1A3MV-0626-SM-731CH	GTEX-1A3MV-0726-SM-72D5M	GTEX-1A3MV-0826-SM-72D6J	GTEX-1A3MV-1026-SM-72D5U	GTEX-1A3MV-1126-SM-718BS	GTEX-1A3MV-1226-SM-718BW	GTEX-1A3MV-1326-SM-7LG6C	GTEX-1A3MV-1426-SM-72D63	GTEX-1A3MV-1526-SM-731BO	GTEX-1A3MV-1626-SM-731C1	GTEX-1A3MV-1726-SM-72D68	GTEX-1A3MV-1826-SM-731CD	GTEX-1A3MV-1926-SM-718BT	GTEX-1A3MV-2026-SM-718BU	GTEX-1A3MV-2126-SM-718BV	GTEX-1A3MV-2226-SM-731CP	GTEX-1A3MV-2326-SM-731CT	GTEX-1A3MW-0006-SM-7MKGU	GTEX-1A3MW-0008-SM-EAZDC	GTEX-1A3MW-0126-SM-73KXX	GTEX-1A3MW-0226-SM-7939O	GTEX-1A3MW-0326-SM-731EF	GTEX-1A3MW-0426-SM-731AI	GTEX-1A3MW-0526-SM-731BY	GTEX-1A3MW-0626-SM-731CB	GTEX-1A3MW-1326-SM-7189P	GTEX-1A3MW-1926-SM-7IGM8	GTEX-1A3MW-2126-SM-731DO	GTEX-1A3MW-2226-SM-73KUX	GTEX-1A3MW-3226-SM-731E1	GTEX-1A3MX-0005-SM-7MGW7	GTEX-1A3MX-0008-SM-EAZDB	GTEX-1A3MX-0011-R10b-SM-7P8PG	GTEX-1A3MX-0011-R11b-SM-7DUGP	GTEX-1A3MX-0011-R1b-SM-7P8PH	GTEX-1A3MX-0011-R2b-SM-7EWFL	GTEX-1A3MX-0011-R3b-SM-79OOW	GTEX-1A3MX-0011-R4b-SM-7EWFK	GTEX-1A3MX-0011-R5a-SM-79OM5	GTEX-1A3MX-0011-R6a-SM-7P8S9	GTEX-1A3MX-0011-R7a-SM-7DUEM	GTEX-1A3MX-0011-R8a-SM-7P8PI	GTEX-1A3MX-0126-SM-731BR	GTEX-1A3MX-0226-SM-731C4	GTEX-1A3MX-0326-SM-73KXV	GTEX-1A3MX-0426-SM-72D5W	GTEX-1A3MX-0526-SM-718A9	GTEX-1A3MX-0826-SM-72D64	GTEX-1A3MX-1026-SM-731F8	GTEX-1A3MX-1226-SM-731B3	GTEX-1A3MX-1326-SM-72D58	GTEX-1A3MX-1926-SM-72D7F	GTEX-1A3MX-2326-SM-718B4	GTEX-1A3MX-2626-SM-7PC24	GTEX-1A3MX-2726-SM-718B6	GTEX-1A3MX-2926-SM-718B7	GTEX-1A3MX-3026-SM-731BF	GTEX-1A3MX-3126-SM-731FR	GTEX-1A8FM-0006-SM-7MGWI	GTEX-1A8FM-0008-SM-EAZDD	GTEX-1A8FM-0126-SM-7SB7P	GTEX-1A8FM-0226-SM-7SB7Q	GTEX-1A8FM-0326-SM-7SB7R	GTEX-1A8FM-0526-SM-7P8SF	GTEX-1A8FM-0626-SM-7PC25	GTEX-1A8FM-0726-SM-7DUGK	GTEX-1A8FM-0826-SM-793D5	GTEX-1A8FM-1026-SM-7PC26	GTEX-1A8FM-1226-SM-7IGMD	GTEX-1A8FM-1426-SM-7IGPD	GTEX-1A8FM-1526-SM-7MXTA	GTEX-1A8FM-1826-SM-7MGXO	GTEX-1A8FM-1926-SM-7MXTX	GTEX-1A8FM-2026-SM-7P8RN	GTEX-1A8FM-2126-SM-7PC27	GTEX-1A8FM-2226-SM-7PC1C	GTEX-1A8FM-2326-SM-7MKGC	GTEX-1A8FM-2426-SM-7IGPE	GTEX-1A8FM-3126-SM-7MKGF	GTEX-1A8G6-0006-SM-7PC1X	GTEX-1A8G6-0008-SM-EWRMK	GTEX-1A8G6-0011-R10b-SM-7P8PB	GTEX-1A8G6-0011-R1a-SM-7P8PC	GTEX-1A8G6-0011-R5b-SM-7IGQG	GTEX-1A8G6-0011-R6b-SM-7P8PE	GTEX-1A8G6-0011-R7b-SM-7MXTV	GTEX-1A8G6-0011-R8a-SM-7P8PD	GTEX-1A8G6-0126-SM-7DUFY	GTEX-1A8G6-0226-SM-79ONQ	GTEX-1A8G6-0326-SM-72D6F	GTEX-1A8G6-0526-SM-7PC1E	GTEX-1A8G6-0626-SM-7IGNB	GTEX-1A8G6-0726-SM-73KV5	GTEX-1A8G6-1226-SM-73KVH	GTEX-1A8G6-1426-SM-731EZ	GTEX-1A8G6-1626-SM-7MGWO	GTEX-1A8G6-1726-SM-73KXZ	GTEX-1A8G6-1826-SM-73KY8	GTEX-1A8G6-2026-SM-73KYC	GTEX-1A8G6-2726-SM-731AR	GTEX-1A8G6-2926-SM-731CK	GTEX-1A8G6-3026-SM-7EWEJ	GTEX-1A8G6-3126-SM-731D8	GTEX-1A8G7-0006-SM-7P8RM	GTEX-1A8G7-0008-SM-EVYAT	GTEX-1A8G7-0011-R2a-SM-7IGQI	GTEX-1A8G7-0011-R8a-SM-7P8S6	GTEX-1A8G7-0011-R9b-SM-7IGQH	GTEX-1A8G7-0226-SM-731AS	GTEX-1A8G7-0326-SM-72D5B	GTEX-1A8G7-0426-SM-731B5	GTEX-1A8G7-0526-SM-73KYA	GTEX-1A8G7-1026-SM-73KVA	GTEX-1A8G7-1126-SM-731ED	GTEX-1A8G7-1226-SM-73KYP	GTEX-1A8G7-1326-SM-73KVM	GTEX-1A8G7-2426-SM-731AK	GTEX-1A8G7-2726-SM-7MGWV	GTEX-1A8G7-2926-SM-79ONA	GTEX-1A8G7-3026-SM-73KTT	GTEX-1A8G7-3126-SM-7IGP7	GTEX-1AMEY-0005-SM-7PBYK	GTEX-1AMEY-0008-SM-EVYAU	GTEX-1AMEY-0126-SM-73KTX	GTEX-1AMEY-0226-SM-7189Q	GTEX-1AMEY-0326-SM-72D5T	GTEX-1AMEY-0526-SM-72D62	GTEX-1AMEY-0626-SM-72D6B	GTEX-1AMEY-0726-SM-72D5X	GTEX-1AMEY-0826-SM-72D65	GTEX-1AMEY-0926-SM-72D6G	GTEX-1AMEY-1026-SM-718AA	GTEX-1AMEY-1126-SM-72D79	GTEX-1AMEY-1226-SM-731DU	GTEX-1AMEY-1326-SM-73KYK	GTEX-1AMEY-1426-SM-7939I	GTEX-1AMEY-1526-SM-73KYW	GTEX-1AMEY-1626-SM-7MGW1	GTEX-1AMEY-1826-SM-72D5L	GTEX-1AMEY-1926-SM-73KVT	GTEX-1AMFI-0006-SM-9KNTQ	GTEX-1AMFI-0008-SM-EVYAV	GTEX-1AMFI-0126-SM-73KZ2	GTEX-1AMFI-0226-SM-731D5	GTEX-1AMFI-0326-SM-731CU	GTEX-1AMFI-0426-SM-731C7	GTEX-1AMFI-0526-SM-7189M	GTEX-1AMFI-0626-SM-731DR	GTEX-1AMFI-0726-SM-731D9	GTEX-1AMFI-0826-SM-731DV	GTEX-1AMFI-0926-SM-731E4	GTEX-1AMFI-1026-SM-73KYM	GTEX-1AMFI-1226-SM-731CZ	GTEX-1AMFI-1326-SM-7939R	GTEX-1AMFI-1426-SM-731EL	GTEX-1AMFI-1526-SM-73KVY	GTEX-1AMFI-1726-SM-7189L	GTEX-1AMFI-1826-SM-73KWB	GTEX-1AMFI-1926-SM-731F2	GTEX-1AMFI-2026-SM-731BH	GTEX-1AMFI-2126-SM-731BT	GTEX-1AMFI-2226-SM-731C6	GTEX-1AMFI-2326-SM-731CI	GTEX-1AMFI-2426-SM-73KWO	GTEX-1AX8Z-0006-SM-9KNVB	GTEX-1AX8Z-0008-SM-EVYAW	GTEX-1AX8Z-0126-SM-7DHM6	GTEX-1AX8Z-0526-SM-7939M	GTEX-1AX8Z-0626-SM-731EH	GTEX-1AX8Z-0726-SM-73KTS	GTEX-1AX8Z-0826-SM-7DUFZ	GTEX-1AX8Z-0926-SM-731AW	GTEX-1AX8Z-1026-SM-7189R	GTEX-1AX8Z-1126-SM-731CS	GTEX-1AX8Z-1226-SM-7DHM7	GTEX-1AX8Z-1426-SM-7939T	GTEX-1AX8Z-1626-SM-73KWD	GTEX-1AX8Z-1726-SM-731DE	GTEX-1AX8Z-1826-SM-73KW6	GTEX-1AX8Z-1926-SM-72D7B	GTEX-1AX8Z-2326-SM-731CR	GTEX-1AX8Z-2426-SM-72D7D	GTEX-1AX8Z-2526-SM-731E3	GTEX-1AX8Z-2726-SM-73KUC	GTEX-1AX8Z-2826-SM-73KTZ	GTEX-1AX8Z-5004-SM-ARZLD	GTEX-1AX8Z-5007-SM-AHZ36	GTEX-1AX8Z-5010-SM-AHZ33	GTEX-1AX8Z-5016-SM-AHZ2B	GTEX-1AX8Z-5019-SM-AHZ2C	GTEX-1AX9I-0005-SM-9MQKI	GTEX-1AX9I-0008-SM-EVYAZ	GTEX-1AX9I-0011-R11b-SM-7DHN4	GTEX-1AX9I-0011-R1b-SM-7RHG2	GTEX-1AX9I-0011-R4b-SM-7EPIB	GTEX-1AX9I-0011-R5b-SM-793DI	GTEX-1AX9I-0011-R6a-SM-7P8PK	GTEX-1AX9I-0011-R7b-SM-7P8Q3	GTEX-1AX9I-0011-R8a-SM-7P8PJ	GTEX-1AX9I-0126-SM-7SB74	GTEX-1AX9I-0226-SM-7SB75	GTEX-1AX9I-0326-SM-73KXQ	GTEX-1AX9I-0426-SM-73KY3	GTEX-1AX9I-0626-SM-72D54	GTEX-1AX9I-0726-SM-73KWV	GTEX-1AX9I-0826-SM-73KUT	GTEX-1AX9I-0926-SM-73KX8	GTEX-1AX9I-1026-SM-73KYF	GTEX-1AX9I-1126-SM-7EPHH	GTEX-1AX9I-1226-SM-731CJ	GTEX-1AX9I-1426-SM-7DHM8	GTEX-1AX9I-1526-SM-72D53	GTEX-1AX9I-1626-SM-72D5D	GTEX-1AX9I-1726-SM-731BX	GTEX-1AX9I-1826-SM-72D5I	GTEX-1AX9I-2226-SM-73KUO	GTEX-1AX9I-2326-SM-7PBXV	GTEX-1AX9I-2626-SM-73KU5	GTEX-1AX9I-3026-SM-73KUH	GTEX-1AX9I-3126-SM-7RHG9	GTEX-1AX9J-0005-SM-9MQKU	GTEX-1AX9J-0008-SM-EVYB2	GTEX-1AX9J-0126-SM-73KY2	GTEX-1AX9J-0226-SM-73KXM	GTEX-1AX9J-0326-SM-73KXY	GTEX-1AX9J-0426-SM-7MGVQ	GTEX-1AX9J-0526-SM-72D5O	GTEX-1AX9J-0626-SM-72D7L	GTEX-1AX9J-0726-SM-7PC2E	GTEX-1AX9J-0926-SM-73KXA	GTEX-1AX9J-1026-SM-72D6E	GTEX-1AX9J-1126-SM-731B7	GTEX-1AX9J-1226-SM-72D6P	GTEX-1AX9J-1326-SM-731BJ	GTEX-1AX9J-1426-SM-731BV	GTEX-1AX9J-1626-SM-73KUI	GTEX-1AX9J-1726-SM-731FF	GTEX-1AX9J-1826-SM-731FM	GTEX-1AX9J-1926-SM-73KUM	GTEX-1AX9J-2026-SM-731AV	GTEX-1AX9J-2126-SM-731DD	GTEX-1AX9J-2226-SM-731CW	GTEX-1AX9J-2526-SM-73KUY	GTEX-1AX9J-2626-SM-731EK	GTEX-1AX9K-0006-SM-9KNVP	GTEX-1AX9K-0008-SM-EVYB1	GTEX-1AX9K-0126-SM-7PC1B	GTEX-1AX9K-0226-SM-793CM	GTEX-1AX9K-0326-SM-7DHM9	GTEX-1AX9K-0426-SM-73KUG	GTEX-1AX9K-0526-SM-73KV1	GTEX-1AX9K-0626-SM-73KVD	GTEX-1AX9K-0726-SM-73KYR	GTEX-1AX9K-0826-SM-731F9	GTEX-1AX9K-0926-SM-7939G	GTEX-1AX9K-1026-SM-73KU4	GTEX-1AX9K-1126-SM-731DQ	GTEX-1AX9K-1226-SM-793CN	GTEX-1AX9K-1526-SM-73KVP	GTEX-1AX9K-1626-SM-73KUS	GTEX-1AX9K-1826-SM-731CY	GTEX-1AX9K-2026-SM-731D1	GTEX-1AX9K-2126-SM-72D7K	GTEX-1AX9K-2326-SM-73KWU	GTEX-1AX9K-2426-SM-73KZ4	GTEX-1AX9K-2526-SM-7DUG4	GTEX-1AX9K-2626-SM-793CO	GTEX-1AX9K-2726-SM-7DHMA	GTEX-1AYCT-0005-SM-7SB6V	GTEX-1AYCT-0008-SM-EVYAX	GTEX-1AYCT-0226-SM-73KVB	GTEX-1AYCT-0326-SM-73KVN	GTEX-1AYCT-0426-SM-73KVZ	GTEX-1AYCT-0526-SM-7RHHS	GTEX-1AYCT-0626-SM-7EPI5	GTEX-1AYCT-0726-SM-7IGNG	GTEX-1AYCT-1026-SM-79ONR	GTEX-1AYCT-1126-SM-79OO8	GTEX-1AYCT-1226-SM-7EPGH	GTEX-1AYCT-1326-SM-7MKHB	GTEX-1AYCT-1426-SM-7DUG1	GTEX-1AYCT-1526-SM-73KWC	GTEX-1AYCT-1826-SM-731EG	GTEX-1AYCT-1926-SM-793AE	GTEX-1AYCT-2026-SM-793CJ	GTEX-1AYCT-2126-SM-7PC3N	GTEX-1AYCT-2226-SM-7SB98	GTEX-1AYCT-2426-SM-7IGQ3	GTEX-1AYD5-0005-SM-7SB6L	GTEX-1AYD5-0008-SM-EVYAY	GTEX-1AYD5-0126-SM-7DUG5	GTEX-1AYD5-0226-SM-79ONV	GTEX-1AYD5-0326-SM-7EWEO	GTEX-1AYD5-0626-SM-7RHHT	GTEX-1AYD5-0726-SM-7SB6Y	GTEX-1AYD5-0926-SM-793AF	GTEX-1AYD5-1226-SM-7EWEP	GTEX-1AYD5-1726-SM-7RHFW	GTEX-1AYD5-2126-SM-73KWQ	GTEX-1AYD5-2226-SM-73KX3	GTEX-1AYD5-2326-SM-73KXF	GTEX-1AYD5-2426-SM-73KXR	GTEX-1AYD5-2626-SM-7PBXY	GTEX-1AYD5-2726-SM-7MXVG	GTEX-1B8KE-0006-SM-7SB6W	GTEX-1B8KE-0008-SM-EVYB3	GTEX-1B8KE-0126-SM-793AM	GTEX-1B8KE-0226-SM-7EWEK	GTEX-1B8KE-0326-SM-73KTY	GTEX-1B8KE-0426-SM-7189G	GTEX-1B8KE-0626-SM-7189H	GTEX-1B8KE-0726-SM-72D7G	GTEX-1B8KE-0826-SM-72D6S	GTEX-1B8KE-0926-SM-7189I	GTEX-1B8KE-1026-SM-731EQ	GTEX-1B8KE-1126-SM-7EPHI	GTEX-1B8KE-1226-SM-73KWK	GTEX-1B8KE-1326-SM-73KVI	GTEX-1B8KE-1426-SM-7EWEL	GTEX-1B8KE-1526-SM-7DUG2	GTEX-1B8KE-1626-SM-793CK	GTEX-1B8KE-1726-SM-7IGMN	GTEX-1B8KE-1826-SM-731FD	GTEX-1B8KE-1926-SM-731EE	GTEX-1B8KE-2026-SM-73KYL	GTEX-1B8KE-2126-SM-73KYX	GTEX-1B8KE-2226-SM-7939K	GTEX-1B8KE-2326-SM-7939L	GTEX-1B8KE-2426-SM-73KYE	GTEX-1B8KE-2526-SM-73KYQ	GTEX-1B8KZ-0006-SM-7MXTJ	GTEX-1B8KZ-0008-SM-EXOHR	GTEX-1B8KZ-0126-SM-7DHM5	GTEX-1B8KZ-0226-SM-7EWF6	GTEX-1B8KZ-0326-SM-73KY4	GTEX-1B8KZ-0426-SM-731DP	GTEX-1B8KZ-0526-SM-73KW2	GTEX-1B8KZ-0626-SM-73KWE	GTEX-1B8KZ-0726-SM-7938W	GTEX-1B8KZ-0826-SM-73KYB	GTEX-1B8KZ-0926-SM-731D7	GTEX-1B8KZ-1026-SM-73KYN	GTEX-1B8KZ-1126-SM-7IGLX	GTEX-1B8KZ-1226-SM-793CP	GTEX-1B8KZ-1326-SM-7DUG6	GTEX-1B8KZ-1526-SM-7DUG7	GTEX-1B8KZ-1626-SM-73KUU	GTEX-1B8KZ-1726-SM-73KV7	GTEX-1B8KZ-1826-SM-73KVJ	GTEX-1B8KZ-1926-SM-7DUG8	GTEX-1B8KZ-2026-SM-7DHMB	GTEX-1B8KZ-2126-SM-73KYG	GTEX-1B8KZ-2226-SM-73KYS	GTEX-1B8KZ-2326-SM-7DUG9	GTEX-1B8L1-0005-SM-9MQK6	GTEX-1B8L1-0008-SM-EXOHQ	GTEX-1B8L1-0011-R10b-SM-7P8Q4	GTEX-1B8L1-0011-R11b-SM-793DJ	GTEX-1B8L1-0011-R1a-SM-7P8SS	GTEX-1B8L1-0011-R2a-SM-9OSVL	GTEX-1B8L1-0011-R3a-SM-7EPIO	GTEX-1B8L1-0011-R4a-SM-7EWFJ	GTEX-1B8L1-0011-R5a-SM-7DHN5	GTEX-1B8L1-0011-R6b-SM-7P8SU	GTEX-1B8L1-0011-R7b-SM-9OSVK	GTEX-1B8L1-0011-R8b-SM-7P8ST	GTEX-1B8L1-0011-R9b-SM-9WG5U	GTEX-1B8L1-0126-SM-9KNVS	GTEX-1B8L1-0226-SM-7PBYE	GTEX-1B8L1-0426-SM-7SB76	GTEX-1B8L1-0526-SM-79ONX	GTEX-1B8L1-0626-SM-7EPHL	GTEX-1B8L1-0726-SM-7P8RT	GTEX-1B8L1-1026-SM-79ONW	GTEX-1B8L1-1126-SM-7RHIC	GTEX-1B8L1-1326-SM-7MKG6	GTEX-1B8L1-1526-SM-79OLK	GTEX-1B8L1-1626-SM-7IGMH	GTEX-1B8L1-1926-SM-7IGND	GTEX-1B8L1-2226-SM-7P8PT	GTEX-1B8L1-2326-SM-9JGGA	GTEX-1B8L1-2426-SM-9WYTE	GTEX-1B8L1-2526-SM-9WYTF	GTEX-1B8L1-2626-SM-7SB77	GTEX-1B8L1-2726-SM-793AL	GTEX-1B8L1-2826-SM-793D2	GTEX-1B8L1-2926-SM-7DUGA	GTEX-1B8L1-3026-SM-7EPHK	GTEX-1B8L1-3126-SM-7EPHA	GTEX-1B8L1-3226-SM-7P8OX	GTEX-1B8SF-0005-SM-7MGVK	GTEX-1B8SF-0008-SM-EXOHU	GTEX-1B8SF-0011-R10b-SM-7P8SW	GTEX-1B8SF-0011-R11a-SM-79OOP	GTEX-1B8SF-0011-R1b-SM-7P8Q8	GTEX-1B8SF-0011-R5a-SM-79OOO	GTEX-1B8SF-0011-R6b-SM-7MXUD	GTEX-1B8SF-0011-R7b-SM-9OSVM	GTEX-1B8SF-0011-R8b-SM-7P8SX	GTEX-1B8SF-0126-SM-7DUG3	GTEX-1B8SF-0326-SM-7EWEN	GTEX-1B8SF-0426-SM-79OL4	GTEX-1B8SF-0526-SM-7939F	GTEX-1B8SF-0626-SM-73KVV	GTEX-1B8SF-0726-SM-73KYZ	GTEX-1B8SF-0826-SM-73KW8	GTEX-1B8SF-1326-SM-7IGQJ	GTEX-1B8SF-1426-SM-7DUGL	GTEX-1B8SF-1726-SM-73KZ5	GTEX-1B8SF-1826-SM-731DJ	GTEX-1B8SF-2926-SM-731DL	GTEX-1B8SF-3026-SM-731DX	GTEX-1B8SF-3126-SM-73KU1	GTEX-1B8SG-0006-SM-7MKFA	GTEX-1B8SG-0008-SM-EXOHS	GTEX-1B8SG-0011-R11a-SM-7P8PF	GTEX-1B8SG-0011-R2b-SM-79OOT	GTEX-1B8SG-0011-R8b-SM-7IGNW	GTEX-1B8SG-0126-SM-73KZ3	GTEX-1B8SG-0226-SM-7939Q	GTEX-1B8SG-0326-SM-73KXW	GTEX-1B8SG-0426-SM-73KY9	GTEX-1B8SG-0526-SM-73KWP	GTEX-1B8SG-0626-SM-79OL3	GTEX-1B8SG-0726-SM-79ONS	GTEX-1B8SG-0826-SM-7EWF7	GTEX-1B8SG-0926-SM-73KV6	GTEX-1B8SG-1126-SM-7IGMT	GTEX-1B8SG-1226-SM-7IGPF	GTEX-1B8SG-1326-SM-79ONT	GTEX-1B8SG-1426-SM-7EWEM	GTEX-1B8SG-1726-SM-73KXK	GTEX-1B8SG-1826-SM-731F3	GTEX-1B8SG-1926-SM-73KUB	GTEX-1B932-0005-SM-9KNTP	GTEX-1B932-0008-SM-EXOHW	GTEX-1B932-0226-SM-7PBYH	GTEX-1B932-0326-SM-7IGMV	GTEX-1B932-0426-SM-73KX4	GTEX-1B932-0526-SM-73KU7	GTEX-1B932-0626-SM-731EM	GTEX-1B932-0726-SM-731EY	GTEX-1B932-0826-SM-73KXG	GTEX-1B932-0926-SM-73KUP	GTEX-1B932-1026-SM-793CL	GTEX-1B932-1226-SM-7PBYN	GTEX-1B932-1326-SM-79OM4	GTEX-1B932-1426-SM-793AN	GTEX-1B932-1626-SM-731EA	GTEX-1B932-1726-SM-793A5	GTEX-1B932-1926-SM-79OOA	GTEX-1B932-2126-SM-7IGMU	GTEX-1B932-2326-SM-79OL5	GTEX-1B932-2626-SM-73KWR	GTEX-1B932-2726-SM-731ER	GTEX-1B932-2826-SM-73KUD	GTEX-1B933-0006-SM-7P8OP	GTEX-1B933-0008-SM-EXOHV	GTEX-1B933-0011-R10b-SM-9OSVN	GTEX-1B933-0011-R11a-SM-7P8PM	GTEX-1B933-0011-R1b-SM-9QEGW	GTEX-1B933-0011-R2b-SM-7IGNM	GTEX-1B933-0011-R3b-SM-7P8PL	GTEX-1B933-0011-R5b-SM-7P8SA	GTEX-1B933-0011-R6b-SM-79OOQ	GTEX-1B933-0011-R7a-SM-7DUGX	GTEX-1B933-0011-R8a-SM-9QEGX	GTEX-1B933-0011-R9a-SM-79OOR	GTEX-1B933-0126-SM-7PC29	GTEX-1B933-0226-SM-7SB6Z	GTEX-1B933-0326-SM-7SB71	GTEX-1B933-0426-SM-7DHMC	GTEX-1B933-0526-SM-7EPHM	GTEX-1B933-0826-SM-79OMW	GTEX-1B933-0926-SM-9OSVH	GTEX-1B933-1026-SM-7P8RO	GTEX-1B933-1126-SM-73KX2	GTEX-1B933-1226-SM-731DW	GTEX-1B933-1326-SM-7939U	GTEX-1B933-1726-SM-731FC	GTEX-1B933-1926-SM-73KUN	GTEX-1B933-2026-SM-7EWFC	GTEX-1B933-2126-SM-7MGXR	GTEX-1B933-2426-SM-7DHMD	GTEX-1B933-2526-SM-7IGO5	GTEX-1B933-2926-SM-731FO	GTEX-1B933-3026-SM-731DB	GTEX-1B933-3126-SM-7P8RL	GTEX-1B97I-0005-SM-7PC1M	GTEX-1B97I-0008-SM-EXOHX	GTEX-1B97I-0126-SM-731DH	GTEX-1B97I-0226-SM-73KVO	GTEX-1B97I-0326-SM-7DUGB	GTEX-1B97I-0426-SM-79OL7	GTEX-1B97I-0526-SM-73KXE	GTEX-1B97I-0626-SM-73KUZ	GTEX-1B97I-0826-SM-731DN	GTEX-1B97I-0926-SM-731DZ	GTEX-1B97I-1026-SM-73KVC	GTEX-1B97I-1226-SM-7MGWQ	GTEX-1B97I-1526-SM-73KUK	GTEX-1B97I-1626-SM-73KYO	GTEX-1B97I-1726-SM-7939V	GTEX-1B97I-1826-SM-7939W	GTEX-1B97I-1926-SM-7DUGC	GTEX-1B97I-2026-SM-7DHN2	GTEX-1B97J-0005-SM-7MXT5	GTEX-1B97J-0226-SM-79392	GTEX-1B97J-0326-SM-7939H	GTEX-1B97J-0426-SM-79OLQ	GTEX-1B97J-0526-SM-793C2	GTEX-1B97J-0626-SM-7P8RU	GTEX-1B97J-0726-SM-7RHG3	GTEX-1B97J-0826-SM-7SB78	GTEX-1B97J-0926-SM-79ONU	GTEX-1B97J-1026-SM-7MXTE	GTEX-1B97J-1126-SM-7SB79	GTEX-1B97J-1226-SM-7PBZR	GTEX-1B97J-1326-SM-7PC2G	GTEX-1B97J-1426-SM-79OLR	GTEX-1B97J-1526-SM-79ONI	GTEX-1B97J-1726-SM-7MGWP	GTEX-1B97J-1826-SM-7IGPP	GTEX-1B97J-1926-SM-7IGQB	GTEX-1B97J-2126-SM-79OL6	GTEX-1B996-0006-SM-7P8OS	GTEX-1B996-0008-SM-EXOHY	GTEX-1B996-0011-R10b-SM-CJI3T	GTEX-1B996-0011-R1b-SM-7P8PO	GTEX-1B996-0011-R2a-SM-7IGON	GTEX-1B996-0011-R3b-SM-9QEGY	GTEX-1B996-0011-R4b-SM-9OSVO	GTEX-1B996-0011-R5a-SM-7P8PN	GTEX-1B996-0011-R6b-SM-793AQ	GTEX-1B996-0011-R7b-SM-7IGNT	GTEX-1B996-0011-R8b-SM-79OOS	GTEX-1B996-0126-SM-7PBYF	GTEX-1B996-0226-SM-7RHGO	GTEX-1B996-0326-SM-7DHMU	GTEX-1B996-0426-SM-7EWF8	GTEX-1B996-0526-SM-79OOE	GTEX-1B996-0626-SM-79OJP	GTEX-1B996-0726-SM-7IGPI	GTEX-1B996-1026-SM-793CF	GTEX-1B996-1126-SM-73KWN	GTEX-1B996-1226-SM-73KWZ	GTEX-1B996-1326-SM-731EO	GTEX-1B996-1426-SM-7EPIA	GTEX-1B996-1626-SM-7DHLZ	GTEX-1B996-1726-SM-7IGMW	GTEX-1B996-1826-SM-7MGY6	GTEX-1B996-2026-SM-7MKG7	GTEX-1B996-2326-SM-731EC	GTEX-1B996-2626-SM-73KZ1	GTEX-1B996-2726-SM-7DUGG	GTEX-1B996-2926-SM-7MXUH	GTEX-1B996-3026-SM-7MKG8	GTEX-1BAJH-0005-SM-7PC1R	GTEX-1BAJH-0008-SM-EXOI3	GTEX-1BAJH-0011-R10a-SM-7MXT9	GTEX-1BAJH-0011-R11b-SM-7IGLM	GTEX-1BAJH-0011-R1a-SM-7P8SV	GTEX-1BAJH-0011-R3a-SM-7IGNU	GTEX-1BAJH-0011-R6b-SM-7MXT2	GTEX-1BAJH-0011-R8a-SM-7MXUB	GTEX-1BAJH-0011-R9b-SM-7EPIQ	GTEX-1BAJH-0126-SM-7DHMF	GTEX-1BAJH-0226-SM-7EPHQ	GTEX-1BAJH-0326-SM-73KWM	GTEX-1BAJH-0426-SM-73KWY	GTEX-1BAJH-0526-SM-793CQ	GTEX-1BAJH-0626-SM-7P8OY	GTEX-1BAJH-0726-SM-7IGMF	GTEX-1BAJH-0826-SM-7EWEF	GTEX-1BAJH-0926-SM-79OO6	GTEX-1BAJH-1026-SM-7EWEG	GTEX-1BAJH-1126-SM-7PBYG	GTEX-1BAJH-1226-SM-7SB7A	GTEX-1BAJH-1326-SM-7RHFS	GTEX-1BAJH-1526-SM-7RHGI	GTEX-1BAJH-1626-SM-73KUV	GTEX-1BAJH-1826-SM-731DA	GTEX-1BAJH-1926-SM-7MGWM	GTEX-1BAJH-2026-SM-7P8OZ	GTEX-1BAJH-2126-SM-7EWFB	GTEX-1BAJH-2226-SM-7IGLK	GTEX-1BAJH-2326-SM-7IGMO	GTEX-1BAJH-2426-SM-7IGP8	GTEX-1BAJH-2526-SM-7IGOT	GTEX-1BAJH-2626-SM-7EPG6	GTEX-1BAJH-2726-SM-7IGNJ	GTEX-1BAJH-2926-SM-7EPHP	GTEX-1BAJH-3126-SM-7MGXY	GTEX-1C2JI-0006-SM-7PC3Q	GTEX-1C2JI-0008-SM-EXOHZ	GTEX-1C2JI-0326-SM-7EWFD	GTEX-1C2JI-0426-SM-79OOF	GTEX-1C2JI-0526-SM-7EWEQ	GTEX-1C2JI-0626-SM-7DHM1	GTEX-1C2JI-0826-SM-7EPHB	GTEX-1C2JI-0926-SM-731F1	GTEX-1C2JI-1026-SM-73KY1	GTEX-1C2JI-1126-SM-731FH	GTEX-1C2JI-1226-SM-7DHM2	GTEX-1C2JI-1326-SM-7IGMX	GTEX-1C2JI-1626-SM-7EPHC	GTEX-1C2JI-1726-SM-73KUW	GTEX-1C2JI-1826-SM-73KXC	GTEX-1C2JI-1926-SM-73KXO	GTEX-1C2JI-2126-SM-793CG	GTEX-1C2JI-2226-SM-7IGPJ	GTEX-1C475-0006-SM-9MQL7	GTEX-1C475-0008-SM-EXOI1	GTEX-1C475-0126-SM-731DC	GTEX-1C475-0226-SM-7MGXM	GTEX-1C475-0326-SM-7SB8O	GTEX-1C475-0426-SM-7P8OU	GTEX-1C475-0526-SM-793AC	GTEX-1C475-0626-SM-73KV9	GTEX-1C475-0726-SM-73KVL	GTEX-1C475-0826-SM-793AD	GTEX-1C475-0926-SM-7MKFI	GTEX-1C475-1026-SM-7MKFJ	GTEX-1C475-1126-SM-7MGY7	GTEX-1C475-1226-SM-7SB72	GTEX-1C475-1326-SM-7SB73	GTEX-1C475-1426-SM-793CH	GTEX-1C475-1526-SM-7DHM3	GTEX-1C475-1626-SM-731FP	GTEX-1C475-1726-SM-73KVX	GTEX-1C475-1826-SM-73KWA	GTEX-1C475-1926-SM-7DUFV	GTEX-1C475-2026-SM-793CI	GTEX-1C475-2126-SM-7PBXU	GTEX-1C4CL-0005-SM-7MKF3	GTEX-1C4CL-0008-SM-EXOI2	GTEX-1C4CL-0126-SM-7IGN5	GTEX-1C4CL-0326-SM-7DHMH	GTEX-1C4CL-0426-SM-7939N	GTEX-1C4CL-0526-SM-73KVK	GTEX-1C4CL-0626-SM-731DM	GTEX-1C4CL-0726-SM-7IGP9	GTEX-1C4CL-0826-SM-7EWEZ	GTEX-1C4CL-0926-SM-79OL2	GTEX-1C4CL-1226-SM-7DUFT	GTEX-1C4CL-1426-SM-793CT	GTEX-1C4CL-1526-SM-7MGX4	GTEX-1C4CL-1626-SM-7DUF3	GTEX-1C4CL-1926-SM-731DY	GTEX-1C4CL-2026-SM-731EB	GTEX-1C4CL-2126-SM-7IGQC	GTEX-1C64N-0005-SM-7PBY7	GTEX-1C64N-0008-SM-EXUR6	GTEX-1C64N-0011-R11b-SM-7P8Q6	GTEX-1C64N-0011-R1b-SM-7P8Q7	GTEX-1C64N-0011-R6a-SM-7IGO9	GTEX-1C64N-0011-R7a-SM-7IGOI	GTEX-1C64N-0011-R8b-SM-7MGXE	GTEX-1C64N-0126-SM-793D7	GTEX-1C64N-0326-SM-7P8QC	GTEX-1C64N-0426-SM-7PC31	GTEX-1C64N-0526-SM-7PC32	GTEX-1C64N-0826-SM-7RHGQ	GTEX-1C64N-1026-SM-79ONM	GTEX-1C64N-1326-SM-7SB7D	GTEX-1C64N-2226-SM-7SB7C	GTEX-1C64N-2626-SM-7PC2N	GTEX-1C64N-2826-SM-7IGP5	GTEX-1C64N-2926-SM-79OLM	GTEX-1C64N-3026-SM-7MGVU	GTEX-1C64N-3126-SM-79OO3	GTEX-1C64N-3226-SM-7P8SN	GTEX-1C64O-0006-SM-7PC22	GTEX-1C64O-0008-SM-EXUR5	GTEX-1C64O-0126-SM-7SB8P	GTEX-1C64O-0226-SM-73KXB	GTEX-1C64O-0326-SM-73KVW	GTEX-1C64O-0426-SM-7SB8Q	GTEX-1C64O-0526-SM-793D6	GTEX-1C64O-0626-SM-7DHL1	GTEX-1C64O-0726-SM-7DUFU	GTEX-1C64O-0826-SM-79OKZ	GTEX-1C64O-0926-SM-79OLN	GTEX-1C64O-1026-SM-7PC3L	GTEX-1C64O-1126-SM-7IGMY	GTEX-1C64O-1226-SM-79OOC	GTEX-1C64O-1326-SM-7MGWR	GTEX-1C64O-1426-SM-7EWER	GTEX-1C64O-1626-SM-731EN	GTEX-1C64O-1726-SM-73KW9	GTEX-1C64O-1826-SM-7DHM4	GTEX-1C64O-1926-SM-79ONP	GTEX-1C64O-2026-SM-7IGPA	GTEX-1C64O-2126-SM-7IGPB	GTEX-1C64O-2226-SM-73KTV	GTEX-1C64O-2326-SM-73KU8	GTEX-1C64O-2426-SM-7P8R3	GTEX-1C64O-2526-SM-79ONO	GTEX-1C6VQ-0005-SM-7P8OR	GTEX-1C6VQ-0008-SM-EXUR8	GTEX-1C6VQ-0011-R10b-SM-7P8Q1	GTEX-1C6VQ-0011-R1a-SM-7P8Q2	GTEX-1C6VQ-0011-R9a-SM-7SB85	GTEX-1C6VQ-0126-SM-7P8RI	GTEX-1C6VQ-0226-SM-7P8S5	GTEX-1C6VQ-0326-SM-7DHMS	GTEX-1C6VQ-0426-SM-79OOX	GTEX-1C6VQ-0526-SM-7MGWD	GTEX-1C6VQ-0626-SM-7EPHE	GTEX-1C6VQ-0726-SM-7EPI6	GTEX-1C6VQ-0826-SM-7PBZT	GTEX-1C6VQ-1126-SM-7EWET	GTEX-1C6VQ-1226-SM-73KYD	GTEX-1C6VQ-1326-SM-7939X	GTEX-1C6VQ-1526-SM-73KU9	GTEX-1C6VQ-1626-SM-79OO1	GTEX-1C6VQ-1726-SM-7IGLQ	GTEX-1C6VQ-1826-SM-7EWEH	GTEX-1C6VQ-1926-SM-7MGVR	GTEX-1C6VQ-2026-SM-79OOH	GTEX-1C6VQ-2126-SM-7IGNL	GTEX-1C6VQ-2326-SM-7IGN1	GTEX-1C6VQ-2426-SM-7EWEU	GTEX-1C6VQ-2626-SM-7IGMQ	GTEX-1C6VQ-2726-SM-73KUL	GTEX-1C6VQ-3026-SM-7IGPU	GTEX-1C6VQ-3126-SM-7MKGH	GTEX-1C6VR-0005-SM-7MKF7	GTEX-1C6VR-0011-R10b-SM-7P8QA	GTEX-1C6VR-0011-R1a-SM-7MXUE	GTEX-1C6VR-0011-R2a-SM-7RHGZ	GTEX-1C6VR-0011-R4b-SM-9QEGZ	GTEX-1C6VR-0011-R5a-SM-9QEH1	GTEX-1C6VR-0011-R6a-SM-7MXU8	GTEX-1C6VR-0011-R8b-SM-7MXUF	GTEX-1C6VR-0126-SM-7RHGB	GTEX-1C6VR-0426-SM-7IGN6	GTEX-1C6VR-0626-SM-79OOY	GTEX-1C6VR-0726-SM-7P8OV	GTEX-1C6VR-1126-SM-7EPHD	GTEX-1C6VR-1526-SM-7MKG9	GTEX-1C6VR-2426-SM-79OLD	GTEX-1C6VR-2526-SM-7DHMT	GTEX-1C6VR-2626-SM-7MGX2	GTEX-1C6VR-2726-SM-79OM7	GTEX-1C6VR-2826-SM-7EWEE	GTEX-1C6VR-3026-SM-7IGLW	GTEX-1C6VR-3126-SM-7MXTT	GTEX-1C6VS-0005-SM-7MGWG	GTEX-1C6VS-0008-SM-EXOI4	GTEX-1C6VS-0011-R5a-SM-7MXU9	GTEX-1C6VS-0011-R9b-SM-9WG5W	GTEX-1C6VS-0126-SM-7PC2H	GTEX-1C6VS-0226-SM-7SB7B	GTEX-1C6VS-0326-SM-7MGX5	GTEX-1C6VS-0426-SM-79OJV	GTEX-1C6VS-0526-SM-7DUEN	GTEX-1C6VS-0726-SM-7EPHF	GTEX-1C6VS-0826-SM-7EWEI	GTEX-1C6VS-1126-SM-7EWEW	GTEX-1C6VS-1226-SM-79OO2	GTEX-1C6VS-1826-SM-73KXN	GTEX-1C6VS-2926-SM-7EWEV	GTEX-1C6VS-3026-SM-79OLA	GTEX-1C6WA-0008-SM-EXUR7	GTEX-1C6WA-0011-R3a-SM-9OSVP	GTEX-1C6WA-0011-R4a-SM-9QEH2	GTEX-1C6WA-0011-R5a-SM-9WG5X	GTEX-1C6WA-0011-R6a-SM-7PBYP	GTEX-1C6WA-0011-R7b-SM-7P8S8	GTEX-1C6WA-0011-R8b-SM-7P8S7	GTEX-1C6WA-0126-SM-7PC2B	GTEX-1C6WA-0226-SM-7IGPO	GTEX-1C6WA-0326-SM-7DUGE	GTEX-1C6WA-0426-SM-7PC2C	GTEX-1C6WA-0526-SM-7IGNZ	GTEX-1C6WA-0726-SM-7IGQ5	GTEX-1C6WA-0826-SM-7PBXS	GTEX-1C6WA-1126-SM-7IGP6	GTEX-1C6WA-2126-SM-7P8RR	GTEX-1C6WA-2326-SM-7P8OW	GTEX-1C6WA-2426-SM-7SB86	GTEX-1C6WA-2626-SM-7MKGM	GTEX-1C6WA-2926-SM-79OLF	GTEX-1C6WA-3026-SM-7P8RQ	GTEX-1C6WA-3326-SM-7MKGN	GTEX-1CAMQ-0008-SM-EXOI5	GTEX-1CAMQ-0011-R8a-SM-ARU85	GTEX-1CAMQ-0011-R9a-SM-9WG5Z	GTEX-1CAMQ-0126-SM-7SB7S	GTEX-1CAMQ-0226-SM-7IGPK	GTEX-1CAMQ-0326-SM-7MXUI	GTEX-1CAMQ-0426-SM-7IGPL	GTEX-1CAMQ-0526-SM-7RHGR	GTEX-1CAMQ-0726-SM-7P8SG	GTEX-1CAMQ-1026-SM-7EPIC	GTEX-1CAMQ-1126-SM-7EWFE	GTEX-1CAMQ-1226-SM-7SB7E	GTEX-1CAMQ-1326-SM-7P8RV	GTEX-1CAMQ-1426-SM-7MKFL	GTEX-1CAMQ-1626-SM-7MGXG	GTEX-1CAMQ-2226-SM-7MGWS	GTEX-1CAMQ-2526-SM-7MGWT	GTEX-1CAMQ-2626-SM-7IGNI	GTEX-1CAMQ-2726-SM-7MKGD	GTEX-1CAMR-0006-SM-ACKV5	GTEX-1CAMR-0008-SM-EXURA	GTEX-1CAMR-0126-SM-79391	GTEX-1CAMR-0226-SM-7DUGO	GTEX-1CAMR-0326-SM-793AH	GTEX-1CAMR-0526-SM-7P8RS	GTEX-1CAMR-0626-SM-7DHMI	GTEX-1CAMR-0726-SM-7EPIE	GTEX-1CAMR-0826-SM-7MKFK	GTEX-1CAMR-0926-SM-7MXTD	GTEX-1CAMR-1026-SM-7P8QI	GTEX-1CAMR-1126-SM-7MGXF	GTEX-1CAMR-1326-SM-7PC1F	GTEX-1CAMR-1426-SM-793BO	GTEX-1CAMR-1526-SM-79OLP	GTEX-1CAMR-1626-SM-79OLC	GTEX-1CAMR-1726-SM-793CU	GTEX-1CAMR-1826-SM-7MXUJ	GTEX-1CAMR-1926-SM-7EPI2	GTEX-1CAMR-2126-SM-7PBYX	GTEX-1CAMS-0005-SM-ARL6Y	GTEX-1CAMS-0008-SM-EXURB	GTEX-1CAMS-0126-SM-79396	GTEX-1CAMS-0226-SM-79397	GTEX-1CAMS-0326-SM-7PC35	GTEX-1CAMS-0426-SM-7P8T2	GTEX-1CAMS-0526-SM-7EWEX	GTEX-1CAMS-0626-SM-7PBYY	GTEX-1CAMS-0826-SM-7P8P1	GTEX-1CAMS-0926-SM-7SB7F	GTEX-1CAMS-1026-SM-7PC2I	GTEX-1CAMS-1126-SM-7MXUQ	GTEX-1CAMS-1226-SM-79393	GTEX-1CAMS-1326-SM-79OJR	GTEX-1CAMS-1426-SM-7IGPM	GTEX-1CAMS-1626-SM-79394	GTEX-1CAMS-1926-SM-7DUEU	GTEX-1CAMS-2026-SM-79395	GTEX-1CAMS-2126-SM-7MXTF	GTEX-1CAMS-2226-SM-7PBXQ	GTEX-1CAMS-2326-SM-793CR	GTEX-1CAMS-2426-SM-7DHMV	GTEX-1CAMS-2526-SM-7EPH7	GTEX-1CAMS-2626-SM-7PBY3	GTEX-1CAV2-0008-SM-EXURC	GTEX-1CAV2-0011-R11a-SM-ARU8D	GTEX-1CAV2-0011-R1a-SM-ARZML	GTEX-1CAV2-0011-R5b-SM-9QEH4	GTEX-1CAV2-0011-R9b-SM-9WG5M	GTEX-1CAV2-0126-SM-7IGN7	GTEX-1CAV2-0226-SM-7IGPQ	GTEX-1CAV2-0626-SM-7P8QE	GTEX-1CAV2-1426-SM-7MGX6	GTEX-1CAV2-2226-SM-7P8P2	GTEX-1CAV2-2426-SM-7P8QF	GTEX-1CAV2-2526-SM-7IGQ7	GTEX-1CAV2-2626-SM-7MGX7	GTEX-1CAV2-2726-SM-7IGNN	GTEX-1CB4E-0005-SM-ADEGS	GTEX-1CB4E-0008-SM-EXURD	GTEX-1CB4E-0126-SM-7DHMX	GTEX-1CB4E-0226-SM-79OLW	GTEX-1CB4E-0326-SM-7MXT3	GTEX-1CB4E-0426-SM-7PBY5	GTEX-1CB4E-0526-SM-7MXTK	GTEX-1CB4E-0626-SM-7DHMW	GTEX-1CB4E-0726-SM-7EWEY	GTEX-1CB4E-0826-SM-793CS	GTEX-1CB4E-0926-SM-7EPHT	GTEX-1CB4E-1026-SM-793AB	GTEX-1CB4E-1126-SM-79OOM	GTEX-1CB4E-1226-SM-7MKFX	GTEX-1CB4E-1326-SM-7DUGD	GTEX-1CB4E-1726-SM-7IGMS	GTEX-1CB4E-1826-SM-7RHG8	GTEX-1CB4E-1926-SM-7RHFO	GTEX-1CB4E-2026-SM-7PC2V	GTEX-1CB4E-2126-SM-793AP	GTEX-1CB4E-2226-SM-793DC	GTEX-1CB4F-0008-SM-EXURE	GTEX-1CB4F-0126-SM-9JGGZ	GTEX-1CB4F-0226-SM-7EPHS	GTEX-1CB4F-0326-SM-9MQKD	GTEX-1CB4F-0426-SM-9KNV4	GTEX-1CB4F-0526-SM-9KNW2	GTEX-1CB4F-0626-SM-9MQLI	GTEX-1CB4F-0726-SM-793AO	GTEX-1CB4F-0826-SM-793CV	GTEX-1CB4F-0926-SM-7DHMJ	GTEX-1CB4F-1026-SM-7DUH1	GTEX-1CB4F-1126-SM-79OLG	GTEX-1CB4F-1226-SM-7DHKU	GTEX-1CB4F-1326-SM-793CW	GTEX-1CB4F-1426-SM-793DA	GTEX-1CB4F-1526-SM-7MKFM	GTEX-1CB4F-1726-SM-7MGXH	GTEX-1CB4F-1826-SM-7MGXI	GTEX-1CB4F-1926-SM-7MKFN	GTEX-1CB4F-2026-SM-79OLU	GTEX-1CB4F-2126-SM-7MXUL	GTEX-1CB4F-2326-SM-7MKFO	GTEX-1CB4G-0006-SM-AHZ22	GTEX-1CB4G-0008-SM-EXURF	GTEX-1CB4G-0011-R10a-SM-9QEHS	GTEX-1CB4G-0011-R11a-SM-9OSWG	GTEX-1CB4G-0011-R1b-SM-9QEHT	GTEX-1CB4G-0011-R2a-SM-9QEGQ	GTEX-1CB4G-0011-R3a-SM-CE6QQ	GTEX-1CB4G-0011-R4b-SM-CJI28	GTEX-1CB4G-0011-R5a-SM-CKZNM	GTEX-1CB4G-0011-R6b-SM-9QEGO	GTEX-1CB4G-0011-R7b-SM-9QEGP	GTEX-1CB4G-0011-R8b-SM-9WG7H	GTEX-1CB4G-0226-SM-7PC3O	GTEX-1CB4G-0326-SM-7SB8R	GTEX-1CB4G-0426-SM-7MXUN	GTEX-1CB4G-0526-SM-7P8SY	GTEX-1CB4G-0626-SM-7PC3P	GTEX-1CB4G-0726-SM-79OOJ	GTEX-1CB4G-0826-SM-7DUGF	GTEX-1CB4G-1126-SM-7PBXW	GTEX-1CB4G-1326-SM-7MKFP	GTEX-1CB4G-1426-SM-7RHH1	GTEX-1CB4G-1526-SM-7P8QG	GTEX-1CB4G-1826-SM-7MKGO	GTEX-1CB4G-2126-SM-7IGQ8	GTEX-1CB4G-2326-SM-79OOI	GTEX-1CB4G-2426-SM-7DUGM	GTEX-1CB4G-2526-SM-7MXTG	GTEX-1CB4G-2726-SM-79OO4	GTEX-1CB4G-2926-SM-7MKFQ	GTEX-1CB4G-3126-SM-7EPHX	GTEX-1CB4H-0006-SM-A96RE	GTEX-1CB4H-0011-R10b-SM-9QEH3	GTEX-1CB4H-0011-R3b-SM-9OSVI	GTEX-1CB4H-0011-R5b-SM-9QEGN	GTEX-1CB4H-0011-R6b-SM-CKZNK	GTEX-1CB4H-0011-R7b-SM-CJI27	GTEX-1CB4H-0011-R8b-SM-CJI26	GTEX-1CB4H-0011-R9a-SM-CKZNL	GTEX-1CB4H-0126-SM-7IGN2	GTEX-1CB4H-0226-SM-7PBXM	GTEX-1CB4H-0326-SM-9WG5G	GTEX-1CB4H-0426-SM-7MXTL	GTEX-1CB4H-0626-SM-7IGN3	GTEX-1CB4H-0826-SM-7SB7Z	GTEX-1CB4H-0926-SM-7PBYZ	GTEX-1CB4H-1126-SM-7MKGL	GTEX-1CB4H-1526-SM-7MXU4	GTEX-1CB4H-2426-SM-7PBYR	GTEX-1CB4H-2726-SM-7EWFF	GTEX-1CB4H-3026-SM-79OLX	GTEX-1CB4H-3126-SM-7IGN4	GTEX-1CB4H-3226-SM-7MXUC	GTEX-1CB4I-0006-SM-A96RF	GTEX-1CB4I-0008-SM-EXURG	GTEX-1CB4I-0126-SM-7RHGG	GTEX-1CB4I-0226-SM-79OLH	GTEX-1CB4I-0326-SM-7DHMM	GTEX-1CB4I-0426-SM-7IGPR	GTEX-1CB4I-0526-SM-7RHGC	GTEX-1CB4I-0626-SM-79OM1	GTEX-1CB4I-0726-SM-7DUGS	GTEX-1CB4I-0826-SM-7MGX1	GTEX-1CB4I-0926-SM-7MKFY	GTEX-1CB4I-1026-SM-7MKFZ	GTEX-1CB4I-1326-SM-79OLY	GTEX-1CB4I-1426-SM-79OLZ	GTEX-1CB4I-1526-SM-7DHMY	GTEX-1CB4I-1626-SM-7RHGV	GTEX-1CB4I-1826-SM-793CX	GTEX-1CB4I-2026-SM-7DHMG	GTEX-1CB4I-2126-SM-793AG	GTEX-1CB4I-2226-SM-7P8SL	GTEX-1CB4I-2526-SM-7MKG1	GTEX-1CB4J-0006-SM-ACKV6	GTEX-1CB4J-0008-SM-EXURH	GTEX-1CB4J-0011-R10a-SM-9WG63	GTEX-1CB4J-0011-R1a-SM-9WG64	GTEX-1CB4J-0011-R4b-SM-9WG5P	GTEX-1CB4J-0011-R6b-SM-9WG7B	GTEX-1CB4J-0011-R8a-SM-9QEHU	GTEX-1CB4J-0126-SM-7PC3K	GTEX-1CB4J-0226-SM-7P8T4	GTEX-1CB4J-0326-SM-7PBZO	GTEX-1CB4J-0526-SM-7DUGI	GTEX-1CB4J-0626-SM-7DHMP	GTEX-1CB4J-0726-SM-7IGN8	GTEX-1CB4J-1026-SM-7P8RW	GTEX-1CB4J-1126-SM-7PBY1	GTEX-1CB4J-1226-SM-7P8P3	GTEX-1CB4J-1326-SM-7P8RX	GTEX-1CB4J-1426-SM-7MKFR	GTEX-1CB4J-1526-SM-7MXVB	GTEX-1CB4J-1726-SM-79OOL	GTEX-1CB4J-1826-SM-7EWF9	GTEX-1CB4J-1926-SM-7MGX8	GTEX-1CB4J-2226-SM-7EWF5	GTEX-1CB4J-2326-SM-7EPIF	GTEX-1CB4J-2426-SM-7MXVC	GTEX-1CB4J-3126-SM-7MKFS	GTEX-1E1VI-0005-SM-ARU6H	GTEX-1E1VI-0011-R10b-SM-ARU8F	GTEX-1E1VI-0011-R11a-SM-9OSWI	GTEX-1E1VI-0011-R1a-SM-ARZMM	GTEX-1E1VI-0011-R2a-SM-9QEGS	GTEX-1E1VI-0011-R3a-SM-9OSWH	GTEX-1E1VI-0011-R4b-SM-9QEHV	GTEX-1E1VI-0011-R5b-SM-9WG5V	GTEX-1E1VI-0011-R6a-SM-9OSVJ	GTEX-1E1VI-0011-R7b-SM-9QEGR	GTEX-1E1VI-0011-R8b-SM-ARU8E	GTEX-1E1VI-0126-SM-7DHMZ	GTEX-1E1VI-0226-SM-793CZ	GTEX-1E1VI-0326-SM-793D1	GTEX-1E1VI-0426-SM-7DHN1	GTEX-1E1VI-0526-SM-79OM2	GTEX-1E1VI-0626-SM-7PBZ1	GTEX-1E1VI-0726-SM-7P8QJ	GTEX-1E1VI-0926-SM-7P8T3	GTEX-1E1VI-1026-SM-7MKGQ	GTEX-1E1VI-1226-SM-7RHGD	GTEX-1E1VI-1326-SM-7IGQD	GTEX-1E1VI-1426-SM-793CY	GTEX-1E1VI-1526-SM-7IGQ2	GTEX-1E1VI-1626-SM-7EPIL	GTEX-1E1VI-1826-SM-9WG5J	GTEX-1E1VI-2726-SM-7MXVH	GTEX-1E1VI-2826-SM-7MGWU	GTEX-1E1VI-2926-SM-7IGLT	GTEX-1E1VI-3026-SM-7RHHU	GTEX-1E2YA-0006-SM-AHZ23	GTEX-1E2YA-0008-SM-EXURI	GTEX-1E2YA-0011-R1b-SM-CJI29	GTEX-1E2YA-0011-R5a-SM-9QEGT	GTEX-1E2YA-0011-R6b-SM-CE6R2	GTEX-1E2YA-0011-R7a-SM-CJI1Z	GTEX-1E2YA-0011-R8a-SM-CKZNG	GTEX-1E2YA-0126-SM-9KNUC	GTEX-1E2YA-0226-SM-9MQLY	GTEX-1E2YA-0326-SM-9KNW8	GTEX-1E2YA-0426-SM-7RHFZ	GTEX-1E2YA-0526-SM-7P8RY	GTEX-1E2YA-0626-SM-7P8P4	GTEX-1E2YA-0926-SM-7MXUK	GTEX-1E2YA-1226-SM-7MGY3	GTEX-1E2YA-1626-SM-7MGXS	GTEX-1E2YA-1926-SM-7P8QH	GTEX-1E2YA-2126-SM-7MXUO	GTEX-1E2YA-2426-SM-7EPIG	GTEX-1E2YA-2526-SM-7IGOU	GTEX-1E2YA-2626-SM-7MGWW	GTEX-1E2YA-2726-SM-7IGPW	GTEX-1E2YA-2826-SM-7EPIN	GTEX-1E2YA-2926-SM-7MGWX	GTEX-1E2YA-3026-SM-7IGO7	GTEX-1E2YA-3126-SM-9JGI6	GTEX-1EH9U-0005-SM-ACKV3	GTEX-1EH9U-0011-R10a-SM-CJI2A	GTEX-1EH9U-0011-R1b-SM-CJI2B	GTEX-1EH9U-0011-R3b-SM-CL534	GTEX-1EH9U-0011-R5a-SM-CJI2K	GTEX-1EH9U-0011-R6a-SM-CJI2C	GTEX-1EH9U-0011-R7a-SM-9QEGU	GTEX-1EH9U-0011-R9b-SM-9WG5T	GTEX-1EH9U-0226-SM-7PBY8	GTEX-1EH9U-0326-SM-7P8S2	GTEX-1EH9U-0426-SM-7PBY9	GTEX-1EH9U-0526-SM-7PBZ3	GTEX-1EH9U-0626-SM-7PC33	GTEX-1EH9U-0826-SM-7IGPT	GTEX-1EH9U-0926-SM-7EWF1	GTEX-1EH9U-1126-SM-7IGLU	GTEX-1EH9U-1326-SM-79OM3	GTEX-1EH9U-1726-SM-7P8QK	GTEX-1EH9U-1826-SM-7P8QL	GTEX-1EH9U-1926-SM-7P8QM	GTEX-1EH9U-2026-SM-7PBYS	GTEX-1EH9U-2226-SM-7PBXX	GTEX-1EH9U-2326-SM-7P8P5	GTEX-1EH9U-2426-SM-7EWFG	GTEX-1EH9U-2526-SM-79OO5	GTEX-1EH9U-2626-SM-7IGQN	GTEX-1EH9U-2826-SM-7DUGT	GTEX-1EH9U-2926-SM-7DHLX	GTEX-1EH9U-3126-SM-7MXU5	GTEX-1EH9U-3226-SM-7MKGR	GTEX-1EKGG-0001-SM-EAZCL	GTEX-1EKGG-0005-SM-AHZ1Z	GTEX-1EKGG-0011-R11a-SM-9QEHZ	GTEX-1EKGG-0011-R1b-SM-9QEI1	GTEX-1EKGG-0011-R2a-SM-CE6R8	GTEX-1EKGG-0011-R5a-SM-9OSVQ	GTEX-1EKGG-0011-R6a-SM-CL538	GTEX-1EKGG-0011-R7a-SM-CKZNN	GTEX-1EKGG-0011-R9a-SM-CMKFV	GTEX-1EKGG-0126-SM-9YFLS	GTEX-1EKGG-0226-SM-9WYTH	GTEX-1EKGG-0326-SM-9WYTG	GTEX-1EKGG-0626-SM-7DUGJ	GTEX-1EKGG-0726-SM-7IGPX	GTEX-1EKGG-0826-SM-79OLL	GTEX-1EKGG-1026-SM-7RHG6	GTEX-1EKGG-1126-SM-7MGXB	GTEX-1EKGG-1226-SM-7IGNO	GTEX-1EKGG-1326-SM-7MXUM	GTEX-1EKGG-1426-SM-7PBY2	GTEX-1EKGG-1726-SM-7MXUP	GTEX-1EKGG-2126-SM-7MKFT	GTEX-1EKGG-2226-SM-7IGOA	GTEX-1EKGG-2626-SM-7IGPY	GTEX-1EKGG-2726-SM-79OOD	GTEX-1EKGG-2826-SM-7MGXA	GTEX-1EKGG-2926-SM-7EPIH	GTEX-1EKGG-3026-SM-7MKFU	GTEX-1EKGG-3126-SM-9WPO5	GTEX-1EMGI-0001-SM-EAZCK	GTEX-1EMGI-0006-SM-ACKVA	GTEX-1EMGI-0011-R10a-SM-9OSWY	GTEX-1EMGI-0011-R11b-SM-9OSWX	GTEX-1EMGI-0011-R1b-SM-9OSWZ	GTEX-1EMGI-0011-R2b-SM-9OSVS	GTEX-1EMGI-0011-R3b-SM-CE6R9	GTEX-1EMGI-0011-R4b-SM-CJI2D	GTEX-1EMGI-0011-R5a-SM-CJI2E	GTEX-1EMGI-0011-R6a-SM-9OSVR	GTEX-1EMGI-0011-R7b-SM-9QEH5	GTEX-1EMGI-0011-R8b-SM-9QEID	GTEX-1EMGI-0126-SM-9KNUE	GTEX-1EMGI-0226-SM-9MQL1	GTEX-1EMGI-0326-SM-9MQM5	GTEX-1EMGI-0426-SM-7P8TR	GTEX-1EMGI-0526-SM-9YFM3	GTEX-1EMGI-0626-SM-7MXUS	GTEX-1EMGI-0726-SM-7PBZ4	GTEX-1EMGI-0826-SM-7EPHY	GTEX-1EMGI-0926-SM-7IGPV	GTEX-1EMGI-1126-SM-9KNUF	GTEX-1EMGI-1226-SM-793DD	GTEX-1EMGI-1426-SM-7IGNQ	GTEX-1EMGI-1926-SM-7938Y	GTEX-1EMGI-2026-SM-7RHH3	GTEX-1EMGI-2126-SM-7P8S3	GTEX-1EMGI-2326-SM-7PBYA	GTEX-1EMGI-2626-SM-7IGNR	GTEX-1EMGI-2726-SM-7P8S4	GTEX-1EMGI-2826-SM-7IGMR	GTEX-1EMGI-2926-SM-7DUEJ	GTEX-1EMGI-3026-SM-7P8P6	GTEX-1EMGI-3126-SM-7MXUR	GTEX-1EN7A-0006-SM-AHZ4O	GTEX-1EN7A-0011-R3a-SM-9OSVT	GTEX-1EN7A-0011-R5a-SM-9QEH6	GTEX-1EN7A-0011-R6b-SM-9QEHW	GTEX-1EN7A-0011-R7b-SM-9QEHX	GTEX-1EN7A-0126-SM-7SB81	GTEX-1EN7A-0326-SM-7P8T1	GTEX-1EN7A-0426-SM-7PBYU	GTEX-1EN7A-0726-SM-7PBXT	GTEX-1EN7A-0826-SM-7MKFV	GTEX-1EN7A-0926-SM-7P8RZ	GTEX-1EN7A-1026-SM-7IGPZ	GTEX-1EN7A-1126-SM-7IGQ1	GTEX-1EN7A-1226-SM-7MGX9	GTEX-1EN7A-1426-SM-7PBY4	GTEX-1EN7A-1526-SM-7MGXC	GTEX-1EN7A-1626-SM-79OLV	GTEX-1EN7A-2026-SM-7MGY4	GTEX-1EN7A-2226-SM-7MXU6	GTEX-1EN7A-2426-SM-793DB	GTEX-1EN7A-3026-SM-7PBYT	GTEX-1EN7A-3126-SM-7P8PY	GTEX-1EU9M-0001-SM-EVR3A	GTEX-1EU9M-0006-SM-ARU6I	GTEX-1EU9M-0011-R2b-SM-9QEH7	GTEX-1EU9M-0011-R3a-SM-9QEHY	GTEX-1EU9M-0011-R7b-SM-9OSVU	GTEX-1EU9M-0011-R9a-SM-9WG61	GTEX-1EU9M-0126-SM-7P8P8	GTEX-1EU9M-0226-SM-7P8SP	GTEX-1EU9M-0326-SM-7RHGF	GTEX-1EU9M-0426-SM-7SB8N	GTEX-1EU9M-0626-SM-7MXUT	GTEX-1EU9M-1126-SM-793DE	GTEX-1EU9M-1426-SM-793AI	GTEX-1EU9M-1526-SM-79OLI	GTEX-1EU9M-1626-SM-7EWF2	GTEX-1EU9M-1726-SM-7EWF3	GTEX-1EU9M-1826-SM-7DUGU	GTEX-1EU9M-1926-SM-7RHH4	GTEX-1EU9M-2026-SM-7RHGE	GTEX-1EU9M-2126-SM-7P8P7	GTEX-1EU9M-2326-SM-7MKGS	GTEX-1EU9M-2726-SM-7P8QD	GTEX-1EU9M-2826-SM-7EWFH	GTEX-1EU9M-2926-SM-793DF	GTEX-1EU9M-3026-SM-7P8TO	GTEX-1EWIQ-0001-SM-EVR3B	GTEX-1EWIQ-0005-SM-ADEHB	GTEX-1EWIQ-0008-SM-EVR3F	GTEX-1EWIQ-0011-R1a-SM-9OSX7	GTEX-1EWIQ-0011-R6a-SM-ARU8G	GTEX-1EWIQ-0011-R9a-SM-ARL8L	GTEX-1EWIQ-0126-SM-7RHH2	GTEX-1EWIQ-0226-SM-793D3	GTEX-1EWIQ-0326-SM-7DHMQ	GTEX-1EWIQ-0426-SM-793D4	GTEX-1EWIQ-0526-SM-7PBYV	GTEX-1EWIQ-0626-SM-7PBYW	GTEX-1EWIQ-0726-SM-7MKFW	GTEX-1EWIQ-0826-SM-7MXTH	GTEX-1EWIQ-0926-SM-7RHG7	GTEX-1EWIQ-1026-SM-7P8S1	GTEX-1EWIQ-1126-SM-7EPIK	GTEX-1EWIQ-1426-SM-7IGOS	GTEX-1EWIQ-1526-SM-79OO7	GTEX-1EWIQ-1726-SM-7SB7T	GTEX-1EWIQ-2226-SM-7MGXJ	GTEX-1EWIQ-2326-SM-7IGNF	GTEX-1EWIQ-2526-SM-7EPIJ	GTEX-1EWIQ-3026-SM-7IGOJ	GTEX-1EWIQ-3126-SM-7MXTI	GTEX-1EWIQ-3226-SM-7MKGP	GTEX-1EX96-0006-SM-ARU6J	GTEX-1EX96-0008-SM-EWRMB	GTEX-1EX96-0011-R10b-SM-CE6QR	GTEX-1EX96-0011-R1a-SM-CE6R5	GTEX-1EX96-0011-R3b-SM-ARZMH	GTEX-1EX96-0011-R4a-SM-ARU82	GTEX-1EX96-0011-R5a-SM-ARU83	GTEX-1EX96-0011-R6a-SM-9OSVV	GTEX-1EX96-0011-R7a-SM-9OSVW	GTEX-1EX96-0126-SM-9KNVH	GTEX-1EX96-0226-SM-7RHHR	GTEX-1EX96-1026-SM-7MKG2	GTEX-1EX96-1226-SM-7RHG1	GTEX-1EX96-1326-SM-7PC36	GTEX-1EX96-1426-SM-7PBZ5	GTEX-1EX96-1526-SM-7PBXK	GTEX-1EX96-1626-SM-7PBXR	GTEX-1EX96-2126-SM-9KNU8	GTEX-1EX96-2226-SM-7MKGT	GTEX-1EX96-2526-SM-7RHGW	GTEX-1EX96-2626-SM-9MQJV	GTEX-1EX96-2726-SM-7SB88	GTEX-1EX96-2826-SM-7PBZQ	GTEX-1EX96-2926-SM-7MXVD	GTEX-1EX96-3026-SM-7RHH5	GTEX-1EX96-3126-SM-9JGGC	GTEX-1F48J-0001-SM-EVR39	GTEX-1F48J-0006-SM-ARL6W	GTEX-1F48J-0008-SM-EWRMD	GTEX-1F48J-0011-R10a-SM-9QEIB	GTEX-1F48J-0011-R11b-SM-9OSWV	GTEX-1F48J-0011-R1a-SM-9QEIC	GTEX-1F48J-0011-R2a-SM-CL535	GTEX-1F48J-0011-R3b-SM-9OSVY	GTEX-1F48J-0011-R4b-SM-9OSVX	GTEX-1F48J-0011-R5b-SM-9OSVZ	GTEX-1F48J-0011-R6a-SM-CJI2F	GTEX-1F48J-0011-R7a-SM-CJI2G	GTEX-1F48J-0011-R8a-SM-9OSWW	GTEX-1F48J-0126-SM-7P8TT	GTEX-1F48J-0226-SM-7SB82	GTEX-1F48J-0426-SM-7SB8S	GTEX-1F48J-0526-SM-9WYSX	GTEX-1F48J-0726-SM-7RHGS	GTEX-1F48J-0826-SM-9WPOD	GTEX-1F48J-0926-SM-7P8PZ	GTEX-1F48J-1026-SM-7P8SO	GTEX-1F48J-1126-SM-9WYSY	GTEX-1F48J-1326-SM-7RHGJ	GTEX-1F48J-1426-SM-7P8SC	GTEX-1F48J-1626-SM-9WPOE	GTEX-1F48J-1826-SM-7SB8T	GTEX-1F48J-2226-SM-7MXTN	GTEX-1F48J-2326-SM-7MKG3	GTEX-1F48J-2526-SM-7P8TU	GTEX-1F48J-2726-SM-7P8PW	GTEX-1F48J-2826-SM-7P8R4	GTEX-1F48J-2926-SM-7MKG4	GTEX-1F52S-0001-SM-EVR36	GTEX-1F52S-0006-SM-ARL6X	GTEX-1F52S-0008-SM-EWRME	GTEX-1F52S-0011-R11a-SM-CJI23	GTEX-1F52S-0011-R3a-SM-CKZNI	GTEX-1F52S-0011-R5a-SM-CJI22	GTEX-1F52S-0011-R7b-SM-9QEH8	GTEX-1F52S-0011-R8a-SM-9OSXA	GTEX-1F52S-0011-R9a-SM-9WG62	GTEX-1F52S-0126-SM-9MQJU	GTEX-1F52S-0226-SM-7SB7U	GTEX-1F52S-0426-SM-9MQJW	GTEX-1F52S-0526-SM-7P8TP	GTEX-1F52S-0826-SM-7P8TQ	GTEX-1F52S-1326-SM-7SB6Q	GTEX-1F52S-1426-SM-7P8PU	GTEX-1F52S-2226-SM-7MXVE	GTEX-1F52S-2926-SM-7MKGA	GTEX-1F52S-3026-SM-7P8PV	GTEX-1F52S-3126-SM-7PC3M	GTEX-1F52S-3226-SM-9JGHR	GTEX-1F5PK-0001-SM-EVR37	GTEX-1F5PK-0005-SM-A96RM	GTEX-1F5PK-0326-SM-9KNUD	GTEX-1F5PK-0426-SM-7RHHZ	GTEX-1F5PK-0526-SM-7MXUA	GTEX-1F5PK-0626-SM-7SB6S	GTEX-1F5PK-0726-SM-7MGXN	GTEX-1F5PK-0826-SM-7MXVI	GTEX-1F5PK-1526-SM-7MKGV	GTEX-1F5PK-1626-SM-7PBZU	GTEX-1F5PK-1726-SM-7RHHW	GTEX-1F5PK-1826-SM-7RHHX	GTEX-1F5PK-1926-SM-7MXT7	GTEX-1F5PK-2126-SM-7PC28	GTEX-1F5PK-2226-SM-7SB6N	GTEX-1F5PK-2426-SM-7RHHY	GTEX-1F5PK-2526-SM-9MQKN	GTEX-1F5PK-2626-SM-7RHH6	GTEX-1F5PK-2726-SM-9MQLC	GTEX-1F5PK-2826-SM-7PC37	GTEX-1F5PL-0008-SM-EWRMC	GTEX-1F5PL-0326-SM-7P8PQ	GTEX-1F5PL-0426-SM-7P8PR	GTEX-1F5PL-0526-SM-7PBYD	GTEX-1F5PL-0726-SM-7MKH8	GTEX-1F5PL-0826-SM-7MXU7	GTEX-1F5PL-0926-SM-7PC2W	GTEX-1F5PL-1026-SM-7RHI1	GTEX-1F5PL-1126-SM-7P8SH	GTEX-1F5PL-1226-SM-7P8R5	GTEX-1F5PL-1326-SM-7SB83	GTEX-1F5PL-1426-SM-7MKFH	GTEX-1F5PL-1626-SM-7MXTY	GTEX-1F5PL-1726-SM-9QEGL	GTEX-1F5PL-1826-SM-7P8PP	GTEX-1F5PL-1926-SM-7MXTP	GTEX-1F5PL-2126-SM-7PC2O	GTEX-1F5PL-2226-SM-7MKHE	GTEX-1F5PL-2326-SM-7MKFC	GTEX-1F6I4-0002-SM-EVR38	GTEX-1F6I4-0005-SM-ARZKZ	GTEX-1F6I4-0008-SM-EWRMF	GTEX-1F6I4-0011-R10b-SM-9OSWT	GTEX-1F6I4-0011-R11b-SM-9OSWS	GTEX-1F6I4-0011-R1a-SM-9OSWU	GTEX-1F6I4-0011-R2a-SM-CL536	GTEX-1F6I4-0011-R3a-SM-9QEH9	GTEX-1F6I4-0011-R5b-SM-9QEHA	GTEX-1F6I4-0011-R6a-SM-CE6R4	GTEX-1F6I4-0011-R7a-SM-CJI24	GTEX-1F6I4-0011-R8a-SM-9QEIA	GTEX-1F6I4-0011-R9a-SM-CMKFU	GTEX-1F6I4-0126-SM-9MQL2	GTEX-1F6I4-0226-SM-9MQMA	GTEX-1F6I4-0326-SM-7P8T8	GTEX-1F6I4-0426-SM-7SB7K	GTEX-1F6I4-0526-SM-7PC3B	GTEX-1F6I4-0626-SM-9MQLL	GTEX-1F6I4-0726-SM-7PC2P	GTEX-1F6I4-0826-SM-7RHGK	GTEX-1F6I4-1026-SM-7P8PS	GTEX-1F6I4-1326-SM-7P8QQ	GTEX-1F6I4-1426-SM-7MXU3	GTEX-1F6I4-2126-SM-7PC2J	GTEX-1F6I4-2326-SM-7RHGL	GTEX-1F6I4-2526-SM-7SB8F	GTEX-1F6I4-3026-SM-7P8SI	GTEX-1F6I4-3126-SM-7P8SD	GTEX-1F6I4-3226-SM-7MKGI	GTEX-1F6IF-0005-SM-ARU6K	GTEX-1F6IF-0008-SM-EWRMJ	GTEX-1F6IF-0011-R10a-SM-9QEIN	GTEX-1F6IF-0011-R1b-SM-9WG78	GTEX-1F6IF-0011-R2b-SM-9QEHB	GTEX-1F6IF-0011-R4b-SM-CKZNJ	GTEX-1F6IF-0011-R5b-SM-CM2RH	GTEX-1F6IF-0011-R6a-SM-9QEIO	GTEX-1F6IF-0011-R8a-SM-9OSX5	GTEX-1F6IF-0126-SM-9MQLB	GTEX-1F6IF-0226-SM-7PBZ6	GTEX-1F6IF-0426-SM-7PBZV	GTEX-1F6IF-0526-SM-7MKHD	GTEX-1F6IF-0726-SM-7P8TW	GTEX-1F6IF-0926-SM-7SB7M	GTEX-1F6IF-1126-SM-9KNV2	GTEX-1F6IF-2026-SM-7P8SE	GTEX-1F6IF-2526-SM-7P8TV	GTEX-1F6IF-2926-SM-7MKGB	GTEX-1F6IF-3026-SM-7P8QN	GTEX-1F6RS-0008-SM-EWRMG	GTEX-1F6RS-0126-SM-9MQKZ	GTEX-1F6RS-0226-SM-9MQKO	GTEX-1F6RS-0826-SM-7P8T9	GTEX-1F6RS-2026-SM-7RHHC	GTEX-1F6RS-2726-SM-7MKHA	GTEX-1F6RS-3126-SM-9MQK7	GTEX-1F75A-0008-SM-EAZCQ	GTEX-1F75A-0011-R11a-SM-AHZ35	GTEX-1F75A-0011-R1b-SM-CE6RA	GTEX-1F75A-0011-R3b-SM-ARL8K	GTEX-1F75A-0011-R4a-SM-ARL8J	GTEX-1F75A-0011-R5a-SM-ARZMJ	GTEX-1F75A-0011-R6b-SM-9QEHD	GTEX-1F75A-0011-R7b-SM-9QEHE	GTEX-1F75A-0011-R8a-SM-CL539	GTEX-1F75A-0126-SM-7RHGM	GTEX-1F75A-0226-SM-7PC2K	GTEX-1F75A-0326-SM-7MXTR	GTEX-1F75A-0426-SM-7RHGN	GTEX-1F75A-0526-SM-9WYSS	GTEX-1F75A-0626-SM-7PBYI	GTEX-1F75A-0726-SM-7RHHD	GTEX-1F75A-1026-SM-7PC3W	GTEX-1F75A-1626-SM-9JGGT	GTEX-1F75A-1826-SM-7SB8G	GTEX-1F75A-2026-SM-9KNTR	GTEX-1F75A-2826-SM-7MXTS	GTEX-1F75A-2926-SM-7MXVN	GTEX-1F75A-3026-SM-9KNU2	GTEX-1F75B-0008-SM-EAZCP	GTEX-1F75B-0011-R2a-SM-ARL8I	GTEX-1F75B-0011-R5a-SM-9QEHC	GTEX-1F75B-0011-R6a-SM-ARZMI	GTEX-1F75B-0011-R7a-SM-ARU84	GTEX-1F75B-0126-SM-9KNVL	GTEX-1F75B-0426-SM-7PC38	GTEX-1F75B-0526-SM-7P8T5	GTEX-1F75B-0626-SM-7SB8A	GTEX-1F75B-0726-SM-7PC3R	GTEX-1F75B-0826-SM-9QEIT	GTEX-1F75B-1026-SM-9JGFS	GTEX-1F75B-1126-SM-7RHGP	GTEX-1F75B-1226-SM-7MXTW	GTEX-1F75B-2726-SM-7P8QO	GTEX-1F75B-3026-SM-7PBZ7	GTEX-1F75B-3126-SM-9JGGE	GTEX-1F75I-0001-SM-EVR3C	GTEX-1F75I-0005-SM-ADEHC	GTEX-1F75I-0008-SM-EWRMH	GTEX-1F75I-0126-SM-9WPPW	GTEX-1F75I-0226-SM-7MKHQ	GTEX-1F75I-0326-SM-9YFLU	GTEX-1F75I-0426-SM-7PC3S	GTEX-1F75I-0526-SM-7RHI3	GTEX-1F75I-0626-SM-7PBZ8	GTEX-1F75I-0926-SM-7MXUU	GTEX-1F75I-1026-SM-7SB8B	GTEX-1F75I-1126-SM-9WYUO	GTEX-1F75I-1226-SM-9YFM4	GTEX-1F75I-1326-SM-7PBZX	GTEX-1F75I-1526-SM-7PBYJ	GTEX-1F75I-1626-SM-7RHI2	GTEX-1F75I-1726-SM-7MKGW	GTEX-1F75I-1826-SM-7MKGX	GTEX-1F75I-2026-SM-7SB7N	GTEX-1F75I-2226-SM-7SB8U	GTEX-1F75I-2426-SM-9WPOY	GTEX-1F75I-2526-SM-9WPOZ	GTEX-1F75W-0005-SM-A9SMP	GTEX-1F75W-0008-SM-EAZCU	GTEX-1F75W-0011-R10b-SM-ARU7Z	GTEX-1F75W-0011-R11b-SM-AHZ34	GTEX-1F75W-0011-R1a-SM-ARU81	GTEX-1F75W-0011-R5b-SM-9QEGV	GTEX-1F75W-0011-R6a-SM-9QEI5	GTEX-1F75W-0011-R7a-SM-9QEI6	GTEX-1F75W-0011-R8a-SM-9QEI4	GTEX-1F75W-0226-SM-9JGGP	GTEX-1F75W-0326-SM-7PC2Q	GTEX-1F75W-0426-SM-9MQKG	GTEX-1F75W-0626-SM-7PC13	GTEX-1F75W-2126-SM-7RHIA	GTEX-1F75W-2726-SM-7SB8H	GTEX-1F75W-3126-SM-7P8SJ	GTEX-1F7RK-0006-SM-ACKV4	GTEX-1F7RK-0008-SM-EWRMI	GTEX-1F7RK-0011-R10b-SM-ARU7Y	GTEX-1F7RK-0011-R11b-SM-9QEI2	GTEX-1F7RK-0011-R3b-SM-9OSWJ	GTEX-1F7RK-0011-R4b-SM-9QEI7	GTEX-1F7RK-0011-R5b-SM-9WG5S	GTEX-1F7RK-0011-R6b-SM-ARZMG	GTEX-1F7RK-0126-SM-7PC2S	GTEX-1F7RK-0326-SM-7RHH7	GTEX-1F7RK-0426-SM-7SB7O	GTEX-1F7RK-0526-SM-7PC3T	GTEX-1F7RK-0826-SM-7SB8V	GTEX-1F7RK-1326-SM-7PC39	GTEX-1F7RK-1526-SM-7P8T6	GTEX-1F7RK-1726-SM-7MXUV	GTEX-1F7RK-1826-SM-7RHI4	GTEX-1F88E-0008-SM-EAZCR	GTEX-1F88E-0011-R6a-SM-CKZNW	GTEX-1F88E-0011-R8a-SM-CJI2H	GTEX-1F88E-0526-SM-7SB8J	GTEX-1F88E-0626-SM-7PC3C	GTEX-1F88E-1626-SM-7SB8Z	GTEX-1F88E-1826-SM-9MQLV	GTEX-1F88E-2026-SM-7MXVP	GTEX-1F88E-2826-SM-7RHHE	GTEX-1F88E-2926-SM-7MXVQ	GTEX-1F88F-0005-SM-A9SK2	GTEX-1F88F-0008-SM-EAZCT	GTEX-1F88F-0011-R9b-SM-9WG7L	GTEX-1F88F-0126-SM-9WYSZ	GTEX-1F88F-0226-SM-9WYT1	GTEX-1F88F-0326-SM-9KNV3	GTEX-1F88F-0726-SM-7P8R7	GTEX-1F88F-0926-SM-7RHH8	GTEX-1F88F-1126-SM-7MKHL	GTEX-1F88F-1526-SM-9JGG1	GTEX-1F88F-1626-SM-7PBZB	GTEX-1F88F-2126-SM-9KNUK	GTEX-1F88F-2526-SM-7PC2R	GTEX-1F88F-2626-SM-9WG5K	GTEX-1F88F-2726-SM-7PBZZ	GTEX-1F88F-2826-SM-7SB8W	GTEX-1F88F-2926-SM-7PBZA	GTEX-1F88F-3226-SM-9JGH1	GTEX-1FIGZ-0001-SM-EAZCM	GTEX-1FIGZ-0008-SM-EAZCS	GTEX-1FIGZ-0126-SM-7MKGZ	GTEX-1FIGZ-0226-SM-7P8QR	GTEX-1FIGZ-0326-SM-7RHGT	GTEX-1FIGZ-1626-SM-7SB8L	GTEX-1FIGZ-1726-SM-9MQKS	GTEX-1FIGZ-1926-SM-9KNUL	GTEX-1GF9U-0001-SM-EAZCO	GTEX-1GF9U-0005-SM-A9SK1	GTEX-1GF9U-0008-SM-EAZCV	GTEX-1GF9U-0126-SM-AHZ4G	GTEX-1GF9U-0226-SM-7P8TY	GTEX-1GF9U-0326-SM-7SB91	GTEX-1GF9U-0426-SM-7RHHA	GTEX-1GF9U-0526-SM-7P8SK	GTEX-1GF9U-0826-SM-7MXTZ	GTEX-1GF9U-0926-SM-7PC14	GTEX-1GF9U-1026-SM-ARZNL	GTEX-1GF9U-1126-SM-AHZ4H	GTEX-1GF9U-1226-SM-ARL9I	GTEX-1GF9U-1526-SM-7MXUW	GTEX-1GF9U-1726-SM-7MGY5	GTEX-1GF9U-1826-SM-7P8T7	GTEX-1GF9U-1926-SM-7P8TZ	GTEX-1GF9U-2026-SM-7SB92	GTEX-1GF9U-2126-SM-7SB7L	GTEX-1GF9U-2326-SM-7RHH9	GTEX-1GF9U-2426-SM-7SB8C	GTEX-1GF9U-2526-SM-7PC3U	GTEX-1GF9V-0006-SM-A96RD	GTEX-1GF9V-0008-SM-EAZCW	GTEX-1GF9V-0011-R10b-SM-CKZNP	GTEX-1GF9V-0011-R1a-SM-CKZNQ	GTEX-1GF9V-0011-R5a-SM-9QEI8	GTEX-1GF9V-0011-R6b-SM-CJI2Q	GTEX-1GF9V-0011-R7a-SM-CJI2R	GTEX-1GF9V-0011-R8b-SM-CE6RB	GTEX-1GF9V-0011-R9a-SM-CL53K	GTEX-1GF9V-0126-SM-9WYT2	GTEX-1GF9V-0226-SM-9MQKA	GTEX-1GF9V-0326-SM-7RHI5	GTEX-1GF9V-0426-SM-7PC11	GTEX-1GF9V-0526-SM-7PC2T	GTEX-1GF9V-0626-SM-7MXU1	GTEX-1GF9V-0726-SM-9KNU4	GTEX-1GF9V-0826-SM-9KNUV	GTEX-1GF9V-0926-SM-9KNW7	GTEX-1GF9V-1026-SM-9KNW3	GTEX-1GF9V-1126-SM-9MQM7	GTEX-1GF9V-1226-SM-7MKGY	GTEX-1GF9V-1526-SM-7PC3E	GTEX-1GF9V-1626-SM-7PBXL	GTEX-1GF9V-1726-SM-9KNW4	GTEX-1GF9V-1926-SM-9JGHE	GTEX-1GF9V-2026-SM-9JGHS	GTEX-1GF9V-2526-SM-7SB8K	GTEX-1GF9V-2926-SM-7PBXO	GTEX-1GF9V-3026-SM-7P8R8	GTEX-1GF9V-3126-SM-7MKHH	GTEX-1GF9W-0006-SM-ARZL1	GTEX-1GF9W-0008-SM-EAZCY	GTEX-1GF9W-0011-R10a-SM-9OSXH	GTEX-1GF9W-0011-R11b-SM-9OSXG	GTEX-1GF9W-0011-R1a-SM-9QEIQ	GTEX-1GF9W-0011-R3b-SM-CJI2S	GTEX-1GF9W-0011-R4a-SM-CE6RH	GTEX-1GF9W-0011-R5a-SM-CKZO4	GTEX-1GF9W-0011-R6b-SM-9QEIE	GTEX-1GF9W-0011-R7b-SM-9QEIF	GTEX-1GF9W-0011-R8b-SM-9QEIR	GTEX-1GF9W-0011-R9b-SM-9WG7J	GTEX-1GF9W-0126-SM-7PC12	GTEX-1GF9W-0226-SM-7PC2U	GTEX-1GF9W-0326-SM-9KNUN	GTEX-1GF9W-0526-SM-9MQJP	GTEX-1GF9W-0626-SM-7MXVJ	GTEX-1GF9W-0826-SM-7MKHI	GTEX-1GF9W-1026-SM-7SB8X	GTEX-1GF9W-1326-SM-7P8PX	GTEX-1GF9W-1426-SM-7PBYM	GTEX-1GF9W-1926-SM-9KNUM	GTEX-1GF9W-2026-SM-7MXVO	GTEX-1GF9W-2126-SM-7MXUX	GTEX-1GF9W-2626-SM-7P8TA	GTEX-1GF9W-2726-SM-9JGGW	GTEX-1GF9W-2826-SM-7MKGE	GTEX-1GF9X-0001-SM-EAZCN	GTEX-1GF9X-0005-SM-A9G3R	GTEX-1GF9X-0008-SM-EAZCX	GTEX-1GF9X-0126-SM-A9G38	GTEX-1GF9X-0226-SM-7P8SM	GTEX-1GF9X-0326-SM-7P8R9	GTEX-1GF9X-0426-SM-7MKHN	GTEX-1GF9X-0726-SM-7SB7V	GTEX-1GF9X-0926-SM-7PC2X	GTEX-1GF9X-1026-SM-ACKX2	GTEX-1GF9X-1126-SM-7MKHC	GTEX-1GF9X-1326-SM-7PC2Y	GTEX-1GF9X-1426-SM-7RHGX	GTEX-1GF9X-1526-SM-7P8QP	GTEX-1GF9X-1726-SM-7SB8D	GTEX-1GF9X-1826-SM-7PC3X	GTEX-1GF9X-1926-SM-ADEIC	GTEX-1GF9X-2026-SM-7PC3A	GTEX-1GF9X-2126-SM-7PBXN	GTEX-1GF9X-2426-SM-7SB7W	GTEX-1GL5R-0008-SM-EAZCZ	GTEX-1GL5R-0126-SM-9WYTI	GTEX-1GL5R-0226-SM-7SB93	GTEX-1GL5R-0326-SM-9WYTJ	GTEX-1GL5R-0426-SM-9WPOP	GTEX-1GL5R-0526-SM-9WPOQ	GTEX-1GL5R-0626-SM-7PBZY	GTEX-1GL5R-0726-SM-9MQL5	GTEX-1GL5R-0826-SM-9KNTS	GTEX-1GL5R-0926-SM-9JGFO	GTEX-1GL5R-1026-SM-7P8U1	GTEX-1GL5R-1226-SM-7MXUY	GTEX-1GL5R-1326-SM-7RHHF	GTEX-1GL5R-1426-SM-7MXUZ	GTEX-1GL5R-1526-SM-7MKHO	GTEX-1GL5R-1626-SM-9JGGX	GTEX-1GL5R-1726-SM-9KNUX	GTEX-1GL5R-1826-SM-9KNUY	GTEX-1GL5R-1926-SM-9WG7U	GTEX-1GL5R-2026-SM-7MKHP	GTEX-1GL5R-2126-SM-9WYTK	GTEX-1GL5R-2426-SM-7MXV1	GTEX-1GMR2-0001-SM-EYYWA	GTEX-1GMR2-0005-SM-ADEH3	GTEX-1GMR2-0008-SM-EAZD1	GTEX-1GMR2-0126-SM-9JGHC	GTEX-1GMR2-0226-SM-9JGHO	GTEX-1GMR2-0726-SM-7MXVK	GTEX-1GMR2-0826-SM-7PC3V	GTEX-1GMR2-1026-SM-7MKHJ	GTEX-1GMR2-1126-SM-7RHI6	GTEX-1GMR2-1326-SM-9KNUT	GTEX-1GMR2-1426-SM-7RHHK	GTEX-1GMR2-1526-SM-7MXV6	GTEX-1GMR2-1626-SM-9JGHL	GTEX-1GMR2-1726-SM-9JGI2	GTEX-1GMR2-1826-SM-9KNUP	GTEX-1GMR2-1926-SM-9MQLZ	GTEX-1GMR2-2026-SM-7MKHK	GTEX-1GMR2-2126-SM-7P8TX	GTEX-1GMR2-2326-SM-7PC18	GTEX-1GMR2-2426-SM-9MQM2	GTEX-1GMR2-2526-SM-9MQKW	GTEX-1GMR3-0004-SM-EVR3D	GTEX-1GMR3-0005-SM-ADEGR	GTEX-1GMR3-0008-SM-EAZD2	GTEX-1GMR3-0126-SM-A9SLW	GTEX-1GMR3-0226-SM-7RHIB	GTEX-1GMR3-0326-SM-7P8QT	GTEX-1GMR3-0426-SM-7PC17	GTEX-1GMR3-0526-SM-9YFLI	GTEX-1GMR3-0626-SM-9WYT3	GTEX-1GMR3-0726-SM-9WPOF	GTEX-1GMR3-0826-SM-9WYT4	GTEX-1GMR3-0926-SM-9WPP9	GTEX-1GMR3-1226-SM-7MGY1	GTEX-1GMR3-1326-SM-7P8TB	GTEX-1GMR3-1426-SM-7PC16	GTEX-1GMR3-1526-SM-9JGGL	GTEX-1GMR3-1726-SM-9JGGQ	GTEX-1GMR3-1926-SM-9KNUZ	GTEX-1GMR3-2026-SM-9MQLG	GTEX-1GMR3-2126-SM-9WYTZ	GTEX-1GMR3-2226-SM-9YFT6	GTEX-1GMR3-2326-SM-7SB94	GTEX-1GMR3-2426-SM-7MXV2	GTEX-1GMR3-2526-SM-7P8QS	GTEX-1GMR3-2626-SM-7RHHG	GTEX-1GMR3-2726-SM-7MKFB	GTEX-1GMR3-2826-SM-9WPOG	GTEX-1GMR8-0001-SM-EVR3E	GTEX-1GMR8-0005-SM-ARZL2	GTEX-1GMR8-0008-SM-EAZD3	GTEX-1GMR8-0011-R10a-SM-CJI21	GTEX-1GMR8-0011-R11b-SM-9OSX2	GTEX-1GMR8-0011-R1b-SM-CJI2O	GTEX-1GMR8-0011-R2a-SM-CE6RD	GTEX-1GMR8-0011-R3b-SM-9QEIG	GTEX-1GMR8-0011-R4a-SM-9OSX1	GTEX-1GMR8-0011-R5b-SM-9QEIH	GTEX-1GMR8-0011-R6b-SM-CE6RC	GTEX-1GMR8-0011-R7b-SM-CJI2I	GTEX-1GMR8-0011-R8a-SM-CKZNX	GTEX-1GMR8-0126-SM-9WYTM	GTEX-1GMR8-0226-SM-9YFL3	GTEX-1GMR8-0326-SM-9KNUO	GTEX-1GMR8-0426-SM-9MQJZ	GTEX-1GMR8-0526-SM-7SB8Y	GTEX-1GMR8-0626-SM-7RHI7	GTEX-1GMR8-0726-SM-9KNVI	GTEX-1GMR8-0826-SM-9KNUR	GTEX-1GMR8-1026-SM-9MQLA	GTEX-1GMR8-1226-SM-9YFLJ	GTEX-1GMR8-1426-SM-7RHHL	GTEX-1GMR8-1826-SM-9WYUE	GTEX-1GMR8-2026-SM-7RHI8	GTEX-1GMR8-2426-SM-7MKH3	GTEX-1GMR8-2526-SM-7RHI9	GTEX-1GMR8-2926-SM-9KNW5	GTEX-1GMR8-3026-SM-9KNVF	GTEX-1GMR8-3126-SM-9WPOR	GTEX-1GMRU-0003-SM-EYYW5	GTEX-1GMRU-0006-SM-AHZ21	GTEX-1GMRU-0008-SM-EAZD4	GTEX-1GMRU-0011-R10b-SM-CJI2L	GTEX-1GMRU-0011-R11b-SM-C1YQ4	GTEX-1GMRU-0011-R5a-SM-CKZNS	GTEX-1GMRU-0011-R6b-SM-A9G3B	GTEX-1GMRU-0011-R7b-SM-A96TJ	GTEX-1GMRU-0126-SM-9YFLV	GTEX-1GMRU-0226-SM-9YFLW	GTEX-1GMRU-0326-SM-9WYT6	GTEX-1GMRU-0426-SM-7SB95	GTEX-1GMRU-0526-SM-7PBZE	GTEX-1GMRU-0626-SM-7MKH2	GTEX-1GMRU-0726-SM-7PBZH	GTEX-1GMRU-0826-SM-9WYT7	GTEX-1GMRU-1126-SM-9KNV1	GTEX-1GMRU-1326-SM-9WYUI	GTEX-1GMRU-1426-SM-9WPPL	GTEX-1GMRU-1526-SM-9WYT5	GTEX-1GMRU-2126-SM-7P8RA	GTEX-1GMRU-2526-SM-9WG7T	GTEX-1GMRU-2626-SM-9WPPM	GTEX-1GMRU-3026-SM-7P8TC	GTEX-1GMRU-3126-SM-7MXVL	GTEX-1GN1U-0006-SM-ARU6G	GTEX-1GN1U-0008-SM-EZ6MA	GTEX-1GN1U-0011-R10b-SM-CKZNH	GTEX-1GN1U-0011-R1a-SM-CJI25	GTEX-1GN1U-0011-R2a-SM-CL53A	GTEX-1GN1U-0011-R5a-SM-9QEIS	GTEX-1GN1U-0011-R6a-SM-CKZNO	GTEX-1GN1U-0011-R8a-SM-CL537	GTEX-1GN1U-0011-R9b-SM-CMKFW	GTEX-1GN1U-0126-SM-7PBZK	GTEX-1GN1U-0226-SM-9YFLQ	GTEX-1GN1U-0326-SM-9MQLT	GTEX-1GN1U-0426-SM-9MQM9	GTEX-1GN1U-0526-SM-9KNTT	GTEX-1GN1U-0626-SM-9MQL9	GTEX-1GN1U-0726-SM-9MQKL	GTEX-1GN1U-0826-SM-9WPPX	GTEX-1GN1U-0926-SM-9WPPY	GTEX-1GN1U-1026-SM-9WYUP	GTEX-1GN1U-1126-SM-9WPPZ	GTEX-1GN1U-1326-SM-9KNTM	GTEX-1GN1U-1426-SM-7P8TF	GTEX-1GN1U-1626-SM-9MQKP	GTEX-1GN1U-1726-SM-9JGFY	GTEX-1GN1U-1826-SM-9JGH2	GTEX-1GN1U-1926-SM-9KNUW	GTEX-1GN1U-2126-SM-AHZ4J	GTEX-1GN1U-2226-SM-9MQK1	GTEX-1GN1U-2326-SM-9MQK4	GTEX-1GN1U-2426-SM-9KNTU	GTEX-1GN1U-2526-SM-7MKH4	GTEX-1GN1U-3226-SM-7MKH5	GTEX-1GN1V-0006-SM-ADEHD	GTEX-1GN1V-0008-SM-EAZD5	GTEX-1GN1V-0011-R10a-SM-CKZNU	GTEX-1GN1V-0011-R8a-SM-CKZNV	GTEX-1GN1V-0126-SM-9WPOS	GTEX-1GN1V-0226-SM-9WYTN	GTEX-1GN1V-0326-SM-9WYTO	GTEX-1GN1V-0526-SM-9MQLQ	GTEX-1GN1V-0626-SM-7P8QU	GTEX-1GN1V-0826-SM-9KNU6	GTEX-1GN1V-1026-SM-CNPPS	GTEX-1GN1V-1626-SM-7PBZF	GTEX-1GN1V-1826-SM-9JGGD	GTEX-1GN1V-2826-SM-9JGIA	GTEX-1GN1V-2926-SM-9JGI3	GTEX-1GN1V-3026-SM-9JGH9	GTEX-1GN1V-3126-SM-7PBZG	GTEX-1GN1W-0006-SM-A9SKL	GTEX-1GN1W-0008-SM-EZ6MB	GTEX-1GN1W-0126-SM-7MXV7	GTEX-1GN1W-0226-SM-7P8QY	GTEX-1GN1W-0326-SM-9JGHF	GTEX-1GN1W-0526-SM-9MQJQ	GTEX-1GN1W-0626-SM-9MQK3	GTEX-1GN1W-0726-SM-9KNTV	GTEX-1GN1W-0926-SM-9WG66	GTEX-1GN1W-1026-SM-9OSW2	GTEX-1GN1W-1126-SM-9OSW3	GTEX-1GN1W-1226-SM-9MQLW	GTEX-1GN1W-1326-SM-9JGHZ	GTEX-1GN1W-1426-SM-9JGHP	GTEX-1GN1W-1526-SM-7P8TG	GTEX-1GN1W-1926-SM-7P8TH	GTEX-1GN1W-2026-SM-7P8TI	GTEX-1GN1W-2126-SM-9JGI7	GTEX-1GN1W-2226-SM-9JGI5	GTEX-1GN1W-2326-SM-9KNUI	GTEX-1GN1W-2426-SM-9KNUU	GTEX-1GN1W-2526-SM-9JGHX	GTEX-1GN2E-0001-SM-EYYVU	GTEX-1GN2E-0005-SM-ARU6L	GTEX-1GN2E-0011-R10a-SM-CE6RI	GTEX-1GN2E-0011-R1b-SM-CE6RJ	GTEX-1GN2E-0011-R2a-SM-9WG7D	GTEX-1GN2E-0011-R5b-SM-CJI2M	GTEX-1GN2E-0011-R6b-SM-9QEII	GTEX-1GN2E-0011-R7b-SM-9QEIJ	GTEX-1GN2E-0011-R8a-SM-CE6RK	GTEX-1GN2E-0011-R9b-SM-9WG7F	GTEX-1GN2E-0126-SM-9OSW8	GTEX-1GN2E-0226-SM-9WG6K	GTEX-1GN2E-0326-SM-COH3C	GTEX-1GN2E-0426-SM-9MQKX	GTEX-1GN2E-0526-SM-9MQKC	GTEX-1GN2E-0626-SM-9MQJR	GTEX-1GN2E-0726-SM-9MQLU	GTEX-1GN2E-0826-SM-9WYT8	GTEX-1GN2E-0926-SM-9WPOH	GTEX-1GN2E-1126-SM-9MQK9	GTEX-1GN2E-1326-SM-9KNVG	GTEX-1GN2E-1426-SM-7RHHI	GTEX-1GN2E-1526-SM-7P8TD	GTEX-1GN2E-2026-SM-9JGGG	GTEX-1GN2E-2226-SM-9WG6J	GTEX-1GN2E-2926-SM-7MXV3	GTEX-1GN2E-3026-SM-9WG6I	GTEX-1GN73-0005-SM-ACKVI	GTEX-1GN73-0008-SM-EAZD6	GTEX-1GN73-0011-R10b-SM-CKZNR	GTEX-1GN73-0011-R11b-SM-9OSX4	GTEX-1GN73-0011-R1a-SM-CKZNT	GTEX-1GN73-0011-R2a-SM-CJI2V	GTEX-1GN73-0011-R3b-SM-9QEIL	GTEX-1GN73-0011-R4b-SM-9QEIK	GTEX-1GN73-0011-R5a-SM-9QEIM	GTEX-1GN73-0011-R6b-SM-CJI2T	GTEX-1GN73-0011-R7a-SM-CJI2U	GTEX-1GN73-0011-R8b-SM-CKZNY	GTEX-1GN73-0011-R9a-SM-CKZO5	GTEX-1GN73-0126-SM-CNPPT	GTEX-1GN73-0226-SM-9WG67	GTEX-1GN73-0326-SM-9KNTW	GTEX-1GN73-0426-SM-9KNVJ	GTEX-1GN73-0526-SM-9WG68	GTEX-1GN73-0626-SM-7PC3I	GTEX-1GN73-0726-SM-7P8TJ	GTEX-1GN73-0826-SM-9OSW4	GTEX-1GN73-1026-SM-9KNV9	GTEX-1GN73-1126-SM-9OSW5	GTEX-1GN73-1526-SM-9WPP1	GTEX-1GN73-1626-SM-9WYTS	GTEX-1GN73-1726-SM-9JGFR	GTEX-1GN73-1926-SM-9JGGS	GTEX-1GN73-2026-SM-9WYTT	GTEX-1GN73-2226-SM-9YFLF	GTEX-1GN73-2326-SM-9MQKV	GTEX-1GN73-2426-SM-7RHFQ	GTEX-1GN73-2626-SM-9KNUQ	GTEX-1GN73-2726-SM-9WYUB	GTEX-1GN73-2926-SM-9JGHT	GTEX-1GN73-3026-SM-7MXV8	GTEX-1GN73-3126-SM-9KNTY	GTEX-1GPI6-0005-SM-ADEGT	GTEX-1GPI6-0011-R5a-SM-CJI2W	GTEX-1GPI6-0126-SM-9WG69	GTEX-1GPI6-0326-SM-9MQM6	GTEX-1GPI6-0426-SM-7PBZI	GTEX-1GPI6-0526-SM-9MQKR	GTEX-1GPI6-0626-SM-7RHHJ	GTEX-1GPI6-1926-SM-9KNV7	GTEX-1GPI6-2126-SM-9JGGH	GTEX-1GPI7-0005-SM-A9G13	GTEX-1GPI7-0126-SM-9MQL8	GTEX-1GPI7-0226-SM-9MQKB	GTEX-1GPI7-0326-SM-7MKH6	GTEX-1GPI7-0426-SM-7RHHP	GTEX-1GPI7-0626-SM-9MQKF	GTEX-1GPI7-0726-SM-9WG84	GTEX-1GPI7-0826-SM-9JGG7	GTEX-1GPI7-0926-SM-7PC3J	GTEX-1GPI7-1026-SM-7MGY2	GTEX-1GPI7-1326-SM-9KNVA	GTEX-1GPI7-1426-SM-9JGGR	GTEX-1GPI7-1526-SM-9JGG8	GTEX-1GPI7-1626-SM-7P8TN	GTEX-1GPI7-1726-SM-7P8R1	GTEX-1GPI7-1826-SM-9KNU1	GTEX-1GPI7-1926-SM-9KNUH	GTEX-1GTWX-0003-SM-EYYVV	GTEX-1GTWX-0006-SM-ARZL3	GTEX-1GTWX-0011-R10b-SM-CJI2X	GTEX-1GTWX-0011-R11b-SM-C1YQJ	GTEX-1GTWX-0011-R1a-SM-CE6RL	GTEX-1GTWX-0011-R2b-SM-ADEH5	GTEX-1GTWX-0011-R3b-SM-CJI2Z	GTEX-1GTWX-0011-R4a-SM-C1YQI	GTEX-1GTWX-0011-R5b-SM-CKZO6	GTEX-1GTWX-0011-R6a-SM-A96RN	GTEX-1GTWX-0011-R7a-SM-A96RO	GTEX-1GTWX-0011-R8a-SM-CE6RM	GTEX-1GTWX-0011-R9a-SM-ADEH4	GTEX-1GTWX-0126-SM-9YFLK	GTEX-1GTWX-0226-SM-9YFLL	GTEX-1GTWX-0326-SM-9WYTP	GTEX-1GTWX-0426-SM-9MQM1	GTEX-1GTWX-0526-SM-9YFL1	GTEX-1GTWX-0626-SM-9WYU1	GTEX-1GTWX-0726-SM-9WPPA	GTEX-1GTWX-0926-SM-9MQKM	GTEX-1GTWX-1026-SM-7P8QW	GTEX-1GTWX-1326-SM-9JGHU	GTEX-1GTWX-1526-SM-9MQLF	GTEX-1GTWX-1826-SM-9QEHG	GTEX-1GTWX-2026-SM-9YFLM	GTEX-1GTWX-2226-SM-9JGHD	GTEX-1GTWX-2526-SM-9JGHG	GTEX-1GTWX-2626-SM-9WPOT	GTEX-1GTWX-2926-SM-7MXV4	GTEX-1GTWX-3126-SM-9WG7V	GTEX-1GZ2Q-0005-SM-ARL71	GTEX-1GZ2Q-0011-R10b-SM-CE6RN	GTEX-1GZ2Q-0011-R1a-SM-CJI2Y	GTEX-1GZ2Q-0011-R2b-SM-9OSWO	GTEX-1GZ2Q-0011-R3a-SM-A96RP	GTEX-1GZ2Q-0011-R5a-SM-A96RQ	GTEX-1GZ2Q-0011-R6a-SM-9OSWM	GTEX-1GZ2Q-0011-R7b-SM-9OSWN	GTEX-1GZ2Q-0011-R8a-SM-CE6RO	GTEX-1GZ2Q-0011-R9a-SM-9WG7A	GTEX-1GZ2Q-0126-SM-9WG6M	GTEX-1GZ2Q-0226-SM-7P8TL	GTEX-1GZ2Q-0326-SM-9WG6N	GTEX-1GZ2Q-0426-SM-9WPOU	GTEX-1GZ2Q-0626-SM-9MQLN	GTEX-1GZ2Q-0726-SM-9KNVV	GTEX-1GZ2Q-0826-SM-7P8TK	GTEX-1GZ2Q-0926-SM-7RHHN	GTEX-1GZ2Q-1226-SM-9MQM8	GTEX-1GZ2Q-2126-SM-9KNTZ	GTEX-1GZ2Q-2426-SM-9KNV8	GTEX-1GZ2Q-2526-SM-9KNVW	GTEX-1GZ2Q-2626-SM-7MXV9	GTEX-1GZ2Q-2926-SM-7PBZL	GTEX-1GZ2Q-3026-SM-9JGG3	GTEX-1GZ2Q-3126-SM-9JGGM	GTEX-1GZ2Q-3226-SM-9WG6L	GTEX-1GZ4H-0004-SM-EYYW1	GTEX-1GZ4H-0005-SM-ARZL7	GTEX-1GZ4H-0126-SM-9JGGI	GTEX-1GZ4H-0226-SM-9JGGJ	GTEX-1GZ4H-0326-SM-7P8QX	GTEX-1GZ4H-0426-SM-7MXV5	GTEX-1GZ4H-0526-SM-9KNU9	GTEX-1GZ4H-0626-SM-9OSXJ	GTEX-1GZ4H-0726-SM-9WG6X	GTEX-1GZ4H-0826-SM-9OSXK	GTEX-1GZ4H-0926-SM-9WG6Y	GTEX-1GZ4H-1026-SM-9OSXL	GTEX-1GZ4H-1226-SM-9KNUA	GTEX-1GZ4H-1326-SM-7P8TE	GTEX-1GZ4H-1426-SM-7PC3G	GTEX-1GZ4H-1526-SM-9MQLH	GTEX-1GZ4H-1626-SM-7PC3F	GTEX-1GZ4H-1726-SM-7PBZJ	GTEX-1GZ4H-1826-SM-9MQLE	GTEX-1GZ4I-0011-R10a-SM-9OSX3	GTEX-1GZ4I-0011-R11b-SM-9OSWR	GTEX-1GZ4I-0011-R3b-SM-9OSWP	GTEX-1GZ4I-0011-R4a-SM-9QEI9	GTEX-1GZ4I-0011-R5a-SM-9OSWQ	GTEX-1GZ4I-0011-R6b-SM-9WG77	GTEX-1GZ4I-0011-R7b-SM-ARU71	GTEX-1GZ4I-0011-R8b-SM-9WG76	GTEX-1GZ4I-0011-R9b-SM-B2LY8	GTEX-1GZ4I-0226-SM-7RHHO	GTEX-1GZ4I-0326-SM-7PBZN	GTEX-1GZ4I-0426-SM-ACKX5	GTEX-1GZ4I-0526-SM-9YFLX	GTEX-1GZ4I-0626-SM-9WPPN	GTEX-1GZ4I-0726-SM-9QEHL	GTEX-1GZ4I-0826-SM-9WG6O	GTEX-1GZ4I-1026-SM-9KNV5	GTEX-1GZ4I-1126-SM-9QEHR	GTEX-1GZ4I-1226-SM-7P8TM	GTEX-1GZ4I-1526-SM-9OSW9	GTEX-1GZ4I-2226-SM-9WPPO	GTEX-1GZ4I-2326-SM-9YFMO	GTEX-1GZ4I-2426-SM-9WPPP	GTEX-1GZ4I-2626-SM-9KNU3	GTEX-1GZ4I-2726-SM-9JGG9	GTEX-1GZ4I-2826-SM-9MQK5	GTEX-1GZ4I-2926-SM-9JGGO	GTEX-1GZ4I-3026-SM-9KNTX	GTEX-1GZ4I-3126-SM-9WPPQ	GTEX-1GZHY-0005-SM-ARZL6	GTEX-1GZHY-0011-R11a-SM-C1YRQ	GTEX-1GZHY-0011-R1a-SM-CE6RR	GTEX-1GZHY-0011-R6a-SM-9OSWL	GTEX-1GZHY-0011-R8b-SM-9OSWK	GTEX-1GZHY-0011-R9a-SM-9WG5R	GTEX-1GZHY-0126-SM-9WYUQ	GTEX-1GZHY-0226-SM-9WG6A	GTEX-1GZHY-0326-SM-9QEHI	GTEX-1GZHY-0526-SM-9MQLM	GTEX-1GZHY-0626-SM-9KNVC	GTEX-1GZHY-0726-SM-9WG6B	GTEX-1GZHY-0826-SM-9OSXT	GTEX-1GZHY-1426-SM-9WG5H	GTEX-1GZHY-1626-SM-9WG79	GTEX-1GZHY-1926-SM-9WYUL	GTEX-1GZHY-2426-SM-9JGGK	GTEX-1GZHY-2526-SM-9OSW6	GTEX-1GZHY-3026-SM-7MXVA	GTEX-1GZHY-3126-SM-9QEHH	GTEX-1GZHY-3226-SM-9KNUB	GTEX-1H11D-0001-SM-EYYVW	GTEX-1H11D-0005-SM-ACKV7	GTEX-1H11D-0226-SM-9WG6Z	GTEX-1H11D-0326-SM-9WG71	GTEX-1H11D-0426-SM-ADEIO	GTEX-1H11D-0526-SM-ACKX6	GTEX-1H11D-0626-SM-9WPQ1	GTEX-1H11D-0726-SM-9OSWA	GTEX-1H11D-0826-SM-9OSWB	GTEX-1H11D-0926-SM-9OSXO	GTEX-1H11D-1026-SM-9QEIU	GTEX-1H11D-1126-SM-9YFM5	GTEX-1H11D-1226-SM-9WPQ2	GTEX-1H11D-1426-SM-9MQKY	GTEX-1H11D-1526-SM-9MQJY	GTEX-1H11D-1626-SM-9JGHM	GTEX-1H11D-1826-SM-9QEHM	GTEX-1H11D-1926-SM-9QEHN	GTEX-1H11D-2026-SM-A9G3C	GTEX-1H11D-2126-SM-9OSXM	GTEX-1H11D-2226-SM-9OSXN	GTEX-1H11D-2426-SM-9JGGN	GTEX-1H11D-2526-SM-9JGGU	GTEX-1H11D-2626-SM-9JGH4	GTEX-1H1CY-0005-SM-A9G15	GTEX-1H1CY-0011-R10a-SM-CE6SD	GTEX-1H1CY-0011-R11a-SM-C1YQR	GTEX-1H1CY-0011-R1a-SM-CKZOZ	GTEX-1H1CY-0011-R4b-SM-CJI3G	GTEX-1H1CY-0011-R5a-SM-CM2SN	GTEX-1H1CY-0011-R6b-SM-CE6RP	GTEX-1H1CY-0011-R7a-SM-CJI32	GTEX-1H1CY-0011-R8b-SM-CJI31	GTEX-1H1CY-0126-SM-9YFLY	GTEX-1H1CY-0326-SM-9QEIZ	GTEX-1H1CY-0426-SM-9KNVD	GTEX-1H1CY-0626-SM-9KNVE	GTEX-1H1CY-0726-SM-9OSXX	GTEX-1H1CY-0826-SM-9WYTU	GTEX-1H1CY-1926-SM-9WG7X	GTEX-1H1CY-2126-SM-9OSXV	GTEX-1H1CY-2226-SM-9WG7E	GTEX-1H1CY-2326-SM-9OSXW	GTEX-1H1CY-2426-SM-9YFML	GTEX-1H1CY-2526-SM-9WG6C	GTEX-1H1CY-2626-SM-9MQKJ	GTEX-1H1CY-2726-SM-9MQLR	GTEX-1H1CY-2826-SM-9MQM3	GTEX-1H1CY-3026-SM-9OSW7	GTEX-1H1DE-0005-SM-A9SK4	GTEX-1H1DE-0226-SM-ARZN8	GTEX-1H1DE-0826-SM-ARU8V	GTEX-1H1DE-0926-SM-ARZN9	GTEX-1H1DE-1026-SM-9JGH6	GTEX-1H1DE-1226-SM-9JGHH	GTEX-1H1DE-1326-SM-9KNUG	GTEX-1H1DE-1426-SM-9JGHV	GTEX-1H1DE-1526-SM-ARL9B	GTEX-1H1DE-1626-SM-9KNU5	GTEX-1H1DE-1726-SM-A9G3G	GTEX-1H1DE-1826-SM-9MQK8	GTEX-1H1DE-1926-SM-9WG6P	GTEX-1H1DE-2026-SM-9WG6Q	GTEX-1H1DE-2126-SM-9WG6R	GTEX-1H1DF-0005-SM-ADEGU	GTEX-1H1DF-0011-R9b-SM-CM2RN	GTEX-1H1DF-0226-SM-ARL9A	GTEX-1H1DF-0326-SM-B2LW6	GTEX-1H1DF-1026-SM-9QEJ1	GTEX-1H1DF-1126-SM-9WG7G	GTEX-1H1DF-1426-SM-9YFMC	GTEX-1H1DG-0006-SM-ARZL4	GTEX-1H1DG-0011-R10b-SM-CE6S7	GTEX-1H1DG-0011-R11a-SM-C1YQK	GTEX-1H1DG-0011-R1b-SM-CKZP1	GTEX-1H1DG-0011-R2a-SM-ADEIQ	GTEX-1H1DG-0011-R4a-SM-CE6RQ	GTEX-1H1DG-0011-R5b-SM-CJI33	GTEX-1H1DG-0011-R6a-SM-A9SK8	GTEX-1H1DG-0011-R7b-SM-A96RR	GTEX-1H1DG-0011-R8a-SM-CL54Z	GTEX-1H1DG-0011-R9b-SM-ACKVB	GTEX-1H1DG-0126-SM-9WYU2	GTEX-1H1DG-0326-SM-9QEHK	GTEX-1H1DG-0426-SM-9WG6D	GTEX-1H1DG-0526-SM-9YFLN	GTEX-1H1DG-0726-SM-A96TN	GTEX-1H1DG-0826-SM-9QEIW	GTEX-1H1DG-1026-SM-9MQJS	GTEX-1H1DG-1226-SM-9JGH3	GTEX-1H1DG-1426-SM-9OSXP	GTEX-1H1DG-2026-SM-9QEIV	GTEX-1H1DG-2126-SM-9WPPB	GTEX-1H1DG-2226-SM-9WPPC	GTEX-1H1DG-2426-SM-9QEHJ	GTEX-1H1DG-2726-SM-9JGI1	GTEX-1H1DG-2826-SM-9JGHB	GTEX-1H1DG-2926-SM-9WYU3	GTEX-1H1E6-0005-SM-ARZL5	GTEX-1H1E6-0326-SM-9OSWE	GTEX-1H1E6-0426-SM-9WYUS	GTEX-1H1E6-0526-SM-9WPQ3	GTEX-1H1E6-0626-SM-9OSWF	GTEX-1H1E6-0726-SM-9WPQ4	GTEX-1H1E6-0826-SM-9WG83	GTEX-1H1E6-0926-SM-9YFLT	GTEX-1H1E6-1026-SM-9JGFZ	GTEX-1H1E6-1126-SM-9JGGV	GTEX-1H1E6-1326-SM-9WPQ5	GTEX-1H1E6-1426-SM-9QEHO	GTEX-1H1E6-1526-SM-9QEHP	GTEX-1H1E6-1626-SM-9OSWC	GTEX-1H1E6-1726-SM-ACKVK	GTEX-1H1E6-1826-SM-A9G21	GTEX-1H1E6-1926-SM-9OSWD	GTEX-1H1E6-2026-SM-9KNVK	GTEX-1H1E6-2126-SM-9KNVM	GTEX-1H1E6-2226-SM-9MQJX	GTEX-1H1E6-2326-SM-A9SKN	GTEX-1H1ZS-0001-SM-EYYVX	GTEX-1H1ZS-0011-R10b-SM-A9SK9	GTEX-1H1ZS-0011-R11a-SM-C1YQM	GTEX-1H1ZS-0011-R1b-SM-A9G1E	GTEX-1H1ZS-0011-R2b-SM-CL54Q	GTEX-1H1ZS-0011-R3b-SM-CE6RS	GTEX-1H1ZS-0011-R4b-SM-CKZO7	GTEX-1H1ZS-0011-R5b-SM-CL53L	GTEX-1H1ZS-0011-R6b-SM-A9G1F	GTEX-1H1ZS-0011-R7a-SM-CL54P	GTEX-1H1ZS-0011-R8b-SM-A9SKA	GTEX-1H1ZS-0011-R9a-SM-CM2SO	GTEX-1H1ZS-0126-SM-9YFKQ	GTEX-1H1ZS-0226-SM-9YFLG	GTEX-1H1ZS-0326-SM-9WG6F	GTEX-1H1ZS-0426-SM-9WG6G	GTEX-1H1ZS-0526-SM-9WG5L	GTEX-1H1ZS-0626-SM-CNPPU	GTEX-1H1ZS-0726-SM-A9G3K	GTEX-1H1ZS-0826-SM-A9SMD	GTEX-1H1ZS-0926-SM-ADEIT	GTEX-1H1ZS-1026-SM-9WG6E	GTEX-1H1ZS-1126-SM-9MQLJ	GTEX-1H1ZS-1226-SM-9WYTV	GTEX-1H1ZS-1326-SM-9WG74	GTEX-1H1ZS-1526-SM-9OSXR	GTEX-1H1ZS-1626-SM-9KNU7	GTEX-1H1ZS-1726-SM-9WYUC	GTEX-1H1ZS-2626-SM-9QEIX	GTEX-1H1ZS-2726-SM-9WG75	GTEX-1H1ZS-2826-SM-9OSXS	GTEX-1H1ZS-2926-SM-9WPP2	GTEX-1H1ZS-3026-SM-9KNUJ	GTEX-1H23P-0005-SM-A9G14	GTEX-1H23P-0011-R10a-SM-A96RS	GTEX-1H23P-0011-R1a-SM-ACKVC	GTEX-1H23P-0011-R2a-SM-CKZP3	GTEX-1H23P-0011-R3b-SM-CL54S	GTEX-1H23P-0011-R4b-SM-CL54R	GTEX-1H23P-0011-R5a-SM-CKZOI	GTEX-1H23P-0011-R6b-SM-A9G1H	GTEX-1H23P-0011-R7b-SM-CKZP2	GTEX-1H23P-0011-R8b-SM-A9G1G	GTEX-1H23P-0011-R9a-SM-CM2T1	GTEX-1H23P-0126-SM-ADEJ3	GTEX-1H23P-0226-SM-9YFLO	GTEX-1H23P-0326-SM-9MQKH	GTEX-1H23P-0426-SM-9YFKR	GTEX-1H23P-0526-SM-9WG6S	GTEX-1H23P-0626-SM-9WG6T	GTEX-1H23P-0726-SM-9WG7K	GTEX-1H23P-1026-SM-9QEHQ	GTEX-1H23P-1226-SM-9QEJ2	GTEX-1H23P-1426-SM-9JGH5	GTEX-1H23P-1526-SM-9WG7I	GTEX-1H23P-1726-SM-A9SMN	GTEX-1H23P-2026-SM-9OSXY	GTEX-1H23P-2626-SM-9KNVN	GTEX-1H23P-2726-SM-9JGHN	GTEX-1H23P-2926-SM-9WYU8	GTEX-1H23P-3026-SM-9JGH7	GTEX-1H2FU-0004-SM-EYYW8	GTEX-1H2FU-0011-R3b-SM-CKZP4	GTEX-1H2FU-0011-R4a-SM-CL551	GTEX-1H2FU-0011-R5b-SM-CL552	GTEX-1H2FU-0011-R9b-SM-CE6S4	GTEX-1H2FU-0126-SM-9WYSI	GTEX-1H2FU-0226-SM-9YFKO	GTEX-1H2FU-0326-SM-9WYSV	GTEX-1H2FU-0526-SM-ACKXO	GTEX-1H2FU-0626-SM-9WPPS	GTEX-1H2FU-0826-SM-9WYSU	GTEX-1H2FU-0926-SM-9WPPT	GTEX-1H2FU-1226-SM-9KNVY	GTEX-1H2FU-1426-SM-9WPO6	GTEX-1H2FU-1626-SM-9KNVZ	GTEX-1H2FU-2326-SM-9WG7R	GTEX-1H2FU-3126-SM-9WYUJ	GTEX-1H3NZ-0001-SM-EYYVZ	GTEX-1H3NZ-0005-SM-A96RG	GTEX-1H3NZ-0011-R11b-SM-CE6SF	GTEX-1H3NZ-0011-R1a-SM-CKZP5	GTEX-1H3NZ-0011-R4a-SM-CL54T	GTEX-1H3NZ-0011-R5a-SM-CM2SP	GTEX-1H3NZ-0011-R6b-SM-A9G1N	GTEX-1H3NZ-0011-R7a-SM-A9SKD	GTEX-1H3NZ-0011-R8a-SM-CKZP6	GTEX-1H3NZ-0011-R9a-SM-ADEH7	GTEX-1H3NZ-0126-SM-ACKX7	GTEX-1H3NZ-0326-SM-9MQL6	GTEX-1H3NZ-0526-SM-9YFM6	GTEX-1H3NZ-0926-SM-9YFM7	GTEX-1H3NZ-1026-SM-A9SM5	GTEX-1H3NZ-1126-SM-9WYT9	GTEX-1H3NZ-1226-SM-9MQKT	GTEX-1H3NZ-1326-SM-9JGHI	GTEX-1H3NZ-1426-SM-9WYTA	GTEX-1H3NZ-2126-SM-9WPQ6	GTEX-1H3NZ-2226-SM-9WYUT	GTEX-1H3NZ-2526-SM-9KNVO	GTEX-1H3NZ-2726-SM-9WYTQ	GTEX-1H3NZ-2826-SM-9WPQ7	GTEX-1H3NZ-2926-SM-9WPQ8	GTEX-1H3NZ-3026-SM-9JGHW	GTEX-1H3NZ-3126-SM-9WPOK	GTEX-1H3O1-0005-SM-ACKV8	GTEX-1H3O1-0011-R10a-SM-CJI3O	GTEX-1H3O1-0011-R11a-SM-A96RV	GTEX-1H3O1-0011-R1b-SM-CL554	GTEX-1H3O1-0011-R2b-SM-CKZOT	GTEX-1H3O1-0011-R3a-SM-ACKVD	GTEX-1H3O1-0011-R4b-SM-A9SKE	GTEX-1H3O1-0011-R5b-SM-ADEH8	GTEX-1H3O1-0011-R6b-SM-CL54U	GTEX-1H3O1-0011-R7a-SM-CE6SJ	GTEX-1H3O1-0011-R8a-SM-CL555	GTEX-1H3O1-0011-R9b-SM-CM2SQ	GTEX-1H3O1-0226-SM-9WYSW	GTEX-1H3O1-0326-SM-9WPO8	GTEX-1H3O1-0426-SM-9YFKY	GTEX-1H3O1-0526-SM-9MQLS	GTEX-1H3O1-0626-SM-9MQM4	GTEX-1H3O1-0826-SM-9YFMA	GTEX-1H3O1-1126-SM-9WPO9	GTEX-1H3O1-1326-SM-9MQLD	GTEX-1H3O1-1626-SM-9JGH8	GTEX-1H3O1-1726-SM-9WYSR	GTEX-1H3O1-1826-SM-A96TO	GTEX-1H3VE-0011-R10b-SM-A9SKC	GTEX-1H3VE-0011-R11b-SM-C1YRP	GTEX-1H3VE-0011-R1a-SM-A9G1K	GTEX-1H3VE-0011-R2a-SM-CE6SA	GTEX-1H3VE-0011-R3a-SM-CE6SK	GTEX-1H3VE-0011-R5a-SM-CKZOU	GTEX-1H3VE-0011-R6b-SM-A9G1M	GTEX-1H3VE-0011-R7b-SM-CE6S9	GTEX-1H3VE-0011-R8b-SM-A9G1L	GTEX-1H3VE-0126-SM-9WYTW	GTEX-1H3VE-0226-SM-9WYST	GTEX-1H3VE-0326-SM-9YFLH	GTEX-1H3VE-0526-SM-9WYTC	GTEX-1H3VE-0626-SM-9WYSJ	GTEX-1H3VE-0726-SM-9YFL5	GTEX-1H3VE-0826-SM-9KNVQ	GTEX-1H3VE-1426-SM-9WYSK	GTEX-1H3VE-1926-SM-9YFL4	GTEX-1H3VE-2326-SM-9KNVU	GTEX-1H3VE-2626-SM-9WG7Y	GTEX-1H3VE-2726-SM-9WPP3	GTEX-1H3VE-2826-SM-9WPOL	GTEX-1H3VY-0001-SM-EYYVY	GTEX-1H3VY-0126-SM-ACKXD	GTEX-1H3VY-0226-SM-9YFMF	GTEX-1H3VY-0326-SM-9WYU6	GTEX-1H3VY-0426-SM-9YFMD	GTEX-1H3VY-0526-SM-9MQKE	GTEX-1H3VY-0926-SM-ACKXE	GTEX-1H3VY-1026-SM-ACKXF	GTEX-1H3VY-1126-SM-A96TP	GTEX-1H3VY-1326-SM-9WPOA	GTEX-1H3VY-1426-SM-9WPOB	GTEX-1H3VY-1526-SM-9WG7S	GTEX-1H3VY-1826-SM-9JGI4	GTEX-1H3VY-1926-SM-9JGHJ	GTEX-1H3VY-2026-SM-9JGHK	GTEX-1H3VY-2226-SM-9WYU7	GTEX-1H3VY-2326-SM-9WG81	GTEX-1H3VY-2426-SM-9WPPD	GTEX-1H3VY-2526-SM-9KNW1	GTEX-1H3VY-2726-SM-A96TL	GTEX-1H4P4-0006-SM-AHZ24	GTEX-1H4P4-0011-R10b-SM-CE6SG	GTEX-1H4P4-0011-R11b-SM-CE6S8	GTEX-1H4P4-0011-R1b-SM-CL54V	GTEX-1H4P4-0011-R6a-SM-ARZLR	GTEX-1H4P4-0011-R7b-SM-ARU77	GTEX-1H4P4-0226-SM-9YFKT	GTEX-1H4P4-0326-SM-9WYTD	GTEX-1H4P4-0626-SM-9YFKZ	GTEX-1H4P4-0726-SM-9YFLR	GTEX-1H4P4-0826-SM-9WYUK	GTEX-1H4P4-1026-SM-9YFKP	GTEX-1H4P4-1926-SM-9WPOO	GTEX-1H4P4-2026-SM-9WPNV	GTEX-1H4P4-2126-SM-9WYSL	GTEX-1H4P4-2226-SM-9MQKQ	GTEX-1H4P4-2626-SM-9WPON	GTEX-1H4P4-2726-SM-9JGGB	GTEX-1HB9E-0006-SM-ARU6M	GTEX-1HB9E-0011-R10a-SM-CJI3H	GTEX-1HB9E-0011-R11b-SM-ARU79	GTEX-1HB9E-0011-R2b-SM-A96RW	GTEX-1HB9E-0011-R3a-SM-ARL7D	GTEX-1HB9E-0011-R4b-SM-ARZLS	GTEX-1HB9E-0011-R5b-SM-ARU78	GTEX-1HB9E-0011-R6b-SM-A9G1P	GTEX-1HB9E-0011-R7b-SM-A9G1Q	GTEX-1HB9E-0011-R8b-SM-A9G1O	GTEX-1HB9E-0126-SM-CM2S5	GTEX-1HB9E-0226-SM-E9U4R	GTEX-1HB9E-0326-SM-D3LA5	GTEX-1HB9E-0426-SM-CNPPV	GTEX-1HB9E-0526-SM-ARZNM	GTEX-1HB9E-0626-SM-AHZ4K	GTEX-1HB9E-0726-SM-AHZ4L	GTEX-1HB9E-0826-SM-CNNQJ	GTEX-1HB9E-0926-SM-COH3D	GTEX-1HB9E-1526-SM-D3LA6	GTEX-1HB9E-1626-SM-ARL9J	GTEX-1HB9E-1826-SM-D4P33	GTEX-1HB9E-1926-SM-D4P34	GTEX-1HB9E-2526-SM-D4P35	GTEX-1HB9E-2726-SM-D3L91	GTEX-1HB9E-2826-SM-D3LAQ	GTEX-1HB9E-2926-SM-D4P3S	GTEX-1HB9E-3026-SM-EV79F	GTEX-1HB9E-3126-SM-AHZ4M	GTEX-1HBPH-0011-R10a-SM-CE6SI	GTEX-1HBPH-0011-R3a-SM-A96RY	GTEX-1HBPH-0011-R4a-SM-A96RX	GTEX-1HBPH-0011-R5b-SM-A9G1R	GTEX-1HBPH-0011-R6a-SM-CKZOV	GTEX-1HBPH-0011-R8b-SM-CL556	GTEX-1HBPH-0011-R9a-SM-CMKH3	GTEX-1HBPH-0126-SM-CNNQ7	GTEX-1HBPH-0226-SM-9WYSM	GTEX-1HBPH-0326-SM-CM2S8	GTEX-1HBPH-0426-SM-B2LW5	GTEX-1HBPH-0526-SM-9YFMN	GTEX-1HBPH-0626-SM-9YFMK	GTEX-1HBPH-0726-SM-ARZNA	GTEX-1HBPH-0826-SM-ARZNB	GTEX-1HBPH-0926-SM-A9SME	GTEX-1HBPH-1026-SM-ADEIU	GTEX-1HBPH-1126-SM-A96TU	GTEX-1HBPH-1226-SM-9WPNW	GTEX-1HBPH-1326-SM-9WYSN	GTEX-1HBPH-1526-SM-ARZNC	GTEX-1HBPH-2226-SM-9WYSO	GTEX-1HBPH-2526-SM-ACKXK	GTEX-1HBPH-2626-SM-A96TV	GTEX-1HBPH-2726-SM-A96TW	GTEX-1HBPH-2826-SM-9WYUU	GTEX-1HBPH-2926-SM-9WPNX	GTEX-1HBPH-3026-SM-9WPNY	GTEX-1HBPH-3126-SM-9WYUV	GTEX-1HBPH-3226-SM-C1YRB	GTEX-1HBPI-0005-SM-ARZLB	GTEX-1HBPI-0011-R10a-SM-A96RZ	GTEX-1HBPI-0011-R11b-SM-CE6SH	GTEX-1HBPI-0011-R1b-SM-A9SKF	GTEX-1HBPI-0011-R4a-SM-CJI3K	GTEX-1HBPI-0011-R5a-SM-CKZOW	GTEX-1HBPI-0011-R6b-SM-A9G1T	GTEX-1HBPI-0011-R8a-SM-A9G1S	GTEX-1HBPI-0011-R9b-SM-ARL76	GTEX-1HBPI-0126-SM-CMKGQ	GTEX-1HBPI-0226-SM-ADEJ7	GTEX-1HBPI-0326-SM-A9G3N	GTEX-1HBPI-0526-SM-ARZNN	GTEX-1HBPI-0626-SM-9WPP4	GTEX-1HBPI-0726-SM-9WG7Z	GTEX-1HBPI-0826-SM-9WYTX	GTEX-1HBPI-1026-SM-AHZ4N	GTEX-1HBPI-1426-SM-B2LW7	GTEX-1HBPI-1526-SM-C1YQ1	GTEX-1HBPI-1626-SM-ADEJ5	GTEX-1HBPI-1826-SM-ADEHE	GTEX-1HBPI-1926-SM-CE6RT	GTEX-1HBPI-2026-SM-CE6RZ	GTEX-1HBPI-2126-SM-ARL9K	GTEX-1HBPI-2226-SM-9WYTY	GTEX-1HBPI-2726-SM-9WPPF	GTEX-1HBPI-2826-SM-ARZNO	GTEX-1HBPM-0006-SM-A9SKK	GTEX-1HBPM-0011-R10a-SM-CJI3Q	GTEX-1HBPM-0011-R6b-SM-ARU73	GTEX-1HBPM-0011-R9b-SM-ARL7C	GTEX-1HBPM-0126-SM-ARL9E	GTEX-1HBPM-0226-SM-ARL9F	GTEX-1HBPM-0326-SM-CMKGR	GTEX-1HBPM-0426-SM-CKZOO	GTEX-1HBPM-0526-SM-ARZND	GTEX-1HBPM-0626-SM-9YFMH	GTEX-1HBPM-0726-SM-9YFL7	GTEX-1HBPM-0826-SM-9WYSP	GTEX-1HBPM-0926-SM-ARL9C	GTEX-1HBPM-1026-SM-ARL9D	GTEX-1HBPM-1126-SM-9YFL2	GTEX-1HBPM-1226-SM-A9SM8	GTEX-1HBPM-1326-SM-9YFMB	GTEX-1HBPM-1426-SM-9WPPE	GTEX-1HBPM-1526-SM-A9G3H	GTEX-1HBPM-2626-SM-9WYU5	GTEX-1HBPM-2726-SM-9WYUA	GTEX-1HBPM-2926-SM-CL54E	GTEX-1HBPN-0002-SM-EYYW2	GTEX-1HBPN-0126-SM-CGQEF	GTEX-1HBPN-0226-SM-9YFM1	GTEX-1HBPN-0326-SM-9WYS9	GTEX-1HBPN-0426-SM-ACKX8	GTEX-1HBPN-0526-SM-A9SM6	GTEX-1HBPN-0926-SM-CGQEG	GTEX-1HBPN-1026-SM-9YFLZ	GTEX-1HBPN-1226-SM-B2LW9	GTEX-1HBPN-1426-SM-9WPNO	GTEX-1HBPN-1526-SM-9WYSB	GTEX-1HBPN-1626-SM-9WPNP	GTEX-1HBPN-2026-SM-B2LWA	GTEX-1HBPN-2126-SM-9WPNQ	GTEX-1HBPN-2226-SM-9WPNR	GTEX-1HBPN-2326-SM-9WPPU	GTEX-1HC8U-0001-SM-EYYW3	GTEX-1HC8U-0005-SM-ADEGV	GTEX-1HC8U-0226-SM-9WG7Q	GTEX-1HC8U-0526-SM-9WYSQ	GTEX-1HC8U-0626-SM-B2LWB	GTEX-1HC8U-0726-SM-ACKXL	GTEX-1HC8U-0826-SM-ADEIL	GTEX-1HC8U-0926-SM-A9G3L	GTEX-1HC8U-1126-SM-COH35	GTEX-1HC8U-1226-SM-9WYUW	GTEX-1HC8U-1326-SM-9YFMJ	GTEX-1HC8U-1526-SM-9WPO4	GTEX-1HC8U-1626-SM-CNPPG	GTEX-1HC8U-1726-SM-A9SMF	GTEX-1HC8U-2626-SM-CNPPH	GTEX-1HCU6-0002-SM-EYYW4	GTEX-1HCU6-0005-SM-AHZ28	GTEX-1HCU6-0011-R10a-SM-CKZP8	GTEX-1HCU6-0011-R11b-SM-AHZ2F	GTEX-1HCU6-0011-R3a-SM-ARU75	GTEX-1HCU6-0011-R4b-SM-ARU74	GTEX-1HCU6-0011-R5a-SM-ARU76	GTEX-1HCU6-0011-R7b-SM-ARL77	GTEX-1HCU6-0011-R8a-SM-CJI3R	GTEX-1HCU6-0126-SM-CL54K	GTEX-1HCU6-0226-SM-CGQES	GTEX-1HCU6-0326-SM-CGQET	GTEX-1HCU6-0426-SM-CM2SI	GTEX-1HCU6-0526-SM-A9SKU	GTEX-1HCU6-1026-SM-A9G25	GTEX-1HCU6-1326-SM-A96TZ	GTEX-1HCU6-1626-SM-CMKGW	GTEX-1HCU6-1826-SM-C1YRN	GTEX-1HCU6-2326-SM-ACKXP	GTEX-1HCU6-2526-SM-ADEHL	GTEX-1HCU6-2726-SM-A9SKV	GTEX-1HCU6-2926-SM-B2LWV	GTEX-1HCU6-3126-SM-CL54L	GTEX-1HCU6-3226-SM-CNNQ8	GTEX-1HCU7-0001-SM-EZ6LZ	GTEX-1HCU7-0006-SM-A9G19	GTEX-1HCU7-0126-SM-C1YR3	GTEX-1HCU7-0226-SM-CL545	GTEX-1HCU7-0326-SM-CMKGI	GTEX-1HCU7-0426-SM-D3L8Q	GTEX-1HCU7-0526-SM-CGQFF	GTEX-1HCU7-0626-SM-ADEHO	GTEX-1HCU7-0726-SM-A9SL1	GTEX-1HCU7-0826-SM-B2LX7	GTEX-1HCU7-0926-SM-A96TK	GTEX-1HCU7-1026-SM-ADEIP	GTEX-1HCU7-1226-SM-B2LX8	GTEX-1HCU7-1326-SM-CNPPW	GTEX-1HCU7-1426-SM-CNNQK	GTEX-1HCU7-1526-SM-CM2S6	GTEX-1HCU7-1726-SM-B2LX9	GTEX-1HCU7-1826-SM-A9G2A	GTEX-1HCU7-2026-SM-A9G2B	GTEX-1HCU7-2126-SM-A96SG	GTEX-1HCU7-2226-SM-B2LXA	GTEX-1HCU7-2426-SM-CKZOL	GTEX-1HCU7-2626-SM-C1YQO	GTEX-1HCU7-2726-SM-A9G3D	GTEX-1HCU8-0005-SM-A96RL	GTEX-1HCU8-0126-SM-ADEHH	GTEX-1HCU8-0626-SM-A9SM9	GTEX-1HCU8-0726-SM-ADEIR	GTEX-1HCU8-0926-SM-CM2S9	GTEX-1HCU8-1126-SM-CM2SA	GTEX-1HCU8-1326-SM-C1YQQ	GTEX-1HCU8-1426-SM-ACKXG	GTEX-1HCU8-1526-SM-ADEHG	GTEX-1HCU8-2026-SM-9YFLE	GTEX-1HCU8-2226-SM-9WPOV	GTEX-1HCU8-2326-SM-ACKVL	GTEX-1HCU8-2426-SM-A9SM7	GTEX-1HCU8-2526-SM-CE6RX	GTEX-1HCU9-0004-SM-EYYW6	GTEX-1HCU9-0005-SM-A9G1A	GTEX-1HCU9-0126-SM-9WG7M	GTEX-1HCU9-0226-SM-9WPNT	GTEX-1HCU9-0326-SM-9WYSC	GTEX-1HCU9-0426-SM-9WYSD	GTEX-1HCU9-0526-SM-CGQFP	GTEX-1HCU9-0626-SM-ACKW6	GTEX-1HCU9-0926-SM-B2LXS	GTEX-1HCU9-1326-SM-B2LXT	GTEX-1HCU9-1526-SM-A9SL7	GTEX-1HCU9-1726-SM-ADEHY	GTEX-1HCU9-1826-SM-9YFME	GTEX-1HCU9-1926-SM-9WYSE	GTEX-1HCUA-0004-SM-EYYW7	GTEX-1HCUA-0006-SM-ACKV9	GTEX-1HCUA-0126-SM-B2LWC	GTEX-1HCUA-0226-SM-A8N88	GTEX-1HCUA-0326-SM-CGQEH	GTEX-1HCUA-0426-SM-CGQEI	GTEX-1HCUA-0526-SM-A9SMH	GTEX-1HCUA-0626-SM-ACKVT	GTEX-1HCUA-0726-SM-ACKVU	GTEX-1HCUA-0826-SM-ADEHM	GTEX-1HCUA-0926-SM-ADEIX	GTEX-1HCUA-1026-SM-A9SMI	GTEX-1HCUA-1126-SM-B2LWD	GTEX-1HCUA-1226-SM-9WPP5	GTEX-1HCUA-1326-SM-9WPP6	GTEX-1HCUA-1426-SM-9WPP7	GTEX-1HCUA-1526-SM-A9G3M	GTEX-1HCUA-1626-SM-A9SMG	GTEX-1HCUA-1926-SM-B2LWE	GTEX-1HCUA-2026-SM-CGQEJ	GTEX-1HCUA-2226-SM-ADEHF	GTEX-1HCUA-2326-SM-ACKVJ	GTEX-1HCUA-2426-SM-ADEIS	GTEX-1HCVE-0003-SM-EZ6LX	GTEX-1HCVE-0006-SM-ADEH2	GTEX-1HCVE-0011-R10a-SM-ARZLT	GTEX-1HCVE-0011-R5b-SM-CKZP7	GTEX-1HCVE-0011-R7b-SM-A9G1I	GTEX-1HCVE-0011-R8a-SM-ARU7A	GTEX-1HCVE-0126-SM-CGQEU	GTEX-1HCVE-0226-SM-CGQEV	GTEX-1HCVE-0326-SM-CGQEW	GTEX-1HCVE-0426-SM-CM2SE	GTEX-1HCVE-0526-SM-ACKW1	GTEX-1HCVE-0626-SM-A9SL2	GTEX-1HCVE-0726-SM-A96SH	GTEX-1HCVE-0826-SM-CM2SF	GTEX-1HCVE-0926-SM-CGQEX	GTEX-1HCVE-1026-SM-ACKXR	GTEX-1HCVE-1126-SM-9WPPG	GTEX-1HCVE-1226-SM-9WPPH	GTEX-1HCVE-1326-SM-A9G3Q	GTEX-1HCVE-1526-SM-B2LWW	GTEX-1HCVE-2326-SM-9WYUD	GTEX-1HCVE-2526-SM-A9G2G	GTEX-1HCVE-2626-SM-ADEJ8	GTEX-1HCVE-2726-SM-CL54F	GTEX-1HCVE-2826-SM-9WPPI	GTEX-1HCVE-2926-SM-9WPPJ	GTEX-1HCVE-3026-SM-CL54G	GTEX-1HFI6-0003-SM-EZ6M2	GTEX-1HFI6-0005-SM-A9SK6	GTEX-1HFI6-0011-R10b-SM-ARZLO	GTEX-1HFI6-0011-R11b-SM-A96RU	GTEX-1HFI6-0011-R2a-SM-CMKH5	GTEX-1HFI6-0011-R3b-SM-A9SKB	GTEX-1HFI6-0011-R4b-SM-A96RT	GTEX-1HFI6-0011-R5a-SM-A9G1J	GTEX-1HFI6-0011-R6b-SM-CM2SR	GTEX-1HFI6-0011-R7b-SM-CM2SS	GTEX-1HFI6-0011-R8a-SM-ARZLP	GTEX-1HFI6-0011-R9b-SM-CMKH4	GTEX-1HFI6-0126-SM-CNPPI	GTEX-1HFI6-0226-SM-ADEHZ	GTEX-1HFI6-0326-SM-ADEI5	GTEX-1HFI6-0426-SM-B2LXB	GTEX-1HFI6-0526-SM-CGQFG	GTEX-1HFI6-0626-SM-ACKX9	GTEX-1HFI6-0826-SM-9YFM2	GTEX-1HFI6-0926-SM-9WPPV	GTEX-1HFI6-1126-SM-9WYUM	GTEX-1HFI6-1226-SM-A96SK	GTEX-1HFI6-1326-SM-A9SL8	GTEX-1HFI6-1526-SM-B2LXC	GTEX-1HFI6-1726-SM-CGQFH	GTEX-1HFI6-2326-SM-9WYUN	GTEX-1HFI6-2926-SM-A9G3E	GTEX-1HFI6-3026-SM-CNPPJ	GTEX-1HFI7-0001-SM-EZ6LY	GTEX-1HFI7-0005-SM-ADEH1	GTEX-1HFI7-0126-SM-CGQFQ	GTEX-1HFI7-0326-SM-9WPOX	GTEX-1HFI7-0426-SM-9YFLP	GTEX-1HFI7-0526-SM-A9SMA	GTEX-1HFI7-0626-SM-ADEI3	GTEX-1HFI7-0726-SM-ACKVN	GTEX-1HFI7-0826-SM-A9G23	GTEX-1HFI7-1026-SM-A9G3I	GTEX-1HFI7-1126-SM-A96S5	GTEX-1HFI7-1326-SM-9WPOW	GTEX-1HFI7-1526-SM-9WG7W	GTEX-1HFI7-1626-SM-9WYTR	GTEX-1HFI7-1726-SM-A9G22	GTEX-1HFI7-1826-SM-ACKXH	GTEX-1HFI7-1926-SM-A96TQ	GTEX-1HFI7-2026-SM-CGQFR	GTEX-1HFI7-2126-SM-CE6QT	GTEX-1HFI7-2226-SM-B2LXU	GTEX-1HFI7-2326-SM-CGQFS	GTEX-1HFI7-2426-SM-B2LXV	GTEX-1HGF4-0002-SM-EZ6M7	GTEX-1HGF4-0011-R10b-SM-CE6S5	GTEX-1HGF4-0011-R11a-SM-C1YRR	GTEX-1HGF4-0011-R1a-SM-CJI3S	GTEX-1HGF4-0011-R3b-SM-CL54W	GTEX-1HGF4-0011-R5b-SM-CM2ST	GTEX-1HGF4-0011-R6a-SM-A96S1	GTEX-1HGF4-0011-R7a-SM-A96S2	GTEX-1HGF4-0011-R8b-SM-CKZP9	GTEX-1HGF4-0011-R9a-SM-ADEH9	GTEX-1HGF4-0126-SM-CNPPX	GTEX-1HGF4-0226-SM-CNNQL	GTEX-1HGF4-0726-SM-9WYU9	GTEX-1HGF4-0926-SM-9WPP8	GTEX-1HGF4-2426-SM-ACKXM	GTEX-1HGF4-2526-SM-ADEIZ	GTEX-1HGF4-2626-SM-CM2SJ	GTEX-1HGF4-2726-SM-CM2SK	GTEX-1HGF4-2826-SM-ADEII	GTEX-1HGF4-2926-SM-B2LXW	GTEX-1HGF4-3126-SM-CL54M	GTEX-1HKZK-0001-SM-EZ6M1	GTEX-1HKZK-0005-SM-ARL73	GTEX-1HKZK-0126-SM-B2LWF	GTEX-1HKZK-0226-SM-9WYUG	GTEX-1HKZK-0326-SM-9WYUH	GTEX-1HKZK-0526-SM-ADEJB	GTEX-1HKZK-0626-SM-ADEHP	GTEX-1HKZK-0726-SM-ACKW2	GTEX-1HKZK-0826-SM-A9G2C	GTEX-1HKZK-1126-SM-9WG82	GTEX-1HKZK-1226-SM-9WYUR	GTEX-1HKZK-1326-SM-A9G2D	GTEX-1HKZK-1426-SM-A96U1	GTEX-1HKZK-1526-SM-B2LWG	GTEX-1HKZK-1626-SM-B2LWH	GTEX-1HKZK-1726-SM-ADEJ9	GTEX-1HKZK-1826-SM-ADEJ2	GTEX-1HKZK-1926-SM-9WPPK	GTEX-1HKZK-2026-SM-9WYUF	GTEX-1HKZK-2126-SM-A9SL3	GTEX-1HR98-0005-SM-A9SKM	GTEX-1HR98-0011-R1a-SM-ARZLQ	GTEX-1HR98-0011-R2a-SM-ARL7A	GTEX-1HR98-0011-R3b-SM-A9G1U	GTEX-1HR98-0011-R5a-SM-A9G1V	GTEX-1HR98-0011-R9b-SM-ARL79	GTEX-1HR98-0126-SM-B2LWI	GTEX-1HR98-0226-SM-CGQEK	GTEX-1HR98-0326-SM-CGQEL	GTEX-1HR98-0426-SM-COH36	GTEX-1HR98-0526-SM-COH37	GTEX-1HR98-0626-SM-CL546	GTEX-1HR98-1026-SM-CKZOM	GTEX-1HR98-2226-SM-ADEI2	GTEX-1HR98-3026-SM-CNPPK	GTEX-1HR98-3126-SM-CNNQ9	GTEX-1HR9M-0005-SM-AHZ26	GTEX-1HR9M-0011-R10a-SM-CM2SU	GTEX-1HR9M-0011-R5a-SM-ARU72	GTEX-1HR9M-0011-R6a-SM-ARU6Z	GTEX-1HR9M-0226-SM-COH3E	GTEX-1HR9M-0326-SM-CL549	GTEX-1HR9M-0426-SM-CMKGM	GTEX-1HR9M-0526-SM-ACKVP	GTEX-1HR9M-0626-SM-A96S6	GTEX-1HR9M-1426-SM-A9SMB	GTEX-1HR9M-2226-SM-CNPPY	GTEX-1HR9M-2326-SM-CNPPZ	GTEX-1HR9M-2426-SM-ACKXI	GTEX-1HR9M-2526-SM-A9G3J	GTEX-1HR9M-2926-SM-ACKVO	GTEX-1HSEH-0126-SM-ACKXN	GTEX-1HSEH-0226-SM-ACKVV	GTEX-1HSEH-0326-SM-A9G26	GTEX-1HSEH-0426-SM-ACKVW	GTEX-1HSEH-0526-SM-ADEJ1	GTEX-1HSEH-0726-SM-B2LXD	GTEX-1HSEH-0826-SM-B2LXE	GTEX-1HSEH-1326-SM-ADEI1	GTEX-1HSEH-1426-SM-B2LXF	GTEX-1HSEH-1526-SM-B2LXG	GTEX-1HSEH-1726-SM-B2LXH	GTEX-1HSEH-1826-SM-A96SA	GTEX-1HSEH-1926-SM-A96SB	GTEX-1HSEH-2026-SM-ADEHN	GTEX-1HSGN-0003-SM-EZ6M3	GTEX-1HSGN-0006-SM-ACKVH	GTEX-1HSGN-0126-SM-CGQFU	GTEX-1HSGN-0226-SM-CGQFV	GTEX-1HSGN-0326-SM-ACKXQ	GTEX-1HSGN-0426-SM-CGQFW	GTEX-1HSGN-0526-SM-ADEHQ	GTEX-1HSGN-0626-SM-A9G2E	GTEX-1HSGN-0726-SM-A9G2F	GTEX-1HSGN-0826-SM-ACKW3	GTEX-1HSGN-0926-SM-CNNQM	GTEX-1HSGN-1026-SM-CNPQ1	GTEX-1HSGN-1126-SM-CJI4G	GTEX-1HSGN-1226-SM-CGQFT	GTEX-1HSGN-1426-SM-A8NAA	GTEX-1HSGN-1526-SM-A9SMO	GTEX-1HSGN-1626-SM-A96U2	GTEX-1HSGN-1726-SM-B2LXX	GTEX-1HSGN-1826-SM-CL54H	GTEX-1HSGN-1926-SM-CMKGS	GTEX-1HSGN-2226-SM-A9SL6	GTEX-1HSGN-2326-SM-A9G1D	GTEX-1HSGN-2426-SM-C1YRI	GTEX-1HSGN-2626-SM-CE6S1	GTEX-1HSKV-0001-SM-EZ6M6	GTEX-1HSKV-0006-SM-ARZL9	GTEX-1HSKV-0011-R10b-SM-CMKH6	GTEX-1HSKV-0011-R11b-SM-AHZ2E	GTEX-1HSKV-0011-R1b-SM-CMKH7	GTEX-1HSKV-0011-R5b-SM-ARZLN	GTEX-1HSKV-0011-R8a-SM-CL54X	GTEX-1HSKV-0126-SM-E6CI1	GTEX-1HSKV-0226-SM-A9SKJ	GTEX-1HSKV-0326-SM-ADEJC	GTEX-1HSKV-0426-SM-ADEIY	GTEX-1HSKV-0526-SM-COH38	GTEX-1HSKV-0626-SM-CNPPL	GTEX-1HSKV-0726-SM-ACKWE	GTEX-1HSKV-0926-SM-CGQEM	GTEX-1HSKV-1026-SM-B2LWK	GTEX-1HSKV-1126-SM-ADEIA	GTEX-1HSKV-1226-SM-ADEI4	GTEX-1HSKV-1726-SM-C1YRO	GTEX-1HSKV-1826-SM-CNPPM	GTEX-1HSKV-1926-SM-CNPPN	GTEX-1HSKV-2026-SM-CMKGX	GTEX-1HSKV-2326-SM-A9SL9	GTEX-1HSKV-2426-SM-A8N8K	GTEX-1HSKV-2626-SM-CNPPO	GTEX-1HSKV-2926-SM-B2LWJ	GTEX-1HSKV-3026-SM-A96SL	GTEX-1HSKV-3126-SM-CNNQA	GTEX-1HSMO-0002-SM-EZ6M4	GTEX-1HSMO-0005-SM-ADEGW	GTEX-1HSMO-0011-R10a-SM-CL54Y	GTEX-1HSMO-0011-R1a-SM-CM2SV	GTEX-1HSMO-0011-R2a-SM-CL553	GTEX-1HSMO-0011-R9b-SM-CM2T2	GTEX-1HSMO-0126-SM-CL547	GTEX-1HSMO-0226-SM-CGQEZ	GTEX-1HSMO-0326-SM-CGQF1	GTEX-1HSMO-0526-SM-ACKXB	GTEX-1HSMO-0626-SM-ACKXC	GTEX-1HSMO-0726-SM-A96TM	GTEX-1HSMO-0826-SM-ADEIV	GTEX-1HSMO-0926-SM-A96S7	GTEX-1HSMO-1126-SM-CGQF2	GTEX-1HSMO-1226-SM-CL548	GTEX-1HSMO-1426-SM-CNNQN	GTEX-1HSMO-1726-SM-A9SKO	GTEX-1HSMO-2026-SM-CNNQO	GTEX-1HSMO-2326-SM-CGQF3	GTEX-1HSMO-2426-SM-A9G24	GTEX-1HSMO-2526-SM-A9SKP	GTEX-1HSMO-2926-SM-C1YR5	GTEX-1HSMO-3026-SM-A9G3F	GTEX-1HSMO-3126-SM-CNNQP	GTEX-1HSMP-0006-SM-AHZ25	GTEX-1HSMP-0126-SM-E6CJS	GTEX-1HSMP-0226-SM-CGQFI	GTEX-1HSMP-0326-SM-A9SMC	GTEX-1HSMP-0526-SM-B2LXI	GTEX-1HSMP-0826-SM-A9SKW	GTEX-1HSMP-0926-SM-A9SKX	GTEX-1HSMP-1126-SM-B2LXJ	GTEX-1HSMP-1326-SM-A96TR	GTEX-1HSMP-1826-SM-E9TIB	GTEX-1HSMP-2326-SM-D3L8R	GTEX-1HSMQ-0001-SM-EZ6M5	GTEX-1HSMQ-0006-SM-ARU6N	GTEX-1HSMQ-0126-SM-D4P2I	GTEX-1HSMQ-0226-SM-C1YQL	GTEX-1HSMQ-0326-SM-D4P2J	GTEX-1HSMQ-0426-SM-ADEIM	GTEX-1HSMQ-0526-SM-A96TY	GTEX-1HSMQ-0626-SM-CL54A	GTEX-1HSMQ-0726-SM-B2LXY	GTEX-1HSMQ-0926-SM-A96SI	GTEX-1HSMQ-1026-SM-ADEHU	GTEX-1HSMQ-1226-SM-CGQFX	GTEX-1HSMQ-1326-SM-ADEHS	GTEX-1HSMQ-1426-SM-ADEHT	GTEX-1HSMQ-1526-SM-ADEIB	GTEX-1HSMQ-1626-SM-CGQFY	GTEX-1HSMQ-1726-SM-B2LXZ	GTEX-1HSMQ-1826-SM-A9SMJ	GTEX-1HSMQ-1926-SM-A9G3O	GTEX-1HSMQ-2026-SM-B2LY1	GTEX-1HSMQ-2126-SM-CJI3E	GTEX-1HSMQ-2226-SM-C1YRD	GTEX-1HSMQ-2426-SM-CE6RY	GTEX-1HSMQ-2526-SM-A9SMK	GTEX-1HSMQ-2626-SM-A9SML	GTEX-1HSMQ-2726-SM-C1YRE	GTEX-1HT8W-0006-SM-A9G17	GTEX-1HT8W-0011-R1b-SM-CJI3V	GTEX-1HT8W-0011-R2a-SM-CMKH9	GTEX-1HT8W-0011-R5b-SM-CJI3P	GTEX-1HT8W-0011-R6a-SM-CM2SY	GTEX-1HT8W-0011-R7b-SM-CMKH8	GTEX-1HT8W-0011-R8b-SM-CM2SX	GTEX-1HT8W-0126-SM-CNPPP	GTEX-1HT8W-0226-SM-CMKGT	GTEX-1HT8W-0326-SM-CM2SG	GTEX-1HT8W-0426-SM-ADEJA	GTEX-1HT8W-0526-SM-ACKW9	GTEX-1HT8W-0626-SM-A9G2H	GTEX-1HT8W-0726-SM-A9SLB	GTEX-1HT8W-0826-SM-C1YRJ	GTEX-1HT8W-1326-SM-CGQEN	GTEX-1HT8W-1426-SM-CE6S2	GTEX-1HT8W-1526-SM-CE6S3	GTEX-1HT8W-1726-SM-CNNQB	GTEX-1HT8W-1826-SM-ADEJD	GTEX-1HT8W-2026-SM-CNNQC	GTEX-1HT8W-2126-SM-ACKW7	GTEX-1HT8W-2226-SM-CGQEC	GTEX-1HT8W-2326-SM-A9SLA	GTEX-1HT8W-3026-SM-CGQEO	GTEX-1HT8W-3126-SM-CNNQD	GTEX-1HUB1-0005-SM-ARL74	GTEX-1HUB1-0011-R11b-SM-CE6SC	GTEX-1HUB1-0011-R3b-SM-CKZOX	GTEX-1HUB1-0011-R5a-SM-CKZOY	GTEX-1HUB1-0011-R6b-SM-ARU6W	GTEX-1HUB1-0126-SM-E9U4T	GTEX-1HUB1-0226-SM-ADEHI	GTEX-1HUB1-0326-SM-A9SKQ	GTEX-1HUB1-0426-SM-E9U4U	GTEX-1HUB1-0526-SM-CL54N	GTEX-1HUB1-0626-SM-CYPR9	GTEX-1HUB1-0726-SM-CGQF4	GTEX-1HUB1-1226-SM-B2LWX	GTEX-1HUB1-1426-SM-CGQF5	GTEX-1HUB1-1526-SM-CGQF6	GTEX-1HUB1-1626-SM-CM2SL	GTEX-1HUB1-2026-SM-A96S8	GTEX-1HUB1-2926-SM-ACKXA	GTEX-1I19N-0006-SM-A9G18	GTEX-1I19N-0011-R11b-SM-ARU6Y	GTEX-1I19N-0011-R5b-SM-ARU6X	GTEX-1I19N-0011-R6b-SM-CY8GC	GTEX-1I19N-0011-R9a-SM-CMKHN	GTEX-1I19N-0126-SM-CYPSF	GTEX-1I19N-0226-SM-CE6ST	GTEX-1I19N-0326-SM-ACKVX	GTEX-1I19N-0426-SM-ACKVY	GTEX-1I19N-0526-SM-A9G27	GTEX-1I19N-0626-SM-A9SKY	GTEX-1I19N-1026-SM-A96TT	GTEX-1I19N-1826-SM-CGQFJ	GTEX-1I19N-1926-SM-CM2TF	GTEX-1I19N-2026-SM-ACKXJ	GTEX-1I19N-2226-SM-A96TS	GTEX-1I19N-2826-SM-CL55D	GTEX-1I19N-3026-SM-CL55E	GTEX-1I19N-3126-SM-CNNQQ	GTEX-1I1CD-0005-SM-ADEGY	GTEX-1I1CD-0011-R10b-SM-CJI3W	GTEX-1I1CD-0011-R2a-SM-CM2T3	GTEX-1I1CD-0011-R6b-SM-CJI3Y	GTEX-1I1CD-0011-R7a-SM-CMKHA	GTEX-1I1CD-0011-R8b-SM-CJI3X	GTEX-1I1CD-0011-R9a-SM-CMKHB	GTEX-1I1CD-0126-SM-CM2TK	GTEX-1I1CD-0226-SM-CM2TL	GTEX-1I1CD-0426-SM-ADEJ6	GTEX-1I1CD-0526-SM-CL55H	GTEX-1I1CD-0626-SM-CE6SW	GTEX-1I1CD-0926-SM-CL55I	GTEX-1I1CD-1026-SM-COH3G	GTEX-1I1CD-1226-SM-CNPQ2	GTEX-1I1CD-1326-SM-A9SMM	GTEX-1I1CD-1726-SM-A9G3P	GTEX-1I1CD-2826-SM-A9SL4	GTEX-1I1CD-2926-SM-A96SJ	GTEX-1I1CD-3026-SM-B2LY2	GTEX-1I1GP-0006-SM-A96RJ	GTEX-1I1GP-0008-SM-EXUT6	GTEX-1I1GP-0126-SM-CYPSG	GTEX-1I1GP-0226-SM-CYPSC	GTEX-1I1GP-0326-SM-CNPQ4	GTEX-1I1GP-0426-SM-COH3N	GTEX-1I1GP-0526-SM-ARL7G	GTEX-1I1GP-0626-SM-ARL7H	GTEX-1I1GP-0726-SM-B2LVP	GTEX-1I1GP-0826-SM-A96SD	GTEX-1I1GP-0926-SM-COH3O	GTEX-1I1GP-1026-SM-C1YRZ	GTEX-1I1GP-1126-SM-ARL7I	GTEX-1I1GP-1226-SM-A96SC	GTEX-1I1GP-1326-SM-A9G28	GTEX-1I1GP-1426-SM-ACKVZ	GTEX-1I1GP-1826-SM-C1YS1	GTEX-1I1GP-1926-SM-CNNQU	GTEX-1I1GP-2026-SM-CE6SZ	GTEX-1I1GP-2126-SM-CKZPJ	GTEX-1I1GP-2226-SM-CGQFK	GTEX-1I1GP-2326-SM-CGQFL	GTEX-1I1GP-2426-SM-B2LXK	GTEX-1I1GP-2826-SM-A9SKZ	GTEX-1I1GP-3126-SM-C1YS2	GTEX-1I1GQ-0005-SM-ARU6O	GTEX-1I1GQ-0011-R11b-SM-CKZPA	GTEX-1I1GQ-0011-R1a-SM-CY8GG	GTEX-1I1GQ-0011-R5a-SM-CMKHJ	GTEX-1I1GQ-0011-R6b-SM-CE6SE	GTEX-1I1GQ-0011-R7a-SM-CJI41	GTEX-1I1GQ-0011-R8a-SM-C1YRS	GTEX-1I1GQ-0126-SM-COH3H	GTEX-1I1GQ-0226-SM-COH3I	GTEX-1I1GQ-0326-SM-A9SKS	GTEX-1I1GQ-0426-SM-ACKVR	GTEX-1I1GQ-0526-SM-ARL7W	GTEX-1I1GQ-0826-SM-CNNQR	GTEX-1I1GQ-1026-SM-CNNQS	GTEX-1I1GQ-1126-SM-CNNQT	GTEX-1I1GQ-1226-SM-CL55J	GTEX-1I1GQ-1326-SM-CM2TM	GTEX-1I1GQ-1426-SM-B2LWY	GTEX-1I1GQ-1526-SM-ACKVQ	GTEX-1I1GQ-1626-SM-A9SKR	GTEX-1I1GQ-1726-SM-B2LWZ	GTEX-1I1GQ-2026-SM-ARU7F	GTEX-1I1GQ-2226-SM-B2LX1	GTEX-1I1GQ-3026-SM-CL55K	GTEX-1I1GQ-3126-SM-CGQF7	GTEX-1I1GR-0006-SM-ARL75	GTEX-1I1GR-0011-R11a-SM-CM2T5	GTEX-1I1GR-0011-R3a-SM-CM2T4	GTEX-1I1GR-0011-R4a-SM-CMKHC	GTEX-1I1GR-0011-R5a-SM-CMKHD	GTEX-1I1GR-0011-R6a-SM-CMKHI	GTEX-1I1GR-0126-SM-CL55F	GTEX-1I1GR-0226-SM-CMKHQ	GTEX-1I1GR-0326-SM-CKZPI	GTEX-1I1GR-0426-SM-CM2TG	GTEX-1I1GR-0526-SM-CGQEP	GTEX-1I1GR-0726-SM-B2LWL	GTEX-1I1GR-1026-SM-A9SLC	GTEX-1I1GR-1126-SM-A9G2I	GTEX-1I1GR-1226-SM-ACKWA	GTEX-1I1GR-1326-SM-ARU7B	GTEX-1I1GR-1426-SM-CY8H8	GTEX-1I1GR-1526-SM-CNNQE	GTEX-1I1GR-1726-SM-COH39	GTEX-1I1GR-2226-SM-ARL7F	GTEX-1I1GR-2526-SM-CNNQF	GTEX-1I1GR-2926-SM-CNNQG	GTEX-1I1GR-3026-SM-ARU7C	GTEX-1I1GS-0005-SM-DHXIW	GTEX-1I1GS-0011-R11a-SM-C1YRU	GTEX-1I1GS-0011-R1a-SM-CJI43	GTEX-1I1GS-0011-R2b-SM-CMKHG	GTEX-1I1GS-0011-R3b-SM-CYPS7	GTEX-1I1GS-0011-R5a-SM-CKZPC	GTEX-1I1GS-0011-R6b-SM-CMKHE	GTEX-1I1GS-0011-R7a-SM-CM2T6	GTEX-1I1GS-0011-R8b-SM-CKZPE	GTEX-1I1GS-0011-R9b-SM-CMKHF	GTEX-1I1GS-0126-SM-B2LVW	GTEX-1I1GS-0226-SM-B2LVX	GTEX-1I1GS-0326-SM-ARL7X	GTEX-1I1GS-0726-SM-C1YS7	GTEX-1I1GS-0926-SM-A9SL5	GTEX-1I1GS-1226-SM-EXOHJ	GTEX-1I1GS-1426-SM-COH3W	GTEX-1I1GS-1826-SM-C1YS8	GTEX-1I1GS-2126-SM-ARU7G	GTEX-1I1GS-2626-SM-B2LY3	GTEX-1I1GS-3226-SM-CNNR5	GTEX-1I1GT-0003-SM-EZ6M8	GTEX-1I1GT-0005-SM-A9SK5	GTEX-1I1GT-0126-SM-B2LWM	GTEX-1I1GT-0326-SM-ADEI7	GTEX-1I1GT-0426-SM-ADEI8	GTEX-1I1GT-0526-SM-CGQEQ	GTEX-1I1GT-0626-SM-CGQER	GTEX-1I1GT-0726-SM-B2LWN	GTEX-1I1GT-0826-SM-B2LWO	GTEX-1I1GT-0926-SM-AHZ2G	GTEX-1I1GT-1026-SM-ARZLV	GTEX-1I1GT-1126-SM-ARL7J	GTEX-1I1GT-1226-SM-B2LVK	GTEX-1I1GT-1326-SM-ACKWB	GTEX-1I1GT-1526-SM-ARL7K	GTEX-1I1GT-1626-SM-B2LWR	GTEX-1I1GT-1726-SM-C1YS3	GTEX-1I1GT-1826-SM-ARZLW	GTEX-1I1GT-1926-SM-ARU7D	GTEX-1I1GT-2026-SM-CKZPK	GTEX-1I1GU-0008-SM-EXUT7	GTEX-1I1GU-0226-SM-AHZ2J	GTEX-1I1GU-0326-SM-AHZ2K	GTEX-1I1GU-0426-SM-ARL7Y	GTEX-1I1GU-0526-SM-B2LX2	GTEX-1I1GU-0626-SM-CMKHR	GTEX-1I1GU-0726-SM-ARU7H	GTEX-1I1GU-0826-SM-ARZM5	GTEX-1I1GU-0926-SM-ACKVS	GTEX-1I1GU-1026-SM-ADEHJ	GTEX-1I1GU-1126-SM-A96S9	GTEX-1I1GU-1226-SM-A9SKT	GTEX-1I1GU-1326-SM-ARZM6	GTEX-1I1GU-1426-SM-B2LX3	GTEX-1I1GU-1926-SM-ADEHK	GTEX-1I1GU-2026-SM-CGQF8	GTEX-1I1GU-2126-SM-CGQF9	GTEX-1I1GU-2226-SM-CGQFA	GTEX-1I1GU-2326-SM-CGQFB	GTEX-1I1GV-0005-SM-AHZ27	GTEX-1I1GV-0011-R10a-SM-CE6S6	GTEX-1I1GV-0011-R11a-SM-CJI3Z	GTEX-1I1GV-0011-R1a-SM-CL559	GTEX-1I1GV-0011-R2a-SM-ARZLF	GTEX-1I1GV-0011-R3a-SM-CL557	GTEX-1I1GV-0011-R5b-SM-CKZPD	GTEX-1I1GV-0011-R6b-SM-ARU6Q	GTEX-1I1GV-0011-R7a-SM-ARU6R	GTEX-1I1GV-0011-R9b-SM-ARZLE	GTEX-1I1GV-0126-SM-CL55G	GTEX-1I1GV-0226-SM-CM2TH	GTEX-1I1GV-0326-SM-ARL7L	GTEX-1I1GV-0426-SM-ARZLX	GTEX-1I1GV-0526-SM-A9G29	GTEX-1I1GV-0626-SM-ARL7M	GTEX-1I1GV-0726-SM-ARZLY	GTEX-1I1GV-0926-SM-B2LXM	GTEX-1I1GV-1326-SM-A96SE	GTEX-1I1GV-1426-SM-B2LXN	GTEX-1I1GV-1826-SM-CNNR8	GTEX-1I1GV-1926-SM-CNPQH	GTEX-1I1GV-2026-SM-CNPQI	GTEX-1I1GV-2226-SM-ARU7E	GTEX-1I1GV-2426-SM-CGQFM	GTEX-1I1GV-2526-SM-B2LXL	GTEX-1I1GV-2926-SM-C1YS9	GTEX-1I1GV-3026-SM-CNNR9	GTEX-1I1GV-3126-SM-A96SF	GTEX-1I1HK-0005-SM-ARZL8	GTEX-1I1HK-0011-R10b-SM-CJI3M	GTEX-1I1HK-0011-R11a-SM-B2LVN	GTEX-1I1HK-0011-R1b-SM-CM2T7	GTEX-1I1HK-0011-R5b-SM-ARU6S	GTEX-1I1HK-0011-R6b-SM-CM2T9	GTEX-1I1HK-0011-R8b-SM-E8VN9	GTEX-1I1HK-0011-R9a-SM-CMKHK	GTEX-1I1HK-0126-SM-COH49	GTEX-1I1HK-0226-SM-COH4A	GTEX-1I1HK-0326-SM-ACKW5	GTEX-1I1HK-0426-SM-ADEHV	GTEX-1I1HK-0526-SM-COH4B	GTEX-1I1HK-0626-SM-CNPQM	GTEX-1I1HK-0726-SM-B2LY4	GTEX-1I1HK-0926-SM-B2LVY	GTEX-1I1HK-1126-SM-AHZ2L	GTEX-1I1HK-2026-SM-CNNRB	GTEX-1I1HK-2326-SM-CKZOH	GTEX-1I1HK-2426-SM-ADEHX	GTEX-1I1HK-2526-SM-A96SM	GTEX-1I1HK-2626-SM-ARU7I	GTEX-1I1HK-2726-SM-AHZ2M	GTEX-1I1HK-2826-SM-CKZPL	GTEX-1I4MK-0002-SM-EZ6M9	GTEX-1I4MK-0006-SM-A96RI	GTEX-1I4MK-0126-SM-CY8G6	GTEX-1I4MK-0326-SM-B2LWP	GTEX-1I4MK-0426-SM-B2LWQ	GTEX-1I4MK-0526-SM-ARL7N	GTEX-1I4MK-0626-SM-ARZLZ	GTEX-1I4MK-0726-SM-ACKWC	GTEX-1I4MK-0826-SM-A9G2J	GTEX-1I4MK-0926-SM-A9SLD	GTEX-1I4MK-1026-SM-AHZ2H	GTEX-1I4MK-1126-SM-B2LWS	GTEX-1I4MK-1326-SM-B2LWT	GTEX-1I4MK-1426-SM-B2LWU	GTEX-1I4MK-1526-SM-CE6T1	GTEX-1I4MK-1626-SM-CM2TJ	GTEX-1I4MK-1726-SM-ARL7O	GTEX-1I4MK-1926-SM-B2LVQ	GTEX-1I4MK-2026-SM-B2LVR	GTEX-1I4MK-2126-SM-ADEI9	GTEX-1I4MK-2226-SM-ACKWD	GTEX-1I4MK-2326-SM-ADEHR	GTEX-1I6K6-0006-SM-ARZLA	GTEX-1I6K6-0126-SM-A9SLE	GTEX-1I6K6-0226-SM-ADEID	GTEX-1I6K6-0326-SM-CJI4A	GTEX-1I6K6-0426-SM-CM2TN	GTEX-1I6K6-0526-SM-B2LVZ	GTEX-1I6K6-0626-SM-ARU7J	GTEX-1I6K6-0726-SM-B2LX4	GTEX-1I6K6-0826-SM-ARL7Z	GTEX-1I6K6-0926-SM-AHZ2N	GTEX-1I6K6-1326-SM-ARZM7	GTEX-1I6K6-1526-SM-CGQFC	GTEX-1I6K6-1726-SM-CGQFD	GTEX-1I6K6-1826-SM-B2LX5	GTEX-1I6K6-1926-SM-A96SN	GTEX-1I6K6-2026-SM-CGQFE	GTEX-1I6K6-2126-SM-B2LX6	GTEX-1I6K7-0005-SM-ARL72	GTEX-1I6K7-0226-SM-CJI46	GTEX-1I6K7-0326-SM-B2LXO	GTEX-1I6K7-0426-SM-CGQFN	GTEX-1I6K7-0526-SM-ARL7P	GTEX-1I6K7-0626-SM-ARL7Q	GTEX-1I6K7-0826-SM-ACKWI	GTEX-1I6K7-0926-SM-A96SV	GTEX-1I6K7-1026-SM-A9SLK	GTEX-1I6K7-1126-SM-A96SW	GTEX-1I6K7-1226-SM-B2LVS	GTEX-1I6K7-1326-SM-ARZM1	GTEX-1I6K7-1426-SM-B2LXP	GTEX-1I6K7-1526-SM-A96SX	GTEX-1I6K7-1726-SM-B2LXQ	GTEX-1I6K7-1826-SM-CGQFO	GTEX-1I6K7-1926-SM-B2LXR	GTEX-1I6K7-2326-SM-ARZM2	GTEX-1I6K7-2426-SM-AHZ2I	GTEX-1ICG6-0006-SM-A96RH	GTEX-1ICG6-0226-SM-AHZ2P	GTEX-1ICG6-0426-SM-ARU7M	GTEX-1ICG6-0626-SM-ACKWS	GTEX-1ICG6-0726-SM-B2LY5	GTEX-1ICG6-1026-SM-B2LY6	GTEX-1ICG6-1226-SM-A9SLN	GTEX-1ICG6-1326-SM-ACKWR	GTEX-1ICG6-1426-SM-A96T1	GTEX-1ICG6-1526-SM-C1YQT	GTEX-1ICG6-1626-SM-ARL81	GTEX-1ICG6-1726-SM-ARU7K	GTEX-1ICG6-1826-SM-AHZ2O	GTEX-1ICG6-1926-SM-ARU7L	GTEX-1ICG6-2026-SM-CE6SX	GTEX-1ICG6-2126-SM-CE6T2	GTEX-1ICG6-2226-SM-B2LY7	GTEX-1ICG6-2526-SM-CGQFZ	GTEX-1ICG6-2626-SM-CGQG1	GTEX-1ICG6-2726-SM-CKZPN	GTEX-1ICG6-2826-SM-ADEIJ	GTEX-1ICG6-2926-SM-COH4C	GTEX-1ICLY-0005-SM-A9G16	GTEX-1ICLY-0126-SM-D4P36	GTEX-1ICLY-0226-SM-ARL7R	GTEX-1ICLY-0326-SM-ARL7S	GTEX-1ICLY-0426-SM-ARL7T	GTEX-1ICLY-0526-SM-A9G36	GTEX-1ICLY-0726-SM-A96TB	GTEX-1ICLY-0826-SM-CMKG1	GTEX-1ICLY-0926-SM-CM2RJ	GTEX-1ICLY-1126-SM-D4P37	GTEX-1ICLY-1326-SM-CJI47	GTEX-1ICLY-1426-SM-CJI48	GTEX-1ICLY-1526-SM-C1YS4	GTEX-1ICLY-1726-SM-B2LVT	GTEX-1ICLY-2226-SM-ARZM3	GTEX-1ICLY-2326-SM-CL53F	GTEX-1ICLY-2926-SM-C1YS5	GTEX-1ICLZ-0011-R10a-SM-A9SM2	GTEX-1ICLZ-0011-R11a-SM-CJI3N	GTEX-1ICLZ-0011-R1b-SM-A9SM3	GTEX-1ICLZ-0011-R4a-SM-CMKHL	GTEX-1ICLZ-0011-R6b-SM-A9G3A	GTEX-1ICLZ-0011-R7a-SM-ARZLU	GTEX-1ICLZ-0011-R8b-SM-ACKX4	GTEX-1ICLZ-0011-R9a-SM-ARL7E	GTEX-1ICLZ-0126-SM-CKZPO	GTEX-1ICLZ-0226-SM-CKZPP	GTEX-1ICLZ-0326-SM-ARL82	GTEX-1ICLZ-0426-SM-B2LW2	GTEX-1ICLZ-0526-SM-ARZM8	GTEX-1ICLZ-0626-SM-ARL83	GTEX-1ICLZ-0726-SM-ARL84	GTEX-1ICLZ-0826-SM-B2LW3	GTEX-1ICLZ-0926-SM-CKZPQ	GTEX-1ICLZ-1026-SM-A9SLF	GTEX-1ICLZ-1426-SM-CKZPR	GTEX-1ICLZ-1626-SM-CE6SS	GTEX-1ICLZ-2426-SM-CKZOD	GTEX-1ICLZ-2626-SM-A9G2K	GTEX-1ICLZ-2826-SM-CL53U	GTEX-1ICLZ-2926-SM-C1YSB	GTEX-1IDFM-0005-SM-ADEGX	GTEX-1IDFM-0126-SM-COH2V	GTEX-1IDFM-0226-SM-CMKFX	GTEX-1IDFM-0326-SM-ARL7V	GTEX-1IDFM-0426-SM-B2LVV	GTEX-1IDFM-1126-SM-A96SY	GTEX-1IDFM-1526-SM-ARL7U	GTEX-1IDFM-1726-SM-B2LVU	GTEX-1IDFM-2826-SM-ACKWJ	GTEX-1IDFM-2926-SM-CNNPH	GTEX-1IDJC-0005-SM-A9G1C	GTEX-1IDJC-0126-SM-C1YQC	GTEX-1IDJC-0226-SM-CMKG2	GTEX-1IDJC-0426-SM-B2LW1	GTEX-1IDJC-0526-SM-AHZ2Q	GTEX-1IDJC-0726-SM-CL53G	GTEX-1IDJC-0826-SM-A9SLO	GTEX-1IDJC-1026-SM-A96T2	GTEX-1IDJC-1326-SM-CL53H	GTEX-1IDJC-1526-SM-B2LW4	GTEX-1IDJC-1626-SM-AHZ2R	GTEX-1IDJC-1926-SM-ACKWT	GTEX-1IDJC-2026-SM-ADEIK	GTEX-1IDJD-0006-SM-ARZLC	GTEX-1IDJD-0126-SM-C1YQZ	GTEX-1IDJD-0226-SM-CKZOA	GTEX-1IDJD-0426-SM-CM2TO	GTEX-1IDJD-0926-SM-ACKWW	GTEX-1IDJD-1226-SM-CM2TP	GTEX-1IDJD-1326-SM-CM2TQ	GTEX-1IDJD-1426-SM-CM2TR	GTEX-1IDJD-1526-SM-CMKGA	GTEX-1IDJD-1626-SM-C1YRC	GTEX-1IDJD-2026-SM-A96TC	GTEX-1IDJD-2226-SM-A96TD	GTEX-1IDJD-2326-SM-ACKWX	GTEX-1IDJD-2426-SM-C1YS6	GTEX-1IDJD-2526-SM-C1YSA	GTEX-1IDJE-0006-SM-A9G1B	GTEX-1IDJE-0126-SM-C1YQ6	GTEX-1IDJE-0326-SM-CM2TD	GTEX-1IDJE-0826-SM-CKZNZ	GTEX-1IDJE-1026-SM-ADEIE	GTEX-1IDJE-1126-SM-A96SO	GTEX-1IDJE-1426-SM-ADEIW	GTEX-1IDJE-1526-SM-A9SLG	GTEX-1IDJE-2326-SM-A9SLH	GTEX-1IDJE-2426-SM-ACKWF	GTEX-1IDJF-0005-SM-ARU6P	GTEX-1IDJF-0126-SM-CM2RS	GTEX-1IDJF-0226-SM-CMKGE	GTEX-1IDJF-0326-SM-ADEIG	GTEX-1IDJF-0426-SM-ACKWL	GTEX-1IDJF-0726-SM-CJI1U	GTEX-1IDJF-0826-SM-ARU7N	GTEX-1IDJF-0926-SM-ARL85	GTEX-1IDJF-1126-SM-ARU7O	GTEX-1IDJF-1226-SM-C1YPX	GTEX-1IDJF-1326-SM-A9G2R	GTEX-1IDJF-1426-SM-ACKWK	GTEX-1IDJF-1726-SM-A9SLL	GTEX-1IDJF-1826-SM-CKZOE	GTEX-1IDJF-2026-SM-CL53V	GTEX-1IDJF-2126-SM-AHZ2S	GTEX-1IDJF-2226-SM-AHZ2T	GTEX-1IDJF-2326-SM-ARL86	GTEX-1IDJH-0006-SM-CMKFT	GTEX-1IDJH-0011-R10a-SM-ARZLK	GTEX-1IDJH-0011-R11b-SM-C1YRT	GTEX-1IDJH-0011-R1b-SM-ARU6U	GTEX-1IDJH-0011-R3a-SM-CJI42	GTEX-1IDJH-0011-R5a-SM-CE6SR	GTEX-1IDJH-0011-R6a-SM-A9SLZ	GTEX-1IDJH-0011-R7a-SM-A9SM1	GTEX-1IDJH-0011-R8b-SM-ARZLL	GTEX-1IDJH-0011-R9a-SM-ADEIN	GTEX-1IDJH-0126-SM-D3L92	GTEX-1IDJH-0226-SM-CYPSB	GTEX-1IDJH-0326-SM-A9SLQ	GTEX-1IDJH-0526-SM-D4P38	GTEX-1IDJH-0626-SM-ARZMC	GTEX-1IDJH-0726-SM-ARU7U	GTEX-1IDJH-0826-SM-CE6SY	GTEX-1IDJH-1026-SM-E9TKH	GTEX-1IDJH-1126-SM-COH3R	GTEX-1IDJH-1226-SM-E6CJU	GTEX-1IDJH-1626-SM-A9SLP	GTEX-1IDJH-1726-SM-A96T3	GTEX-1IDJH-1826-SM-A96T4	GTEX-1IDJH-1926-SM-ARU7T	GTEX-1IDJH-2026-SM-CNNQX	GTEX-1IDJH-2226-SM-E6CJV	GTEX-1IDJH-2326-SM-D4P2K	GTEX-1IDJH-2426-SM-CNNQW	GTEX-1IDJH-2826-SM-CJI49	GTEX-1IDJH-2926-SM-C1YQ5	GTEX-1IDJH-3026-SM-CL53B	GTEX-1IDJH-3126-SM-C1YQS	GTEX-1IDJI-0006-SM-CMKFJ	GTEX-1IDJI-0126-SM-CMKHS	GTEX-1IDJI-0526-SM-CMKG4	GTEX-1IDJI-0626-SM-C1YQD	GTEX-1IDJI-0726-SM-CM2RK	GTEX-1IDJI-0926-SM-ACKWZ	GTEX-1IDJI-1026-SM-A96TE	GTEX-1IDJI-1726-SM-C1YQE	GTEX-1IDJI-2226-SM-CKZPM	GTEX-1IDJU-0006-SM-CMKFK	GTEX-1IDJU-0126-SM-CNNR2	GTEX-1IDJU-0226-SM-CKZOF	GTEX-1IDJU-0326-SM-CGQEE	GTEX-1IDJU-0526-SM-ACKWM	GTEX-1IDJU-0626-SM-CKZOG	GTEX-1IDJU-0726-SM-CNPQ9	GTEX-1IDJU-0826-SM-ARL87	GTEX-1IDJU-0926-SM-ARL88	GTEX-1IDJU-1026-SM-AHZ2U	GTEX-1IDJU-1126-SM-A9G2S	GTEX-1IDJU-1226-SM-A9G2T	GTEX-1IDJU-1326-SM-ARU7P	GTEX-1IDJU-1526-SM-CNNR3	GTEX-1IDJU-1626-SM-CJI4B	GTEX-1IDJU-1726-SM-CMKHU	GTEX-1IDJU-1826-SM-CMKHV	GTEX-1IDJU-1926-SM-CL53W	GTEX-1IDJU-2026-SM-A9SLM	GTEX-1IDJU-2226-SM-ADEIH	GTEX-1IDJU-2326-SM-ARL89	GTEX-1IDJU-2426-SM-ARZM9	GTEX-1IDJU-2526-SM-CMKGF	GTEX-1IDJU-2626-SM-CM2RT	GTEX-1IDJV-0126-SM-COH3Y	GTEX-1IDJV-0426-SM-COH3Z	GTEX-1IDJV-0526-SM-COH41	GTEX-1IDJV-0626-SM-CM2TS	GTEX-1IE54-0005-SM-CMKFQ	GTEX-1IE54-0126-SM-CMKHW	GTEX-1IE54-0226-SM-CMKHX	GTEX-1IE54-0326-SM-ARZMD	GTEX-1IE54-0426-SM-ARL8C	GTEX-1IE54-0526-SM-A9SLR	GTEX-1IE54-0626-SM-ARL8D	GTEX-1IE54-0826-SM-AHZ2Z	GTEX-1IE54-0926-SM-A9G2Y	GTEX-1IE54-1126-SM-A9G2Z	GTEX-1IE54-1426-SM-CL53C	GTEX-1IE54-2626-SM-CMKFY	GTEX-1IGQW-0005-SM-CMKFR	GTEX-1IGQW-0011-R11a-SM-C1YRV	GTEX-1IGQW-0011-R2b-SM-D4P26	GTEX-1IGQW-0011-R5b-SM-CJI44	GTEX-1IGQW-0011-R6a-SM-CM2TC	GTEX-1IGQW-0011-R9b-SM-D4P25	GTEX-1IGQW-0126-SM-COH42	GTEX-1IGQW-0226-SM-COH43	GTEX-1IGQW-0326-SM-COH44	GTEX-1IGQW-0426-SM-CM2RL	GTEX-1IGQW-0526-SM-CKZO3	GTEX-1IGQW-0626-SM-C1YR9	GTEX-1IGQW-0926-SM-ADEH6	GTEX-1IGQW-2326-SM-CE6RV	GTEX-1IGQW-2926-SM-CNPQJ	GTEX-1IKJJ-0005-SM-CMKFS	GTEX-1IKJJ-0011-R2b-SM-ARZLJ	GTEX-1IKJJ-0011-R3b-SM-C1YRW	GTEX-1IKJJ-0011-R5b-SM-CE6SL	GTEX-1IKJJ-0011-R7a-SM-ARZLH	GTEX-1IKJJ-0011-R9a-SM-ARZLI	GTEX-1IKJJ-0126-SM-CNPQB	GTEX-1IKJJ-0226-SM-COH3T	GTEX-1IKJJ-0326-SM-CL55L	GTEX-1IKJJ-0426-SM-CM2TT	GTEX-1IKJJ-0526-SM-CMKG8	GTEX-1IKJJ-0626-SM-CY8GF	GTEX-1IKJJ-0826-SM-A96SP	GTEX-1IKJJ-0926-SM-A9G2L	GTEX-1IKJJ-1026-SM-A96SQ	GTEX-1IKJJ-1126-SM-A9G2M	GTEX-1IKJJ-1526-SM-C1YSC	GTEX-1IKJJ-2126-SM-C1YQU	GTEX-1IKJJ-2226-SM-CJI4C	GTEX-1IKJJ-2326-SM-COH3U	GTEX-1IKJJ-2926-SM-A9G2N	GTEX-1IKJJ-3126-SM-CNNR4	GTEX-1IKK5-0006-SM-CMKFI	GTEX-1IKK5-0011-R10b-SM-CE6SP	GTEX-1IKK5-0011-R11a-SM-C1YRX	GTEX-1IKK5-0011-R1b-SM-CE6SQ	GTEX-1IKK5-0011-R3b-SM-C1YRY	GTEX-1IKK5-0011-R5b-SM-CL55B	GTEX-1IKK5-0011-R6b-SM-A9SLY	GTEX-1IKK5-0011-R7b-SM-A9G39	GTEX-1IKK5-0011-R8b-SM-CJI45	GTEX-1IKK5-0126-SM-COH3V	GTEX-1IKK5-0226-SM-CM2TV	GTEX-1IKK5-0326-SM-C1YPY	GTEX-1IKK5-0426-SM-CL53X	GTEX-1IKK5-0526-SM-CMKGG	GTEX-1IKK5-0626-SM-ARL8A	GTEX-1IKK5-0826-SM-ACKWN	GTEX-1IKK5-0926-SM-A9G2U	GTEX-1IKK5-1326-SM-AHZ2X	GTEX-1IKK5-1426-SM-CJI3U	GTEX-1IKK5-1526-SM-CKZPW	GTEX-1IKK5-1726-SM-CM2RU	GTEX-1IKK5-1926-SM-A9G2V	GTEX-1IKK5-2726-SM-CNPQ6	GTEX-1IKK5-2826-SM-AHZ2Y	GTEX-1IKK5-2926-SM-ARU7Q	GTEX-1IKOE-0005-SM-CMKFL	GTEX-1IKOE-0526-SM-CE6T3	GTEX-1IKOE-0626-SM-A9G31	GTEX-1IKOE-0726-SM-CE6T4	GTEX-1IKOE-0826-SM-ARZME	GTEX-1IKOE-0926-SM-ARU7X	GTEX-1IKOE-1026-SM-ARZMF	GTEX-1IKOE-1326-SM-CE6T6	GTEX-1IKOE-1426-SM-CE6T7	GTEX-1IKOE-1526-SM-C1YSD	GTEX-1IKOE-1626-SM-C1YSE	GTEX-1IKOE-1726-SM-CNNQ6	GTEX-1IKOE-1926-SM-ARU7V	GTEX-1IKOE-2026-SM-AHZ31	GTEX-1IKOE-2126-SM-A96T5	GTEX-1IKOE-2226-SM-ACKWV	GTEX-1IKOE-2326-SM-A8N99	GTEX-1IKOE-2426-SM-ARU7W	GTEX-1IKOH-0001-SM-EAZDF	GTEX-1IKOH-0006-SM-CMKFM	GTEX-1IKOH-0011-R11a-SM-AHZ38	GTEX-1IKOH-0011-R2a-SM-CMKHO	GTEX-1IKOH-0011-R5a-SM-ARU8C	GTEX-1IKOH-0011-R6b-SM-A9G1W	GTEX-1IKOH-0011-R7b-SM-CKZPH	GTEX-1IKOH-0011-R8a-SM-A9SKG	GTEX-1IKOH-0126-SM-COH4D	GTEX-1IKOH-0226-SM-COH4E	GTEX-1IKOH-0626-SM-CJI35	GTEX-1IKOH-0926-SM-A9SLU	GTEX-1IKOH-1626-SM-A9SLT	GTEX-1IKOH-2326-SM-CM2TW	GTEX-1IKOH-2826-SM-CNNRC	GTEX-1IKOH-2926-SM-A96TF	GTEX-1IL2U-0006-SM-CMKFP	GTEX-1IL2U-0011-R11a-SM-CE6SO	GTEX-1IL2U-0011-R2a-SM-ARU6V	GTEX-1IL2U-0011-R5a-SM-CE6SN	GTEX-1IL2U-0011-R6a-SM-ARZLG	GTEX-1IL2U-0126-SM-CNPQ5	GTEX-1IL2U-0226-SM-CE6T8	GTEX-1IL2U-0326-SM-CE6T9	GTEX-1IL2U-0626-SM-CE6TA	GTEX-1IL2U-0726-SM-EAZ2Y	GTEX-1IL2U-0826-SM-CL53Q	GTEX-1IL2U-0926-SM-CKZOB	GTEX-1IL2U-1026-SM-COH3P	GTEX-1IL2U-1126-SM-COH3Q	GTEX-1IL2U-1226-SM-CL53P	GTEX-1IL2U-1326-SM-A9G2O	GTEX-1IL2U-2326-SM-CNNQV	GTEX-1IL2U-2526-SM-C1YQV	GTEX-1IL2U-2726-SM-C1YSG	GTEX-1IL2U-2826-SM-A96SR	GTEX-1IL2U-3026-SM-C1YSH	GTEX-1IL2V-0006-SM-CMKFN	GTEX-1IL2V-0011-R10a-SM-CL55A	GTEX-1IL2V-0011-R11a-SM-ARU6T	GTEX-1IL2V-0011-R5a-SM-ARL78	GTEX-1IL2V-0126-SM-CM2TX	GTEX-1IL2V-0226-SM-CMKI2	GTEX-1IL2V-0326-SM-COH4F	GTEX-1IL2V-0426-SM-COH4G	GTEX-1IL2V-0526-SM-ARL8B	GTEX-1IL2V-0626-SM-ARU7S	GTEX-1IL2V-0726-SM-ARZMB	GTEX-1IL2V-1126-SM-CMKGH	GTEX-1IL2V-1826-SM-ARU7R	GTEX-1IL2V-1926-SM-B2LW8	GTEX-1IL2V-2026-SM-ARZMA	GTEX-1IL2V-3026-SM-CYPSA	GTEX-1IOXB-0006-SM-CMKFO	GTEX-1IOXB-0011-R10a-SM-D3L8I	GTEX-1IOXB-0011-R11a-SM-A9G1X	GTEX-1IOXB-0011-R1a-SM-D4P27	GTEX-1IOXB-0011-R7b-SM-CE6SM	GTEX-1IOXB-0126-SM-ARL8G	GTEX-1IOXB-0226-SM-CMKHY	GTEX-1IOXB-0326-SM-CL55M	GTEX-1IOXB-0426-SM-CM2TU	GTEX-1IOXB-0526-SM-ARL8F	GTEX-1IOXB-0726-SM-A9G32	GTEX-1IOXB-1026-SM-CJI4D	GTEX-1IOXB-1126-SM-CNNQ5	GTEX-1IOXB-1526-SM-A96T6	GTEX-1IOXB-1926-SM-ARL8E	GTEX-1IOXB-2626-SM-CJI2N	GTEX-1IOXB-2726-SM-CM2RI	GTEX-1IOXB-2826-SM-AHZ32	GTEX-1IOXB-2926-SM-C1YQ7	GTEX-1IOXB-3126-SM-CKZO1	GTEX-1IY9M-0005-SM-CNNOU	GTEX-1IY9M-0011-R11b-SM-A96TI	GTEX-1IY9M-0011-R1a-SM-EXURZ	GTEX-1IY9M-0011-R2a-SM-D4P29	GTEX-1IY9M-0011-R4a-SM-C1YQ2	GTEX-1IY9M-0011-R5a-SM-A9SLX	GTEX-1IY9M-0011-R6a-SM-D4P28	GTEX-1IY9M-0011-R7a-SM-D4P49	GTEX-1IY9M-0011-R8a-SM-EYYWW	GTEX-1IY9M-0011-R9b-SM-D3L8J	GTEX-1IY9M-0126-SM-D3L8S	GTEX-1IY9M-0226-SM-CMKHP	GTEX-1IY9M-0326-SM-ARZMN	GTEX-1IY9M-0426-SM-ARZMO	GTEX-1IY9M-0626-SM-D4P2L	GTEX-1IY9M-1026-SM-A96TG	GTEX-1IY9M-1126-SM-A9SLV	GTEX-1IY9M-1226-SM-ACKX1	GTEX-1IY9M-1626-SM-AHZ39	GTEX-1IY9M-2526-SM-C1YQF	GTEX-1IY9M-2726-SM-CMKG5	GTEX-1IY9M-2826-SM-ARU8H	GTEX-1IY9M-2926-SM-A96TH	GTEX-1IY9M-3026-SM-A9G37	GTEX-1IY9M-3126-SM-AHZ3A	GTEX-1IY9M-3226-SM-D4P2M	GTEX-1J1OQ-0011-R10a-SM-A9G1Y	GTEX-1J1OQ-0011-R11a-SM-A96S3	GTEX-1J1OQ-0011-R1a-SM-A9G1Z	GTEX-1J1OQ-0011-R2b-SM-ARU88	GTEX-1J1OQ-0011-R3b-SM-D4P2B	GTEX-1J1OQ-0011-R4a-SM-D4P2A	GTEX-1J1OQ-0011-R5a-SM-D3L8K	GTEX-1J1OQ-0011-R6a-SM-ARU86	GTEX-1J1OQ-0011-R7b-SM-ARU87	GTEX-1J1OQ-0011-R8a-SM-ACKVE	GTEX-1J1OQ-0011-R9b-SM-ARZMK	GTEX-1J1OQ-0126-SM-D4P2N	GTEX-1J1OQ-0226-SM-CYPSH	GTEX-1J1OQ-0326-SM-CYPTJ	GTEX-1J1OQ-0426-SM-A9SLI	GTEX-1J1OQ-0526-SM-A9G2P	GTEX-1J1OQ-0626-SM-ACKWG	GTEX-1J1OQ-0926-SM-CJI34	GTEX-1J1OQ-1426-SM-AHZ3P	GTEX-1J1OQ-1526-SM-CJI4E	GTEX-1J1OQ-1626-SM-CE6TB	GTEX-1J1OQ-1726-SM-CL55N	GTEX-1J1OQ-1826-SM-CL53R	GTEX-1J1OQ-2026-SM-CMKHZ	GTEX-1J1OQ-2226-SM-A96SS	GTEX-1J1OQ-2326-SM-A96ST	GTEX-1J1OQ-2426-SM-CY8HG	GTEX-1J1OQ-2526-SM-AHZ3Q	GTEX-1J1OQ-2726-SM-AHZ3R	GTEX-1J1OQ-2826-SM-D3L88	GTEX-1J1OQ-3026-SM-C1YSF	GTEX-1J1OQ-3126-SM-D4P2O	GTEX-1J1OQ-3226-SM-A9G2Q	GTEX-1J1R8-0126-SM-CJI36	GTEX-1J1R8-0226-SM-AHZ3C	GTEX-1J1R8-0326-SM-AHZ3D	GTEX-1J1R8-0426-SM-A96SZ	GTEX-1J1R8-0526-SM-ACKWO	GTEX-1J1R8-0826-SM-ACKWP	GTEX-1J1R8-1026-SM-CJI37	GTEX-1J1R8-1126-SM-CNPQ3	GTEX-1J1R8-1326-SM-CE6TC	GTEX-1J1R8-1426-SM-CL55O	GTEX-1J1R8-1726-SM-ARL8M	GTEX-1J1R8-1826-SM-AHZ3B	GTEX-1J1R8-1926-SM-CM2RV	GTEX-1J1R8-2026-SM-CL53Y	GTEX-1J1R8-2126-SM-ARL8N	GTEX-1J1R8-2226-SM-ARZMP	GTEX-1J1R8-2326-SM-CKZPS	GTEX-1J8EW-0006-SM-CNNOW	GTEX-1J8EW-0011-R11a-SM-AHZ37	GTEX-1J8EW-0011-R3a-SM-ARU8A	GTEX-1J8EW-0011-R4b-SM-ARU89	GTEX-1J8EW-0011-R5b-SM-ARU8B	GTEX-1J8EW-0011-R9b-SM-D4P2F	GTEX-1J8EW-0126-SM-CJI4F	GTEX-1J8EW-0226-SM-CYPSW	GTEX-1J8EW-0326-SM-CYPSX	GTEX-1J8EW-0426-SM-CYPSY	GTEX-1J8EW-0526-SM-CYPRE	GTEX-1J8EW-0626-SM-CM2TY	GTEX-1J8EW-0926-SM-A9G33	GTEX-1J8EW-1026-SM-A96T7	GTEX-1J8EW-1126-SM-A96T8	GTEX-1J8EW-1226-SM-A9G34	GTEX-1J8EW-1326-SM-AHZ3S	GTEX-1J8EW-1526-SM-CMKFZ	GTEX-1J8EW-1626-SM-C1YQ8	GTEX-1J8EW-1826-SM-C1YQW	GTEX-1J8EW-1926-SM-CGQGR	GTEX-1J8EW-2226-SM-AHZ3T	GTEX-1J8EW-2426-SM-CE6T5	GTEX-1J8EW-2526-SM-CKZO2	GTEX-1J8EW-2626-SM-CL53E	GTEX-1J8EW-2726-SM-CY8HR	GTEX-1J8EW-2826-SM-A96T9	GTEX-1J8EW-3126-SM-AHZ3U	GTEX-1J8JJ-0001-SM-EAZDE	GTEX-1J8JJ-0006-SM-CNNOX	GTEX-1J8JJ-0011-R5a-SM-D4P2G	GTEX-1J8JJ-0011-R9a-SM-ACKVF	GTEX-1J8JJ-0126-SM-D3L93	GTEX-1J8JJ-0226-SM-CL53I	GTEX-1J8JJ-0326-SM-CMKG6	GTEX-1J8JJ-0426-SM-CMKG7	GTEX-1J8JJ-0526-SM-ARL8O	GTEX-1J8JJ-0626-SM-ARZMQ	GTEX-1J8JJ-0726-SM-AHZ3E	GTEX-1J8JJ-0826-SM-AHZ3F	GTEX-1J8JJ-0926-SM-ARZMR	GTEX-1J8JJ-1126-SM-CL55P	GTEX-1J8JJ-1726-SM-C1YQG	GTEX-1J8JJ-2426-SM-D4P4A	GTEX-1J8Q2-0006-SM-CNNOZ	GTEX-1J8Q2-0011-R10b-SM-D4P2C	GTEX-1J8Q2-0011-R11a-SM-A9SKI	GTEX-1J8Q2-0011-R1a-SM-D4P2D	GTEX-1J8Q2-0011-R2b-SM-EAZ2X	GTEX-1J8Q2-0011-R3b-SM-ACKVG	GTEX-1J8Q2-0011-R4a-SM-ADEHA	GTEX-1J8Q2-0011-R5b-SM-A9SKH	GTEX-1J8Q2-0011-R6a-SM-CKZPG	GTEX-1J8Q2-0011-R7a-SM-CKZPF	GTEX-1J8Q2-0011-R8b-SM-D4P2E	GTEX-1J8Q2-0126-SM-E9J2G	GTEX-1J8Q2-0526-SM-CM2RW	GTEX-1J8Q2-1026-SM-ARU8I	GTEX-1J8Q2-1226-SM-A9G2W	GTEX-1J8Q2-2226-SM-CM2TZ	GTEX-1J8Q2-2626-SM-ACKWQ	GTEX-1J8Q2-2726-SM-A9G2X	GTEX-1J8Q2-3026-SM-CKZN8	GTEX-1J8Q3-0005-SM-CNNOY	GTEX-1J8Q3-0126-SM-C1YSI	GTEX-1J8Q3-0226-SM-C1YR4	GTEX-1J8Q3-0326-SM-CE6TD	GTEX-1J8Q3-0526-SM-ARL8U	GTEX-1J8Q3-0626-SM-AHZ3V	GTEX-1J8Q3-0726-SM-AHZ3W	GTEX-1J8Q3-0926-SM-A96SU	GTEX-1J8Q3-1026-SM-CGQED	GTEX-1J8Q3-1126-SM-ARU8N	GTEX-1J8Q3-1226-SM-CKZPT	GTEX-1J8Q3-1326-SM-CMKI1	GTEX-1J8Q3-1426-SM-CKZPU	GTEX-1J8Q3-1526-SM-CMKGB	GTEX-1J8Q3-1626-SM-CMKGC	GTEX-1J8Q3-1726-SM-CMKGD	GTEX-1J8Q3-1826-SM-A9SLJ	GTEX-1J8Q3-1926-SM-C1YSJ	GTEX-1J8Q3-2026-SM-CE6R3	GTEX-1J8Q3-2126-SM-ARU8O	GTEX-1J8Q3-2426-SM-CL53S	GTEX-1J8Q3-2526-SM-CNNQ4	GTEX-1J8QM-0006-SM-CNNP1	GTEX-1J8QM-0126-SM-D3L9A	GTEX-1J8QM-0226-SM-CYPSI	GTEX-1J8QM-0326-SM-CL53D	GTEX-1J8QM-0426-SM-AHZ3X	GTEX-1J8QM-0526-SM-AHZ3Y	GTEX-1J8QM-0726-SM-CE6RF	GTEX-1J8QM-0826-SM-CJI2P	GTEX-1J8QM-0926-SM-C1YQ9	GTEX-1J8QM-1026-SM-C1YQA	GTEX-1J8QM-1126-SM-C1YQB	GTEX-1J8QM-1226-SM-CY8HI	GTEX-1J8QM-1726-SM-A9G35	GTEX-1J8QM-1826-SM-A96TA	GTEX-1J8QM-1926-SM-AHZ3Z	GTEX-1J8QM-2026-SM-ARZMW	GTEX-1J8QM-2126-SM-CYPSJ	GTEX-1J8QM-2226-SM-CYPSK	GTEX-1J8QM-2326-SM-CYPSL	GTEX-1J8QM-2426-SM-A9SLS	GTEX-1J8QM-2626-SM-CYPSM	GTEX-1JJ6O-0005-SM-DHXJ4	GTEX-1JJ6O-0011-R11b-SM-EXUS2	GTEX-1JJ6O-0011-R7b-SM-EXUTB	GTEX-1JJ6O-0011-R9a-SM-EYYXP	GTEX-1JJ6O-0126-SM-E6CI8	GTEX-1JJ6O-0226-SM-E6CI9	GTEX-1JJ6O-0326-SM-CYPSZ	GTEX-1JJ6O-0426-SM-ARZMS	GTEX-1JJ6O-0526-SM-AHZ3G	GTEX-1JJ6O-0626-SM-AHZ3H	GTEX-1JJ6O-0726-SM-CY8HS	GTEX-1JJ6O-0826-SM-CXZJL	GTEX-1JJ6O-0926-SM-CYPT1	GTEX-1JJ6O-1426-SM-CY8HT	GTEX-1JJ6O-1626-SM-CM2RM	GTEX-1JJ6O-1826-SM-CL53J	GTEX-1JJ6O-2126-SM-CNNP6	GTEX-1JJ6O-2226-SM-AHZ3I	GTEX-1JJ6O-2426-SM-ARU8J	GTEX-1JJ6O-2526-SM-AHZ3J	GTEX-1JJ6O-2726-SM-CNPOG	GTEX-1JJ6O-2826-SM-CNNP7	GTEX-1JJ6O-2926-SM-CE6RG	GTEX-1JJ6O-3026-SM-C1YQH	GTEX-1JJ6O-3126-SM-CNNP8	GTEX-1JJE9-0006-SM-CGQEB	GTEX-1JJE9-0226-SM-CY8HU	GTEX-1JJE9-0326-SM-CL53Z	GTEX-1JJE9-0426-SM-D4P2P	GTEX-1JJE9-0726-SM-CNPOH	GTEX-1JJE9-0926-SM-CNNP9	GTEX-1JJE9-1226-SM-CNPOI	GTEX-1JJE9-1426-SM-ARL8P	GTEX-1JJE9-1526-SM-CM2RR	GTEX-1JJE9-2226-SM-CXZJM	GTEX-1JJE9-2326-SM-ARL8Q	GTEX-1JJE9-2426-SM-D3L8T	GTEX-1JJE9-2526-SM-ARU8K	GTEX-1JJE9-2626-SM-ARZMT	GTEX-1JJE9-2826-SM-CNNPB	GTEX-1JJE9-2926-SM-CY8HV	GTEX-1JJE9-3026-SM-CNNPA	GTEX-1JJEA-0006-SM-DHXJ2	GTEX-1JJEA-0011-R11a-SM-EXUTE	GTEX-1JJEA-0011-R3b-SM-EXUTD	GTEX-1JJEA-0011-R4a-SM-EXUTC	GTEX-1JJEA-0011-R6a-SM-EXUS1	GTEX-1JJEA-0126-SM-D3L8A	GTEX-1JJEA-0226-SM-COH2X	GTEX-1JJEA-0326-SM-CNPOT	GTEX-1JJEA-0426-SM-COH2Y	GTEX-1JJEA-0526-SM-D3L95	GTEX-1JJEA-0626-SM-D3L96	GTEX-1JJEA-0726-SM-CYPSN	GTEX-1JJEA-0826-SM-CL53T	GTEX-1JJEA-0926-SM-CYPSO	GTEX-1JJEA-1126-SM-CKZOC	GTEX-1JJEA-1526-SM-CNNPK	GTEX-1JJEA-1826-SM-ARU8P	GTEX-1JJEA-1926-SM-AHZ41	GTEX-1JJEA-2526-SM-CY8HJ	GTEX-1JJEA-2726-SM-ARL8V	GTEX-1JJEA-2826-SM-ARU8R	GTEX-1JJEA-2926-SM-C1YSK	GTEX-1JJEA-3026-SM-E9TIC	GTEX-1JK1U-0006-SM-DHXJ3	GTEX-1JK1U-0126-SM-C1YQY	GTEX-1JK1U-0226-SM-ARZMX	GTEX-1JK1U-0326-SM-CXZJH	GTEX-1JK1U-0426-SM-CYPSP	GTEX-1JK1U-0526-SM-CYPSQ	GTEX-1JK1U-0626-SM-CKZOJ	GTEX-1JK1U-0726-SM-C1YPZ	GTEX-1JK1U-0826-SM-CM2S1	GTEX-1JK1U-0926-SM-AHZ43	GTEX-1JK1U-1026-SM-AHZ44	GTEX-1JK1U-1126-SM-CY8HK	GTEX-1JK1U-1226-SM-CNNPN	GTEX-1JK1U-1326-SM-AHZ45	GTEX-1JK1U-1426-SM-CNPOW	GTEX-1JK1U-1526-SM-AHZ46	GTEX-1JK1U-1626-SM-CY8HL	GTEX-1JK1U-1726-SM-CNNPM	GTEX-1JK1U-1826-SM-ARL8W	GTEX-1JK1U-1926-SM-CJI38	GTEX-1JK1U-2026-SM-CM2RZ	GTEX-1JK1U-2126-SM-CNPOU	GTEX-1JK1U-2226-SM-CNNPL	GTEX-1JK1U-2326-SM-CNPOV	GTEX-1JK1U-2426-SM-CYPSR	GTEX-1JKYN-0006-SM-DHXJ5	GTEX-1JKYN-0126-SM-AHZ4C	GTEX-1JKYN-0226-SM-ARL9H	GTEX-1JKYN-0326-SM-AHZ4D	GTEX-1JKYN-0426-SM-CGQG2	GTEX-1JKYN-0526-SM-CGQG3	GTEX-1JKYN-0726-SM-ARZMY	GTEX-1JKYN-0826-SM-ARU8S	GTEX-1JKYN-0926-SM-AHZ47	GTEX-1JKYN-1026-SM-CGQG4	GTEX-1JKYN-1126-SM-CGQG5	GTEX-1JKYN-1226-SM-CGQG8	GTEX-1JKYN-1326-SM-CGQG9	GTEX-1JKYN-1526-SM-CGQGA	GTEX-1JKYN-1626-SM-ARU8T	GTEX-1JKYN-1726-SM-AHZ48	GTEX-1JKYN-1826-SM-ARZMZ	GTEX-1JKYN-1926-SM-CMKH1	GTEX-1JKYN-2026-SM-ARL9G	GTEX-1JKYN-2126-SM-ARU8W	GTEX-1JKYN-2226-SM-ARZNE	GTEX-1JKYN-2326-SM-CGQG7	GTEX-1JKYR-0005-SM-DHXL5	GTEX-1JKYR-0126-SM-CNPOJ	GTEX-1JKYR-0226-SM-CNPOK	GTEX-1JKYR-0326-SM-CNPOL	GTEX-1JKYR-0426-SM-CNPOM	GTEX-1JKYR-0526-SM-ARZMU	GTEX-1JKYR-0626-SM-ARL8R	GTEX-1JKYR-0726-SM-AHZ3K	GTEX-1JKYR-0826-SM-ARU8L	GTEX-1JKYR-0926-SM-CMKGJ	GTEX-1JKYR-1026-SM-CGQGI	GTEX-1JKYR-1126-SM-CGQGJ	GTEX-1JKYR-1226-SM-CM2S7	GTEX-1JKYR-1326-SM-ARU8M	GTEX-1JKYR-1626-SM-AHZ3L	GTEX-1JKYR-1726-SM-C1YR6	GTEX-1JKYR-1926-SM-C1YR7	GTEX-1JKYR-2026-SM-CNPON	GTEX-1JKYR-2126-SM-CNNPC	GTEX-1JMLX-0006-SM-DHXJ6	GTEX-1JMLX-0011-R6b-SM-EXUT9	GTEX-1JMLX-0011-R9a-SM-EYYXM	GTEX-1JMLX-0126-SM-CMKG9	GTEX-1JMLX-0226-SM-CM2RO	GTEX-1JMLX-0326-SM-CM2RP	GTEX-1JMLX-0426-SM-COH2Z	GTEX-1JMLX-0526-SM-ARL8S	GTEX-1JMLX-0626-SM-ARL8T	GTEX-1JMLX-0726-SM-AHZ3M	GTEX-1JMLX-0826-SM-CNNPP	GTEX-1JMLX-0926-SM-CNNPQ	GTEX-1JMLX-1026-SM-D3L8U	GTEX-1JMLX-1126-SM-CXZJN	GTEX-1JMLX-1226-SM-CY8HW	GTEX-1JMLX-1326-SM-CXZJO	GTEX-1JMLX-1426-SM-CNNPO	GTEX-1JMLX-1526-SM-AHZ3N	GTEX-1JMLX-1626-SM-ARZMV	GTEX-1JMLX-1826-SM-CNPOX	GTEX-1JMLX-2026-SM-CMKGN	GTEX-1JMLX-2126-SM-CL54B	GTEX-1JMLX-2226-SM-CNPOY	GTEX-1JMLX-2326-SM-CXZJP	GTEX-1JMLX-2426-SM-CXZJQ	GTEX-1JMLX-2526-SM-CY8HX	GTEX-1JMLX-2726-SM-CM2SB	GTEX-1JMLX-2826-SM-C1YRH	GTEX-1JMLX-2926-SM-CL54C	GTEX-1JMLX-3026-SM-EV79Q	GTEX-1JMOU-0006-SM-DHXJ7	GTEX-1JMOU-0011-R11b-SM-EXUTA	GTEX-1JMOU-0011-R3a-SM-EYYXN	GTEX-1JMOU-0126-SM-E9U53	GTEX-1JMOU-0226-SM-CNNPD	GTEX-1JMOU-0326-SM-ARL8X	GTEX-1JMOU-0526-SM-CNNPE	GTEX-1JMOU-1026-SM-CYPSS	GTEX-1JMOU-1126-SM-CYPST	GTEX-1JMOU-1326-SM-CNPOO	GTEX-1JMOU-1526-SM-CL54I	GTEX-1JMOU-2026-SM-CMKGU	GTEX-1JMOU-2626-SM-AHZ49	GTEX-1JMOU-2726-SM-CY8IO	GTEX-1JMOU-2826-SM-EV79R	GTEX-1JMPY-0006-SM-DHXJ8	GTEX-1JMPY-0126-SM-CJI39	GTEX-1JMPY-0226-SM-CKZOK	GTEX-1JMPY-0326-SM-CM2S2	GTEX-1JMPY-0426-SM-C1YQ3	GTEX-1JMPY-0526-SM-CL54O	GTEX-1JMPY-0726-SM-CE6RU	GTEX-1JMPY-0826-SM-AHZ4A	GTEX-1JMPY-0926-SM-ARL92	GTEX-1JMPY-1026-SM-ARZN1	GTEX-1JMPY-1226-SM-CJI3A	GTEX-1JMPY-1326-SM-ARL8Y	GTEX-1JMPY-1426-SM-ARL8Z	GTEX-1JMPY-1526-SM-ARL91	GTEX-1JMPY-1626-SM-CMKGZ	GTEX-1JMPZ-0006-SM-DHXJ9	GTEX-1JMPZ-0011-R3a-SM-EYYWX	GTEX-1JMPZ-0011-R5b-SM-EYYWY	GTEX-1JMPZ-0126-SM-CNPOZ	GTEX-1JMPZ-0226-SM-CNPP1	GTEX-1JMPZ-0426-SM-COH32	GTEX-1JMPZ-0526-SM-CYPT2	GTEX-1JMPZ-0626-SM-CY8HY	GTEX-1JMPZ-0726-SM-CY8HZ	GTEX-1JMPZ-0926-SM-CXZJR	GTEX-1JMPZ-1026-SM-CXZJS	GTEX-1JMPZ-1126-SM-ARU8X	GTEX-1JMPZ-1226-SM-ARU8Y	GTEX-1JMPZ-1426-SM-CJI3C	GTEX-1JMPZ-1626-SM-COH31	GTEX-1JMPZ-1826-SM-CXZJT	GTEX-1JMPZ-1926-SM-E9TIT	GTEX-1JMPZ-2026-SM-C1YR8	GTEX-1JMPZ-2326-SM-CE6RW	GTEX-1JMPZ-2426-SM-C1YQP	GTEX-1JMPZ-2626-SM-ARU8Z	GTEX-1JMPZ-2726-SM-ARZNF	GTEX-1JMPZ-2826-SM-C1YRA	GTEX-1JMPZ-2926-SM-C1YRG	GTEX-1JMQI-0005-SM-DHXJA	GTEX-1JMQI-0226-SM-ARZN3	GTEX-1JMQI-1026-SM-COH2U	GTEX-1JMQI-1126-SM-ARZN2	GTEX-1JMQI-1726-SM-ARL93	GTEX-1JMQI-1826-SM-ARL94	GTEX-1JMQI-2026-SM-CMKGP	GTEX-1JMQI-2126-SM-CM2SC	GTEX-1JMQI-2226-SM-CM2SD	GTEX-1JMQJ-0006-SM-DHXJD	GTEX-1JMQJ-0011-R11a-SM-EXOJY	GTEX-1JMQJ-0011-R4b-SM-EXUT8	GTEX-1JMQJ-0011-R5a-SM-EYYXO	GTEX-1JMQJ-0126-SM-E6CI2	GTEX-1JMQJ-0326-SM-D5OW1	GTEX-1JMQJ-0526-SM-CYPSU	GTEX-1JMQJ-0726-SM-CXZJJ	GTEX-1JMQJ-0826-SM-CNPP7	GTEX-1JMQJ-1026-SM-CNPP8	GTEX-1JMQJ-1126-SM-CY8HO	GTEX-1JMQJ-1226-SM-D3L97	GTEX-1JMQJ-1326-SM-D4P3B	GTEX-1JMQJ-1726-SM-E9U4V	GTEX-1JMQJ-1926-SM-D4P3A	GTEX-1JMQJ-2026-SM-CNPP9	GTEX-1JMQJ-2126-SM-CNPPA	GTEX-1JMQJ-2426-SM-E9TIL	GTEX-1JMQJ-2526-SM-CY8HP	GTEX-1JMQJ-2626-SM-CY8HQ	GTEX-1JMQJ-2926-SM-D5OV4	GTEX-1JMQJ-3126-SM-EV79G	GTEX-1JMQK-0005-SM-CNPOE	GTEX-1JMQK-0011-R2a-SM-EYYXQ	GTEX-1JMQK-0011-R7b-SM-EXUTF	GTEX-1JMQK-0126-SM-CM2S3	GTEX-1JMQK-0226-SM-CL543	GTEX-1JMQK-0326-SM-ARZN5	GTEX-1JMQK-0426-SM-CL544	GTEX-1JMQK-0526-SM-CM2S4	GTEX-1JMQK-0626-SM-D4P2R	GTEX-1JMQK-0926-SM-ARL96	GTEX-1JMQK-1126-SM-CXZJW	GTEX-1JMQK-1226-SM-D4P2S	GTEX-1JMQK-1326-SM-CNPOR	GTEX-1JMQK-1826-SM-CY8I1	GTEX-1JMQK-1926-SM-CJI3B	GTEX-1JMQK-2026-SM-C1YQN	GTEX-1JMQK-2126-SM-CY8I2	GTEX-1JMQK-2226-SM-ARU8U	GTEX-1JMQK-2326-SM-ARZN4	GTEX-1JMQK-2426-SM-CXZJU	GTEX-1JMQK-2626-SM-COH2W	GTEX-1JMQK-2726-SM-CNNPI	GTEX-1JMQK-2826-SM-CXZJV	GTEX-1JMQK-2926-SM-D4P2T	GTEX-1JMQK-3026-SM-ARL95	GTEX-1JMQL-0006-SM-DHXJB	GTEX-1JMQL-0126-SM-CY8HN	GTEX-1JMQL-0226-SM-CNPP5	GTEX-1JMQL-0326-SM-CNPP6	GTEX-1JMQL-0926-SM-CJI3F	GTEX-1JMQL-1026-SM-CMKGV	GTEX-1JMQL-1126-SM-CKZOP	GTEX-1JMQL-1426-SM-CL54J	GTEX-1JMQL-2226-SM-CNPP4	GTEX-1JMQL-2326-SM-CNNPV	GTEX-1JMQL-2826-SM-ARU91	GTEX-1JMQL-3026-SM-D4P2Q	GTEX-1JN1M-0006-SM-DHXJE	GTEX-1JN1M-0011-R9a-SM-EZ6MR	GTEX-1JN1M-0126-SM-D4P23	GTEX-1JN1M-0226-SM-D4P2U	GTEX-1JN1M-0326-SM-CYPT3	GTEX-1JN1M-0426-SM-CY8IN	GTEX-1JN1M-0526-SM-CJI3D	GTEX-1JN1M-0926-SM-D4P2V	GTEX-1JN1M-1026-SM-CNPOS	GTEX-1JN1M-2026-SM-D4P2W	GTEX-1JN1M-2126-SM-D4P2X	GTEX-1JN1M-2326-SM-ARZNG	GTEX-1JN1M-2426-SM-ARU93	GTEX-1JN1M-2626-SM-CY8I3	GTEX-1JN1M-2726-SM-CY8I4	GTEX-1JN1M-2926-SM-CNNPJ	GTEX-1JN1M-3026-SM-CMKGK	GTEX-1JN1M-3126-SM-AHZ4E	GTEX-1JN1M-3326-SM-CXZJX	GTEX-1JN6P-0005-SM-DIPEH	GTEX-1JN6P-0011-R4a-SM-EZ6MS	GTEX-1JN6P-0126-SM-D3L98	GTEX-1JN6P-0226-SM-COH34	GTEX-1JN6P-0326-SM-CNPPB	GTEX-1JN6P-0426-SM-D3L99	GTEX-1JN6P-0526-SM-COH33	GTEX-1JN6P-0626-SM-ARZN6	GTEX-1JN6P-0726-SM-ARZN7	GTEX-1JN6P-0826-SM-ARL97	GTEX-1JN6P-1126-SM-CKZON	GTEX-1JN6P-1626-SM-CYPSV	GTEX-1JN6P-2126-SM-ARL98	GTEX-1JN6P-2426-SM-ARL99	GTEX-1JN6P-2526-SM-CNNPX	GTEX-1JN6P-2626-SM-D4P3C	GTEX-1JN6P-2826-SM-CXZJK	GTEX-1JN6P-2926-SM-CL54D	GTEX-1JN6P-3226-SM-D4P3D	GTEX-1JN76-0005-SM-EAZ3B	GTEX-1JN76-0126-SM-CNPPE	GTEX-1JN76-0226-SM-CMKGO	GTEX-1JN76-0326-SM-ARZNJ	GTEX-1JN76-0426-SM-ARZNK	GTEX-1JN76-0526-SM-CM2SH	GTEX-1JN76-0626-SM-CKZOQ	GTEX-1JN76-0826-SM-C1YRK	GTEX-1JN76-0926-SM-ARZNH	GTEX-1JN76-1026-SM-ARZNI	GTEX-1JN76-1126-SM-C1YRL	GTEX-1JN76-1226-SM-C1YRM	GTEX-1JN76-1326-SM-ARU94	GTEX-1JN76-1426-SM-AHZ4F	GTEX-1JN76-1526-SM-CNPPF	GTEX-1JN76-1626-SM-CNNQ3	GTEX-1K2DA-0005-SM-DIPE7	GTEX-1K2DA-0126-SM-CGQGV	GTEX-1K2DA-0226-SM-CGQGW	GTEX-1K2DA-0326-SM-CGQGX	GTEX-1K2DA-0526-SM-CGQGY	GTEX-1K2DA-0626-SM-CGQGO	GTEX-1K2DA-0726-SM-CGQGC	GTEX-1K2DA-0826-SM-CGQGD	GTEX-1K2DA-0926-SM-CGQGE	GTEX-1K2DA-1026-SM-CGQGF	GTEX-1K2DA-1126-SM-CGQGG	GTEX-1K2DA-1226-SM-CGQGH	GTEX-1K2DA-1326-SM-CGQGP	GTEX-1K2DA-1526-SM-CGQGQ	GTEX-1K2DA-1626-SM-CGQGB	GTEX-1K2DA-1726-SM-CGQGS	GTEX-1K2DA-1826-SM-CGQGT	GTEX-1K2DA-1926-SM-CGQGU	GTEX-1K2DA-2026-SM-CGQGK	GTEX-1K2DA-2126-SM-CGQGL	GTEX-1K2DA-2226-SM-CGQGM	GTEX-1K2DA-2326-SM-CGQGN	GTEX-1K2DU-0005-SM-DIPE8	GTEX-1K2DU-0126-SM-E9TIU	GTEX-1K2DU-0226-SM-DIPF6	GTEX-1K2DU-0526-SM-D4P2Y	GTEX-1K2DU-0726-SM-DIPF7	GTEX-1K2DU-0826-SM-DHXKA	GTEX-1K2DU-1026-SM-DHXKC	GTEX-1K2DU-1226-SM-CYPT4	GTEX-1K2DU-1326-SM-CYPT5	GTEX-1K2DU-1626-SM-DHXKD	GTEX-1K2DU-1726-SM-EV79S	GTEX-1K2DU-2226-SM-CXZJY	GTEX-1K2DU-2326-SM-E9TIV	GTEX-1K2DU-2526-SM-D3L8V	GTEX-1K2DU-2626-SM-D3L8W	GTEX-1K2DU-2726-SM-EXOJQ	GTEX-1K9T9-0006-SM-DIPE9	GTEX-1K9T9-0126-SM-EVYCF	GTEX-1K9T9-0226-SM-E9U6K	GTEX-1K9T9-0326-SM-EWRNQ	GTEX-1K9T9-0426-SM-E9U6L	GTEX-1K9T9-0526-SM-CYPT6	GTEX-1K9T9-0626-SM-CXZKY	GTEX-1K9T9-0726-SM-CXZJZ	GTEX-1K9T9-0826-SM-EAZ4X	GTEX-1K9T9-0926-SM-D3L9C	GTEX-1K9T9-1026-SM-D3L9D	GTEX-1K9T9-1126-SM-D3L9E	GTEX-1K9T9-1326-SM-E6CJN	GTEX-1K9T9-1426-SM-DIPFQ	GTEX-1K9T9-1526-SM-DIPFR	GTEX-1K9T9-1626-SM-DIPFS	GTEX-1K9T9-1726-SM-CXZK1	GTEX-1K9T9-1826-SM-CXZK2	GTEX-1K9T9-2026-SM-CXZK3	GTEX-1K9T9-2426-SM-DHXKT	GTEX-1K9T9-2526-SM-D3L9B	GTEX-1K9T9-2726-SM-D4P3E	GTEX-1K9T9-2826-SM-D4P3F	GTEX-1K9T9-2926-SM-E9TKD	GTEX-1KAFJ-0006-SM-9WPO1	GTEX-1KAFJ-0126-SM-DIPEK	GTEX-1KAFJ-0226-SM-DIPEL	GTEX-1KAFJ-0326-SM-DHXJG	GTEX-1KAFJ-0426-SM-DHXJH	GTEX-1KAFJ-0526-SM-DIPEM	GTEX-1KAFJ-0626-SM-D3L8X	GTEX-1KAFJ-0726-SM-CXZKF	GTEX-1KAFJ-0826-SM-CYPTF	GTEX-1KAFJ-1026-SM-D4P2Z	GTEX-1KAFJ-1226-SM-D4P46	GTEX-1KAFJ-1726-SM-CY8IC	GTEX-1KAFJ-2026-SM-CY8ID	GTEX-1KAFJ-2126-SM-CY8IE	GTEX-1KAFJ-2226-SM-D3L8Y	GTEX-1KAFJ-2326-SM-D3L8Z	GTEX-1KAFJ-2426-SM-D4P32	GTEX-1KANA-0006-SM-9YFLB	GTEX-1KANA-0226-SM-DIPF8	GTEX-1KANA-0326-SM-CXKY8	GTEX-1KANA-0426-SM-CXZKH	GTEX-1KANA-0526-SM-DIPF9	GTEX-1KANA-0626-SM-D4P3I	GTEX-1KANA-0726-SM-D3L9I	GTEX-1KANA-0826-SM-D3L9J	GTEX-1KANA-0926-SM-D3L9K	GTEX-1KANA-1026-SM-D3L9L	GTEX-1KANA-1126-SM-D3L9M	GTEX-1KANA-1226-SM-DHXKE	GTEX-1KANA-1326-SM-DIPFA	GTEX-1KANA-1426-SM-CY8IF	GTEX-1KANA-1526-SM-CXZKG	GTEX-1KANA-1626-SM-CXZL2	GTEX-1KANA-1726-SM-CY8IG	GTEX-1KANA-1926-SM-DHXKF	GTEX-1KANA-2026-SM-DIPFB	GTEX-1KANB-0006-SM-DIPE6	GTEX-1KANB-0011-R9b-SM-EZ6MO	GTEX-1KANB-0126-SM-E6CJT	GTEX-1KANB-0326-SM-D4P3H	GTEX-1KANB-0526-SM-E6CJH	GTEX-1KANB-1026-SM-D3L9F	GTEX-1KANB-1126-SM-DHXJT	GTEX-1KANB-1526-SM-CXZK4	GTEX-1KANB-1626-SM-CY8I5	GTEX-1KANB-1826-SM-DHXJU	GTEX-1KANB-1926-SM-D3L9H	GTEX-1KANB-2026-SM-DIPEY	GTEX-1KANB-2126-SM-DHXJV	GTEX-1KANB-2226-SM-DHXJW	GTEX-1KANB-2426-SM-EV7BE	GTEX-1KANB-2626-SM-EV7BF	GTEX-1KANB-2826-SM-CY8I6	GTEX-1KANB-3126-SM-D3L9G	GTEX-1KANB-3226-SM-D4P3G	GTEX-1KANC-0006-SM-9YFL8	GTEX-1KANC-0226-SM-E9TIW	GTEX-1KANC-0326-SM-D3LA7	GTEX-1KANC-0426-SM-CXZK5	GTEX-1KANC-0526-SM-D4P3T	GTEX-1KANC-0826-SM-D3LA8	GTEX-1KANC-0926-SM-D3LA9	GTEX-1KANC-1026-SM-D3LAA	GTEX-1KANC-1126-SM-CY8I7	GTEX-1KANC-1226-SM-CYPT7	GTEX-1KANC-1326-SM-CYPT8	GTEX-1KANC-1426-SM-CYPT9	GTEX-1KANC-1526-SM-D3LAB	GTEX-1KANC-1626-SM-E6CIA	GTEX-1KANC-1726-SM-E6CIB	GTEX-1KANC-1826-SM-CYPTA	GTEX-1KD4Q-0006-SM-DIPEA	GTEX-1KD4Q-0011-R11b-SM-EXOIE	GTEX-1KD4Q-0011-R3b-SM-EXOID	GTEX-1KD4Q-0226-SM-E9TJ9	GTEX-1KD4Q-0326-SM-E9TJA	GTEX-1KD4Q-0426-SM-E9TJB	GTEX-1KD4Q-0726-SM-DIPGE	GTEX-1KD4Q-0926-SM-CXZKI	GTEX-1KD4Q-1026-SM-CXZKJ	GTEX-1KD4Q-1126-SM-CXZKK	GTEX-1KD4Q-1226-SM-DIPFU	GTEX-1KD4Q-1326-SM-D4P3J	GTEX-1KD4Q-1426-SM-D4P3K	GTEX-1KD4Q-1526-SM-D4P3L	GTEX-1KD4Q-1826-SM-DIPFV	GTEX-1KD4Q-2126-SM-EV7A6	GTEX-1KD4Q-2326-SM-D4P3M	GTEX-1KD4Q-2526-SM-CXZKL	GTEX-1KD4Q-2926-SM-D3L9N	GTEX-1KD4Q-3026-SM-EV7A7	GTEX-1KD5A-0006-SM-DIPEB	GTEX-1KD5A-0126-SM-E9U54	GTEX-1KD5A-0226-SM-D5OV3	GTEX-1KD5A-0326-SM-D5OVD	GTEX-1KD5A-0426-SM-D4P3X	GTEX-1KD5A-0526-SM-E9U55	GTEX-1KD5A-0626-SM-DIPEN	GTEX-1KD5A-0726-SM-DIPEO	GTEX-1KD5A-0826-SM-DKPQ9	GTEX-1KD5A-0926-SM-D4P3U	GTEX-1KD5A-1026-SM-CY8I8	GTEX-1KD5A-1126-SM-CXZK6	GTEX-1KD5A-1226-SM-CXZK7	GTEX-1KD5A-1326-SM-CYPTB	GTEX-1KD5A-1426-SM-D4P3V	GTEX-1KD5A-1526-SM-D4P3W	GTEX-1KD5A-1826-SM-DHXJI	GTEX-1KD5A-1926-SM-DKPQA	GTEX-1KD5A-2226-SM-EV79U	GTEX-1KD5A-2526-SM-CXZK8	GTEX-1KWVE-0005-SM-CYPSE	GTEX-1KWVE-0226-SM-E9TKK	GTEX-1KWVE-0326-SM-EV7AF	GTEX-1KWVE-0426-SM-DHXJX	GTEX-1KWVE-0726-SM-D4P3O	GTEX-1KWVE-0826-SM-CXZKO	GTEX-1KWVE-0926-SM-CXZKP	GTEX-1KWVE-1026-SM-D3L9O	GTEX-1KWVE-1126-SM-DHXJY	GTEX-1KWVE-1226-SM-EV7AG	GTEX-1KWVE-1326-SM-E6CJ1	GTEX-1KWVE-1426-SM-E9TJO	GTEX-1KWVE-1526-SM-E6CJ2	GTEX-1KWVE-1626-SM-DKPPA	GTEX-1KWVE-2126-SM-CXZKM	GTEX-1KWVE-2226-SM-CXZKN	GTEX-1KWVE-2326-SM-D4P3N	GTEX-1KXAM-0005-SM-DIPEC	GTEX-1KXAM-0226-SM-EV7AP	GTEX-1KXAM-0326-SM-EV7AQ	GTEX-1KXAM-0426-SM-DHXKG	GTEX-1KXAM-0526-SM-DKPQN	GTEX-1KXAM-0626-SM-DHXKH	GTEX-1KXAM-0726-SM-E9U5I	GTEX-1KXAM-0826-SM-CXZK9	GTEX-1KXAM-0926-SM-CXZKA	GTEX-1KXAM-1026-SM-CY8IA	GTEX-1KXAM-1126-SM-E9TJU	GTEX-1KXAM-1226-SM-E9TJV	GTEX-1KXAM-1326-SM-E9TJW	GTEX-1KXAM-1426-SM-D3LAC	GTEX-1KXAM-1526-SM-D4P3Y	GTEX-1KXAM-1626-SM-D3LAD	GTEX-1KXAM-1726-SM-D3LAE	GTEX-1KXAM-1826-SM-D3LAF	GTEX-1KXAM-1926-SM-D3LAG	GTEX-1KXAM-2026-SM-DHXKI	GTEX-1KXAM-2126-SM-CY8I9	GTEX-1KXAM-2226-SM-CYPTC	GTEX-1KXAM-2326-SM-CYPTD	GTEX-1KXAM-2426-SM-DIPFC	GTEX-1KXAM-2526-SM-DIPFD	GTEX-1L5NE-0005-SM-DIPEG	GTEX-1L5NE-0326-SM-E6CIC	GTEX-1L5NE-0426-SM-E9TIX	GTEX-1L5NE-0526-SM-DIPG5	GTEX-1L5NE-0726-SM-CXZKQ	GTEX-1L5NE-0826-SM-DHXKU	GTEX-1L5NE-0926-SM-D4P3P	GTEX-1L5NE-1026-SM-D3LAP	GTEX-1L5NE-1126-SM-D3L9P	GTEX-1L5NE-1226-SM-D3L9Q	GTEX-1L5NE-1326-SM-CY8II	GTEX-1L5NE-1426-SM-DHXKV	GTEX-1L5NE-1526-SM-DIPFW	GTEX-1L5NE-1626-SM-DHXKW	GTEX-1L5NE-1726-SM-DHXKX	GTEX-1L5NE-1826-SM-EV79T	GTEX-1L5NE-1926-SM-D3L9R	GTEX-1L5NE-2026-SM-CXZKR	GTEX-1L5NE-2126-SM-CY8IH	GTEX-1L5NE-2226-SM-CXZKS	GTEX-1L5NE-2426-SM-E6CID	GTEX-1L5NE-2526-SM-E6CIE	GTEX-1L5NE-2626-SM-E9U6P	GTEX-1LB8K-0005-SM-DIPED	GTEX-1LB8K-0011-R1b-SM-EZ6MV	GTEX-1LB8K-0011-R2a-SM-EZ6MQ	GTEX-1LB8K-0011-R6a-SM-EXURT	GTEX-1LB8K-0011-R9a-SM-EZ6MP	GTEX-1LB8K-0126-SM-EVYCN	GTEX-1LB8K-0226-SM-EWRNW	GTEX-1LB8K-0326-SM-E9TJC	GTEX-1LB8K-0426-SM-EWRNX	GTEX-1LB8K-0526-SM-E6CIT	GTEX-1LB8K-0626-SM-D4P3Z	GTEX-1LB8K-0726-SM-D5OV2	GTEX-1LB8K-0826-SM-D4P41	GTEX-1LB8K-0926-SM-D4P42	GTEX-1LB8K-1026-SM-DHXJJ	GTEX-1LB8K-1126-SM-DIPEP	GTEX-1LB8K-1326-SM-CXZKB	GTEX-1LB8K-1426-SM-DHXJK	GTEX-1LB8K-1526-SM-E9U58	GTEX-1LB8K-2326-SM-DHXJL	GTEX-1LB8K-2526-SM-DIPEQ	GTEX-1LB8K-2926-SM-EVR4X	GTEX-1LBAC-0005-SM-DIPEE	GTEX-1LBAC-0126-SM-DIPEZ	GTEX-1LBAC-0226-SM-DHXJZ	GTEX-1LBAC-0326-SM-DIPF1	GTEX-1LBAC-0426-SM-DKPQJ	GTEX-1LBAC-0526-SM-D3L9S	GTEX-1LBAC-0626-SM-D3L9T	GTEX-1LBAC-0726-SM-D3L9U	GTEX-1LBAC-0826-SM-CY8IJ	GTEX-1LBAC-0926-SM-CXKY9	GTEX-1LBAC-1026-SM-CXKYA	GTEX-1LBAC-1126-SM-D3L9V	GTEX-1LBAC-1226-SM-DHXK1	GTEX-1LBAC-1426-SM-CXZKT	GTEX-1LBAC-1526-SM-CXZKU	GTEX-1LBAC-1626-SM-CXZKV	GTEX-1LBAC-1726-SM-D3L9W	GTEX-1LBAC-1826-SM-D3L9X	GTEX-1LBAC-1926-SM-DHXK2	GTEX-1LC47-0005-SM-COH2J	GTEX-1LC47-0011-R10b-SM-EYYWE	GTEX-1LC47-0011-R6b-SM-EZ6MI	GTEX-1LC47-0326-SM-E9TJP	GTEX-1LC47-0526-SM-DKPQO	GTEX-1LC47-0626-SM-DIPFE	GTEX-1LC47-1026-SM-D3LAH	GTEX-1LC47-1126-SM-D4P43	GTEX-1LC47-1226-SM-D4P44	GTEX-1LC47-1926-SM-DHXKJ	GTEX-1LC47-2426-SM-DHXKK	GTEX-1LC47-2926-SM-CXZKC	GTEX-1LG7Y-0005-SM-DKPQ7	GTEX-1LG7Y-0011-R11a-SM-EXOIH	GTEX-1LG7Y-0011-R1a-SM-EYYWV	GTEX-1LG7Y-0011-R5a-SM-EZ6MU	GTEX-1LG7Y-0126-SM-E6CJ8	GTEX-1LG7Y-0226-SM-E9U5J	GTEX-1LG7Y-0326-SM-EYYWL	GTEX-1LG7Y-0426-SM-DKPQB	GTEX-1LG7Y-0526-SM-DKPQC	GTEX-1LG7Y-0626-SM-DHXJM	GTEX-1LG7Y-0826-SM-E9TJX	GTEX-1LG7Y-1126-SM-CYPTE	GTEX-1LG7Y-1226-SM-CXZKD	GTEX-1LG7Y-1326-SM-D4P45	GTEX-1LG7Y-1426-SM-D4P31	GTEX-1LG7Y-1626-SM-D4P24	GTEX-1LG7Y-1726-SM-EV7AR	GTEX-1LG7Y-2126-SM-DIPER	GTEX-1LG7Y-2226-SM-E9U5K	GTEX-1LG7Y-2326-SM-EVR56	GTEX-1LG7Y-2426-SM-EVR57	GTEX-1LG7Y-2526-SM-EWRO7	GTEX-1LG7Y-2726-SM-D5OVW	GTEX-1LG7Y-2926-SM-CXZKE	GTEX-1LG7Y-3026-SM-D5OVI	GTEX-1LG7Y-3126-SM-EV7AS	GTEX-1LG7Z-0005-SM-DKPQ6	GTEX-1LG7Z-0126-SM-EV79V	GTEX-1LG7Z-0226-SM-E6CIG	GTEX-1LG7Z-0326-SM-DHXK3	GTEX-1LG7Z-0426-SM-D4P47	GTEX-1LG7Z-0526-SM-D4P3Q	GTEX-1LG7Z-0626-SM-D3LA2	GTEX-1LG7Z-0726-SM-CXKYD	GTEX-1LG7Z-0826-SM-CXKYN	GTEX-1LG7Z-0926-SM-CXKYK	GTEX-1LG7Z-1026-SM-D3LA3	GTEX-1LG7Z-1126-SM-DIPF2	GTEX-1LG7Z-1226-SM-DHXK4	GTEX-1LG7Z-1326-SM-DIPF3	GTEX-1LG7Z-1426-SM-CXKYV	GTEX-1LG7Z-1626-SM-CXKYR	GTEX-1LG7Z-1726-SM-D3LA4	GTEX-1LG7Z-1826-SM-D4P3R	GTEX-1LG7Z-1926-SM-DLHBO	GTEX-1LG7Z-2026-SM-DLHBP	GTEX-1LG7Z-2126-SM-CXKYU	GTEX-1LGOU-0005-SM-DKPPW	GTEX-1LGOU-0126-SM-EV79W	GTEX-1LGOU-0326-SM-D3LAM	GTEX-1LGOU-0426-SM-D3L8O	GTEX-1LGOU-0526-SM-D3LAO	GTEX-1LGOU-0626-SM-D3L8F	GTEX-1LGOU-0726-SM-E9TIY	GTEX-1LGOU-0826-SM-DHXKL	GTEX-1LGOU-0926-SM-DIPFT	GTEX-1LGOU-1026-SM-DHXL4	GTEX-1LGOU-1126-SM-D3LAI	GTEX-1LGOU-1226-SM-D3L8L	GTEX-1LGOU-1326-SM-D3L8M	GTEX-1LGOU-1426-SM-D3L8N	GTEX-1LGOU-1526-SM-D3LAJ	GTEX-1LGOU-1626-SM-D3LAK	GTEX-1LGOU-1726-SM-D3L8P	GTEX-1LGOU-1826-SM-D3LAL	GTEX-1LGOU-1926-SM-DKPQP	GTEX-1LGOU-2026-SM-DIPFF	GTEX-1LGOU-2126-SM-DIPFG	GTEX-1LGOU-2226-SM-E9U56	GTEX-1LGRB-0006-SM-DKPPB	GTEX-1LGRB-0126-SM-CNNR6	GTEX-1LGRB-0226-SM-CNPQK	GTEX-1LGRB-0326-SM-CNPQC	GTEX-1LGRB-0426-SM-CNNRD	GTEX-1LGRB-0526-SM-COH3A	GTEX-1LGRB-0626-SM-CNNQH	GTEX-1LGRB-0726-SM-COH3B	GTEX-1LGRB-0826-SM-COH3J	GTEX-1LGRB-0926-SM-COH3K	GTEX-1LGRB-1026-SM-CNPQD	GTEX-1LGRB-1126-SM-CNPP2	GTEX-1LGRB-1226-SM-CNNPS	GTEX-1LGRB-1426-SM-CNNPT	GTEX-1LGRB-1526-SM-COH4I	GTEX-1LGRB-1626-SM-CNNR7	GTEX-1LGRB-1726-SM-CNNRA	GTEX-1LGRB-1826-SM-CNPQL	GTEX-1LGRB-2026-SM-COH47	GTEX-1LGRB-2126-SM-COH48	GTEX-1LGRB-2226-SM-CNNQI	GTEX-1LGRB-2326-SM-CNNPU	GTEX-1LGRB-2426-SM-CNPP3	GTEX-1LGRB-2526-SM-CNPPQ	GTEX-1LGRB-2626-SM-CNPPR	GTEX-1LGRB-2726-SM-COH45	GTEX-1LGRB-2826-SM-COH46	GTEX-1LH75-0006-SM-CXZIP	GTEX-1LH75-0011-R2b-SM-EYYWQ	GTEX-1LH75-0011-R6a-SM-EXURS	GTEX-1LH75-0011-R7a-SM-EXOIF	GTEX-1LH75-0426-SM-E9TJF	GTEX-1LH75-0526-SM-DIPG2	GTEX-1LH75-0626-SM-DIPG3	GTEX-1LH75-0926-SM-EAZ5C	GTEX-1LH75-1026-SM-EWROK	GTEX-1LH75-1626-SM-EWROL	GTEX-1LH75-1726-SM-DHXKZ	GTEX-1LH75-1926-SM-DIPGD	GTEX-1LH75-2026-SM-EVR5E	GTEX-1LH75-2126-SM-EVR5F	GTEX-1LH75-2326-SM-E6CIV	GTEX-1LH75-2426-SM-E9TJE	GTEX-1LH75-2526-SM-E9U5A	GTEX-1LH75-2626-SM-E9TKL	GTEX-1LH75-3026-SM-EV7A8	GTEX-1LKK1-0005-SM-CXZIT	GTEX-1LKK1-0011-R11a-SM-EXOIG	GTEX-1LKK1-1126-SM-DKPQD	GTEX-1LKK1-1526-SM-EVYCO	GTEX-1LKK1-1626-SM-EVR4Y	GTEX-1LKK1-2426-SM-DIPES	GTEX-1LKK1-2626-SM-DKPQE	GTEX-1LKK1-2926-SM-EVR4Z	GTEX-1LKK1-3026-SM-EAZ3W	GTEX-1LKK1-3126-SM-EWRNY	GTEX-1LNCM-0005-SM-CXZIR	GTEX-1LNCM-0226-SM-DIPF4	GTEX-1LNCM-0326-SM-DIPF5	GTEX-1LNCM-0426-SM-DHXK6	GTEX-1LNCM-0626-SM-EV7AI	GTEX-1LNCM-0726-SM-DKPQ5	GTEX-1LNCM-0826-SM-DHXL6	GTEX-1LNCM-0926-SM-DHXK5	GTEX-1LNCM-1026-SM-E9U5D	GTEX-1LNCM-1126-SM-E9U5E	GTEX-1LNCM-1226-SM-E9U5C	GTEX-1LSNL-0006-SM-CXZIV	GTEX-1LSNL-0011-R2a-SM-EZ6MK	GTEX-1LSNL-0011-R7a-SM-EYYWI	GTEX-1LSNL-0011-R9b-SM-EYYWK	GTEX-1LSNL-0126-SM-EWRNR	GTEX-1LSNL-0326-SM-EVYCH	GTEX-1LSNL-0426-SM-DIPFH	GTEX-1LSNL-0526-SM-DIPFI	GTEX-1LSNL-0626-SM-DIPFJ	GTEX-1LSNL-1426-SM-E6CJ9	GTEX-1LSNL-1626-SM-E9TJY	GTEX-1LSNL-2226-SM-DHXKM	GTEX-1LSNL-2326-SM-DHXKN	GTEX-1LSNL-2426-SM-DHXKO	GTEX-1LSNL-2626-SM-EV7AT	GTEX-1LSNL-2726-SM-E9TKJ	GTEX-1LSNL-2826-SM-E9U5L	GTEX-1LSNM-0005-SM-CXZIW	GTEX-1LSNM-0126-SM-EAZ57	GTEX-1LSNM-0426-SM-E9TIZ	GTEX-1LSNM-0526-SM-DIPG6	GTEX-1LSNM-0626-SM-DIPG7	GTEX-1LSNM-0726-SM-DHXL1	GTEX-1LSNM-0826-SM-DIPG8	GTEX-1LSNM-1026-SM-DHXL2	GTEX-1LSNM-1326-SM-E9TJ1	GTEX-1LSNM-1426-SM-E6CIH	GTEX-1LSNM-1926-SM-E6CII	GTEX-1LSNM-2026-SM-E6CIJ	GTEX-1LSNM-2126-SM-E6CIK	GTEX-1LSNM-2326-SM-EWRO8	GTEX-1LSVX-0005-SM-DKPPI	GTEX-1LSVX-0011-R11b-SM-EXOIA	GTEX-1LSVX-0011-R4b-SM-EXURP	GTEX-1LSVX-0126-SM-EVYCY	GTEX-1LSVX-0626-SM-E9U59	GTEX-1LSVX-0726-SM-E9TJG	GTEX-1LSVX-1026-SM-EWRO9	GTEX-1LSVX-1226-SM-DHXJN	GTEX-1LSVX-1326-SM-DIPET	GTEX-1LSVX-1426-SM-DHXJO	GTEX-1LSVX-1726-SM-DHXJP	GTEX-1LSVX-2026-SM-E9TJD	GTEX-1LSVX-2126-SM-EV7A9	GTEX-1LSVX-2426-SM-E6CJX	GTEX-1LSVX-2526-SM-DIPEU	GTEX-1LSVX-2626-SM-DHXJQ	GTEX-1LSVX-2826-SM-EVR58	GTEX-1LVA9-0006-SM-DKPPN	GTEX-1LVA9-0011-R2a-SM-EZ6MJ	GTEX-1LVA9-0011-R6a-SM-EYYWH	GTEX-1LVA9-0011-R7a-SM-EYYWG	GTEX-1LVA9-0011-R9a-SM-EYYWF	GTEX-1LVA9-0226-SM-E9U5N	GTEX-1LVA9-0326-SM-DLHBU	GTEX-1LVA9-0526-SM-E9U6W	GTEX-1LVA9-0926-SM-EVR5G	GTEX-1LVA9-2126-SM-DLHBY	GTEX-1LVA9-2426-SM-EWROM	GTEX-1LVA9-2526-SM-EVR5H	GTEX-1LVA9-2626-SM-EVYD4	GTEX-1LVA9-2826-SM-EAZ5D	GTEX-1LVAM-0005-SM-CXZJ4	GTEX-1LVAM-0326-SM-DIPFL	GTEX-1LVAM-0426-SM-DIPFM	GTEX-1LVAM-0726-SM-E6CIL	GTEX-1LVAM-0826-SM-EV79X	GTEX-1LVAM-0926-SM-E9TJ2	GTEX-1LVAM-1026-SM-DIPFK	GTEX-1LVAM-1126-SM-DHXKP	GTEX-1LVAM-1426-SM-E9TJ4	GTEX-1LVAM-1626-SM-EV79Y	GTEX-1LVAM-1726-SM-DHXKQ	GTEX-1LVAM-1826-SM-DHXKR	GTEX-1LVAM-1926-SM-E6CIM	GTEX-1LVAN-0005-SM-DKPPM	GTEX-1LVAN-0126-SM-COH4H	GTEX-1LVAN-0226-SM-COH3S	GTEX-1LVAN-0426-SM-CNPPD	GTEX-1LVAN-0526-SM-CNNQ1	GTEX-1LVAN-0626-SM-CNPOQ	GTEX-1LVAN-0726-SM-CNNPF	GTEX-1LVAN-0826-SM-CNNPG	GTEX-1LVAN-0926-SM-CNNQ2	GTEX-1LVAN-1026-SM-CNNQZ	GTEX-1LVAN-1126-SM-CNNRE	GTEX-1LVAN-1226-SM-CNNQY	GTEX-1LVAN-1326-SM-CNPQE	GTEX-1LVAN-1426-SM-COH3X	GTEX-1LVAN-1526-SM-CNPQN	GTEX-1LVAN-1626-SM-CNPQ7	GTEX-1LVAN-1726-SM-CNNR1	GTEX-1LVAN-1826-SM-CNPOP	GTEX-1LVAN-2126-SM-CNPQ8	GTEX-1LVAN-2326-SM-CNNPY	GTEX-1LVAN-2426-SM-CNNPZ	GTEX-1LVAN-2526-SM-CNPPC	GTEX-1LVAN-2626-SM-CNPQF	GTEX-1LVAN-2726-SM-CNPQG	GTEX-1LVAO-0006-SM-CXZIU	GTEX-1LVAO-0011-R11b-SM-EXOI8	GTEX-1LVAO-0011-R2a-SM-EYYX1	GTEX-1LVAO-0011-R3a-SM-EXOI7	GTEX-1LVAO-0011-R4a-SM-EXURO	GTEX-1LVAO-0011-R6b-SM-EZ6MX	GTEX-1LVAO-0011-R7a-SM-EYYWZ	GTEX-1LVAO-0011-R9a-SM-EZ6MY	GTEX-1LVAO-0226-SM-E9U6O	GTEX-1LVAO-0326-SM-E6CIW	GTEX-1LVAO-0426-SM-EVYCI	GTEX-1LVAO-0526-SM-EWRNS	GTEX-1LVAO-0626-SM-EWRNT	GTEX-1LVAO-0826-SM-E6CIU	GTEX-1LVAO-1226-SM-DIPGB	GTEX-1LVAO-2126-SM-DIPGA	GTEX-1LVAO-2626-SM-EVR4S	GTEX-1LVAO-2726-SM-E9TJ8	GTEX-1LVAO-2826-SM-E9TJH	GTEX-1M4P7-0005-SM-CXZIS	GTEX-1M4P7-0011-R11b-SM-EXOIK	GTEX-1M4P7-0126-SM-DKPQF	GTEX-1M4P7-0226-SM-DIPEV	GTEX-1M4P7-0426-SM-DKPQG	GTEX-1M4P7-0526-SM-EVYCP	GTEX-1M4P7-0626-SM-EVR51	GTEX-1M4P7-0726-SM-E6CJ3	GTEX-1M4P7-0826-SM-E9TJR	GTEX-1M4P7-2626-SM-E9U5F	GTEX-1M4P7-2726-SM-E9TJQ	GTEX-1M5QR-0005-SM-DKPPP	GTEX-1M5QR-0526-SM-EV7AW	GTEX-1M5QR-0626-SM-EWROA	GTEX-1M5QR-0726-SM-DHXK7	GTEX-1M5QR-0926-SM-DHXK8	GTEX-1M5QR-1026-SM-DHXK9	GTEX-1M5QR-1126-SM-EYYWM	GTEX-1M5QR-1226-SM-EWROB	GTEX-1M5QR-1326-SM-EWROC	GTEX-1M5QR-1626-SM-E9U5O	GTEX-1M5QR-1726-SM-EV7AU	GTEX-1M5QR-2026-SM-DKPQL	GTEX-1M5QR-2126-SM-DKPQM	GTEX-1M5QR-2526-SM-E9U5P	GTEX-1M5QR-2626-SM-EV7AV	GTEX-1MA7W-0006-SM-DKPPR	GTEX-1MA7W-0426-SM-E9TJ5	GTEX-1MA7W-0526-SM-E6CIN	GTEX-1MA7W-0626-SM-EV79Z	GTEX-1MA7W-0926-SM-DIPFN	GTEX-1MA7W-1026-SM-DKPQK	GTEX-1MA7W-1426-SM-EV7A1	GTEX-1MA7W-1526-SM-DHXKS	GTEX-1MA7W-1626-SM-DIPFO	GTEX-1MA7W-1826-SM-DIPFP	GTEX-1MA7W-1926-SM-E6CIO	GTEX-1MA7W-2026-SM-E9TJ6	GTEX-1MA7X-0006-SM-CXZJ6	GTEX-1MA7X-0011-R2b-SM-EZ6MT	GTEX-1MA7X-0011-R6a-SM-EYYWR	GTEX-1MA7X-0011-R7b-SM-EYYWS	GTEX-1MA7X-0626-SM-E9TJI	GTEX-1MA7X-0726-SM-EV7AB	GTEX-1MA7X-0826-SM-DIPGC	GTEX-1MA7X-0926-SM-DIPEJ	GTEX-1MA7X-1026-SM-DKPQ8	GTEX-1MA7X-1526-SM-DHXJF	GTEX-1MA7X-1626-SM-E9U5B	GTEX-1MA7X-2126-SM-E6CIX	GTEX-1MA7X-2226-SM-E6CIY	GTEX-1MA7X-2326-SM-EV7AA	GTEX-1MCC2-0006-SM-DKPPJ	GTEX-1MCC2-0226-SM-EVYD5	GTEX-1MCC2-0326-SM-EV7AK	GTEX-1MCC2-0426-SM-DKPQH	GTEX-1MCC2-0526-SM-DHXJS	GTEX-1MCC2-0626-SM-DKPQI	GTEX-1MCC2-0726-SM-EV7AL	GTEX-1MCC2-0826-SM-EV7AM	GTEX-1MCC2-1026-SM-EVR5I	GTEX-1MCC2-1126-SM-EVYD6	GTEX-1MCC2-1626-SM-DIPEW	GTEX-1MCC2-1826-SM-DIPEX	GTEX-1MCC2-1926-SM-DHXJR	GTEX-1MCC2-2026-SM-EVR5J	GTEX-1MCC2-2126-SM-EWRON	GTEX-1MCC2-2226-SM-EV7AJ	GTEX-1MCC2-2326-SM-E9U5G	GTEX-1MCC2-2426-SM-E6CJ4	GTEX-1MCC2-2726-SM-EWRN3	GTEX-1MCQQ-0005-SM-DKPPV	GTEX-1MCQQ-0011-R3a-SM-EXURW	GTEX-1MCQQ-0626-SM-E9U5Q	GTEX-1MCQQ-0826-SM-DLHC2	GTEX-1MCQQ-1026-SM-EV7AX	GTEX-1MCQQ-1426-SM-E6CJA	GTEX-1MCQQ-2226-SM-DLHC4	GTEX-1MCQQ-2326-SM-DLHBX	GTEX-1MCQQ-2426-SM-DLHBZ	GTEX-1MCYP-0005-SM-DKPPK	GTEX-1MCYP-0126-SM-E6CIS	GTEX-1MCYP-0226-SM-EV7A3	GTEX-1MCYP-0426-SM-E6CIQ	GTEX-1MCYP-0526-SM-E9U6Q	GTEX-1MCYP-1026-SM-DPRYB	GTEX-1MCYP-1126-SM-E9J2P	GTEX-1MCYP-1226-SM-DTX8H	GTEX-1MCYP-1326-SM-EV7AD	GTEX-1MCYP-1826-SM-E9J2Q	GTEX-1MCYP-1926-SM-E9J2R	GTEX-1MCYP-2026-SM-DTXE4	GTEX-1MCYP-2126-SM-E9J2S	GTEX-1MGNQ-0005-SM-CXZJ1	GTEX-1MGNQ-0126-SM-EVYCJ	GTEX-1MGNQ-0226-SM-EVYCK	GTEX-1MGNQ-0526-SM-E9J2W	GTEX-1MGNQ-0626-SM-E9J2X	GTEX-1MGNQ-0726-SM-DPRYH	GTEX-1MGNQ-0826-SM-EVR41	GTEX-1MGNQ-1126-SM-EAZ4Y	GTEX-1MGNQ-1226-SM-EV7BM	GTEX-1MGNQ-1626-SM-EAZ4Z	GTEX-1MGNQ-1726-SM-DTX8K	GTEX-1MGNQ-1826-SM-DPRYI	GTEX-1MGNQ-1926-SM-DTX8L	GTEX-1MGNQ-2026-SM-EAZ51	GTEX-1MGNQ-2126-SM-EV7AC	GTEX-1MGNQ-2226-SM-EV7A2	GTEX-1MGNQ-2326-SM-EV7BG	GTEX-1MJIX-0006-SM-DKPPU	GTEX-1MJIX-0326-SM-EVR42	GTEX-1MJIX-0426-SM-DTXEN	GTEX-1MJIX-0626-SM-DTX8V	GTEX-1MJIX-0726-SM-DPRYP	GTEX-1MJIX-0826-SM-DTXEO	GTEX-1MJIX-0926-SM-EV7AN	GTEX-1MJIX-1126-SM-EV7AO	GTEX-1MJIX-1926-SM-E6CJE	GTEX-1MJIX-2026-SM-E9J39	GTEX-1MJIX-2126-SM-E9J3A	GTEX-1MJK2-0006-SM-CXZIN	GTEX-1MJK2-0011-R6a-SM-EXUS3	GTEX-1MJK2-0011-R7a-SM-EXUS4	GTEX-1MJK2-0011-R9b-SM-EZ6MZ	GTEX-1MJK2-0126-SM-EVR52	GTEX-1MJK2-0426-SM-DTXE5	GTEX-1MJK2-0526-SM-DTXE6	GTEX-1MJK2-0726-SM-DTXE7	GTEX-1MJK2-0826-SM-DTXE8	GTEX-1MJK2-1126-SM-E9TJ7	GTEX-1MJK2-1326-SM-EV7A4	GTEX-1MJK2-1626-SM-EVYCQ	GTEX-1MJK2-2226-SM-EVYCR	GTEX-1MJK2-2526-SM-E9TJ3	GTEX-1MJK2-3026-SM-EV7A5	GTEX-1MJK3-0006-SM-DKPP9	GTEX-1MJK3-0126-SM-DPRYY	GTEX-1MJK3-0326-SM-DTX96	GTEX-1MJK3-0626-SM-E6CJB	GTEX-1MJK3-0726-SM-E6CJC	GTEX-1MJK3-0926-SM-EV7AY	GTEX-1MJK3-1126-SM-E9J3F	GTEX-1MJK3-1326-SM-E6CJD	GTEX-1MJK3-1426-SM-E9TK1	GTEX-1MJK3-1526-SM-E6CJZ	GTEX-1MUQO-0005-SM-DKPPT	GTEX-1MUQO-0126-SM-EAZ58	GTEX-1MUQO-0226-SM-E9TJL	GTEX-1MUQO-0326-SM-E9J2Y	GTEX-1MUQO-0426-SM-E9J2Z	GTEX-1MUQO-0526-SM-E9J31	GTEX-1MUQO-0726-SM-E9TJM	GTEX-1MUQO-0826-SM-EVYCZ	GTEX-1MUQO-1226-SM-E9TJK	GTEX-1MUQO-1326-SM-EV7AE	GTEX-1MUQO-1426-SM-DPRYJ	GTEX-1MUQO-1526-SM-DPRYK	GTEX-1MUQO-1626-SM-DTXED	GTEX-1MUQO-1926-SM-EAZ59	GTEX-1MUQO-2426-SM-EAZ5A	GTEX-1MUQO-2526-SM-E9TJN	GTEX-1MUQO-2626-SM-EWRO3	GTEX-1N2DV-0226-SM-E6CJ6	GTEX-1N2DV-0326-SM-E6CJ7	GTEX-1N2DV-0426-SM-E9J3B	GTEX-1N2DV-0526-SM-DTX8W	GTEX-1N2DV-0626-SM-E9U5H	GTEX-1N2DV-0926-SM-E9TJT	GTEX-1N2DV-1426-SM-DPRYQ	GTEX-1N2DV-1526-SM-DTXEP	GTEX-1N2DV-1726-SM-DPRYR	GTEX-1N2DV-1826-SM-E6CJ5	GTEX-1N2DV-2026-SM-EV7BL	GTEX-1N2DW-0006-SM-DKPP4	GTEX-1N2DW-0011-R11b-SM-EXOIL	GTEX-1N2DW-0011-R4b-SM-EZ6MD	GTEX-1N2DW-0011-R5a-SM-EYYX3	GTEX-1N2DW-0011-R6a-SM-EZ6MW	GTEX-1N2DW-0226-SM-E9TK2	GTEX-1N2DW-0326-SM-E9TK3	GTEX-1N2DW-0426-SM-E9TK4	GTEX-1N2DW-0726-SM-DTX97	GTEX-1N2DW-1126-SM-EVR59	GTEX-1N2DW-1426-SM-EV7AZ	GTEX-1N2DW-1826-SM-EAZ54	GTEX-1N2DW-2826-SM-E9TK5	GTEX-1N2EE-0005-SM-DKPP5	GTEX-1N2EE-0011-R11b-SM-EXOIJ	GTEX-1N2EE-0011-R3b-SM-EXURY	GTEX-1N2EE-0011-R4a-SM-EXOII	GTEX-1N2EE-0226-SM-EYYX5	GTEX-1N2EE-0626-SM-E76PW	GTEX-1N2EE-0826-SM-E6CRI	GTEX-1N2EE-1026-SM-EXUS8	GTEX-1N2EE-1526-SM-DTXE9	GTEX-1N2EE-2126-SM-E8VNN	GTEX-1N2EE-2426-SM-EXOIO	GTEX-1N2EE-2926-SM-DPRYC	GTEX-1N2EF-0005-SM-CXZIL	GTEX-1N2EF-0226-SM-EYYXB	GTEX-1N2EF-0326-SM-EYYXC	GTEX-1N2EF-0526-SM-E76OK	GTEX-1N2EF-0626-SM-E9J32	GTEX-1N2EF-0926-SM-E8VNW	GTEX-1N2EF-1426-SM-EXUSH	GTEX-1N2EF-1526-SM-EXOIY	GTEX-1N2EF-1726-SM-EXUSI	GTEX-1N2EF-1926-SM-DTX8M	GTEX-1N2EF-2126-SM-DPRYL	GTEX-1N2EF-2226-SM-E9J33	GTEX-1N2EF-2326-SM-DTXEE	GTEX-1N2EF-2826-SM-E6CQF	GTEX-1N2EF-3026-SM-E6CRJ	GTEX-1N5O9-0006-SM-DKPPS	GTEX-1N5O9-0526-SM-E8VNB	GTEX-1N5O9-0926-SM-E9J3C	GTEX-1N5O9-1026-SM-DTX8Y	GTEX-1N5O9-1126-SM-DTXEQ	GTEX-1N5O9-2026-SM-DTXA6	GTEX-1N5O9-2226-SM-E8VMN	GTEX-1N5O9-2726-SM-E76QH	GTEX-1N5O9-2826-SM-E6CQI	GTEX-1N5O9-2926-SM-EXUSN	GTEX-1NHNU-0005-SM-DKPP3	GTEX-1NHNU-0626-SM-E6CP1	GTEX-1NHNU-0926-SM-E9J2T	GTEX-1NHNU-1026-SM-E9J2A	GTEX-1NHNU-1126-SM-E9J2C	GTEX-1NHNU-1226-SM-DTX8I	GTEX-1NHNU-1326-SM-E9J2D	GTEX-1NHNU-1426-SM-E8VMC	GTEX-1NHNU-1526-SM-E6CP2	GTEX-1NHNU-1726-SM-E76R1	GTEX-1NHNU-2326-SM-E6CQE	GTEX-1NSGN-0005-SM-DKPPX	GTEX-1NSGN-0526-SM-E9J34	GTEX-1NSGN-0626-SM-E9J35	GTEX-1NSGN-0726-SM-DTXEF	GTEX-1NSGN-1126-SM-EXUR3	GTEX-1NSGN-1226-SM-E76OL	GTEX-1NSGN-1626-SM-EXOJF	GTEX-1NSGN-1726-SM-EXOJG	GTEX-1NSGN-1826-SM-EXOJH	GTEX-1NSGN-1926-SM-E9J36	GTEX-1NSGN-2026-SM-DPRYM	GTEX-1NSGN-2126-SM-DPRYN	GTEX-1NSGN-2226-SM-E6CQG	GTEX-1NSGN-2326-SM-E9U5X	GTEX-1NUQO-0005-SM-DKPP2	GTEX-1NUQO-0326-SM-DTXDK	GTEX-1NUQO-0626-SM-E6CQT	GTEX-1NUQO-0726-SM-E9J3K	GTEX-1NUQO-0826-SM-DPS16	GTEX-1NUQO-0926-SM-DTXEX	GTEX-1NUQO-1126-SM-DTX98	GTEX-1NUQO-1226-SM-E76PK	GTEX-1NUQO-1826-SM-E6CQU	GTEX-1NUQO-2226-SM-E9U68	GTEX-1NV5F-0226-SM-E8VNY	GTEX-1NV5F-0626-SM-DTXEG	GTEX-1NV5F-0726-SM-DTXEH	GTEX-1NV5F-0926-SM-DTX8N	GTEX-1NV5F-1726-SM-EXOIZ	GTEX-1NV5F-2226-SM-DTX8O	GTEX-1NV5F-2526-SM-EXUSK	GTEX-1NV5F-3026-SM-E9U5U	GTEX-1NV5F-3226-SM-EXUSL	GTEX-1NV8Z-0005-SM-DKPQ3	GTEX-1NV8Z-1426-SM-DTX91	GTEX-1NV8Z-1526-SM-DTX8X	GTEX-1NV8Z-1626-SM-DPRYT	GTEX-1NV8Z-2026-SM-E8VMD	GTEX-1NV8Z-2226-SM-EXOJ2	GTEX-1NV8Z-2826-SM-E8VME	GTEX-1NV8Z-2926-SM-DPRYS	GTEX-1NV8Z-3026-SM-DTX8Z	GTEX-1NV8Z-3126-SM-E76R3	GTEX-1O97I-0005-SM-DKPPY	GTEX-1O97I-0326-SM-EYYX7	GTEX-1O97I-0826-SM-E8VNE	GTEX-1O97I-1026-SM-E76PI	GTEX-1O97I-1726-SM-EXOIP	GTEX-1O97I-1826-SM-EXUS9	GTEX-1O97I-2426-SM-DPRZ2	GTEX-1O9I2-0005-SM-DKPQ1	GTEX-1O9I2-0226-SM-EYYXD	GTEX-1O9I2-0426-SM-E76PY	GTEX-1O9I2-0526-SM-EYYXI	GTEX-1O9I2-1126-SM-DTXEA	GTEX-1O9I2-1226-SM-E6CQC	GTEX-1O9I2-1326-SM-E6CQD	GTEX-1O9I2-2926-SM-DPRYD	GTEX-1O9I2-3026-SM-E76PX	GTEX-1OFPY-0005-SM-DKPPZ	GTEX-1OFPY-0126-SM-EXOJ3	GTEX-1OFPY-0626-SM-EXOJ4	GTEX-1OFPY-0826-SM-DTX8P	GTEX-1OFPY-0926-SM-DTX8Q	GTEX-1OFPY-1026-SM-EXUSO	GTEX-1OFPY-1126-SM-E8VNV	GTEX-1OFPY-1226-SM-E76OM	GTEX-1OFPY-1326-SM-E76ON	GTEX-1OFPY-1426-SM-DTXEI	GTEX-1OFPY-1526-SM-DTX8R	GTEX-1OFPY-2126-SM-EXUSP	GTEX-1OFPY-2226-SM-E76OO	GTEX-1OFPY-2326-SM-E8VNU	GTEX-1OFPY-2426-SM-DTXEJ	GTEX-1OFPY-2526-SM-DTXEK	GTEX-1OJC3-0006-SM-DKPP1	GTEX-1OJC3-0126-SM-E76QX	GTEX-1OJC3-0526-SM-E8VMF	GTEX-1OJC3-0626-SM-E8VMO	GTEX-1OJC3-0726-SM-DTX92	GTEX-1OJC3-0826-SM-DPRYU	GTEX-1OJC3-0926-SM-E6CQJ	GTEX-1OJC3-1026-SM-E6CQK	GTEX-1OJC3-1226-SM-DTXER	GTEX-1OJC3-1326-SM-E9J3D	GTEX-1OJC3-1626-SM-E9U65	GTEX-1OJC3-1826-SM-DTX93	GTEX-1OJC3-1926-SM-DPRYV	GTEX-1OJC4-0005-SM-DKPQ4	GTEX-1OJC4-0011-R6a-SM-EXOIM	GTEX-1OJC4-0011-R7a-SM-EYYX4	GTEX-1OJC4-0011-R9a-SM-EZ6N1	GTEX-1OJC4-0126-SM-E9J2E	GTEX-1OJC4-0226-SM-E9J4U	GTEX-1OJC4-0526-SM-E6CQV	GTEX-1OJC4-0626-SM-DTXEY	GTEX-1OJC4-1726-SM-EXUSV	GTEX-1OJC4-2026-SM-E6CQW	GTEX-1OJC4-2326-SM-DTXA5	GTEX-1OJC4-2726-SM-E76PJ	GTEX-1OJC4-2826-SM-E6CQX	GTEX-1OJC4-3026-SM-EXOJJ	GTEX-1OJC4-3126-SM-EXOJK	GTEX-1OKEX-0006-SM-DKPQ2	GTEX-1OKEX-0626-SM-E76PZ	GTEX-1OKEX-0726-SM-DPRYE	GTEX-1OKEX-0826-SM-E9J2B	GTEX-1OKEX-0926-SM-E8VNJ	GTEX-1OKEX-1126-SM-DTXEB	GTEX-1OKEX-1226-SM-DTXEC	GTEX-1OKEX-1326-SM-E9J2U	GTEX-1OKEX-1426-SM-E6CP3	GTEX-1OKEX-1726-SM-E9U4F	GTEX-1OKEX-1826-SM-DTX8J	GTEX-1OKEX-1926-SM-E6CP7	GTEX-1P4AB-0005-SM-CY8GM	GTEX-1P4AB-0326-SM-EXUT3	GTEX-1P4AB-0926-SM-E76PV	GTEX-1P4AB-1026-SM-DTXES	GTEX-1P4AB-1126-SM-DTX94	GTEX-1P4AB-1226-SM-DTXET	GTEX-1P4AB-1826-SM-E76PU	GTEX-1P4AB-1926-SM-E6CQL	GTEX-1P4AB-2626-SM-DTXEU	GTEX-1P4AB-2926-SM-EXOJR	GTEX-1P4AB-3026-SM-EXOJS	GTEX-1PBJI-0005-SM-CJI1Y	GTEX-1PBJI-0426-SM-E8VNM	GTEX-1PBJI-0526-SM-E8VNK	GTEX-1PBJI-0726-SM-EXUSQ	GTEX-1PBJI-1326-SM-E9J2V	GTEX-1PBJI-2026-SM-DPRYF	GTEX-1PBJI-2126-SM-DPRYG	GTEX-1PBJI-2326-SM-E6CP6	GTEX-1PBJI-2526-SM-E6CP4	GTEX-1PBJI-2726-SM-E6CP5	GTEX-1PBJJ-0005-SM-CKZND	GTEX-1PBJJ-0326-SM-E8VNT	GTEX-1PBJJ-0426-SM-E8VNP	GTEX-1PBJJ-0626-SM-DPRYO	GTEX-1PBJJ-1026-SM-E76OS	GTEX-1PBJJ-1926-SM-DTX8T	GTEX-1PBJJ-2026-SM-DTX8U	GTEX-1PDJ9-0006-SM-CY8GN	GTEX-1PDJ9-0226-SM-DPRYX	GTEX-1PDJ9-0326-SM-DTX95	GTEX-1PDJ9-0426-SM-E9J3E	GTEX-1PDJ9-0526-SM-DTXDL	GTEX-1PDJ9-0726-SM-E8VMH	GTEX-1PDJ9-0826-SM-E76PS	GTEX-1PDJ9-0926-SM-E8VOS	GTEX-1PDJ9-1126-SM-EXUSW	GTEX-1PDJ9-1226-SM-EXUSX	GTEX-1PDJ9-1426-SM-DPRYW	GTEX-1PDJ9-1526-SM-DTXEV	GTEX-1PDJ9-1726-SM-E8VMG	GTEX-1PDJ9-1826-SM-E9U66	GTEX-1PDJ9-2026-SM-E76PT	GTEX-1PFEY-0005-SM-CY8GO	GTEX-1PFEY-0226-SM-EVR3M	GTEX-1PFEY-0526-SM-E76PG	GTEX-1PFEY-0626-SM-E76PH	GTEX-1PFEY-0726-SM-E76PO	GTEX-1PFEY-0826-SM-E9U6A	GTEX-1PFEY-1026-SM-DTXEZ	GTEX-1PFEY-1126-SM-DPRZ3	GTEX-1PFEY-1426-SM-E9U6U	GTEX-1PFEY-1526-SM-E76PP	GTEX-1PFEY-1626-SM-E9J3M	GTEX-1PFEY-1726-SM-DPRZ4	GTEX-1PIEJ-0005-SM-DLZQL	GTEX-1PIEJ-0326-SM-EVYB5	GTEX-1PIEJ-0626-SM-DTX99	GTEX-1PIEJ-1026-SM-DTXEW	GTEX-1PIEJ-1326-SM-EWRMM	GTEX-1PIEJ-1526-SM-E6CP8	GTEX-1PIEJ-1626-SM-E6CP9	GTEX-1PIEJ-1726-SM-EVYB6	GTEX-1PIEJ-1826-SM-EWRMN	GTEX-1PIEJ-1926-SM-EVYB7	GTEX-1PIEJ-2026-SM-E6CPA	GTEX-1PIGE-0005-SM-DLZQM	GTEX-1PIGE-0126-SM-EVYBJ	GTEX-1PIGE-0226-SM-E76OT	GTEX-1PIGE-0326-SM-E8VNQ	GTEX-1PIGE-0426-SM-E9J3P	GTEX-1PIGE-0526-SM-DTXFA	GTEX-1PIGE-0726-SM-DPRZD	GTEX-1PIGE-0826-SM-DTXFB	GTEX-1PIGE-0926-SM-E9U5Z	GTEX-1PIGE-1026-SM-EWRMU	GTEX-1PIGE-1126-SM-EWRMV	GTEX-1PIGE-1226-SM-EVR3Q	GTEX-1PIGE-1426-SM-E9U61	GTEX-1PIGE-1526-SM-DTXFC	GTEX-1PIGE-1626-SM-DPRZE	GTEX-1PIGE-1726-SM-E6CQH	GTEX-1PIGE-1826-SM-E8VOU	GTEX-1PIIG-0006-SM-DLZQF	GTEX-1PIIG-0126-SM-E9J46	GTEX-1PIIG-0226-SM-EWRN6	GTEX-1PIIG-0326-SM-EVYBV	GTEX-1PIIG-0526-SM-E6CQM	GTEX-1PIIG-0626-SM-E8VMI	GTEX-1PIIG-0726-SM-E9J2I	GTEX-1PIIG-0926-SM-E6CQN	GTEX-1PIIG-1226-SM-EXOIQ	GTEX-1PIIG-1326-SM-EXOIR	GTEX-1PIIG-1426-SM-EXOIS	GTEX-1PIIG-1826-SM-DTX7N	GTEX-1PIIG-2026-SM-EVR43	GTEX-1PIIG-2126-SM-EXUSD	GTEX-1PIIG-2326-SM-DTXFR	GTEX-1PIIG-2626-SM-E9U67	GTEX-1PIIG-2726-SM-E76PQ	GTEX-1PIIG-2826-SM-DTX7O	GTEX-1POEN-0005-SM-DLZQN	GTEX-1POEN-0126-SM-EYYXJ	GTEX-1POEN-0226-SM-EYYXE	GTEX-1POEN-0326-SM-EYYWB	GTEX-1POEN-0526-SM-EVYC1	GTEX-1POEN-0626-SM-EVR4B	GTEX-1POEN-0726-SM-DTXDU	GTEX-1POEN-0926-SM-DTX88	GTEX-1POEN-1026-SM-E8VNF	GTEX-1POEN-1626-SM-EVYC2	GTEX-1POEN-2026-SM-E6CRL	GTEX-1POEN-2226-SM-DPRXV	GTEX-1POEN-2326-SM-E9J2L	GTEX-1POEN-2726-SM-E9U6B	GTEX-1POEN-2826-SM-DPRZP	GTEX-1PPGY-0326-SM-DTXFD	GTEX-1PPGY-0426-SM-DTXFE	GTEX-1PPGY-0526-SM-E9J3Q	GTEX-1PPGY-0726-SM-EXOJ7	GTEX-1PPGY-0926-SM-DTXFF	GTEX-1PPGY-1126-SM-E76OU	GTEX-1PPGY-1226-SM-E76OV	GTEX-1PPGY-1426-SM-EVR3R	GTEX-1PPGY-1526-SM-EVYBK	GTEX-1PPGY-1626-SM-EVYBL	GTEX-1PPGY-1726-SM-EVR3S	GTEX-1PPGY-1826-SM-EXOJ8	GTEX-1PPGY-2826-SM-DTX9H	GTEX-1PPGY-2926-SM-DPRZF	GTEX-1PPGY-3126-SM-EXUSR	GTEX-1PPH6-0005-SM-DLZQP	GTEX-1PPH7-0005-SM-CKZNE	GTEX-1PPH7-0126-SM-E6CPB	GTEX-1PPH7-0226-SM-E76Q1	GTEX-1PPH7-0826-SM-E8VNX	GTEX-1PPH7-1126-SM-DTX9A	GTEX-1PPH7-2026-SM-E9J3N	GTEX-1PPH7-2326-SM-EVYB8	GTEX-1PPH7-2526-SM-E76OJ	GTEX-1PPH7-2726-SM-EVYB9	GTEX-1PPH8-0006-SM-CY8GS	GTEX-1PPH8-0126-SM-EWRN8	GTEX-1PPH8-0226-SM-E8VND	GTEX-1PPH8-0326-SM-E76PR	GTEX-1PPH8-0526-SM-E9J2J	GTEX-1PPH8-0626-SM-EWRN9	GTEX-1PPH8-0826-SM-DTX9T	GTEX-1PPH8-0926-SM-DTX9U	GTEX-1PPH8-1026-SM-DPRXN	GTEX-1PPH8-1226-SM-DPRXO	GTEX-1PPH8-1326-SM-DTXFO	GTEX-1PPH8-1426-SM-DTXA3	GTEX-1PPH8-1526-SM-E6CQO	GTEX-1PPH8-1626-SM-E6CQP	GTEX-1PPH8-1826-SM-EVR44	GTEX-1PPH8-1926-SM-DTXDN	GTEX-1PPH8-2026-SM-DTX7P	GTEX-1PPH8-2226-SM-EWRN7	GTEX-1PPH8-2326-SM-EAZ48	GTEX-1PWST-0005-SM-DLZQC	GTEX-1PWST-0226-SM-E76QJ	GTEX-1PWST-0326-SM-EAZ42	GTEX-1PWST-0426-SM-E76QV	GTEX-1PWST-0626-SM-EVYBA	GTEX-1PWST-0726-SM-EWRMO	GTEX-1PWST-0826-SM-DTXF1	GTEX-1PWST-1026-SM-DTXF2	GTEX-1PWST-1526-SM-EXOIT	GTEX-1PWST-1626-SM-EXOIU	GTEX-1PWST-2126-SM-DPRZ5	GTEX-1PWST-2226-SM-EVR3G	GTEX-1PWST-2426-SM-EWRMP	GTEX-1PWST-2626-SM-E8VN8	GTEX-1PWST-2926-SM-EAZ3G	GTEX-1PWST-3026-SM-EAZ3H	GTEX-1PWST-3126-SM-EXUSE	GTEX-1QAET-0006-SM-DLZQQ	GTEX-1QAET-0226-SM-EVR3T	GTEX-1QAET-0326-SM-EVR3U	GTEX-1QAET-0426-SM-EXUSM	GTEX-1QAET-0526-SM-EYYXF	GTEX-1QAET-0826-SM-E76QR	GTEX-1QAET-0926-SM-E76QM	GTEX-1QAET-1126-SM-E8VML	GTEX-1QAET-1226-SM-DTX9I	GTEX-1QAET-1326-SM-E9U64	GTEX-1QAET-1526-SM-EWRMW	GTEX-1QAET-1926-SM-DPRZG	GTEX-1QAET-2026-SM-E9J3S	GTEX-1QAET-2326-SM-EXOJ1	GTEX-1QAET-2526-SM-E9J3R	GTEX-1QCLY-0005-SM-DLZQS	GTEX-1QCLY-0126-SM-DPRZV	GTEX-1QCLY-0226-SM-EWRNH	GTEX-1QCLY-0326-SM-E8VOG	GTEX-1QCLY-0426-SM-E8VOH	GTEX-1QCLY-0526-SM-EAZ47	GTEX-1QCLY-0626-SM-EAZ3Y	GTEX-1QCLY-0726-SM-DTXDX	GTEX-1QCLY-0826-SM-DTX8A	GTEX-1QCLY-1026-SM-EWRNI	GTEX-1QCLY-1126-SM-EAZ4J	GTEX-1QCLY-1226-SM-EVYC3	GTEX-1QCLY-1426-SM-E76P8	GTEX-1QCLY-1526-SM-DPRXX	GTEX-1QCLY-1626-SM-DTXDW	GTEX-1QCLY-1726-SM-DPRXY	GTEX-1QCLY-1826-SM-DTX89	GTEX-1QCLY-2026-SM-EVR4C	GTEX-1QCLZ-0006-SM-CY8GW	GTEX-1QCLZ-0326-SM-DTXG2	GTEX-1QCLZ-0526-SM-E8VNO	GTEX-1QCLZ-0626-SM-E6CR2	GTEX-1QCLZ-0826-SM-EWRNA	GTEX-1QCLZ-0926-SM-E6CQZ	GTEX-1QCLZ-1026-SM-E6CR1	GTEX-1QCLZ-1126-SM-EWRNB	GTEX-1QCLZ-1226-SM-EAZ49	GTEX-1QCLZ-1526-SM-EXUSS	GTEX-1QCLZ-1626-SM-E9U5R	GTEX-1QCLZ-1726-SM-DTX7Q	GTEX-1QCLZ-1826-SM-DPRXP	GTEX-1QCLZ-1926-SM-E6CR3	GTEX-1QCLZ-2026-SM-EAZ4A	GTEX-1QCLZ-2126-SM-EWRNC	GTEX-1QCLZ-2226-SM-DTX7R	GTEX-1QCLZ-2326-SM-DTXDO	GTEX-1QCLZ-2426-SM-EVYBW	GTEX-1QCLZ-2526-SM-EXUST	GTEX-1QEPI-0006-SM-CY8GY	GTEX-1QEPI-0126-SM-EWRMQ	GTEX-1QEPI-0226-SM-EWRMR	GTEX-1QEPI-0326-SM-EVYBB	GTEX-1QEPI-0526-SM-E76QF	GTEX-1QEPI-0626-SM-E76QE	GTEX-1QEPI-0726-SM-E76QG	GTEX-1QEPI-0826-SM-DTX9B	GTEX-1QEPI-0926-SM-DTXF3	GTEX-1QEPI-1126-SM-E8VN7	GTEX-1QEPI-1626-SM-EAZ3I	GTEX-1QEPI-1826-SM-EAZ3J	GTEX-1QEPI-2226-SM-E8VN6	GTEX-1QEPI-2626-SM-DTXF4	GTEX-1QEPI-2726-SM-DPRZ6	GTEX-1QEPI-2926-SM-EXOIV	GTEX-1QEPI-3026-SM-EXOIW	GTEX-1QMI2-0006-SM-CY8H1	GTEX-1QMI2-0226-SM-EVYBX	GTEX-1QMI2-0326-SM-EVYBY	GTEX-1QMI2-0426-SM-EWRND	GTEX-1QMI2-0526-SM-DTXFU	GTEX-1QMI2-0726-SM-E9J4F	GTEX-1QMI2-0826-SM-EXUT4	GTEX-1QMI2-0926-SM-DTX7S	GTEX-1QMI2-1026-SM-DTX7T	GTEX-1QMI2-1526-SM-EXOJT	GTEX-1QMI2-1626-SM-EYYXK	GTEX-1QMI2-1926-SM-EAZ4B	GTEX-1QMI2-2126-SM-DPRXQ	GTEX-1QMI2-2326-SM-E76PE	GTEX-1QMI2-2526-SM-E8VNZ	GTEX-1QMI2-2626-SM-E6CR4	GTEX-1QMI2-2826-SM-DPRXR	GTEX-1QMI2-3026-SM-E9U5W	GTEX-1QMI2-3126-SM-EXUT5	GTEX-1QP28-0006-SM-DLZQW	GTEX-1QP28-0226-SM-E9J2N	GTEX-1QP28-0326-SM-DTXDY	GTEX-1QP28-0426-SM-E8VOL	GTEX-1QP28-0526-SM-E8VNR	GTEX-1QP28-0626-SM-E76P5	GTEX-1QP28-0926-SM-EVR4D	GTEX-1QP28-1026-SM-EAZ4K	GTEX-1QP28-1126-SM-EVYC4	GTEX-1QP28-1226-SM-E9J2M	GTEX-1QP28-1326-SM-DPRXZ	GTEX-1QP28-1426-SM-EVR4E	GTEX-1QP28-1526-SM-E76P6	GTEX-1QP28-1626-SM-E8VOI	GTEX-1QP28-1726-SM-E6CRK	GTEX-1QP28-1826-SM-EAZ4L	GTEX-1QP28-2126-SM-DTX8B	GTEX-1QP28-2226-SM-DTX8C	GTEX-1QP29-0005-SM-DLZQX	GTEX-1QP29-0126-SM-EAZ3S	GTEX-1QP29-0226-SM-EVYBM	GTEX-1QP29-0326-SM-E6CQ4	GTEX-1QP29-0426-SM-EVR3Y	GTEX-1QP29-0526-SM-EAZ3T	GTEX-1QP29-0626-SM-EWRMX	GTEX-1QP29-0726-SM-DTXFM	GTEX-1QP29-0826-SM-E9J4Q	GTEX-1QP29-0926-SM-EVYBN	GTEX-1QP29-1226-SM-E6CQ1	GTEX-1QP29-1326-SM-E6CQ2	GTEX-1QP29-1426-SM-DTX9Q	GTEX-1QP29-1526-SM-EXUSY	GTEX-1QP29-1626-SM-EXUSZ	GTEX-1QP29-1726-SM-E8VMQ	GTEX-1QP29-1826-SM-DTX9S	GTEX-1QP29-1926-SM-DPRZO	GTEX-1QP29-2026-SM-DTX9R	GTEX-1QP29-2126-SM-E6CPZ	GTEX-1QP29-2326-SM-EXOJO	GTEX-1QP29-2526-SM-E6CQ3	GTEX-1QP2A-0126-SM-E9J43	GTEX-1QP2A-0226-SM-EVYBC	GTEX-1QP2A-0326-SM-EVR3J	GTEX-1QP2A-0426-SM-E9J44	GTEX-1QP2A-0526-SM-E8VN5	GTEX-1QP2A-0626-SM-DTX9C	GTEX-1QP2A-0826-SM-DTXF5	GTEX-1QP2A-0926-SM-E76QU	GTEX-1QP2A-1126-SM-EVR3H	GTEX-1QP2A-1226-SM-EVR3I	GTEX-1QP2A-1326-SM-EAZ3K	GTEX-1QP2A-1526-SM-E6CPN	GTEX-1QP2A-1626-SM-E6CPO	GTEX-1QP2A-1726-SM-E76QC	GTEX-1QP2A-1826-SM-E76QD	GTEX-1QP2A-1926-SM-EXOJ9	GTEX-1QP2A-2026-SM-DTX9D	GTEX-1QP2A-2126-SM-DPRZ7	GTEX-1QP2A-2226-SM-DTXF6	GTEX-1QP2A-2426-SM-EXOJA	GTEX-1QP2A-2526-SM-EXOJB	GTEX-1QP2A-2626-SM-EAZ3L	GTEX-1QP66-0005-SM-CY8H4	GTEX-1QP66-0126-SM-EAZ3N	GTEX-1QP66-0226-SM-DPRXS	GTEX-1QP66-0326-SM-DTX7V	GTEX-1QP66-0526-SM-E6CR5	GTEX-1QP66-0626-SM-E76PD	GTEX-1QP66-1126-SM-DTXDP	GTEX-1QP66-1226-SM-DTX7U	GTEX-1QP66-1326-SM-DTXDQ	GTEX-1QP66-1626-SM-E76PC	GTEX-1QP66-1726-SM-E8VO1	GTEX-1QP67-0006-SM-CY8H5	GTEX-1QP67-0326-SM-EVR45	GTEX-1QP67-0726-SM-DPRY1	GTEX-1QP67-0826-SM-EVR46	GTEX-1QP67-1026-SM-EVR47	GTEX-1QP67-1126-SM-EAZ4C	GTEX-1QP67-1326-SM-EAZ4D	GTEX-1QP67-1426-SM-E8VOO	GTEX-1QP67-1526-SM-E76P4	GTEX-1QP67-1626-SM-EAZ3X	GTEX-1QP67-1726-SM-E8VOP	GTEX-1QP67-1826-SM-DTX8D	GTEX-1QP67-2026-SM-E8VO7	GTEX-1QP6S-0126-SM-E9J4K	GTEX-1QP6S-0426-SM-DTXG4	GTEX-1QP6S-0526-SM-E9J4L	GTEX-1QP6S-0626-SM-E8VN4	GTEX-1QP6S-0726-SM-E76QS	GTEX-1QP6S-0826-SM-E6CPP	GTEX-1QP6S-1026-SM-DTXFW	GTEX-1QP6S-1326-SM-DPRZ8	GTEX-1QP6S-1526-SM-EXUSG	GTEX-1QP6S-1626-SM-EVYC5	GTEX-1QP6S-2526-SM-DTX9Z	GTEX-1QP6S-2926-SM-DTXF8	GTEX-1QP6S-3026-SM-EAZ4N	GTEX-1QP6S-3126-SM-DPRZY	GTEX-1QP9N-0005-SM-CY8H9	GTEX-1QP9N-0126-SM-DPRZS	GTEX-1QP9N-0226-SM-E9J4A	GTEX-1QP9N-0426-SM-DTXFT	GTEX-1QP9N-0526-SM-DTX9P	GTEX-1QP9N-0826-SM-DTX9O	GTEX-1QP9N-0926-SM-E9U5S	GTEX-1QP9N-1026-SM-E6CPX	GTEX-1QP9N-1226-SM-E76QN	GTEX-1QP9N-1326-SM-DPRZN	GTEX-1QP9N-1426-SM-DTXFL	GTEX-1QP9N-1526-SM-DTXFK	GTEX-1QP9N-1626-SM-DTXFJ	GTEX-1QP9N-1726-SM-E8VMM	GTEX-1QP9N-1826-SM-E8VMP	GTEX-1QP9N-1926-SM-E6CPY	GTEX-1QP9N-2026-SM-DPRZT	GTEX-1QPFJ-0006-SM-CY8HB	GTEX-1QPFJ-0126-SM-E9J4B	GTEX-1QPFJ-0226-SM-E76PB	GTEX-1QPFJ-0326-SM-E8VO2	GTEX-1QPFJ-0426-SM-E8VNC	GTEX-1QPFJ-0526-SM-DTXDR	GTEX-1QPFJ-0626-SM-DTX7Y	GTEX-1QPFJ-0726-SM-DTXDS	GTEX-1QPFJ-0826-SM-EYYXL	GTEX-1QPFJ-0926-SM-EVR3K	GTEX-1QPFJ-1026-SM-E6CR6	GTEX-1QPFJ-1126-SM-E9U5V	GTEX-1QPFJ-1226-SM-EAZ3M	GTEX-1QPFJ-1426-SM-DTX7W	GTEX-1QPFJ-1526-SM-DPRXT	GTEX-1QPFJ-1626-SM-DTX7X	GTEX-1QPFJ-1726-SM-EXOJU	GTEX-1QPFJ-1926-SM-EVYBD	GTEX-1QPFJ-2026-SM-EVYBE	GTEX-1QPFJ-2126-SM-EXOJV	GTEX-1QPFJ-2226-SM-EXOJW	GTEX-1QPFJ-2326-SM-E6CR7	GTEX-1QPFJ-2426-SM-EVR3L	GTEX-1QPFJ-2526-SM-EXOJX	GTEX-1QPFJ-2626-SM-DPRZU	GTEX-1QW4Y-0005-SM-DO93W	GTEX-1QW4Y-0126-SM-DPRZQ	GTEX-1QW4Y-0226-SM-EAZ3U	GTEX-1QW4Y-0326-SM-E8VOT	GTEX-1QW4Y-0426-SM-E76P2	GTEX-1QW4Y-0526-SM-EAZ3V	GTEX-1QW4Y-0626-SM-E9J2O	GTEX-1QW4Y-0726-SM-DTX8E	GTEX-1QW4Y-0826-SM-DTXE1	GTEX-1QW4Y-0926-SM-DPRY2	GTEX-1QW4Y-1026-SM-DTXE2	GTEX-1QW4Y-1126-SM-DTXE3	GTEX-1QW4Y-1226-SM-EWRMY	GTEX-1QW4Y-1326-SM-EWRMZ	GTEX-1QW4Y-1426-SM-E76P3	GTEX-1QW4Y-1526-SM-EAZ3Z	GTEX-1QW4Y-1626-SM-EAZ41	GTEX-1QW4Y-1726-SM-EWRN1	GTEX-1QW4Y-1826-SM-EVYBO	GTEX-1QW4Y-1926-SM-E8VO3	GTEX-1R46S-0006-SM-DO93Y	GTEX-1R46S-0011-R6a-SM-EZ6N6	GTEX-1R46S-0011-R7b-SM-EXUTH	GTEX-1R46S-0011-R9a-SM-EZ6N7	GTEX-1R46S-0126-SM-E9J3O	GTEX-1R46S-0326-SM-EWRNE	GTEX-1R46S-0426-SM-EVR48	GTEX-1R46S-0526-SM-EVYBZ	GTEX-1R46S-0626-SM-E9J41	GTEX-1R46S-0726-SM-E9J42	GTEX-1R46S-1026-SM-E8VN3	GTEX-1R46S-1426-SM-EXOJD	GTEX-1R46S-2026-SM-DTX9E	GTEX-1R46S-2426-SM-E76QA	GTEX-1R46S-2526-SM-E8VN2	GTEX-1R46S-2926-SM-EXOJE	GTEX-1R46S-3126-SM-DPRZ9	GTEX-1R7EU-0006-SM-DO93C	GTEX-1R7EU-0126-SM-EVR4F	GTEX-1R7EU-0226-SM-EVR4G	GTEX-1R7EU-0326-SM-EWRNJ	GTEX-1R7EU-0426-SM-EVR4H	GTEX-1R7EU-0526-SM-E76QO	GTEX-1R7EU-0626-SM-DTX9N	GTEX-1R7EU-0726-SM-DPRZM	GTEX-1R7EU-0826-SM-DPRZL	GTEX-1R7EU-0926-SM-E6CQ5	GTEX-1R7EU-1026-SM-EVR4I	GTEX-1R7EU-1126-SM-EAZ4M	GTEX-1R7EU-1226-SM-E8VMR	GTEX-1R7EU-1326-SM-E6CQ6	GTEX-1R7EU-1626-SM-DTXG3	GTEX-1R7EU-1726-SM-DTX9M	GTEX-1R7EU-1826-SM-DTX9L	GTEX-1R7EU-1926-SM-E9U62	GTEX-1R7EU-2026-SM-E9U63	GTEX-1R7EV-0005-SM-DO938	GTEX-1R7EV-0126-SM-EAZ3O	GTEX-1R7EV-0326-SM-E76PA	GTEX-1R7EV-0426-SM-DTX7Z	GTEX-1R7EV-1026-SM-DTX81	GTEX-1R7EV-1126-SM-DPRXU	GTEX-1R7EV-1226-SM-DTX82	GTEX-1R7EV-1526-SM-E8VOD	GTEX-1R7EV-1726-SM-E6CR8	GTEX-1R7EV-1926-SM-EVYBF	GTEX-1R7EV-2026-SM-DTX83	GTEX-1R7EV-2126-SM-E9J2K	GTEX-1R7EV-2226-SM-E8VOE	GTEX-1R7EV-2426-SM-EVYBG	GTEX-1R9JW-0002-SM-DO93B	GTEX-1R9JW-0126-SM-EAZ4P	GTEX-1R9JW-0226-SM-EVR4K	GTEX-1R9JW-0326-SM-EAZ45	GTEX-1R9JW-0426-SM-E76QL	GTEX-1R9JW-0526-SM-EWRNK	GTEX-1R9JW-0726-SM-DTXFH	GTEX-1R9JW-0826-SM-DPRZJ	GTEX-1R9JW-1326-SM-E6CQ7	GTEX-1R9JW-1426-SM-DTX9K	GTEX-1R9JW-1526-SM-DPRZK	GTEX-1R9JW-1626-SM-E76QK	GTEX-1R9JW-1926-SM-EVR4J	GTEX-1R9JW-2026-SM-EAZ4O	GTEX-1R9JW-2126-SM-E76QT	GTEX-1R9JW-2226-SM-E8VMS	GTEX-1R9JW-2326-SM-E9J3U	GTEX-1R9JW-2426-SM-DTXFI	GTEX-1R9K4-0006-SM-CYPRM	GTEX-1R9K4-0011-R11a-SM-EZ6N9	GTEX-1R9K4-0011-R5b-SM-EZ6N8	GTEX-1R9K4-0126-SM-DTX9X	GTEX-1R9K4-0326-SM-EVYBQ	GTEX-1R9K4-0526-SM-E76P1	GTEX-1R9K4-0626-SM-E76OZ	GTEX-1R9K4-0726-SM-EWRN2	GTEX-1R9K4-1026-SM-EXUT1	GTEX-1R9K4-1126-SM-E9J4G	GTEX-1R9K4-1326-SM-DTX8G	GTEX-1R9K4-1426-SM-DPRY4	GTEX-1R9K4-1526-SM-DPRY5	GTEX-1R9K4-1826-SM-EVYBP	GTEX-1R9K4-1926-SM-DPRZW	GTEX-1R9K4-2326-SM-E6CRB	GTEX-1R9K4-2826-SM-DTX8F	GTEX-1R9K4-2926-SM-DPRY3	GTEX-1R9K4-3126-SM-DTX9Y	GTEX-1R9K5-0006-SM-DO939	GTEX-1R9K5-0226-SM-EWRNF	GTEX-1R9K5-0326-SM-EWRNG	GTEX-1R9K5-0426-SM-E8VOV	GTEX-1R9K5-0526-SM-DTXF9	GTEX-1R9K5-0626-SM-DPRZB	GTEX-1R9K5-0726-SM-EAZ4E	GTEX-1R9K5-1026-SM-EAZ4F	GTEX-1R9K5-1126-SM-EAZ4G	GTEX-1R9K5-1226-SM-E6CPQ	GTEX-1R9K5-1326-SM-E6CPR	GTEX-1R9K5-1426-SM-DTX9F	GTEX-1R9K5-1526-SM-DPRZA	GTEX-1R9K5-1626-SM-E76QB	GTEX-1R9K5-1726-SM-EVR49	GTEX-1R9K5-2026-SM-E6CPS	GTEX-1R9K5-2126-SM-E8VN1	GTEX-1R9K5-2226-SM-DTX9G	GTEX-1R9K5-2326-SM-DPRZC	GTEX-1R9PM-0006-SM-CYPTI	GTEX-1R9PM-0126-SM-DPRY6	GTEX-1R9PM-0226-SM-DPRY7	GTEX-1R9PM-0326-SM-EVYBI	GTEX-1R9PM-0426-SM-EVR3P	GTEX-1R9PM-0926-SM-DPRYA	GTEX-1R9PM-1026-SM-EVR3N	GTEX-1R9PM-1126-SM-E76OX	GTEX-1R9PM-1526-SM-DPRY8	GTEX-1R9PM-1626-SM-DPRY9	GTEX-1R9PM-1726-SM-E8VOA	GTEX-1R9PM-1826-SM-EVYBH	GTEX-1R9PM-1926-SM-EVR3O	GTEX-1R9PM-2026-SM-E76OY	GTEX-1R9PM-2126-SM-E8VOB	GTEX-1R9PM-2226-SM-E8VOC	GTEX-1R9PM-2326-SM-EWRMT	GTEX-1R9PN-0006-SM-DTX7L	GTEX-1R9PN-0226-SM-DTX84	GTEX-1R9PN-0326-SM-DTX85	GTEX-1R9PN-0426-SM-DTXDT	GTEX-1R9PN-0526-SM-DTX86	GTEX-1R9PN-0626-SM-E6CR9	GTEX-1R9PN-1026-SM-DTX87	GTEX-1R9PN-1826-SM-E8VO4	GTEX-1R9PN-1926-SM-E8VO5	GTEX-1R9PO-0006-SM-DO937	GTEX-1R9PO-0011-R11b-SM-EZ6NB	GTEX-1R9PO-0011-R5a-SM-EZ6NA	GTEX-1R9PO-0226-SM-E6CHS	GTEX-1R9PO-0326-SM-DTXA1	GTEX-1R9PO-0926-SM-E9U4Q	GTEX-1R9PO-1226-SM-E6CHR	GTEX-1R9PO-1626-SM-E6CPT	GTEX-1R9PO-2026-SM-E9J4N	GTEX-1R9PO-2126-SM-E9J4O	GTEX-1R9PO-2426-SM-EVYBS	GTEX-1R9PO-2526-SM-EVYBT	GTEX-1R9PO-2626-SM-E6CPU	GTEX-1R9PO-2826-SM-E6CPV	GTEX-1R9PO-2926-SM-EVYBR	GTEX-1RAZA-0006-SM-CKZO9	GTEX-1RAZA-0126-SM-E6CI3	GTEX-1RAZA-0226-SM-E9U4W	GTEX-1RAZA-0326-SM-E6CI4	GTEX-1RAZA-0426-SM-E8VMW	GTEX-1RAZA-0526-SM-E76R2	GTEX-1RAZA-0626-SM-EAZ4H	GTEX-1RAZA-0826-SM-EAZ4I	GTEX-1RAZA-0926-SM-E6CQ8	GTEX-1RAZA-1026-SM-E6CQ9	GTEX-1RAZA-1126-SM-E8VMV	GTEX-1RAZA-1226-SM-E6CQA	GTEX-1RAZA-1326-SM-DPS12	GTEX-1RAZA-1426-SM-EV79H	GTEX-1RAZA-1626-SM-EV79I	GTEX-1RAZA-1726-SM-DPS13	GTEX-1RAZA-1826-SM-DTXA2	GTEX-1RAZA-2126-SM-EVR4A	GTEX-1RAZA-2226-SM-E9U4X	GTEX-1RAZQ-0005-SM-DO93U	GTEX-1RAZQ-0126-SM-EV7B1	GTEX-1RAZQ-0226-SM-EV7BK	GTEX-1RAZQ-0326-SM-E9J45	GTEX-1RAZQ-0426-SM-DTXFQ	GTEX-1RAZQ-0526-SM-E8VOQ	GTEX-1RAZQ-0626-SM-E8VOR	GTEX-1RAZQ-0726-SM-EAZ43	GTEX-1RAZQ-0826-SM-EVR4L	GTEX-1RAZQ-0926-SM-EAZ4Q	GTEX-1RAZQ-1026-SM-EAZ4R	GTEX-1RAZQ-1126-SM-EAZ4S	GTEX-1RAZQ-1226-SM-EWRNL	GTEX-1RAZQ-1326-SM-E9TK6	GTEX-1RAZQ-1426-SM-EV7B2	GTEX-1RAZQ-1526-SM-E6CJI	GTEX-1RAZQ-1626-SM-E9U6C	GTEX-1RAZQ-1726-SM-EAZ4T	GTEX-1RAZQ-1826-SM-E76P9	GTEX-1RAZQ-2026-SM-E76P7	GTEX-1RAZQ-2126-SM-DTX9V	GTEX-1RAZQ-2226-SM-DPRZR	GTEX-1RAZR-0006-SM-DLHBR	GTEX-1RAZR-0226-SM-EVYC6	GTEX-1RAZR-0326-SM-EWRNM	GTEX-1RAZR-0426-SM-EVYC7	GTEX-1RAZR-0626-SM-E6CJO	GTEX-1RAZR-0726-SM-EV7BA	GTEX-1RAZR-1026-SM-E8VOJ	GTEX-1RAZR-1126-SM-E6CRC	GTEX-1RAZR-1226-SM-E6CRD	GTEX-1RAZR-1426-SM-EVR4M	GTEX-1RAZR-1526-SM-EAZ4U	GTEX-1RAZR-1626-SM-EAZ4V	GTEX-1RAZR-1826-SM-E6CRE	GTEX-1RAZR-1926-SM-E6CRF	GTEX-1RAZR-2026-SM-E9TKE	GTEX-1RAZR-2126-SM-E9U6T	GTEX-1RAZR-2226-SM-E6CRG	GTEX-1RAZS-0005-SM-DO93D	GTEX-1RAZS-0426-SM-E9J4C	GTEX-1RAZS-0526-SM-E9J4D	GTEX-1RAZS-0826-SM-E76QP	GTEX-1RAZS-1026-SM-E9TID	GTEX-1RAZS-1226-SM-E8VMT	GTEX-1RAZS-2226-SM-E8VMU	GTEX-1RAZS-2526-SM-E6CHT	GTEX-1RAZS-2626-SM-EV79C	GTEX-1RAZS-2926-SM-EVR4T	GTEX-1RB15-0005-SM-CL53N	GTEX-1RB15-0326-SM-E6CQB	GTEX-1RB15-0426-SM-E9U4Y	GTEX-1RB15-0826-SM-E9U4Z	GTEX-1RB15-1026-SM-E9U6V	GTEX-1RB15-1126-SM-E8VMX	GTEX-1RB15-1326-SM-E76Q9	GTEX-1RB15-1926-SM-EV79J	GTEX-1RB15-2126-SM-E9TIM	GTEX-1RB15-2226-SM-DTXFZ	GTEX-1RB15-2426-SM-E8VMY	GTEX-1RDX4-0005-SM-DLHBS	GTEX-1RDX4-0126-SM-E9J4P	GTEX-1RDX4-0226-SM-DTXG1	GTEX-1RDX4-0526-SM-EAZ44	GTEX-1RDX4-0726-SM-E8VO8	GTEX-1RDX4-0826-SM-E9TK7	GTEX-1RDX4-0926-SM-E9U6D	GTEX-1RDX4-1126-SM-E9U6E	GTEX-1RDX4-1626-SM-EVR53	GTEX-1RDX4-1826-SM-EVR54	GTEX-1RDX4-1926-SM-E6CJJ	GTEX-1RDX4-2126-SM-EV7B3	GTEX-1RDX4-3226-SM-DPS14	GTEX-1RLM8-0005-SM-DO121	GTEX-1RLM8-0011-R2a-SM-EZ6N4	GTEX-1RLM8-0011-R6a-SM-EYYXS	GTEX-1RLM8-0011-R8a-SM-EYYXR	GTEX-1RLM8-0226-SM-E6CJY	GTEX-1RLM8-0526-SM-E8VOK	GTEX-1RLM8-0626-SM-E76OW	GTEX-1RLM8-0726-SM-E6CRH	GTEX-1RLM8-0926-SM-EWROD	GTEX-1RLM8-1026-SM-EWROE	GTEX-1RLM8-1726-SM-E9TKF	GTEX-1RLM8-2226-SM-EVYD1	GTEX-1RLM8-2326-SM-EWRN4	GTEX-1RLM8-2926-SM-E8VON	GTEX-1RLM8-3026-SM-E6CPC	GTEX-1RMOY-0005-SM-DO11X	GTEX-1RMOY-0126-SM-EWRNN	GTEX-1RMOY-0626-SM-E9TIE	GTEX-1RMOY-0726-SM-EV79D	GTEX-1RMOY-0826-SM-E9TIF	GTEX-1RMOY-0926-SM-E9TIG	GTEX-1RMOY-1126-SM-EV79E	GTEX-1RMOY-1326-SM-E9TIH	GTEX-1RMOY-1626-SM-EVYC8	GTEX-1RMOY-1726-SM-EVYC9	GTEX-1RMOY-1926-SM-EVYCA	GTEX-1RNSC-0011-R5a-SM-EZ6N5	GTEX-1RNSC-1126-SM-E9TIP	GTEX-1RNSC-1226-SM-E9U52	GTEX-1RNSC-2926-SM-EV79L	GTEX-1RNSC-3126-SM-EVR4V	GTEX-1RNTQ-0006-SM-CYPRG	GTEX-1RNTQ-0726-SM-E9U6F	GTEX-1RNTQ-0826-SM-E9TK8	GTEX-1RNTQ-1026-SM-EV7B4	GTEX-1RNTQ-1126-SM-E9TK9	GTEX-1RQEC-0006-SM-CL542	GTEX-1RQEC-0011-R9a-SM-EZ6N3	GTEX-1RQEC-0126-SM-E9J2H	GTEX-1RQEC-0226-SM-E9J3V	GTEX-1RQEC-0426-SM-E6CHU	GTEX-1RQEC-0526-SM-E6CHV	GTEX-1RQEC-0926-SM-EWROG	GTEX-1RQEC-1026-SM-EVR5B	GTEX-1RQEC-1126-SM-EAZ5E	GTEX-1RQEC-1926-SM-DTX7M	GTEX-1RQEC-2026-SM-DTXDM	GTEX-1RQEC-2126-SM-DPS15	GTEX-1RQEC-2526-SM-EVYD2	GTEX-1RQEC-2626-SM-EVR3Z	GTEX-1RQEC-2926-SM-EVR5A	GTEX-1RQEC-3026-SM-DPRXM	GTEX-1RQED-0005-SM-DO11Z	GTEX-1RQED-0426-SM-E6CJP	GTEX-1RQED-0926-SM-EWRNZ	GTEX-1RQED-1026-SM-EVYCT	GTEX-1RQED-1126-SM-EVYCU	GTEX-1RQED-1626-SM-EAZ55	GTEX-1S3DN-0006-SM-DO127	GTEX-1S3DN-0626-SM-E9U51	GTEX-1S3DN-0726-SM-E9TIO	GTEX-1S3DN-1426-SM-EWRNO	GTEX-1S3DN-1526-SM-EVYCB	GTEX-1S3DN-1626-SM-EVYCC	GTEX-1S3DN-1826-SM-EV79K	GTEX-1S3DN-1926-SM-E6CIR	GTEX-1S3DN-2126-SM-E9TIN	GTEX-1S3DN-2226-SM-EVYCD	GTEX-1S3DN-2626-SM-EVYCE	GTEX-1S5VW-0005-SM-CYPS4	GTEX-1S5VW-0426-SM-E9U6G	GTEX-1S5VW-0526-SM-E6CHL	GTEX-1S5VW-0926-SM-EWRNU	GTEX-1S5VW-1826-SM-EAZ53	GTEX-1S5VW-2426-SM-EAZ52	GTEX-1S5VW-2626-SM-EVR4W	GTEX-1S5VW-2926-SM-E9U6H	GTEX-1S5VW-3026-SM-EV7B5	GTEX-1S5ZA-0005-SM-CYPS2	GTEX-1S5ZA-0126-SM-EVYCV	GTEX-1S5ZA-0326-SM-EWRN5	GTEX-1S5ZA-0426-SM-E6CJR	GTEX-1S5ZA-0526-SM-EWRO1	GTEX-1S5ZA-0926-SM-EVR55	GTEX-1S5ZA-1026-SM-EWRO2	GTEX-1S5ZA-1126-SM-EVYBU	GTEX-1S5ZA-1326-SM-EV7BB	GTEX-1S5ZA-1426-SM-E6CJQ	GTEX-1S5ZA-1626-SM-E9TKG	GTEX-1S5ZU-0005-SM-CYPS3	GTEX-1S5ZU-0226-SM-E6CHW	GTEX-1S5ZU-0526-SM-E9U4S	GTEX-1S5ZU-0726-SM-EWROH	GTEX-1S5ZU-2326-SM-EAZ5B	GTEX-1S5ZU-2526-SM-E6CIF	GTEX-1S5ZU-2626-SM-E9TII	GTEX-1S82P-0005-SM-CM2RX	GTEX-1S82P-0226-SM-E6CI6	GTEX-1S82P-0326-SM-E9TIR	GTEX-1S82P-0526-SM-EVR4N	GTEX-1S82P-0726-SM-EVR4O	GTEX-1S82P-0826-SM-EVR4P	GTEX-1S82P-0926-SM-EWRNP	GTEX-1S82P-1026-SM-EAZ4W	GTEX-1S82P-1126-SM-EV79M	GTEX-1S82P-1626-SM-EVR4Q	GTEX-1S82P-2026-SM-E9TIQ	GTEX-1S82P-2126-SM-E6CI5	GTEX-1S82U-0005-SM-CYPRW	GTEX-1S82U-0726-SM-E9TKI	GTEX-1S82U-1026-SM-E6CJK	GTEX-1S82U-1126-SM-E9U6I	GTEX-1S82U-1226-SM-E9TKB	GTEX-1S82U-1326-SM-E9U6J	GTEX-1S82U-1426-SM-E6CJL	GTEX-1S82Y-0005-SM-DO123	GTEX-1S82Y-1026-SM-EV7BJ	GTEX-1S82Y-1226-SM-EV7BD	GTEX-1S82Y-2026-SM-EVYCM	GTEX-1S82Y-2226-SM-EWRNV	GTEX-1S82Y-2426-SM-E9U6N	GTEX-1S82Z-0006-SM-DLHC5	GTEX-1S82Z-0626-SM-E9TIJ	GTEX-1S82Z-0726-SM-E6CHX	GTEX-1S82Z-0826-SM-E6CHY	GTEX-1S82Z-1726-SM-E6CHZ	GTEX-1S82Z-1826-SM-E9TIK	GTEX-1S831-0006-SM-DLHC1	GTEX-1S831-0326-SM-EVYD3	GTEX-1S831-0526-SM-EYYWO	GTEX-1S831-0626-SM-EV79N	GTEX-1S831-0726-SM-EV79O	GTEX-1S831-0826-SM-E9TIS	GTEX-1S831-1026-SM-EVR5C	GTEX-1S831-1126-SM-EWROI	GTEX-1S831-1226-SM-EVR5D	GTEX-1S831-1726-SM-EWROJ	GTEX-1S831-1826-SM-EWROF	GTEX-1S831-1926-SM-EV79P	GTEX-1S831-2026-SM-EXOJP	GTEX-1S83E-0006-SM-DLHBW	GTEX-1S83E-0126-SM-EWRO4	GTEX-1S83E-0226-SM-EVYCW	GTEX-1S83E-0326-SM-EVYCX	GTEX-1S83E-0626-SM-E9TKC	GTEX-1S83E-0726-SM-EV7B6	GTEX-1S83E-0826-SM-EV7B7	GTEX-1S83E-1026-SM-EWRO5	GTEX-1S83E-1326-SM-E6CJM	GTEX-1S83E-1426-SM-EV7B8	GTEX-1S83E-1626-SM-EV7B9	GTEX-1S83E-2126-SM-EWRO6	GTEX-N7MS-0007-SM-2D7W1	GTEX-N7MS-0008-SM-4E3JI	GTEX-N7MS-0011-R10A-SM-2HMJK	GTEX-N7MS-0011-R11A-SM-2HMJS	GTEX-N7MS-0011-R1a-SM-2HMJG	GTEX-N7MS-0011-R2a-SM-2HML6	GTEX-N7MS-0011-R3a-SM-33HC6	GTEX-N7MS-0011-R4a-SM-2HMKW	GTEX-N7MS-0011-R5a-SM-2HMK8	GTEX-N7MS-0011-R6a-SM-2HMJ4	GTEX-N7MS-0011-R7a-SM-2HMKN	GTEX-N7MS-0011-R8a-SM-2YUMK	GTEX-N7MS-0126-SM-3TW8O	GTEX-N7MS-0326-SM-4E3K2	GTEX-N7MS-0426-SM-2YUN6	GTEX-N7MS-0526-SM-4E3JP	GTEX-N7MS-0626-SM-2YUN7	GTEX-N7MS-0826-SM-2HML4	GTEX-N7MS-0926-SM-2HMIZ	GTEX-N7MS-1126-SM-3LK5E	GTEX-N7MS-1225-SM-3LK5G	GTEX-N7MS-2326-SM-2HMLD	GTEX-N7MS-2526-SM-2D7W3	GTEX-N7MS-2625-SM-3LK77	GTEX-N7MT-0007-SM-3GACQ	GTEX-N7MT-0011-R10A-SM-2I3E1	GTEX-N7MT-0011-R11A-SM-2I3DZ	GTEX-N7MT-0011-R1a-SM-CNPO1	GTEX-N7MT-0011-R2a-SM-2I3GI	GTEX-N7MT-0011-R3a-SM-2I3GC	GTEX-N7MT-0011-R4a-SM-2I3G9	GTEX-N7MT-0011-R5a-SM-2I3G6	GTEX-N7MT-0011-R6a-SM-2I3G3	GTEX-N7MT-0011-R7a-SM-2I3FZ	GTEX-N7MT-0011-R8a-SM-2I5GU	GTEX-N7MT-0126-SM-2D7VT	GTEX-N7MT-0226-SM-48TC3	GTEX-N7MT-0326-SM-48TDP	GTEX-N7MT-0726-SM-3TW8S	GTEX-N7MT-0826-SM-EV794	GTEX-N7MT-1026-SM-3TW8T	GTEX-N7MT-1126-SM-CYPQY	GTEX-N7MT-1226-SM-DKPOK	GTEX-N7MT-1326-SM-2I3FV	GTEX-N7MT-1426-SM-3LK5M	GTEX-N7MT-1626-SM-3LK71	GTEX-N7MT-1926-SM-3LK5N	GTEX-NFK9-0006-SM-3GACS	GTEX-NFK9-0008-SM-4E3JE	GTEX-NFK9-0126-SM-3LK5H	GTEX-NFK9-0226-SM-2HMKQ	GTEX-NFK9-0326-SM-3MJGV	GTEX-NFK9-0426-SM-2YUNK	GTEX-NFK9-0526-SM-2YUNL	GTEX-NFK9-0626-SM-2HMIV	GTEX-NFK9-0726-SM-2HMJW	GTEX-NFK9-0926-SM-2HMJU	GTEX-NFK9-1026-SM-2HMK1	GTEX-NFK9-1126-SM-3LK78	GTEX-NFK9-1226-SM-3LK79	GTEX-NFK9-1326-SM-3LK5I	GTEX-NFK9-1426-SM-43ISG	GTEX-NFK9-1526-SM-3LK7B	GTEX-NFK9-1626-SM-3LK5J	GTEX-NFK9-1726-SM-3TW8P	GTEX-NFK9-2026-SM-3LK5K	GTEX-NFK9-2226-SM-3MJGP	GTEX-NL3H-0008-SM-4E3HU	GTEX-NL3H-0011-R10A-SM-2I3E9	GTEX-NL3H-0011-R11A-SM-2I3E6	GTEX-NL3H-0011-R1a-SM-48TDJ	GTEX-NL3H-0011-R3a-SM-2I3GL	GTEX-NL3H-0011-R4a-SM-2I3GK	GTEX-NL3H-0011-R5a-SM-2I3GB	GTEX-NL3H-0011-R6a-SM-2I3G8	GTEX-NL3H-0011-R7a-SM-2I3G5	GTEX-NL3H-0011-R8a-SM-DIPDY	GTEX-NL4W-0008-SM-4E3I2	GTEX-NL4W-0011-R10A-SM-2I3DY	GTEX-NL4W-0011-R11A-SM-2I3DW	GTEX-NL4W-0011-R2a-SM-2I5GV	GTEX-NL4W-0011-R4a-SM-2I5GZ	GTEX-NL4W-0011-R5a-SM-2I3GD	GTEX-NL4W-0011-R6a-SM-2I3GA	GTEX-NL4W-0011-R8a-SM-2I3G4	GTEX-NL4W-0011-R9a-SM-2I3G1	GTEX-NPJ7-0006-SM-3GACR	GTEX-NPJ7-0008-SM-4E3JS	GTEX-NPJ7-0011-R10A-SM-2I3E5	GTEX-NPJ7-0011-R11A-SM-2I3E8	GTEX-NPJ7-0011-R1a-SM-3GACT	GTEX-NPJ7-0011-R2a-SM-2I3GF	GTEX-NPJ7-0011-R4a-SM-2I3GJ	GTEX-NPJ7-0011-R5a-SM-33HBK	GTEX-NPJ7-0011-R6a-SM-2I3G7	GTEX-NPJ7-0011-R7a-SM-EV79B	GTEX-NPJ7-0011-R8a-SM-2I3G2	GTEX-NPJ7-0011-R9a-SM-2TC5R	GTEX-NPJ7-1326-SM-3MJHO	GTEX-NPJ7-1726-SM-2YUNA	GTEX-NPJ7-2526-SM-EV79A	GTEX-NPJ7-2726-SM-2I3FT	GTEX-NPJ7-2826-SM-2I3FU	GTEX-NPJ7-2926-SM-3MJGQ	GTEX-NPJ8-0007-SM-2D7VX	GTEX-NPJ8-0011-R10A-SM-2YUMO	GTEX-NPJ8-0011-R11A-SM-2YUMS	GTEX-NPJ8-0011-R1a-SM-33HCB	GTEX-NPJ8-0011-R2a-SM-2TC6M	GTEX-NPJ8-0011-R3a-SM-2HMIW	GTEX-NPJ8-0011-R4a-SM-2HML3	GTEX-NPJ8-0011-R5a-SM-2HMJY	GTEX-NPJ8-0011-R6a-SM-2HMKB	GTEX-NPJ8-0011-R7a-SM-2HMJV	GTEX-NPJ8-0011-R8a-SM-2HMLG	GTEX-NPJ8-0011-R9a-SM-2YUN5	GTEX-NPJ8-0126-SM-2YUNR	GTEX-NPJ8-0226-SM-48TBN	GTEX-NPJ8-0326-SM-2D7VV	GTEX-NPJ8-0426-SM-2HMK6	GTEX-NPJ8-0526-SM-3MJHN	GTEX-NPJ8-1326-SM-3LK6B	GTEX-NPJ8-1426-SM-3MJHR	GTEX-NPJ8-1526-SM-2D7VU	GTEX-NPJ8-1726-SM-2YUNB	GTEX-NPJ8-1826-SM-2YUNC	GTEX-NPJ8-1926-SM-3MJGB	GTEX-NPJ8-2026-SM-3TW91	GTEX-NPJ8-2126-SM-3MJGK	GTEX-NPJ8-2226-SM-3TW8D	GTEX-NPJ8-2426-SM-3MJHL	GTEX-NPJ8-2626-SM-2D7W2	GTEX-O5YT-0007-SM-32PK7	GTEX-O5YT-0008-SM-4E3IQ	GTEX-O5YT-0126-SM-48TBW	GTEX-O5YT-0226-SM-32PK5	GTEX-O5YT-0326-SM-32PKA	GTEX-O5YT-0426-SM-3MJHD	GTEX-O5YT-0526-SM-32PK8	GTEX-O5YT-0726-SM-3MJHA	GTEX-O5YT-0826-SM-3TW8N	GTEX-O5YT-0926-SM-48TDG	GTEX-O5YT-1026-SM-3MJGF	GTEX-O5YT-1326-SM-3MJGR	GTEX-O5YT-1426-SM-3MJHC	GTEX-O5YT-1626-SM-32PK6	GTEX-O5YT-1726-SM-3NMD7	GTEX-O5YT-1826-SM-32PK9	GTEX-O5YT-2126-SM-3MJGD	GTEX-O5YU-0008-SM-4E3I7	GTEX-O5YU-0726-SM-EV792	GTEX-O5YV-0008-SM-4E3HP	GTEX-O5YV-0226-SM-48TBY	GTEX-O5YV-0326-SM-2I5H2	GTEX-O5YV-0426-SM-3LK66	GTEX-O5YV-0526-SM-2I5GE	GTEX-O5YV-0626-SM-3LK64	GTEX-O5YV-0726-SM-EV798	GTEX-O5YV-1026-SM-3LK72	GTEX-O5YV-1126-SM-3LK73	GTEX-O5YV-1226-SM-EV795	GTEX-O5YV-1526-SM-EV799	GTEX-O5YV-1626-SM-2YUNJ	GTEX-O5YV-1826-SM-2YUNI	GTEX-O5YV-1926-SM-EV797	GTEX-O5YV-2026-SM-2D7VS	GTEX-O5YW-0006-SM-3LK6E	GTEX-O5YW-0008-SM-4E3IE	GTEX-O5YW-0126-SM-3LK6D	GTEX-O5YW-0326-SM-2I5EI	GTEX-O5YW-0426-SM-3MJHJ	GTEX-O5YW-0526-SM-2YUMX	GTEX-O5YW-1426-SM-3MJHF	GTEX-O5YW-1526-SM-3MJGL	GTEX-O5YW-1826-SM-2YUN2	GTEX-O5YW-3026-SM-3MJHI	GTEX-OHPK-0006-SM-2HMKH	GTEX-OHPK-0008-SM-4E3JL	GTEX-OHPK-0226-SM-3MJH6	GTEX-OHPK-0326-SM-2HMJO	GTEX-OHPK-0426-SM-3MJH3	GTEX-OHPK-1326-SM-3MJGN	GTEX-OHPK-1526-SM-3MJGM	GTEX-OHPK-1626-SM-2YUN3	GTEX-OHPK-1726-SM-48TC4	GTEX-OHPK-1826-SM-2YUMR	GTEX-OHPK-2026-SM-3MJH7	GTEX-OHPK-2326-SM-3MJH2	GTEX-OHPK-2426-SM-3MJGH	GTEX-OHPK-2526-SM-3MJH9	GTEX-OHPK-2626-SM-2HMK9	GTEX-OHPL-0006-SM-3MJHB	GTEX-OHPL-0008-SM-4E3I9	GTEX-OHPL-0126-SM-2HMJ7	GTEX-OHPL-0326-SM-33HC8	GTEX-OHPL-0426-SM-3TW8X	GTEX-OHPL-0526-SM-3NM8U	GTEX-OHPL-1026-SM-3MJGI	GTEX-OHPL-1326-SM-3MJGG	GTEX-OHPL-1626-SM-2HMIR	GTEX-OHPL-1826-SM-2YUN8	GTEX-OHPL-2026-SM-3TW8R	GTEX-OHPL-2426-SM-48TDN	GTEX-OHPL-2526-SM-3MJGT	GTEX-OHPL-2626-SM-2HMJA	GTEX-OHPL-3026-SM-3MJGS	GTEX-OHPM-0006-SM-2HMKU	GTEX-OHPM-0008-SM-4E3IP	GTEX-OHPM-0126-SM-2YUN9	GTEX-OHPM-0226-SM-3LK61	GTEX-OHPM-0326-SM-33HCA	GTEX-OHPM-0426-SM-3TW8V	GTEX-OHPM-0526-SM-2YUMJ	GTEX-OHPM-0726-SM-3LK7A	GTEX-OHPM-1026-SM-3LK74	GTEX-OHPM-1426-SM-3TW8Y	GTEX-OHPM-1526-SM-EV796	GTEX-OHPM-1826-SM-2YUNF	GTEX-OHPM-2126-SM-3LK75	GTEX-OHPM-2626-SM-33HC5	GTEX-OHPN-0005-SM-2YUML	GTEX-OHPN-0008-SM-4E3HW	GTEX-OHPN-0011-R10A-SM-33HBU	GTEX-OHPN-0011-R11A-SM-2I5FM	GTEX-OHPN-0011-R1A-SM-2I5GB	GTEX-OHPN-0011-R2A-SM-2I5FB	GTEX-OHPN-0011-R4A-SM-2I5FD	GTEX-OHPN-0011-R6A-SM-2I5FH	GTEX-OHPN-0011-R7A-SM-2I5FI	GTEX-OHPN-0011-R8A-SM-33HBT	GTEX-OHPN-0011-R9A-SM-5TDEJ	GTEX-OHPN-0226-SM-48TBV	GTEX-OHPN-0426-SM-E9TI6	GTEX-OHPN-1026-SM-E9TI8	GTEX-OHPN-1926-SM-E9TI9	GTEX-OHPN-2026-SM-E9TIA	GTEX-OHPN-2226-SM-E9TI7	GTEX-OHPN-2426-SM-E9TI5	GTEX-OHPN-2526-SM-2I5H3	GTEX-OHPN-2626-SM-2I5H1	GTEX-OHPN-2726-SM-2I5H4	GTEX-OHPN-2826-SM-3LK67	GTEX-OHPN-2926-SM-3LK65	GTEX-OIZF-0006-SM-2I5GQ	GTEX-OIZF-0126-SM-7SB8I	GTEX-OIZF-0226-SM-E9TI3	GTEX-OIZF-0326-SM-3MJGY	GTEX-OIZF-0426-SM-7PBZP	GTEX-OIZF-0526-SM-7MXVM	GTEX-OIZF-0626-SM-7MKHG	GTEX-OIZF-0726-SM-7PC15	GTEX-OIZF-0826-SM-3MJGO	GTEX-OIZF-0926-SM-7MKH7	GTEX-OIZF-1026-SM-2HML5	GTEX-OIZF-1326-SM-3MJGU	GTEX-OIZF-1426-SM-2HML2	GTEX-OIZF-1526-SM-2I5GR	GTEX-OIZF-1626-SM-2YUNE	GTEX-OIZF-1726-SM-7PC3H	GTEX-OIZF-1826-SM-2YUNO	GTEX-OIZF-1926-SM-7PBZS	GTEX-OIZF-2026-SM-3MJH1	GTEX-OIZF-2126-SM-7P8R2	GTEX-OIZF-2626-SM-7P8QZ	GTEX-OIZF-3026-SM-7PC3D	GTEX-OIZG-0008-SM-4E3J2	GTEX-OIZG-0126-SM-E9TI2	GTEX-OIZG-0226-SM-2TC5L	GTEX-OIZG-0426-SM-3LK5W	GTEX-OIZG-0526-SM-2HMLF	GTEX-OIZG-0726-SM-33HBL	GTEX-OIZG-0826-SM-E9TI4	GTEX-OIZG-0926-SM-3LK5Y	GTEX-OIZG-1026-SM-3LK5X	GTEX-OIZG-1126-SM-2HMIU	GTEX-OIZG-1326-SM-2HMIQ	GTEX-OIZG-1426-SM-E6CHG	GTEX-OIZH-0005-SM-2HMJN	GTEX-OIZH-0126-SM-2HMIS	GTEX-OIZH-0226-SM-2YUMH	GTEX-OIZH-0326-SM-2HMKC	GTEX-OIZH-0526-SM-2HMKV	GTEX-OIZH-0626-SM-3NB1L	GTEX-OIZH-0726-SM-3NB1I	GTEX-OIZH-0926-SM-48TBR	GTEX-OIZH-1326-SM-3NB1H	GTEX-OIZH-1426-SM-3NB1O	GTEX-OIZH-1526-SM-3NB1J	GTEX-OIZH-1626-SM-2HMKI	GTEX-OIZH-1826-SM-2YUNP	GTEX-OIZH-2026-SM-3NB1M	GTEX-OIZH-2126-SM-3NB1P	GTEX-OIZH-3026-SM-3NB1G	GTEX-OIZI-0005-SM-2XCED	GTEX-OIZI-0008-SM-2XCFD	GTEX-OIZI-0126-SM-3NB13	GTEX-OIZI-0226-SM-2XCEE	GTEX-OIZI-0426-SM-2XCEF	GTEX-OIZI-0526-SM-2XCEG	GTEX-OIZI-0626-SM-2XCEH	GTEX-OIZI-0726-SM-2XCEI	GTEX-OIZI-0926-SM-E6CHF	GTEX-OIZI-1026-SM-3NB1K	GTEX-OIZI-1126-SM-3NB1F	GTEX-OIZI-1326-SM-3NB1B	GTEX-OIZI-1426-SM-3NB1T	GTEX-OIZI-1526-SM-E6CHI	GTEX-OOBJ-0006-SM-2I3F4	GTEX-OOBJ-0008-SM-3NB26	GTEX-OOBJ-0126-SM-E6CJW	GTEX-OOBJ-0226-SM-2YUMM	GTEX-OOBJ-0326-SM-33HBO	GTEX-OOBJ-0426-SM-3NB1S	GTEX-OOBJ-0526-SM-48TDK	GTEX-OOBJ-0826-SM-3NB2K	GTEX-OOBJ-0926-SM-48TDO	GTEX-OOBJ-1026-SM-3NB2L	GTEX-OOBJ-1426-SM-E6CHH	GTEX-OOBJ-1526-SM-3NB1Q	GTEX-OOBJ-1626-SM-2I3F7	GTEX-OOBJ-1826-SM-3NB1C	GTEX-OOBJ-2026-SM-3NB1R	GTEX-OOBJ-2126-SM-3NB1N	GTEX-OOBJ-2626-SM-2I3F6	GTEX-OOBJ-3026-SM-3NB1D	GTEX-OOBK-0005-SM-2YUMG	GTEX-OOBK-0008-SM-3NB27	GTEX-OOBK-0126-SM-2YUND	GTEX-OOBK-0226-SM-2YUMF	GTEX-OOBK-0425-SM-3LK5O	GTEX-OOBK-0526-SM-2HMJJ	GTEX-OOBK-0625-SM-3LK5P	GTEX-OOBK-0726-SM-3LK5Q	GTEX-OOBK-1026-SM-48TC2	GTEX-OOBK-1626-SM-2HMKG	GTEX-OOBK-2025-SM-3LK5S	GTEX-OOBK-2126-SM-3LK5T	GTEX-OOBK-3125-SM-3LK5R	GTEX-OXRK-0008-SM-3NB28	GTEX-OXRK-0126-SM-3NB1E	GTEX-OXRK-0226-SM-3NB2G	GTEX-OXRK-0326-SM-3NB3R	GTEX-OXRK-0426-SM-DKPOI	GTEX-OXRK-0526-SM-3NB2F	GTEX-OXRK-0626-SM-2HMJ5	GTEX-OXRK-0826-SM-2HMK7	GTEX-OXRK-0926-SM-2HMKP	GTEX-OXRK-1326-SM-3NB1A	GTEX-OXRK-1426-SM-3NB19	GTEX-OXRK-1526-SM-E6CHJ	GTEX-OXRK-1626-SM-3NB17	GTEX-OXRK-1726-SM-3NB16	GTEX-OXRK-1826-SM-2HMJE	GTEX-OXRL-0005-SM-3LK6A	GTEX-OXRL-0008-SM-3NB29	GTEX-OXRL-0126-SM-2YUMP	GTEX-OXRL-0226-SM-3NB18	GTEX-OXRL-0326-SM-2I3F2	GTEX-OXRL-0426-SM-3NM97	GTEX-OXRL-0526-SM-2I3EZ	GTEX-OXRL-0626-SM-3NM9C	GTEX-OXRL-0726-SM-3NM9A	GTEX-OXRL-1426-SM-3NM9E	GTEX-OXRL-1526-SM-E6CHQ	GTEX-OXRL-1626-SM-2YUMU	GTEX-OXRL-1826-SM-2YUMV	GTEX-OXRL-2026-SM-E6CHN	GTEX-OXRL-2126-SM-3NM98	GTEX-OXRL-2626-SM-2I3F1	GTEX-OXRN-0011-R10A-SM-2I5GC	GTEX-OXRN-0011-R5A-SM-2I5EF	GTEX-OXRN-0011-R8A-SM-E9TI1	GTEX-OXRN-0126-SM-48TDM	GTEX-OXRN-0226-SM-2I5EJ	GTEX-OXRN-0526-SM-2I5EN	GTEX-OXRN-1226-SM-2I5EL	GTEX-OXRN-1326-SM-3LK5V	GTEX-OXRN-1426-SM-3LK5U	GTEX-OXRN-1526-SM-E6CHM	GTEX-OXRN-1726-SM-3NM9B	GTEX-OXRN-2026-SM-E6CHK	GTEX-OXRN-2426-SM-2I5EQ	GTEX-OXRN-2626-SM-48TBX	GTEX-OXRO-0006-SM-2I5EM	GTEX-OXRO-0011-R10A-SM-2I5EH	GTEX-OXRO-0011-R2A-SM-3NB1W	GTEX-OXRO-0011-R5A-SM-2I5EG	GTEX-OXRO-0011-R9A-SM-3NB1X	GTEX-OXRO-0126-SM-2YUN4	GTEX-OXRO-0226-SM-3LK6F	GTEX-OXRO-0326-SM-33HBM	GTEX-OXRO-0726-SM-E9U4C	GTEX-OXRO-1226-SM-48TDL	GTEX-OXRO-1726-SM-3LK6C	GTEX-OXRO-1926-SM-2S1O3	GTEX-OXRO-2026-SM-2YUMZ	GTEX-OXRP-0006-SM-2I3FN	GTEX-OXRP-0126-SM-3NB32	GTEX-OXRP-0226-SM-3NB14	GTEX-OXRP-0326-SM-33HBJ	GTEX-OXRP-0526-SM-2I3EW	GTEX-OXRP-0926-SM-48TC1	GTEX-OXRP-2326-SM-2S1NL	GTEX-OXRP-2426-SM-2S1NR	GTEX-OXRP-2526-SM-2S1NO	GTEX-P44G-0006-SM-2TC6A	GTEX-P44G-0011-R10A-SM-2I3FF	GTEX-P44G-0011-R11A-SM-2I3FD	GTEX-P44G-0011-R1A-SM-2I3FE	GTEX-P44G-0011-R2A-SM-2XCD2	GTEX-P44G-0011-R3A-SM-2I3FC	GTEX-P44G-0011-R4A-SM-2I3FB	GTEX-P44G-0011-R5A-SM-2I3FA	GTEX-P44G-0011-R6A-SM-2XCD3	GTEX-P44G-0011-R7A-SM-2I3F9	GTEX-P44G-0526-SM-2XCD1	GTEX-P44G-0626-SM-2I5EO	GTEX-P44G-0826-SM-2I5ES	GTEX-P44G-1126-SM-3NM9D	GTEX-P44G-2326-SM-2XCCZ	GTEX-P44G-2426-SM-2I5ER	GTEX-P44G-2526-SM-2I5EK	GTEX-P44H-0006-SM-2XCFB	GTEX-P44H-0008-SM-48TDW	GTEX-P44H-0011-R10A-SM-2XCEK	GTEX-P44H-0011-R11A-SM-2XCER	GTEX-P44H-0011-R1A-SM-3NM8J	GTEX-P44H-0011-R3A-SM-D3L8E	GTEX-P44H-0011-R4A-SM-2XCEW	GTEX-P44H-0011-R5A-SM-2XCEX	GTEX-P44H-0011-R6A-SM-2XCF3	GTEX-P44H-0011-R8A-SM-2XCEL	GTEX-P44H-0226-SM-2XCEU	GTEX-P44H-0326-SM-2XCES	GTEX-P44H-0426-SM-2XCEZ	GTEX-P44H-0526-SM-2XCF1	GTEX-P44H-0626-SM-2XCF2	GTEX-P44H-0726-SM-48TBT	GTEX-P44H-1026-SM-3NM96	GTEX-P44H-1126-SM-48TBU	GTEX-P44H-1426-SM-E9U4O	GTEX-P44H-2226-SM-E9U4P	GTEX-P44H-2426-SM-2XCEJ	GTEX-P44H-2626-SM-2XCET	GTEX-P4PP-0005-SM-2HMKX	GTEX-P4PP-0008-SM-48TDV	GTEX-P4PP-0126-SM-3LK69	GTEX-P4PP-0226-SM-D4P1Z	GTEX-P4PP-0326-SM-33HC4	GTEX-P4PP-0426-SM-3NM9H	GTEX-P4PP-0526-SM-2HMKE	GTEX-P4PP-0626-SM-3NM9X	GTEX-P4PP-0726-SM-3NM9S	GTEX-P4PP-0926-SM-48TBZ	GTEX-P4PP-1026-SM-3NM9O	GTEX-P4PP-1426-SM-3NM9L	GTEX-P4PP-1526-SM-3P61M	GTEX-P4PP-1626-SM-2HMJF	GTEX-P4PP-1726-SM-2S1NS	GTEX-P4PP-1826-SM-2S1NT	GTEX-P4PP-2026-SM-3P61N	GTEX-P4PP-2426-SM-3P61L	GTEX-P4PP-2526-SM-3P61P	GTEX-P4PP-3026-SM-3P61O	GTEX-P4PQ-0005-SM-2HMKJ	GTEX-P4PQ-0008-SM-48TDX	GTEX-P4PQ-0126-SM-2S1NM	GTEX-P4PQ-0226-SM-2S1NK	GTEX-P4PQ-0326-SM-2HMJ8	GTEX-P4PQ-0426-SM-3NMCI	GTEX-P4PQ-0526-SM-2HMKR	GTEX-P4PQ-0626-SM-3NMCU	GTEX-P4PQ-0726-SM-3NMCR	GTEX-P4PQ-0926-SM-E9U4D	GTEX-P4PQ-1026-SM-3NMCN	GTEX-P4PQ-1526-SM-3NMCK	GTEX-P4PQ-1626-SM-2HMKK	GTEX-P4PQ-1726-SM-3NB15	GTEX-P4PQ-2026-SM-E9U4E	GTEX-P4PQ-2626-SM-33HC9	GTEX-P4QS-0005-SM-2I3EY	GTEX-P4QS-0008-SM-48TDY	GTEX-P4QS-0226-SM-3NB1U	GTEX-P4QS-0326-SM-2I3EU	GTEX-P4QS-0426-SM-3NMCQ	GTEX-P4QS-0526-SM-2I3ET	GTEX-P4QS-0626-SM-3NMD1	GTEX-P4QS-0726-SM-3NMCZ	GTEX-P4QS-0926-SM-48TBS	GTEX-P4QS-1026-SM-3NMCW	GTEX-P4QS-1126-SM-3NMD5	GTEX-P4QS-1326-SM-3NMCD	GTEX-P4QS-1626-SM-2S1NH	GTEX-P4QS-1726-SM-3NB1V	GTEX-P4QS-1826-SM-2S1NI	GTEX-P4QS-2026-SM-3NMCG	GTEX-P4QS-2126-SM-3NMCF	GTEX-P4QS-2626-SM-2I3EV	GTEX-P4QT-0008-SM-48TDZ	GTEX-P4QT-0126-SM-2I3FL	GTEX-P4QT-0226-SM-3LK68	GTEX-P4QT-0526-SM-2I3EX	GTEX-P4QT-0626-SM-3NMCP	GTEX-P4QT-0726-SM-3NMCM	GTEX-P4QT-0926-SM-EZ6KQ	GTEX-P4QT-1326-SM-3NMD3	GTEX-P4QT-1426-SM-3NMCX	GTEX-P4QT-1526-SM-3NMCT	GTEX-P4QT-1626-SM-DHXIR	GTEX-P4QT-1726-SM-2S1NQ	GTEX-P4QT-1826-SM-2S1NJ	GTEX-P4QT-2026-SM-3NMCJ	GTEX-P4QT-2426-SM-3NMCL	GTEX-P4QT-2626-SM-2I3FM	GTEX-P78B-0005-SM-2I5GM	GTEX-P78B-0008-SM-48TE1	GTEX-P78B-0226-SM-3NB1Z	GTEX-P78B-0426-SM-2I5F5	GTEX-P78B-0526-SM-2I5F7	GTEX-P78B-0626-SM-DIPE1	GTEX-P78B-0726-SM-2S1O2	GTEX-P78B-0826-SM-3NMCA	GTEX-P78B-0926-SM-2I5FA	GTEX-P78B-1026-SM-3NMC4	GTEX-P78B-1126-SM-3P615	GTEX-P78B-1226-SM-EZ6KP	GTEX-P78B-1326-SM-3P611	GTEX-P78B-1626-SM-5SI85	GTEX-P78B-1726-SM-3P5ZV	GTEX-P78B-1826-SM-3P5YX	GTEX-P78B-1926-SM-3P616	GTEX-P78B-2226-SM-3P5ZZ	GTEX-P78B-2326-SM-EZ6KO	GTEX-P78B-2426-SM-EWRM2	GTEX-P78B-2526-SM-3P5ZY	GTEX-PLZ4-0006-SM-CYPR7	GTEX-PLZ4-0008-SM-48TE6	GTEX-PLZ4-0126-SM-5SI8O	GTEX-PLZ4-0226-SM-CYPR1	GTEX-PLZ4-0726-SM-2TC6Q	GTEX-PLZ4-0926-SM-2S1OI	GTEX-PLZ4-1126-SM-EZ6KT	GTEX-PLZ4-1226-SM-2I5FE	GTEX-PLZ4-1326-SM-2S1O7	GTEX-PLZ4-1626-SM-3P618	GTEX-PLZ4-2226-SM-EZ6KS	GTEX-PLZ4-2326-SM-EYYV5	GTEX-PLZ4-2726-SM-3P61A	GTEX-PLZ4-2826-SM-3P617	GTEX-PLZ5-0006-SM-DIPE2	GTEX-PLZ5-0326-SM-3P614	GTEX-PLZ5-0426-SM-3P612	GTEX-PLZ5-0626-SM-2I5F8	GTEX-PLZ5-0726-SM-2I5F9	GTEX-PLZ5-0826-SM-3P5ZW	GTEX-PLZ5-0926-SM-3TW8L	GTEX-PLZ5-1126-SM-3P613	GTEX-PLZ5-1226-SM-EXOHA	GTEX-PLZ5-1526-SM-3P5ZX	GTEX-PLZ5-1626-SM-3NB21	GTEX-PLZ5-1726-SM-2I5F6	GTEX-PLZ5-1826-SM-3NB22	GTEX-PLZ5-2026-SM-2S1O4	GTEX-PLZ6-0006-SM-33HBZ	GTEX-PLZ6-0008-SM-48TD5	GTEX-PLZ6-0126-SM-48TC6	GTEX-PLZ6-0226-SM-3P61I	GTEX-PLZ6-0326-SM-3P61J	GTEX-PLZ6-0426-SM-5IJDW	GTEX-PLZ6-0526-SM-3P61C	GTEX-PLZ6-0626-SM-3P61B	GTEX-PLZ6-0726-SM-3P619	GTEX-PLZ6-0826-SM-3P61K	GTEX-PLZ6-0926-SM-3P5ZQ	GTEX-PLZ6-1126-SM-3P5ZR	GTEX-PLZ6-1226-SM-3P5ZS	GTEX-PLZ6-1326-SM-3NB24	GTEX-PLZ6-1426-SM-DKPOT	GTEX-PLZ6-1526-SM-2S1OC	GTEX-PLZ6-1626-SM-3NB23	GTEX-PLZ6-1726-SM-2S1O6	GTEX-POMQ-0006-SM-5SI7D	GTEX-POMQ-0008-SM-48TE7	GTEX-POMQ-0126-SM-48TD6	GTEX-POMQ-0326-SM-2I5FO	GTEX-POMQ-0426-SM-3P61G	GTEX-POMQ-0526-SM-3GADD	GTEX-POMQ-0626-SM-3P61E	GTEX-POMQ-0826-SM-3P61H	GTEX-POMQ-1226-SM-3P61F	GTEX-POMQ-1426-SM-3P61D	GTEX-POMQ-1926-SM-3NB1Y	GTEX-POMQ-2026-SM-2S1OD	GTEX-POMQ-2126-SM-2S1OJ	GTEX-POMQ-2226-SM-2I5FK	GTEX-POMQ-2326-SM-DHXIS	GTEX-POYW-0006-SM-2XCF4	GTEX-POYW-0008-SM-48TE4	GTEX-POYW-0426-SM-2XCEV	GTEX-POYW-0526-SM-2XCEY	GTEX-POYW-0726-SM-2XCEO	GTEX-POYW-0826-SM-2XCEM	GTEX-POYW-1126-SM-48TCI	GTEX-POYW-1226-SM-2XCEP	GTEX-POYW-1326-SM-48TCG	GTEX-PSDG-0005-SM-3GADC	GTEX-PSDG-0008-SM-48TE5	GTEX-PSDG-0226-SM-DKPOZ	GTEX-PSDG-0326-SM-48TCP	GTEX-PSDG-0426-SM-5SI86	GTEX-PSDG-0526-SM-2S1OH	GTEX-PSDG-0626-SM-2S1OE	GTEX-PSDG-0826-SM-48TCZ	GTEX-PSDG-0926-SM-2I5FP	GTEX-PSDG-1026-SM-48TCV	GTEX-PSDG-1126-SM-2S1ON	GTEX-PSDG-1326-SM-48TD2	GTEX-PSDG-1426-SM-48TD1	GTEX-PSDG-1526-SM-48TCY	GTEX-PSDG-1626-SM-48TCQ	GTEX-PSDG-1826-SM-EAZ2S	GTEX-PVOW-0006-SM-3NMB8	GTEX-PVOW-0008-SM-48TE8	GTEX-PVOW-0011-R10A-SM-EXOHB	GTEX-PVOW-0011-R1A-SM-32PL6	GTEX-PVOW-0011-R3A-SM-32PKX	GTEX-PVOW-0011-R5A-SM-32PL7	GTEX-PVOW-0126-SM-2XCFA	GTEX-PVOW-0426-SM-5MR5R	GTEX-PVOW-0626-SM-2XCF6	GTEX-PVOW-0726-SM-2XCF5	GTEX-PVOW-1026-SM-2XCF9	GTEX-PVOW-1426-SM-EZ6LO	GTEX-PVOW-1626-SM-48TC9	GTEX-PVOW-2126-SM-EZ6LN	GTEX-PVOW-2526-SM-2XCF7	GTEX-PVOW-2626-SM-32PL8	GTEX-PVOW-2726-SM-48TCA	GTEX-PW2O-0006-SM-2I3DV	GTEX-PW2O-0008-SM-48TEB	GTEX-PW2O-0126-SM-48TC8	GTEX-PW2O-0226-SM-48TC7	GTEX-PW2O-0426-SM-48TCC	GTEX-PW2O-0526-SM-2I3DX	GTEX-PW2O-0826-SM-48TC5	GTEX-PW2O-1226-SM-48TCH	GTEX-PW2O-1426-SM-48TCD	GTEX-PW2O-1526-SM-7RHHB	GTEX-PW2O-1726-SM-2S1OO	GTEX-PW2O-1826-SM-5SI7R	GTEX-PW2O-1926-SM-2S1OB	GTEX-PWCY-0005-SM-DHXL3	GTEX-PWCY-0008-SM-48TE9	GTEX-PWCY-0226-SM-48TD8	GTEX-PWCY-0326-SM-43IRU	GTEX-PWCY-0426-SM-48TCW	GTEX-PWCY-0526-SM-5P9HG	GTEX-PWCY-0726-SM-48TCS	GTEX-PWCY-0826-SM-48TCR	GTEX-PWCY-0926-SM-48TD7	GTEX-PWCY-1026-SM-48TD4	GTEX-PWCY-1326-SM-48TCU	GTEX-PWCY-1426-SM-48TCT	GTEX-PWCY-1726-SM-48TD3	GTEX-PWCY-1826-SM-DHXIZ	GTEX-PWCY-1926-SM-3NB25	GTEX-PWCY-2026-SM-5SI8R	GTEX-PWCY-2126-SM-48TEC	GTEX-PWCY-2226-SM-2S1OP	GTEX-PWCY-2326-SM-2I3EQ	GTEX-PWN1-0006-SM-CYPR2	GTEX-PWN1-0008-SM-48TEA	GTEX-PWN1-0226-SM-DKPO9	GTEX-PWN1-0626-SM-48TDT	GTEX-PWN1-0726-SM-48TDR	GTEX-PWN1-1426-SM-48TDF	GTEX-PWN1-1526-SM-48TDA	GTEX-PWN1-1626-SM-2S1OL	GTEX-PWN1-1726-SM-2S1O9	GTEX-PWN1-1826-SM-2S1PE	GTEX-PWN1-2026-SM-48TD9	GTEX-PWN1-2426-SM-48TDD	GTEX-PWN1-2526-SM-48TDS	GTEX-PWN1-2626-SM-2I3FH	GTEX-PWO3-0011-R1A-SM-2I5EW	GTEX-PWO3-0011-R2A-SM-2S1OX	GTEX-PWO3-0011-R3A-SM-2I5EX	GTEX-PWO3-0011-R5A-SM-2I5EZ	GTEX-PWO3-0011-R6A-SM-2I5F3	GTEX-PWO3-0011-R8A-SM-2I5GD	GTEX-PWO3-0011-R9A-SM-EVR2V	GTEX-PWO3-0926-SM-2I5EY	GTEX-PWO3-1026-SM-2I5F2	GTEX-PWO3-1526-SM-48TCM	GTEX-PX3G-0006-SM-5SI7E	GTEX-PX3G-0008-SM-48U2L	GTEX-PX3G-0126-SM-2I3EN	GTEX-PX3G-0226-SM-DKPOF	GTEX-PX3G-0326-SM-2I3EO	GTEX-PX3G-0426-SM-48U1C	GTEX-PX3G-0526-SM-2I3EM	GTEX-PX3G-0726-SM-48TZT	GTEX-PX3G-0826-SM-48TZS	GTEX-PX3G-0926-SM-48U12	GTEX-PX3G-1026-SM-48TZW	GTEX-PX3G-1326-SM-48U18	GTEX-PX3G-1426-SM-48U1J	GTEX-PX3G-1526-SM-48U11	GTEX-PX3G-1626-SM-2S1PT	GTEX-PX3G-1826-SM-2S1PK	GTEX-PX3G-2026-SM-48U1H	GTEX-PX3G-2426-SM-48TZZ	GTEX-PX3G-2526-SM-48TZV	GTEX-PX3G-2626-SM-2I3EG	GTEX-PX3G-3026-SM-48TZR	GTEX-Q2AG-0005-SM-5SI7F	GTEX-Q2AG-0008-SM-48U2K	GTEX-Q2AG-0011-R10A-SM-2HMLA	GTEX-Q2AG-0011-R11A-SM-2HMKZ	GTEX-Q2AG-0011-R1A-SM-2HMJI	GTEX-Q2AG-0011-R2A-SM-2HMIT	GTEX-Q2AG-0011-R3A-SM-2HMJ9	GTEX-Q2AG-0011-R4A-SM-2HMKA	GTEX-Q2AG-0011-R5A-SM-2HMJH	GTEX-Q2AG-0011-R6A-SM-2HML7	GTEX-Q2AG-0011-R7A-SM-2HMJP	GTEX-Q2AG-0011-R8A-SM-2HMK5	GTEX-Q2AG-0011-R9A-SM-2HMJ6	GTEX-Q2AG-0126-SM-33HBV	GTEX-Q2AG-0226-SM-2S1P4	GTEX-Q2AG-0326-SM-48U1O	GTEX-Q2AG-0426-SM-2S1PU	GTEX-Q2AG-0526-SM-2S1PW	GTEX-Q2AG-0626-SM-2S1PV	GTEX-Q2AG-0826-SM-2HMKF	GTEX-Q2AG-0926-SM-48U1Q	GTEX-Q2AG-1026-SM-33HBW	GTEX-Q2AG-1126-SM-48U1P	GTEX-Q2AG-1226-SM-4GICA	GTEX-Q2AG-1326-SM-43V8K	GTEX-Q2AG-2326-SM-EZ6KY	GTEX-Q2AG-2826-SM-2HMJQ	GTEX-Q2AG-2926-SM-2HMJ3	GTEX-Q2AG-3026-SM-48U1L	GTEX-Q2AH-0005-SM-33HBR	GTEX-Q2AH-0008-SM-48U2J	GTEX-Q2AH-0126-SM-48U2B	GTEX-Q2AH-0226-SM-48U1I	GTEX-Q2AH-0326-SM-48U1K	GTEX-Q2AH-0426-SM-2I3EP	GTEX-Q2AH-0526-SM-2I3ED	GTEX-Q2AH-0626-SM-48TZJ	GTEX-Q2AH-0726-SM-2I3EA	GTEX-Q2AH-0826-SM-48TZN	GTEX-Q2AH-0926-SM-48TZK	GTEX-Q2AH-1026-SM-48TZI	GTEX-Q2AH-1126-SM-48TZM	GTEX-Q2AH-1226-SM-48TZL	GTEX-Q2AH-1426-SM-EXOHC	GTEX-Q2AH-1526-SM-48TZG	GTEX-Q2AH-1626-SM-3GAF8	GTEX-Q2AH-1726-SM-DIPDV	GTEX-Q2AH-1826-SM-2S1Q2	GTEX-Q2AH-1926-SM-2S1PN	GTEX-Q2AH-2026-SM-2S1PX	GTEX-Q2AI-0006-SM-2I3FG	GTEX-Q2AI-0008-SM-48U2H	GTEX-Q2AI-0226-SM-48U1D	GTEX-Q2AI-0326-SM-2I3EK	GTEX-Q2AI-0426-SM-48U13	GTEX-Q2AI-0626-SM-48TZU	GTEX-Q2AI-0826-SM-48TZO	GTEX-Q2AI-0926-SM-48U1F	GTEX-Q2AI-1126-SM-48U19	GTEX-Q2AI-1226-SM-48U14	GTEX-Q2AI-1326-SM-2S1PL	GTEX-Q2AI-1426-SM-2S1P5	GTEX-Q2AI-1526-SM-3GIJ3	GTEX-Q2AI-1726-SM-2S1PZ	GTEX-Q734-0006-SM-2I3FJ	GTEX-Q734-0008-SM-48U2I	GTEX-Q734-0126-SM-48U1E	GTEX-Q734-0226-SM-48U1A	GTEX-Q734-0326-SM-48U15	GTEX-Q734-0426-SM-48TZX	GTEX-Q734-0526-SM-2I3EH	GTEX-Q734-0626-SM-2I3EF	GTEX-Q734-0726-SM-48TZP	GTEX-Q734-0826-SM-48U1G	GTEX-Q734-1026-SM-48U16	GTEX-Q734-1126-SM-48TZY	GTEX-Q734-1426-SM-DTXFX	GTEX-Q734-1626-SM-48U1B	GTEX-Q734-1826-SM-2I3EL	GTEX-Q734-1926-SM-2I5EV	GTEX-Q734-2026-SM-3GADA	GTEX-Q734-2226-SM-3GAD9	GTEX-QCQG-0006-SM-DIPE5	GTEX-QCQG-0008-SM-48U2G	GTEX-QCQG-0126-SM-48U27	GTEX-QCQG-0226-SM-48U28	GTEX-QCQG-0326-SM-2I3ES	GTEX-QCQG-0426-SM-48U29	GTEX-QCQG-0526-SM-48U2A	GTEX-QCQG-0626-SM-48U21	GTEX-QCQG-0726-SM-48U1Z	GTEX-QCQG-1226-SM-48U23	GTEX-QCQG-1326-SM-48U24	GTEX-QCQG-1426-SM-48U22	GTEX-QCQG-1526-SM-48U25	GTEX-QCQG-1626-SM-48U26	GTEX-QCQG-1726-SM-3GIJ9	GTEX-QCQG-1826-SM-2S1P2	GTEX-QCQG-1926-SM-5SI7Q	GTEX-QCQG-2026-SM-2S1PH	GTEX-QCQG-2126-SM-DTXFV	GTEX-QDT8-0006-SM-CXZJC	GTEX-QDT8-0008-SM-48U2F	GTEX-QDT8-0011-R10A-SM-32PKG	GTEX-QDT8-0011-R11A-SM-32PKD	GTEX-QDT8-0011-R1A-SM-32PKS	GTEX-QDT8-0011-R2A-SM-32PKQ	GTEX-QDT8-0011-R3A-SM-32PKR	GTEX-QDT8-0011-R4A-SM-32PKM	GTEX-QDT8-0011-R5A-SM-32PKN	GTEX-QDT8-0011-R6A-SM-32PKI	GTEX-QDT8-0011-R7A-SM-32PKF	GTEX-QDT8-0011-R8A-SM-32PKE	GTEX-QDT8-0011-R9A-SM-CYPRD	GTEX-QDT8-0126-SM-48TZ1	GTEX-QDT8-0226-SM-32PL4	GTEX-QDT8-0326-SM-32PL1	GTEX-QDT8-0426-SM-32PKZ	GTEX-QDT8-0526-SM-3NMD8	GTEX-QDT8-0626-SM-48TYW	GTEX-QDT8-0926-SM-32PL2	GTEX-QDT8-1026-SM-43V6X	GTEX-QDT8-1226-SM-EVR35	GTEX-QDT8-1326-SM-48TYY	GTEX-QDT8-1526-SM-EXOHP	GTEX-QDT8-1726-SM-EYYV6	GTEX-QDT8-2026-SM-EZ6LS	GTEX-QDT8-2226-SM-EZ6LT	GTEX-QDT8-2526-SM-48TYX	GTEX-QDT8-2926-SM-32PKC	GTEX-QDT8-3026-SM-32PKB	GTEX-QDVJ-0005-SM-2TC5X	GTEX-QDVJ-0008-SM-48U2E	GTEX-QDVJ-0226-SM-2I5FV	GTEX-QDVJ-0426-SM-2I5FW	GTEX-QDVJ-0626-SM-48U1T	GTEX-QDVJ-0726-SM-48U1W	GTEX-QDVJ-0826-SM-48U1S	GTEX-QDVJ-0926-SM-2I5FU	GTEX-QDVJ-1126-SM-48U1U	GTEX-QDVJ-1226-SM-48U1V	GTEX-QDVJ-1326-SM-48U1X	GTEX-QDVJ-1426-SM-48U1Y	GTEX-QDVJ-1726-SM-2I5FX	GTEX-QDVJ-1826-SM-2S1P3	GTEX-QDVJ-1926-SM-2S1PJ	GTEX-QDVJ-2026-SM-2S1PD	GTEX-QDVJ-2126-SM-DHXIQ	GTEX-QDVN-0006-SM-48U1R	GTEX-QDVN-0008-SM-48U2D	GTEX-QDVN-0126-SM-4GIC9	GTEX-QDVN-0226-SM-48TZ9	GTEX-QDVN-0326-SM-2I3FS	GTEX-QDVN-0426-SM-48TZ6	GTEX-QDVN-0526-SM-48TZ4	GTEX-QDVN-0626-SM-2I3FP	GTEX-QDVN-0726-SM-4B64L	GTEX-QDVN-0826-SM-48TZ2	GTEX-QDVN-0926-SM-2I5GL	GTEX-QDVN-1026-SM-48TZA	GTEX-QDVN-1126-SM-48TZ7	GTEX-QDVN-1226-SM-48TZ5	GTEX-QDVN-1326-SM-48TZ3	GTEX-QDVN-1626-SM-48TZC	GTEX-QDVN-2026-SM-3GAEP	GTEX-QDVN-2126-SM-33HBS	GTEX-QDVN-2226-SM-2S1PM	GTEX-QDVN-2326-SM-2S1PF	GTEX-QDVN-2426-SM-2S1Q4	GTEX-QEG4-0006-SM-2I5FY	GTEX-QEG4-0008-SM-48TYZ	GTEX-QEG4-0126-SM-48TZE	GTEX-QEG4-0226-SM-2S1PY	GTEX-QEG4-0326-SM-DIPE3	GTEX-QEG4-0426-SM-33HC3	GTEX-QEG4-0526-SM-48TZD	GTEX-QEG4-0626-SM-2S1OY	GTEX-QEG4-0726-SM-CNNRF	GTEX-QEG4-0826-SM-EAZAY	GTEX-QEG4-0926-SM-4R1JO	GTEX-QEG4-1126-SM-2S1P7	GTEX-QEG4-1226-SM-2S1P6	GTEX-QEG4-1826-SM-CKZN9	GTEX-QEG4-2226-SM-CXZJD	GTEX-QEG5-0006-SM-2I5FZ	GTEX-QEG5-0008-SM-CE6QS	GTEX-QEG5-0126-SM-CMKFD	GTEX-QEG5-0326-SM-2S1PB	GTEX-QEG5-0426-SM-2I5GJ	GTEX-QEG5-0526-SM-5S2V3	GTEX-QEG5-0626-SM-2S1PP	GTEX-QEG5-0726-SM-D4P1T	GTEX-QEG5-0826-SM-2I5GF	GTEX-QEG5-0926-SM-2TC64	GTEX-QEG5-1026-SM-DKPOO	GTEX-QEG5-1126-SM-33HC2	GTEX-QEG5-1226-SM-447AR	GTEX-QEG5-1326-SM-4R1JS	GTEX-QEG5-1426-SM-447AS	GTEX-QEG5-1826-SM-CE6QW	GTEX-QEG5-2426-SM-EYYVC	GTEX-QEL4-0008-SM-447AZ	GTEX-QEL4-0326-SM-3GAE5	GTEX-QEL4-0426-SM-3GACZ	GTEX-QEL4-0526-SM-3GIJ4	GTEX-QEL4-0626-SM-3GIJM	GTEX-QEL4-0726-SM-3GIJ5	GTEX-QEL4-0826-SM-3GAF2	GTEX-QEL4-0926-SM-3GAD1	GTEX-QEL4-1026-SM-4R1JK	GTEX-QEL4-1126-SM-DLZQ4	GTEX-QEL4-1226-SM-447A4	GTEX-QEL4-1326-SM-447AD	GTEX-QEL4-1426-SM-447AC	GTEX-QEL4-1526-SM-447AB	GTEX-QEL4-1826-SM-EZ6KU	GTEX-QEL4-1926-SM-D3L8D	GTEX-QEL4-2126-SM-447AE	GTEX-QESD-0006-SM-2I5G6	GTEX-QESD-0008-SM-447B2	GTEX-QESD-0126-SM-EXOHG	GTEX-QESD-0226-SM-447BH	GTEX-QESD-0326-SM-47J4F	GTEX-QESD-0426-SM-DKPOG	GTEX-QESD-0526-SM-2I5G5	GTEX-QESD-0626-SM-2I5G4	GTEX-QESD-0726-SM-COH23	GTEX-QESD-0826-SM-47J4G	GTEX-QESD-1426-SM-2S1R9	GTEX-QESD-1526-SM-2S1QT	GTEX-QESD-1626-SM-2S1RB	GTEX-QESD-1726-SM-2S1R7	GTEX-QESD-2026-SM-447BI	GTEX-QLQ7-0005-SM-2S1QP	GTEX-QLQ7-0008-SM-447AW	GTEX-QLQ7-0126-SM-CL55R	GTEX-QLQ7-0326-SM-DHXIO	GTEX-QLQ7-0426-SM-DHXIN	GTEX-QLQ7-0526-SM-2I5G3	GTEX-QLQ7-0626-SM-CE6QX	GTEX-QLQ7-0726-SM-2I5G2	GTEX-QLQ7-0826-SM-447B3	GTEX-QLQ7-0926-SM-447BC	GTEX-QLQ7-1126-SM-CYPRB	GTEX-QLQ7-1326-SM-CNNOR	GTEX-QLQ7-1426-SM-4R1JX	GTEX-QLQ7-1526-SM-2S1QA	GTEX-QLQ7-1626-SM-2S1R8	GTEX-QLQ7-1726-SM-2S1QQ	GTEX-QLQ7-1826-SM-2S1R5	GTEX-QLQ7-1926-SM-2S1R6	GTEX-QLQW-0005-SM-2S1RA	GTEX-QLQW-0126-SM-447BK	GTEX-QLQW-0226-SM-447BJ	GTEX-QLQW-0326-SM-447A8	GTEX-QLQW-0426-SM-447A7	GTEX-QLQW-0526-SM-4R1KS	GTEX-QLQW-0626-SM-447A6	GTEX-QLQW-0726-SM-447AA	GTEX-QLQW-1026-SM-447A9	GTEX-QLQW-1126-SM-2S1Q8	GTEX-QLQW-1226-SM-2S1Q9	GTEX-QLQW-1326-SM-2S1QS	GTEX-QLQW-1426-SM-2S1QU	GTEX-QLQW-1526-SM-2S1QV	GTEX-QLQW-1626-SM-CMKFE	GTEX-QMR6-0005-SM-32PKY	GTEX-QMR6-0008-SM-447AV	GTEX-QMR6-0011-R10A-SM-32PKO	GTEX-QMR6-0011-R11A-SM-32PKK	GTEX-QMR6-0011-R1A-SM-32PKW	GTEX-QMR6-0011-R2A-SM-32PKV	GTEX-QMR6-0011-R4A-SM-32PKU	GTEX-QMR6-0011-R5A-SM-32PKT	GTEX-QMR6-0011-R6A-SM-32PKP	GTEX-QMR6-0011-R7A-SM-32PKL	GTEX-QMR6-0011-R8A-SM-32PKJ	GTEX-QMR6-1326-SM-32PLB	GTEX-QMR6-1426-SM-32PLA	GTEX-QMR6-1926-SM-32PL9	GTEX-QMRM-0005-SM-3NB2A	GTEX-QMRM-0008-SM-447B1	GTEX-QMRM-0126-SM-CJI1R	GTEX-QMRM-0226-SM-CL55S	GTEX-QMRM-0326-SM-CKZNB	GTEX-QMRM-0426-SM-4R1K2	GTEX-QMRM-0526-SM-2I5GA	GTEX-QMRM-0626-SM-447BQ	GTEX-QMRM-0826-SM-3NB33	GTEX-QMRM-0926-SM-447BR	GTEX-QMRM-1126-SM-447BN	GTEX-QMRM-1226-SM-447C6	GTEX-QMRM-1426-SM-CM2U2	GTEX-QMRM-1526-SM-4R1K6	GTEX-QMRM-1626-SM-D4P1U	GTEX-QMRM-1726-SM-2S1QG	GTEX-QV31-0006-SM-793B5	GTEX-QV31-0008-SM-447AT	GTEX-QV31-0126-SM-447BP	GTEX-QV31-0226-SM-447BO	GTEX-QV31-0326-SM-447BM	GTEX-QV31-0626-SM-447C5	GTEX-QV31-0726-SM-3GAEG	GTEX-QV31-0826-SM-CKZNC	GTEX-QV31-1026-SM-CNNOS	GTEX-QV31-1126-SM-CKZNA	GTEX-QV31-1326-SM-2S1QE	GTEX-QV31-1426-SM-2S1QD	GTEX-QV31-1626-SM-2S1QC	GTEX-QV44-0008-SM-447AX	GTEX-QV44-0126-SM-CJI1X	GTEX-QV44-0326-SM-C1YQX	GTEX-QV44-0426-SM-4R1KF	GTEX-QV44-0526-SM-2S1RE	GTEX-QV44-0626-SM-4R1KJ	GTEX-QV44-0726-SM-DKPON	GTEX-QV44-0826-SM-2S1RG	GTEX-QV44-0926-SM-2S1RH	GTEX-QV44-1026-SM-447CG	GTEX-QV44-1126-SM-CL55C	GTEX-QV44-1226-SM-CJI1S	GTEX-QV44-1526-SM-DHXIP	GTEX-QV44-1726-SM-4R1KG	GTEX-QV44-1825-SM-447CF	GTEX-QV44-1926-SM-2S1RF	GTEX-QV44-2026-SM-2S1RD	GTEX-QV44-2226-SM-447A3	GTEX-QVJO-0006-SM-2S1RC	GTEX-QVJO-0008-SM-447AU	GTEX-QVJO-0011-R10A-SM-2S1QJ	GTEX-QVJO-0011-R1A-SM-2S1QI	GTEX-QVJO-0011-R4A-SM-2S1QL	GTEX-QVJO-0011-R5A-SM-2S1QM	GTEX-QVJO-0011-R6A-SM-2S1QN	GTEX-QVJO-0011-R7A-SM-2S1QO	GTEX-QVJO-0011-R8A-SM-447C7	GTEX-QVJO-0011-R9A-SM-2S1QH	GTEX-QVJO-0126-SM-3GIK4	GTEX-QVJO-0326-SM-2S1R1	GTEX-QVJO-0526-SM-447CE	GTEX-QVJO-1226-SM-4R1KA	GTEX-QVJO-1325-SM-2S1QX	GTEX-QVJO-1426-SM-2S1QY	GTEX-QVJO-1626-SM-2S1QW	GTEX-QVJO-1826-SM-447C9	GTEX-QVJO-1926-SM-2S1QZ	GTEX-QVJO-2526-SM-CYPRA	GTEX-QVJO-3126-SM-COH22	GTEX-QVUS-0006-SM-3GAE8	GTEX-QVUS-0008-SM-447AY	GTEX-QVUS-0011-R10A-SM-3GIK3	GTEX-QVUS-0011-R1A-SM-3GAD2	GTEX-QVUS-0011-R3A-SM-3GAFD	GTEX-QVUS-0011-R4A-SM-3GAE7	GTEX-QVUS-0011-R6A-SM-3GACX	GTEX-QVUS-0011-R8A-SM-3GAD7	GTEX-QVUS-0011-R9A-SM-3GIJA	GTEX-QVUS-0226-SM-3GIJY	GTEX-QVUS-0426-SM-48FE3	GTEX-QVUS-0626-SM-447CC	GTEX-QVUS-2026-SM-EYYW9	GTEX-QVUS-2826-SM-3GADB	GTEX-QVUS-2926-SM-3GIJB	GTEX-QXCU-0006-SM-2TC5K	GTEX-QXCU-0008-SM-48FCH	GTEX-QXCU-0126-SM-2TC5Q	GTEX-QXCU-0226-SM-2TC5W	GTEX-QXCU-0326-SM-2TC63	GTEX-QXCU-0626-SM-2TC69	GTEX-QXCU-0926-SM-48FEP	GTEX-QXCU-1126-SM-48FE5	GTEX-QXCU-1326-SM-48FE2	GTEX-QXCU-1726-SM-2TC6L	GTEX-QXCU-1926-SM-48FE4	GTEX-R3RS-0005-SM-3GAEH	GTEX-R3RS-0008-SM-48FF1	GTEX-R3RS-0126-SM-3GIJL	GTEX-R3RS-0226-SM-EYYVE	GTEX-R3RS-0526-SM-3GADG	GTEX-R3RS-0626-SM-48FE1	GTEX-R3RS-0726-SM-3GIJR	GTEX-R3RS-1026-SM-3GADF	GTEX-R3RS-1326-SM-48FE7	GTEX-R3RS-1426-SM-EXOHE	GTEX-R45C-0006-SM-3GAD6	GTEX-R45C-0008-SM-48FF2	GTEX-R45C-0126-SM-EAZ2R	GTEX-R45C-0226-SM-EVYAJ	GTEX-R45C-0926-SM-3GAD4	GTEX-R45C-1226-SM-48FEE	GTEX-R45C-2126-SM-EZ6KZ	GTEX-R53T-0005-SM-3GADK	GTEX-R53T-0008-SM-48FEW	GTEX-R53T-0226-SM-48FEH	GTEX-R53T-0326-SM-48FEC	GTEX-R53T-0426-SM-48FEM	GTEX-R53T-0526-SM-3GADL	GTEX-R53T-0726-SM-48FCS	GTEX-R53T-0826-SM-48FCP	GTEX-R53T-0926-SM-3GADH	GTEX-R53T-1026-SM-48FCO	GTEX-R53T-1126-SM-48FD4	GTEX-R53T-1226-SM-48FCT	GTEX-R53T-1326-SM-48FCQ	GTEX-R53T-1526-SM-48FEK	GTEX-R53T-1626-SM-3GAEW	GTEX-R53T-1826-SM-3GIJX	GTEX-R53T-2026-SM-3GIJF	GTEX-R55C-0005-SM-3GAE9	GTEX-R55C-0008-SM-48FCF	GTEX-R55C-0126-SM-48FEQ	GTEX-R55C-0226-SM-48FEO	GTEX-R55C-0326-SM-3GAF1	GTEX-R55C-0426-SM-EVR2W	GTEX-R55C-0526-SM-3GIKA	GTEX-R55C-0626-SM-2TF4Q	GTEX-R55C-0726-SM-48FCN	GTEX-R55C-0826-SM-48FCL	GTEX-R55C-1026-SM-48FCM	GTEX-R55C-1126-SM-48FCJ	GTEX-R55C-1426-SM-48FED	GTEX-R55C-1626-SM-48FEG	GTEX-R55C-1726-SM-3GADJ	GTEX-R55C-1826-SM-3GADI	GTEX-R55C-1926-SM-2TF4K	GTEX-R55D-0006-SM-3GIJS	GTEX-R55D-0008-SM-48FEV	GTEX-R55D-0126-SM-48FEL	GTEX-R55D-0326-SM-48FES	GTEX-R55D-0526-SM-EWRM3	GTEX-R55D-0626-SM-3GAD5	GTEX-R55D-0826-SM-48FEA	GTEX-R55D-0926-SM-3GAEU	GTEX-R55D-1026-SM-3GAEQ	GTEX-R55D-1126-SM-48FEB	GTEX-R55D-1226-SM-48FE9	GTEX-R55D-1426-SM-48FEN	GTEX-R55D-1526-SM-48FEJ	GTEX-R55D-1826-SM-48FEF	GTEX-R55E-0006-SM-2TC5G	GTEX-R55E-0008-SM-48FCG	GTEX-R55E-0011-R11A-SM-2TC6I	GTEX-R55E-0011-R1A-SM-2TC6N	GTEX-R55E-0011-R2A-SM-EYYV9	GTEX-R55E-0011-R4A-SM-2TC5H	GTEX-R55E-0011-R5A-SM-2TC5N	GTEX-R55E-0011-R6A-SM-2TC5T	GTEX-R55E-0011-R7A-SM-2TC5Z	GTEX-R55E-0011-R8A-SM-2TC66	GTEX-R55E-0011-R9A-SM-2TC6C	GTEX-R55E-0126-SM-2TC5Y	GTEX-R55E-0326-SM-48FD2	GTEX-R55E-0426-SM-2TC65	GTEX-R55E-0526-SM-2TC6B	GTEX-R55E-0726-SM-48FCZ	GTEX-R55E-0826-SM-2TC5M	GTEX-R55E-1026-SM-2TC5S	GTEX-R55E-1126-SM-48FDZ	GTEX-R55E-1326-SM-48FCR	GTEX-R55E-1826-SM-EXOHD	GTEX-R55E-2026-SM-EZ6L1	GTEX-R55E-2526-SM-2TC6H	GTEX-R55E-2726-SM-48FCX	GTEX-R55G-0006-SM-2TC6O	GTEX-R55G-0008-SM-48FEX	GTEX-R55G-0126-SM-48FDS	GTEX-R55G-0226-SM-48FEI	GTEX-R55G-0326-SM-48FDM	GTEX-R55G-0426-SM-48FDH	GTEX-R55G-0526-SM-2TC5O	GTEX-R55G-0626-SM-48FDB	GTEX-R55G-0726-SM-2TC6J	GTEX-R55G-0826-SM-2TC5U	GTEX-R55G-0926-SM-48FDN	GTEX-R55G-1026-SM-48FDI	GTEX-R55G-1126-SM-48FDG	GTEX-R55G-1226-SM-48FDC	GTEX-R55G-1526-SM-48FER	GTEX-R55G-1626-SM-48FF4	GTEX-R55G-2126-SM-2TC67	GTEX-R55G-2326-SM-2TC61	GTEX-R55G-2426-SM-2TC5I	GTEX-R55G-2526-SM-2TC6D	GTEX-REY6-0005-SM-2TF54	GTEX-REY6-0126-SM-48FDT	GTEX-REY6-0326-SM-2TF5A	GTEX-REY6-0426-SM-2TF5G	GTEX-REY6-0526-SM-2TF5M	GTEX-REY6-0626-SM-2TF4G	GTEX-REY6-0726-SM-2TF4M	GTEX-REY6-0826-SM-2TF4S	GTEX-REY6-0926-SM-48FDA	GTEX-REY6-1026-SM-2TF4Y	GTEX-REY6-1126-SM-48FDU	GTEX-REY6-1226-SM-48FDR	GTEX-REY6-1326-SM-48FDO	GTEX-REY6-1426-SM-48FDK	GTEX-REY6-1726-SM-48FDL	GTEX-REY6-1826-SM-EAZAT	GTEX-REY6-2126-SM-48FD9	GTEX-REY6-2426-SM-48FF5	GTEX-RM2N-0006-SM-2TF5H	GTEX-RM2N-0008-SM-48FF3	GTEX-RM2N-0126-SM-48FDD	GTEX-RM2N-0326-SM-48FD8	GTEX-RM2N-0426-SM-2TF4T	GTEX-RM2N-0526-SM-2TF4N	GTEX-RM2N-0626-SM-48FD6	GTEX-RM2N-0726-SM-48FD5	GTEX-RM2N-0826-SM-48FD3	GTEX-RM2N-0926-SM-48FD1	GTEX-RM2N-1126-SM-48FCY	GTEX-RM2N-1326-SM-48FCW	GTEX-RM2N-1426-SM-2TF4H	GTEX-RM2N-1626-SM-2TF5N	GTEX-RM2N-1726-SM-2TF55	GTEX-RM2N-1826-SM-2TF5B	GTEX-RM2N-1926-SM-48FCU	GTEX-RN5K-2826-SM-EZ6L3	GTEX-RN64-0005-SM-793B4	GTEX-RN64-0008-SM-48FEZ	GTEX-RN64-0126-SM-2TC68	GTEX-RN64-0326-SM-2TC5J	GTEX-RN64-0526-SM-2TC5P	GTEX-RN64-0626-SM-2TC5V	GTEX-RN64-0726-SM-48FCV	GTEX-RN64-0826-SM-2TC62	GTEX-RN64-1026-SM-48FDX	GTEX-RN64-1226-SM-2TC6E	GTEX-RN64-1626-SM-48FD7	GTEX-RN64-1826-SM-48FDV	GTEX-RN64-2326-SM-48FDW	GTEX-RN64-2426-SM-EZ6L2	GTEX-RNOR-0005-SM-2TF4Z	GTEX-RNOR-0008-SM-48FEY	GTEX-RNOR-0011-R1A-SM-CNNP5	GTEX-RNOR-0011-R3A-SM-5SI8E	GTEX-RNOR-0011-R4A-SM-3GAD3	GTEX-RNOR-0011-R5A-SM-2TF4J	GTEX-RNOR-0011-R7A-SM-2TF4V	GTEX-RNOR-0011-R8A-SM-EZ6MN	GTEX-RNOR-0011-R9A-SM-2TF52	GTEX-RNOR-0126-SM-E9J4R	GTEX-RNOR-0226-SM-EZ6MF	GTEX-RNOR-0326-SM-2TF51	GTEX-RNOR-0426-SM-2TF4U	GTEX-RNOR-0526-SM-2TF4O	GTEX-RNOR-0726-SM-2TF5I	GTEX-RNOR-0826-SM-2TF5C	GTEX-RNOR-0926-SM-2TF56	GTEX-RNOR-1026-SM-48FDF	GTEX-RNOR-1226-SM-48FDQ	GTEX-RNOR-1326-SM-48FDE	GTEX-RNOR-1426-SM-48FDJ	GTEX-RNOR-1626-SM-EZ6MM	GTEX-RNOR-2226-SM-2TF5O	GTEX-RNOR-2326-SM-2TF4I	GTEX-RNOR-2426-SM-48FDY	GTEX-RTLS-0006-SM-2TF58	GTEX-RTLS-0008-SM-48FET	GTEX-RTLS-0126-SM-447CA	GTEX-RTLS-0226-SM-2TF5E	GTEX-RTLS-0326-SM-2TF6A	GTEX-RTLS-0426-SM-2TF5K	GTEX-RTLS-0526-SM-2TF64	GTEX-RTLS-0626-SM-5SI7Z	GTEX-RTLS-0726-SM-46MV4	GTEX-RTLS-0826-SM-2TF5Q	GTEX-RTLS-0926-SM-2TF5X	GTEX-RTLS-1126-SM-46MUQ	GTEX-RTLS-1226-SM-46MUP	GTEX-RTLS-1326-SM-46MUN	GTEX-RTLS-2326-SM-46MUH	GTEX-RTLS-2426-SM-46MUO	GTEX-RTLS-2626-SM-46MUJ	GTEX-RU1J-0006-SM-2TF6M	GTEX-RU1J-0008-SM-46MV9	GTEX-RU1J-0126-SM-2TF6Y	GTEX-RU1J-0226-SM-2TF5Y	GTEX-RU1J-0326-SM-46MUM	GTEX-RU1J-0426-SM-46MUK	GTEX-RU1J-0526-SM-46MUT	GTEX-RU1J-0626-SM-4WAWY	GTEX-RU1J-0826-SM-46MUU	GTEX-RU1J-1026-SM-46MUR	GTEX-RU1J-1326-SM-46MUL	GTEX-RU1J-1426-SM-46MUV	GTEX-RU1J-1726-SM-2TF5S	GTEX-RU1J-1926-SM-2TF6S	GTEX-RU72-0006-SM-2TF65	GTEX-RU72-0008-SM-46MV8	GTEX-RU72-0011-R11A-SM-CM2U1	GTEX-RU72-0011-R2A-SM-2TF6O	GTEX-RU72-0011-R5A-SM-2TF6U	GTEX-RU72-0011-R6A-SM-2TF71	GTEX-RU72-0011-R7A-SM-2TF5U	GTEX-RU72-0011-R8A-SM-2TF61	GTEX-RU72-0011-R9A-SM-2TF67	GTEX-RU72-0126-SM-2TF6Z	GTEX-RU72-0226-SM-46MUD	GTEX-RU72-0326-SM-2TF5T	GTEX-RU72-0526-SM-2TF5Z	GTEX-RU72-0626-SM-46MUI	GTEX-RU72-0726-SM-46MUW	GTEX-RU72-0826-SM-46MUS	GTEX-RU72-0926-SM-2TF6B	GTEX-RU72-1026-SM-46MUG	GTEX-RU72-1126-SM-2TF6H	GTEX-RU72-1226-SM-2TF6N	GTEX-RU72-1326-SM-2TF6T	GTEX-RU72-1426-SM-46MUF	GTEX-RU72-1926-SM-EAZ3F	GTEX-RU72-2226-SM-46MUE	GTEX-RU72-2526-SM-EWRML	GTEX-RU72-2626-SM-CYPS6	GTEX-RU72-2926-SM-2TF66	GTEX-RU72-3026-SM-CYPRV	GTEX-RU72-3126-SM-46MUB	GTEX-RUSQ-0003-SM-2XCEB	GTEX-RUSQ-0006-SM-2TF6P	GTEX-RUSQ-0126-SM-47JWV	GTEX-RUSQ-0226-SM-47JWT	GTEX-RUSQ-0326-SM-47JWS	GTEX-RUSQ-0426-SM-47JWR	GTEX-RUSQ-0526-SM-2TF72	GTEX-RUSQ-0626-SM-2TF5V	GTEX-RUSQ-0826-SM-47JWW	GTEX-RUSQ-0926-SM-47JWU	GTEX-RUSQ-1026-SM-2TF6V	GTEX-RUSQ-1126-SM-EAZAU	GTEX-RUSQ-1526-SM-2TF62	GTEX-RUSQ-1626-SM-EZ6L4	GTEX-RUSQ-1726-SM-2TF68	GTEX-RUSQ-1826-SM-2TF6E	GTEX-RUSQ-1926-SM-2TF6K	GTEX-RUSQ-2026-SM-4GIAK	GTEX-RUSQ-2126-SM-47JXK	GTEX-RVPV-0006-SM-2TF6Q	GTEX-RVPV-0008-SM-47JYW	GTEX-RVPV-0011-R11A-SM-2TF6F	GTEX-RVPV-0011-R3A-SM-2TF63	GTEX-RVPV-0011-R5A-SM-2TF69	GTEX-RVPV-0126-SM-EAZAW	GTEX-RVPV-0226-SM-2TF6W	GTEX-RVPV-0526-SM-47JYL	GTEX-RVPV-1126-SM-EAZAV	GTEX-RVPV-1226-SM-2TF73	GTEX-RVPV-1526-SM-EXOHF	GTEX-RVPV-1726-SM-2NKAQ	GTEX-RVPV-2526-SM-EYYVL	GTEX-RWS6-0005-SM-2XCAN	GTEX-RWS6-0008-SM-47JYV	GTEX-RWS6-0226-SM-2XCA9	GTEX-RWS6-0326-SM-2XCAP	GTEX-RWS6-0426-SM-47JXH	GTEX-RWS6-0526-SM-4GIAJ	GTEX-RWS6-0626-SM-2XCAS	GTEX-RWS6-0726-SM-47JXI	GTEX-RWS6-0826-SM-47JXF	GTEX-RWS6-0926-SM-47JXE	GTEX-RWS6-1026-SM-47JXD	GTEX-RWS6-1126-SM-47JXC	GTEX-RWS6-1326-SM-47JXB	GTEX-RWS6-1726-SM-47JXP	GTEX-RWS6-1826-SM-47JXX	GTEX-RWS6-1926-SM-47JXY	GTEX-RWS6-2026-SM-2XCB5	GTEX-RWS6-2126-SM-2XCAV	GTEX-RWS6-2326-SM-2XCB4	GTEX-RWS6-2426-SM-2XCB9	GTEX-RWSA-0005-SM-2XCAO	GTEX-RWSA-0008-SM-47JYX	GTEX-RWSA-0126-SM-2XCBB	GTEX-RWSA-0226-SM-2XCBA	GTEX-RWSA-0526-SM-2XCBC	GTEX-RWSA-0626-SM-2XCBD	GTEX-RWSA-0726-SM-2XCBE	GTEX-RWSA-0826-SM-2XCBF	GTEX-RWSA-0926-SM-47JXW	GTEX-RWSA-1126-SM-2XCAZ	GTEX-RWSA-1326-SM-47JX9	GTEX-RWSA-1426-SM-47JXA	GTEX-RWSA-1726-SM-47JX7	GTEX-RWSA-2026-SM-47JX8	GTEX-RWSA-2426-SM-47JXR	GTEX-S32W-0006-SM-2XCAK	GTEX-S32W-0126-SM-4AD61	GTEX-S32W-0326-SM-2XCBI	GTEX-S32W-0426-SM-4AD6H	GTEX-S32W-0526-SM-4AD6F	GTEX-S32W-0626-SM-2XCBG	GTEX-S32W-0726-SM-2XCBL	GTEX-S32W-0826-SM-4AD5Z	GTEX-S32W-0926-SM-4AD5X	GTEX-S32W-1026-SM-4AD5W	GTEX-S32W-1126-SM-4AD5V	GTEX-S32W-1226-SM-4AD67	GTEX-S32W-1326-SM-4AD5Q	GTEX-S32W-1426-SM-4AD66	GTEX-S32W-1526-SM-4AD6Z	GTEX-S32W-1626-SM-4AD6G	GTEX-S32W-1926-SM-4AD63	GTEX-S32W-2026-SM-4AD6E	GTEX-S32W-2126-SM-2XCB1	GTEX-S32W-2226-SM-2XCAY	GTEX-S32W-2326-SM-2XCAW	GTEX-S32W-2426-SM-2XCAT	GTEX-S32W-2526-SM-2XCB8	GTEX-S33H-0005-SM-2XCAL	GTEX-S33H-0008-SM-4AD6C	GTEX-S33H-0126-SM-4AD62	GTEX-S33H-0326-SM-4AD6N	GTEX-S33H-0526-SM-COH1W	GTEX-S33H-0626-SM-2XCBJ	GTEX-S33H-0726-SM-4AD6M	GTEX-S33H-0826-SM-4AD5Y	GTEX-S33H-1026-SM-EZ6L6	GTEX-S33H-1126-SM-2XCB6	GTEX-S33H-1226-SM-4AD69	GTEX-S33H-1326-SM-4AD6A	GTEX-S33H-1426-SM-EZ6L7	GTEX-S33H-1626-SM-4AD68	GTEX-S33H-1826-SM-4AD65	GTEX-S33H-1926-SM-EYYVH	GTEX-S33H-2226-SM-DKPOP	GTEX-S33H-2326-SM-2XCB3	GTEX-S33H-2426-SM-2XCB2	GTEX-S341-0006-SM-3NM8D	GTEX-S341-0008-SM-4AD6D	GTEX-S341-0126-SM-4AD64	GTEX-S341-0226-SM-D4P1Y	GTEX-S341-0326-SM-2XCAU	GTEX-S341-0426-SM-4AD5L	GTEX-S341-0526-SM-4AD5U	GTEX-S341-0626-SM-4AD5T	GTEX-S341-0726-SM-4AD5R	GTEX-S341-0826-SM-4AD73	GTEX-S341-1026-SM-4AD71	GTEX-S341-1126-SM-4AD6T	GTEX-S341-1226-SM-4AD5S	GTEX-S341-1326-SM-4AD72	GTEX-S341-1426-SM-4AD6U	GTEX-S341-1526-SM-4AD6K	GTEX-S341-2026-SM-2XCAA	GTEX-S3LF-1126-SM-EVR33	GTEX-S3XE-0008-SM-3NM8O	GTEX-S3XE-0126-SM-4AD4R	GTEX-S3XE-0226-SM-4AD6I	GTEX-S3XE-0326-SM-4AD6L	GTEX-S3XE-0526-SM-4AD4G	GTEX-S3XE-0626-SM-4AD6B	GTEX-S3XE-0826-SM-4AD4U	GTEX-S3XE-0926-SM-4AD4S	GTEX-S3XE-1026-SM-4AD4O	GTEX-S3XE-1126-SM-4AD4N	GTEX-S3XE-1226-SM-4AD4L	GTEX-S3XE-1326-SM-4AD4H	GTEX-S3XE-1526-SM-4AD5A	GTEX-S4P3-0008-SM-3NM8R	GTEX-S4P3-0326-SM-4AD6P	GTEX-S4P3-0426-SM-4AD56	GTEX-S4P3-0526-SM-4AD58	GTEX-S4P3-0626-SM-4AD59	GTEX-S4P3-0726-SM-4AD57	GTEX-S4P3-0926-SM-4AD54	GTEX-S4P3-1126-SM-4AD52	GTEX-S4P3-1226-SM-4AD4Y	GTEX-S4P3-1326-SM-4AD6V	GTEX-S4P3-1526-SM-E9J3W	GTEX-S4Q7-0003-SM-3NM8M	GTEX-S4Q7-0008-SM-3NM8A	GTEX-S4Q7-0226-SM-4AD5O	GTEX-S4Q7-0526-SM-4AD5N	GTEX-S4Q7-0626-SM-4AD5M	GTEX-S4Q7-0726-SM-4AD5F	GTEX-S4Q7-0826-SM-4AD5E	GTEX-S4Q7-0926-SM-4AD5D	GTEX-S4Q7-1026-SM-4AD75	GTEX-S4Q7-1126-SM-4AD6R	GTEX-S4Q7-1226-SM-4AD5I	GTEX-S4Q7-1326-SM-4AD74	GTEX-S4UY-0008-SM-3NM8H	GTEX-S4UY-0726-SM-4AD6X	GTEX-S4UY-0826-SM-4AD4Z	GTEX-S4UY-0926-SM-4AD6O	GTEX-S4UY-1226-SM-4AD51	GTEX-S4UY-1326-SM-4AD4X	GTEX-S4UY-1426-SM-4AD6Y	GTEX-S4UY-1626-SM-4AD55	GTEX-S4Z8-0008-SM-33HAZ	GTEX-S4Z8-0126-SM-4GICC	GTEX-S4Z8-0226-SM-4AD5K	GTEX-S4Z8-0526-SM-4AD4T	GTEX-S4Z8-0626-SM-4AD6J	GTEX-S4Z8-0726-SM-4GICB	GTEX-S4Z8-0926-SM-4AD6Q	GTEX-S4Z8-1226-SM-4AD6W	GTEX-S4Z8-2126-SM-4AD5H	GTEX-S7PM-0006-SM-3NM8C	GTEX-S7PM-0008-SM-3NM9Q	GTEX-S7PM-0011-R5A-SM-3NM8G	GTEX-S7PM-0011-R6A-SM-3NM8F	GTEX-S7PM-0126-SM-4AD6S	GTEX-S7PM-0426-SM-3NM91	GTEX-S7PM-0526-SM-3NM92	GTEX-S7PM-0626-SM-4AD4Q	GTEX-S7SE-0005-SM-2XCEA	GTEX-S7SE-0008-SM-33HB1	GTEX-S7SE-0011-R10A-SM-2XCDF	GTEX-S7SE-0011-R11A-SM-2XCDD	GTEX-S7SE-0011-R1A-SM-2XCDE	GTEX-S7SE-0011-R2A-SM-2XCDC	GTEX-S7SE-0011-R4A-SM-2XCDB	GTEX-S7SE-0011-R5A-SM-2XCDA	GTEX-S7SE-0011-R6A-SM-2XCD9	GTEX-S7SE-0011-R7A-SM-2XCDI	GTEX-S7SE-0011-R8A-SM-2XCDG	GTEX-S7SE-0126-SM-2XCD5	GTEX-S7SE-0226-SM-2XCD4	GTEX-S7SE-0326-SM-4AT5Q	GTEX-S7SE-0526-SM-2XCD8	GTEX-S7SE-0726-SM-2XCD7	GTEX-S7SE-0826-SM-4AT4D	GTEX-S7SE-0926-SM-2XCD6	GTEX-S7SE-2526-SM-2XCDL	GTEX-S7SF-0008-SM-3NM8T	GTEX-S7SF-0226-SM-5SI7H	GTEX-S7SF-0626-SM-4AD4V	GTEX-S7SF-0826-SM-4AD4W	GTEX-S7SF-0926-SM-4AD4M	GTEX-S7SF-1026-SM-4AD4I	GTEX-S7SF-1326-SM-4AD4P	GTEX-S7SF-1426-SM-4AT5A	GTEX-S7SF-1926-SM-4AT5B	GTEX-S95S-0002-SM-3NM8K	GTEX-S95S-0005-SM-2XCEC	GTEX-S95S-0008-SM-4AT5M	GTEX-S95S-0226-SM-4B656	GTEX-S95S-0326-SM-4B66U	GTEX-S95S-0426-SM-4B64I	GTEX-S95S-0626-SM-EZ6L8	GTEX-S95S-0726-SM-4B64H	GTEX-S95S-0826-SM-4B64N	GTEX-S95S-1026-SM-4B64M	GTEX-S95S-1126-SM-4B64E	GTEX-S95S-1226-SM-4GICG	GTEX-S95S-1326-SM-2XCDK	GTEX-S95S-1426-SM-2XCDM	GTEX-S95S-1526-SM-2XCDH	GTEX-S95S-1626-SM-2XCDJ	GTEX-SE5C-0006-SM-4BRW5	GTEX-SE5C-0008-SM-4B64J	GTEX-SE5C-0326-SM-4BRWX	GTEX-SE5C-0426-SM-4BRUI	GTEX-SE5C-0526-SM-2XCE1	GTEX-SE5C-0626-SM-2XCDV	GTEX-SE5C-0726-SM-4BRWY	GTEX-SE5C-0926-SM-4BRUF	GTEX-SE5C-1026-SM-4BRUG	GTEX-SE5C-1126-SM-4BRWZ	GTEX-SE5C-1226-SM-4BRWV	GTEX-SE5C-1326-SM-4BRUH	GTEX-SE5C-1526-SM-4BRWU	GTEX-SE5C-1626-SM-2XCE3	GTEX-SE5C-1826-SM-2XCE4	GTEX-SE5C-2026-SM-EAZ2U	GTEX-SE5C-2126-SM-4BRUJ	GTEX-SIU8-0006-SM-2XCE5	GTEX-SIU8-0008-SM-4BRUC	GTEX-SIU8-0126-SM-2XCDT	GTEX-SIU8-0226-SM-2XCDS	GTEX-SIU8-0326-SM-2XCDR	GTEX-SIU8-0426-SM-4BRUE	GTEX-SIU8-0526-SM-2XCDP	GTEX-SIU8-0626-SM-2XCDN	GTEX-SIU8-0826-SM-2XCDQ	GTEX-SIU8-0926-SM-COH1X	GTEX-SIU8-2226-SM-EAZ2T	GTEX-SJXC-0005-SM-2XCE7	GTEX-SJXC-0008-SM-4DM7G	GTEX-SJXC-0126-SM-2XCFF	GTEX-SJXC-0226-SM-2XCDU	GTEX-SJXC-0326-SM-2XCFI	GTEX-SJXC-0426-SM-2XCFH	GTEX-SJXC-0526-SM-2XCFG	GTEX-SJXC-0726-SM-2XCFJ	GTEX-SJXC-1026-SM-EYYVA	GTEX-SJXC-1226-SM-4DM78	GTEX-SJXC-1426-SM-EYYVB	GTEX-SJXC-1526-SM-EZ6L5	GTEX-SJXC-2026-SM-4DM6N	GTEX-SJXC-2226-SM-EVYAK	GTEX-SN8G-0001-SM-3NM8L	GTEX-SN8G-0006-SM-32PLD	GTEX-SN8G-0008-SM-4DM4X	GTEX-SN8G-0126-SM-32PLI	GTEX-SN8G-0226-SM-4DM6B	GTEX-SN8G-0326-SM-32PLG	GTEX-SN8G-0426-SM-32PLF	GTEX-SN8G-0526-SM-32PLE	GTEX-SN8G-0926-SM-4DM5I	GTEX-SN8G-1526-SM-4DM79	GTEX-SN8G-2426-SM-EVR31	GTEX-SN8G-2626-SM-EXUQT	GTEX-SNMC-0006-SM-2XCFE	GTEX-SNMC-0008-SM-4DM5A	GTEX-SNMC-0126-SM-2XCFO	GTEX-SNMC-0226-SM-4DM6F	GTEX-SNMC-0426-SM-4DM5Y	GTEX-SNMC-0526-SM-4DM69	GTEX-SNMC-0626-SM-4DM6H	GTEX-SNMC-0826-SM-4DM66	GTEX-SNMC-0926-SM-4DM5U	GTEX-SNMC-1026-SM-4DM7K	GTEX-SNMC-1126-SM-4DM5M	GTEX-SNMC-1226-SM-2XCFP	GTEX-SNMC-1326-SM-2XCFK	GTEX-SNMC-1426-SM-2XCFM	GTEX-SNMC-1526-SM-2XCFN	GTEX-SNMC-1626-SM-4DM52	GTEX-SNOS-0003-SM-3NMAO	GTEX-SNOS-0006-SM-32PLH	GTEX-SNOS-0008-SM-4DM6I	GTEX-SNOS-0226-SM-32PLR	GTEX-SNOS-0326-SM-4DM6C	GTEX-SNOS-0426-SM-32PMH	GTEX-SNOS-0526-SM-4DM54	GTEX-SNOS-0626-SM-4DM5F	GTEX-SNOS-0726-SM-4DM5Z	GTEX-SNOS-0826-SM-4DM5N	GTEX-SNOS-0926-SM-4DM7A	GTEX-SNOS-1026-SM-4DM4Y	GTEX-SNOS-1126-SM-4DM67	GTEX-SNOS-1226-SM-4DM5H	GTEX-SNOS-1426-SM-32PLY	GTEX-SNOS-1526-SM-32PLW	GTEX-SNOS-1626-SM-3NMA4	GTEX-SNOS-1726-SM-32PLN	GTEX-SSA3-0002-SM-3P61R	GTEX-SSA3-0005-SM-32QOT	GTEX-SSA3-0008-SM-47JWJ	GTEX-SSA3-0126-SM-32QPU	GTEX-SSA3-0226-SM-32QPN	GTEX-SSA3-0326-SM-32QPS	GTEX-SSA3-0426-SM-32QPI	GTEX-SSA3-0526-SM-32QPL	GTEX-SUCS-0002-SM-3NMAJ	GTEX-SUCS-0006-SM-4DM59	GTEX-SUCS-0008-SM-4DM53	GTEX-SUCS-0226-SM-32PLQ	GTEX-SUCS-0326-SM-32PLL	GTEX-SUCS-0526-SM-4DM56	GTEX-SUCS-0626-SM-32PM5	GTEX-SUCS-0726-SM-4DM7J	GTEX-SUCS-0926-SM-4DM4Z	GTEX-SUCS-1126-SM-4DM61	GTEX-SUCS-1326-SM-4DM5T	GTEX-SUCS-1426-SM-4DM5W	GTEX-SUCS-1626-SM-32PLS	GTEX-SUCS-1726-SM-32PM8	GTEX-SUCS-1826-SM-32PM1	GTEX-SUCS-1926-SM-32PM3	GTEX-T2IS-0008-SM-4DM75	GTEX-T2IS-0011-R11A-SM-32QPC	GTEX-T2IS-0011-R2A-SM-32QPF	GTEX-T2IS-0011-R3A-SM-32QPB	GTEX-T2IS-0011-R5A-SM-32QP4	GTEX-T2IS-0011-R6A-SM-32QP2	GTEX-T2IS-0126-SM-4DM6O	GTEX-T2IS-0226-SM-32QPH	GTEX-T2IS-0426-SM-32QPE	GTEX-T2IS-0526-SM-32QP9	GTEX-T2IS-0626-SM-32QP6	GTEX-T2IS-0826-SM-4DM6L	GTEX-T2IS-0926-SM-4DM5B	GTEX-T2IS-1026-SM-32QP1	GTEX-T2IS-1126-SM-4DM6Z	GTEX-T2IS-1526-SM-32QPR	GTEX-T2IS-1926-SM-4DM74	GTEX-T2IS-2026-SM-4DM6W	GTEX-T2IS-2226-SM-4DM65	GTEX-T2IS-2626-SM-32QPP	GTEX-T2IS-2926-SM-32QPO	GTEX-T2IS-3026-SM-32QPM	GTEX-T2IS-3126-SM-32QPK	GTEX-T2YK-0005-SM-32QOV	GTEX-T2YK-0008-SM-4DM6M	GTEX-T2YK-0326-SM-4DM7D	GTEX-T2YK-0526-SM-32QPJ	GTEX-T2YK-1126-SM-EVYAL	GTEX-T2YK-1326-SM-4DM6S	GTEX-T2YK-2226-SM-32QPT	GTEX-T2YK-2326-SM-EZ6LA	GTEX-T5JC-0001-SM-3NMAK	GTEX-T5JC-0006-SM-EZ6L9	GTEX-T5JC-0008-SM-4DM6A	GTEX-T5JC-0011-R10A-SM-32PM2	GTEX-T5JC-0011-R11A-SM-32PMB	GTEX-T5JC-0011-R1A-SM-32PM6	GTEX-T5JC-0011-R2A-SM-32PLZ	GTEX-T5JC-0011-R4A-SM-32PLT	GTEX-T5JC-0011-R5A-SM-32PLK	GTEX-T5JC-0011-R6A-SM-D3L87	GTEX-T5JC-0011-R7A-SM-32PME	GTEX-T5JC-0011-R8A-SM-32PLM	GTEX-T5JC-0011-R9A-SM-32PLV	GTEX-T5JC-0226-SM-32PMA	GTEX-T5JC-0326-SM-4DM5C	GTEX-T5JC-0426-SM-32PLO	GTEX-T5JC-0526-SM-32PM7	GTEX-T5JC-0626-SM-3NMA6	GTEX-T5JC-0726-SM-4DM55	GTEX-T5JC-0826-SM-32PMC	GTEX-T5JC-1226-SM-4DM7C	GTEX-T5JC-1526-SM-4DM68	GTEX-T5JC-1626-SM-EZ6KW	GTEX-T5JC-1726-SM-4DM6U	GTEX-T5JC-1826-SM-4DM6E	GTEX-T5JC-1926-SM-4DM6Q	GTEX-T5JC-2126-SM-32PMO	GTEX-T5JC-2326-SM-32PMR	GTEX-T5JC-2426-SM-3NMDB	GTEX-T5JC-2526-SM-4DM6G	GTEX-T5JW-0003-SM-3NMAD	GTEX-T5JW-0005-SM-3GADE	GTEX-T5JW-0008-SM-4DM5X	GTEX-T5JW-0126-SM-4DM6K	GTEX-T5JW-0226-SM-4DM7I	GTEX-T5JW-0326-SM-4DM6J	GTEX-T5JW-0426-SM-4DM7M	GTEX-T5JW-0726-SM-4DM6D	GTEX-T5JW-0826-SM-EYYVD	GTEX-T5JW-0926-SM-4DM5K	GTEX-T5JW-1026-SM-EZ6LR	GTEX-T5JW-1126-SM-4DM5V	GTEX-T5JW-1226-SM-3GACY	GTEX-T5JW-1326-SM-4DM5G	GTEX-T5JW-1426-SM-4DM5Q	GTEX-T5JW-1526-SM-4DM5E	GTEX-T5JW-1626-SM-3GADZ	GTEX-T5JW-1726-SM-3GADN	GTEX-T5JW-1826-SM-3GAE1	GTEX-T5JW-2026-SM-4DM63	GTEX-T5JW-2126-SM-EZ6LE	GTEX-T6MN-0002-SM-3NMAH	GTEX-T6MN-0005-SM-32PLJ	GTEX-T6MN-0008-SM-4DM7H	GTEX-T6MN-0011-R10A-SM-32QP7	GTEX-T6MN-0011-R11A-SM-32QOX	GTEX-T6MN-0011-R1A-SM-32QOY	GTEX-T6MN-0011-R2A-SM-32QOW	GTEX-T6MN-0011-R4A-SM-32QPG	GTEX-T6MN-0011-R5A-SM-32QPD	GTEX-T6MN-0011-R6A-SM-32QP8	GTEX-T6MN-0011-R7A-SM-32QP5	GTEX-T6MN-0011-R8A-SM-32QP3	GTEX-T6MN-0011-R9A-SM-32QOZ	GTEX-T6MN-0126-SM-32PLP	GTEX-T6MN-0226-SM-32PMD	GTEX-T6MN-0326-SM-32PMK	GTEX-T6MN-0426-SM-32PMF	GTEX-T6MN-0526-SM-32PMS	GTEX-T6MN-0626-SM-32PM9	GTEX-T6MN-0726-SM-32PML	GTEX-T6MN-0826-SM-32PM4	GTEX-T6MN-0926-SM-32PLX	GTEX-T6MN-1126-SM-4DM71	GTEX-T6MN-1226-SM-3NMA5	GTEX-T6MN-1526-SM-4DM5P	GTEX-T6MN-1826-SM-EXOHN	GTEX-T6MN-2026-SM-4DM7L	GTEX-T6MN-2126-SM-EZ6LC	GTEX-T6MN-2226-SM-EVYAM	GTEX-T6MN-2526-SM-32PMN	GTEX-T6MN-2626-SM-32PMQ	GTEX-T6MN-2726-SM-4DM77	GTEX-T6MO-0003-SM-3NMAG	GTEX-T6MO-0006-SM-32QOU	GTEX-T6MO-0008-SM-4DM6T	GTEX-T6MO-0126-SM-4DM6X	GTEX-T6MO-0226-SM-32QOL	GTEX-T6MO-0326-SM-32QOK	GTEX-T6MO-0426-SM-32QOI	GTEX-T6MO-0526-SM-4DM6R	GTEX-T6MO-0626-SM-4DM6P	GTEX-T6MO-0726-SM-4DM58	GTEX-T6MO-0826-SM-4DM51	GTEX-T6MO-1026-SM-4DM72	GTEX-T6MO-1126-SM-4DM5D	GTEX-T6MO-1226-SM-4DM5S	GTEX-T6MO-1426-SM-4DM73	GTEX-T6MO-1526-SM-4DM57	GTEX-T6MO-1626-SM-32QOM	GTEX-T6MO-1726-SM-33HB8	GTEX-T6MO-1926-SM-32QOJ	GTEX-T6MO-2026-SM-33HB4	GTEX-T8EM-0006-SM-3DB71	GTEX-T8EM-0126-SM-4DM5R	GTEX-T8EM-0226-SM-3DB7C	GTEX-T8EM-0326-SM-3DB7F	GTEX-T8EM-0426-SM-4DM7E	GTEX-T8EM-0526-SM-4DM64	GTEX-T8EM-0626-SM-4DM62	GTEX-T8EM-0826-SM-4DM76	GTEX-T8EM-1026-SM-3DB7M	GTEX-T8EM-1126-SM-3DB7D	GTEX-T8EM-1226-SM-4DM5J	GTEX-T8EM-1326-SM-3DB7G	GTEX-T8EM-1526-SM-3DB7I	GTEX-T8EM-1626-SM-3DB7K	GTEX-T8EM-1826-SM-4DM7F	GTEX-TKQ1-0003-SM-3NMAE	GTEX-TKQ1-0006-SM-33HBI	GTEX-TKQ1-0008-SM-4DXSO	GTEX-TKQ1-0126-SM-33HB3	GTEX-TKQ1-0226-SM-33HB5	GTEX-TKQ1-0326-SM-4DXSM	GTEX-TKQ1-0426-SM-4DXT4	GTEX-TKQ1-0526-SM-4DXTG	GTEX-TKQ1-0626-SM-4DXTS	GTEX-TKQ1-0926-SM-4DXU2	GTEX-TKQ1-1026-SM-4GICL	GTEX-TKQ1-1126-SM-4GIAZ	GTEX-TKQ1-1226-SM-4GICJ	GTEX-TKQ1-1326-SM-4DXU7	GTEX-TKQ1-1426-SM-4GICK	GTEX-TKQ2-0004-SM-3NMAC	GTEX-TKQ2-0006-SM-33HBH	GTEX-TKQ2-0008-SM-4DM5L	GTEX-TKQ2-0226-SM-4DM6V	GTEX-TKQ2-0426-SM-4DXUO	GTEX-TKQ2-0626-SM-EZ6LB	GTEX-TKQ2-0826-SM-33HB6	GTEX-TKQ2-0926-SM-4DXU5	GTEX-TKQ2-1026-SM-33HB7	GTEX-TKQ2-1226-SM-4DXSV	GTEX-TKQ2-1326-SM-4DXT9	GTEX-TKQ2-1526-SM-4DXUN	GTEX-TKQ2-1726-SM-4DXUP	GTEX-TKQ2-1826-SM-33HB2	GTEX-TML8-0001-SM-3NMAF	GTEX-TML8-0005-SM-32QPA	GTEX-TML8-0008-SM-4DXUI	GTEX-TML8-0326-SM-4GICN	GTEX-TML8-0526-SM-32QOQ	GTEX-TML8-0726-SM-4DXTT	GTEX-TML8-0926-SM-4DXSJ	GTEX-TML8-1126-SM-4DXSS	GTEX-TML8-1226-SM-32QON	GTEX-TML8-1326-SM-4DXTO	GTEX-TML8-1426-SM-4DXUT	GTEX-TML8-1526-SM-4DXUX	GTEX-TML8-1626-SM-32QOO	GTEX-TML8-1826-SM-32QOR	GTEX-TML8-1926-SM-32QOS	GTEX-TML8-2026-SM-32QOP	GTEX-TMMY-0005-SM-33HBN	GTEX-TMMY-0008-SM-4DXU3	GTEX-TMMY-0126-SM-4DXTP	GTEX-TMMY-0226-SM-33HBA	GTEX-TMMY-0426-SM-33HBB	GTEX-TMMY-0526-SM-33HBC	GTEX-TMMY-0626-SM-33HBD	GTEX-TMMY-0726-SM-33HBE	GTEX-TMMY-0826-SM-33HB9	GTEX-TMMY-0926-SM-4TT1Z	GTEX-TMMY-1026-SM-4DXTI	GTEX-TMMY-1126-SM-4DXSX	GTEX-TMMY-1226-SM-4DXT6	GTEX-TMMY-1326-SM-4DXU9	GTEX-TMMY-1526-SM-4DXST	GTEX-TMMY-1626-SM-4DXTY	GTEX-TMMY-1726-SM-4DXTD	GTEX-TMMY-1926-SM-4DXUU	GTEX-TMMY-2226-SM-4DXTN	GTEX-TMZS-0001-SM-3P61Q	GTEX-TMZS-0006-SM-3DB8G	GTEX-TMZS-0008-SM-47JWM	GTEX-TMZS-0126-SM-3DB9Q	GTEX-TMZS-0226-SM-3DB9N	GTEX-TMZS-0326-SM-3DB9P	GTEX-TSE9-0005-SM-4DXUF	GTEX-TSE9-0008-SM-4DXT8	GTEX-TSE9-0011-R10A-SM-3DB7O	GTEX-TSE9-0011-R11A-SM-3DB7N	GTEX-TSE9-0011-R1A-SM-3DB7E	GTEX-TSE9-0011-R4A-SM-3DB7H	GTEX-TSE9-0011-R5A-SM-3DB7J	GTEX-TSE9-0011-R6A-SM-3DB7L	GTEX-TSE9-0011-R7A-SM-3DB7P	GTEX-TSE9-0011-R8A-SM-3DB7R	GTEX-TSE9-0011-R9A-SM-3DB7Q	GTEX-TSE9-0126-SM-3DB83	GTEX-TSE9-0226-SM-3DB84	GTEX-TSE9-0326-SM-3DB82	GTEX-TSE9-0426-SM-3DB81	GTEX-TSE9-0526-SM-3DB7Z	GTEX-TSE9-0626-SM-3DB8B	GTEX-TSE9-0726-SM-3DB8C	GTEX-TSE9-1226-SM-4DXTM	GTEX-TSE9-2226-SM-4DXUR	GTEX-TSE9-2326-SM-EZ6ME	GTEX-TSE9-2526-SM-4DXUS	GTEX-TSE9-2626-SM-4DXV2	GTEX-TSE9-2726-SM-4DXSQ	GTEX-TSE9-2826-SM-4DXTF	GTEX-TSE9-2926-SM-3DB77	GTEX-TSE9-3026-SM-3DB76	GTEX-TSE9-3126-SM-4DXSY	GTEX-U3ZG-0001-SM-47JYF	GTEX-U3ZG-0006-SM-47JWX	GTEX-U3ZG-0008-SM-47JWL	GTEX-U3ZG-0326-SM-47JXN	GTEX-U3ZH-0002-SM-3NMDD	GTEX-U3ZH-0005-SM-3DB72	GTEX-U3ZH-0008-SM-4DXT2	GTEX-U3ZH-0126-SM-4DXUK	GTEX-U3ZH-0226-SM-3DB7B	GTEX-U3ZH-0326-SM-3DB7A	GTEX-U3ZH-0426-SM-4DXSE	GTEX-U3ZH-0526-SM-3DB75	GTEX-U3ZH-0626-SM-4DXT3	GTEX-U3ZH-0926-SM-4DXU4	GTEX-U3ZH-1026-SM-4DXUZ	GTEX-U3ZH-1126-SM-4DXUG	GTEX-U3ZH-1326-SM-4DXSF	GTEX-U3ZH-1426-SM-4DXSR	GTEX-U3ZH-1526-SM-4DXV1	GTEX-U3ZH-1626-SM-3DB74	GTEX-U3ZH-1726-SM-3DB79	GTEX-U3ZH-1926-SM-4DXTR	GTEX-U3ZH-2026-SM-3DB78	GTEX-U3ZM-0002-SM-3NMDM	GTEX-U3ZM-0008-SM-4DXTQ	GTEX-U3ZM-0126-SM-3DB8M	GTEX-U3ZM-0226-SM-4DXTA	GTEX-U3ZM-0326-SM-4DXUJ	GTEX-U3ZM-0426-SM-3DB73	GTEX-U3ZM-0526-SM-4DXTB	GTEX-U3ZM-0626-SM-4DXTV	GTEX-U3ZM-0826-SM-4DXU6	GTEX-U3ZM-0926-SM-4DXSW	GTEX-U3ZM-1026-SM-EZ6LD	GTEX-U3ZM-1126-SM-4DXUB	GTEX-U3ZM-1226-SM-3DB9G	GTEX-U3ZM-1526-SM-3DB9D	GTEX-U3ZM-1626-SM-4DXSK	GTEX-U3ZN-0002-SM-3NMDF	GTEX-U3ZN-0006-SM-3DB7Y	GTEX-U3ZN-0008-SM-4DXTL	GTEX-U3ZN-0126-SM-4DXUM	GTEX-U3ZN-0226-SM-3DB8D	GTEX-U3ZN-0326-SM-3DB86	GTEX-U3ZN-0426-SM-4DXSH	GTEX-U3ZN-0526-SM-4DXTH	GTEX-U3ZN-0626-SM-3DB7U	GTEX-U3ZN-0726-SM-4DXT5	GTEX-U3ZN-0826-SM-4DXSZ	GTEX-U3ZN-0926-SM-4DXTU	GTEX-U3ZN-1026-SM-4DXTC	GTEX-U3ZN-1126-SM-4DXUL	GTEX-U3ZN-1226-SM-4DXUD	GTEX-U3ZN-1426-SM-3DB87	GTEX-U3ZN-1626-SM-4DXTZ	GTEX-U3ZN-1726-SM-4DXUQ	GTEX-U3ZN-1826-SM-4DXUY	GTEX-U3ZN-1926-SM-4DXSG	GTEX-U3ZN-2026-SM-4DXUC	GTEX-U3ZN-2126-SM-4DXU1	GTEX-U3ZN-2226-SM-3DB88	GTEX-U3ZN-2326-SM-3DB7W	GTEX-U3ZN-2526-SM-3DB7V	GTEX-U3ZN-2626-SM-3DB7T	GTEX-U412-0008-SM-4DXTE	GTEX-U412-0126-SM-EVR2X	GTEX-U412-0226-SM-3NMC8	GTEX-U412-0326-SM-3DB9L	GTEX-U412-0426-SM-3DB9O	GTEX-U412-0526-SM-3DB9I	GTEX-U412-0726-SM-EVR2Y	GTEX-U412-0826-SM-3DB9K	GTEX-U412-1726-SM-EZ6KX	GTEX-U412-1826-SM-4DXTJ	GTEX-U412-2026-SM-4DXSI	GTEX-U4B1-0006-SM-3DB8E	GTEX-U4B1-0008-SM-4DXUW	GTEX-U4B1-0126-SM-4DXSN	GTEX-U4B1-0226-SM-4DXU8	GTEX-U4B1-0326-SM-3DB8K	GTEX-U4B1-0526-SM-4DXTK	GTEX-U4B1-0626-SM-3DB8L	GTEX-U4B1-0726-SM-4DXUA	GTEX-U4B1-0826-SM-4DXTW	GTEX-U4B1-0926-SM-4DXUV	GTEX-U4B1-1026-SM-4DXT1	GTEX-U4B1-1126-SM-4DXV3	GTEX-U4B1-1226-SM-4DXT7	GTEX-U4B1-1426-SM-4DXTX	GTEX-U4B1-1526-SM-4DXSL	GTEX-U4B1-1626-SM-3DB8N	GTEX-U4B1-1726-SM-3DB9F	GTEX-U4B1-1826-SM-4DXSU	GTEX-U4B1-1926-SM-3DB9E	GTEX-U8T8-0005-SM-3DB8F	GTEX-U8T8-0008-SM-4DXSP	GTEX-U8T8-0126-SM-3DB94	GTEX-U8T8-0326-SM-3DB93	GTEX-U8T8-0426-SM-3DB8X	GTEX-U8T8-1126-SM-4DXUE	GTEX-U8T8-1426-SM-3DB9H	GTEX-U8T8-2226-SM-3DB95	GTEX-U8T8-2326-SM-3DB96	GTEX-U8XE-0005-SM-3DB8I	GTEX-U8XE-0008-SM-4E3K4	GTEX-U8XE-0126-SM-4E3I3	GTEX-U8XE-0226-SM-4E3J3	GTEX-U8XE-0326-SM-3DB8P	GTEX-U8XE-0426-SM-3DB91	GTEX-U8XE-0526-SM-3DB8R	GTEX-U8XE-0626-SM-3DB8U	GTEX-U8XE-0726-SM-3DB8O	GTEX-U8XE-0826-SM-4E3J1	GTEX-U8XE-0926-SM-3DB8V	GTEX-U8XE-1026-SM-4E3HM	GTEX-U8XE-1126-SM-3DB8W	GTEX-U8XE-1226-SM-4E3HN	GTEX-U8XE-1326-SM-4E3JK	GTEX-U8XE-1426-SM-3DB8Q	GTEX-U8XE-1526-SM-4E3HT	GTEX-U8XE-1726-SM-4E3IF	GTEX-U8XE-1826-SM-4E3HV	GTEX-U8XE-1926-SM-3DB98	GTEX-U8XE-2026-SM-3DB8S	GTEX-U8XE-2526-SM-4E3IT	GTEX-UJHI-0006-SM-3DB8H	GTEX-UJHI-0008-SM-4IHL1	GTEX-UJHI-0126-SM-4IHLP	GTEX-UJHI-0226-SM-4IHJL	GTEX-UJHI-0326-SM-4IHJE	GTEX-UJHI-0426-SM-3DB8Y	GTEX-UJHI-0626-SM-3DB8T	GTEX-UJHI-0726-SM-3DB92	GTEX-UJHI-0826-SM-4IHLM	GTEX-UJHI-0926-SM-4IHKF	GTEX-UJHI-1026-SM-4IHJP	GTEX-UJHI-1126-SM-4IHLN	GTEX-UJHI-1226-SM-4IHLR	GTEX-UJHI-1326-SM-4IHJO	GTEX-UJHI-1426-SM-3DB9C	GTEX-UJHI-1526-SM-3DB99	GTEX-UJHI-1626-SM-3DB9A	GTEX-UJHI-1726-SM-3DB9B	GTEX-UJHI-1926-SM-3DB8Z	GTEX-UJMC-0005-SM-3GACU	GTEX-UJMC-0008-SM-4IHKK	GTEX-UJMC-0226-SM-4IHLH	GTEX-UJMC-0326-SM-3GAE2	GTEX-UJMC-0426-SM-4IHJF	GTEX-UJMC-0526-SM-3GAE3	GTEX-UJMC-0626-SM-4IHJQ	GTEX-UJMC-0726-SM-3GADX	GTEX-UJMC-0926-SM-4IHLK	GTEX-UJMC-1026-SM-4IHKN	GTEX-UJMC-1126-SM-3GADP	GTEX-UJMC-1226-SM-4IHLI	GTEX-UJMC-1326-SM-4IHLS	GTEX-UJMC-1826-SM-3GADT	GTEX-UJMC-1926-SM-3GADS	GTEX-UJMC-2026-SM-3GADR	GTEX-UPJH-0001-SM-3NMDE	GTEX-UPJH-0006-SM-3GACW	GTEX-UPJH-0126-SM-4IHLL	GTEX-UPJH-0226-SM-3GADV	GTEX-UPJH-0326-SM-3GADU	GTEX-UPJH-0526-SM-4IHK8	GTEX-UPJH-0626-SM-4IHJN	GTEX-UPJH-0726-SM-4IHJW	GTEX-UPJH-0826-SM-4WKFD	GTEX-UPJH-0926-SM-4IHKA	GTEX-UPJH-1026-SM-EAZB2	GTEX-UPK5-0003-SM-3NMDI	GTEX-UPK5-0006-SM-3GAD8	GTEX-UPK5-0008-SM-4IHJD	GTEX-UPK5-0126-SM-3GADM	GTEX-UPK5-0226-SM-3GAEV	GTEX-UPK5-0326-SM-CYPR4	GTEX-UPK5-0426-SM-3GAEK	GTEX-UPK5-1126-SM-3GAEJ	GTEX-UPK5-1226-SM-4IHL8	GTEX-UPK5-1326-SM-4IHLE	GTEX-UPK5-1426-SM-4JBHH	GTEX-UPK5-1526-SM-4JBJA	GTEX-UPK5-1626-SM-4JBHI	GTEX-UPK5-1826-SM-3GAEB	GTEX-UPK5-2026-SM-4JBIM	GTEX-UPK5-2126-SM-4JBJK	GTEX-UPK5-2326-SM-3P5Z8	GTEX-UTHO-0006-SM-3NMCC	GTEX-UTHO-0008-SM-4JBID	GTEX-UTHO-0011-R10A-SM-3GIJQ	GTEX-UTHO-0011-R11A-SM-3GIJE	GTEX-UTHO-0011-R1A-SM-3GIJO	GTEX-UTHO-0011-R2A-SM-3GIKC	GTEX-UTHO-0011-R3A-SM-3GIK8	GTEX-UTHO-0011-R4A-SM-3GIJP	GTEX-UTHO-0011-R5A-SM-3GIJD	GTEX-UTHO-0011-R6A-SM-3GIJW	GTEX-UTHO-0426-SM-CE6QU	GTEX-UTHO-0726-SM-3GAEN	GTEX-UTHO-1026-SM-3GAF7	GTEX-UTHO-1226-SM-3GAEE	GTEX-UTHO-1826-SM-3GAFE	GTEX-UTHO-2426-SM-4JBHD	GTEX-UTHO-2726-SM-4JBH9	GTEX-UTHO-2926-SM-3P5Z9	GTEX-UTHO-3026-SM-3GAFB	GTEX-UTHO-3126-SM-3P5ZB	GTEX-V1D1-0003-SM-3NMDP	GTEX-V1D1-0006-SM-3NMCE	GTEX-V1D1-0008-SM-4JBIJ	GTEX-V1D1-0226-SM-4JBHG	GTEX-V1D1-0326-SM-4JBIY	GTEX-V1D1-0526-SM-4JBGW	GTEX-V1D1-0626-SM-4JBHN	GTEX-V1D1-0726-SM-4JBH7	GTEX-V1D1-0826-SM-3P5ZA	GTEX-V1D1-0926-SM-4JBHQ	GTEX-V1D1-1026-SM-4JBHE	GTEX-V1D1-1126-SM-4JBHT	GTEX-V1D1-1226-SM-4JBI5	GTEX-V1D1-1726-SM-4JBHB	GTEX-V1D1-1926-SM-4JBGX	GTEX-V1D1-2026-SM-3GAF4	GTEX-V1D1-2126-SM-4JBH4	GTEX-V1D1-2226-SM-3NMAX	GTEX-V1D1-2426-SM-3GAER	GTEX-V1D1-2626-SM-4JBJH	GTEX-V955-0004-SM-3NMDH	GTEX-V955-0005-SM-3P5ZC	GTEX-V955-0126-SM-4JBH5	GTEX-V955-0326-SM-4JBGV	GTEX-V955-0426-SM-3GAEL	GTEX-V955-0726-SM-3GAFG	GTEX-V955-0826-SM-CYPR5	GTEX-V955-0926-SM-4JBJ8	GTEX-V955-1026-SM-4JBHO	GTEX-V955-1126-SM-4JBH3	GTEX-V955-1226-SM-4JBI9	GTEX-V955-1326-SM-4JBHR	GTEX-V955-1626-SM-4JBHJ	GTEX-V955-1726-SM-4JBHF	GTEX-V955-1826-SM-4JBIL	GTEX-V955-1926-SM-4KL1L	GTEX-V955-2026-SM-3GAFA	GTEX-V955-2426-SM-3GAEF	GTEX-V955-2526-SM-4JBJG	GTEX-V955-2626-SM-3NM9F	GTEX-VJWN-0005-SM-3GIKF	GTEX-VJWN-0126-SM-3GIK7	GTEX-VJWN-0226-SM-EZ6LF	GTEX-VJWN-0426-SM-3GIJI	GTEX-VJWN-0626-SM-3NMAN	GTEX-VJWN-0726-SM-3GIJ8	GTEX-VJWN-1026-SM-4M1ZN	GTEX-VJWN-1326-SM-EVR2Z	GTEX-VJWN-2326-SM-EVYAP	GTEX-VJYA-0001-SM-3NMDJ	GTEX-VJYA-0005-SM-3P5ZD	GTEX-VJYA-0126-SM-4KL1P	GTEX-VJYA-0226-SM-4KL1Q	GTEX-VJYA-0326-SM-3GAEX	GTEX-VJYA-0426-SM-3GIJK	GTEX-VJYA-0526-SM-4KL1R	GTEX-VJYA-0626-SM-4KL1S	GTEX-VJYA-0726-SM-4KL1T	GTEX-VJYA-0826-SM-4KL1M	GTEX-VJYA-0926-SM-4KL1N	GTEX-VJYA-1026-SM-4KL21	GTEX-VJYA-1126-SM-3GIJU	GTEX-VJYA-1226-SM-3GIJ6	GTEX-VJYA-1326-SM-3GIJC	GTEX-VJYA-1426-SM-4KL1Y	GTEX-VJYA-1526-SM-3GIJV	GTEX-VJYA-1626-SM-EXOHL	GTEX-VJYA-1726-SM-3NMDQ	GTEX-VJYA-1826-SM-4KL1W	GTEX-VJYA-1926-SM-3GIJJ	GTEX-VJYA-2026-SM-4KL1K	GTEX-VJYA-2126-SM-4KL1O	GTEX-VUSG-0003-SM-3NMDK	GTEX-VUSG-0006-SM-3GIK9	GTEX-VUSG-0008-SM-4KL24	GTEX-VUSG-0126-SM-4KL1X	GTEX-VUSG-0326-SM-3GIJ7	GTEX-VUSG-0426-SM-3GIKD	GTEX-VUSG-0526-SM-4KL22	GTEX-VUSG-0626-SM-4KL1Z	GTEX-VUSG-0726-SM-3GIK1	GTEX-VUSG-0926-SM-3GIK6	GTEX-VUSG-1026-SM-4KKZN	GTEX-VUSG-1126-SM-4KKZQ	GTEX-VUSG-1226-SM-4KKZF	GTEX-VUSG-1426-SM-3GIJN	GTEX-VUSG-1526-SM-4KKZH	GTEX-VUSG-1726-SM-4KKZL	GTEX-VUSG-2226-SM-4KKZO	GTEX-VUSG-2326-SM-4KL1U	GTEX-VUSG-2426-SM-4KKZG	GTEX-VUSG-2526-SM-4KL1V	GTEX-VUSG-2626-SM-4KKZI	GTEX-VUSG-2726-SM-4KKZJ	GTEX-VUSG-2826-SM-4KKZM	GTEX-VUSH-0004-SM-3P61T	GTEX-VUSH-0005-SM-3NB2H	GTEX-VUSH-0008-SM-47JWK	GTEX-VUSH-0226-SM-EXUQV	GTEX-VUSH-0526-SM-3NB2J	GTEX-W5WG-0002-SM-3NMDN	GTEX-W5WG-0006-SM-3GIJT	GTEX-W5WG-0008-SM-4KL25	GTEX-W5WG-0626-SM-4SOID	GTEX-W5WG-0726-SM-EXUQZ	GTEX-W5WG-0826-SM-4RGNE	GTEX-W5WG-0926-SM-4RTX9	GTEX-W5WG-1026-SM-4LMIF	GTEX-W5WG-1126-SM-4LMK4	GTEX-W5WG-1326-SM-4LMI9	GTEX-W5WG-1426-SM-4KKZP	GTEX-W5WG-1526-SM-4LMIG	GTEX-W5WG-1626-SM-4LMKG	GTEX-W5WG-1726-SM-4LMI5	GTEX-W5WG-1826-SM-4KL2Y	GTEX-W5WG-1926-SM-4KKZK	GTEX-W5WG-2026-SM-4LMIB	GTEX-W5WG-2226-SM-4LMI3	GTEX-W5WG-2326-SM-3GIJH	GTEX-W5WG-2426-SM-4LMI6	GTEX-W5WG-2526-SM-4SOJ2	GTEX-W5WG-2726-SM-4LMIC	GTEX-W5X1-0001-SM-3P61V	GTEX-W5X1-0006-SM-3GIJZ	GTEX-W5X1-0008-SM-4LMKA	GTEX-W5X1-0426-SM-3GILB	GTEX-W5X1-0526-SM-3GILH	GTEX-W5X1-0826-SM-3GILN	GTEX-W5X1-1426-SM-3GIKH	GTEX-W5X1-2326-SM-3GIL6	GTEX-W5X1-2526-SM-3GILC	GTEX-W5X1-2626-SM-4LMI8	GTEX-W5X1-2826-SM-3GILM	GTEX-W5X1-3026-SM-EAZAX	GTEX-WCDI-0002-SM-3P61U	GTEX-WCDI-0005-SM-3NB2M	GTEX-WCDI-0008-SM-47JYE	GTEX-WCDI-0426-SM-4GIAL	GTEX-WEY5-0001-SM-3P61Z	GTEX-WEY5-0006-SM-3GIKG	GTEX-WEY5-0008-SM-4LMKC	GTEX-WEY5-0226-SM-3GIKN	GTEX-WEY5-0326-SM-4LMI7	GTEX-WEY5-0426-SM-3GIKT	GTEX-WEY5-0526-SM-3GIKZ	GTEX-WEY5-0626-SM-4LMIA	GTEX-WEY5-0726-SM-4LMID	GTEX-WEY5-0826-SM-4LMIH	GTEX-WEY5-0926-SM-4LMI4	GTEX-WEY5-1026-SM-4LMK9	GTEX-WEY5-1126-SM-4LMIE	GTEX-WEY5-1226-SM-4LMIQ	GTEX-WEY5-1326-SM-3GILS	GTEX-WEY5-1426-SM-4LMJ3	GTEX-WEY5-1526-SM-4LMJF	GTEX-WEY5-1926-SM-3GIL8	GTEX-WEY5-2026-SM-CYPRC	GTEX-WEY5-2126-SM-3GILK	GTEX-WEY5-2226-SM-3GILQ	GTEX-WEY5-2326-SM-3GIKK	GTEX-WFG7-0001-SM-3P61S	GTEX-WFG7-0005-SM-3GIKM	GTEX-WFG7-0008-SM-4LMKB	GTEX-WFG7-0326-SM-DKPO8	GTEX-WFG7-0426-SM-4LMK5	GTEX-WFG7-0526-SM-3GIKI	GTEX-WFG7-0626-SM-4LMK6	GTEX-WFG7-0726-SM-3GIKO	GTEX-WFG7-0826-SM-3GIKU	GTEX-WFG7-0926-SM-4LMK7	GTEX-WFG7-1026-SM-4LMK8	GTEX-WFG7-1126-SM-4LMK3	GTEX-WFG7-1226-SM-4LMK2	GTEX-WFG7-1326-SM-4LMK1	GTEX-WFG7-1526-SM-4LVMG	GTEX-WFG7-1626-SM-4LVMF	GTEX-WFG7-1726-SM-4LVME	GTEX-WFG7-1826-SM-3GIL1	GTEX-WFG7-2026-SM-5SI7P	GTEX-WFG7-2226-SM-3GIKP	GTEX-WFG7-2326-SM-3GIKV	GTEX-WFG7-2426-SM-3GIL2	GTEX-WFG7-2526-SM-EWRM5	GTEX-WFG8-0001-SM-4LVN8	GTEX-WFG8-0006-SM-3GIKS	GTEX-WFG8-0008-SM-4LVN6	GTEX-WFG8-0126-SM-4LVMH	GTEX-WFG8-0326-SM-4LVN4	GTEX-WFG8-0426-SM-3GILD	GTEX-WFG8-0626-SM-3GILJ	GTEX-WFG8-0726-SM-3GILP	GTEX-WFG8-0826-SM-4LVN5	GTEX-WFG8-0926-SM-3GIKJ	GTEX-WFG8-1026-SM-4LVMZ	GTEX-WFG8-1126-SM-4LVN1	GTEX-WFG8-1226-SM-4V6EI	GTEX-WFG8-1326-SM-4LVN3	GTEX-WFG8-1626-SM-4LVMB	GTEX-WFG8-1726-SM-4LVM6	GTEX-WFG8-1826-SM-4LVM4	GTEX-WFG8-1926-SM-4LVM1	GTEX-WFG8-2026-SM-EXOHO	GTEX-WFG8-2126-SM-3GIKQ	GTEX-WFG8-2226-SM-3GIL9	GTEX-WFG8-2326-SM-DIPDX	GTEX-WFG8-2426-SM-3GILL	GTEX-WFG8-2526-SM-3GILR	GTEX-WFJO-0002-SM-3P61X	GTEX-WFJO-0005-SM-3GIKY	GTEX-WFJO-0008-SM-4LVN7	GTEX-WFJO-0226-SM-3GIKW	GTEX-WFJO-0326-SM-3GIL3	GTEX-WFJO-0426-SM-4LVM7	GTEX-WFJO-0626-SM-4LVMC	GTEX-WFJO-0726-SM-4LVM8	GTEX-WFJO-0826-SM-4LVM5	GTEX-WFJO-0926-SM-4LVM2	GTEX-WFJO-1026-SM-3GIKL	GTEX-WFJO-1126-SM-4LVLZ	GTEX-WFJO-1926-SM-3GILA	GTEX-WFJO-2026-SM-4LVM3	GTEX-WFON-0001-SM-3P61W	GTEX-WFON-0005-SM-3NMC9	GTEX-WFON-0126-SM-4LVM9	GTEX-WFON-0226-SM-3GIKR	GTEX-WFON-0326-SM-3GIKX	GTEX-WFON-0426-SM-3GIL4	GTEX-WFON-0526-SM-4LVLY	GTEX-WFON-0626-SM-4LVLX	GTEX-WFON-0826-SM-4LVMI	GTEX-WFON-0926-SM-4LVMK	GTEX-WFON-1026-SM-4LVMD	GTEX-WFON-1126-SM-4LVMA	GTEX-WFON-1226-SM-3TW8F	GTEX-WFON-1326-SM-4LVMN	GTEX-WFON-1426-SM-4LVMT	GTEX-WFON-1526-SM-4LVMP	GTEX-WFON-1626-SM-4LVMV	GTEX-WFON-1726-SM-4LVMQ	GTEX-WFON-1826-SM-3GILG	GTEX-WFON-1926-SM-3LK7L	GTEX-WFON-2026-SM-4LVMW	GTEX-WFON-2126-SM-3LK7O	GTEX-WFON-2226-SM-3TW8W	GTEX-WFON-2326-SM-3LK7M	GTEX-WFON-2526-SM-3LK7P	GTEX-WH7G-0002-SM-4LVN9	GTEX-WH7G-0005-SM-3NMBX	GTEX-WH7G-0008-SM-4LVNM	GTEX-WH7G-0326-SM-3NMBH	GTEX-WH7G-0426-SM-3NMBJ	GTEX-WH7G-0526-SM-3NMBI	GTEX-WH7G-0626-SM-4LVMO	GTEX-WH7G-0726-SM-3NMBM	GTEX-WH7G-0826-SM-4LVMR	GTEX-WH7G-0926-SM-4LVMJ	GTEX-WH7G-1026-SM-4LVML	GTEX-WH7G-1126-SM-3NMBK	GTEX-WH7G-1326-SM-4LVMS	GTEX-WH7G-1426-SM-4LVMU	GTEX-WH7G-1526-SM-4LVMX	GTEX-WH7G-1626-SM-4LVMY	GTEX-WH7G-1726-SM-4LVKY	GTEX-WH7G-1926-SM-4LVMM	GTEX-WH7G-2026-SM-3NMBL	GTEX-WH7G-2126-SM-4M1XU	GTEX-WH7G-2226-SM-3NMBN	GTEX-WH7G-2326-SM-3NMBC	GTEX-WH7G-2626-SM-3NMBE	GTEX-WHPG-0004-SM-3NMDO	GTEX-WHPG-0006-SM-3NMBV	GTEX-WHPG-0008-SM-4M1ZQ	GTEX-WHPG-0226-SM-3NMB9	GTEX-WHPG-0326-SM-4M1XV	GTEX-WHPG-0426-SM-4M1XW	GTEX-WHPG-0626-SM-3NMBD	GTEX-WHPG-0726-SM-4M1XX	GTEX-WHPG-0826-SM-3NMBF	GTEX-WHPG-0926-SM-4M1XY	GTEX-WHPG-1026-SM-3NMBA	GTEX-WHPG-1126-SM-4M1XT	GTEX-WHPG-1226-SM-4M1ZI	GTEX-WHPG-1426-SM-3NMBB	GTEX-WHPG-1526-SM-4M1ZK	GTEX-WHPG-1626-SM-4M1ZL	GTEX-WHPG-2126-SM-4M1ZM	GTEX-WHPG-2226-SM-3NMBO	GTEX-WHPG-2326-SM-3NMBP	GTEX-WHPG-2626-SM-3NMBR	GTEX-WHSB-0002-SM-4M1ZR	GTEX-WHSB-0005-SM-3LK7C	GTEX-WHSB-0008-SM-4M1ZP	GTEX-WHSB-0226-SM-4M1XE	GTEX-WHSB-0326-SM-5FQSD	GTEX-WHSB-0426-SM-4M1XI	GTEX-WHSB-0526-SM-4M1XM	GTEX-WHSB-0726-SM-4M1XQ	GTEX-WHSB-0926-SM-4M1XJ	GTEX-WHSB-1026-SM-4M1XN	GTEX-WHSB-1226-SM-4M1XR	GTEX-WHSB-1326-SM-3LK6W	GTEX-WHSB-1626-SM-3LK6J	GTEX-WHSB-1826-SM-3TW8M	GTEX-WHSB-1926-SM-EXOHH	GTEX-WHSB-2026-SM-3LK6H	GTEX-WHSB-2126-SM-4M1XF	GTEX-WHSB-2326-SM-4M1XK	GTEX-WHSE-0006-SM-3NMBW	GTEX-WHSE-0008-SM-4M1ZO	GTEX-WHSE-0011-R10A-SM-EYYVG	GTEX-WHSE-0011-R11A-SM-3P5YY	GTEX-WHSE-0011-R1A-SM-3P5ZK	GTEX-WHSE-0011-R2A-SM-3P5ZL	GTEX-WHSE-0011-R3A-SM-3P5ZM	GTEX-WHSE-0011-R4A-SM-3P5ZN	GTEX-WHSE-0011-R6A-SM-3P5ZP	GTEX-WHSE-0011-R7A-SM-3P5YZ	GTEX-WHSE-0011-R8A-SM-3P5Z1	GTEX-WHSE-0126-SM-3NMBT	GTEX-WHSE-0426-SM-4M1XO	GTEX-WHSE-0526-SM-5GZZD	GTEX-WHSE-0626-SM-4RGNF	GTEX-WHSE-0726-SM-4RTXA	GTEX-WHSE-0826-SM-4SOJU	GTEX-WHSE-0926-SM-3NMBS	GTEX-WHSE-1026-SM-57WAX	GTEX-WHSE-1126-SM-3NMBU	GTEX-WHSE-1426-SM-4M1XG	GTEX-WHSE-1526-SM-4M1XH	GTEX-WHSE-1626-SM-4M1XL	GTEX-WHSE-2726-SM-EZ6ML	GTEX-WHSE-2926-SM-3NMBG	GTEX-WHSE-3026-SM-3P5ZH	GTEX-WHSE-3126-SM-3P5ZI	GTEX-WHWD-0003-SM-4M1ZS	GTEX-WHWD-0005-SM-3LK7D	GTEX-WHWD-0008-SM-4OOSU	GTEX-WHWD-0126-SM-4OORS	GTEX-WHWD-0226-SM-4OORT	GTEX-WHWD-0326-SM-3LK6L	GTEX-WHWD-0426-SM-3LK83	GTEX-WHWD-0526-SM-4OORW	GTEX-WHWD-0726-SM-4OORX	GTEX-WHWD-0826-SM-3LK6R	GTEX-WHWD-0926-SM-4OORY	GTEX-WHWD-1026-SM-4OORZ	GTEX-WHWD-1226-SM-4OOS1	GTEX-WHWD-1426-SM-4OORU	GTEX-WHWD-1526-SM-4OORV	GTEX-WHWD-1826-SM-3LK6I	GTEX-WHWD-2326-SM-3LK6Q	GTEX-WHWD-2426-SM-3LK6S	GTEX-WI4N-0005-SM-3LK7E	GTEX-WI4N-0008-SM-4OOSV	GTEX-WI4N-0126-SM-EAZB1	GTEX-WI4N-0626-SM-3TW8Z	GTEX-WI4N-0726-SM-3TW93	GTEX-WI4N-1026-SM-3LK7N	GTEX-WI4N-1126-SM-3LK7Q	GTEX-WI4N-1426-SM-3LK7H	GTEX-WI4N-1526-SM-EZ6LG	GTEX-WI4N-1826-SM-4OOSF	GTEX-WI4N-2226-SM-4OOS9	GTEX-WI4N-2426-SM-4OOSC	GTEX-WI4N-2526-SM-4OOSE	GTEX-WI4N-2726-SM-3LK7Y	GTEX-WK11-0006-SM-3NB3J	GTEX-WK11-0008-SM-4OOSX	GTEX-WK11-0326-SM-4OOS6	GTEX-WK11-0526-SM-3NB3O	GTEX-WK11-0626-SM-3NMAV	GTEX-WK11-0826-SM-EZ6LH	GTEX-WK11-0926-SM-3NMAU	GTEX-WK11-1026-SM-4OOS8	GTEX-WK11-1126-SM-4OOSJ	GTEX-WK11-1226-SM-EAZ2V	GTEX-WK11-1326-SM-4OOSI	GTEX-WK11-2426-SM-3NMAA	GTEX-WK11-2526-SM-3NM9Y	GTEX-WK11-2626-SM-4OOSK	GTEX-WK11-2726-SM-3NMAQ	GTEX-WL46-0006-SM-4OOS5	GTEX-WL46-0008-SM-4OOSW	GTEX-WL46-0011-R10A-SM-3MJFQ	GTEX-WL46-0011-R11A-SM-3MJFT	GTEX-WL46-0011-R1A-SM-3LK6M	GTEX-WL46-0011-R3A-SM-3TW8E	GTEX-WL46-0011-R5A-SM-3LK6V	GTEX-WL46-0011-R6A-SM-3LK6X	GTEX-WL46-0011-R7A-SM-3LK7X	GTEX-WL46-0011-R9A-SM-3MJFP	GTEX-WL46-0126-SM-3TW8I	GTEX-WL46-0326-SM-3LK6Y	GTEX-WL46-0426-SM-3TW8J	GTEX-WL46-0526-SM-3LK7W	GTEX-WL46-0626-SM-3LK7R	GTEX-WL46-0726-SM-3LK5Z	GTEX-WL46-0926-SM-3LK7T	GTEX-WL46-2026-SM-3LK7U	GTEX-WL46-2826-SM-3LK81	GTEX-WL46-2926-SM-3LK82	GTEX-WL46-3026-SM-3LK7Z	GTEX-WOFL-0006-SM-3TW8K	GTEX-WOFL-0008-SM-4OOSZ	GTEX-WOFL-0126-SM-3MJG2	GTEX-WOFL-0626-SM-3MJG3	GTEX-WOFL-0726-SM-3MJG4	GTEX-WOFL-0826-SM-3MJG1	GTEX-WOFL-1226-SM-4OOST	GTEX-WOFM-0001-SM-4OOT2	GTEX-WOFM-0005-SM-3MJF3	GTEX-WOFM-0008-SM-4OOSY	GTEX-WOFM-0126-SM-3MJFE	GTEX-WOFM-0326-SM-4OOSL	GTEX-WOFM-0526-SM-4OOS2	GTEX-WOFM-0626-SM-4OOS3	GTEX-WOFM-0726-SM-3MJF8	GTEX-WOFM-1126-SM-4OOSB	GTEX-WOFM-1326-SM-3MJFR	GTEX-WOFM-1626-SM-3MJFX	GTEX-WOFM-1726-SM-3MJFA	GTEX-WOFM-1926-SM-4OOSP	GTEX-WOFM-2026-SM-4OOSQ	GTEX-WOFM-2126-SM-4OOSR	GTEX-WQUQ-0006-SM-3MJF4	GTEX-WQUQ-0008-SM-4OOT1	GTEX-WQUQ-0126-SM-4OOSS	GTEX-WQUQ-0326-SM-EWRM7	GTEX-WQUQ-0426-SM-3MJFU	GTEX-WQUQ-1326-SM-3MJFF	GTEX-WQUQ-1426-SM-3MJFD	GTEX-WQUQ-1526-SM-4OOSM	GTEX-WQUQ-1626-SM-4OOSH	GTEX-WQUQ-1826-SM-4OOSD	GTEX-WQUQ-1926-SM-4OOSA	GTEX-WQUQ-2126-SM-4OOSO	GTEX-WQUQ-2426-SM-4MVNW	GTEX-WQUQ-2526-SM-4MVNO	GTEX-WQUQ-2626-SM-4MVNP	GTEX-WRHK-0001-SM-4WWDD	GTEX-WRHK-0005-SM-3MJF5	GTEX-WRHK-0008-SM-4MVPA	GTEX-WRHK-0226-SM-4MVOH	GTEX-WRHK-0426-SM-4MVOG	GTEX-WRHK-0526-SM-4MVOF	GTEX-WRHK-0626-SM-4MVOE	GTEX-WRHK-0826-SM-3MJFG	GTEX-WRHK-1026-SM-4MVOD	GTEX-WRHK-1126-SM-4MVOJ	GTEX-WRHK-1426-SM-3MJF9	GTEX-WRHK-1626-SM-3MJFH	GTEX-WRHK-1726-SM-3MJFK	GTEX-WRHU-0006-SM-3MJF6	GTEX-WRHU-0008-SM-4MVPB	GTEX-WRHU-0226-SM-3MJFV	GTEX-WRHU-0326-SM-3MJFY	GTEX-WRHU-0626-SM-3MJFI	GTEX-WRHU-0726-SM-3MJFL	GTEX-WRHU-0826-SM-3MJFN	GTEX-WRHU-0926-SM-4E3IG	GTEX-WRHU-1026-SM-4E3ID	GTEX-WRHU-1126-SM-4E3I1	GTEX-WRHU-1226-SM-4E3IJ	GTEX-WRHU-1326-SM-4E3K7	GTEX-WRHU-2826-SM-3MJG8	GTEX-WRHU-2926-SM-4MVNQ	GTEX-WVJS-0008-SM-4MVPC	GTEX-WVJS-0126-SM-4MVOT	GTEX-WVJS-0226-SM-4MVOU	GTEX-WVJS-0826-SM-4MVNR	GTEX-WVJS-2426-SM-EZ6LI	GTEX-WVLH-0006-SM-3MJF7	GTEX-WVLH-0008-SM-4MVPD	GTEX-WVLH-0011-R10A-SM-3MJFM	GTEX-WVLH-0011-R11A-SM-3MJFO	GTEX-WVLH-0011-R1A-SM-4MVOK	GTEX-WVLH-0011-R4A-SM-3MJFS	GTEX-WVLH-0011-R5A-SM-3MJFW	GTEX-WVLH-0011-R6A-SM-3MJFZ	GTEX-WVLH-0011-R7A-SM-3MJFB	GTEX-WVLH-0011-R8A-SM-3MJFC	GTEX-WVLH-0226-SM-3MJG6	GTEX-WVLH-0526-SM-EYYWC	GTEX-WVLH-0626-SM-3MJG7	GTEX-WVLH-1426-SM-4MVNX	GTEX-WVLH-1526-SM-4MVOC	GTEX-WVLH-1626-SM-EXURN	GTEX-WVLH-2126-SM-EYYWD	GTEX-WVLH-2626-SM-4MVNV	GTEX-WVLH-2926-SM-3MJG5	GTEX-WVLH-3026-SM-3MJG9	GTEX-WVLH-3126-SM-3MJGA	GTEX-WWTW-0002-SM-4MVNH	GTEX-WWTW-0008-SM-4MVPE	GTEX-WWTW-0626-SM-4MVNS	GTEX-WWTW-1326-SM-4MVNT	GTEX-WWYW-0005-SM-3NB3K	GTEX-WWYW-0008-SM-4MVPF	GTEX-WWYW-0011-R10A-SM-3NB35	GTEX-WWYW-0011-R11A-SM-3NB38	GTEX-WWYW-0011-R1A-SM-3TW8G	GTEX-WWYW-0011-R5A-SM-3NB3E	GTEX-WWYW-0011-R6A-SM-3NB3G	GTEX-WWYW-0011-R7A-SM-3NB3H	GTEX-WWYW-0011-R8A-SM-3NB3S	GTEX-WWYW-0426-SM-3NB31	GTEX-WWYW-0526-SM-3NB2W	GTEX-WWYW-0826-SM-3NB2X	GTEX-WWYW-0926-SM-3NB2Z	GTEX-WWYW-1126-SM-3NB2Q	GTEX-WWYW-1326-SM-3NB2S	GTEX-WWYW-2726-SM-4MVOP	GTEX-WWYW-2826-SM-4MVOQ	GTEX-WWYW-3026-SM-3NB36	GTEX-WWYW-3126-SM-3NB39	GTEX-WWYW-3226-SM-3NB3B	GTEX-WXYG-0004-SM-4MVOS	GTEX-WXYG-0005-SM-3NB3M	GTEX-WXYG-0008-SM-4ONDU	GTEX-WXYG-0126-SM-4OND7	GTEX-WXYG-0226-SM-3NB2Y	GTEX-WXYG-0826-SM-4ONC7	GTEX-WXYG-0926-SM-3NB2O	GTEX-WXYG-1026-SM-4ONCD	GTEX-WXYG-1126-SM-4ONCH	GTEX-WXYG-1226-SM-4ONCJ	GTEX-WXYG-1326-SM-4ONCN	GTEX-WXYG-1426-SM-4ONCK	GTEX-WXYG-1626-SM-4ONCR	GTEX-WXYG-1726-SM-4ONCU	GTEX-WXYG-2026-SM-4E3IY	GTEX-WXYG-2226-SM-4E3IM	GTEX-WXYG-2326-SM-4E3I6	GTEX-WXYG-2526-SM-3NB3F	GTEX-WXYG-2626-SM-EVYAI	GTEX-WXYG-2726-SM-EZ6KR	GTEX-WY7C-0004-SM-4ONDS	GTEX-WY7C-0006-SM-3NB3L	GTEX-WY7C-0008-SM-4ONDW	GTEX-WY7C-0126-SM-4ONCO	GTEX-WY7C-0226-SM-3NB37	GTEX-WY7C-0326-SM-4OND5	GTEX-WY7C-0426-SM-3NB3C	GTEX-WY7C-0526-SM-3NB3D	GTEX-WY7C-0626-SM-4ONCT	GTEX-WY7C-0726-SM-4ONCB	GTEX-WY7C-0826-SM-4ONCG	GTEX-WY7C-0926-SM-3NB34	GTEX-WY7C-1026-SM-4OND3	GTEX-WY7C-1126-SM-3NB3A	GTEX-WY7C-1326-SM-4ONCX	GTEX-WY7C-1426-SM-4OND1	GTEX-WY7C-1526-SM-4OND2	GTEX-WY7C-1626-SM-4ONC8	GTEX-WY7C-1726-SM-4ONCC	GTEX-WY7C-1826-SM-4ONCE	GTEX-WY7C-1926-SM-4ONCI	GTEX-WY7C-2026-SM-4ONCM	GTEX-WY7C-2126-SM-3NB2R	GTEX-WY7C-2226-SM-4ONCS	GTEX-WY7C-2326-SM-3NB2U	GTEX-WY7C-2426-SM-3NB2V	GTEX-WY7C-2526-SM-3NB2N	GTEX-WY7C-2626-SM-3NB2P	GTEX-WY7C-2726-SM-3NB3P	GTEX-WY7C-2826-SM-3NB3Q	GTEX-WYBS-0005-SM-4ONDR	GTEX-WYBS-0008-SM-4ONDX	GTEX-WYBS-0326-SM-3NM8S	GTEX-WYBS-0426-SM-3NM9M	GTEX-WYBS-0626-SM-3NMAS	GTEX-WYBS-0926-SM-3NM94	GTEX-WYBS-1026-SM-4ONCY	GTEX-WYBS-1126-SM-3NMAM	GTEX-WYBS-1226-SM-3NM9N	GTEX-WYBS-1626-SM-4ONCA	GTEX-WYBS-1926-SM-3NM8N	GTEX-WYBS-2426-SM-4ONDI	GTEX-WYJK-0005-SM-3NMA1	GTEX-WYJK-0008-SM-4ONDV	GTEX-WYJK-0126-SM-3NMAB	GTEX-WYJK-0226-SM-EYYV8	GTEX-WYJK-0326-SM-3NMA8	GTEX-WYJK-0426-SM-3NM9G	GTEX-WYJK-0526-SM-3NM8Z	GTEX-WYJK-0626-SM-4ONCZ	GTEX-WYJK-0726-SM-4ONC9	GTEX-WYJK-0826-SM-3NM8Y	GTEX-WYJK-0926-SM-4ONCF	GTEX-WYJK-1026-SM-3NM8W	GTEX-WYJK-1126-SM-3NM9Z	GTEX-WYJK-1226-SM-4ONCP	GTEX-WYJK-1326-SM-3NB2T	GTEX-WYJK-1426-SM-3NM8V	GTEX-WYJK-1526-SM-4ONCW	GTEX-WYJK-1626-SM-3NM9J	GTEX-WYJK-1726-SM-3NM9U	GTEX-WYJK-1826-SM-4ONDM	GTEX-WYJK-1926-SM-4ONDP	GTEX-WYJK-2026-SM-4ONDE	GTEX-WYJK-2126-SM-4ONDG	GTEX-WYJK-2226-SM-4ONDJ	GTEX-WYJK-2326-SM-4ONDN	GTEX-WYJK-2426-SM-4ONDQ	GTEX-WYJK-2526-SM-4ONDF	GTEX-WYVS-0004-SM-4ONDT	GTEX-WYVS-0006-SM-3NMA7	GTEX-WYVS-0008-SM-4ONDY	GTEX-WYVS-0126-SM-4ONDH	GTEX-WYVS-0226-SM-4ONDK	GTEX-WYVS-0326-SM-3NM9V	GTEX-WYVS-0426-SM-4ONDL	GTEX-WYVS-0526-SM-3NM9W	GTEX-WYVS-0626-SM-4SOJY	GTEX-WYVS-0726-SM-4ONDO	GTEX-WYVS-0826-SM-4RTXB	GTEX-WYVS-0926-SM-4SOJV	GTEX-WYVS-1026-SM-4SOJW	GTEX-WYVS-1126-SM-4SOJX	GTEX-WYVS-1226-SM-4ONCL	GTEX-WYVS-1326-SM-4ONCQ	GTEX-WYVS-1426-SM-4ONCV	GTEX-WYVS-1526-SM-4OND4	GTEX-WYVS-1626-SM-3NM9R	GTEX-WYVS-1726-SM-3NMAY	GTEX-WYVS-1826-SM-4OND6	GTEX-WYVS-1926-SM-4PQZ2	GTEX-WYVS-2026-SM-4RGNS	GTEX-WYVS-2126-SM-3NMA3	GTEX-WYVS-2326-SM-3NMAI	GTEX-WYVS-2426-SM-3NMA9	GTEX-WYVS-2526-SM-3NMAT	GTEX-WZTO-0001-SM-4PQZY	GTEX-WZTO-0006-SM-3NM9T	GTEX-WZTO-0008-SM-4PQZZ	GTEX-WZTO-0011-R10B-SM-4E3KB	GTEX-WZTO-0011-R11A-SM-4E3K9	GTEX-WZTO-0011-R1B-SM-3NMAR	GTEX-WZTO-0011-R3B-SM-3NMC6	GTEX-WZTO-0011-R4A-SM-3NMC7	GTEX-WZTO-0011-R5B-SM-3NMC5	GTEX-WZTO-0011-R6B-SM-4E3J6	GTEX-WZTO-0011-R7B-SM-4E3IS	GTEX-WZTO-0011-R8A-SM-4E3II	GTEX-WZTO-0126-SM-3NM95	GTEX-WZTO-0326-SM-4PQYZ	GTEX-WZTO-0426-SM-3NM99	GTEX-WZTO-0626-SM-4PQYY	GTEX-WZTO-0826-SM-3NM8Q	GTEX-WZTO-0926-SM-4PQZ3	GTEX-WZTO-1026-SM-3NM9P	GTEX-WZTO-1126-SM-3NM93	GTEX-WZTO-1226-SM-3NMAZ	GTEX-WZTO-1326-SM-3NM8X	GTEX-WZTO-1526-SM-4PQYQ	GTEX-WZTO-1626-SM-4PQYR	GTEX-WZTO-1726-SM-4PQYV	GTEX-WZTO-2126-SM-4PQYW	GTEX-WZTO-2826-SM-3NM8P	GTEX-WZTO-2926-SM-3NM9I	GTEX-WZTO-3026-SM-3NMA2	GTEX-X15G-0001-SM-4PQZV	GTEX-X15G-0005-SM-3NMDA	GTEX-X15G-0008-SM-4PR2D	GTEX-X15G-0426-SM-4PQZ6	GTEX-X15G-0526-SM-3NMB7	GTEX-X15G-0626-SM-EVR32	GTEX-X15G-0726-SM-4PQZ5	GTEX-X15G-0826-SM-4PQZD	GTEX-X15G-0926-SM-4PQZE	GTEX-X15G-1026-SM-4PQZF	GTEX-X15G-1126-SM-4PQZG	GTEX-X15G-1326-SM-4PQZJ	GTEX-X15G-1426-SM-4PQZK	GTEX-X15G-1526-SM-4PQZM	GTEX-X15G-1626-SM-3NMB3	GTEX-X15G-1726-SM-4PQZN	GTEX-X15G-1926-SM-4PQZQ	GTEX-X15G-2126-SM-4PQZR	GTEX-X15G-2326-SM-4PQZS	GTEX-X15G-2526-SM-4PQZT	GTEX-X261-0005-SM-4PQYX	GTEX-X261-0008-SM-4PR11	GTEX-X261-0011-R10B-SM-4E3JT	GTEX-X261-0011-R11A-SM-4E3JY	GTEX-X261-0011-R5A-SM-3NMB4	GTEX-X261-0011-R6B-SM-4E3J8	GTEX-X261-0011-R7A-SM-4E3JJ	GTEX-X261-0011-R8A-SM-4E3I5	GTEX-X261-0126-SM-3NMD6	GTEX-X261-0226-SM-3NMD2	GTEX-X261-0326-SM-3NMD4	GTEX-X261-0526-SM-4PQYS	GTEX-X261-0626-SM-3NMD9	GTEX-X261-0726-SM-EZ6MH	GTEX-X261-0926-SM-3NMCY	GTEX-X261-1026-SM-3NMDL	GTEX-X261-1426-SM-4PQZ1	GTEX-X261-1726-SM-4PQYT	GTEX-X261-2326-SM-4PQYU	GTEX-X261-2426-SM-4PQZU	GTEX-X261-3126-SM-4PQZC	GTEX-X261-3226-SM-3NMC3	GTEX-X3Y1-0001-SM-4PQYP	GTEX-X3Y1-0006-SM-3P5ZG	GTEX-X3Y1-0008-SM-4PR12	GTEX-X3Y1-0126-SM-4PQZA	GTEX-X3Y1-0226-SM-3P5Z5	GTEX-X3Y1-0326-SM-4PQZ7	GTEX-X3Y1-0426-SM-3P5Z4	GTEX-X3Y1-0626-SM-3P5YS	GTEX-X3Y1-0726-SM-3P5YU	GTEX-X3Y1-0926-SM-3P5YT	GTEX-X3Y1-1126-SM-4PQZ9	GTEX-X3Y1-1226-SM-4PQZ8	GTEX-X3Y1-1326-SM-4PQZB	GTEX-X3Y1-1726-SM-4PQZL	GTEX-X3Y1-1926-SM-4PQZO	GTEX-X3Y1-2026-SM-3P5YM	GTEX-X3Y1-2426-SM-3P5Z7	GTEX-X3Y1-2626-SM-4PQZI	GTEX-X3Y1-2726-SM-4PQZH	GTEX-X4EO-0004-SM-4QARM	GTEX-X4EO-0006-SM-3P5ZF	GTEX-X4EO-0008-SM-4QASS	GTEX-X4EO-0126-SM-3P5YN	GTEX-X4EO-0326-SM-3P5YO	GTEX-X4EO-0426-SM-4QASA	GTEX-X4EO-0526-SM-3P5Z3	GTEX-X4EO-0926-SM-3P5Z2	GTEX-X4EO-1026-SM-4QARP	GTEX-X4EO-1126-SM-4QARQ	GTEX-X4EO-1226-SM-4QARR	GTEX-X4EO-1726-SM-4QARN	GTEX-X4EO-2426-SM-4QASD	GTEX-X4EO-2526-SM-EWRM8	GTEX-X4EO-2726-SM-4E3HS	GTEX-X4EO-2926-SM-4E3JH	GTEX-X4EP-0004-SM-4PQZX	GTEX-X4EP-0005-SM-3P5ZE	GTEX-X4EP-0008-SM-4PQYO	GTEX-X4EP-0011-R10B-SM-4QASJ	GTEX-X4EP-0011-R11B-SM-4QASK	GTEX-X4EP-0011-R1A-SM-3P624	GTEX-X4EP-0011-R3A-SM-3P626	GTEX-X4EP-0011-R4B-SM-3P627	GTEX-X4EP-0011-R6A-SM-3P629	GTEX-X4EP-0011-R8B-SM-4QASL	GTEX-X4EP-0126-SM-3P5YV	GTEX-X4EP-0326-SM-3P5Z6	GTEX-X4EP-0526-SM-3P5YW	GTEX-X4EP-0626-SM-3P621	GTEX-X4EP-0726-SM-3P5YJ	GTEX-X4EP-0826-SM-3P5YK	GTEX-X4EP-1026-SM-4QAS5	GTEX-X4EP-1426-SM-4PQZP	GTEX-X4EP-1626-SM-4QAS6	GTEX-X4EP-2926-SM-3P5YQ	GTEX-X4EP-3026-SM-3P5YP	GTEX-X4EP-3226-SM-3P5YR	GTEX-X4LF-0002-SM-4QASG	GTEX-X4LF-0006-SM-3NMCO	GTEX-X4LF-0008-SM-4QAST	GTEX-X4LF-0126-SM-4QAS7	GTEX-X4LF-0226-SM-4QAS8	GTEX-X4LF-0326-SM-4QAS9	GTEX-X4LF-0426-SM-3NMB5	GTEX-X4LF-0526-SM-3NMB6	GTEX-X4LF-0626-SM-4QASB	GTEX-X4LF-0826-SM-4QASC	GTEX-X4LF-1726-SM-3NMBZ	GTEX-X4XX-0005-SM-3NMCS	GTEX-X4XX-0008-SM-46MVK	GTEX-X4XX-0011-R10B-SM-46MWO	GTEX-X4XX-0011-R11A-SM-46MWQ	GTEX-X4XX-0011-R1B-SM-3P622	GTEX-X4XX-0011-R2A-SM-3P623	GTEX-X4XX-0011-R3B-SM-46MWK	GTEX-X4XX-0011-R4B-SM-46MWL	GTEX-X4XX-0011-R5A-SM-46MWN	GTEX-X4XX-0011-R6B-SM-46MWP	GTEX-X4XX-0011-R8B-SM-46MWM	GTEX-X4XX-0126-SM-3NMC2	GTEX-X4XX-0626-SM-3NMC1	GTEX-X4XX-0926-SM-46MV7	GTEX-X4XX-1026-SM-4QARO	GTEX-X4XX-1126-SM-3NMBY	GTEX-X4XX-2926-SM-3NMB1	GTEX-X4XX-3026-SM-3NMB2	GTEX-X4XY-0006-SM-46MV2	GTEX-X4XY-0008-SM-46MVL	GTEX-X4XY-0011-R10B-SM-46MWS	GTEX-X4XY-0011-R3B-SM-EXOHI	GTEX-X4XY-0011-R6B-SM-46MVB	GTEX-X4XY-0011-R8A-SM-46MVC	GTEX-X4XY-0226-SM-4E3IZ	GTEX-X4XY-0326-SM-46MVZ	GTEX-X4XY-0526-SM-46MW1	GTEX-X4XY-0626-SM-4E3IN	GTEX-X4XY-0826-SM-4E3JM	GTEX-X4XY-0926-SM-4E3JD	GTEX-X4XY-1026-SM-46MVX	GTEX-X4XY-1526-SM-4QASE	GTEX-X4XY-1626-SM-46MVN	GTEX-X4XY-1726-SM-46MVO	GTEX-X4XY-3026-SM-EWRM9	GTEX-X585-0002-SM-46MVA	GTEX-X585-0005-SM-46MV3	GTEX-X585-0008-SM-46MU4	GTEX-X585-0011-R10A-SM-46MUY	GTEX-X585-0011-R11B-SM-46MUZ	GTEX-X585-0011-R1B-SM-46MVE	GTEX-X585-0011-R2B-SM-46MVF	GTEX-X585-0011-R3B-SM-46MVG	GTEX-X585-0011-R4B-SM-46MVH	GTEX-X585-0011-R5A-SM-46MVI	GTEX-X585-0011-R6A-SM-46MVJ	GTEX-X585-0011-R8A-SM-46MUX	GTEX-X585-0226-SM-4QAS2	GTEX-X585-0426-SM-4E3JZ	GTEX-X585-1026-SM-46MW6	GTEX-X585-1226-SM-46MW7	GTEX-X585-1426-SM-4E3JO	GTEX-X585-1826-SM-4QAS3	GTEX-X585-2426-SM-46MW2	GTEX-X585-2526-SM-4QAS1	GTEX-X585-3026-SM-46MWF	GTEX-X585-3126-SM-4QASH	GTEX-X5EB-0004-SM-46MWA	GTEX-X5EB-0006-SM-46MV5	GTEX-X5EB-0008-SM-46MU3	GTEX-X5EB-0326-SM-4QASF	GTEX-X5EB-0426-SM-46MVY	GTEX-X5EB-0526-SM-46MVP	GTEX-X5EB-0626-SM-46MVQ	GTEX-X5EB-0726-SM-46MVR	GTEX-X5EB-0926-SM-46MVT	GTEX-X5EB-1026-SM-46MVU	GTEX-X5EB-1126-SM-46MVV	GTEX-X5EB-1426-SM-46MVW	GTEX-X5EB-1626-SM-4E3IV	GTEX-X5EB-1726-SM-4E3J7	GTEX-X5EB-1826-SM-4E3K8	GTEX-X5EB-1926-SM-4E3IW	GTEX-X5EB-2026-SM-4E3KA	GTEX-X5EB-2226-SM-46MW4	GTEX-X5EB-2326-SM-46MW5	GTEX-X5EB-2426-SM-4E3HX	GTEX-X5EB-2526-SM-4E3HY	GTEX-X5EB-2626-SM-4E3HZ	GTEX-X62O-0005-SM-46MV1	GTEX-X62O-0008-SM-46MU5	GTEX-X62O-0126-SM-4E3JN	GTEX-X62O-0526-SM-EWRMA	GTEX-X62O-0826-SM-46MW8	GTEX-X62O-1626-SM-46MW9	GTEX-X62O-2226-SM-46MW3	GTEX-X62O-2426-SM-EAZB4	GTEX-X638-0003-SM-47JZ1	GTEX-X638-0005-SM-47JX6	GTEX-X638-0008-SM-47JZ7	GTEX-X638-0126-SM-47JZ8	GTEX-X638-0226-SM-47JZ9	GTEX-X638-0326-SM-47JY1	GTEX-X638-0426-SM-47JY2	GTEX-X88G-0004-SM-47JZ6	GTEX-X88G-0006-SM-47JX5	GTEX-X88G-0008-SM-47JWN	GTEX-X88G-0126-SM-47JZ3	GTEX-X88G-0226-SM-4GIE4	GTEX-X88G-0326-SM-47JZ4	GTEX-X88G-0426-SM-47JZ5	GTEX-X8HC-0006-SM-46MV6	GTEX-X8HC-0008-SM-46MU6	GTEX-X8HC-0126-SM-4E3JW	GTEX-X8HC-0226-SM-4E3K1	GTEX-X8HC-0526-SM-4E3JA	GTEX-X8HC-0626-SM-4E3HQ	GTEX-X8HC-0726-SM-46MWG	GTEX-X8HC-1026-SM-46MWH	GTEX-X8HC-1326-SM-46MWB	GTEX-X8HC-1526-SM-46MWD	GTEX-X8HC-1626-SM-46MWE	GTEX-X8HC-2326-SM-4QAS4	GTEX-X8HC-2726-SM-46MUA	GTEX-X8HC-2826-SM-46MWJ	GTEX-XAJ8-0006-SM-46MVM	GTEX-XAJ8-0126-SM-47JYG	GTEX-XAJ8-0226-SM-4GIB2	GTEX-XAJ8-0326-SM-47JYI	GTEX-XAJ8-0426-SM-47JYJ	GTEX-XAJ8-0526-SM-47JYK	GTEX-XAJ8-0626-SM-47JY4	GTEX-XAJ8-0726-SM-47JY5	GTEX-XAJ8-0826-SM-47JY6	GTEX-XAJ8-0926-SM-47JXZ	GTEX-XAJ8-1026-SM-47JY9	GTEX-XAJ8-1126-SM-47JYA	GTEX-XAJ8-1226-SM-47JYS	GTEX-XAJ8-1326-SM-47JYT	GTEX-XAJ8-1426-SM-47JYM	GTEX-XBEC-0006-SM-4AT5T	GTEX-XBEC-0008-SM-4AT3X	GTEX-XBEC-0126-SM-4GIDT	GTEX-XBEC-0326-SM-4AT4M	GTEX-XBEC-0426-SM-4QART	GTEX-XBEC-0526-SM-4QARU	GTEX-XBEC-0626-SM-4QARY	GTEX-XBEC-0726-SM-4QARZ	GTEX-XBEC-1026-SM-4QASM	GTEX-XBEC-1226-SM-4AT65	GTEX-XBEC-1326-SM-4AT69	GTEX-XBEC-1526-SM-4AT68	GTEX-XBEC-1826-SM-4QASN	GTEX-XBED-0003-SM-47JWP	GTEX-XBED-0006-SM-47JXO	GTEX-XBED-0008-SM-47JWO	GTEX-XBED-0126-SM-47JY7	GTEX-XBED-0226-SM-47JY8	GTEX-XBED-0526-SM-47JY3	GTEX-XBED-0726-SM-4GIAR	GTEX-XBED-0826-SM-47JYC	GTEX-XBED-0926-SM-48TCE	GTEX-XBED-1026-SM-48TCB	GTEX-XBED-1126-SM-48TCF	GTEX-XBED-1226-SM-4AT5V	GTEX-XBED-1326-SM-4AT4F	GTEX-XBED-1426-SM-4AT4G	GTEX-XBED-1526-SM-4AT5W	GTEX-XBED-1626-SM-47JYN	GTEX-XBED-1726-SM-47JYO	GTEX-XBED-1926-SM-47JYP	GTEX-XBED-2026-SM-4AT5D	GTEX-XBED-2226-SM-47JYQ	GTEX-XBED-2326-SM-47JYR	GTEX-XBED-2426-SM-4AT4O	GTEX-XBED-2526-SM-47JYD	GTEX-XBED-2626-SM-4E3J5	GTEX-XBEW-0002-SM-4AT5O	GTEX-XBEW-0006-SM-4AT4E	GTEX-XBEW-0008-SM-4AT3Y	GTEX-XBEW-0126-SM-4AT66	GTEX-XBEW-0226-SM-4AT6A	GTEX-XBEW-0526-SM-4QASO	GTEX-XBEW-0626-SM-4QASP	GTEX-XBEW-0726-SM-4QARX	GTEX-XBEW-0826-SM-4QASQ	GTEX-XBEW-0926-SM-4QASR	GTEX-XBEW-1026-SM-4QARV	GTEX-XBEW-1126-SM-4QARW	GTEX-XBEW-1326-SM-4AT63	GTEX-XBEW-1426-SM-4AT4J	GTEX-XBEW-1526-SM-4AT4K	GTEX-XBEW-1626-SM-4SOJP	GTEX-XBEW-1726-SM-4RGMA	GTEX-XBEW-1826-SM-4RTWX	GTEX-XBEW-1926-SM-4SOJO	GTEX-XGQ4-0004-SM-4AT5S	GTEX-XGQ4-0005-SM-4AT5U	GTEX-XGQ4-0008-SM-4AT3Z	GTEX-XGQ4-0126-SM-4AT4H	GTEX-XGQ4-0226-SM-4GIDS	GTEX-XGQ4-0326-SM-4GIEE	GTEX-XGQ4-0426-SM-4AT4I	GTEX-XGQ4-0526-SM-4AT6C	GTEX-XGQ4-0626-SM-4AT56	GTEX-XGQ4-0826-SM-4AT4T	GTEX-XGQ4-0926-SM-4AT4U	GTEX-XGQ4-1026-SM-4AT4L	GTEX-XGQ4-1226-SM-4AT67	GTEX-XGQ4-1326-SM-4GIDU	GTEX-XGQ4-1526-SM-4AT6H	GTEX-XGQ4-1626-SM-4AT6J	GTEX-XGQ4-1826-SM-4AT6F	GTEX-XGQ4-2026-SM-4AT6G	GTEX-XGQ4-2226-SM-4AT4Y	GTEX-XGQ4-2326-SM-4AT53	GTEX-XGQ4-2426-SM-4AT55	GTEX-XGQ4-2526-SM-4AT57	GTEX-XGQ4-2626-SM-4AT6B	GTEX-XK95-0005-SM-4AT4S	GTEX-XK95-0008-SM-4AT5G	GTEX-XK95-0226-SM-4AT58	GTEX-XK95-0426-SM-4AT4R	GTEX-XK95-1026-SM-4GIDV	GTEX-XK95-2726-SM-4V6G6	GTEX-XLM4-0004-SM-4AT5I	GTEX-XLM4-0005-SM-4AT4P	GTEX-XLM4-0008-SM-4AT4W	GTEX-XLM4-0011-R10A-SM-4AT5P	GTEX-XLM4-0011-R2B-SM-4AT5Z	GTEX-XLM4-0011-R3B-SM-4AT6E	GTEX-XLM4-0011-R4B-SM-4AT5C	GTEX-XLM4-0011-R6A-SM-4AT4B	GTEX-XLM4-0011-R7A-SM-4AT5L	GTEX-XLM4-0011-R8A-SM-4AT44	GTEX-XLM4-0011-R9A-SM-4AT45	GTEX-XLM4-0226-SM-4AT4N	GTEX-XLM4-0426-SM-4AT54	GTEX-XLM4-0726-SM-4AT64	GTEX-XLM4-1026-SM-4AT51	GTEX-XLM4-1526-SM-4AT6D	GTEX-XLM4-2026-SM-4AT4X	GTEX-XLM4-2326-SM-4AT5E	GTEX-XLM4-2926-SM-4AT59	GTEX-XLM4-3026-SM-4AT6L	GTEX-XLM4-3126-SM-4AT6M	GTEX-XMD1-0006-SM-4AT4Q	GTEX-XMD1-0008-SM-4AT41	GTEX-XMD1-0011-R10A-SM-4AT4A	GTEX-XMD1-0011-R11A-SM-4AT5J	GTEX-XMD1-0011-R1A-SM-4AT4C	GTEX-XMD1-0011-R2B-SM-4AT5N	GTEX-XMD1-0011-R3B-SM-4AT5R	GTEX-XMD1-0011-R5A-SM-4AT47	GTEX-XMD1-0011-R6A-SM-4AT5K	GTEX-XMD1-0011-R8A-SM-4AT48	GTEX-XMD1-0011-R9A-SM-4AT49	GTEX-XMD1-0426-SM-EYYVJ	GTEX-XMD1-0526-SM-4AT4Z	GTEX-XMD1-0626-SM-EZ6MC	GTEX-XMD1-0826-SM-4AT52	GTEX-XMD1-2826-SM-4AT5F	GTEX-XMD2-0006-SM-4WWEG	GTEX-XMD2-0008-SM-4WWE7	GTEX-XMD2-0126-SM-4YCDU	GTEX-XMD2-0226-SM-4WWEE	GTEX-XMD2-0326-SM-4YCD6	GTEX-XMD2-0526-SM-4YCDI	GTEX-XMD2-0926-SM-4WWEF	GTEX-XMD2-1026-SM-4WWE8	GTEX-XMD2-1326-SM-4YCET	GTEX-XMD2-2126-SM-4YCF8	GTEX-XMD3-0006-SM-4AT5X	GTEX-XMD3-0008-SM-4AT4V	GTEX-XMD3-2326-SM-4AT5H	GTEX-XMK1-0001-SM-4B64F	GTEX-XMK1-0005-SM-4B665	GTEX-XMK1-0008-SM-4GICF	GTEX-XMK1-0126-SM-4B65F	GTEX-XMK1-0226-SM-4B65D	GTEX-XMK1-0326-SM-4B652	GTEX-XMK1-0626-SM-4B65A	GTEX-XMK1-0926-SM-4B66X	GTEX-XMK1-1026-SM-4B65H	GTEX-XMK1-1126-SM-4IHJ8	GTEX-XMK1-1326-SM-4B65Q	GTEX-XMK1-1526-SM-EYYVO	GTEX-XMK1-1726-SM-4B64Z	GTEX-XMK1-1826-SM-4B66F	GTEX-XMK1-2026-SM-4B65K	GTEX-XMK1-2226-SM-4B673	GTEX-XMK1-2426-SM-4B66I	GTEX-XMK1-2526-SM-4B666	GTEX-XMK1-2626-SM-4B65R	GTEX-XOT4-0005-SM-4B64S	GTEX-XOT4-0008-SM-4B664	GTEX-XOT4-0226-SM-4B66Z	GTEX-XOT4-0326-SM-4B66S	GTEX-XOT4-0426-SM-4B66T	GTEX-XOT4-0526-SM-4B66O	GTEX-XOT4-0626-SM-4B66L	GTEX-XOT4-0726-SM-4GIAW	GTEX-XOT4-0826-SM-4B66Y	GTEX-XOT4-1126-SM-4B66E	GTEX-XOT4-1426-SM-4B65T	GTEX-XOT4-1526-SM-EAZ2W	GTEX-XPT6-0001-SM-4B64G	GTEX-XPT6-0006-SM-4B66Q	GTEX-XPT6-0008-SM-4B64Q	GTEX-XPT6-0126-SM-4B65S	GTEX-XPT6-0226-SM-4B65L	GTEX-XPT6-0326-SM-4B66V	GTEX-XPT6-0426-SM-4B672	GTEX-XPT6-1626-SM-4B655	GTEX-XPT6-2026-SM-4B64V	GTEX-XPT6-2126-SM-4B66P	GTEX-XPT6-2226-SM-4B66R	GTEX-XPVG-0006-SM-4B65Z	GTEX-XPVG-0008-SM-4GICH	GTEX-XPVG-0226-SM-EVYAQ	GTEX-XPVG-0326-SM-4B653	GTEX-XPVG-0526-SM-4B65N	GTEX-XPVG-0626-SM-4B65B	GTEX-XPVG-0726-SM-4B658	GTEX-XPVG-0826-SM-4B654	GTEX-XPVG-0926-SM-4B651	GTEX-XPVG-1026-SM-4B64Y	GTEX-XPVG-1326-SM-4B65P	GTEX-XPVG-1426-SM-4B668	GTEX-XPVG-1526-SM-4B66C	GTEX-XPVG-1626-SM-EYYVK	GTEX-XPVG-1726-SM-4B65W	GTEX-XPVG-1826-SM-4B64X	GTEX-XPVG-2026-SM-4B65E	GTEX-XPVG-2126-SM-4B667	GTEX-XPVG-2226-SM-4B65U	GTEX-XPVG-2526-SM-4B66D	GTEX-XPVG-2626-SM-4B669	GTEX-XPVG-2726-SM-4B66W	GTEX-XPVG-2826-SM-4B66J	GTEX-XPVG-2926-SM-4B66G	GTEX-XQ3S-0001-SM-4B64K	GTEX-XQ3S-0006-SM-4BOQ4	GTEX-XQ3S-0008-SM-4GIDZ	GTEX-XQ3S-0126-SM-4BOO9	GTEX-XQ3S-0426-SM-4BOOA	GTEX-XQ3S-0526-SM-4BOQA	GTEX-XQ3S-0626-SM-4BOOB	GTEX-XQ3S-0926-SM-4BOPI	GTEX-XQ3S-1026-SM-4BOPJ	GTEX-XQ3S-1126-SM-4BOPK	GTEX-XQ3S-1226-SM-4BOPP	GTEX-XQ3S-1326-SM-4BOPQ	GTEX-XQ3S-1426-SM-4BOPR	GTEX-XQ3S-1526-SM-4BOOC	GTEX-XQ3S-1626-SM-4WAYN	GTEX-XQ3S-1726-SM-4BOOD	GTEX-XQ3S-2426-SM-4WAYB	GTEX-XQ3S-2526-SM-4BOOG	GTEX-XQ3S-2726-SM-4BOP2	GTEX-XQ8I-0006-SM-4BOQ5	GTEX-XQ8I-0008-SM-4WAWM	GTEX-XQ8I-0126-SM-4BOPL	GTEX-XQ8I-0226-SM-4BOPM	GTEX-XQ8I-0326-SM-4BOPN	GTEX-XQ8I-0426-SM-4BOPO	GTEX-XQ8I-0526-SM-4BOPS	GTEX-XQ8I-0626-SM-4BOPT	GTEX-XQ8I-0726-SM-4BOPU	GTEX-XQ8I-0826-SM-4BOOE	GTEX-XQ8I-0926-SM-4BOOF	GTEX-XQ8I-1126-SM-4BOO2	GTEX-XQ8I-1326-SM-4BOPV	GTEX-XQ8I-1426-SM-4BOPW	GTEX-XQ8I-1526-SM-4BOOH	GTEX-XQ8I-1626-SM-4BOOI	GTEX-XQ8I-1726-SM-4BOQB	GTEX-XQ8I-1826-SM-4BOOJ	GTEX-XQ8I-1926-SM-4BOOK	GTEX-XQ8I-2026-SM-4BOOL	GTEX-XQ8I-2126-SM-4BOOM	GTEX-XQ8I-2326-SM-4BOQC	GTEX-XQ8I-2426-SM-4WAXY	GTEX-XQ8I-2526-SM-EAZB3	GTEX-XUW1-0005-SM-4BOQ7	GTEX-XUW1-0008-SM-4BOQH	GTEX-XUW1-0126-SM-4BOOQ	GTEX-XUW1-0226-SM-4BOOS	GTEX-XUW1-0326-SM-4BOOR	GTEX-XUW1-0426-SM-4BOOT	GTEX-XUW1-0526-SM-4BOP3	GTEX-XUW1-0626-SM-4BOP4	GTEX-XUW1-0726-SM-4BOP5	GTEX-XUW1-0826-SM-4BOP6	GTEX-XUW1-0926-SM-4BONX	GTEX-XUW1-1026-SM-4BONY	GTEX-XUW1-1126-SM-4BONZ	GTEX-XUW1-1326-SM-4BOO1	GTEX-XUW1-1526-SM-4BOOY	GTEX-XUW1-1726-SM-4BOOZ	GTEX-XUW1-1826-SM-4BOQD	GTEX-XUW1-1926-SM-4BOP1	GTEX-XUW1-2326-SM-4BOO5	GTEX-XUYS-0002-SM-47JXL	GTEX-XUYS-0005-SM-47JZ2	GTEX-XUYS-0008-SM-47JYZ	GTEX-XUYS-0126-SM-47JWZ	GTEX-XUYS-0226-SM-47JX1	GTEX-XUYS-0326-SM-47JX2	GTEX-XUYS-0426-SM-47JX3	GTEX-XUZC-0005-SM-4BOQ8	GTEX-XUZC-0008-SM-4BOQG	GTEX-XUZC-0126-SM-4BOO6	GTEX-XUZC-0226-SM-4BOO7	GTEX-XUZC-0326-SM-4BOO8	GTEX-XUZC-0426-SM-4BOPE	GTEX-XUZC-0526-SM-4BOPF	GTEX-XUZC-0626-SM-4BOPG	GTEX-XUZC-0726-SM-4BOPH	GTEX-XUZC-0926-SM-4BOQF	GTEX-XUZC-1026-SM-4BOPY	GTEX-XUZC-1126-SM-4BOPZ	GTEX-XUZC-1226-SM-4BRVJ	GTEX-XUZC-1326-SM-4BRV2	GTEX-XUZC-1426-SM-4BRV3	GTEX-XUZC-1526-SM-4BRV4	GTEX-XUZC-1626-SM-4BRVP	GTEX-XUZC-1726-SM-4BRWS	GTEX-XUZC-1826-SM-4BRVO	GTEX-XUZC-2026-SM-4BRW9	GTEX-XUZC-2126-SM-4BRW8	GTEX-XV7Q-0008-SM-4BRWL	GTEX-XV7Q-0126-SM-4BRVK	GTEX-XV7Q-0226-SM-4BRVL	GTEX-XV7Q-0326-SM-4BRVM	GTEX-XV7Q-0426-SM-4BRVN	GTEX-XV7Q-0526-SM-4BRWR	GTEX-XV7Q-0626-SM-4BRV5	GTEX-XV7Q-0726-SM-4BRV6	GTEX-XV7Q-0826-SM-4BRV7	GTEX-XV7Q-0926-SM-4BRVQ	GTEX-XV7Q-1026-SM-4BRVR	GTEX-XV7Q-1126-SM-4BRVS	GTEX-XV7Q-1226-SM-4BRVT	GTEX-XV7Q-1326-SM-4BRWM	GTEX-XV7Q-1426-SM-4BRWA	GTEX-XV7Q-1526-SM-4BRWB	GTEX-XV7Q-1626-SM-4BRWC	GTEX-XV7Q-1726-SM-4BRUU	GTEX-XV7Q-1826-SM-4BRUV	GTEX-XV7Q-2126-SM-4BRVX	GTEX-XV7Q-2226-SM-4BRVY	GTEX-XV7Q-2326-SM-4BRVZ	GTEX-XV7Q-2426-SM-4BRV8	GTEX-XV7Q-2526-SM-4BRV9	GTEX-XV7Q-2626-SM-4BRVA	GTEX-XV7Q-2726-SM-9WG6W	GTEX-XV7Q-2926-SM-4BRUL	GTEX-XXEK-0004-SM-4BRWO	GTEX-XXEK-0005-SM-4BRWJ	GTEX-XXEK-0008-SM-4BRW7	GTEX-XXEK-0126-SM-4BRVU	GTEX-XXEK-0326-SM-4BRVV	GTEX-XXEK-0426-SM-4BRVW	GTEX-XXEK-0526-SM-4BRWD	GTEX-XXEK-0626-SM-4BRWE	GTEX-XXEK-0726-SM-4BRWF	GTEX-XXEK-0826-SM-4BRWG	GTEX-XXEK-0926-SM-4BRWH	GTEX-XXEK-1026-SM-4BRUW	GTEX-XXEK-1126-SM-4BRUX	GTEX-XXEK-1226-SM-4BRUY	GTEX-XXEK-1326-SM-4BRV1	GTEX-XXEK-1426-SM-4BRW1	GTEX-XXEK-1626-SM-4BRUZ	GTEX-XXEK-1726-SM-4BRVB	GTEX-XXEK-1826-SM-4BRVC	GTEX-XXEK-1926-SM-4BRVD	GTEX-XXEK-2026-SM-4BRVE	GTEX-XXEK-2226-SM-4BRUM	GTEX-XXEK-2426-SM-4BRUS	GTEX-XXEK-2526-SM-4BRUR	GTEX-XYKS-0002-SM-4BRWN	GTEX-XYKS-0005-SM-4BRUD	GTEX-XYKS-0008-SM-4BRW6	GTEX-XYKS-0226-SM-4BRW3	GTEX-XYKS-0426-SM-4BRW4	GTEX-XYKS-0526-SM-4BRW2	GTEX-XYKS-0826-SM-4BRVF	GTEX-XYKS-0926-SM-4BRVG	GTEX-XYKS-1026-SM-4BRVH	GTEX-XYKS-1126-SM-4BRWP	GTEX-XYKS-1226-SM-4BRVI	GTEX-XYKS-1326-SM-4BRUN	GTEX-XYKS-1426-SM-4BRUO	GTEX-XYKS-1526-SM-4BRUP	GTEX-XYKS-1626-SM-4BRUQ	GTEX-XYKS-1726-SM-4E3IO	GTEX-XYKS-1826-SM-4E3JV	GTEX-XYKS-2126-SM-4E3IB	GTEX-XYKS-2226-SM-4E3IU	GTEX-XYKS-2426-SM-4AT43	GTEX-XYKS-2526-SM-4BOPX	GTEX-XYKS-2626-SM-4BRUT	GTEX-XYKS-2726-SM-4E3IC	GTEX-Y111-0006-SM-4SOIO	GTEX-Y111-0008-SM-4SOJ3	GTEX-Y111-0126-SM-4SOIV	GTEX-Y111-0226-SM-4SOIW	GTEX-Y111-0326-SM-4SOIX	GTEX-Y111-0426-SM-4TT3K	GTEX-Y111-0526-SM-4TT3M	GTEX-Y111-0626-SM-4SOIT	GTEX-Y111-0726-SM-EYYVM	GTEX-Y111-0926-SM-4SOIU	GTEX-Y111-1026-SM-4TT22	GTEX-Y111-1626-SM-57WCY	GTEX-Y111-1726-SM-4SOIQ	GTEX-Y111-1826-SM-4SOIR	GTEX-Y111-1926-SM-4SOIS	GTEX-Y111-2026-SM-4SOJA	GTEX-Y111-2226-SM-4SOJB	GTEX-Y111-2426-SM-4TT23	GTEX-Y111-2626-SM-4TT24	GTEX-Y111-2726-SM-4TT3N	GTEX-Y111-2826-SM-4TT3O	GTEX-Y111-2926-SM-4TT25	GTEX-Y114-0002-SM-4TT78	GTEX-Y114-0006-SM-4TT76	GTEX-Y114-0008-SM-4TT8X	GTEX-Y114-0126-SM-4TT8K	GTEX-Y114-0226-SM-4TT8W	GTEX-Y114-0326-SM-4TT99	GTEX-Y114-0426-SM-4TT6V	GTEX-Y114-0526-SM-4TT8V	GTEX-Y114-0626-SM-4TT98	GTEX-Y114-0726-SM-4TT6U	GTEX-Y114-0826-SM-4TT77	GTEX-Y114-0926-SM-4TT7J	GTEX-Y114-1126-SM-4TT7V	GTEX-Y114-1226-SM-4TT88	GTEX-Y114-1326-SM-4TT9A	GTEX-Y114-1426-SM-4TT6W	GTEX-Y114-1526-SM-4TT79	GTEX-Y114-1626-SM-4TT7I	GTEX-Y114-1726-SM-4TT7U	GTEX-Y114-1826-SM-4TT87	GTEX-Y114-1926-SM-4TT8J	GTEX-Y114-2026-SM-4TT7L	GTEX-Y114-2126-SM-4TT8B	GTEX-Y114-2326-SM-4TT7X	GTEX-Y114-2426-SM-4TT8A	GTEX-Y114-2526-SM-4TT8M	GTEX-Y114-2626-SM-4TT8Y	GTEX-Y114-2726-SM-E9J3X	GTEX-Y3I4-0006-SM-4TT1E	GTEX-Y3I4-0008-SM-4TT21	GTEX-Y3I4-0126-SM-4TT26	GTEX-Y3I4-0226-SM-4TT27	GTEX-Y3I4-0326-SM-4TT28	GTEX-Y3I4-0426-SM-4TT29	GTEX-Y3I4-0526-SM-4TT6X	GTEX-Y3I4-0626-SM-4TT7A	GTEX-Y3I4-0726-SM-E9J3Y	GTEX-Y3I4-0826-SM-4TT2A	GTEX-Y3I4-0926-SM-4TT2B	GTEX-Y3I4-1026-SM-4TT2C	GTEX-Y3I4-1126-SM-4TT7Y	GTEX-Y3I4-1226-SM-4TT8N	GTEX-Y3I4-1326-SM-4TT8Z	GTEX-Y3I4-1426-SM-4TT9C	GTEX-Y3I4-1526-SM-4TT7K	GTEX-Y3I4-1626-SM-4TT7W	GTEX-Y3I4-1726-SM-4TT89	GTEX-Y3I4-1926-SM-4TT8L	GTEX-Y3I4-2026-SM-4TT6Z	GTEX-Y3I4-2126-SM-4TT7C	GTEX-Y3I4-2226-SM-4TT7O	GTEX-Y3I4-2326-SM-4TT81	GTEX-Y3I4-2426-SM-6LLJK	GTEX-Y3IK-0001-SM-4WWE1	GTEX-Y3IK-0005-SM-4WWDE	GTEX-Y3IK-0008-SM-4WWDZ	GTEX-Y3IK-0126-SM-4WWE9	GTEX-Y3IK-0226-SM-51MRJ	GTEX-Y3IK-0426-SM-4WWE2	GTEX-Y3IK-0526-SM-4WWE3	GTEX-Y3IK-0626-SM-4WWE4	GTEX-Y3IK-0726-SM-4WWE5	GTEX-Y3IK-0826-SM-51MT8	GTEX-Y3IK-0926-SM-51MQU	GTEX-Y3IK-1026-SM-51MR7	GTEX-Y3IK-1126-SM-51MSV	GTEX-Y3IK-1226-SM-4WWEK	GTEX-Y3IK-1326-SM-4YCD8	GTEX-Y3IK-1426-SM-4YCES	GTEX-Y3IK-1626-SM-4YCF5	GTEX-Y3IK-1726-SM-4YCCR	GTEX-Y3IK-1826-SM-4WWDS	GTEX-Y3IK-2026-SM-4YCDG	GTEX-Y3IK-2126-SM-4YCDS	GTEX-Y3IK-2226-SM-4YCD4	GTEX-Y3IK-2326-SM-4WWDT	GTEX-Y3IK-2426-SM-4WWDU	GTEX-Y3IK-2526-SM-4WWDM	GTEX-Y3IK-2626-SM-4WWDK	GTEX-Y3IK-2726-SM-4WWDV	GTEX-Y3IK-2826-SM-4WWDW	GTEX-Y5LM-0003-SM-4V6G1	GTEX-Y5LM-0005-SM-4V6EJ	GTEX-Y5LM-0126-SM-4VBRL	GTEX-Y5LM-0226-SM-4VBRM	GTEX-Y5LM-0326-SM-4VBRN	GTEX-Y5LM-0426-SM-4VBRO	GTEX-Y5LM-0526-SM-4V6G3	GTEX-Y5LM-0626-SM-4V6G4	GTEX-Y5LM-
[truncated: 548,010 more chars]
