# Supplementary material for: The topology of genome-scale metabolic reconstructions unravels independent modules and high network flexibility
Source: PLoS Comput Biol. 2022 Jun 27;18(6):e1010203. doi: 10.1371/journal.pcbi.1010203 (PMC9269948; doi:10.1371/journal.pcbi.1010203)
Supplement: S2 Data — Code to process large TPM files from the GTEx (The Genotype-Tissue Expression) project and produce correlation tables. (ZIP) [file pcbi.1010203.s005.zip › gtex/vero_hgncids.txt]

hgnc_id
HGNC:10922
HGNC:10924
HGNC:10928
HGNC:21481
HGNC:28335
HGNC:30866
HGNC:6535
HGNC:6541
HGNC:6544
HGNC:17929
HGNC:14411
HGNC:17366
HGNC:18985
HGNC:94
HGNC:2330
HGNC:2342
HGNC:2328
HGNC:2330
HGNC:3594
HGNC:10995
HGNC:10997
HGNC:10998
HGNC:2342
HGNC:1421
HGNC:95
HGNC:2342
HGNC:1421
HGNC:10969
HGNC:10996
HGNC:16496
HGNC:16526
HGNC:24174
HGNC:3569
HGNC:3570
HGNC:3571
HGNC:10995
HGNC:10999
HGNC:3555
HGNC:18540
HGNC:2328
HGNC:2329
HGNC:1421
HGNC:2330
HGNC:3555
HGNC:10571
HGNC:21088
HGNC:10571
HGNC:21088
HGNC:10996
HGNC:88
HGNC:3151
HGNC:3247
HGNC:4801
HGNC:3247
HGNC:4799
HGNC:4800
HGNC:5213
HGNC:4801
HGNC:4803
HGNC:83
HGNC:24174
HGNC:3569
HGNC:3570
HGNC:3571
HGNC:10999
HGNC:25625
HGNC:3594
HGNC:3594
HGNC:25625
HGNC:10996
HGNC:3594
HGNC:3594
HGNC:3594
HGNC:25625
HGNC:3594
HGNC:3594
HGNC:3594
HGNC:3594
HGNC:3594
HGNC:3594
HGNC:3594
HGNC:3594
HGNC:3594
HGNC:3594
HGNC:3594
HGNC:3594
HGNC:3594
HGNC:3594
HGNC:3594
HGNC:3594
HGNC:3594
HGNC:3594
HGNC:3594
HGNC:3594
HGNC:3594
HGNC:25625
HGNC:2342
HGNC:9959
HGNC:18290
HGNC:117
HGNC:6115
HGNC:10917
HGNC:10985
HGNC:22921
HGNC:10985
HGNC:22921
HGNC:11064
HGNC:22921
HGNC:8091
HGNC:406
HGNC:253
HGNC:4623
HGNC:4623
HGNC:10980
HGNC:16437
HGNC:18596
HGNC:26891
HGNC:33426
HGNC:4250
HGNC:4251
HGNC:4259
HGNC:4260
HGNC:18761
HGNC:18762
HGNC:11054
HGNC:16437
HGNC:18596
HGNC:26891
HGNC:33426
HGNC:4250
HGNC:4251
HGNC:4259
HGNC:4260
HGNC:10971
HGNC:19660
HGNC:4335
HGNC:4336
HGNC:4335
HGNC:4336
HGNC:14412
HGNC:23
HGNC:403
HGNC:404
HGNC:407
HGNC:412
HGNC:877
HGNC:16732
HGNC:7526
HGNC:11449
HGNC:11450
HGNC:11448
HGNC:11449
HGNC:18761
HGNC:11042
HGNC:11044
HGNC:11045
HGNC:11046
HGNC:11045
HGNC:23
HGNC:408
HGNC:10917
HGNC:10980
HGNC:10680
HGNC:10681
HGNC:10682
HGNC:10683
HGNC:15827
HGNC:10980
HGNC:10980
HGNC:10980
HGNC:3700
HGNC:3700
HGNC:4432
HGNC:17836
HGNC:6970
HGNC:4433
HGNC:6970
HGNC:6971
HGNC:14430
HGNC:10980
HGNC:10980
HGNC:10980
HGNC:10981
HGNC:5383
HGNC:5384
HGNC:5385
HGNC:5386
HGNC:117
HGNC:118
HGNC:117
HGNC:118
HGNC:117
HGNC:118
HGNC:10979
HGNC:10979
HGNC:23089
HGNC:20091
HGNC:361
HGNC:362
HGNC:365
HGNC:10451
HGNC:10452
HGNC:17296
HGNC:18170
HGNC:365
HGNC:10451
HGNC:10452
HGNC:17296
HGNC:18170
HGNC:11004
HGNC:23061
HGNC:7892
HGNC:11004
HGNC:12576
HGNC:23061
HGNC:11003
HGNC:11004
HGNC:16484
HGNC:12562
HGNC:14859
HGNC:15938
HGNC:18170
HGNC:9021
HGNC:18170
HGNC:18170
HGNC:18170
HGNC:18170
HGNC:18170
HGNC:18170
HGNC:18170
HGNC:2704
HGNC:2704
HGNC:18170
HGNC:18170
HGNC:18170
HGNC:18170
HGNC:18170
HGNC:18170
HGNC:18170
HGNC:18170
HGNC:18170
HGNC:18170
HGNC:18170
HGNC:18170
HGNC:18170
HGNC:7849
HGNC:7850
HGNC:7849
HGNC:7850
HGNC:7849
HGNC:7850
HGNC:7849
HGNC:7850
HGNC:7849
HGNC:7850
HGNC:7849
HGNC:7850
HGNC:18170
HGNC:7849
HGNC:7850
HGNC:7849
HGNC:7850
HGNC:7849
HGNC:7850
HGNC:18170
HGNC:18170
HGNC:18170
HGNC:18170
HGNC:18170
HGNC:18170
HGNC:18170
HGNC:18170
HGNC:18170
HGNC:18170
HGNC:18170
HGNC:18170
HGNC:11003
HGNC:11004
HGNC:16484
HGNC:8876
HGNC:18170
HGNC:27015
HGNC:365
HGNC:18170
HGNC:27015
HGNC:365
HGNC:18170
HGNC:362
HGNC:363
HGNC:20567
HGNC:7852
HGNC:11831
HGNC:3061
HGNC:17376
HGNC:11449
HGNC:11450
HGNC:11448
HGNC:11449
HGNC:20567
HGNC:7852
HGNC:10992
HGNC:365
HGNC:18170
HGNC:18170
HGNC:4693
HGNC:4693
HGNC:20461
HGNC:20567
HGNC:7849
HGNC:7850
HGNC:7851
HGNC:20461
HGNC:20567
HGNC:7849
HGNC:7850
HGNC:7851
HGNC:7849
HGNC:7850
HGNC:20461
HGNC:20567
HGNC:7849
HGNC:7850
HGNC:7851
HGNC:20461
HGNC:20567
HGNC:7849
HGNC:7850
HGNC:7851
HGNC:20461
HGNC:20567
HGNC:7849
HGNC:7850
HGNC:7851
HGNC:20461
HGNC:20567
HGNC:7849
HGNC:7850
HGNC:7851
HGNC:20461
HGNC:20567
HGNC:7849
HGNC:7850
HGNC:7851
HGNC:20461
HGNC:20567
HGNC:7849
HGNC:7850
HGNC:7851
HGNC:20461
HGNC:20567
HGNC:7849
HGNC:7850
HGNC:7851
HGNC:20461
HGNC:20567
HGNC:7849
HGNC:7850
HGNC:7851
HGNC:18170
HGNC:20091
HGNC:361
HGNC:362
HGNC:363
HGNC:365
HGNC:794
HGNC:794
HGNC:10922
HGNC:10924
HGNC:10928
HGNC:16270
HGNC:19708
HGNC:10922
HGNC:10924
HGNC:10928
HGNC:16270
HGNC:19119
HGNC:18062
HGNC:4552
HGNC:19708
HGNC:6535
HGNC:6541
HGNC:10922
HGNC:6535
HGNC:6541
HGNC:10922
HGNC:21481
HGNC:28335
HGNC:30866
HGNC:6535
HGNC:6541
HGNC:6544
HGNC:12437
HGNC:18155
HGNC:23087
HGNC:18070
HGNC:14679
HGNC:2501
HGNC:10922
HGNC:10928
HGNC:10922
HGNC:10924
HGNC:10928
HGNC:10922
HGNC:10928
HGNC:1027
HGNC:19119
HGNC:18062
HGNC:4552
HGNC:18761
HGNC:18762
HGNC:18044
HGNC:18070
HGNC:18761
HGNC:19660
HGNC:16354
HGNC:249
HGNC:250
HGNC:251
HGNC:252
HGNC:253
HGNC:255
HGNC:256
HGNC:28697
HGNC:253
HGNC:253
HGNC:1769
HGNC:9068
HGNC:15956
HGNC:11038
HGNC:23091
HGNC:1912
HGNC:14025
HGNC:1912
HGNC:10966
HGNC:10969
HGNC:10963
HGNC:2342
HGNC:2366
HGNC:10606
HGNC:1421
HGNC:2849
HGNC:2850
HGNC:2851
HGNC:2852
HGNC:2853
HGNC:2854
HGNC:2855
HGNC:2856
HGNC:2857
HGNC:9587
HGNC:15463
HGNC:9068
HGNC:7852
HGNC:2861
HGNC:10937
HGNC:10970
HGNC:10956
HGNC:10959
HGNC:2861
HGNC:10937
HGNC:3012
HGNC:11003
HGNC:16484
HGNC:3148
HGNC:11004
HGNC:3151
HGNC:4801
HGNC:4803
HGNC:3247
HGNC:4799
HGNC:4800
HGNC:4803
HGNC:83
HGNC:93
HGNC:19119
HGNC:33128
HGNC:33159
HGNC:932
HGNC:3350
HGNC:3353
HGNC:3354
HGNC:4455
HGNC:8876
HGNC:8877
HGNC:8878
HGNC:414
HGNC:417
HGNC:418
HGNC:414
HGNC:417
HGNC:418
HGNC:7216
HGNC:4135
HGNC:4116
HGNC:12527
HGNC:4135
HGNC:8905
HGNC:8906
HGNC:4795
HGNC:4057
HGNC:4795
HGNC:4061
HGNC:4458
HGNC:11559
HGNC:8905
HGNC:8906
HGNC:10293
HGNC:10297
HGNC:11834
HGNC:11835
HGNC:25313
HGNC:11834
HGNC:11835
HGNC:25313
HGNC:12009
HGNC:24864
HGNC:4141
HGNC:8896
HGNC:8898
HGNC:1093
HGNC:8888
HGNC:8889
HGNC:3569
HGNC:10996
HGNC:16496
HGNC:16526
HGNC:24174
HGNC:3569
HGNC:3570
HGNC:3571
HGNC:10999
HGNC:3569
HGNC:3569
HGNC:10999
HGNC:3569
HGNC:10996
HGNC:10999
HGNC:3569
HGNC:10996
HGNC:10999
HGNC:16437
HGNC:18596
HGNC:26891
HGNC:33426
HGNC:4250
HGNC:4251
HGNC:4259
HGNC:4260
HGNC:10959
HGNC:10961
HGNC:18057
HGNC:18057
HGNC:18057
HGNC:10850
HGNC:11055
HGNC:11055
HGNC:4175
HGNC:4136
HGNC:932
HGNC:10956
HGNC:10956
HGNC:932
HGNC:11052
HGNC:11052
HGNC:10953
HGNC:10956
HGNC:10959
HGNC:10961
HGNC:932
HGNC:10956
HGNC:10959
HGNC:10961
HGNC:932
HGNC:932
HGNC:10956
HGNC:932
HGNC:18761
HGNC:18762
HGNC:11056
HGNC:396
HGNC:397
HGNC:396
HGNC:397
HGNC:18070
HGNC:9225
HGNC:11051
HGNC:18070
HGNC:4799
HGNC:4800
HGNC:4801
HGNC:4803
HGNC:3151
HGNC:4801
HGNC:4803
HGNC:890
HGNC:5208
HGNC:5209
HGNC:3554
HGNC:5210
HGNC:387
HGNC:387
HGNC:976
HGNC:977
HGNC:23087
HGNC:9225
HGNC:976
HGNC:977
HGNC:15722
HGNC:17245
HGNC:2296
HGNC:2297
HGNC:23087
HGNC:9225
HGNC:6936
HGNC:6937
HGNC:890
HGNC:7432
HGNC:10937
HGNC:7436
HGNC:7432
HGNC:7436
HGNC:31865
HGNC:7434
HGNC:7434
HGNC:21055
HGNC:7432
HGNC:7434
HGNC:21055
HGNC:7434
HGNC:16789
HGNC:20989
HGNC:19119
HGNC:30450
HGNC:9755
HGNC:877
HGNC:877
HGNC:17325
HGNC:30262
HGNC:9721
HGNC:17890
HGNC:9592
HGNC:10963
HGNC:10966
HGNC:10955
HGNC:18057
HGNC:18057
HGNC:9603
HGNC:18057
HGNC:7892
HGNC:11004
HGNC:7892
HGNC:626
HGNC:11004
HGNC:11003
HGNC:11004
HGNC:11003
HGNC:16484
HGNC:23097
HGNC:7892
HGNC:11004
HGNC:7892
HGNC:7892
HGNC:11003
HGNC:11004
HGNC:11004
HGNC:16484
HGNC:7892
HGNC:11004
HGNC:7892
HGNC:11004
HGNC:11003
HGNC:11004
HGNC:16484
HGNC:9940
HGNC:29674
HGNC:9940
HGNC:9940
HGNC:4626
HGNC:4632
HGNC:4638
HGNC:11573
HGNC:4432
HGNC:17027
HGNC:23087
HGNC:9225
HGNC:8582
HGNC:17027
HGNC:12540
HGNC:10959
HGNC:10961
HGNC:10959
HGNC:18057
HGNC:10959
HGNC:2295
HGNC:976
HGNC:977
HGNC:23087
HGNC:9225
HGNC:24860
HGNC:3363
HGNC:3365
HGNC:24860
HGNC:3363
HGNC:3365
HGNC:3629
HGNC:3629
HGNC:24860
HGNC:3363
HGNC:3365
HGNC:438
HGNC:380
HGNC:381
HGNC:403
HGNC:404
HGNC:407
HGNC:412
HGNC:877
HGNC:11005
HGNC:11006
HGNC:11007
HGNC:13444
HGNC:13812
HGNC:11036
HGNC:11037
HGNC:22146
HGNC:23155
HGNC:4296
HGNC:16029
HGNC:636
HGNC:640
HGNC:643
HGNC:4298
HGNC:10856
HGNC:4298
HGNC:30502
HGNC:474
HGNC:475
HGNC:476
HGNC:477
HGNC:478
HGNC:30502
HGNC:474
HGNC:475
HGNC:476
HGNC:477
HGNC:478
HGNC:30502
HGNC:474
HGNC:475
HGNC:476
HGNC:477
HGNC:478
HGNC:30502
HGNC:474
HGNC:475
HGNC:476
HGNC:477
HGNC:478
HGNC:30502
HGNC:474
HGNC:475
HGNC:476
HGNC:477
HGNC:478
HGNC:11036
HGNC:11037
HGNC:11038
HGNC:22146
HGNC:23091
HGNC:23155
HGNC:28750
HGNC:12008
HGNC:20692
HGNC:17027
HGNC:19660
HGNC:6176
HGNC:403
HGNC:404
HGNC:407
HGNC:412
HGNC:877
HGNC:403
HGNC:404
HGNC:407
HGNC:412
HGNC:877
HGNC:10451
HGNC:10452
HGNC:17296
HGNC:24860
HGNC:3363
HGNC:3365
HGNC:24860
HGNC:3363
HGNC:3365
HGNC:405
HGNC:409
HGNC:410
HGNC:411
HGNC:8906
HGNC:15894
HGNC:19365
HGNC:19366
HGNC:8598
HGNC:3356
HGNC:3358
HGNC:438
HGNC:17325
HGNC:4801
HGNC:4803
HGNC:83
HGNC:4799
HGNC:4801
HGNC:4803
HGNC:3151
HGNC:3247
HGNC:4801
HGNC:16437
HGNC:18596
HGNC:26891
HGNC:33426
HGNC:4250
HGNC:4251
HGNC:4259
HGNC:4260
HGNC:16437
HGNC:18596
HGNC:26891
HGNC:33426
HGNC:4250
HGNC:4251
HGNC:4259
HGNC:4260
HGNC:3151
HGNC:4801
HGNC:4803
HGNC:4799
HGNC:4801
HGNC:4803
HGNC:4801
HGNC:4803
HGNC:83
HGNC:18324
HGNC:18324
HGNC:15894
HGNC:19365
HGNC:19366
HGNC:8598
HGNC:15894
HGNC:19365
HGNC:19366
HGNC:8598
HGNC:28107
HGNC:403
HGNC:407
HGNC:412
HGNC:877
HGNC:2605
HGNC:2605
HGNC:249
HGNC:250
HGNC:251
HGNC:252
HGNC:253
HGNC:255
HGNC:256
HGNC:438
HGNC:387
HGNC:387
HGNC:12591
HGNC:2859
HGNC:5215
HGNC:2859
HGNC:4298
HGNC:380
HGNC:33128
HGNC:33159
HGNC:932
HGNC:33128
HGNC:33159
HGNC:932
HGNC:10996
HGNC:10999
HGNC:3247
HGNC:3247
HGNC:5213
HGNC:82
HGNC:3247
HGNC:3247
HGNC:5213
HGNC:82
HGNC:3247
HGNC:3247
HGNC:5213
HGNC:82
HGNC:14601
HGNC:5213
HGNC:3247
HGNC:3247
HGNC:5213
HGNC:82
HGNC:88
HGNC:3151
HGNC:3247
HGNC:4801
HGNC:4803
HGNC:4799
HGNC:4800
HGNC:4801
HGNC:4803
HGNC:4801
HGNC:4803
HGNC:83
HGNC:3151
HGNC:3247
HGNC:4801
HGNC:4803
HGNC:4799
HGNC:4800
HGNC:4801
HGNC:4803
HGNC:4801
HGNC:4803
HGNC:83
HGNC:14601
HGNC:2703
HGNC:2158
HGNC:18057
HGNC:18057
HGNC:10952
HGNC:10953
HGNC:10955
HGNC:10956
HGNC:10963
HGNC:10966
HGNC:18057
HGNC:1564
HGNC:6678
HGNC:405
HGNC:412
HGNC:2605
HGNC:2605
HGNC:10996
HGNC:10999
HGNC:3247
HGNC:3247
HGNC:5213
HGNC:18057
HGNC:10955
HGNC:18057
HGNC:18057
HGNC:18057
HGNC:2330
HGNC:1421
HGNC:2366
HGNC:1421
HGNC:18540
HGNC:2328
HGNC:2329
HGNC:3569
HGNC:17027
HGNC:19119
HGNC:20661
HGNC:10999
HGNC:10999
HGNC:10955
HGNC:10985
HGNC:22921
HGNC:18044
HGNC:11064
HGNC:10973
HGNC:10974
HGNC:18044
HGNC:18070
HGNC:9225
HGNC:23
HGNC:10959
HGNC:18057
HGNC:10922
HGNC:10922
HGNC:19119
HGNC:11068
HGNC:11069
HGNC:11070
HGNC:2205
HGNC:10956
HGNC:10959
HGNC:17579
HGNC:3569
HGNC:10986
HGNC:3569
HGNC:11004
HGNC:11005
HGNC:11007
HGNC:11009
HGNC:10956
HGNC:10959
HGNC:10961
HGNC:10962
HGNC:18057
HGNC:11048
HGNC:11049
HGNC:10966
HGNC:10967
HGNC:10969
HGNC:23097
HGNC:3569
HGNC:10953
HGNC:10956
HGNC:10959
HGNC:10961
HGNC:13819
HGNC:10952
HGNC:10953
HGNC:10956
HGNC:10959
HGNC:10961
HGNC:10962
HGNC:13819
HGNC:18057
HGNC:10995
HGNC:10999
HGNC:11006
HGNC:11010
HGNC:13445
HGNC:13812
HGNC:14239
HGNC:22146
HGNC:23155
HGNC:18044
HGNC:18070
HGNC:9225
HGNC:11045
HGNC:11045
HGNC:633
HGNC:634
HGNC:637
HGNC:638
HGNC:642
HGNC:7103
HGNC:642
HGNC:10966
HGNC:10967
HGNC:10969
HGNC:18761
HGNC:1884
HGNC:10913
HGNC:10914
HGNC:10915
HGNC:13818
HGNC:19119
HGNC:18057
HGNC:18057
HGNC:10999
HGNC:11005
HGNC:11006
HGNC:11007
HGNC:22146
HGNC:23155
HGNC:23087
HGNC:9225
HGNC:14679
HGNC:11036
HGNC:11038
HGNC:11040
HGNC:11071
HGNC:11072
HGNC:11073
HGNC:11077
HGNC:11078
HGNC:10006
HGNC:14572
HGNC:11048
HGNC:11049
HGNC:10963
HGNC:10966
HGNC:10967
HGNC:10929
HGNC:10930
HGNC:10931
HGNC:10932
HGNC:11019
HGNC:11020
HGNC:4061
HGNC:10946
HGNC:10947
HGNC:20305
HGNC:10606
HGNC:11050
HGNC:10963
HGNC:10966
HGNC:23097
HGNC:16496
HGNC:3569
HGNC:10937
HGNC:10938
HGNC:16266
HGNC:10953
HGNC:10956
HGNC:10959
HGNC:13819
HGNC:10923
HGNC:16496
HGNC:3569
HGNC:10953
HGNC:10956
HGNC:10959
HGNC:10961
HGNC:13819
HGNC:10923
HGNC:20800
HGNC:10918
HGNC:10919
HGNC:11036
HGNC:11040
HGNC:11036
HGNC:10980
HGNC:10956
HGNC:10956
HGNC:10956
HGNC:10956
HGNC:10956
HGNC:10956
HGNC:10956
HGNC:10956
HGNC:10956
HGNC:10956
HGNC:10956
HGNC:18057
HGNC:18057
HGNC:18057
HGNC:18057
HGNC:18057
HGNC:18057
HGNC:18057
HGNC:18057
HGNC:18057
HGNC:10980
HGNC:9225
HGNC:9225
HGNC:10963
HGNC:10959
HGNC:10962
HGNC:10959
HGNC:10962
HGNC:10959
HGNC:10962
HGNC:10959
HGNC:10962
HGNC:10959
HGNC:10962
HGNC:10959
HGNC:10962
HGNC:10959
HGNC:10962
HGNC:10959
HGNC:10962
HGNC:10971
HGNC:10922
HGNC:10962
HGNC:10959
HGNC:10962
HGNC:10959
HGNC:10962
HGNC:10971
HGNC:10956
HGNC:10962
HGNC:10959
HGNC:10962
HGNC:10956
HGNC:10962
HGNC:10970
