# Supplementary material for: The topology of genome-scale metabolic reconstructions unravels independent modules and high network flexibility
Source: PLoS Comput Biol. 2022 Jun 27;18(6):e1010203. doi: 10.1371/journal.pcbi.1010203 (PMC9269948; doi:10.1371/journal.pcbi.1010203)
Supplement: S2 Data — Code to process large TPM files from the GTEx (The Genotype-Tissue Expression) project and produce correlation tables. (ZIP) [file pcbi.1010203.s005.zip › gtex/vero_hgnc_id_to_symbols.txt]

hgnc_id	hgnc_symbol
HGNC:10922	SLC16A1
HGNC:10924	SLC16A3
HGNC:10928	SLC16A7
HGNC:21481	LDHAL6B
HGNC:28335	LDHAL6A
HGNC:30866	UEVLD
HGNC:6535	LDHA
HGNC:6541	LDHB
HGNC:6544	LDHC
HGNC:17929	AADAT
HGNC:14411	SLC25A21
HGNC:17366	AASS
HGNC:18985	DCXR
HGNC:94	ACAT2
HGNC:2330	CPT2
HGNC:2342	CRAT
HGNC:2328	CPT1A
HGNC:3594	FASN
HGNC:10995	SLC27A1
HGNC:10997	SLC27A3
HGNC:10998	SLC27A4
HGNC:1421	SLC25A20
HGNC:95	SLC33A1
HGNC:10969	SLC22A5
HGNC:10996	SLC27A2
HGNC:16496	ACSL6
HGNC:16526	ACSL5
HGNC:24174	ACSBG2
HGNC:3569	ACSL1
HGNC:3570	ACSL3
HGNC:3571	ACSL4
HGNC:10999	SLC27A5
HGNC:3555	FABP1
HGNC:18540	CPT1C
HGNC:2329	CPT1B
HGNC:10571	SCD
HGNC:21088	SCD5
HGNC:88	ACADL
HGNC:3151	ECHS1
HGNC:3247	EHHADH
HGNC:4801	HADHA
HGNC:4799	HADH
HGNC:4800	HSD17B10
HGNC:5213	HSD17B4
HGNC:4803	HADHB
HGNC:83	ACAA2
HGNC:25625	OLAH
HGNC:9959	RENBP
HGNC:18290	CMAS
HGNC:117	ACO1
HGNC:6115	IREB2
HGNC:10917	SLC13A2
HGNC:10985	SLC25A15
HGNC:22921	SLC25A2
HGNC:11064	SLC7A6
HGNC:8091	OAT
HGNC:406	ALDH4A1
HGNC:253	ADH5
HGNC:4623	GSR
HGNC:10980	SLC25A10
HGNC:16437	GGTLC1
HGNC:18596	GGTLC2
HGNC:26891	GGT6
HGNC:33426	GGTLC3
HGNC:4250	GGT1
HGNC:4251	GGT2
HGNC:4259	GGT7
HGNC:4260	GGT5
HGNC:18761	SLC36A1
HGNC:18762	SLC36A2
HGNC:11054	SLC6A7
HGNC:10971	SLC22A7
HGNC:19660	SLC36A4
HGNC:4335	GLUD1
HGNC:4336	GLUD2
HGNC:14412	AGXT2
HGNC:23	ABAT
HGNC:403	ALDH3A2
HGNC:404	ALDH2
HGNC:407	ALDH1B1
HGNC:412	ALDH9A1
HGNC:877	ALDH7A1
HGNC:16732	MCEE
HGNC:7526	MUT
HGNC:11449	SUCLG1
HGNC:11450	SUCLG2
HGNC:11448	SUCLA2
HGNC:11042	SLC6A1
HGNC:11044	SLC6A11
HGNC:11045	SLC6A12
HGNC:11046	SLC6A13
HGNC:408	ALDH5A1
HGNC:10680	SDHA
HGNC:10681	SDHB
HGNC:10682	SDHC
HGNC:10683	SDHD
HGNC:15827	SLC13A4
HGNC:3700	FH
HGNC:4432	GOT1
HGNC:17836	MDH1B
HGNC:6970	MDH1
HGNC:4433	GOT2
HGNC:6971	MDH2
HGNC:14430	SLC13A3
HGNC:10981	SLC25A11
HGNC:5383	IDH2
HGNC:5384	IDH3A
HGNC:5385	IDH3B
HGNC:5386	IDH3G
HGNC:118	ACO2
HGNC:10979	SLC25A1
HGNC:23089	SLC13A5
HGNC:20091	AK7
HGNC:361	AK1
HGNC:362	AK2
HGNC:365	AK5
HGNC:10451	RRM1
HGNC:10452	RRM2
HGNC:17296	RRM2B
HGNC:18170	CMPK1
HGNC:11004	SLC29A2
HGNC:23061	UPP2
HGNC:7892	PNP
HGNC:12576	UPP1
HGNC:11003	SLC29A1
HGNC:16484	SLC28A3
HGNC:12562	UCK2
HGNC:14859	UCK1
HGNC:15938	UCKL1
HGNC:9021	PKM
HGNC:2704	DCK
HGNC:7849	NME1
HGNC:7850	NME2
HGNC:8876	PFKL
HGNC:27015	CMPK2
HGNC:363	AK4
HGNC:20567	NME6
HGNC:7852	NME4
HGNC:11831	TK2
HGNC:3061	DTYMK
HGNC:17376	AK3
HGNC:10992	SLC25A6
HGNC:4693	GUK1
HGNC:20461	NME7
HGNC:7851	NME3
HGNC:794	ATIC
HGNC:16270	SLC16A8
HGNC:19708	LDHD
HGNC:19119	SLC5A8
HGNC:18062	GPT2
HGNC:4552	GPT
HGNC:12437	TXNRD1
HGNC:18155	TXNRD2
HGNC:23087	SLC43A2
HGNC:18070	SLC38A5
HGNC:14679	SLC38A4
HGNC:2501	CTH
HGNC:1027	BDH1
HGNC:18044	SLC38A3
HGNC:16354	ADHFE1
HGNC:249	ADH1A
HGNC:250	ADH1B
HGNC:251	ADH1C
HGNC:252	ADH4
HGNC:255	ADH6
HGNC:256	ADH7
HGNC:28697	ZADH2
HGNC:1769	CDIPT
HGNC:9068	PLD2
HGNC:15956	SLC2A13
HGNC:11038	SLC5A3
HGNC:23091	SLC5A11
HGNC:1912	CHAT
HGNC:14025	SLC5A7
HGNC:10966	SLC22A2
HGNC:10963	SLC22A1
HGNC:2366	CROT
HGNC:10606	SCP2
HGNC:2849	DGKA
HGNC:2850	DGKB
HGNC:2851	DGKD
HGNC:2852	DGKE
HGNC:2853	DGKG
HGNC:2854	DGKH
HGNC:2855	DGKI
HGNC:2856	DGKQ
HGNC:2857	DGKZ
HGNC:9587	PTDSS1
HGNC:15463	PTDSS2
HGNC:2861	DHFR
HGNC:10937	SLC19A1
HGNC:10970	SLC22A6
HGNC:10956	SLCO1A2
HGNC:10959	SLCO1B1
HGNC:3012	DPYD
HGNC:3148	TYMP
HGNC:93	ACAT1
HGNC:33128	ACOT1
HGNC:33159	ACOT6
HGNC:932	BAAT
HGNC:3350	ENO1
HGNC:3353	ENO2
HGNC:3354	ENO3
HGNC:4455	GPD1
HGNC:8877	PFKM
HGNC:8878	PFKP
HGNC:414	ALDOA
HGNC:417	ALDOB
HGNC:418	ALDOC
HGNC:7216	MPI
HGNC:4135	GALT
HGNC:4116	GALE
HGNC:12527	UGP2
HGNC:8905	PGM1
HGNC:8906	PGM2
HGNC:4795	H6PD
HGNC:4057	G6PD
HGNC:4061	SLC37A4
HGNC:4458	GPI
HGNC:11559	TALDO1
HGNC:10293	RPE
HGNC:10297	RPIA
HGNC:11834	TKT
HGNC:11835	TKTL1
HGNC:25313	TKTL2
HGNC:12009	TPI1
HGNC:24864	GAPDHS
HGNC:4141	GAPDH
HGNC:8896	PGK1
HGNC:8898	PGK2
HGNC:1093	BPGM
HGNC:8888	PGAM1
HGNC:10961	SLCO1B3
HGNC:18057	SLC22A10
HGNC:10850	SHMT1
HGNC:11055	SLC6A8
HGNC:4175	GATM
HGNC:4136	GAMT
HGNC:11052	SLC6A6
HGNC:10953	SLCO4A1
HGNC:11056	SLC6A9
HGNC:396	ALAS1
HGNC:397	ALAS2
HGNC:9225	SLC43A1
HGNC:11051	SLC6A5
HGNC:890	AUH
HGNC:5208	HSD11B1
HGNC:5209	HSD11B2
HGNC:3554	HSD17B8
HGNC:5210	HSD17B1
HGNC:387	AKR1C4
HGNC:976	BCAT1
HGNC:977	BCAT2
HGNC:15722	CPA5
HGNC:17245	CPA6
HGNC:2296	CPA1
HGNC:2297	CPA2
HGNC:6936	MCCC1
HGNC:6937	MCCC2
HGNC:7432	MTHFD1
HGNC:7436	MTHFR
HGNC:31865	MTHFD2L
HGNC:7434	MTHFD2
HGNC:21055	MTHFD1L
HGNC:16789	NMNAT2
HGNC:20989	NMNAT3
HGNC:30450	NAPRT
HGNC:9755	QPRT
HGNC:17325	PRODH2
HGNC:30262	PYCR2
HGNC:9721	PYCR1
HGNC:17890	HPGDS
HGNC:9592	PTGDS
HGNC:10955	SLCO2A1
HGNC:9603	PTGIS
HGNC:626	APRT
HGNC:23097	SLC29A4
HGNC:9940	RDH5
HGNC:29674	RDH16
HGNC:4626	GSTA1
HGNC:4632	GSTM1
HGNC:4638	GSTP1
HGNC:11573	TAT
HGNC:17027	SLC16A10
HGNC:8582	PAH
HGNC:12540	UGT1A8
HGNC:2295	CP
HGNC:24860	ENTPD8
HGNC:3363	ENTPD1
HGNC:3365	ENTPD3
HGNC:3629	FDFT1
HGNC:438	ALPL
HGNC:380	AKR1A1
HGNC:381	AKR1B1
HGNC:11005	SLC2A1
HGNC:11006	SLC2A2
HGNC:11007	SLC2A3
HGNC:13444	SLC2A10
HGNC:13812	SLC2A8
HGNC:11036	SLC5A1
HGNC:11037	SLC5A2
HGNC:22146	SLC5A9
HGNC:23155	SLC5A10
HGNC:4296	GLA
HGNC:16029	AQP10
HGNC:636	AQP3
HGNC:640	AQP7
HGNC:643	AQP9
HGNC:4298	GLB1
HGNC:10856	SI
HGNC:30502	LYZL1
HGNC:474	AMY1A
HGNC:475	AMY1B
HGNC:476	AMY1C
HGNC:477	AMY2A
HGNC:478	AMY2B
HGNC:28750	SLC5A12
HGNC:12008	TPH1
HGNC:20692	TPH2
HGNC:6176	ITPA
HGNC:405	ALDH3A1
HGNC:409	ALDH1A3
HGNC:410	ALDH3B1
HGNC:411	ALDH3B2
HGNC:15894	PANK2
HGNC:19365	PANK3
HGNC:19366	PANK4
HGNC:8598	PANK1
HGNC:3356	ENPP1
HGNC:3358	ENPP3
HGNC:18324	HSD3B7
HGNC:28107	PPCDC
HGNC:2605	CYP27A1
HGNC:12591	UROD
HGNC:2859	DHCR24
HGNC:5215	HSD17B7
HGNC:82	ACAA1
HGNC:14601	ECI2
HGNC:2703	ECI1
HGNC:2158	CNP
HGNC:10952	SLCO3A1
HGNC:1564	KYAT1
HGNC:6678	LPO
HGNC:20661	SLC25A26
HGNC:10973	SLC23A2
HGNC:10974	SLC23A1
HGNC:11068	SLC8A1
HGNC:11069	SLC8A2
HGNC:11070	SLC8A3
HGNC:2205	COL4A3BP
HGNC:17579	STARD3
HGNC:10986	SLC25A16
HGNC:11009	SLC2A4
HGNC:10962	SLCO2B1
HGNC:11048	SLC6A2
HGNC:11049	SLC6A3
HGNC:10967	SLC22A3
HGNC:13819	SLCO1C1
HGNC:11010	SLC2A5
HGNC:13445	SLC2A7
HGNC:14239	SLC2A11
HGNC:633	AQP1
HGNC:634	AQP2
HGNC:637	AQP4
HGNC:638	AQP5
HGNC:642	AQP8
HGNC:7103	MIP
HGNC:1884	CFTR
HGNC:10913	SLC12A4
HGNC:10914	SLC12A6
HGNC:10915	SLC12A7
HGNC:13818	SLC12A5
HGNC:11040	SLC5A5
HGNC:11071	SLC9A1
HGNC:11072	SLC9A2
HGNC:11073	SLC9A3
HGNC:11077	SLC9A4
HGNC:11078	SLC9A5
HGNC:10006	RHAG
HGNC:14572	RHBG
HGNC:10929	SLC17A1
HGNC:10930	SLC17A2
HGNC:10931	SLC17A3
HGNC:10932	SLC17A4
HGNC:11019	SLC34A1
HGNC:11020	SLC34A2
HGNC:10946	SLC20A1
HGNC:10947	SLC20A2
HGNC:20305	SLC34A3
HGNC:11050	SLC6A4
HGNC:10938	SLC19A2
HGNC:16266	SLC19A3
HGNC:10923	SLC16A2
HGNC:20800	SLC35D1
HGNC:10918	SLC14A1
HGNC:10919	SLC14A2
